# Supplementary material for: Multimodal cell atlas of the ageing human skeletal muscle
Source: Nature. 2024 Apr 22;629(8010):154–64. doi: 10.1038/s41586-024-07348-6 (PMC11062927; doi:10.1038/s41586-024-07348-6)
Supplement: Supplementary file 3 — Donor information. [file 41586_2024_7348_MOESM3_ESM.xlsx]

## Sheet: Supplementary Table 1
Supplementary Table 1. Donor information.
Donor	Sex	Age	Muscle	Sample collection date dd/mm/yyy	Weight (kg)	Height (cm)	Body Mass Index (BMI)	Charlson Index (CI)	Barthel Index (BI)	Cohort	Data
YM1	Male	15	Semitendinosus/gracilis	18-12-2020	-	-	-	-	-	Asian Chinese	scRNA-seq/snRNA-seq
P26	Female	18	Semitendinosus	7-5-2021	63	1.65	23.1405	0	100	European	snRNA-seq/snATAC-seq
YM4	Male	18	Semitendinosus	02-10-2021	-	-	-	-	-	Asian Chinese	scRNA-seq/snRNA-seq/snATAC-seq
P32	Female	25	Semitendinosus	19-5-2021	60	1.7	20.7612	0	100	European	-
YM2	Female	34	Semitendinosus/gracilis	29-12-2020	-	-	-	-	-	Asian Chinese	snRNA-seq/scATAC-seq/snATAC-seq
YM3	Male	34	Gracilis	30-12-2020	-	-	-	-	-	Asian Chinese	scRNA-seq/snRNA-seq/snATAC-seq
P13	Male	38	Gluteus medius	17-3-2021	83	1.84	24.5156	0	100	European	snRNA-seq
P1	Male	39	Vastus lateralis	16-12-2020	85	1.72	28.7317	0	100	European	-
P11	Female	43	Pectoralis major	10-3-2021	100	1.75	32.6531	200	100	European	-
P5	Male	45	Tibialis anterior	29-12-2020	72	1.69	25.2092	0	100	European	snRNA-seq/snATAC-seq
P25	Male	45	Biceps brachii	7-5-2021	115	1.69	40.2647	0	100	European	-
P9	Male	46	Vastus lateralis	8-3-2021	85	1.78	26.8274	0	100	European	-
P18	Male	74	Gluteus medius	23-4-2021	79	1.69	27.6601	400	90	European	-
P29	Male	77	Gluteus medius	12-5-2021	82	1.72	27.7177	400	100	European	snRNA-seq/snATAC-seq
OM2	Female	79	Gluteus medius	28-10-2020	-	-	-	-	-	Asian Chinese	scRNA-seq/snRNA-seq/scATAC-seq/snATAC-seq
OM4	Male	79	Gluteus medius/vastus lateralis	20-1-2021	-	-	-	-	-	Asian Chinese	scRNA-seq/snRNA-seq/
OM9	Female	80	Gluteus medius/vastus lateralis	29-09-2020	-	-	-	-	-	Asian Chinese	snRNA-seq/snATAC-seq
OM6	Female	80	Gluteus medius/vastus lateralis	12-11-2020	-	-	-	-	-	Asian Chinese	snRNA-seq/snATAC-seq
OM7	Male	82	Gluteus medius/vastus lateralis	02-12-2020	-	-	-	-	-	Asian Chinese	snRNA-seq/snATAC-seq
OM5	Male	82	Gluteus medius/vastus lateralis	09-02-2021	-	-	-	-	-	Asian Chinese	scRNA-seq/snRNA-seq/snATAC-seq
OM1	Female	82	Gluteus medius/vastus lateralis	11-09-2020	-	-	-	-	-	Asian Chinese	scRNA-seq/snRNA-seq/scATAC-seq/snATAC-seq
OM8	Female	84	Gluteus medius/vastus lateralis	08-09-2021	-	-	-	-	-	Asian Chinese	snRNA-seq
OM3	Male	84	Gluteus medius/vastus lateralis	28-10-2020	-	-	-	-	-	Asian Chinese	scRNA-seq/snRNA-seq/scATAC-seq/snATAC-seq
P4	Female	84	Gluteus medius	29-12-202	45	1.6	17.5781	500	95	European	-
P23	Male	85	Gluteus medius	30-4-2021	63	1.65	23.1405	500	100	European	snRNA-seq/snATAC-seq
P17	Male	88	Vastus lateralis	9-4-2021	70	1.7	24.2215	600	85	European	snRNA-seq/snATAC-seq
P28	Male	88	Gluteus medius	12-5-2021	60	1.6	23.4375	600	55	European	-
P21	Female	89	Gluteus medius	29-4-2021	50	1.6	19.5312	600	75	European	snRNA-seq/snATAC-seq
P10	Female	90	Gluteus medius	10-3-2021	65	1.65	23.8751	600	95	European	-
P3	Female	92	Gluteus medius	22-12-2020	48	1.47	22.213	500	100	European	snRNA-seq
P27	Female	99	Gluteus medius	11-5-2021	-	-	-	600	15	European	snRNA-seq
