# Supplementary material for: Multimodal cell atlas of the ageing human skeletal muscle
Source: Nature. 2024 Apr 22;629(8010):154–64. doi: 10.1038/s41586-024-07348-6 (PMC11062927; doi:10.1038/s41586-024-07348-6)
Supplement: Supplementary file 4 — Library information. [file 41586_2024_7348_MOESM4_ESM.xlsx]

## Sheet: Supplementary Table 2
Supplementary Table 2. Library information.
scRNA-seq
Donor	Sample	Technical replicate	Number of cells	Average UMI	Average genes	Mitochondrial content (%)	Muscle
OM1	OM1 M1	rep1	3793	6196.27	2309.27	0.896432	Gluteus medius
OM1	OM1 M1	rep2	3152	7279.43	2518.12	0.889159	Gluteus medius
OM1	OM1 M1	rep3	3212	6757.79	2394.5	0.891497	Gluteus medius
OM1	OM1 M2	rep1	1526	6767.56	2433.03	0.89623	Vastus lateralis
OM1	OM1 M2	rep2	1708	6198.04	2312.82	0.899163	Vastus lateralis
OM1	OM1 M2	rep3	1511	6854.65	2431.81	0.893889	Vastus lateralis
OM1	OM1 M2	rep4	412	5370.07	2151.53	0.902157	Vastus lateralis
OM2	OM2 M1	rep1	3508	4326.61	1898.14	0.908482	Gluteus medius
OM2	OM2 M1	rep2	2430	4536.97	1908.87	0.90519	Gluteus medius
OM2	OM2 M1	rep3	1587	3189	1607.1	0.918557	Gluteus medius
OM2	OM2 M2	rep1	1540	2719.89	1489.81	0.925374	Vastus lateralis
OM2	OM2 M2	rep2	3416	4422.3	1930.25	0.909423	Vastus lateralis
OM2	OM2 M2	rep3	3135	8885.77	2914.81	0.881638	Vastus lateralis
OM2	OM2 M2	rep4	5458	6805.76	2518.72	0.89345	Vastus lateralis
OM3	OM3 M1	rep1	3173	4426.99	1850.74	0.904715	Gluteus medius
OM3	OM3 M1	rep2	6031	3973.51	1747.86	0.907914	Gluteus medius
OM3	OM3 M1	rep3	5947	3864.97	1727.42	0.909354	Gluteus medius
OM3	OM3 M1	rep4	3824	4815.81	1908.93	0.899289	Gluteus medius
OM3	OM3 M2	rep1	2305	6568.18	2357.38	0.895806	Vastus lateralis
OM3	OM3 M2	rep2	2602	8084.53	2632.15	0.884861	Vastus lateralis
OM3	OM3 M2	rep3	3490	7324.4	2491.35	0.888827	Vastus lateralis
OM3	OM3 M2	rep4	2999	5558.44	2084.82	0.897548	Vastus lateralis
OM4	OM4	rep1	1114	4398.52	1692.39	0.893902	Gluteus medius
OM4	OM4	rep2	999	4061.42	1637.63	0.897546	Gluteus medius
OM4	OM4	rep3	820	4397.34	1693.29	0.893281	Gluteus medius
YM1	YM1 M1	rep1	126	4426.52	1740.01	0.898612	Gracilis
YM1	YM1 M1	rep2	87	2851.08	1424.87	0.913897	Gracilis
YM1	YM1 M2	rep1	29	5112.93	1807.62	0.886903	Semitendinosus
YM1	YM1 M2	rep2	81	3966.11	1762.02	0.908075	Semitendinosus
YM1	YM1 M2	rep3	173	5877.9	2149.26	0.895172	Semitendinosus
YM1	YM1 M2	rep4	102	4541.39	1932.92	0.903028	Semitendinosus
YM4	YM4	rep1	631	2158.8	834.323	0.881332	Gracilis
YM4	YM4	rep2	853	3021.3	1004.42	0.868504	Gracilis
YM4	YM4	rep3	749	2494.6	867.021	0.8709	Gracilis
YM4	YM4	rep4	661	2445.29	873.136	0.874815	Gracilis
YM5	YM5	rep1	3078	3277.6	1191.21	0.877789	Semitendinosus
YM5	YM5	rep2	3142	5868.03	1726.46	0.866272	Semitendinosus
YM5	YM5	rep3	245	3383.1	1218.91	0.881531	Semitendinosus
snRNA-seq
Donor	Sample	Technical replicate	Number of cells	Average UMI	Average genes	Mitochondrial content (%)	Muscle
OM1	OM1 M1	rep1	506	1246.39	678.419	0.915599	Gluteus medius
OM1	OM1 M2	rep1	630	1366.26	674.714	0.904222	Vastus lateralis
OM1	OM1 M2	rep2	362	1300.57	672.124	0.909905	Vastus lateralis
OM2	OM2 M2	rep1	1109	2088.73	1020.3	0.910761	Vastus lateralis
OM2	OM2 M2	rep2	1062	1990.2	1001.29	0.913486	Vastus lateralis
OM3	OM3 M2	rep1	332	2063.14	998.768	0.910791	Vastus lateralis
OM3	OM3 M2	rep2	525	2331.25	1123.46	0.911434	Vastus lateralis
OM3	OM3 M2	rep3	572	2555.84	1164.04	0.905515	Vastus lateralis
OM3	OM3 M2	rep4	808	2452.64	1167.19	0.91065	Vastus lateralis
OM3	OM3 M2	rep5	306	2168.59	1079.43	0.914694	Vastus lateralis
OM3	OM3 M2	rep6	338	1815.04	998.234	0.9242	Vastus lateralis
OM4	OM4	rep1	462	1556.87	807.052	0.911616	Gluteus medius
OM4	OM4	rep2	445	1585.91	797.719	0.907899	Gluteus medius
OM5	OM5 M1	rep1	7755	4258.41	1937.91	0.912819	Gluteus medius
OM5	OM5 M1	rep2	2139	3353.47	1673.07	0.918097	Gluteus medius
OM5	OM5 M1	rep3	3099	3068.46	1532.48	0.920328	Gluteus medius
OM5	OM5 M1	rep4	3417	3361.98	1613.68	0.91693	Gluteus medius
OM5	OM5 M2	rep1	178	4441.63	2077.63	0.913458	Vastus lateralis
OM5	OM5 M2	rep2	371	2652.23	1441.81	0.931883	Vastus lateralis
OM5	OM5 M2	rep3	317	3191.9	1659.56	0.926952	Vastus lateralis
OM5	OM5 M2	rep4	330	2698.33	1436.17	0.926894	Vastus lateralis
OM6	OM6	rep1	3134	3962.65	1779.35	0.908139	Vastus lateralis
OM6	OM6	rep2	3767	4330.88	1801.16	0.900114	Vastus lateralis
OM6	OM6	rep3	4524	3591.25	1599.21	0.908748	Vastus lateralis
OM6	OM6	rep4	4207	3809.53	1682.33	0.907782	Vastus lateralis
OM7	OM7 M1	rep1	874	1785.09	1050.34	0.932343	Gluteus medius
OM7	OM7 M1	rep2	844	1777.66	1015.59	0.928756	Gluteus medius
OM7	OM7 M1	rep3	670	2086.29	1144.04	0.924587	Gluteus medius
OM7	OM7 M1	rep4	890	1712.85	983.578	0.929089	Gluteus medius
OM7	OM7 M2	rep1	958	1961.38	1155.06	0.932529	Vastus lateralis
OM7	OM7 M2	rep2	1996	1906.89	1165.8	0.938193	Vastus lateralis
OM7	OM7 M2	rep3	1811	1995.29	1187.37	0.934594	Vastus lateralis
OM7	OM7 M2	rep4	1740	2070.1	1228.42	0.934276	Vastus lateralis
OM8	OM8	rep1	2470	3235.96	1516.97	0.913443	Vastus lateralis
OM8	OM8	rep2	2803	3028.17	1432.51	0.914554	Vastus lateralis
OM8	OM8	rep3	1870	3947.79	1715.94	0.903789	Vastus lateralis
OM8	OM8	rep4	2512	3439.57	1555.83	0.909891	Vastus lateralis
OM9	OM9 M1	rep1	7583	4812.69	2114.76	0.9113	Gluteus medius
OM9	OM9 M1	rep2	5458	6976.05	2631.72	0.89686	Gluteus medius
OM9	OM9 M1	rep3	5963	6702.1	2567.33	0.897409	Gluteus medius
OM9	OM9 M1	rep4	7537	5620.06	2309.03	0.905959	Gluteus medius
OM9	OM9 M2	rep1	8186	6930.55	2336.11	0.883728	Vastus lateralis
OM9	OM9 M2	rep2	7883	7337.22	2450.71	0.883505	Vastus lateralis
OM9	OM9 M2	rep3	6210	6506.09	2303.99	0.890765	Vastus lateralis
OM9	OM9 M2	rep4	5706	7076.52	2462.73	0.887081	Vastus lateralis
P13	P13	rep1	1320	1599.7	659.301	0.882529	Gluteus medius
P13	P13	rep2	685	1934.29	682.291	0.862645	Gluteus medius
P13	P13	rep3	839	1620.46	663.589	0.882254	Gluteus medius
P13	P13	rep4	1306	1655.58	645.488	0.875232	Gluteus medius
P17	P17	rep1	393	1620.48	735.438	0.893746	Vastus lateralis
P17	P17	rep2	297	1555.91	728.404	0.897053	Vastus lateralis
P17	P17	rep3	236	1524.67	779.525	0.908543	Vastus lateralis
P17	P17	rep4	248	1483.57	717.056	0.90075	Vastus lateralis
P17	P17	rep5	242	1516.44	706.897	0.896901	Vastus lateralis
P21	P21	rep1	853	1982.36	928.165	0.900529	Gluteus medius
P21	P21	rep2	1156	1995.43	910.945	0.898011	Gluteus medius
P21	P21	rep3	1435	2078.82	925.093	0.89525	Gluteus medius
P21	P21	rep4	653	2152.28	972.801	0.896331	Gluteus medius
P21	P21	rep5	1133	2072.01	934.638	0.897996	Gluteus medius
P21	P21	rep6	985	2192.06	933.749	0.889656	Gluteus medius
P23	P23	rep1	237	1815.29	804.599	0.890196	Gluteus medius
P23	P23	rep2	116	1977.01	895.138	0.895125	Gluteus medius
P23	P23	rep3	985	1647.86	747.666	0.894324	Gluteus medius
P23	P23	rep4	148	1855.02	851.162	0.895309	Gluteus medius
P23	P23	rep5	108	1839.85	866.565	0.898953	Gluteus medius
P23	P23	rep6	922	1672.75	735.79	0.890197	Gluteus medius
P26	P26	rep1	144	1796.29	643.083	0.867209	Semitendinosus
P26	P26	rep2	273	1823.8	635.648	0.865429	Semitendinosus
P26	P26	rep3	211	1807.9	635.483	0.866264	Semitendinosus
P26	P26	rep4	241	1817.09	640.539	0.867131	Semitendinosus
P27	P27	rep1	525	1833.59	780.981	0.887344	Gluteus medius
P27	P27	rep2	265	1539.47	805.449	0.912714	Gluteus medius
P27	P27	rep3	285	1708.15	764.074	0.893189	Gluteus medius
P27	P27	rep4	173	1585.33	796.711	0.906041	Gluteus medius
P27	P27	rep5	118	2084.3	898.924	0.889321	Gluteus medius
P29	P29	rep1	306	2675.88	1368.65	0.915648	Gluteus medius
P29	P29	rep2	386	1793.61	988.254	0.921535	Gluteus medius
P29	P29	rep3	153	2119.29	1230.62	0.933937	Gluteus medius
P29	P29	rep4	531	2161.65	1148.35	0.918255	Gluteus medius
P3	P3	rep1	974	2189.58	1057.17	0.906508	Gluteus medius
P3	P3	rep2	1652	1922.28	1007.81	0.916224	Gluteus medius
P3	P3	rep3	1407	1969.99	971.714	0.908828	Gluteus medius
P3	P3	rep4	1250	2027.15	999.303	0.908647	Gluteus medius
P3	P3	rep5	1612	2032.35	1010.16	0.910398	Gluteus medius
P3	P3	rep6	1700	2044.72	1009.58	0.909482	Gluteus medius
P5	P5	rep1	2293	2706.58	972.98	0.872183	Tibialis anterior
P5	P5	rep2	1048	2100.72	875.884	0.887758	Tibialis anterior
P5	P5	rep3	2270	2680.83	964.551	0.871396	Tibialis anterior
P5	P5	rep4	2206	2496.9	960.172	0.879282	Tibialis anterior
P5	P5	rep5	1354	2584.69	945.707	0.872	Tibialis anterior
P5	P5	rep6	2120	2696.1	1007.39	0.877417	Tibialis anterior
YM1	YM1 M1	rep1	3822	6148.89	1968.14	0.87343	Gracilis
YM1	YM1 M1	rep2	5026	5983.4	1905.4	0.875633	Gracilis
YM1	YM1 M1	rep3	5181	6203.92	1947.86	0.874579	Gracilis
YM1	YM1 M2	rep1	4085	4671.37	1720.52	0.888761	Semitendinosus
YM1	YM1 M2	rep2	3561	7232.01	2124.91	0.866219	Semitendinosus
YM2	YM2	rep1	4298	3776.16	1442.79	0.885391	Semitendinosus
YM2	YM2	rep2	2372	4156.67	1661.41	0.890633	Semitendinosus
YM2	YM2	rep3	1576	3949.33	1390.88	0.875513	Semitendinosus
YM3	YM3	rep1	9566	3977.65	1400.3	0.880425	Gracilis
YM3	YM3	rep2	6565	3380.48	1302.82	0.887425	Gracilis
YM3	YM3	rep3	9026	3565.45	1409.64	0.889247	Gracilis
YM4	YM4	rep1	1186	3054.54	1426.62	0.90734	Semitendinosus
YM4	YM4	rep2	1579	3565.31	1594.48	0.904602	Semitendinosus
YM4	YM4	rep3	315	4704.1	1848.09	0.890161	Semitendinosus
YM4	YM4	rep4	2163	2688.52	1295.01	0.912006	Semitendinosus
snATAC-seq
Donor	Sample	Technical replicate	Number of cells	TSSEnrichment	log10(nFrag)	Muscle
OM1	OM1 M2	rep1	4246	13.2584	3.79832	Vastus lateralis
OM1	OM1 M2	rep2	3968	13.072	3.83636	Vastus lateralis
OM1	OM1 M2	rep3	4150	13.1878	3.73906	Vastus lateralis
OM1	OM1 M2	rep4	4431	13.2126	3.74864	Vastus lateralis
OM2	OM2 M2	rep1	4520	14.0947	3.70773	Vastus lateralis
OM3	OM3 M2	rep1	1913	12.9164	4.03927	Gluteus medius
OM3	OM3 M2	rep2	3152	12.4953	3.98373	Gluteus medius
OM3	OM3 M2	rep3	3276	12.4562	3.98251	Gluteus medius
OM5	OM5 M1	rep1	2447	13.5943	4.13196	Gluteus medius
OM5	OM5 M1	rep2	1435	12.4709	4.13934	Gluteus medius
OM5	OM5 M2	rep1	385	10.3126	4.07571	Vastus lateralis
OM5	OM5 M2	rep2	636	10.5676	3.93803	Vastus lateralis
OM6	OM6	rep1	961	11.839	3.90448	Vastus lateralis
OM7	OM7	rep1	555	11.2716	4.026	Vastus lateralis
OM9	OM9 M1	rep1	1978	12.8955	4.09712	Gluteus medius
OM9	OM9 M1	rep2	2028	12.5597	4.11014	Gluteus medius
OM9	OM9 M1	rep3	2289	12.8262	4.09045	Gluteus medius
OM9	OM9 M1	rep4	2230	12.4744	4.07432	Gluteus medius
OM9	OM9 M2	rep1	2414	13.485	4.06119	Vastus lateralis
OM9	OM9 M2	rep2	2118	12.9296	4.08769	Vastus lateralis
OM9	OM9 M2	rep3	2185	13.1536	4.06108	Vastus lateralis
OM9	OM9 M2	rep4	2591	12.5236	4.04857	Vastus lateralis
P17	P17	rep1	640	9.8171	4.00293	Vastus lateralis
P21	P21	rep1	411	9.91524	4.18488	Gluteus medius
P23	P23	rep1	2095	11.1979	3.93049	Gluteus medius
P23	P23	rep2	1546	11.1102	3.98933	Gluteus medius
P23	P23	rep3	1409	10.7752	4.00138	Gluteus medius
P26	P26	rep1	1935	10.0279	3.83022	Semitendinosus
P26	P26	rep2	880	9.82237	3.89508	Semitendinosus
P26	P26	rep3	653	9.51584	3.79114	Semitendinosus
P26	P26	rep4	1462	9.7668	3.74424	Semitendinosus
P29	P29	rep1	633	10.1946	4.06363	Gluteus medius
P5	P5	rep1	1142	10.3413	3.95397	Tibialis anterior
P5	P5	rep2	795	10.0894	3.9181	Tibialis anterior
P5	P5	rep3	1310	10.6357	3.94534	Tibialis anterior
P5	P5	rep4	991	10.4788	3.91243	Tibialis anterior
YM2	YM2	rep1	3915	13.1265	4.02884	Semitendinosus
YM2	YM2	rep2	3289	13.2922	3.95236	Semitendinosus
YM2	YM2	rep3	3521	13.1966	3.87525	Semitendinosus
YM3	YM3	rep1	2416	13.3105	3.78595	Gracilis
YM3	YM3	rep2	3000	12.7492	3.76358	Gracilis
YM3	YM3	rep3	2951	13.0772	3.75862	Gracilis
YM4	YM4	rep1	1720	12.7565	4.11063	Semitendinosus
YM4	YM4	rep2	1407	12.9244	4.19291	Semitendinosus
YM4	YM4	rep3	1452	12.5114	4.1588	Semitendinosus
YM4	YM4	rep4	1540	12.7266	4.1656	Semitendinosus
