# Supplementary material for: Multimodal cell atlas of the ageing human skeletal muscle
Source: Nature. 2024 Apr 22;629(8010):154–64. doi: 10.1038/s41586-024-07348-6 (PMC11062927; doi:10.1038/s41586-024-07348-6)
Supplement: Supplementary file 5 — Gene signatures. [file 41586_2024_7348_MOESM5_ESM.xlsx]

## Sheet: Supplementary Table 3
Supplementary Table 3. Gene signatures.
Signature	Annoation	Genes
Stress index	List of core dissociation stress-related genes described in Machado, L. et al.(PMID: 33609440)	ACTB	ADAMTS1	ADAMTS9	AHNAK	ANKRD11	ARF4	ARIH1	ATF3	AZIN1	BAIAP2	BAZ1A	BRD2	BTG2	CAMK1D	CCDC138	CDKN1A	CHD4	CHKA	CLIC4	CMSS1	COL1A1	CTNNB1	CX3CR1	DDX3X	DIAPH1	EGR1	ELF2	EP400	ERF	ERN1	ETF1	FBXL18	FLT1	FOS	FOSB	FOSL2	GADD45B	GLS	None	GNAS	GSK3A	GSN	H3-3B	HIVEP2	HSP90AA1	HSP90AB1	HSPA8	IER3
Type I score	Genes expressed by Type I fibers described in Murgia M. et al., 2021 (PMID: 34727990)	TNNT1	MYH7	MYH7B	TNNC1	TNNI1	ATP2A2
Type II score	Genes expressed by Type II fibers described in Murgia M. et al., 2021 (PMID: 34727990)	TNNT3	MYH1	MYH2	TNNC2	TNNI2	ATP2A1
Type IIA score	Genes expressed by Type IIA fibers described in Murgia M. et al., 2021 (PMID: 34727990)	MYH2	ANKRD2	NDUFA8	MYOM3	CASQ2	HSPB6	RDH11	AIMP1
Type IIX score	Genes expressed by Type IIX fibers described in Murgia M. et al., 2021 (PMID: 34727990)	MYH1	MYLK2	ACTN3	MYBPC2	PCYOX1	CAPZA1	CD38	PDLIM7	COBL	TMEM159	HRNPA1	TFRC
Sarcomeric score	https://www.wikipathways.org/instance/WP383_r118423	ACTA1	ACTA2	ACTC1	ACTG1	ACTN4	ACTN2	ACTN3	DES	DMD	MYBPC1	MYBPC2	MYBPC3	MYH3	MYH6	MYH8	MYL1	MYL2	MYL3	MYL4	NEB	TMOD1	TNNC2	TNNC1	TNNI1	TNNI2	TNNI3	TNNT1	TNNT2	TNNT3	TPM1	TPM2	TPM3	TPM4	TTN	VIM	TCAP	MYOM1	MYL9
Atrophy score	Genes expressed during muscle atrophy described in Daniel Taillandier and Cécile Polge 2019 (PMID: 31325479)	UBB	UBC	FBXO32	TRIM63	MDM2	FBXO30	CAMK2B	TIE1	PSMA1	PSMA2	PSMA3	PSMA4	PSMA5	PSMA6	PSMA7	PSMB1	PSMB2	PSMB3	PSMB4	FBXO21	FBXO30	FBXO31	NEDD4	UBE2B	UBE2G1	UBE2J1	CTSL	CTSV	BNIP3	DEPP1	GABARAPL1	MAP1LC3	RETREG1	SQSTM1	CAPN1	CAPN2	ATF4	FOXO1	FOXO3A	HDAC9	RUNX1	AMPD3	CHRNA1	CDKN1A
RegMyon score	Genes expressed by regenerating myonuclei described in Chemello F. et al., 2020 (PMID: 33148801)	MYOG	MYH3	MYH8	MYF6	MEF2A	MEF2D	MYF5	RUNX1	TFAP4	MSC	BAIAP2L1	NCAM1	DCLK1	MYMK	MYMX
Oxidative phosphorylation score	https://www.gsea-msigdb.org/gsea/msigdb/cards/hallmark_oxidative_phosphorylation	ACADM	ACADVL	ACAT1	ACO2	ATP1B1	ATP5F1A	ATP5F1B	ATP5MC2	ATP6V0B	COX4I1	COX10	COX15	DECR1	ECH1	ETFA	ETFDH	GPI	GPX4	HADHA	HADHB	HSPA9	IDH2	LDHA	MDH1	MGST3	NDUFB1	NDUFB8	NDUFS1	NDUFS2	NDUFV1	NDUFS4	OGDH	OPA1	OXA1L	PDHA1	PDK4	POR	SDHA	SDHB	SDHC	SUPV3L1	UQCRC2	VDAC1	VDAC3	SLC25A12	SUCLA2	ATP6V0E1	AIFM1
[truncated: 50 more columns]
