# Supplementary material for: Multimodal cell atlas of the ageing human skeletal muscle
Source: Nature. 2024 Apr 22;629(8010):154–64. doi: 10.1038/s41586-024-07348-6 (PMC11062927; doi:10.1038/s41586-024-07348-6)
Supplement: Supplementary file 6 — Gene modules identified by Hotspot and the corresponding enriched pathways. [file 41586_2024_7348_MOESM6_ESM.xlsx]

## Sheet: Supplementary Table 4a
Supplementary Table 4. Gene modules identified by Hotspot and the corresponding enriched pathways.
Supplementary Table 4a. Gene modules identified by Hotspot.
Gene	C	Z	P	Q	Module
TNNT1	0.530187	932.396	0	0	1
MYH7	0.390806	676.11	0	0	1
ATP2A2	0.360821	577.861	0	0	1
TPM3	0.303558	562.051	0	0	1
PRSS50	0.317345	495.652	0	0	1
MYH7B	0.300606	487.157	0	0	1
LGR5	0.172266	359.657	0	0	1
MYL3	0.214705	345.946	0	0	1
BICC1	0.19157	344.682	0	0	1
MYH6	0.190847	298.725	0	0	1
RYR3	0.168021	290.963	0	0	1
MYOM1	0.158441	277.281	0	0	1
MYOZ2	0.147029	248.917	0	0	1
MYOM3	0.168557	232.132	0	0	1
MYLK3	0.141626	229.89	0	0	1
ANKRD2	0.128159	226.105	0	0	1
ALPK2	0.138796	220.921	0	0	1
MYL2	0.127733	210.782	0	0	1
MMP2	0.120931	197.357	0	0	1
KCNMA1	0.112519	189.837	0	0	1
LRRC7	0.106515	186.342	0	0	1
ABLIM1	0.101619	158.068	0	0	1
SMTNL1	0.0775778	145.974	0	0	1
NRAP	0.0793107	135.148	0	0	1
MIR133A1HG	0.0868378	131.573	0	0	1
ADAMTS19	0.080017	121.487	0	0	1
MEF2C-AS1	0.0833389	120.39	0	0	1
CADM2	0.0824953	113.76	0	0	1
SBK1	0.0670769	113.039	0	0	1
MAP2K6	0.0614662	111.661	0	0	1
SLC4A7	0.0704293	110.31	0	0	1
RNF217-AS1	0.0647736	108.542	0	0	1
BDNF	0.053847	105.931	0	0	1
NEK10	0.0639082	103.109	0	0	1
CASQ2	0.0560512	101.578	0	0	1
TOGARAM2	0.0451532	100.037	0	0	1
LRP1B	0.0553396	98.4493	0	0	1
VPS13A	0.0651312	96.9921	0	0	1
MEF2C	0.0631112	93.6194	0	0	1
IDI2	0.0477336	91.9159	0	0	1
NKAIN3	0.0574349	91.1204	0	0	1
FAM133CP	0.0377674	90.1535	0	0	1
UNC13C	0.0583994	88.125	0	0	1
KCNK2	0.0528613	86.3435	0	0	1
TGFBR3	0.0400942	83.9639	0	0	1
NCKAP5	0.0496937	83.1441	0	0	1
IL1RAPL1	0.0449431	82.6145	0	0	1
DIO2	0.0537343	82.1344	0	0	1
FBXO40	0.0493619	80.0668	0	0	1
LRRFIP1	0.0472807	78.7838	0	0	1
ANGPT1	0.0590327	78.1994	0	0	1
HDAC9	0.0506714	73.261	0	0	1
MROH7	0.0492084	73.095	0	0	1
TMLHE	0.0465896	71.8797	0	0	1
CREB5	0.0476144	70.1186	0	0	1
PTPN3	0.0319661	68.8669	0	0	1
SLC24A3	0.0368784	67.8108	0	0	1
TLN2	0.037884	66.9543	0	0	1
ACOT11	0.0433453	65.7343	0	0	1
GPT2	0.0390064	65.4056	0	0	1
PPP2R3A	0.0362505	64.3968	0	0	1
JAK2	0.0369561	60.8729	0	0	1
LPL	0.0338999	59.1673	0	0	1
RFX7	0.0348518	58.0338	0	0	1
ZNF503-AS1	0.0338916	56.8449	0	0	1
ADAMTSL4	0.0283055	56.1282	0	0	1
STK33	0.0381479	55.8985	0	0	1
CNST	0.0304395	55.1466	0	0	1
TMTC1	0.029465	54.4537	0	0	1
PRKCH	0.028151	52.9327	0	0	1
PA2G4P3	0.026979	52.6594	0	0	1
ZNF638	0.0319804	51.7471	0	0	1
RSPO3	0.0329727	50.7362	0	0	1
BAZ2B	0.0280986	49.8393	0	0	1
AHI1	0.0251453	49.3239	0	0	1
LRMDA	0.0264873	47.5345	0	0	1
LINC01748	0.0313315	47.2209	0	0	1
MYO5C	0.0266936	46.1929	0	0	1
FSIP1	0.0253107	45.806	0	0	1
GPD1L	0.0257717	45.2845	0	0	1
DISC1	0.0245489	44.5823	0	0	1
EPB41L4B	0.0255727	44.3825	0	0	1
UACA	0.0235553	43.3369	0	0	1
IFT81	0.0254997	41.4788	0	0	1
SPECC1	0.0190278	41.4273	0	0	1
ADAMTS9	0.0254049	40.3035	0	0	1
DPYSL3	0.0199819	38.181	0	0	1
WBP4	0.0214894	38.1676	0	0	1
KCND3	0.0207836	37.8996	0	0	1
ACSF2	0.0196286	37.8107	0	0	1
AAMDC	0.022439	36.98	1.20185e-299	1.58425e-298	1
RBL1	0.0212351	36.1178	5.96217e-286	7.69924e-285	1
SLITRK4	0.0185376	36.0746	2.83337e-285	3.64034e-284	1
OPHN1	0.0206924	35.4758	5.81246e-276	7.30155e-275	1
TRPM3	0.0224939	35.2571	1.33602e-272	1.64571e-271	1
B4GALNT3	0.0198622	34.9501	6.4531e-268	7.87248e-267	1
ALDH2	0.0179959	34.2504	2.15364e-257	2.59614e-256	1
HPN	0.0184019	34.2012	1.1602e-256	1.39526e-255	1
LINC02254	0.0213784	33.5372	6.92013e-247	8.11078e-246	1
IGSF11	0.017551	32.4648	1.67383e-231	1.89614e-230	1
KCNB1	0.0219573	32.3804	2.58912e-230	2.92646e-229	1
ELF1	0.0193771	32.2186	4.84515e-228	5.46425e-227	1
DIXDC1	0.0177714	32.1315	8.00375e-227	9.00644e-226	1
IL31RA	0.0232611	31.9139	8.55084e-224	9.53747e-223	1
IDH2-DT	0.0188423	30.7275	1.22251e-207	1.33712e-206	1
FRAS1	0.0186999	30.5051	1.11521e-204	1.21713e-203	1
FMNL3	0.0165367	30.4166	1.65679e-203	1.80047e-202	1
PWRN1	0.0191557	29.2609	1.63133e-188	1.7e-187	1
PRR16	0.0191671	29.2119	6.85347e-188	7.11275e-187	1
MYH10	0.0166179	29.1641	2.76924e-187	2.8623e-186	1
ATP2B4	0.017752	28.755	3.91611e-182	3.97485e-181	1
PTPRQ	0.0182974	28.5215	3.17282e-179	3.20121e-178	1
SRRM1	0.0159781	28.126	2.3531e-174	2.34616e-173	1
DGKB	0.0161006	27.4885	1.20378e-166	1.18166e-165	1
METTL7A	0.0136762	25.6552	1.84856e-145	1.70571e-144	1
INTU	0.0162686	25.4784	1.70912e-143	1.56285e-142	1
RARB	0.0155272	25.4526	3.30126e-143	3.01329e-142	1
PTPRD	0.0126367	25.2394	7.40767e-141	6.68931e-140	1
CCDC18	0.0139186	25.1375	9.68041e-140	8.69523e-139	1
LINC01591	0.0142912	24.6199	3.86637e-134	3.40066e-133	1
ANTXR2	0.014887	24.3721	1.69017e-131	1.47636e-130	1
C19orf18	0.0150219	24.1066	1.06479e-128	9.22156e-128	1
ITPR2	0.014363	23.8181	1.0854e-125	9.3363e-125	1
EEF1AKMT1	0.0150409	23.816	1.14009e-125	9.79013e-125	1
FRMPD4	0.0135742	23.6008	1.89231e-123	1.60593e-122	1
PKD1L1	0.0134746	23.482	3.11372e-122	2.63809e-121	1
ARHGAP23	0.0135919	22.4715	3.9415e-112	3.26315e-111	1
LINC01277	0.0141911	22.4288	1.0313e-111	8.52421e-111	1
LDHB	0.0107533	22.3934	2.27982e-111	1.88132e-110	1
SEC14L5	0.0135655	22.1878	2.25287e-109	1.85005e-108	1
IFNAR2	0.0139017	21.86	3.12504e-106	2.52139e-105	1
CFAP58	0.0136477	21.6615	2.36628e-104	1.89415e-103	1
SEMA4B	0.0119835	21.1541	1.26399e-99	9.89933e-99	1
CEP128	0.0137655	20.9801	4.97959e-98	3.88791e-97	1
FAM227B	0.0124226	20.1556	1.20265e-90	9.13689e-90	1
CAPN8	0.00952637	20.013	2.12375e-89	1.59439e-88	1
PLXNA4	0.0119587	19.5033	5.14894e-85	3.78709e-84	1
SMARCA2	0.0118136	19.2013	1.80413e-82	1.30427e-81	1
RUNX1T1	0.011554	18.9311	3.16428e-80	2.27139e-79	1
EIF1B-AS1	0.0117376	18.5227	6.77506e-77	4.78212e-76	1
MAPK4	0.0114185	18.421	4.45739e-76	3.12448e-75	1
NMNAT3	0.0112515	18.0562	3.5228e-73	2.40946e-72	1
LINC01483	0.00884397	17.7533	8.12261e-71	5.48168e-70	1
TXNDC16	0.011126	17.6355	6.57997e-70	4.41711e-69	1
CNGA1	0.0102529	17.5095	6.06074e-69	4.03651e-68	1
LINC01954	0.00808176	17.3378	1.21884e-67	8.07522e-67	1
ANKHD1-EIF4EBP3	0.0101833	17.2418	6.44566e-67	4.24277e-66	1
GNG7	0.00905612	16.5026	1.75791e-61	1.11797e-60	1
SCP2	0.00987794	16.3387	2.61833e-60	1.65686e-59	1
SYNJ2	0.00976307	16.2234	1.72261e-59	1.08464e-58	1
ABR	0.00888523	16.1608	4.76394e-59	2.98851e-58	1
PKD2L2	0.00792745	15.9936	7.08566e-58	4.37466e-57	1
PRKACB	0.0102736	15.9929	7.16125e-58	4.41596e-57	1
KIAA1841	0.00947382	15.9116	2.63291e-57	1.61377e-56	1
PCM1	0.00967451	15.8695	5.15613e-57	3.1489e-56	1
WDR60	0.00818689	15.2606	6.99797e-53	4.12962e-52	1
DZIP3	0.00954737	15.2255	1.19715e-52	7.04e-52	1
NCEH1	0.0086613	15.1751	2.58533e-52	1.51507e-51	1
HMGCS2	0.00741172	15.1712	2.74422e-52	1.60634e-51	1
UNC5D	0.00863299	15.1675	2.90412e-52	1.69797e-51	1
KDM2B	0.00879629	14.8738	2.43957e-50	1.40691e-49	1
SOX2-OT	0.0098079	14.5745	2.04141e-48	1.15885e-47	1
UBE2Q2P1	0.00863478	14.3642	4.34116e-47	2.44793e-46	1
CNTN5	0.00893594	14.2383	2.64828e-46	1.48181e-45	1
FGD6	0.00869787	14.0946	2.04867e-45	1.13257e-44	1
DNAH3	0.0072227	13.628	1.36568e-42	7.3732e-42	1
OSBPL10	0.00764501	13.6057	1.8526e-42	9.97027e-42	1
FBXO21	0.00773995	13.1992	4.43137e-40	2.33775e-39	1
BCL9	0.00587072	9.8334	4.04197e-23	1.62802e-22	1
TNNT3	0.461664	745.823	0	0	2
TNNI2	0.331989	595.719	0	0	2
MYH1	0.319759	525.211	0	0	2
MYBPC2	0.287606	468.594	0	0	2
TPM1	0.277322	458.375	0	0	2
MYHAS	0.310256	449.048	0	0	2
ATP2A1	0.263915	437.571	0	0	2
TNNC2	0.192234	397.311	0	0	2
MYH2	0.238142	312.271	0	0	2
MYLPF	0.177352	310.453	0	0	2
ATRNL1	0.16299	217.1	0	0	2
RHOBTB1	0.126389	200.948	0	0	2
IGFN1	0.133448	179.229	0	0	2
ENOX1	0.357645	656.337	0	0	3
SH3RF2	0.151612	239.934	0	0	3
LINC02119	0.136094	212.706	0	0	3
ROBO1	0.144495	204.171	0	0	3
SLC22A3	0.126629	201.008	0	0	3
ACTN3	0.111195	193.459	0	0	3
TTN-AS1	0.0998794	192.916	0	0	3
FKBP5	0.150398	191.706	0	0	3
ART3	0.0984018	187.835	0	0	3
GGT7	0.122832	187.269	0	0	3
ARHGAP6	0.120449	184.678	0	0	3
MYLK4	0.141792	180.898	0	0	3
PYGM	0.116384	179.997	0	0	3
EGFR	0.130104	172.25	0	0	3
KLHL29	0.137255	166.943	0	0	3
TMEM233	0.100369	158.681	0	0	3
DOCK5	0.098529	147.238	0	0	3
PLXDC2	0.0964769	146.497	0	0	3
FOXO1	0.0733774	139.444	0	0	3
NOS1	0.107449	134.805	0	0	3
CHSY3	0.0886719	129.068	0	0	3
NEDD4	0.0850984	128.237	0	0	3
SH2D1B	0.082221	127.825	0	0	3
EEF2K	0.0900619	127.804	0	0	3
COL28A1	0.0674587	122.756	0	0	3
MYLK2	0.0839344	121.406	0	0	3
CMYA5	0.0612291	120.745	0	0	3
PCNT	0.0713057	116.105	0	0	3
LPIN1	0.092226	115.148	0	0	3
GREM2	0.0738899	113.685	0	0	3
SESN1	0.0695369	112.106	0	0	3
RASSF3	0.0637406	111.446	0	0	3
AGBL1	0.0906643	111.266	0	0	3
WNT9A	0.0799605	109.675	0	0	3
NAV3	0.0622839	106.926	0	0	3
TPRG1	0.048355	100.913	0	0	3
PFKFB3	0.058415	99.2888	0	0	3
MYL1	0.0586565	97.5887	0	0	3
LMOD1	0.0470546	94.6986	0	0	3
TRIM63	0.0444826	93.9308	0	0	3
HNRNPM	0.0546819	92.365	0	0	3
LUC7L3	0.0473404	92.2031	0	0	3
AFAP1L1	0.0589135	91.6171	0	0	3
SLC7A2	0.0527074	87.0428	0	0	3
LDLRAD4	0.0585159	85.4277	0	0	3
LINC02224	0.0454765	85.1621	0	0	3
NPSR1-AS1	0.0433802	84.2674	0	0	3
PNISR	0.0437924	84.1239	0	0	3
DAAM2	0.065974	82.7063	0	0	3
GRIK2	0.0387599	82.5306	0	0	3
TSPAN5	0.0621615	78.6477	0	0	3
FYB2	0.0372985	76.387	0	0	3
SIMC1	0.0435809	72.6845	0	0	3
CNTFR	0.0336976	71.9353	0	0	3
LANCL1-AS1	0.0375556	70.7989	0	0	3
NIN	0.0404433	67.5793	0	0	3
NCOA3	0.0351319	66.0367	0	0	3
NPR3	0.0532126	65.751	0	0	3
FBP2	0.0381536	62.8192	0	0	3
SYNM	0.0345433	62.2871	0	0	3
LRRC3B	0.0414788	59.8596	0	0	3
IQCM	0.0303686	59.0333	0	0	3
ELL2	0.0398506	58.2111	0	0	3
FRMD6	0.0355243	57.1901	0	0	3
CCDC192	0.0334927	55.862	0	0	3
RPL26P6	0.0360173	54.07	0	0	3
SLIT2	0.0195229	49.8904	0	0	3
ALDH1L1	0.0322717	48.7534	0	0	3
FOXO3	0.0248805	48.2495	0	0	3
NRXN3	0.0323524	47.1309	0	0	3
RNF150	0.0251329	46.8425	0	0	3
CUEDC1	0.0272125	46.834	0	0	3
MAX	0.0294325	46.1005	0	0	3
OSBPL3	0.031441	46.0075	0	0	3
PMP22	0.0230255	45.5462	0	0	3
KHDRBS2	0.0200771	44.4943	0	0	3
ZFHX3	0.0263977	43.1089	0	0	3
TFEB	0.0250969	42.9139	0	0	3
GLUL	0.0206658	42.7815	0	0	3
TXNL1	0.0281225	41.9993	0	0	3
FAM184B	0.0214677	40.9508	0	0	3
LDLRAD3	0.0239771	40.2593	0	0	3
ATP2B2	0.0251786	40.0205	0	0	3
NKAIN1	0.0236052	39.7101	0	0	3
CLMN	0.0245432	39.5141	0	0	3
EYA2	0.0201054	39.2513	0	0	3
GALNT18	0.0295332	39.2289	0	0	3
COBL	0.0262716	39.1545	0	0	3
CD96	0.0160183	38.6602	0	0	3
UBE2G1	0.022855	38.4961	0	0	3
PPP1R14C	0.0222099	38.2555	0	0	3
PTCHD1-AS	0.022349	38.1374	0	0	3
DNMT3A	0.0259143	38.0638	0	0	3
RASA4	0.021904	37.1796	7.29904e-303	9.64652e-302	3
PIK3R1	0.0209048	36.3889	3.1928e-290	4.15473e-289	3
RETREG1	0.0240465	36.0144	2.49348e-284	3.19556e-283	3
NPAS3	0.0260646	35.9481	2.70935e-283	3.45477e-282	3
SCUBE2	0.0194839	35.7235	8.54048e-280	1.08087e-278	3
RNF157	0.018489	35.3843	1.48695e-274	1.85869e-273	3
CDH20	0.0265866	35.3259	1.17504e-273	1.45802e-272	3
TMEM266	0.0224129	34.9805	2.23008e-268	2.73374e-267	3
CSPP1	0.0180461	34.4707	1.10142e-260	1.33725e-259	3
TSIX	0.0176799	34.4539	1.96982e-260	2.38587e-259	3
NPTX1	0.0141982	34.445	2.6717e-260	3.22831e-259	3
ARID5B	0.0173574	34.1131	2.35809e-255	2.82248e-254	3
NCALD	0.016058	33.735	8.88347e-250	1.05582e-248	3
MYH4	0.0279696	33.6094	6.11871e-248	7.2215e-247	3
ODF3L2	0.0194071	33.3458	4.19318e-244	4.89204e-243	3
PDZD2	0.0191497	33.271	5.08052e-243	5.90015e-242	3
MLF1	0.0201119	33.1428	3.59095e-241	4.11378e-240	3
CALML6	0.01832	32.9161	6.46008e-238	7.33443e-237	3
TGS1	0.0208345	31.9299	5.1425e-224	5.7485e-223	3
PCDH9	0.0231568	31.9005	1.31257e-223	1.46081e-222	3
MYO1E	0.0194717	31.4504	2.06968e-217	2.28837e-216	3
C2orf27A	0.0175042	30.4897	1.78298e-204	1.94177e-203	3
KCNN2	0.0160797	30.066	6.75414e-199	7.23149e-198	3
RTN4RL1	0.0157781	29.768	5.07538e-195	5.36616e-194	3
CD38	0.0184165	29.5171	8.68307e-192	9.14244e-191	3
PACRG	0.0267329	29.4319	1.07173e-190	1.12376e-189	3
CHN2	0.0192666	29.2442	2.66237e-188	2.76875e-187	3
RASA4B	0.0179722	29.1519	3.95036e-187	4.07481e-186	3
SYTL2	0.0188029	28.7552	3.89499e-182	3.96134e-181	3
CDH22	0.0144838	28.383	1.63887e-177	1.65025e-176	3
ACSM5	0.016588	28.2197	1.67598e-175	1.67763e-174	3
ADPRHL1	0.0160977	28.0034	7.38911e-173	7.35288e-172	3
LINC01358	0.0165828	27.7256	1.71421e-169	1.69583e-168	3
PAX7	0.0160569	27.5031	8.06721e-167	7.93432e-166	3
JUP	0.01467	27.385	2.07176e-165	2.02585e-164	3
UBTD1	0.0165716	27.3201	1.22275e-164	1.19106e-163	3
MYRIP	0.0158506	27.2832	3.35333e-164	3.26018e-163	3
NBPF14	0.0178029	26.4136	4.77614e-154	4.54764e-153	3
ANKRD33B	0.0179197	26.2191	8.04933e-152	7.593e-151	3
SCAPER	0.015494	26.1598	3.8095e-151	3.58022e-150	3
PRSS23	0.0173646	25.9715	5.19272e-149	4.86219e-148	3
GRIP1	0.0165971	25.8931	3.97767e-148	3.69044e-147	3
PITX3	0.016763	25.5062	8.41935e-144	7.74062e-143	3
ASTN2	0.0141014	25.3706	2.66097e-142	2.42015e-141	3
NCOR2	0.0161405	25.278	2.78975e-141	2.52821e-140	3
SIPA1L2	0.0154005	25.2581	4.61339e-141	4.17343e-140	3
PBX3	0.0181692	25.1725	4.00372e-140	3.60904e-139	3
LINC01886	0.0183656	25.1472	7.58471e-140	6.8249e-139	3
CFAP46	0.0151832	24.766	1.04237e-135	9.28074e-135	3
SLC25A33	0.0129459	24.7476	1.6434e-135	1.46064e-134	3
SMARCA1	0.0144638	24.7274	2.71207e-135	2.40625e-134	3
FARP1	0.0148355	24.4216	5.04107e-132	4.41855e-131	3
SDK1	0.0153944	23.3255	1.22117e-120	1.03118e-119	3
LIFR	0.0148245	22.6865	3.04458e-114	2.53299e-113	3
HCN1	0.0107748	22.1052	1.4077e-108	1.14672e-107	3
ANO1	0.0109077	21.6154	6.43978e-104	5.13866e-103	3
CHD9	0.013171	21.4887	9.92894e-103	7.87334e-102	3
TPTEP1	0.0145057	21.4313	3.41051e-102	2.696e-101	3
CMBL	0.0116413	21.3309	2.93303e-101	2.31495e-100	3
PDPN	0.0137256	21.3171	3.93975e-101	3.10469e-100	3
SPATS2L	0.0123852	21.2193	3.16804e-100	2.48498e-99	3
ARHGAP26	0.0108417	20.1315	1.95365e-90	1.47982e-89	3
NREP	0.0144963	20.0452	1.11137e-89	8.35586e-89	3
ZFYVE28	0.0116816	19.3308	1.47946e-83	1.07877e-82	3
PRELID2	0.0104725	18.8846	7.63987e-80	5.47632e-79	3
OIP5	0.0114463	18.7331	1.32976e-78	9.47827e-78	3
DDX46	0.00981123	18.5756	2.53161e-77	1.7894e-76	3
CAV3	0.011516	18.4626	2.06391e-76	1.44873e-75	3
MICAL2	0.0109883	17.7986	3.62179e-71	2.44748e-70	3
ACADL	0.0107566	17.6515	4.95793e-70	3.33265e-69	3
RC3H1-IT1	0.0102859	17.5886	1.50517e-69	1.00908e-68	3
MACROD1	0.00972511	17.419	2.96059e-68	1.96662e-67	3
TPR	0.00890327	17.2108	1.10134e-66	7.22134e-66	3
FAM114A1	0.0103966	17.0944	8.16227e-66	5.31753e-65	3
RPL9P31	0.00878668	17.0542	1.62525e-65	1.05745e-64	3
DNAJC1	0.0099127	17.0015	3.99938e-65	2.58558e-64	3
PLCH1	0.0132827	16.8367	6.56826e-64	4.20352e-63	3
EPB41L3	0.00960369	16.5745	5.32936e-62	3.40208e-61	3
SOX13	0.00948878	16.2367	1.38778e-59	8.74906e-59	3
PKD1P6	0.00926989	16.1128	1.03786e-58	6.50263e-58	3
DEK	0.00872669	16.0615	2.37433e-58	1.47668e-57	3
NCOR1	0.00912253	15.9642	1.13495e-57	6.98169e-57	3
EDA	0.00832108	15.8855	3.99218e-57	2.441e-56	3
ARNT2	0.00985434	15.5905	4.22499e-55	2.5526e-54	3
NOP14	0.00914434	15.5687	5.93826e-55	3.57918e-54	3
ASIC2	0.00901217	15.5501	7.93727e-55	4.77837e-54	3
NBPF26	0.0102048	15.5485	8.14974e-55	4.90046e-54	3
JDP2	0.00840747	15.1615	3.17759e-52	1.85573e-51	3
LIX1L	0.00808318	14.8089	6.41489e-50	3.67859e-49	3
CTNNBIP1	0.00948516	14.6016	1.37067e-48	7.80713e-48	3
UBN1	0.00868343	14.5635	2.39581e-48	1.35852e-47	3
PLA2R1	0.00797233	13.8841	3.95697e-44	2.16864e-43	3
DICER1	0.00893932	13.7629	2.1305e-43	1.16012e-42	3
PYM1	0.0078749	13.6831	6.40616e-43	3.48086e-42	3
AK9	0.00844646	13.6406	1.14867e-42	6.2148e-42	3
IFNLR1	0.00771674	13.5031	7.50136e-42	4.02e-41	3
BACH1-IT1	0.00804689	13.2071	3.98955e-40	2.10686e-39	3
RNF213	0.0079972	13.05	3.1768e-39	1.65357e-38	3
LARS	0.00802861	12.9863	7.31793e-39	3.78578e-38	3
BPTF	0.00722205	12.8819	2.84467e-38	1.44947e-37	3
RXRA	0.00705156	12.6595	4.95788e-37	2.49615e-36	3
CNTLN	0.00667873	12.424	9.68258e-36	4.80343e-35	3
NBPF17P	0.00607021	12.1716	2.20267e-34	1.07486e-33	3
SLIT3	0.00678649	12.0743	7.22052e-34	3.4866e-33	3
SLC25A25	0.00696968	12.0435	1.04882e-33	5.05485e-33	3
C9orf24	0.00799153	12.0092	1.58977e-33	7.63299e-33	3
NECTIN3	0.00715223	11.6974	6.56879e-32	3.08672e-31	3
BCAT2	0.00681914	11.4233	1.59905e-30	7.35736e-30	3
LINC00886	0.00807015	11.3591	3.33958e-30	1.52688e-29	3
TRMT9B	0.00653933	11.0291	1.38333e-28	6.16367e-28	3
ADARB2	0.00691762	10.8918	6.30806e-28	2.79593e-27	3
ANGPT2	0.00671987	10.8669	8.28998e-28	3.66159e-27	3
MOB3A	0.00619847	10.8096	1.55032e-27	6.80022e-27	3
LINC00504	0.00639575	10.5242	3.34136e-26	1.43707e-25	3
SORCS2	0.00481857	10.3177	2.92946e-25	1.22868e-24	3
CHAF1B	0.00597006	10.1431	1.77727e-24	7.339e-24	3
CCDC144B	0.00583755	10.1056	2.60943e-24	1.07578e-23	3
LINC00662	0.00561079	9.72522	1.17702e-22	4.685e-22	3
CALCOCO2	0.00585539	9.5374	7.32303e-22	2.84566e-21	3
SPECC1L-ADORA2A	0.00568973	9.47749	1.30238e-21	5.00347e-21	3
PHLPP1	0.00574165	9.38429	3.16714e-21	1.20851e-20	3
SPECC1L	0.00559541	9.30747	6.54588e-21	2.47913e-20	3
GTF3C1	0.00570153	9.29972	7.04101e-21	2.66268e-20	3
SLC7A8	0.00598963	9.02164	9.26493e-20	3.42958e-19	3
DHX36	0.00504593	8.82885	5.28804e-19	1.92379e-18	3
PTH2R	0.00447776	8.65462	2.47273e-18	8.85611e-18	3
CEP63	0.00470237	8.06035	3.80388e-16	1.26505e-15	3
PA2G4P4	0.00387899	7.12911	5.05098e-13	1.47151e-12	3
SAMD12	0.00395425	6.90648	2.48422e-12	7.01972e-12	3
SLFN11	0.00264957	6.63108	1.66616e-11	4.5682e-11	3
LINC01885	0.00343921	6.11096	4.95172e-10	1.25776e-09	3
SUFU	0.00379476	6.03326	8.0344e-10	2.01455e-09	3
RTEL1	0.00332151	5.77612	3.82212e-09	9.25884e-09	3
RNF216	0.00289422	4.84683	6.27248e-07	1.31215e-06	3
MALAT1	0.158518	255.857	0	0	6
PDE4B	0.135692	239.31	0	0	6
FOS	0.0820967	218.954	0	0	6
ADAMTS17	0.122008	207.346	0	0	6
EGLN1	0.112136	200.238	0	0	6
EGR1	0.0767245	177.182	0	0	6
SPOCK1	0.0753357	145.516	0	0	6
P4HA1	0.0800438	144.796	0	0	6
SOD2	0.0625011	129.997	0	0	6
TMC1	0.0734858	129.424	0	0	6
UBC	0.0550983	125.488	0	0	6
BTG2	0.057267	118.463	0	0	6
PDK4	0.0466607	116.688	0	0	6
PVT1	0.0633315	113.801	0	0	6
ZFP36	0.0500778	106.392	0	0	6
JUN	0.0456027	97.312	0	0	6
XIST	0.0407281	85.7005	0	0	6
SYNE2	0.0465054	84.9947	0	0	6
SLC39A14	0.0400355	75.2562	0	0	6
TGM2	0.0349943	70.4324	0	0	6
RPS27A	0.0278727	63.1972	0	0	6
LINC01505	0.0416205	61.7686	0	0	6
IER2	0.0255273	59.9402	0	0	6
RPL12	0.0282466	56.8993	0	0	6
RASGEF1B	0.0290382	55.6215	0	0	6
EEPD1	0.0298376	53.9061	0	0	6
KANK2	0.0258712	48.6621	0	0	6
XIRP1	0.0229176	48.1717	0	0	6
SLC26A3	0.0254125	44.9301	0	0	6
CLTCL1	0.0218299	41.5107	0	0	6
TAF1D	0.0229544	40.9418	0	0	6
LINGO1	0.0186541	38.0065	0	0	6
LINC01239	0.0210416	37.7084	0	0	6
OTUD1	0.0184898	37.5137	2.75841e-308	3.67426e-307	6
SAT1	0.0157535	37.3397	1.86019e-305	2.47132e-304	6
FOSB	0.0156372	35.984	7.44831e-284	9.52146e-283	6
PALM2-AKAP2	0.0168722	35.7965	6.25504e-281	7.95598e-280	6
DEPP1	0.0162922	35.3615	3.33143e-274	4.15406e-273	6
NFIL3	0.0161236	33.5045	2.07e-246	2.42056e-245	6
ALPK1	0.0178871	33.223	2.50266e-242	2.89977e-241	6
DUSP1	0.0139076	33.163	1.84113e-241	2.11876e-240	6
UBB	0.0143634	30.3965	3.05375e-203	3.31149e-202	6
NRBF2	0.0159449	30.2948	6.70994e-202	7.22993e-201	6
TMEM132B	0.015535	28.9619	9.93024e-185	1.0181e-183	6
SCARNA5	0.01146	28.8737	1.27625e-183	1.30321e-182	6
STAT5B	0.017232	28.642	1.0088e-180	1.02189e-179	6
IGF1	0.011302	27.073	1.02303e-161	9.90814e-161	6
WBP1L	0.0148289	26.3395	3.38946e-153	3.20923e-152	6
FAM20C	0.0131622	25.5042	8.86158e-144	8.13246e-143	6
LINC02456	0.0122706	25.0634	6.2352e-139	5.59075e-138	6
ITSN2	0.0152272	25.0377	1.18958e-138	1.06475e-137	6
ADAMTSL4-AS1	0.0121676	24.7166	3.54402e-135	3.1389e-134	6
LINC01554	0.011636	24.2875	1.32881e-130	1.15672e-129	6
PUM3	0.0126125	22.1711	3.26552e-109	2.6773e-108	6
BAZ1A	0.0122854	22.1217	9.77287e-109	7.97385e-108	6
JUND	0.00888615	20.6172	9.61475e-95	7.40438e-94	6
IMPDH2	0.0111672	20.0769	5.87515e-90	4.43697e-89	6
GPATCH4	0.00973554	19.7083	9.14663e-87	6.79636e-86	6
PTPN12	0.0114705	19.5458	2.24087e-85	1.65537e-84	6
DDX21	0.0107143	19.5228	3.51198e-85	2.58683e-84	6
SRPK1	0.0115689	19.314	2.04706e-83	1.48837e-82	6
MTND2P28	0.00882632	18.7071	2.16799e-78	1.54097e-77	6
RPGR	0.00946786	18.2408	1.22396e-74	8.46264e-74	6
RASA3	0.00982331	17.2368	7.02443e-67	4.61775e-66	6
RN7SK	0.0089489	16.5036	1.72696e-61	1.09966e-60	6
HELLPAR	0.00902636	15.7024	7.2788e-56	4.4081e-55	6
UBAP2	0.00884332	15.4344	4.80737e-54	2.87705e-53	6
LINC02240	0.00777531	13.8007	1.26129e-43	6.89027e-43	6
SKAP2	0.0074375	13.6498	1.01228e-42	5.48862e-42	6
NOP56	0.00715748	13.6311	1.30725e-42	7.06527e-42	6
TIMM23B	0.00630685	13.014	5.0939e-39	2.6433e-38	6
MIR646HG	0.00746582	12.8902	2.555e-38	1.30449e-37	6
BCOR	0.00756892	12.7406	1.75793e-37	8.87711e-37	6
SVIP	0.0065916	11.7422	3.87084e-32	1.824e-31	6
RHBDF2	0.0061785	11.3637	3.16958e-30	1.45046e-29	6
LINC00824	0.00593281	10.6755	6.62654e-27	2.87926e-26	6
PDCD11	0.0058286	10.6383	9.88216e-27	4.27918e-26	6
XRN2	0.00628137	10.3894	1.38523e-25	5.86325e-25	6
SIM2	0.00485025	10.0863	3.17695e-24	1.30551e-23	6
SNORD3A	0.00478177	9.51443	9.13584e-22	3.53118e-21	6
PMM2	0.00526481	8.97569	1.40795e-19	5.18155e-19	6
OACYLP	0.00398941	8.75628	1.00897e-18	3.64449e-18	6
NIFK	0.00483908	8.52285	7.7838e-18	2.73376e-17	6
TXLNG	0.00480131	8.5141	8.39469e-18	2.94017e-17	6
RBM10	0.00480494	8.18894	1.31766e-16	4.45215e-16	6
AATF	0.00494951	8.11675	2.39417e-16	8.02008e-16	6
DHX37	0.0046432	8.06116	3.77866e-16	1.25749e-15	6
MYO9B	0.0043367	7.72612	5.54363e-15	1.75947e-14	6
NPIPB11	0.00426969	7.5305	2.52742e-14	7.82112e-14	6
SMAP2	0.00408962	7.3857	7.58286e-14	2.29227e-13	6
PPP1R15A	0.00404925	7.25731	1.97433e-13	5.86636e-13	6
HIVEP1	0.00454421	7.19681	3.08195e-13	9.08825e-13	6
SCARNA7	0.00333588	7.18017	3.48131e-13	1.02362e-12	6
HSP90AB3P	0.00357179	6.61542	1.85249e-11	5.06539e-11	6
NOL8	0.0036896	6.46039	5.22151e-11	1.40133e-10	6
RSRC2	0.00347509	6.20406	2.75121e-10	7.09833e-10	6
DDX10	0.00384244	6.18956	3.01664e-10	7.75555e-10	6
PSMB3	0.00360435	6.18907	3.02594e-10	7.77551e-10	6
SPAST	0.00367244	6.07558	6.1771e-10	1.55964e-09	6
DCDC2	0.0037002	5.99491	1.01797e-09	2.53742e-09	6
TAF7	0.00331676	5.92427	1.56847e-09	3.87914e-09	6
RIOK1	0.00343513	5.80344	3.24848e-09	7.8956e-09	6
SNORD97	0.00274999	5.68054	6.71344e-09	1.60107e-08	6
EPN2	0.00330035	5.61466	9.84735e-09	2.3266e-08	6
FBXO33	0.00343082	5.56478	1.31242e-08	3.085e-08	6
SEC24D	0.00333003	5.47605	2.17456e-08	5.05307e-08	6
EIF4A1P10	0.00297985	5.26402	7.04707e-08	1.57689e-07	6
RPL17P50	0.00294222	5.24696	7.73135e-08	1.72317e-07	6
EAPP	0.00287645	5.18859	1.05948e-07	2.34082e-07	6
TYW1B	0.00306712	4.99836	2.89103e-07	6.20379e-07	6
ERICH1	0.00275854	4.80731	7.64876e-07	1.59349e-06	6
TPM3P9	0.00273088	4.76477	9.45324e-07	1.95259e-06	6
SNORD13	0.00246648	4.66543	1.53984e-06	3.13339e-06	6
USP32P1	0.00207717	4.64894	1.66819e-06	3.38778e-06	6
SURF6	0.00266332	4.61982	1.92033e-06	3.87964e-06	6
MAP7D3	0.00242922	4.51705	3.13537e-06	6.22535e-06	6
WDR89	0.00260014	4.42686	4.78085e-06	9.35068e-06	6
RSBN1	0.0024866	4.31766	7.88472e-06	1.51917e-05	6
EEF1DP1	0.00242792	4.30431	8.37551e-06	1.60885e-05	6
KRI1	0.00238652	4.30195	8.46518e-06	1.62361e-05	6
HSP90AB4P	0.00215861	4.28834	9.00051e-06	1.72173e-05	6
NPIPB14P	0.00250086	4.23896	1.12277e-05	2.13331e-05	6
HMGXB4	0.00237919	4.124	1.86173e-05	3.47122e-05	6
KATNA1	0.00222335	4.12193	1.8786e-05	3.49867e-05	6
SARS	0.00222871	3.95981	3.7504e-05	6.83913e-05	6
PDE6D	0.00235377	3.91485	4.52306e-05	8.20977e-05	6
SNORD67	0.00154844	2.9063	0.00182867	0.00285378	6
NPIPB13	0.00166711	2.78747	0.00265608	0.00408596	6
TMEM107	0.00112101	2.64663	0.00406493	0.00614889	6
EEF1DP5	0.00112555	2.02392	0.0214892	0.0302434	6
CHRNA1	0.202765	265.913	0	0	7
RUNX1	0.176229	246.849	0	0	7
KCNQ5	0.173185	219.957	0	0	7
COL19A1	0.121584	194.891	0	0	7
KCNQ5-IT1	0.140243	187.402	0	0	7
HBEGF	0.108389	171.242	0	0	7
MT2A	0.0755749	165.847	0	0	7
CAPN2	0.094199	143.368	0	0	7
IL18	0.104325	141.002	0	0	7
IRS2	0.0831285	126.686	0	0	7
GADD45A	0.0593533	99.4196	0	0	7
ZSWIM6	0.0628711	96.3255	0	0	7
ANKRD1	0.074737	96.124	0	0	7
FBXO32	0.0563402	93.4021	0	0	7
LMO7	0.0558719	88.0132	0	0	7
SQSTM1	0.0455094	73.6611	0	0	7
MDM2	0.0395645	66.6784	0	0	7
ERRFI1	0.0306264	63.9574	0	0	7
FGGY	0.036218	56.0127	0	0	7
CDKN1A	0.0240758	55.526	0	0	7
EIF4G3	0.0326218	51.7336	0	0	7
MIR503HG	0.0276951	47.0024	0	0	7
ID1	0.0226959	39.9494	0	0	7
LONRF3	0.0256986	39.9052	0	0	7
ITGA3	0.022248	38.3579	0	0	7
ATF4	0.0215372	36.7137	2.21063e-295	2.89895e-294	7
RAMP1	0.0212565	36.1484	1.97317e-286	2.55455e-285	7
EIF4A2	0.0234846	35.4267	3.31417e-275	4.15294e-274	7
RANBP9	0.0247254	35.2941	3.61952e-273	4.48026e-272	7
CLCN3P1	0.0158287	27.9235	6.92126e-172	6.86043e-171	7
CHD7	0.0142012	22.4766	3.51911e-112	2.91822e-111	7
CDC14A	0.0127144	20.9537	8.68149e-98	6.75745e-97	7
PSMA7	0.0110246	19.4022	3.69911e-84	2.70504e-83	7
FREM1	0.0107507	18.854	1.3631e-79	9.74331e-79	7
PSMB4	0.0114248	18.4151	4.96725e-76	3.47707e-75	7
NAA25	0.0116125	18.4129	5.17863e-76	3.62005e-75	7
PSMB1	0.0109305	18.307	3.63942e-75	2.52668e-74	7
KNOP1P4	0.00837175	16.6161	2.66614e-62	1.70411e-61	7
ABTB2	0.00936101	15.5806	4.93217e-55	2.97631e-54	7
RNF4	0.0088766	15.4934	1.92061e-54	1.15214e-53	7
STS	0.00946951	15.2547	7.66423e-53	4.51753e-52	7
ANP32B	0.00822132	14.5925	1.56857e-48	8.92431e-48	7
LITAF	0.00828374	14.3493	5.37952e-47	3.02672e-46	7
KIF16B	0.00866712	14.1627	7.79836e-46	4.33955e-45	7
WASF2	0.00847801	14.0881	2.24682e-45	1.24076e-44	7
EMP2	0.00722957	13.936	1.91474e-44	1.05166e-43	7
TKT	0.00777753	13.7824	1.62711e-43	8.87911e-43	7
DPY19L1P1	0.00825252	13.5095	6.87719e-42	3.6894e-41	7
RSPH3	0.00828521	13.2946	1.24477e-40	6.6149e-40	7
TBL1X	0.00777776	13.0986	1.67647e-39	8.78026e-39	7
GNL3	0.00765608	12.9173	1.79681e-38	9.2016e-38	7
SAE1	0.00734228	12.8536	4.10264e-38	2.08835e-37	7
REST	0.00789692	12.8039	7.7923e-38	3.95459e-37	7
TRA2B	0.0071166	12.5811	1.34083e-36	6.71738e-36	7
UBTD2	0.0073702	12.4017	1.27923e-35	6.33993e-35	7
CAMK2B	0.00721217	12.3771	1.7388e-35	8.57572e-35	7
TRMT6	0.00721022	12.3506	2.41676e-35	1.18963e-34	7
PSMA1	0.0074594	11.9621	2.8051e-33	1.34555e-32	7
RB1	0.00717784	11.752	3.44828e-32	1.62639e-31	7
CTSL	0.00748822	11.6676	9.3284e-32	4.36328e-31	7
BRD4	0.00667626	11.4876	7.6135e-31	3.52863e-30	7
SHLD2	0.00706766	11.3667	3.06409e-30	1.40345e-29	7
PSMA5	0.00710538	11.0364	1.27575e-28	5.69431e-28	7
SCMH1	0.00659603	10.999	1.93231e-28	8.60219e-28	7
NMT1	0.0061504	10.5897	1.66276e-26	7.18172e-26	7
GATAD2A	0.00620441	10.4867	4.97093e-26	2.12711e-25	7
USP14	0.00658713	10.2518	5.80553e-25	2.41698e-24	7
TANC1	0.00557707	10.1983	1.00854e-24	4.18165e-24	7
EIF3A	0.00566285	10.1582	1.52249e-24	6.29205e-24	7
CDS2	0.00639329	9.92384	1.6394e-23	6.64531e-23	7
LINC00571	0.00675208	9.79798	5.74309e-23	2.3077e-22	7
BMPR1B	0.00565679	9.5196	8.69225e-22	3.36485e-21	7
WDR70	0.00551816	9.39705	2.80579e-21	1.07224e-20	7
NRG1	0.00604407	9.35849	4.04414e-21	1.53968e-20	7
WDR43	0.00554293	9.33216	5.18669e-21	1.96877e-20	7
UIMC1	0.00565269	9.26951	9.35011e-21	3.52802e-20	7
ATR	0.00573199	9.16122	2.56559e-20	9.62332e-20	7
GPATCH2	0.00580812	9.14838	2.88962e-20	1.08307e-19	7
UBE2J1	0.00575659	9.04043	7.80278e-20	2.89045e-19	7
TCEAL4	0.004814	8.76725	9.15378e-19	3.31115e-18	7
PSMA6	0.00535906	8.60634	3.77148e-18	1.33942e-17	7
XYLB	0.00536761	8.5359	6.95348e-18	2.44722e-17	7
RNF215	0.00513928	8.38702	2.49305e-17	8.61868e-17	7
RAD9A	0.0047783	8.34534	3.55043e-17	1.21994e-16	7
PUDP	0.00504691	8.30915	4.81939e-17	1.64925e-16	7
COPG2	0.00508292	8.26805	6.80847e-17	2.32523e-16	7
BICRA	0.00479632	8.20484	1.15453e-16	3.914e-16	7
RB1CC1	0.00499082	8.18561	1.35466e-16	4.57411e-16	7
PHF14	0.00473316	8.10174	2.70899e-16	9.05673e-16	7
RSL1D1	0.00444323	7.94189	9.95596e-16	3.26188e-15	7
LUZP1	0.00437007	7.93326	1.06732e-15	3.49011e-15	7
NUS1	0.00498782	7.91414	1.24483e-15	4.06271e-15	7
SLC36A4	0.00485798	7.73667	5.10261e-15	1.62051e-14	7
QSER1	0.00487163	7.5754	1.79005e-14	5.59048e-14	7
GABPB1	0.00483124	7.56036	2.00983e-14	6.2576e-14	7
PPP2R3C	0.00456405	7.54332	2.29073e-14	7.09765e-14	7
UBL3	0.00437542	7.29319	1.51351e-13	4.51298e-13	7
PAK1IP1	0.00430594	7.12965	5.03117e-13	1.46742e-12	7
MCM9	0.00434777	7.05147	8.8521e-13	2.55834e-12	7
PSMB2	0.00434192	7.01363	1.16109e-12	3.34235e-12	7
ARHGEF28	0.00410603	6.97382	1.54223e-12	4.41693e-12	7
ZBED3-AS1	0.00437725	6.88865	2.81616e-12	7.93121e-12	7
PSMA4	0.00401472	6.8344	4.11756e-12	1.15515e-11	7
ZNFX1	0.00388356	6.64608	1.50496e-11	4.12848e-11	7
TUT7	0.00404772	6.61981	1.79831e-11	4.92257e-11	7
KRCC1	0.00406406	6.56634	2.57827e-11	6.99719e-11	7
ARID4B	0.00372879	6.55408	2.79934e-11	7.56479e-11	7
TOP1	0.00399924	6.45582	5.38176e-11	1.44358e-10	7
PSMA3	0.00406188	6.40326	7.60479e-11	2.02065e-10	7
ESCO1	0.00394897	6.3735	9.23793e-11	2.4418e-10	7
OLMALINC	0.00370684	6.36485	9.77372e-11	2.57939e-10	7
POP1	0.00340559	5.98535	1.07964e-09	2.68718e-09	7
CCDC93	0.00361475	5.84056	2.60134e-09	6.35314e-09	7
CCDC126	0.00355869	5.79104	3.49769e-09	8.48509e-09	7
DHX34	0.00332122	5.76069	4.18855e-09	1.01223e-08	7
LTV1	0.00334198	5.51961	1.69881e-08	3.97302e-08	7
AP3B1	0.00327601	5.39322	3.46029e-08	7.90679e-08	7
DPY19L3	0.00328762	5.28803	6.18208e-08	1.38762e-07	7
UBE2V2	0.00283618	5.02177	2.55983e-07	5.5094e-07	7
RBM34	0.00291093	5.00541	2.78722e-07	5.98609e-07	7
SPEN	0.00285662	4.95751	3.57019e-07	7.60333e-07	7
ALMS1	0.00298461	4.92589	4.19887e-07	8.90856e-07	7
CFAP97	0.00286844	4.81759	7.26515e-07	1.51669e-06	7
NUFIP1	0.00285065	4.77492	8.98872e-07	1.86195e-06	7
POLR3B	0.00292596	4.57928	2.33292e-06	4.67022e-06	7
GOLGA5	0.00284909	4.44232	4.44975e-06	8.73259e-06	7
NAT10	0.00255438	4.24592	1.0885e-05	2.07207e-05	7
PDZD8	0.00255906	4.10497	2.02185e-05	3.75445e-05	7
SART3	0.00242859	4.03415	2.74002e-05	5.04924e-05	7
GMEB1	0.00231264	3.99479	3.23752e-05	5.9337e-05	7
DDX31	0.00239534	3.94041	4.06719e-05	7.39821e-05	7
MAGT1	0.00228468	3.83147	6.36909e-05	0.000113814	7
SHOC2	0.00233087	3.81468	6.81784e-05	0.000121576	7
BRD9	0.00193672	3.55256	0.000190754	0.000326832	7
UTP14A	0.00156939	2.5943	0.00473923	0.00712429	7
METTL8	0.00158146	2.53284	0.00565715	0.00843916	7
TNNT2	0.451754	922.466	0	0	8
FAM214A	0.220985	257.109	0	0	8
CCDC39	0.163017	204.903	0	0	8
GLIS3	0.131573	198.743	0	0	8
PDE11A	0.113477	183.37	0	0	8
LINC02408	0.0478765	85.5228	0	0	8
FAM160A1	0.0522445	84.3499	0	0	8
AMPD3	0.0467868	81.6853	0	0	8
TFPI	0.0481528	76.0908	0	0	8
MYO6	0.0468298	73.093	0	0	8
SLC35F5	0.0475993	67.6484	0	0	8
TMEM108	0.0413193	61.4277	0	0	8
PLCB1	0.0311597	50.7716	0	0	8
IFRD1	0.0295775	48.1516	0	0	8
FNBP1L	0.02475	37.7811	0	0	8
CDK14	0.0230162	36.1588	1.35084e-286	1.75332e-285	8
UBE2B	0.0183475	30.9554	1.07355e-210	1.17928e-209	8
MATR3	0.0182609	30.2977	6.15218e-202	6.65721e-201	8
HS6ST3	0.0205963	30.2967	6.33873e-202	6.84448e-201	8
FBXO30	0.0212428	29.8802	1.77694e-196	1.89056e-195	8
GABARAPL1	0.017805	28.5825	5.53639e-180	5.59704e-179	8
FBXO31	0.0169384	28.2139	1.97648e-175	1.97454e-174	8
NFE2L2	0.0168131	26.2406	4.57657e-152	4.32516e-151	8
AFDN	0.0158084	26.1779	2.37519e-151	2.23638e-150	8
ASPH	0.0153204	25.3601	3.47631e-142	3.15604e-141	8
CDK5RAP2	0.0145089	24.6958	5.92838e-135	5.23244e-134	8
COL4A6	0.0140671	24.3499	2.9057e-131	2.53375e-130	8
MSH4	0.0143565	24.0788	2.08693e-128	1.80429e-127	8
LYAR	0.0139229	23.6886	2.36387e-124	2.01624e-123	8
LINC00342	0.0152176	23.6822	2.75095e-124	2.34246e-123	8
SULF1	0.0126396	22.8462	7.9704e-116	6.66388e-115	8
SNTB2	0.0129231	22.6404	8.67826e-114	7.20821e-113	8
ADAMTS9-AS2	0.0127567	22.1267	8.75536e-109	7.15515e-108	8
ARMCX4	0.0136257	21.9089	1.06776e-106	8.65633e-106	8
L3MBTL4	0.0131445	21.5192	5.14548e-103	4.08659e-102	8
FBXW7	0.0124325	20.452	2.8835e-93	2.21724e-92	8
CASTOR2	0.0118171	20.1549	1.21879e-90	9.24566e-90	8
CCDC144CP	0.0105844	19.9304	1.10925e-88	8.2908e-88	8
SFMBT2	0.0119959	19.7233	6.80187e-87	5.06151e-86	8
SLC35F3	0.0109468	19.3208	1.79589e-83	1.30762e-82	8
PKNOX2	0.0105232	18.9453	2.41328e-80	1.73476e-79	8
LINC01266	0.00965042	18.2876	5.19374e-75	3.60085e-74	8
CRYBG3	0.0110263	18.2399	1.24457e-74	8.59344e-74	8
CCDC171	0.0106374	17.7101	1.75135e-70	1.1788e-69	8
UTP4	0.0100617	17.1304	4.4057e-66	2.8776e-65	8
PPP1R13B	0.00997348	17.0298	2.46737e-65	1.59922e-64	8
KIF21A	0.0104088	17.0183	3.00672e-65	1.94631e-64	8
ABCB4	0.0099275	16.9868	5.14628e-65	3.31438e-64	8
ZDHHC20	0.0100872	16.5716	5.59164e-62	3.56502e-61	8
SHROOM3	0.0109314	16.2556	1.01949e-59	6.43521e-59	8
OSBP2	0.0100648	16.0893	1.51653e-58	9.47832e-58	8
DIP2C	0.00906138	16.0419	3.25598e-58	2.02253e-57	8
TCERG1	0.0091043	15.9131	2.56892e-57	1.57646e-56	8
ZMAT1	0.00897739	15.8666	5.39277e-57	3.28946e-56	8
TSHR	0.0100625	15.2846	4.83953e-53	2.86254e-52	8
CASP8AP2	0.00902688	15.2628	6.76176e-53	3.99487e-52	8
LINC01278	0.00958563	14.6942	3.51367e-49	2.00809e-48	8
STRBP	0.00860741	14.4965	6.37872e-48	3.61295e-47	8
KDM7A	0.0084529	14.1316	1.21312e-45	6.72117e-45	8
TFB2M	0.00759507	14.106	1.74373e-45	9.65041e-45	8
EXT1	0.00868886	13.6434	1.10502e-42	5.98501e-42	8
POLA1	0.00865233	13.4103	2.63243e-41	1.40627e-40	8
CEP83	0.00839457	13.3444	6.38545e-41	3.39687e-40	8
MIPOL1	0.00829805	13.2824	1.46495e-40	7.76867e-40	8
FCHO2	0.00810154	13.2316	2.88169e-40	1.52657e-39	8
SLF1	0.00791765	13.2292	2.97473e-40	1.57422e-39	8
NUCKS1	0.00732075	13.0123	5.20744e-39	2.69947e-38	8
ZCCHC9	0.00788355	12.6883	3.43218e-37	1.72972e-36	8
TERF1	0.00793119	12.5945	1.13161e-36	5.67481e-36	8
ITGA8	0.00672627	12.5471	2.06228e-36	1.03012e-35	8
HERC3	0.00767932	12.448	7.17051e-36	3.56768e-35	8
ELP4	0.00854865	12.0873	6.16349e-34	2.98186e-33	8
ZNF346	0.00731841	11.9558	3.02638e-33	1.44895e-32	8
CHST9	0.00711205	11.7129	5.47347e-32	2.57441e-31	8
PRDM5	0.00706461	11.689	7.25274e-32	3.40496e-31	8
PHIP	0.00690073	11.6754	8.50978e-32	3.98405e-31	8
DCBLD2	0.00714213	11.5923	2.25438e-31	1.04963e-30	8
TAZ	0.00697215	11.4908	7.34142e-31	3.40564e-30	8
MDN1	0.00683856	11.4848	7.86641e-31	3.6392e-30	8
FAM126B	0.00708182	11.4422	1.28705e-30	5.93796e-30	8
DIO2-AS1	0.00703811	11.4134	1.79121e-30	8.23405e-30	8
LINC00882	0.00712206	11.3571	3.42005e-30	1.56226e-29	8
FANCM	0.00712489	11.2912	7.24874e-30	3.29341e-29	8
KIAA0825	0.007568	11.2889	7.44571e-30	3.37987e-29	8
TEX9	0.00669772	11.09	7.01093e-29	3.14593e-28	8
ZCWPW2	0.00704592	11.0554	1.03263e-28	4.61727e-28	8
C14orf39	0.00677402	10.8509	9.87381e-28	4.35357e-27	8
TRPV1	0.00642059	10.6893	5.70854e-27	2.48463e-26	8
HDX	0.00608696	10.4869	4.96376e-26	2.12583e-25	8
CCDC186	0.00620962	10.4266	9.37269e-26	3.99718e-25	8
GOLPH3L	0.00641718	10.4261	9.41933e-26	4.01369e-25	8
WDFY3-AS2	0.00662924	10.4039	1.19035e-25	5.05525e-25	8
POLD3	0.00624087	10.367	1.75093e-25	7.39265e-25	8
ERCC8	0.00639065	10.2544	5.65319e-25	2.3555e-24	8
NBN	0.00625493	10.1238	2.16618e-24	8.93769e-24	8
STPG2	0.00593321	10.0805	3.36956e-24	1.38354e-23	8
KIAA1328	0.00611394	9.84901	3.46099e-23	1.39622e-22	8
NR2F2-AS1	0.00495753	9.77983	6.87196e-23	2.75041e-22	8
CETN3	0.00543485	9.5833	4.69985e-22	1.84041e-21	8
CBR3-AS1	0.00563584	9.57757	4.96774e-22	1.94381e-21	8
BCLAF3	0.00598874	9.50059	1.04349e-21	4.0241e-21	8
CTR9	0.00567439	9.49211	1.13203e-21	4.36221e-21	8
LRRC49	0.00532138	9.40501	2.60116e-21	9.94793e-21	8
LINC00910	0.00447925	9.37091	3.59545e-21	1.37092e-20	8
SLC25A21	0.00625524	9.31119	6.3206e-21	2.3956e-20	8
PEX13	0.00523273	8.86088	3.9693e-19	1.44714e-18	8
BNIP3	0.005272	8.5514	6.08042e-18	2.1474e-17	8
MAPK10	0.00528798	8.51982	7.99012e-18	2.80428e-17	8
PKIB	0.00538554	8.45174	1.43493e-17	4.99128e-17	8
ALOX12P2	0.00530489	8.18962	1.31031e-16	4.43028e-16	8
NUDT19	0.00453033	8.05276	4.04729e-16	1.34248e-15	8
FLG-AS1	0.00418638	6.96035	1.69712e-12	4.84959e-12	8
TMEM260	0.00383642	6.52247	3.45804e-11	9.31011e-11	8
LINC00370	0.00251372	5.89527	1.87036e-09	4.59887e-09	8
NCAM1	0.272706	288.374	0	0	9
LAMA2	0.181633	232.35	0	0	9
DCLK1	0.136047	182.668	0	0	9
XIRP2	0.13842	175.002	0	0	9
PRUNE2	0.136698	164.389	0	0	9
MUSK	0.102124	154.637	0	0	9
SORBS2	0.0837373	147.037	0	0	9
CPM	0.101778	135.688	0	0	9
COL22A1	0.0796243	134.706	0	0	9
LINC00836	0.0911049	120.232	0	0	9
MAML2	0.0838303	113.552	0	0	9
CALD1	0.0936841	86.3134	0	0	9
ADGRB3	0.062333	83.9374	0	0	9
LINC02008	0.0731442	69.7942	0	0	9
RALYL	0.0416182	64.1281	0	0	9
SNX7	0.0340672	52.4393	0	0	9
SLC24A2	0.0244855	46.9473	0	0	9
DYNC1I1	0.0294178	44.3557	0	0	9
PAMR1	0.0242838	44.2413	0	0	9
ADAMTSL1	0.0226931	39.2046	0	0	9
SCN7A	0.027808	36.8454	1.73433e-297	2.28024e-296	9
MAP2	0.0180179	34.9627	4.14907e-268	5.07386e-267	9
PLEKHA5	0.0239801	33.1545	2.44265e-241	2.80463e-240	9
STARD9	0.022707	32.1217	1.09788e-226	1.23268e-225	9
MAP1A	0.0199282	30.9004	5.90518e-210	6.47274e-209	9
LINC00578	0.0181777	29.8652	2.78595e-196	2.95788e-195	9
CYSLTR1	0.0155605	27.5323	3.60006e-167	3.54763e-166	9
PDE3B	0.0127236	25.9662	5.97231e-149	5.58185e-148	9
CSMD1	0.0145573	24.8397	1.67171e-136	1.49103e-135	9
LINC00343	0.0139867	23.2162	1.56055e-119	1.31122e-118	9
STAC	0.0129439	22.8935	2.69564e-116	2.25749e-115	9
DKK2	0.011533	21.8882	1.68382e-106	1.36073e-105	9
THSD7B	0.0104228	20.2371	2.30796e-91	1.76399e-90	9
CHODL	0.0105951	19.7342	5.48815e-87	4.08992e-86	9
KLHL40	0.0105927	18.4953	1.1269e-76	7.92104e-76	9
MED12L	0.0108541	18.112	1.28101e-73	8.7972e-73	9
PELI2	0.011455	17.1205	5.21499e-66	3.40181e-65	9
LURAP1L-AS1	0.00697607	16.0829	1.68001e-58	1.04872e-57	9
RELN	0.00870245	15.9686	1.05808e-57	6.51671e-57	9
CCDC136	0.00948124	15.4451	4.07002e-54	2.43865e-53	9
LINC02388	0.00825295	15.2388	9.76982e-53	5.75195e-52	9
HECW1	0.0096923	14.8015	7.16031e-50	4.10142e-49	9
LSAMP	0.0102633	14.6773	4.50553e-49	2.56916e-48	9
GBP6	0.00840055	13.1974	4.53897e-40	2.39203e-39	9
IGSF1	0.00526391	10.5639	2.18954e-26	9.44891e-26	9
COL4A2	0.00570521	10.3549	1.98777e-25	8.37174e-25	9
LRRC8C	0.00496851	10.0309	5.57667e-24	2.27688e-23	9
SLC22A15	0.00520231	9.75693	8.61448e-23	3.43429e-22	9
KDM1B	0.0055812	9.2706	9.25477e-21	3.49464e-20	9
GRIA3	0.00495585	8.97771	1.38227e-19	5.09071e-19	9
MIR4300HG	0.00461969	8.91461	2.44766e-19	8.94947e-19	9
FLNC-AS1	0.00519724	8.28468	5.92126e-17	2.0236e-16	9
TM4SF19	0.00410259	8.24221	8.45327e-17	2.87729e-16	9
OPCML	0.00396557	8.12022	2.32668e-16	7.79913e-16	9
LINC00624	0.00492405	7.78822	3.39789e-15	1.08797e-14	9
ADAM22	0.00430086	7.68505	7.64707e-15	2.41649e-14	9
CPA6	0.0051694	7.59848	1.4981e-14	4.69021e-14	9
LINC02511	0.00345234	7.44648	4.79333e-14	1.46808e-13	9
NEXN-AS1	0.00429276	7.40296	6.65924e-14	2.02127e-13	9
TM4SF19-TCTEX1D2	0.00369119	7.13086	4.98734e-13	1.45631e-12	9
XRCC4	0.00454914	6.78352	5.86405e-12	1.63248e-11	9
C8orf34-AS1	0.00353131	5.81864	2.96642e-09	7.22042e-09	9
PLCXD3	0.00276868	5.73746	4.80542e-09	1.16021e-08	9
CACNA1D	0.0029407	5.40509	3.23872e-08	7.44743e-08	9
MGST1	0.00280862	5.03713	2.3628e-07	5.10264e-07	9
PZP	0.00310545	4.88249	5.2378e-07	1.10344e-06	9
PPFIA2	0.00244191	4.36502	6.35563e-06	1.23392e-05	9
ADAMTS6	0.00235286	4.24453	1.09526e-05	2.08338e-05	9
SH3GL2	0.00136114	2.81349	0.00245033	0.00377517	9
SAA2	0.288556	741.218	0	0	11
SAA2-SAA4	0.398107	698.27	0	0	11
SAA1	0.197452	668.386	0	0	11
CPNE8	0.0488363	112.608	0	0	11
DNAH11	0.0409136	97.6685	0	0	11
ANXA1	0.0208187	84.749	0	0	11
LRRC77P	0.0250344	75.2765	0	0	11
EFNA5	0.0297481	62.4238	0	0	11
PTGFR	0.0149149	52.9431	0	0	11
HAS2-AS1	0.0290274	48.7054	0	0	11
FAM198B-AS1	0.0206202	48.4456	0	0	11
EGFEM1P	0.0181674	40.7908	0	0	11
NHLH2	0.0163937	35.2693	8.68643e-273	1.07259e-271	11
GUCY1B2	0.0150101	33.6913	3.87766e-249	4.59793e-248	11
GALNTL6	0.0115291	29.1252	8.61499e-187	8.86837e-186	11
IFITM3	0.010273	27.9751	1.63097e-172	1.6198e-171	11
LRP1	0.00991436	23.7905	2.09382e-125	1.79193e-124	11
LINC00989	0.00647696	20.0849	4.99843e-90	3.78048e-89	11
TSC22D3	0.00882803	19.4697	9.91188e-85	7.26919e-84	11
MT1E	0.00822951	18.1201	1.10528e-73	7.61097e-73	11
SUSD4	0.0101863	17.4884	8.77926e-69	5.83942e-68	11
SCN2A	0.00752574	17.331	1.37191e-67	9.07749e-67	11
AHNAK2	0.00734113	16.9106	1.88011e-64	1.20627e-63	11
COBLL1	0.00919093	15.7966	1.64232e-56	9.98177e-56	11
LINC02471	0.00604161	15.5138	1.3995e-54	8.4053e-54	11
ITGA9	0.00759807	15.3781	1.14831e-53	6.83998e-53	11
MYO15B	0.00723428	14.1319	1.20841e-45	6.70237e-45	11
TENM2	0.00617275	13.1946	4.70976e-40	2.47946e-39	11
LINC00589	0.0065954	13.0767	2.23834e-39	1.16628e-38	11
CERKL	0.00575929	12.096	5.5411e-34	2.68587e-33	11
GRM5-AS1	0.00546353	11.798	1.99861e-32	9.46172e-32	11
CCDC144NL-AS1	0.00464497	9.30564	6.65955e-21	2.5203e-20	11
APOL3	0.00383035	8.79085	7.42186e-19	2.69235e-18	11
AREG	0.00288968	7.81358	2.77935e-15	8.93864e-15	11
PLSCR1	0.00332818	6.72932	8.52288e-12	2.35715e-11	11
CDHR3	0.0036835	6.18802	3.04618e-10	7.82356e-10	11
BTNL8	0.00285154	5.13905	1.38069e-07	3.03071e-07	11
LINC01608	0.00318361	5.09962	1.70164e-07	3.71753e-07	11
MYO1D	0.00230474	4.39741	5.47764e-06	1.06673e-05	11
FLI1	0.00187818	3.94436	4.00064e-05	7.28499e-05	11
HPSE2	0.00184182	3.47711	0.000253428	0.000429001	11
PA2G4P1	0.00220084	3.2677	0.000542117	0.000889794	11
JAKMIP2	0.0015522	2.83725	0.00227519	0.00352138	11
PHLDB2	0.315156	527.501	0	0	12
MAGEC3	0.101316	144.878	0	0	12
CHRNE	0.0298708	49.7075	0	0	12
MYH3	0.0458285	47.648	0	0	12
PTCHD4	0.0213897	43.8401	0	0	12
FGF14	0.0267279	40.0959	0	0	12
SEMA5A	0.0207861	39.9927	0	0	12
SPARCL1	0.0186569	31.6361	5.89024e-220	6.52685e-219	12
PDZRN4	0.0162095	31.0078	2.11488e-211	2.3282e-210	12
TNFRSF11B	0.0125087	29.8119	1.36968e-195	1.45117e-194	12
VAV3	0.0104102	20.7798	3.29876e-96	2.55201e-95	12
TSHZ2	0.00926144	18.4996	1.03974e-76	7.31857e-76	12
KRT17P7	0.0100437	18.3556	1.49021e-75	1.03885e-74	12
SAMD12-AS1	0.00782969	16.1843	3.25534e-59	2.04466e-58	12
PTPRO	0.00677597	13.4302	2.01151e-41	1.0757e-40	12
GRIN2A	0.00601854	12.1171	4.28574e-34	2.08135e-33	12
SLC44A5	0.00438341	10.8444	1.06029e-27	4.66695e-27	12
PTX3	0.00459854	9.4686	1.4181e-21	5.4439e-21	12
ADGRF5	0.00375657	9.05119	7.07119e-20	2.62327e-19	12
ST8SIA4	0.00388138	8.34698	3.50144e-17	1.20392e-16	12
TESPA1	0.00376622	6.55922	2.70449e-11	7.33187e-11	12
CFAP299	0.00381374	6.40706	7.41748e-11	1.97191e-10	12
NGF	0.00251604	4.95235	3.6662e-07	7.80125e-07	12
COLEC10	0.00220185	4.47031	3.90529e-06	7.69385e-06	12
CENPI	0.00158961	2.84467	0.00222285	0.00344562	12
LINC01375	0.00137987	2.42781	0.00759506	0.0111887	12
ANKDD1B	0.0014073	2.33811	0.00969078	0.0141283	12
CBX3P9	0.000999913	1.88817	0.0295019	0.0407518	12

## Sheet: Supplementary Table 4b
Supplementary Table 4. Gene modules identified by Hotspot and the corresponding enriched pathways.
Supplementary Table 4b. Functional enrichment for gene modules identified by Hotspot.
ID	Description	Hits	P (-log10)	Module
GO:0006941	Striated muscle contraction	CASQ2|KCND3|MYH6|MYH7|MYL2|MYL3|MAP2K6|TNNT1|GPD1L	8.11682	Module 1
GO:0003012	Muscle system process	ATP2A2|ATP2B4|CASQ2|KCND3|KCNMA1|MYH6|MYH7|MYL2|MYL3|MAP2K6|TNNT1|TPM3|MYOM1|GPD1L|ANKRD2|MYOZ2|MYOM3	12.4615	Module 1
GO:0003015	Heart process	EXT1|TNNT2|WWTR1	2.11711	Module 8
GO:0030048	Actin filament-based movement	MYO6|TNNT2|FNBP1L	2.24572	Module 8
M5890	TNFα signaling via NFкB	DUSP1|EGR1|FOS|FOSB|JUN|NFIL3|PDE4B|SAT1|SOD2|ZFP36|BTG2|IER2|PPP1R15A	11.5961	Module 6
R-HSA-1980145	Signaling by NOTCH2	RPS27A|UBB|UBC	3.46276	Module 6
hsa04115	p53 signaling pathway	ATR|CDKN1A|GADD45A|MDM2	3.52275	Module 7
hsa04068	FoxO signaling pathway	CDKN1A|GADD45A|MDM2|IRS2|FBXO32	3.54861	Module 7
R-HSA-390522	Striated muscle contraction	MYBPC2|TNNC2|TNNI2|TNNT3|TPM1	11.849	Module 2
GO:0003012	Muscle system process	MYBPC2|MYH1|MYH2|TNNC2|TNNI2|TNNT3|TPM1|MYLPF	13.6143	Module 2
GO:0006937	Reg. of muscle contraction	ACTN3|CAV3|JUP|NOS1|DOCK5|MYLK2	2.76979	Module 3
GO:0048511	Rhythmic process	ZFHX3|FOXO3|SLIT3|SLIT2|NCOR1|NCOR2|ENOX1	2.41656	Module 3
GO:0098609	Cell-cell adhesion	ANXA1|EFNA5|ITGA9|TENM2|CDHR3	3.17847	Module 11
GO:0006954	Inflammatory response	ANXA1|PLSCR1|PTGFR|SAA1|SAA2|APOL3	4.3042	Module 11
GO:0061564	Axon development	LAMA2|MAP1A|NCAM1|RELN|DCLK1	2.77721	Module 9
GO:0034330	Cell junction organization	ADGRB3|MUSK|RELN|PPFIA2|XIRP2	2.36904	Module 9
R-HSA-1474244	ECM organization	COL4A2|LAMA2|MUSK|NCAM1|COL22A1	3.22715	Module 9
GO:0030155	Cell adhesion	PTPRO|SEMA5A|TESPA1|VAV3|PHLDB2	3.45878	Module 12
GO:0048812	Neuron projection morphogenesis	NGF|PTPRO|SEMA5A	2.21454	Module 12
