# Supplementary material for: Multimodal cell atlas of the ageing human skeletal muscle
Source: Nature. 2024 Apr 22;629(8010):154–64. doi: 10.1038/s41586-024-07348-6 (PMC11062927; doi:10.1038/s41586-024-07348-6)
Supplement: Supplementary file 7 — Correlation analysis identified age-related gene expression changes in type I and type II myofibre and MuSCs. [file 41586_2024_7348_MOESM7_ESM.xlsx]

## Sheet: Supplementary Table 5a
Supplementary Table 5. Correlation analysis identified age-related gene expression changes in type I and type II myofibre, and MuSCs.
Supplementary Table 5a. Age-related gene expression changes for Type I myofibres.
Gene	R (Pearson's correlation)	n_obs	CI95%	P	Power
WASH7P	0.208785	22	[-0.23 0.58]	0.3511	0.155545
CICP27	0.00955582	22	[-0.41 0.43]	0.966335	0.0495254
AL732372.2	0.35192	22	[-0.08 0.67]	0.108238	0.372056
AL669831.3	-0.328963	22	[-0.66 0.11]	0.134947	0.329341
MTND2P28	0.12413	22	[-0.31 0.52]	0.582065	0.0852323
MTATP6P1	-0.089269	22	[-0.49 0.35]	0.6928	0.0676357
LINC01409	-0.1264	22	[-0.52 0.31]	0.575125	0.0865964
LINC01128	-0.601174	22	[-0.82 -0.24]	0.00308442	0.869903
NOC2L	0.238005	22	[-0.2 0.6]	0.286152	0.18966
PERM1	-0.679769	22	[-0.86 -0.36]	0.000501255	0.956999
HES4	0.0821197	22	[-0.35 0.49]	0.716376	0.0647823
ISG15	-0.323631	22	[-0.66 0.11]	0.141769	0.319815
C1orf159	0.00571197	22	[-0.42 0.43]	0.979873	0.0493926
SDF4	0.328878	22	[-0.11 0.66]	0.135053	0.329189
B3GALT6	0.0393597	22	[-0.39 0.45]	0.861941	0.0528343
UBE2J2	0.0573258	22	[-0.37 0.47]	0.799963	0.0568026
SCNN1D	-0.220941	22	[-0.59 0.22]	0.323106	0.169099
ACAP3	0.0100367	22	[-0.41 0.43]	0.964642	0.0495467
INTS11	0.221079	22	[-0.22 0.59]	0.322796	0.169258
CPTP	-0.140179	22	[-0.53 0.3 ]	0.533809	0.0954651
DVL1	-0.101934	22	[-0.5 0.33]	0.651713	0.073313
MXRA8	-0.316631	22	[-0.65 0.12]	0.151091	0.307544
AURKAIP1	-0.217875	22	[-0.59 0.22]	0.330035	0.165596
CCNL2	0.098626	22	[-0.34 0.5 ]	0.662357	0.0717526
MRPL20	-0.0541617	22	[-0.47 0.38]	0.810805	0.0559944
ATAD3C	0.294345	22	[-0.15 0.64]	0.183619	0.270341
ATAD3B	0.227656	22	[-0.21 0.59]	0.308235	0.176976
ATAD3A	0.206594	22	[-0.24 0.58]	0.356292	0.153198
SSU72	0.146236	22	[-0.29 0.53]	0.516095	0.0996898
MIB2	-0.34803	22	[-0.67 0.09]	0.112467	0.364632
CDK11B	-0.0771806	22	[-0.48 0.36]	0.732812	0.062957
SLC35E2B	0.102137	22	[-0.33 0.5 ]	0.651062	0.0734106
AL691432.1	-0.00109972	22	[-0.42 0.42]	0.996125	0.0493215
AL031282.2	-0.0910754	22	[-0.49 0.34]	0.686885	0.0683966
AL031282.1	0.121783	22	[-0.32 0.52]	0.589275	0.0838511
NADK	0.284572	22	[-0.16 0.63]	0.199288	0.254951
GNB1	0.0831256	22	[-0.35 0.49]	0.713043	0.0651686
TMEM52	-0.655817	22	[-0.84 -0.32]	0.000920348	0.936481
FAAP20	-0.0305231	22	[-0.45 0.4 ]	0.892738	0.0514302
SKI	0.221228	22	[-0.22 0.59]	0.322462	0.16943
MORN1	-0.093895	22	[-0.5 0.34]	0.677689	0.0696165
RER1	0.0490385	22	[-0.38 0.46]	0.828431	0.0547854
PEX10	-0.175166	22	[-0.56 0.27]	0.435567	0.122696
PANK4	0.0240331	22	[-0.4 0.44]	0.915455	0.0506268
TNFRSF14	0.122004	22	[-0.32 0.52]	0.588593	0.0839801
TTC34	-0.211325	22	[-0.58 0.23]	0.345136	0.158303
PRDM16	0.119338	22	[-0.32 0.52]	0.596827	0.0824428
MEGF6	0.33129	22	[-0.1 0.66]	0.132044	0.333548
TPRG1L	-0.0787326	22	[-0.48 0.35]	0.727635	0.0635178
WRAP73	-0.00656268	22	[-0.43 0.42]	0.976876	0.0494162
TP73-AS1	-0.0263351	22	[-0.44 0.4 ]	0.90739	0.0508898
LRRC47	-0.00750903	22	[-0.43 0.42]	0.973543	0.0494463
CEP104	-0.372686	22	[-0.69 0.06]	0.0876027	0.412855
DFFB	0.0600753	22	[-0.37 0.47]	0.790571	0.057543
C1orf174	-0.0183213	22	[-0.44 0.41]	0.935502	0.0500786
NPHP4	-0.424718	22	[-0.72 -0. ]	0.0488097	0.521857
KCNAB2	-0.00835192	22	[-0.43 0.41]	0.970574	0.0494766
RNF207	-0.26523	22	[-0.62 0.18]	0.232894	0.226205
ICMT	0.0151273	22	[-0.41 0.43]	0.946729	0.0498366
GPR153	-0.056883	22	[-0.47 0.37]	0.801478	0.0566867
ACOT7	0.102858	22	[-0.33 0.5 ]	0.648751	0.0737589
PLEKHG5	0.175626	22	[-0.27 0.56]	0.434344	0.1231
NOL9	0.0320219	22	[-0.39 0.45]	0.887503	0.0516432
ZBTB48	-0.0894076	22	[-0.49 0.35]	0.692345	0.0676935
KLHL21	-0.12742	22	[-0.52 0.31]	0.572022	0.0872176
PHF13	-0.157668	22	[-0.54 0.28]	0.483451	0.108215
DNAJC11	-0.120194	22	[-0.52 0.32]	0.594178	0.0829323
CAMTA1	0.106198	22	[-0.33 0.51]	0.63809	0.0754061
Z97987.1	0.0738917	22	[-0.36 0.48]	0.74382	0.0618071
VAMP3	-0.112663	22	[-0.51 0.32]	0.617649	0.0787567
PER3	-0.678667	22	[-0.86 -0.36]	0.000516082	0.956167
PARK7	0.0295987	22	[-0.4 0.45]	0.895969	0.0513041
AL034417.4	0.169779	22	[-0.27 0.55]	0.450032	0.118051
AL034417.3	0.330323	22	[-0.11 0.66]	0.133245	0.331796
ERRFI1	0.36194	22	[-0.07 0.68]	0.0978794	0.391504
AL034417.2	0.1441	22	[-0.3 0.53]	0.52231	0.0981768
SLC45A1	-0.217859	22	[-0.59 0.22]	0.330073	0.165577
RERE	-0.0094763	22	[-0.43 0.41]	0.966615	0.0495219
RERE-AS1	-0.319397	22	[-0.65 0.12]	0.147357	0.312361
ENO1	0.288792	22	[-0.15 0.63]	0.192415	0.261526
SLC2A5	0.163143	22	[-0.28 0.55]	0.468192	0.112558
GPR157	-0.383769	22	[-0.69 0.05]	0.0778675	0.435363
MIR34AHG	0.518768	22	[0.12 0.77]	0.0133702	0.723367
H6PD	-0.103457	22	[-0.5 0.33]	0.646836	0.0740498
SPSB1	0.10321	22	[-0.33 0.5 ]	0.647624	0.0739298
LINC02606	-0.0980084	22	[-0.5 0.34]	0.664351	0.0714674
SLC25A33	-0.273818	22	[-0.62 0.17]	0.217544	0.238685
TMEM201	-0.203062	22	[-0.58 0.24]	0.364754	0.149476
PIK3CD	0.324917	22	[-0.11 0.66]	0.140102	0.322098
CLSTN1	0.321233	22	[-0.12 0.65]	0.144915	0.31558
CTNNBIP1	-0.62291	22	[-0.83 -0.27]	0.00195787	0.899676
LZIC	-0.305511	22	[-0.64 0.13]	0.166772	0.28862
NMNAT1	-0.163275	22	[-0.55 0.28]	0.467828	0.112665
TMEM274P	0.18235	22	[-0.26 0.56]	0.416668	0.129153
UBE4B	0.027059	22	[-0.4 0.44]	0.904855	0.0509775
KIF1B	-0.299688	22	[-0.64 0.14]	0.175418	0.278996
AL139424.2	-0.533005	22	[-0.78 -0.14]	0.0106439	0.751791
PGD	0.19183	22	[-0.25 0.57]	0.392427	0.138137
DFFA	0.00756029	22	[-0.42 0.43]	0.973363	0.0494481
PEX14	0.151634	22	[-0.29 0.54]	0.500552	0.103624
CASZ1	0.12254	22	[-0.32 0.52]	0.586945	0.0842934
C1orf127	0.0171196	22	[-0.41 0.44]	0.939725	0.0499821
AL109811.3	-0.441553	22	[-0.73 -0.02]	0.0396592	0.558382
MASP2	-0.452927	22	[-0.73 -0.04]	0.0342794	0.583169
SRM	0.195187	22	[-0.25 0.57]	0.384035	0.141447
EXOSC10	-0.0706009	22	[-0.48 0.36]	0.754883	0.0607088
AL109811.1	-0.219104	22	[-0.59 0.22]	0.327247	0.166993
MTOR	0.133684	22	[-0.31 0.53]	0.553112	0.0911572
UBIAD1	0.154817	22	[-0.29 0.54]	0.491494	0.106021
DISP3	-0.42099	22	[-0.72 0. ]	0.0510412	0.513818
FBXO44	-0.0223366	22	[-0.44 0.4 ]	0.921405	0.0504485
FBXO6	0.109962	22	[-0.33 0.51]	0.626157	0.0773307
AGTRAP	0.325407	22	[-0.11 0.66]	0.139469	0.322971
C1orf167	-0.325946	22	[-0.66 0.11]	0.138777	0.323932
MTHFR	-0.286517	22	[-0.63 0.15]	0.1961	0.257968
CLCN6	-0.0177946	22	[-0.44 0.41]	0.937352	0.0500355
AL021155.5	0.200835	22	[-0.24 0.57]	0.370149	0.147168
KIAA2013	-0.38049	22	[-0.69 0.05]	0.0806584	0.428656
PLOD1	-0.449851	22	[-0.73 -0.03]	0.0356737	0.576464
MFN2	-0.420634	22	[-0.72 0. ]	0.0512582	0.513052
MIIP	-0.343564	22	[-0.67 0.09]	0.117469	0.356201
TNFRSF1B	-0.51443	22	[-0.77 -0.12]	0.0143054	0.714519
VPS13D	0.0307102	22	[-0.4 0.45]	0.892085	0.0514563
DHRS3	0.175888	22	[-0.27 0.56]	0.433647	0.123331
LRRC38	-0.150461	22	[-0.54 0.29]	0.50391	0.102756
PDPN	-0.444549	22	[-0.73 -0.03]	0.0381823	0.564906
PRDM2	0.193641	22	[-0.25 0.57]	0.387886	0.139915
KAZN	0.0865376	22	[-0.35 0.49]	0.701776	0.0665159
KAZN-AS1	0.203221	22	[-0.24 0.58]	0.364371	0.149642
FHAD1	0.0883936	22	[-0.35 0.49]	0.695673	0.0672728
EFHD2	0.172438	22	[-0.27 0.55]	0.442862	0.120323
CASP9	-0.139503	22	[-0.53 0.3 ]	0.535803	0.0950061
DNAJC16	0.135741	22	[-0.3 0.53]	0.546964	0.0924968
AGMAT	-0.278706	22	[-0.63 0.16]	0.209114	0.24599
AL121992.1	0.301934	22	[-0.14 0.64]	0.172047	0.282685
DDI2	0.280739	22	[-0.16 0.63]	0.205672	0.249072
PLEKHM2	0.193889	22	[-0.25 0.57]	0.387268	0.140159
AL450998.3	0.182014	22	[-0.26 0.56]	0.417543	0.128844
SLC25A34	0.122326	22	[-0.32 0.52]	0.587605	0.0841678
FBLIM1	-0.0187804	22	[-0.44 0.41]	0.933889	0.0501172
UQCRHL	-0.00367189	22	[-0.42 0.42]	0.987061	0.0493493
AL450998.1	-0.273982	22	[-0.62 0.17]	0.217258	0.238927
AL450998.2	0.000263776	22	[-0.42 0.42]	0.99907	0.0493189
SPEN	0.0425103	22	[-0.39 0.46]	0.851005	0.0534218
ZBTB17	0.0985788	22	[-0.34 0.5 ]	0.662509	0.0717307
HSPB7	-0.254977	22	[-0.61 0.19]	0.252129	0.211902
MT1XP1	0.167853	22	[-0.27 0.55]	0.455265	0.116431
FBXO42	0.203146	22	[-0.24 0.58]	0.364552	0.149563
SZRD1	0.0780861	22	[-0.36 0.48]	0.72979	0.0632828
SPATA21	0.138909	22	[-0.3 0.53]	0.537558	0.0946049
NECAP2	0.145296	22	[-0.29 0.53]	0.518825	0.099021
LINC01772	0.0306459	22	[-0.4 0.45]	0.892309	0.0514473
CROCCP3	-0.576087	22	[-0.8 -0.2]	0.0050169	0.830453
NBPF1	0.115273	22	[-0.32 0.51]	0.609472	0.0801705
CROCCP2	0.109922	22	[-0.33 0.51]	0.626283	0.07731
AL021920.2	0.206843	22	[-0.24 0.58]	0.355699	0.153464
CROCC	-0.0996068	22	[-0.5 0.34]	0.659194	0.0722095
ATP13A2	-0.00342256	22	[-0.42 0.42]	0.98794	0.0493453
SDHB	-0.297001	22	[-0.64 0.14]	0.179509	0.274623
PADI2	0.328987	22	[-0.11 0.66]	0.134916	0.329386
PADI3	0.402001	22	[-0.02 0.7 ]	0.0636507	0.47332
RCC2	-0.0141805	22	[-0.43 0.41]	0.950059	0.0497738
ARHGEF10L	-0.567972	22	[-0.8 -0.19]	0.00582496	0.816614
IGSF21	0.260029	22	[-0.18 0.61]	0.242528	0.218868
PAX7	-0.660906	22	[-0.85 -0.33]	0.000812451	0.941275
ALDH4A1	-0.077685	22	[-0.48 0.36]	0.731128	0.063138
IFFO2	-0.21398	22	[-0.58 0.23]	0.338967	0.161228
UBR4	0.242609	22	[-0.2 0.6]	0.276652	0.195517
EMC1-AS1	-0.131727	22	[-0.52 0.31]	0.558987	0.0899043
EMC1	-0.0737899	22	[-0.48 0.36]	0.744161	0.0617724
MRTO4	0.235144	22	[-0.21 0.6 ]	0.292156	0.186087
AKR7A2	-0.00461891	22	[-0.43 0.42]	0.983724	0.049367
SLC66A1	0.209614	22	[-0.23 0.58]	0.349147	0.156441
CAPZB	-0.0759568	22	[-0.48 0.36]	0.736902	0.062523
MICOS10	-0.243084	22	[-0.6 0.2]	0.275684	0.196129
NBL1	-0.268541	22	[-0.62 0.17]	0.226894	0.230963
TMCO4	0.157693	22	[-0.28 0.54]	0.483379	0.108235
OTUD3	-0.481166	22	[-0.75 -0.07]	0.0233843	0.64445
PLA2G2A	0.233723	22	[-0.21 0.6 ]	0.295167	0.184331
PLA2G5	0.129764	22	[-0.31 0.52]	0.564913	0.0886672
CAMK2N1	-0.19788	22	[-0.57 0.24]	0.377379	0.14415
MUL1	-0.314062	22	[-0.65 0.12]	0.154618	0.30311
PINK1	-0.246535	22	[-0.61 0.2 ]	0.268711	0.200615
PINK1-AS	-0.0346881	22	[-0.45 0.39]	0.878201	0.0520473
DDOST	-0.147193	22	[-0.54 0.29]	0.513323	0.100375
HP1BP3	-0.103963	22	[-0.5 0.33]	0.645218	0.0742973
EIF4G3	0.165924	22	[-0.27 0.55]	0.460538	0.114829
ECE1	0.228049	22	[-0.21 0.59]	0.307378	0.177446
NBPF3	0.304333	22	[-0.13 0.64]	0.168496	0.286658
ALPL	0.0742386	22	[-0.36 0.48]	0.742656	0.061926
USP48	-0.604933	22	[-0.82 -0.25]	0.00285783	0.875354
LDLRAD2	0.0089236	22	[-0.41 0.43]	0.968561	0.0494989
HSPG2	-0.0581703	22	[-0.47 0.37]	0.797075	0.0570262
CDC42	0.113288	22	[-0.32 0.51]	0.615687	0.079092
CDC42-AS1	-0.00140667	22	[-0.42 0.42]	0.995043	0.0493233
WNT4	-0.0431897	22	[-0.46 0.39]	0.84865	0.0535545
ZBTB40	0.10429	22	[-0.33 0.5 ]	0.644171	0.0744583
C1QA	0.2765	22	[-0.16 0.63]	0.21289	0.242676
C1QC	0.142996	22	[-0.3 0.53]	0.525537	0.0974046
C1QB	0.014064	22	[-0.41 0.43]	0.950469	0.0497664
EPHB2	-0.110554	22	[-0.51 0.33]	0.62429	0.0776398
KDM1A	-0.0286167	22	[-0.44 0.4 ]	0.899404	0.0511743
AL031428.1	-0.47654	22	[-0.75 -0.07]	0.0249482	0.634479
LUZP1	-0.420074	22	[-0.72 0. ]	0.051601	0.511848
LINC01355	0.214135	22	[-0.23 0.58]	0.33861	0.161399
HNRNPR	-0.130415	22	[-0.52 0.31]	0.562944	0.0890754
ZNF436	0.0941067	22	[-0.34 0.5 ]	0.677	0.0697097
TCEA3	-0.397317	22	[-0.7 0.03]	0.0670977	0.46347
ASAP3	0.045192	22	[-0.38 0.46]	0.841717	0.053958
ID3	0.187356	22	[-0.25 0.56]	0.403768	0.133831
MDS2	0.336445	22	[-0.1 0.66]	0.125774	0.342966
RPL11	-0.252009	22	[-0.61 0.19]	0.257883	0.207883
ELOA-AS1	0.232748	22	[-0.21 0.6 ]	0.297244	0.183134
ELOA	-0.01606	22	[-0.43 0.41]	0.943449	0.0499025
PITHD1	0.199715	22	[-0.24 0.57]	0.37288	0.146018
LYPLA2	0.160944	22	[-0.28 0.55]	0.474291	0.110794
GALE	0.100636	22	[-0.34 0.5 ]	0.655882	0.0726941
HMGCL	0.0107844	22	[-0.41 0.43]	0.96201	0.0495819
FUCA1	0.165196	22	[-0.28 0.55]	0.462535	0.114231
PNRC2	0.0161938	22	[-0.41 0.43]	0.942979	0.0499123
SRSF10	-0.176391	22	[-0.56 0.26]	0.432312	0.123776
AL591178.1	-0.645286	22	[-0.84 -0.31]	0.00118296	0.925799
MYOM3	-0.648166	22	[-0.84 -0.31]	0.00110549	0.928822
IFNLR1	-0.429574	22	[-0.72 -0.01]	0.0460178	0.532357
LINC02800	0.122005	22	[-0.32 0.52]	0.58859	0.0839806
AL138902.1	-0.442017	22	[-0.73 -0.03]	0.0394278	0.559391
STPG1	0.351132	22	[-0.08 0.67]	0.109084	0.370547
NIPAL3	0.18158	22	[-0.26 0.56]	0.418672	0.128446
RCAN3AS	0.201508	22	[-0.24 0.57]	0.368515	0.147862
RCAN3	-0.266386	22	[-0.62 0.17]	0.230789	0.227858
SRRM1	0.0693947	22	[-0.36 0.48]	0.75895	0.0603192
CLIC4	-0.447213	22	[-0.73 -0.03]	0.0369053	0.570712
SYF2	-0.123311	22	[-0.52 0.31]	0.584575	0.0847473
AL031432.4	-0.178595	22	[-0.56 0.26]	0.426489	0.125741
RSRP1	-0.107791	22	[-0.51 0.33]	0.63303	0.0762116
RHD	-0.0349083	22	[-0.45 0.39]	0.877434	0.0520822
TMEM50A	0.0963548	22	[-0.34 0.5 ]	0.669701	0.0707132
RHCE	0.213512	22	[-0.23 0.58]	0.34005	0.160709
MACO1	-0.363057	22	[-0.68 0.07]	0.0967714	0.393701
LDLRAP1	-0.272167	22	[-0.62 0.17]	0.220441	0.23625
AL606491.1	0.048721	22	[-0.38 0.46]	0.829526	0.0547145
MAN1C1	-0.04865	22	[-0.46 0.38]	0.829771	0.0546987
AL020996.1	-0.32263	22	[-0.66 0.11]	0.143077	0.318043
MTFR1L	-0.0914095	22	[-0.49 0.34]	0.685793	0.068539
STMN1	0.247586	22	[-0.19 0.61]	0.26661	0.201996
PAFAH2	-0.135185	22	[-0.53 0.3 ]	0.548622	0.0921328
EXTL1	-0.725801	22	[-0.88 -0.44]	0.00013165	0.982946
AL391650.2	0.103628	22	[-0.33 0.5 ]	0.646289	0.0741333
TRIM63	-0.0376902	22	[-0.45 0.39]	0.867746	0.0525415
PDIK1L	-0.448398	22	[-0.73 -0.03]	0.0363481	0.573295
ZNF593	0.304906	22	[-0.13 0.64]	0.167657	0.287611
CNKSR1	-0.280644	22	[-0.63 0.16]	0.205831	0.248929
AL355877.1	-0.324233	22	[-0.66 0.11]	0.140986	0.320883
CEP85	-0.661131	22	[-0.85 -0.33]	0.00080795	0.941481
SH3BGRL3	-0.0506366	22	[-0.46 0.38]	0.822924	0.0551494
UBXN11	-0.218373	22	[-0.59 0.22]	0.328904	0.166161
DHDDS	-0.0674241	22	[-0.48 0.36]	0.765607	0.0596977
HMGN2	0.125738	22	[-0.31 0.52]	0.577145	0.0861958
RPS6KA1	0.166181	22	[-0.27 0.55]	0.459832	0.115042
ARID1A	-0.0979852	22	[-0.5 0.34]	0.664426	0.0714567
PIGV	-0.0609109	22	[-0.47 0.37]	0.787721	0.0577751
ZDHHC18	0.201357	22	[-0.24 0.57]	0.368881	0.147706
GPN2	-0.148336	22	[-0.54 0.29]	0.510022	0.101201
GPATCH3	-0.217198	22	[-0.59 0.23]	0.331579	0.16483
NUDC	0.23519	22	[-0.21 0.6 ]	0.292058	0.186145
TRNP1	0.328208	22	[-0.11 0.66]	0.135899	0.327983
SLC9A1	-0.417925	22	[-0.71 0. ]	0.052934	0.507228
CHCHD3P3	0.216298	22	[-0.23 0.58]	0.333636	0.163815
NPM1P39	0.43951	22	[0.02 0.73]	0.0406921	0.553934
WDTC1	0.0613551	22	[-0.37 0.47]	0.786208	0.0578999
TMEM222	0.126146	22	[-0.31 0.52]	0.5759	0.0864424
MAP3K6	0.101853	22	[-0.33 0.5 ]	0.651974	0.073274
WASF2	0.149062	22	[-0.29 0.54]	0.50793	0.101729
AHDC1	-0.475094	22	[-0.75 -0.07]	0.0254538	0.631355
IFI6	-0.445462	22	[-0.73 -0.03]	0.0377408	0.566896
FAM76A	-0.398513	22	[-0.7 0.03]	0.0662045	0.465979
STX12	-0.0948712	22	[-0.5 0.34]	0.674515	0.0700481
PPP1R8	-0.285634	22	[-0.63 0.15]	0.197543	0.256595
THEMIS2	0.155152	22	[-0.29 0.54]	0.490545	0.106277
RPA2	0.045189	22	[-0.38 0.46]	0.841727	0.0539574
EYA3	0.0269912	22	[-0.4 0.44]	0.905092	0.0509692
SPCS2P4	0.0345072	22	[-0.39 0.45]	0.878832	0.0520189
PTAFR	0.00719439	22	[-0.42 0.43]	0.974651	0.0494359
DNAJC8	-0.0190738	22	[-0.44 0.41]	0.932858	0.0501423
ATP5IF1	-0.0613367	22	[-0.47 0.37]	0.786271	0.0578947
AL353622.1	0.110525	22	[-0.33 0.51]	0.624379	0.077625
SESN2	0.350141	22	[-0.08 0.67]	0.110157	0.368652
MED18	-0.264208	22	[-0.62 0.18]	0.234768	0.22475
PHACTR4	0.113109	22	[-0.32 0.51]	0.616248	0.0789959
RCC1	0.255638	22	[-0.19 0.61]	0.250859	0.212804
TRNAU1AP	0.330569	22	[-0.11 0.66]	0.132939	0.332241
SNHG12	0.247881	22	[-0.19 0.61]	0.266022	0.202385
TAF12	0.159288	22	[-0.28 0.54]	0.478909	0.109483
GMEB1	-0.0249617	22	[-0.44 0.4 ]	0.912201	0.05073
YTHDF2	0.164587	22	[-0.28 0.55]	0.464208	0.113732
EPB41	0.318301	22	[-0.12 0.65]	0.148829	0.310447
SRSF4	0.0462262	22	[-0.38 0.46]	0.83814	0.0541737
MECR	0.104535	22	[-0.33 0.5 ]	0.64339	0.0745787
PTPRU	0.294442	22	[-0.15 0.64]	0.183468	0.270496
LAPTM5	0.0844144	22	[-0.35 0.49]	0.70878	0.0656708
SDC3	-0.249242	22	[-0.61 0.19]	0.263321	0.204186
PUM1	0.348246	22	[-0.09 0.67]	0.112229	0.365043
NKAIN1	0.238984	22	[-0.2 0.6]	0.284116	0.190894
SNRNP40	0.0190103	22	[-0.41 0.44]	0.933081	0.0501369
ZCCHC17	-0.0664383	22	[-0.47 0.37]	0.768943	0.0593938
AL451070.1	-0.208642	22	[-0.58 0.23]	0.351436	0.155392
FABP3	0.0182433	22	[-0.41 0.44]	0.935776	0.0500721
SERINC2	0.335453	22	[-0.1 0.66]	0.126964	0.341143
TINAGL1	-0.00511558	22	[-0.43 0.42]	0.981974	0.049378
PEF1	0.113135	22	[-0.32 0.51]	0.616168	0.0790097
COL16A1	0.200049	22	[-0.24 0.57]	0.372065	0.14636
AL136115.2	0.179241	22	[-0.26 0.56]	0.424792	0.126321
PTP4A2	0.213113	22	[-0.23 0.58]	0.340976	0.160267
KHDRBS1	0.207027	22	[-0.24 0.58]	0.355262	0.15366
AL445248.1	0.350613	22	[-0.08 0.67]	0.109645	0.369553
TMEM39B	-0.0250459	22	[-0.44 0.4 ]	0.911905	0.0507396
KPNA6	-0.120421	22	[-0.52 0.32]	0.593476	0.0830628
TXLNA	0.0206819	22	[-0.4 0.44]	0.927212	0.0502872
CCDC28B	0.0291429	22	[-0.4 0.45]	0.897563	0.0512433
TMEM234	0.386171	22	[-0.04 0.69]	0.0758695	0.440301
EIF3I	0.169732	22	[-0.27 0.55]	0.45016	0.118011
MTMR9LP	0.168065	22	[-0.27 0.55]	0.454688	0.116608
HDAC1	0.103668	22	[-0.33 0.5 ]	0.646161	0.074153
TSSK3	-0.161557	22	[-0.55 0.28]	0.472586	0.111283
FAM229A	-0.349825	22	[-0.67 0.08]	0.1105	0.36805
BSDC1	-0.162897	22	[-0.55 0.28]	0.468873	0.112359
ZBTB8A	-0.593442	22	[-0.81 -0.23]	0.00359825	0.858304
ZBTB8OS	0.220795	22	[-0.22 0.59]	0.323434	0.168931
RBBP4	0.101381	22	[-0.33 0.5 ]	0.653488	0.0730484
SYNC	-0.507706	22	[-0.77 -0.11]	0.0158598	0.700648
KIAA1522	0.148462	22	[-0.29 0.54]	0.509658	0.101293
YARS	-0.108701	22	[-0.51 0.33]	0.630145	0.0766779
S100PBP	0.145031	22	[-0.29 0.53]	0.519597	0.0988331
FNDC5	-0.0430859	22	[-0.46 0.39]	0.84901	0.0535341
RNF19B	0.185135	22	[-0.26 0.56]	0.409464	0.131737
AL020995.1	0.0105682	22	[-0.41 0.43]	0.962771	0.0495715
AK2	0.210286	22	[-0.23 0.58]	0.347569	0.15717
AZIN2	0.0236848	22	[-0.4 0.44]	0.916676	0.0505892
TRIM62	0.272324	22	[-0.17 0.62]	0.220164	0.236482
ZNF362	-0.0801661	22	[-0.49 0.35]	0.722863	0.0640461
AL513327.1	0.185302	22	[-0.26 0.56]	0.409034	0.131893
PHC2	0.32464	22	[-0.11 0.66]	0.14046	0.321605
CSMD2	0.27234	22	[-0.17 0.62]	0.220137	0.236504
SMIM12	0.029091	22	[-0.4 0.45]	0.897745	0.0512364
GJA4	-0.0503929	22	[-0.46 0.38]	0.823763	0.0550931
AC114490.3	0.1692	22	[-0.27 0.55]	0.451603	0.117561
ZMYM1	-0.0698141	22	[-0.48 0.36]	0.757535	0.0604539
SFPQ	-0.0740077	22	[-0.48 0.36]	0.743431	0.0618468
ZMYM4	0.0165329	22	[-0.41 0.44]	0.941787	0.0499374
KIAA0319L	0.202968	22	[-0.24 0.58]	0.364982	0.149377
NCDN	0.0511803	22	[-0.38 0.46]	0.821052	0.0552759
TFAP2E	0.136024	22	[-0.3 0.53]	0.546122	0.0926828
PSMB2	0.0422859	22	[-0.39 0.46]	0.851783	0.0533784
AGO4	-0.0651738	22	[-0.47 0.37]	0.773228	0.0590107
AGO1	-0.128564	22	[-0.52 0.31]	0.568547	0.0879214
AGO3	0.0637535	22	[-0.37 0.47]	0.778049	0.0585895
AL138787.2	0.188671	22	[-0.25 0.57]	0.400415	0.135085
ADPRHL2	-0.101535	22	[-0.5 0.33]	0.652992	0.0731221
TRAPPC3	-0.107148	22	[-0.51 0.33]	0.63507	0.075885
MAP7D1	-0.255408	22	[-0.61 0.19]	0.251301	0.21249
THRAP3	0.348533	22	[-0.09 0.67]	0.111913	0.365589
EVA1B	0.171087	22	[-0.27 0.55]	0.446498	0.119163
STK40	0.0534989	22	[-0.38 0.46]	0.813081	0.0558311
LSM10	-0.506502	22	[-0.76 -0.11]	0.016152	0.698147
OSCP1	0.0735304	22	[-0.36 0.48]	0.745032	0.061684
MRPS15	-0.335302	22	[-0.66 0.1 ]	0.127145	0.340866
GRIK3	0.0104176	22	[-0.41 0.43]	0.963301	0.0495643
AL353604.1	0.110963	22	[-0.33 0.51]	0.623	0.0778547
LINC01137	0.0168434	22	[-0.41 0.44]	0.940696	0.0499609
ZC3H12A	0.257597	22	[-0.18 0.61]	0.247119	0.215495
MEAF6	0.0405445	22	[-0.39 0.45]	0.857826	0.0530498
SNIP1	0.176073	22	[-0.27 0.56]	0.433157	0.123494
GNL2	-0.103108	22	[-0.5 0.33]	0.64795	0.0738802
C1orf109	-0.0778985	22	[-0.48 0.36]	0.730416	0.0632149
YRDC	0.0728035	22	[-0.36 0.48]	0.747473	0.0614382
C1orf122	-0.377118	22	[-0.69 0.05]	0.083606	0.421801
MTF1	0.0716134	22	[-0.36 0.48]	0.751474	0.0610412
AL929472.2	-0.0605992	22	[-0.47 0.37]	0.788784	0.0576882
INPP5B	0.215435	22	[-0.23 0.58]	0.335614	0.162849
SF3A3	-0.29583	22	[-0.64 0.14]	0.181314	0.272729
FHL3	-0.652219	22	[-0.84 -0.32]	0.00100382	0.932947
UTP11	-0.32184	22	[-0.65 0.12]	0.144114	0.316649
AL354702.2	0.190285	22	[-0.25 0.57]	0.396323	0.136637
RRAGC	-0.242556	22	[-0.6 0.2]	0.276761	0.195449
AL139260.1	-0.321222	22	[-0.65 0.12]	0.144929	0.315561
AKIRIN1	-0.240465	22	[-0.6 0.2]	0.281051	0.192773
NDUFS5	-0.279758	22	[-0.63 0.16]	0.207328	0.247582
MACF1	0.469172	22	[0.06 0.74]	0.0276106	0.618526
BMP8A	-0.606234	22	[-0.82 -0.25]	0.00278273	0.877212
PPIEL	-0.202035	22	[-0.57 0.24]	0.367237	0.148407
PABPC4	-0.165019	22	[-0.55 0.28]	0.46302	0.114086
PABPC4-AS1	-0.498479	22	[-0.76 -0.1 ]	0.0182126	0.681345
HEYL	-0.160482	22	[-0.55 0.28]	0.475577	0.110426
PPIE	0.224765	22	[-0.22 0.59]	0.314586	0.173551
TRIT1	-0.0145104	22	[-0.43 0.41]	0.948898	0.0497952
CAP1	0.0625985	22	[-0.37 0.47]	0.781976	0.058254
PPT1	-0.475832	22	[-0.75 -0.07]	0.0251947	0.632949
RLF	0.115532	22	[-0.32 0.51]	0.608663	0.0803128
ZMPSTE24	0.242683	22	[-0.2 0.6]	0.276503	0.195612
SMAP2	0.479716	22	[0.07 0.75]	0.0238658	0.641328
ZFP69	-0.00961221	22	[-0.43 0.41]	0.966137	0.0495278
AL603839.3	-0.142288	22	[-0.53 0.3 ]	0.52761	0.0969131
EXO5	-0.169043	22	[-0.55 0.27]	0.452029	0.117429
ZNF684	-0.266856	22	[-0.62 0.17]	0.229936	0.228532
NFYC	-0.227288	22	[-0.59 0.21]	0.309039	0.176537
KCNQ4	0.575467	22	[0.2 0.8]	0.00507512	0.829414
CITED4	-0.424758	22	[-0.72 -0. ]	0.0487863	0.521943
CTPS1	0.290342	22	[-0.15 0.63]	0.189932	0.263968
SLFNL1-AS1	0.212527	22	[-0.23 0.58]	0.342335	0.159622
SLFNL1	0.118621	22	[-0.32 0.51]	0.599051	0.0820355
SCMH1	0.287338	22	[-0.15 0.63]	0.194764	0.259249
AC093151.8	-0.115577	22	[-0.51 0.32]	0.608525	0.0803371
HIVEP3	-0.0126226	22	[-0.43 0.41]	0.95554	0.0496793
FOXJ3	0.141983	22	[-0.3 0.53]	0.528504	0.0967022
ZMYND12	-0.198109	22	[-0.57 0.24]	0.376816	0.144382
PPCS	-0.294806	22	[-0.64 0.14]	0.182901	0.271081
CCDC30	0.105584	22	[-0.33 0.5 ]	0.640044	0.0750991
PPIH	-0.0106688	22	[-0.43 0.41]	0.962417	0.0495763
AC098484.4	0.173511	22	[-0.27 0.55]	0.439986	0.121251
YBX1	0.180293	22	[-0.26 0.56]	0.422034	0.127273
P3H1	-0.00834528	22	[-0.43 0.41]	0.970598	0.0494763
AC098484.3	-0.05483	22	[-0.47 0.38]	0.808513	0.0561612
SVBP	-0.129017	22	[-0.52 0.31]	0.567173	0.0882023
ERMAP	-0.182366	22	[-0.56 0.26]	0.416627	0.129167
AL512353.1	0.0897914	22	[-0.34 0.49]	0.691088	0.0678541
ZNF691	0.0521306	22	[-0.38 0.46]	0.817783	0.0555004
EBNA1BP2	0.31492	22	[-0.12 0.65]	0.153434	0.304586
CFAP57	0.270466	22	[-0.17 0.62]	0.223454	0.233759
TIE1	-0.0683641	22	[-0.48 0.36]	0.762429	0.0599919
AL139289.2	0.294018	22	[-0.15 0.64]	0.184129	0.269817
ELOVL1	0.180546	22	[-0.26 0.56]	0.421371	0.127503
MED8	-0.0294485	22	[-0.45 0.4 ]	0.896495	0.0512839
SZT2	-0.203388	22	[-0.58 0.24]	0.363968	0.149816
HYI	0.127835	22	[-0.31 0.52]	0.570759	0.0874723
PTPRF	0.416962	22	[-0.01 0.71]	0.0535395	0.505162
KDM4A-AS1	0.285623	22	[-0.15 0.63]	0.197561	0.256578
AL451062.1	0.0328417	22	[-0.39 0.45]	0.884641	0.051764
AL357079.1	-0.0167841	22	[-0.44 0.41]	0.940904	0.0499564
IPO13	-0.405614	22	[-0.71 0.02]	0.0610857	0.480959
DPH2	-0.0421237	22	[-0.46 0.39]	0.852345	0.0533472
ATP6V0B	-0.0122363	22	[-0.43 0.41]	0.956899	0.0496576
CCDC24	-0.528146	22	[-0.78 -0.14]	0.0115177	0.742205
AL139220.2	0.331543	22	[-0.1 0.66]	0.131732	0.334006
DMAP1	0.0662333	22	[-0.37 0.47]	0.769637	0.0593312
ERI3	0.165989	22	[-0.27 0.55]	0.46036	0.114883
RNF220	0.280746	22	[-0.16 0.63]	0.205661	0.249083
ARMH1	0.563659	22	[0.19 0.8 ]	0.00629658	0.809059
AL592166.1	0.170577	22	[-0.27 0.55]	0.447874	0.118728
RPS8	0.0370649	22	[-0.39 0.45]	0.869922	0.0524352
PLK3	0.368738	22	[-0.06 0.68]	0.0912796	0.404956
BTBD19	0.241667	22	[-0.2 0.6]	0.27858	0.194308
PTCH2	-0.126676	22	[-0.52 0.31]	0.574284	0.0867641
AL136380.1	-0.27287	22	[-0.62 0.17]	0.219205	0.237285
EIF2B3	0.230616	22	[-0.21 0.59]	0.301816	0.180536
HECTD3	0.267527	22	[-0.17 0.62]	0.228721	0.229498
UROD	-0.377772	22	[-0.69 0.05]	0.0830287	0.423126
ZSWIM5	0.249701	22	[-0.19 0.61]	0.262413	0.204797
TOE1	0.0855768	22	[-0.35 0.49]	0.704943	0.0661308
MMACHC	-0.230752	22	[-0.59 0.21]	0.301523	0.180701
PRDX1	0.0531693	22	[-0.38 0.46]	0.814213	0.0557507
AKR1A1	0.115614	22	[-0.32 0.51]	0.608406	0.0803579
NASP	0.0289082	22	[-0.4 0.45]	0.898384	0.0512124
GPBP1L1	0.135846	22	[-0.3 0.53]	0.546652	0.0925657
TMEM69	-0.188465	22	[-0.57 0.25]	0.400939	0.134888
IPP	0.0940269	22	[-0.34 0.5 ]	0.677259	0.0696745
MAST2	0.0124247	22	[-0.41 0.43]	0.956236	0.0496681
AL358075.4	-0.00747142	22	[-0.43 0.42]	0.973676	0.0494451
POMGNT1	0.225505	22	[-0.22 0.59]	0.312952	0.174423
LURAP1	0.230679	22	[-0.21 0.59]	0.30168	0.180613
RAD54L	-0.127256	22	[-0.52 0.31]	0.572519	0.0871177
LRRC41	-0.216528	22	[-0.58 0.23]	0.333108	0.164075
UQCRH	-0.278718	22	[-0.63 0.16]	0.209092	0.246009
NSUN4	0.0326663	22	[-0.39 0.45]	0.885253	0.0517379
FAAH	0.236618	22	[-0.21 0.6 ]	0.289052	0.187922
FAAHP1	0.0698896	22	[-0.36 0.48]	0.75728	0.0604782
MKNK1	-0.0912043	22	[-0.49 0.34]	0.686464	0.0684514
ATPAF1	-0.122092	22	[-0.52 0.32]	0.588324	0.0840311
EFCAB14	0.306125	22	[-0.13 0.64]	0.165878	0.289646
CYP4B1	-0.208038	22	[-0.58 0.23]	0.352865	0.154742
CYP4Z2P	-0.122615	22	[-0.52 0.32]	0.586714	0.0843374
CYP4X1	0.190988	22	[-0.25 0.57]	0.394547	0.137318
CYP4Z1	0.3275	22	[-0.11 0.66]	0.136795	0.326711
CYP4A22-AS1	0.0975156	22	[-0.34 0.5 ]	0.665944	0.0712412
CMPK1	0.0744769	22	[-0.36 0.48]	0.741857	0.0620079
TRABD2B	0.0890953	22	[-0.35 0.49]	0.69337	0.0675634
SKINT1L	0.0886273	22	[-0.35 0.49]	0.694905	0.0673693
SPATA6	0.359337	22	[-0.07 0.68]	0.100496	0.386409
AGBL4	0.180111	22	[-0.26 0.56]	0.422511	0.127108
AC099788.1	0.146389	22	[-0.29 0.53]	0.515652	0.0997989
ELAVL4	-0.0314713	22	[-0.45 0.4 ]	0.889426	0.0515638
FAF1	0.142221	22	[-0.3 0.53]	0.527806	0.0968667
AL049637.1	-0.127539	22	[-0.52 0.31]	0.571658	0.0872908
CDKN2C	-0.256469	22	[-0.61 0.19]	0.24927	0.213942
LINC01562	0.13127	22	[-0.31 0.52]	0.560366	0.089614
RNF11	-0.0754882	22	[-0.48 0.36]	0.73847	0.0623588
TTC39A	0.325576	22	[-0.11 0.66]	0.139253	0.323272
EPS15	-0.150358	22	[-0.54 0.29]	0.504205	0.10268
AC104170.1	0.37418	22	[-0.06 0.69]	0.0862394	0.415863
OSBPL9	-0.205875	22	[-0.58 0.24]	0.358006	0.152434
NRDC	-0.0599628	22	[-0.47 0.37]	0.790954	0.057512
TXNDC12	0.067014	22	[-0.36 0.48]	0.766994	0.0595707
BTF3L4	0.474926	22	[0.07 0.75]	0.0255131	0.630991
ZFYVE9	0.0442264	22	[-0.38 0.46]	0.845059	0.0537611
CC2D1B	-0.0848718	22	[-0.49 0.35]	0.70727	0.065851
ORC1	0.265346	22	[-0.18 0.62]	0.232683	0.22637
PRPF38A	-0.388016	22	[-0.7 0.04]	0.0743604	0.444109
TUT4	-0.534464	22	[-0.78 -0.15]	0.0103925	0.754644
GPX7	-0.424647	22	[-0.72 -0. ]	0.048852	0.521702
COA7	-0.231999	22	[-0.6 0.21]	0.298845	0.182218
ZYG11B	0.0912106	22	[-0.34 0.49]	0.686443	0.0684542
RPS13P2	-0.110352	22	[-0.51 0.33]	0.624925	0.0775345
ECHDC2	-0.219388	22	[-0.59 0.22]	0.326606	0.167317
SCP2	-0.542795	22	[-0.78 -0.16]	0.00904802	0.770713
AL445183.3	0.418833	22	[-0. 0.71]	0.0523675	0.509179
PODN	0.0877257	22	[-0.35 0.49]	0.697867	0.0669985
SLC1A7	-0.464192	22	[-0.74 -0.05]	0.0295345	0.607707
CPT2	-0.168485	22	[-0.55 0.27]	0.453545	0.11696
AL606760.2	-0.394608	22	[-0.7 0.03]	0.0691553	0.457802
CZIB	-0.213171	22	[-0.58 0.23]	0.34084	0.160332
MAGOH	0.0511661	22	[-0.38 0.46]	0.821101	0.0552726
LRP8	0.234155	22	[-0.21 0.6 ]	0.29425	0.184864
SLC25A3P1	0.0951511	22	[-0.34 0.5 ]	0.673605	0.0701728
GLIS1	0.208181	22	[-0.23 0.58]	0.352526	0.154896
NDC1	0.154308	22	[-0.29 0.54]	0.492937	0.105634
YIPF1	0.346947	22	[-0.09 0.67]	0.113665	0.362579
DIO1	-0.157804	22	[-0.54 0.28]	0.483068	0.108322
HSPB11	-0.164248	22	[-0.55 0.28]	0.465142	0.113456
LRRC42	0.139402	22	[-0.3 0.53]	0.536102	0.0949376
TMEM59	-0.195306	22	[-0.57 0.25]	0.383741	0.141565
TCEANC2	-0.103131	22	[-0.5 0.33]	0.647878	0.0738913
MRPL37	-0.0718355	22	[-0.48 0.36]	0.750727	0.0611147
SSBP3	0.390432	22	[-0.04 0.7 ]	0.0724199	0.44911
ACOT11	-0.399084	22	[-0.7 0.03]	0.0657811	0.467179
FAM151A	-0.306983	22	[-0.65 0.13]	0.164634	0.291085
AL590093.1	-0.343174	22	[-0.67 0.09]	0.117913	0.355469
MROH7-TTC4	-0.380663	22	[-0.69 0.05]	0.0805095	0.429009
PARS2	-0.196342	22	[-0.57 0.25]	0.381171	0.142602
DHCR24	-0.564231	22	[-0.8 -0.19]	0.00623228	0.810069
USP24	0.117462	22	[-0.32 0.51]	0.60265	0.0813832
MIR4422HG	0.171082	22	[-0.27 0.55]	0.446511	0.119159
AL603840.1	-0.0167365	22	[-0.44 0.41]	0.941071	0.0499528
AC119674.1	-0.255772	22	[-0.61 0.19]	0.250602	0.212988
AC119674.2	-0.173208	22	[-0.55 0.27]	0.440796	0.120988
PLPP3	0.254753	22	[-0.19 0.61]	0.25256	0.211597
PRKAA2	0.181966	22	[-0.26 0.56]	0.417665	0.1288
FYB2	0.0434913	22	[-0.39 0.46]	0.847605	0.0536141
DAB1	-0.0492376	22	[-0.46 0.38]	0.827744	0.0548301
AL035411.1	0.370642	22	[-0.06 0.69]	0.0894926	0.408757
MYSM1	-0.244796	22	[-0.6 0.2]	0.272211	0.198345
JUN	0.203633	22	[-0.24 0.58]	0.363379	0.150072
LINC01135	0.115891	22	[-0.32 0.51]	0.607543	0.0805104
LINC01358	0.409069	22	[-0.02 0.71]	0.058707	0.488296
AC093425.1	0.235314	22	[-0.21 0.6 ]	0.291796	0.186299
FGGY	0.295924	22	[-0.14 0.64]	0.181169	0.272881
AL035416.1	-0.0721631	22	[-0.48 0.36]	0.749625	0.0612237
HOOK1	0.420147	22	[-0. 0.72]	0.0515563	0.512004
CYP2J2	-0.421517	22	[-0.72 0. ]	0.0507208	0.514954
LINC01748	0.0499135	22	[-0.38 0.46]	0.825414	0.0549832
AC099792.1	0.0411195	22	[-0.39 0.45]	0.855829	0.0531568
NFIA	0.228303	22	[-0.21 0.59]	0.306825	0.17775
NFIA-AS2	-0.016992	22	[-0.44 0.41]	0.940173	0.0499723
TM2D1	0.176014	22	[-0.27 0.56]	0.433312	0.123443
PATJ	-0.0852761	22	[-0.49 0.35]	0.705935	0.0660111
KANK4	-0.0953518	22	[-0.5 0.34]	0.672954	0.0702623
USP1	0.00500046	22	[-0.42 0.43]	0.98238	0.0493753
DOCK7	0.04209	22	[-0.39 0.46]	0.852462	0.0533407
ATG4C	0.0908845	22	[-0.34 0.49]	0.687509	0.0683154
LINC00466	0.334349	22	[-0.1 0.66]	0.128297	0.339119
ALG6	0.156756	22	[-0.28 0.54]	0.486016	0.107509
ITGB3BP	-0.114433	22	[-0.51 0.32]	0.612099	0.0797116
BX004807.1	0.0748832	22	[-0.36 0.48]	0.740496	0.0621483
EFCAB7	0.265214	22	[-0.18 0.62]	0.232924	0.226182
PGM1	-0.387362	22	[-0.7 0.04]	0.0748926	0.442758
ROR1	0.0214882	22	[-0.4 0.44]	0.924382	0.0503642
CACHD1	-0.206065	22	[-0.58 0.24]	0.357552	0.152636
RAVER2	-0.520507	22	[-0.77 -0.13]	0.0130095	0.726892
JAK1	0.156865	22	[-0.28 0.54]	0.48571	0.107592
AK4	-0.291924	22	[-0.64 0.15]	0.187419	0.266476
DNAJC6	0.27341	22	[-0.17 0.62]	0.218258	0.238081
AL139294.1	0.193208	22	[-0.25 0.57]	0.38897	0.139488
LEPR	0.120829	22	[-0.32 0.52]	0.592216	0.0832979
PDE4B	0.374924	22	[-0.06 0.69]	0.0855674	0.417362
SGIP1	-0.00538666	22	[-0.43 0.42]	0.981019	0.0493844
WDR78	0.154124	22	[-0.29 0.54]	0.49346	0.105494
MIER1	0.268963	22	[-0.17 0.62]	0.226138	0.231574
SLC35D1	0.206035	22	[-0.24 0.58]	0.357623	0.152604
C1orf141	0.0990777	22	[-0.34 0.5 ]	0.6609	0.0719624
IL12RB2	0.300899	22	[-0.14 0.64]	0.173596	0.280981
SERBP1	-0.211098	22	[-0.58 0.23]	0.345668	0.158055
GADD45A	0.469962	22	[0.06 0.74]	0.0273147	0.62024
GNG12	0.123334	22	[-0.31 0.52]	0.584505	0.0847608
GNG12-AS1	0.20808	22	[-0.23 0.58]	0.352766	0.154787
WLS	0.272767	22	[-0.17 0.62]	0.219385	0.237134
AL033530.1	0.141777	22	[-0.3 0.53]	0.529109	0.0965599
LRRC7	0.49565	22	[0.09 0.76]	0.018988	0.67537
LRRC40	0.048715	22	[-0.38 0.46]	0.829547	0.0547131
SRSF11	-0.238825	22	[-0.6 0.2]	0.284445	0.190694
ANKRD13C	0.17321	22	[-0.27 0.55]	0.440791	0.12099
HHLA3	0.231651	22	[-0.21 0.6 ]	0.299592	0.181793
CTH	0.00887163	22	[-0.41 0.43]	0.968744	0.0494968
PTGER3	0.251041	22	[-0.19 0.61]	0.259776	0.206585
ZRANB2	-0.244654	22	[-0.6 0.2]	0.272499	0.19816
ZRANB2-AS2	0.409631	22	[-0.01 0.71]	0.0583272	0.489491
NEGR1	-0.0920622	22	[-0.49 0.34]	0.683662	0.068819
AL513166.1	-0.22354	22	[-0.59 0.22]	0.317299	0.172115
AL583808.1	0.0440205	22	[-0.38 0.46]	0.845772	0.0537196
AL591463.1	0.0348328	22	[-0.39 0.45]	0.877697	0.0520702
LRRIQ3	-0.144757	22	[-0.53 0.29]	0.520395	0.0986393
CRYZ	-0.323479	22	[-0.66 0.11]	0.141967	0.319545
TYW3	0.043448	22	[-0.39 0.46]	0.847755	0.0536055
SLC44A5	0.255836	22	[-0.19 0.61]	0.25048	0.213075
ACADM	-0.636863	22	[-0.83 -0.29]	0.00143653	0.916512
RABGGTB	0.173609	22	[-0.27 0.55]	0.439724	0.121336
MSH4	0.00700726	22	[-0.42 0.43]	0.97531	0.0494299
ST6GALNAC3	-0.253295	22	[-0.61 0.19]	0.25538	0.209617
ST6GALNAC5	0.00536469	22	[-0.42 0.43]	0.981097	0.0493839
PIGK	0.152983	22	[-0.29 0.54]	0.496704	0.104633
AK5	0.123933	22	[-0.31 0.52]	0.582669	0.0851151
AC118549.1	0.17775	22	[-0.26 0.56]	0.428717	0.124984
USP33	0.010425	22	[-0.41 0.43]	0.963275	0.0495647
MIGA1	0.229414	22	[-0.21 0.59]	0.304414	0.179084
NEXN-AS1	-0.000664089	22	[-0.42 0.42]	0.99766	0.0493198
NEXN	-0.398049	22	[-0.7 0.03]	0.0665505	0.465004
FUBP1	-0.352652	22	[-0.67 0.08]	0.107454	0.373462
GIPC2	0.0448842	22	[-0.38 0.46]	0.842782	0.0538948
AC096531.2	-0.314154	22	[-0.65 0.12]	0.15449	0.303268
PTGFR	-0.027494	22	[-0.44 0.4 ]	0.903332	0.0510313
IFI44L	0.0245546	22	[-0.4 0.44]	0.913627	0.0506843
IFI44	0.24001	22	[-0.2 0.6]	0.281991	0.192194
AC104837.1	0.370995	22	[-0.06 0.69]	0.0891633	0.409465
ADGRL4	0.200778	22	[-0.24 0.57]	0.370287	0.147109
ADGRL2	0.35959	22	[-0.07 0.68]	0.10024	0.386903
AC117944.1	0.288798	22	[-0.15 0.63]	0.192405	0.261536
AL157944.1	0.067104	22	[-0.36 0.48]	0.76669	0.0595985
LINC01362	0.289773	22	[-0.15 0.63]	0.190841	0.26307
LINC01725	0.210538	22	[-0.23 0.58]	0.346976	0.157445
TTLL7	-0.108833	22	[-0.51 0.33]	0.629726	0.076746
PRKACB	-0.0289715	22	[-0.45 0.4 ]	0.898163	0.0512207
AL450063.1	-0.0832086	22	[-0.49 0.35]	0.712768	0.0652007
SAMD13	-0.373307	22	[-0.69 0.06]	0.0870339	0.414105
UOX	-0.36573	22	[-0.68 0.07]	0.0941579	0.398979
RPF1	-0.154206	22	[-0.54 0.29]	0.493225	0.105557
GNG5	-0.158341	22	[-0.54 0.28]	0.481561	0.10874
AL359762.3	0.17932	22	[-0.26 0.56]	0.424584	0.126393
SPATA1	-0.267664	22	[-0.62 0.17]	0.228473	0.229696
CTBS	0.0390534	22	[-0.39 0.45]	0.863006	0.0527796
SSX2IP	0.102692	22	[-0.33 0.5 ]	0.649283	0.0736784
LPAR3	0.242988	22	[-0.2 0.6]	0.27588	0.196005
WDR63	0.164574	22	[-0.28 0.55]	0.464245	0.113721
MCOLN3	0.242228	22	[-0.2 0.6]	0.277432	0.195027
AL603750.1	-0.199749	22	[-0.57 0.24]	0.372797	0.146053
SYDE2	-0.246873	22	[-0.61 0.2 ]	0.268034	0.201059
C1orf52	-0.0462816	22	[-0.46 0.38]	0.837949	0.0541854
BCL10	0.164163	22	[-0.28 0.55]	0.465377	0.113386
AL078459.1	-0.0662777	22	[-0.47 0.37]	0.769487	0.0593447
DDAH1	0.148938	22	[-0.29 0.54]	0.508286	0.101639
CCN1	0.310867	22	[-0.13 0.65]	0.159084	0.297647
ZNHIT6	0.230209	22	[-0.21 0.59]	0.302695	0.180043
COL24A1	-0.0120776	22	[-0.43 0.41]	0.957458	0.0496488
LINC02795	-0.498878	22	[-0.76 -0.1 ]	0.0181055	0.682185
ODF2L	-0.18274	22	[-0.56 0.26]	0.415655	0.129512
CLCA4-AS1	0.167312	22	[-0.27 0.55]	0.456741	0.115979
SH3GLB1	0.367991	22	[-0.06 0.68]	0.0919882	0.403468
SELENOF	0.218584	22	[-0.22 0.59]	0.328426	0.166401
HS2ST1	0.161446	22	[-0.28 0.55]	0.472895	0.111194
LMO4	-0.102834	22	[-0.5 0.33]	0.648829	0.073747
PKN2-AS1	0.186721	22	[-0.25 0.56]	0.405391	0.133229
PKN2	0.05769	22	[-0.37 0.47]	0.798718	0.0568986
GTF2B	0.100552	22	[-0.34 0.5 ]	0.656153	0.0726542
KYAT3	-0.0341326	22	[-0.45 0.39]	0.880138	0.0519604
GBP3	0.259884	22	[-0.18 0.61]	0.242801	0.218665
GBP1	0.114337	22	[-0.32 0.51]	0.612399	0.0796596
PTGES3P1	0.232946	22	[-0.21 0.6 ]	0.296822	0.183376
GBP2	0.320023	22	[-0.12 0.65]	0.146521	0.313456
GBP4	0.163603	22	[-0.28 0.55]	0.46692	0.112931
AL596214.1	0.469491	22	[0.06 0.74]	0.0274907	0.619219
LRRC8B	0.340062	22	[-0.1 0.67]	0.121503	0.349658
LRRC8C-DT	-0.172252	22	[-0.55 0.27]	0.443361	0.120162
ZNF326	0.0545272	22	[-0.38 0.47]	0.809551	0.0560854
LINC02609	0.259436	22	[-0.18 0.61]	0.243643	0.218042
ZNF644	0.106131	22	[-0.33 0.51]	0.638304	0.0753724
HFM1	0.18999	22	[-0.25 0.57]	0.397068	0.136352
CDC7	0.264664	22	[-0.18 0.62]	0.233931	0.225398
TGFBR3	0.123343	22	[-0.31 0.52]	0.584479	0.0847657
BRDT	0.246498	22	[-0.2 0.61]	0.268786	0.200566
BTBD8	0.0965991	22	[-0.34 0.5 ]	0.66891	0.0708237
GLMN	0.10583	22	[-0.33 0.5 ]	0.639263	0.0752216
RPAP2	0.0396537	22	[-0.39 0.45]	0.860919	0.0528871
EVI5	0.161136	22	[-0.28 0.55]	0.473756	0.110947
RPL5	-0.237296	22	[-0.6 0.2]	0.287632	0.18877
DIPK1A	-0.409932	22	[-0.71 0.01]	0.0581238	0.490134
MTF2	-0.308792	22	[-0.65 0.13]	0.162032	0.294131
TMED5	0.281168	22	[-0.16 0.63]	0.204951	0.249726
CCDC18	-0.0938238	22	[-0.5 0.34]	0.67792	0.0695852
CCDC18-AS1	0.0958218	22	[-0.34 0.5 ]	0.671429	0.070473
DR1	-0.07042	22	[-0.48 0.36]	0.755492	0.0606499
FNBP1L	0.214099	22	[-0.23 0.58]	0.338693	0.161359
BCAR3	0.246549	22	[-0.2 0.61]	0.268684	0.200633
DNTTIP2	-0.0726729	22	[-0.48 0.36]	0.747912	0.0613943
GCLM	0.127878	22	[-0.31 0.52]	0.570629	0.0874988
ARHGAP29	-0.516632	22	[-0.77 -0.12]	0.0138242	0.719022
ABCD3	-0.125565	22	[-0.52 0.31]	0.577673	0.0860915
F3	-0.0923867	22	[-0.49 0.34]	0.682603	0.068959
SLC44A3-AS1	0.136185	22	[-0.3 0.53]	0.545641	0.0927891
SLC44A3	0.0158994	22	[-0.41 0.43]	0.944014	0.0498909
CNN3	-0.113023	22	[-0.51 0.32]	0.616519	0.0789495
AC105942.1	0.144311	22	[-0.3 0.53]	0.521695	0.0983251
ALG14	0.359216	22	[-0.07 0.68]	0.10062	0.386172
TLCD4-RWDD3	-0.0971731	22	[-0.5 0.34]	0.667052	0.0710847
AC092802.1	0.317343	22	[-0.12 0.65]	0.150123	0.30878
LINC02607	0.155983	22	[-0.28 0.54]	0.488197	0.106913
LINC02790	0.0432417	22	[-0.39 0.46]	0.84847	0.0535647
RPL7P9	0.255105	22	[-0.19 0.61]	0.251883	0.212076
PTBP2	-0.126671	22	[-0.52 0.31]	0.574302	0.0867605
DPYD	0.0702269	22	[-0.36 0.48]	0.756143	0.0605872
DPYD-AS1	0.121882	22	[-0.32 0.52]	0.588969	0.0839088
SEC63P1	0.303817	22	[-0.14 0.64]	0.169256	0.285801
SNX7	0.22353	22	[-0.22 0.59]	0.317322	0.172104
AL445433.2	0.209673	22	[-0.23 0.58]	0.349009	0.156505
PLPPR4	0.149553	22	[-0.29 0.54]	0.506517	0.102088
PALMD	0.469359	22	[0.06 0.74]	0.0275405	0.618931
FRRS1	0.35052	22	[-0.08 0.67]	0.109745	0.369377
AGL	-0.508958	22	[-0.77 -0.11]	0.0155604	0.703245
MFSD14A	0.0919455	22	[-0.34 0.49]	0.684043	0.0687688
AC093019.2	-0.10953	22	[-0.51 0.33]	0.627521	0.0771063
SASS6	0.0703865	22	[-0.36 0.48]	0.755605	0.060639
TRMT13	0.218102	22	[-0.22 0.59]	0.329519	0.165854
LRRC39	-0.20286	22	[-0.58 0.24]	0.365243	0.149265
DBT	0.0266685	22	[-0.4 0.44]	0.906222	0.0509299
AL445928.2	-0.035441	22	[-0.45 0.39]	0.875577	0.0521674
RTCA-AS1	-0.0724965	22	[-0.48 0.36]	0.748504	0.0613351
RTCA	0.215325	22	[-0.23 0.58]	0.335868	0.162725
CDC14A	0.378704	22	[-0.05 0.69]	0.0822096	0.42502
BCAS2P2	0.189551	22	[-0.25 0.57]	0.39818	0.135929
LINC01349	0.325816	22	[-0.11 0.66]	0.138944	0.3237
EXTL2	-0.336131	22	[-0.66 0.1 ]	0.126149	0.342389
SLC30A7	0.264082	22	[-0.18 0.62]	0.235	0.22457
DPH5	0.10678	22	[-0.33 0.51]	0.63624	0.0756988
AC093157.1	0.2269	22	[-0.22 0.59]	0.309888	0.176076
S1PR1	0.0954745	22	[-0.34 0.5 ]	0.672556	0.0703172
LINC01307	0.175763	22	[-0.27 0.56]	0.43398	0.123221
OLFM3	0.125642	22	[-0.31 0.52]	0.577438	0.0861379
AC099567.1	-0.223534	22	[-0.59 0.22]	0.317314	0.172108
COL11A1	0.335602	22	[-0.1 0.66]	0.126784	0.341417
AC095032.1	0.0834705	22	[-0.35 0.49]	0.711902	0.0653022
RNPC3	-0.319066	22	[-0.65 0.12]	0.147801	0.311782
AMY2B	-0.330392	22	[-0.66 0.11]	0.133159	0.331921
AL512844.1	0.328803	22	[-0.11 0.66]	0.135148	0.329054
AL355306.2	-0.0788403	22	[-0.48 0.35]	0.727276	0.0635571
AC114491.1	-0.0392514	22	[-0.45 0.39]	0.862317	0.0528149
VAV3	0.0843251	22	[-0.35 0.49]	0.709075	0.0656358
LINC02785	-0.0130113	22	[-0.43 0.41]	0.954172	0.0497019
SLC25A24	-0.309289	22	[-0.65 0.13]	0.161323	0.29497
SLC25A24P1	0.0230739	22	[-0.4 0.44]	0.918819	0.0505244
FAM102B	-0.489465	22	[-0.76 -0.09]	0.0207757	0.66223
PRPF38B	-0.211781	22	[-0.58 0.23]	0.344071	0.158802
STXBP3	-0.0787392	22	[-0.48 0.35]	0.727612	0.0635202
AKNAD1	-0.0848932	22	[-0.49 0.35]	0.707199	0.0658594
GPSM2	-0.212145	22	[-0.58 0.23]	0.343225	0.159201
WDR47	0.10872	22	[-0.33 0.51]	0.630085	0.0766876
TAF13	-0.115108	22	[-0.51 0.32]	0.609988	0.0800801
AL356488.3	0.0677567	22	[-0.36 0.48]	0.764482	0.0598013
TMEM167B	-0.216624	22	[-0.58 0.23]	0.33289	0.164182
SARS	0.0295281	22	[-0.4 0.45]	0.896216	0.0512946
CELSR2	-0.453937	22	[-0.73 -0.04]	0.0338308	0.585372
SORT1	-0.206879	22	[-0.58 0.24]	0.355613	0.153502
PSMA5	0.112521	22	[-0.32 0.51]	0.618094	0.078681
SYPL2	-0.469953	22	[-0.74 -0.06]	0.0273183	0.620219
ATXN7L2	-0.220193	22	[-0.59 0.22]	0.324787	0.16824
CYB561D1	-0.579687	22	[-0.8 -0.21]	0.00468966	0.83643
AMIGO1	-0.231931	22	[-0.6 0.21]	0.298989	0.182136
GNAI3	0.237743	22	[-0.2 0.6]	0.286699	0.189331
AMPD2	0.174824	22	[-0.27 0.56]	0.436478	0.122396
GSTM4	-0.26082	22	[-0.61 0.18]	0.241046	0.219973
GSTM2	-0.131324	22	[-0.52 0.31]	0.560201	0.0896487
GSTM3	-0.255978	22	[-0.61 0.19]	0.250209	0.213269
CSF1	0.318853	22	[-0.12 0.65]	0.148086	0.31141
AHCYL1	0.0895706	22	[-0.35 0.49]	0.691811	0.0677616
STRIP1	-0.280146	22	[-0.63 0.16]	0.206672	0.248171
ALX3	-0.0712839	22	[-0.48 0.36]	0.752583	0.0609324
KCNC4	-0.0398306	22	[-0.45 0.39]	0.860305	0.0529192
RBM15-AS1	-0.193646	22	[-0.57 0.25]	0.387875	0.139919
RBM15	0.208747	22	[-0.23 0.58]	0.351189	0.155504
LAMTOR5-AS1	0.0813879	22	[-0.35 0.49]	0.718804	0.0645043
SLC16A4	-0.0379596	22	[-0.45 0.39]	0.866809	0.0525879
LAMTOR5	0.00231888	22	[-0.42 0.42]	0.991829	0.0493309
KCNA2	0.283973	22	[-0.16 0.63]	0.200276	0.254027
CD53	0.0219677	22	[-0.4 0.44]	0.922699	0.0504115
AL360270.1	-0.326795	22	[-0.66 0.11]	0.137692	0.325449
LRIF1	-0.442051	22	[-0.73 -0.03]	0.0394106	0.559466
DRAM2	-0.217711	22	[-0.59 0.22]	0.330409	0.16541
CEPT1	-0.00209909	22	[-0.42 0.42]	0.992603	0.0493287
ATP5PB	-0.369778	22	[-0.68 0.06]	0.0903006	0.40703
C1orf162	-0.161958	22	[-0.55 0.28]	0.471474	0.111604
RAP1A	-0.0228484	22	[-0.44 0.4 ]	0.91961	0.0505009
INKA2	-0.223535	22	[-0.59 0.22]	0.317311	0.172109
DDX20	-0.0391796	22	[-0.45 0.39]	0.862567	0.0528021
KCND3	0.233359	22	[-0.21 0.6 ]	0.29594	0.183884
AL445426.1	0.145651	22	[-0.29 0.53]	0.517795	0.0992725
CTTNBP2NL	0.0785212	22	[-0.35 0.48]	0.728339	0.0634407
WNT2B	-0.245913	22	[-0.6 0.2]	0.26996	0.199801
ST7L	0.186436	22	[-0.26 0.56]	0.406121	0.13296
CAPZA1	0.0473698	22	[-0.38 0.46]	0.834189	0.054418
MOV10	0.334777	22	[-0.1 0.66]	0.127778	0.339905
RHOC	-0.0794933	22	[-0.48 0.35]	0.725101	0.0637969
LINC01356	0.0219071	22	[-0.4 0.44]	0.922912	0.0504054
LINC01357	0.300454	22	[-0.14 0.64]	0.174264	0.280251
SLC16A1	-0.0633945	22	[-0.47 0.37]	0.779269	0.0584845
SLC16A1-AS1	0.339839	22	[-0.1 0.67]	0.121763	0.349244
AL390242.1	0.042509	22	[-0.39 0.46]	0.851009	0.0534215
LRIG2-DT	0.160607	22	[-0.28 0.55]	0.475228	0.110526
LRIG2	-0.0656677	22	[-0.47 0.37]	0.771554	0.0591594
MAGI3	0.164708	22	[-0.28 0.55]	0.463877	0.113831
PHTF1	0.331363	22	[-0.1 0.66]	0.131953	0.333681
RSBN1	0.167588	22	[-0.27 0.55]	0.455989	0.116209
AL137856.1	0.147552	22	[-0.29 0.54]	0.512284	0.100634
PTPN22	-0.100004	22	[-0.5 0.34]	0.657914	0.0723961
AP4B1	-0.186617	22	[-0.56 0.26]	0.405656	0.133131
HIPK1	0.0375658	22	[-0.39 0.45]	0.868179	0.0525202
OLFML3	0.0489384	22	[-0.38 0.46]	0.828776	0.054763
SYT6	-0.0677092	22	[-0.48 0.36]	0.764642	0.0597865
TRIM33	0.109504	22	[-0.33 0.51]	0.627604	0.0770927
BCAS2	-0.19126	22	[-0.57 0.25]	0.393861	0.137582
DENND2C	-0.285944	22	[-0.63 0.15]	0.197036	0.257077
AMPD1	-0.21794	22	[-0.59 0.22]	0.329889	0.165669
NRAS	-0.00683047	22	[-0.43 0.42]	0.975933	0.0494243
CSDE1	-0.166965	22	[-0.55 0.27]	0.457688	0.115691
SIKE1	-0.0117842	22	[-0.43 0.41]	0.958491	0.049633
NGF-AS1	0.288063	22	[-0.15 0.63]	0.19359	0.260383
NGF	0.297647	22	[-0.14 0.64]	0.17852	0.27567
VANGL1	0.353162	22	[-0.08 0.67]	0.106912	0.374441
CASQ2	0.0378138	22	[-0.39 0.45]	0.867316	0.0525627
SLC22A15	0.350664	22	[-0.08 0.67]	0.10959	0.369652
ATP1A1	0.318774	22	[-0.12 0.65]	0.148193	0.311271
ATP1A1-AS1	-0.251869	22	[-0.61 0.19]	0.258156	0.207695
CD58	0.305958	22	[-0.13 0.64]	0.166121	0.289367
IGSF3	0.258957	22	[-0.18 0.61]	0.244546	0.217376
PTGFRN	0.21003	22	[-0.23 0.58]	0.348168	0.156893
TTF2	0.484599	22	[0.08 0.75]	0.0222751	0.651824
TRIM45	-0.157757	22	[-0.54 0.28]	0.483201	0.108285
VTCN1	-0.0296887	22	[-0.45 0.4 ]	0.895655	0.0513162
MAN1A2	-0.0414785	22	[-0.46 0.39]	0.854584	0.0532243
TENT5C	0.197891	22	[-0.24 0.57]	0.377352	0.144161
GDAP2	0.189879	22	[-0.25 0.57]	0.397351	0.136245
WDR3	0.296302	22	[-0.14 0.64]	0.180585	0.273491
SPAG17	0.305932	22	[-0.13 0.64]	0.166158	0.289324
TBX15	-0.413346	22	[-0.71 0.01]	0.0558614	0.497418
WARS2	0.241395	22	[-0.2 0.6]	0.279137	0.19396
WARS2-AS1	0.125346	22	[-0.31 0.52]	0.578342	0.0859598
ZNF697	-0.00768814	22	[-0.43 0.42]	0.972912	0.0494525
PHGDH	0.193796	22	[-0.25 0.57]	0.3875	0.140068
HMGCS2	0.326392	22	[-0.11 0.66]	0.138206	0.324729
NOTCH2	0.311561	22	[-0.13 0.65]	0.158107	0.298828
SEC22B	0.155401	22	[-0.28 0.54]	0.48984	0.106467
AC244669.2	0.12898	22	[-0.31 0.52]	0.567286	0.0881792
AC244669.1	0.0769417	22	[-0.36 0.48]	0.73361	0.0628717
NBPF8	0.421399	22	[-0. 0.72]	0.0507927	0.514698
PFN1P2	0.272173	22	[-0.17 0.62]	0.22043	0.23626
AC241952.1	-0.210892	22	[-0.58 0.23]	0.346148	0.15783
NBPF26	0.398535	22	[-0.03 0.7 ]	0.0661882	0.466025
LINC00623	-0.374484	22	[-0.69 0.06]	0.0859643	0.416475
AC244453.1	0.499222	22	[0.1 0.76]	0.0180134	0.68291
SRGAP2C	-0.348139	22	[-0.67 0.09]	0.112347	0.36484
LINC02798	-0.029447	22	[-0.45 0.4 ]	0.8965	0.0512837
EMBP1	0.24248	22	[-0.2 0.6]	0.276915	0.195352
NBPF17P	0.368404	22	[-0.06 0.68]	0.0915959	0.404291
AC239800.1	-0.204441	22	[-0.58 0.24]	0.361437	0.15092
SRGAP2D	0.322224	22	[-0.12 0.65]	0.143609	0.317326
NBPF15	0.390579	22	[-0.04 0.7 ]	0.0723025	0.449416
FP700111.1	0.250933	22	[-0.19 0.61]	0.259988	0.20644
SRGAP2B	0.324496	22	[-0.11 0.66]	0.140646	0.32135
LINC01145	-0.322431	22	[-0.65 0.11]	0.143337	0.317692
NBPF20	0.325468	22	[-0.11 0.66]	0.139391	0.323079
AC239860.1	-0.479473	22	[-0.75 -0.07]	0.0239473	0.640805
NBPF25P	0.317498	22	[-0.12 0.65]	0.149914	0.309048
GPR89A	0.198685	22	[-0.24 0.57]	0.375401	0.144967
PDZK1	0.0483002	22	[-0.38 0.46]	0.830977	0.0546212
CD160	-0.146478	22	[-0.54 0.29]	0.515394	0.0998625
RNF115	-0.00941842	22	[-0.43 0.41]	0.966819	0.0495195
POLR3C	-0.0312581	22	[-0.45 0.4 ]	0.89017	0.0515334
NUDT17	-0.392719	22	[-0.7 0.03]	0.0706182	0.453862
PIAS3	-0.0103823	22	[-0.43 0.41]	0.963425	0.0495627
ANKRD35	0.304792	22	[-0.13 0.64]	0.167823	0.287421
ITGA10	0.255035	22	[-0.19 0.61]	0.252018	0.211981
PEX11B	-0.30735	22	[-0.65 0.13]	0.164104	0.291701
RBM8A	-0.204653	22	[-0.58 0.24]	0.360928	0.151143
GNRHR2	-0.422926	22	[-0.72 -0. ]	0.0498728	0.517989
LIX1L	-0.351585	22	[-0.67 0.08]	0.108596	0.371415
POLR3GL	-0.466166	22	[-0.74 -0.06]	0.0287598	0.611997
TXNIP	0.493175	22	[0.09 0.76]	0.0196878	0.670125
HJV	-0.27124	22	[-0.62 0.17]	0.222079	0.234891
LINC01719	-0.370085	22	[-0.68 0.06]	0.0900128	0.407643
NBPF10	0.139709	22	[-0.3 0.53]	0.535193	0.0951461
SEC22B4P	0.206967	22	[-0.24 0.58]	0.355403	0.153596
HYDIN2	0.147494	22	[-0.29 0.54]	0.512453	0.100592
NBPF12	0.303614	22	[-0.14 0.64]	0.169555	0.285464
AC244394.2	0.0207926	22	[-0.4 0.44]	0.926823	0.0502976
AC244394.1	0.26901	22	[-0.17 0.62]	0.226053	0.231642
PRKAB2	-0.200689	22	[-0.57 0.24]	0.370505	0.147017
AC242426.2	-0.295951	22	[-0.64 0.14]	0.181126	0.272925
FMO5	0.0171772	22	[-0.41 0.44]	0.939522	0.0499866
CHD1L	-0.258232	22	[-0.61 0.18]	0.245915	0.216372
LINC00624	-0.0828878	22	[-0.49 0.35]	0.71383	0.0650769
BCL9	-0.178571	22	[-0.56 0.26]	0.426553	0.125719
ACP6	0.0807481	22	[-0.35 0.49]	0.720928	0.0642635
GPR89B	0.0506276	22	[-0.38 0.46]	0.822955	0.0551473
LINC02804	0.081022	22	[-0.35 0.49]	0.720018	0.0643664
NBPF11	0.292762	22	[-0.15 0.64]	0.186097	0.26781
LINC01138	-0.331658	22	[-0.66 0.1 ]	0.131589	0.334216
NBPF14	0.231322	22	[-0.21 0.59]	0.300298	0.181393
PDE4DIP	-0.352891	22	[-0.67 0.08]	0.1072	0.373921
AC239802.1	0.124061	22	[-0.31 0.52]	0.582274	0.0851916
AC239802.2	0.00179834	22	[-0.42 0.42]	0.993663	0.0493261
AC239804.1	0.0875652	22	[-0.35 0.49]	0.698395	0.0669329
NBPF9	0.247683	22	[-0.19 0.61]	0.266417	0.202124
AC245297.3	-0.0189659	22	[-0.44 0.41]	0.933237	0.050133
AC245297.1	-0.0521589	22	[-0.46 0.38]	0.817685	0.0555072
AC242842.3	-0.223789	22	[-0.59 0.22]	0.316747	0.172406
LINC00869	0.0334225	22	[-0.39 0.45]	0.882615	0.0518514
HIST2H2BD	-0.160031	22	[-0.54 0.28]	0.476835	0.110069
HIST2H2BE	-0.186664	22	[-0.56 0.26]	0.405536	0.133176
BOLA1	-0.157809	22	[-0.54 0.28]	0.483056	0.108325
SF3B4	0.247001	22	[-0.19 0.61]	0.267778	0.201227
OTUD7B	0.124239	22	[-0.31 0.52]	0.581731	0.0852971
AC244033.2	-0.00523925	22	[-0.43 0.42]	0.981539	0.0493809
VPS45	-0.107338	22	[-0.51 0.33]	0.634468	0.0759811
PLEKHO1	-0.119142	22	[-0.51 0.32]	0.597434	0.0823313
AC242988.2	-0.0102171	22	[-0.43 0.41]	0.964007	0.049555
ANP32E	-0.2236	22	[-0.59 0.22]	0.317168	0.172185
CA14	-0.244436	22	[-0.6 0.2]	0.272939	0.197877
APH1A	0.0670868	22	[-0.36 0.48]	0.766748	0.0595932
C1orf54	-0.0444146	22	[-0.46 0.38]	0.844408	0.0537991
CIART	-0.632662	22	[-0.83 -0.29]	0.00157932	0.911634
MRPS21	-0.182699	22	[-0.56 0.26]	0.415762	0.129474
PRPF3	0.123039	22	[-0.31 0.52]	0.585411	0.0845868
RPRD2	-0.0896831	22	[-0.49 0.34]	0.691443	0.0678087
TARS2	-0.0353595	22	[-0.45 0.39]	0.875861	0.0521543
ECM1	0.0943718	22	[-0.34 0.5 ]	0.676138	0.0698267
FALEC	-0.00846196	22	[-0.43 0.41]	0.970187	0.0494808
AL356356.1	0.15768	22	[-0.28 0.54]	0.483418	0.108224
ADAMTSL4	0.366999	22	[-0.06 0.68]	0.0929357	0.401496
ADAMTSL4-AS1	0.203696	22	[-0.24 0.58]	0.363226	0.150139
MCL1	-0.079557	22	[-0.48 0.35]	0.724889	0.0638204
ENSA	-0.296869	22	[-0.64 0.14]	0.179713	0.274408
GOLPH3L	0.0461811	22	[-0.38 0.46]	0.838296	0.0541642
HORMAD1	-0.0526051	22	[-0.46 0.38]	0.816152	0.0556141
CTSS	-0.247704	22	[-0.61 0.19]	0.266376	0.202151
CTSK	-0.179353	22	[-0.56 0.26]	0.424497	0.126423
ARNT	0.0107289	22	[-0.41 0.43]	0.962205	0.0495792
SETDB1	-0.0271124	22	[-0.44 0.4 ]	0.904668	0.0509841
CERS2	0.126886	22	[-0.31 0.52]	0.573644	0.0868919
MINDY1	0.169722	22	[-0.27 0.55]	0.450188	0.118002
PRUNE1	0.129308	22	[-0.31 0.52]	0.566292	0.0883831
BNIPL	-0.0784722	22	[-0.48 0.35]	0.728502	0.0634229
CDC42SE1	0.0668361	22	[-0.37 0.48]	0.767596	0.0595159
GABPB2	0.220668	22	[-0.22 0.59]	0.323719	0.168786
RPS29P29	0.282841	22	[-0.16 0.63]	0.202154	0.252285
AL592424.1	-0.380141	22	[-0.69 0.05]	0.0809603	0.427944
SEMA6C	-0.490903	22	[-0.76 -0.09]	0.0203484	0.665294
SCNM1	-0.160811	22	[-0.55 0.28]	0.474662	0.110687
LYSMD1	0.131278	22	[-0.31 0.52]	0.560341	0.0896194
VPS72	-0.467028	22	[-0.74 -0.06]	0.0284265	0.61387
PIP5K1A	-0.0824314	22	[-0.49 0.35]	0.715343	0.0649015
PSMD4	0.00417036	22	[-0.42 0.43]	0.985305	0.0493581
ZNF687	-0.166993	22	[-0.55 0.27]	0.457612	0.115714
PI4KB	0.133963	22	[-0.3 0.53]	0.552275	0.0913379
RFX5	-0.0638052	22	[-0.47 0.37]	0.777874	0.0586046
SELENBP1	-0.0305949	22	[-0.45 0.4 ]	0.892488	0.0514402
PSMB4	-0.0858021	22	[-0.49 0.35]	0.7042	0.0662206
POGZ	-0.114072	22	[-0.51 0.32]	0.61323	0.0795154
TUFT1	0.0725778	22	[-0.36 0.48]	0.748231	0.0613623
SNX27	0.188292	22	[-0.25 0.57]	0.401379	0.134722
MRPL9	-0.191789	22	[-0.57 0.25]	0.392529	0.138098
TDRKH	-0.0100196	22	[-0.43 0.41]	0.964702	0.0495459
LINGO4	0.249229	22	[-0.19 0.61]	0.263348	0.204168
RORC	0.261262	22	[-0.18 0.62]	0.240221	0.220593
THEM4	0.0308035	22	[-0.4 0.45]	0.891758	0.0514693
AL450992.2	-0.288901	22	[-0.63 0.15]	0.19224	0.261697
S100A10	0.0835425	22	[-0.35 0.49]	0.711663	0.0653302
S100A11	0.251979	22	[-0.19 0.61]	0.257941	0.207843
FLG-AS1	-0.376585	22	[-0.69 0.05]	0.0840797	0.42072
S100A6	-0.389967	22	[-0.7 0.04]	0.0727899	0.448147
S100A4	-0.0785586	22	[-0.48 0.35]	0.728214	0.0634543
S100A13	-0.0254885	22	[-0.44 0.4 ]	0.910355	0.0507903
S100A1	-0.177983	22	[-0.56 0.26]	0.428104	0.125191
CHTOP	-0.213225	22	[-0.58 0.23]	0.340715	0.160391
SNAPIN	-0.145112	22	[-0.53 0.29]	0.51936	0.0988907
ILF2	-0.126869	22	[-0.52 0.31]	0.573697	0.0868814
NPR1	0.0125777	22	[-0.41 0.43]	0.955698	0.0496767
INTS3	-0.018694	22	[-0.44 0.41]	0.934192	0.0501098
GATAD2B	0.065325	22	[-0.37 0.47]	0.772716	0.0590561
AL358472.5	-0.4911	22	[-0.76 -0.09]	0.0202904	0.665714
DENND4B	-0.10883	22	[-0.51 0.33]	0.629736	0.0767443
CRTC2	0.205551	22	[-0.24 0.58]	0.358779	0.152091
SLC39A1	-0.0160135	22	[-0.43 0.41]	0.943613	0.0498991
AL358472.7	-0.172543	22	[-0.55 0.27]	0.442581	0.120413
CREB3L4	0.328566	22	[-0.11 0.66]	0.135446	0.328628
RPS27	-0.285804	22	[-0.63 0.15]	0.197265	0.256859
NUP210L	0.252157	22	[-0.19 0.61]	0.257594	0.208082
TPM3	-0.241723	22	[-0.6 0.2]	0.278466	0.194379
C1orf189	-0.0155532	22	[-0.43 0.41]	0.945231	0.0498662
C1orf43	-0.313506	22	[-0.65 0.12]	0.155388	0.302155
UBAP2L	0.149391	22	[-0.29 0.54]	0.506982	0.10197
HAX1	-0.173641	22	[-0.55 0.27]	0.439636	0.121364
ATP8B2	-0.38536	22	[-0.69 0.04]	0.0765391	0.438633
IL6R-AS1	0.265605	22	[-0.18 0.62]	0.232211	0.22674
IL6R	0.439844	22	[0.02 0.73]	0.0405219	0.554661
SHE	0.176231	22	[-0.27 0.56]	0.432737	0.123634
TDRD10	0.0103154	22	[-0.41 0.43]	0.963661	0.0495595
UBE2Q1	-0.29462	22	[-0.64 0.14]	0.183191	0.270782
ADAR	0.158588	22	[-0.28 0.54]	0.48087	0.108933
KCNN3	0.24216	22	[-0.2 0.6]	0.277569	0.194941
PMVK	-0.217261	22	[-0.59 0.22]	0.331436	0.1649
PBXIP1	0.0335031	22	[-0.39 0.45]	0.882333	0.0518637
PYGO2	0.158025	22	[-0.28 0.54]	0.482448	0.108493
CKS1B	0.0297458	22	[-0.4 0.45]	0.895455	0.0513239
FLAD1	-0.200367	22	[-0.57 0.24]	0.37129	0.146686
ZBTB7B	0.0921351	22	[-0.34 0.49]	0.683424	0.0688504
ADAM15	0.24706	22	[-0.19 0.61]	0.267661	0.201304
SLC50A1	0.0927773	22	[-0.34 0.5 ]	0.681329	0.0691282
DPM3	-0.0455274	22	[-0.46 0.38]	0.840557	0.0540274
AC234582.1	-0.116503	22	[-0.51 0.32]	0.605636	0.0808487
THBS3	0.0643841	22	[-0.37 0.47]	0.775908	0.0587753
FAM189B	0.0225517	22	[-0.4 0.44]	0.92065	0.0504704
SCAMP3	-0.310284	22	[-0.65 0.13]	0.159909	0.296656
CLK2	-0.12802	22	[-0.52 0.31]	0.570196	0.0875863
FDPS	-0.0130973	22	[-0.43 0.41]	0.95387	0.0497069
RUSC1-AS1	-0.0321228	22	[-0.45 0.39]	0.887151	0.0516579
RUSC1	-0.116729	22	[-0.51 0.32]	0.60493	0.0809746
ASH1L	-0.0107521	22	[-0.43 0.41]	0.962123	0.0495803
DAP3P1	0.390482	22	[-0.04 0.7 ]	0.0723801	0.449214
MSTO1	-0.00242259	22	[-0.42 0.42]	0.991463	0.0493321
AL353807.3	-0.0872376	22	[-0.49 0.35]	0.699472	0.0667994
YY1AP1	0.0245752	22	[-0.4 0.44]	0.913555	0.0506866
DAP3	0.343473	22	[-0.09 0.67]	0.117573	0.35603
GON4L	-0.203434	22	[-0.58 0.24]	0.363858	0.149864
SYT11	0.284363	22	[-0.16 0.63]	0.199632	0.254628
RIT1	0.0417473	22	[-0.39 0.46]	0.853651	0.0532753
KHDC4	-0.0257334	22	[-0.44 0.4 ]	0.909497	0.0508187
ARHGEF2	0.286704	22	[-0.15 0.63]	0.195795	0.258259
AL355388.3	0.480063	22	[0.07 0.75]	0.0237498	0.642076
SSR2	0.0502937	22	[-0.38 0.46]	0.824105	0.0550703
UBQLN4	-0.032125	22	[-0.45 0.39]	0.887143	0.0516582
LAMTOR2	-0.161771	22	[-0.55 0.28]	0.471993	0.111454
LMNA	0.209118	22	[-0.23 0.58]	0.350315	0.155904
SEMA4A	0.0651509	22	[-0.37 0.47]	0.773306	0.0590038
SLC25A44	-0.134711	22	[-0.53 0.3 ]	0.550037	0.0918235
SMG5	-0.184651	22	[-0.56 0.26]	0.41071	0.131285
TMEM79	-0.0135526	22	[-0.43 0.41]	0.952268	0.0497344
CCT3	0.121594	22	[-0.32 0.52]	0.589859	0.0837408
MEF2D	0.0760697	22	[-0.36 0.48]	0.736525	0.0625627
NAXE	-0.191289	22	[-0.57 0.25]	0.393789	0.13761
GPATCH4	0.288973	22	[-0.15 0.63]	0.192123	0.261811
NES	0.0921375	22	[-0.34 0.49]	0.683416	0.0688514
ISG20L2	-0.0337428	22	[-0.45 0.39]	0.881497	0.0519003
RRNAD1	-0.220275	22	[-0.59 0.22]	0.324604	0.168333
MRPL24	0.245438	22	[-0.2 0.6]	0.270916	0.199181
HDGF	-0.128805	22	[-0.52 0.31]	0.567816	0.0880707
PRCC	0.143023	22	[-0.3 0.53]	0.525457	0.0974234
NTRK1	0.248672	22	[-0.19 0.61]	0.264449	0.203431
PEAR1	0.206569	22	[-0.24 0.58]	0.356351	0.153172
ARHGEF11	-0.0166107	22	[-0.44 0.41]	0.941513	0.0499432
AL157713.1	0.356445	22	[-0.08 0.68]	0.103465	0.380782
ETV3L	0.304836	22	[-0.13 0.64]	0.167758	0.287495
ETV3	-0.12996	22	[-0.52 0.31]	0.564318	0.0887901
KIRREL1	0.452521	22	[0.04 0.73]	0.0344607	0.582285
MNDA	0.0680799	22	[-0.36 0.48]	0.763389	0.0599025
PYHIN1	0.356546	22	[-0.08 0.68]	0.10336	0.380979
IFI16	0.0441308	22	[-0.38 0.46]	0.84539	0.0537418
DUSP23	-0.0381273	22	[-0.45 0.39]	0.866226	0.0526169
AL590560.2	-0.305985	22	[-0.64 0.13]	0.166082	0.289412
TAGLN2	-0.0421677	22	[-0.46 0.39]	0.852193	0.0533557
IGSF8	-0.152884	22	[-0.54 0.29]	0.496983	0.104559
ATP1A2	-0.374415	22	[-0.69 0.06]	0.0860266	0.416337
ATP1A4	-0.354998	22	[-0.68 0.08]	0.104973	0.377982
CASQ1	-0.513215	22	[-0.77 -0.12]	0.0145768	0.712025
PEA15	0.0204555	22	[-0.4 0.44]	0.928007	0.0502661
DCAF8	0.150221	22	[-0.29 0.54]	0.504599	0.102579
AL139011.2	0.0734788	22	[-0.36 0.48]	0.745205	0.0616665
COPA	-0.157751	22	[-0.54 0.28]	0.483217	0.10828
NCSTN	0.142095	22	[-0.3 0.53]	0.528174	0.0967799
VANGL2	-0.453834	22	[-0.73 -0.04]	0.0338764	0.585147
CD84	0.53261	22	[0.14 0.78]	0.0107129	0.751016
AL591806.4	0.229095	22	[-0.21 0.59]	0.305104	0.1787
USF1	-0.00874248	22	[-0.43 0.41]	0.969199	0.0494917
ARHGAP30	0.211732	22	[-0.23 0.58]	0.344187	0.158748
PFDN2	0.154502	22	[-0.29 0.54]	0.492387	0.105781
NIT1	-0.215155	22	[-0.58 0.23]	0.336258	0.162535
DEDD	-0.160339	22	[-0.55 0.28]	0.475976	0.110313
UFC1	0.0415101	22	[-0.39 0.46]	0.854474	0.0532303
USP21	-0.322864	22	[-0.66 0.11]	0.14277	0.318457
PPOX	-0.187735	22	[-0.56 0.25]	0.402801	0.134191
B4GALT3	0.172146	22	[-0.27 0.55]	0.443646	0.120071
ADAMTS4	0.0336249	22	[-0.39 0.45]	0.881909	0.0518823
NDUFS2	0.0689782	22	[-0.36 0.48]	0.760355	0.0601863
TOMM40L	-0.0534985	22	[-0.46 0.38]	0.813082	0.055831
PCP4L1	-0.0554907	22	[-0.47 0.37]	0.806247	0.0563281
SDHC	-0.196154	22	[-0.57 0.25]	0.381637	0.142413
AL592295.4	-0.397808	22	[-0.7 0.03]	0.06673	0.464499
AL592295.3	-0.266866	22	[-0.62 0.17]	0.229917	0.228547
AL590385.2	0.299784	22	[-0.14 0.64]	0.175273	0.279154
FCGR2C	-0.371612	22	[-0.69 0.06]	0.0885921	0.410699
HSPA7	-0.212694	22	[-0.58 0.23]	0.341947	0.159805
FCGR2B	0.112444	22	[-0.32 0.51]	0.618336	0.0786399
DUSP12	0.0277488	22	[-0.4 0.44]	0.90244	0.0510633
ATF6	0.302153	22	[-0.14 0.64]	0.171721	0.283047
OLFML2B	-0.515062	22	[-0.77 -0.12]	0.014166	0.715812
NOS1AP	0.251089	22	[-0.19 0.61]	0.259683	0.206648
SH2D1B	-0.681462	22	[-0.86 -0.36]	0.000479188	0.958256
UHMK1	-0.318368	22	[-0.65 0.12]	0.148739	0.310563
UAP1	0.0895365	22	[-0.35 0.49]	0.691923	0.0677474
DDR2	0.266015	22	[-0.18 0.62]	0.231462	0.227327
HSD17B7	-0.298816	22	[-0.64 0.14]	0.176739	0.277572
RGS5	-0.0982389	22	[-0.5 0.34]	0.663607	0.0715736
AL499616.1	0.198142	22	[-0.24 0.57]	0.376733	0.144416
NUF2	-0.149882	22	[-0.54 0.29]	0.505571	0.10233
PBX1	0.12799	22	[-0.31 0.52]	0.570287	0.0875679
LMX1A	0.290092	22	[-0.15 0.63]	0.190331	0.263573
RXRG	-0.394133	22	[-0.7 0.03]	0.069521	0.45681
LRRC52	-0.00818321	22	[-0.43 0.41]	0.971169	0.0494703
MGST3	-0.224903	22	[-0.59 0.22]	0.31428	0.173713
ALDH9A1	-0.11142	22	[-0.51 0.33]	0.621559	0.0780958
TMCO1	0.223809	22	[-0.22 0.59]	0.316704	0.172429
TMCO1-AS1	-0.0266333	22	[-0.44 0.4 ]	0.906345	0.0509256
UCK2	0.0228785	22	[-0.4 0.44]	0.919504	0.050504
FAM78B	-0.0248317	22	[-0.44 0.4 ]	0.912656	0.0507153
AL596087.2	0.216256	22	[-0.23 0.58]	0.33373	0.163769
POGK	-0.29652	22	[-0.64 0.14]	0.180249	0.273844
TADA1	-0.10433	22	[-0.5 0.33]	0.644043	0.074478
MAEL	-0.106606	22	[-0.51 0.33]	0.636791	0.0756114
GPA33	-0.359284	22	[-0.68 0.07]	0.100551	0.386305
DUSP27	-0.136071	22	[-0.53 0.3 ]	0.545979	0.0927143
POU2F1	-0.210932	22	[-0.58 0.23]	0.346055	0.157874
CD247	0.279834	22	[-0.16 0.63]	0.207199	0.247698
CREG1	0.160161	22	[-0.28 0.54]	0.476472	0.110172
RCSD1	0.103092	22	[-0.33 0.5 ]	0.648003	0.0738722
MPZL1	0.15279	22	[-0.29 0.54]	0.497253	0.104488
ADCY10	0.425136	22	[0. 0.72]	0.0485645	0.522759
MPC2	-0.12768	22	[-0.52 0.31]	0.571229	0.0873774
DCAF6	0.0738725	22	[-0.36 0.48]	0.743884	0.0618006
GCSHP5	0.184799	22	[-0.26 0.56]	0.41033	0.131423
GPR161	-0.412661	22	[-0.71 0.01]	0.0563101	0.495954
TIPRL	-0.138182	22	[-0.53 0.3 ]	0.539709	0.0941166
SFT2D2	0.10928	22	[-0.33 0.51]	0.628313	0.0769766
TBX19	0.430966	22	[0.01 0.72]	0.0452408	0.535374
AL023755.1	0.526724	22	[0.14 0.78]	0.0117842	0.739376
DPT	0.0830288	22	[-0.35 0.49]	0.713363	0.0651312
AL135926.1	0.106967	22	[-0.33 0.51]	0.635644	0.0757936
ATP1B1	-0.0530985	22	[-0.46 0.38]	0.814456	0.0557334
NME7	0.108784	22	[-0.33 0.51]	0.629882	0.0767207
BLZF1	-0.120101	22	[-0.52 0.32]	0.594465	0.082879
CCDC181	-0.656779	22	[-0.84 -0.33]	0.000899068	0.937405
SLC19A2	-0.106045	22	[-0.51 0.33]	0.638576	0.0753295
Z99572.1	-0.234569	22	[-0.6 0.21]	0.293372	0.185375
C1orf112	-0.32716	22	[-0.66 0.11]	0.137227	0.326103
SELE	0.191821	22	[-0.25 0.57]	0.39245	0.138128
SCYL3	0.0555202	22	[-0.37 0.47]	0.806146	0.0563357
KIFAP3	0.113662	22	[-0.32 0.51]	0.614515	0.0792935
GORAB	-0.108775	22	[-0.51 0.33]	0.629911	0.076716
PRRX1	0.155964	22	[-0.28 0.54]	0.48825	0.106898
BX284613.2	0.0296979	22	[-0.4 0.45]	0.895623	0.0513174
MROH9	0.0515775	22	[-0.38 0.46]	0.819685	0.0553693
FMO3	-0.0707857	22	[-0.48 0.36]	0.75426	0.0607691
FMO2	0.155218	22	[-0.29 0.54]	0.49036	0.106326
PRRC2C	-0.215021	22	[-0.58 0.23]	0.336566	0.162386
MYOCOS	-0.598219	22	[-0.81 -0.24]	0.00327302	0.86553
MYOC	-0.351884	22	[-0.67 0.08]	0.108276	0.371987
VAMP4	0.04688	22	[-0.38 0.46]	0.835881	0.0543126
EEF1AKNMT	-0.0675761	22	[-0.48 0.36]	0.765093	0.059745
DNM3	0.343056	22	[-0.09 0.67]	0.118049	0.355247
DNM3OS	0.133549	22	[-0.31 0.53]	0.553515	0.0910704
PIGC	-0.243103	22	[-0.6 0.2]	0.275645	0.196154
SUCO	-0.223598	22	[-0.59 0.22]	0.317171	0.172183
AL031599.1	0.186949	22	[-0.25 0.56]	0.404809	0.133445
AL645568.2	-0.0254102	22	[-0.44 0.4 ]	0.910629	0.0507813
AL645568.1	-0.169568	22	[-0.55 0.27]	0.450605	0.117872
PRDX6	-0.0230484	22	[-0.44 0.4 ]	0.918908	0.0505217
SLC9C2	0.261091	22	[-0.18 0.62]	0.240541	0.220352
KLHL20	-0.399917	22	[-0.7 0.03]	0.0651673	0.46893
CENPL	0.0324961	22	[-0.39 0.45]	0.885848	0.0517127
DARS2	0.249382	22	[-0.19 0.61]	0.263044	0.204372
GAS5	0.236788	22	[-0.21 0.6 ]	0.288696	0.188135
ZBTB37	-0.197326	22	[-0.57 0.24]	0.378742	0.143591
RC3H1	-0.420712	22	[-0.72 0. ]	0.0512107	0.513219
RABGAP1L-DT	0.00348624	22	[-0.42 0.42]	0.987715	0.0493463
RABGAP1L	0.320335	22	[-0.12 0.65]	0.146106	0.314003
Z99127.1	-0.0785711	22	[-0.48 0.35]	0.728173	0.0634589
CACYBP	-0.443833	22	[-0.73 -0.03]	0.0385314	0.563346
MRPS14	-0.384861	22	[-0.69 0.04]	0.0769542	0.437606
KIAA0040	-0.504615	22	[-0.76 -0.11]	0.0166188	0.694215
TNR	0.247434	22	[-0.19 0.61]	0.266914	0.201796
COP1	0.158878	22	[-0.28 0.54]	0.480058	0.10916
AL591043.2	0.25611	22	[-0.19 0.61]	0.249956	0.21345
PAPPA2	0.302611	22	[-0.14 0.64]	0.17104	0.283802
ASTN1	0.14341	22	[-0.3 0.53]	0.524326	0.0976932
AL136114.1	0.30924	22	[-0.13 0.65]	0.161393	0.294888
SEC16B	-0.301159	22	[-0.64 0.14]	0.173206	0.281408
CRYZL2P-SEC16B	-0.334352	22	[-0.66 0.1 ]	0.128293	0.339126
RASAL2	0.0392734	22	[-0.39 0.45]	0.862241	0.0528188
CLEC20A	0.0816767	22	[-0.35 0.49]	0.717845	0.0646137
RALGPS2	0.28334	22	[-0.16 0.63]	0.201325	0.253051
ANGPTL1	-0.308838	22	[-0.65 0.13]	0.161966	0.294209
FAM20B	0.0735131	22	[-0.36 0.48]	0.74509	0.0616781
TOR3A	0.165173	22	[-0.28 0.55]	0.462597	0.114212
ABL2	0.162006	22	[-0.28 0.55]	0.471341	0.111642
SOAT1	0.407359	22	[-0.02 0.71]	0.0598752	0.484661
AXDND1	0.30678	22	[-0.13 0.64]	0.164927	0.290744
TOR1AIP2	0.118007	22	[-0.32 0.51]	0.600955	0.0816893
TOR1AIP1	0.150689	22	[-0.29 0.54]	0.503257	0.102924
CEP350	-0.282633	22	[-0.63 0.16]	0.202501	0.251966
QSOX1	-0.431448	22	[-0.72 -0.01]	0.0449742	0.536418
LHX4	-0.233029	22	[-0.6 0.21]	0.296643	0.183479
ACBD6	0.294204	22	[-0.15 0.64]	0.183838	0.270115
XPR1	0.212714	22	[-0.23 0.58]	0.3419	0.159828
KIAA1614	0.0618298	22	[-0.37 0.47]	0.784591	0.0580342
AL162431.1	-0.492005	22	[-0.76 -0.09]	0.0200259	0.667638
STX6	-0.139371	22	[-0.53 0.3 ]	0.536192	0.0949171
MR1	0.0405108	22	[-0.39 0.45]	0.857943	0.0530436
IER5	-0.0738649	22	[-0.48 0.36]	0.74391	0.061798
CACNA1E	0.34428	22	[-0.09 0.67]	0.116656	0.357546
LINC01344	0.179718	22	[-0.26 0.56]	0.42354	0.126752
EIF1P3	0.134943	22	[-0.3 0.53]	0.549345	0.0919746
GLUL	0.163179	22	[-0.28 0.55]	0.468093	0.112587
RGS16	0.365568	22	[-0.07 0.68]	0.0943151	0.398658
NPL	0.247508	22	[-0.19 0.61]	0.266766	0.201893
DHX9	0.101726	22	[-0.33 0.5 ]	0.652382	0.0732131
SHCBP1L	0.241949	22	[-0.2 0.6]	0.278003	0.194669
LAMC1	-0.0299091	22	[-0.45 0.4 ]	0.894884	0.051346
LAMC2	0.167963	22	[-0.27 0.55]	0.454966	0.116523
NMNAT2	0.413689	22	[-0.01 0.71]	0.055638	0.498151
SMG7	0.179169	22	[-0.26 0.56]	0.424981	0.126256
NCF2	0.346925	22	[-0.09 0.67]	0.11369	0.362537
ARPC5	0.14869	22	[-0.29 0.54]	0.509	0.101458
RGL1	-0.0404632	22	[-0.45 0.39]	0.858108	0.0530348
COLGALT2	-0.417028	22	[-0.71 0.01]	0.0534975	0.505304
TSEN15	-0.149905	22	[-0.54 0.29]	0.505506	0.102346
AL158011.1	0.105525	22	[-0.33 0.5 ]	0.640233	0.0750696
C1orf21	-0.0524662	22	[-0.46 0.38]	0.816629	0.0555807
AL713852.1	-0.418613	22	[-0.71 0. ]	0.0525043	0.508706
EDEM3	0.0440195	22	[-0.38 0.46]	0.845776	0.0537194
NIBAN1	-0.678724	22	[-0.86 -0.36]	0.000515309	0.95621
RNF2	-0.0762218	22	[-0.48 0.36]	0.736016	0.0626164
TRMT1L	0.0195888	22	[-0.41 0.44]	0.93105	0.0501874
SWT1	-0.0454683	22	[-0.46 0.38]	0.840761	0.0540151
AL356273.3	-0.246279	22	[-0.61 0.2 ]	0.269224	0.20028
IVNS1ABP	-0.277921	22	[-0.63 0.16]	0.210452	0.244807
HMCN1	0.220915	22	[-0.22 0.59]	0.323163	0.16907
PRG4	0.100055	22	[-0.34 0.5 ]	0.65775	0.0724201
TPR	-0.146977	22	[-0.54 0.29]	0.513948	0.10022
ODR4	-0.011598	22	[-0.43 0.41]	0.959146	0.0496231
AL096803.2	-0.135206	22	[-0.53 0.3 ]	0.548559	0.0921465
PDC	-0.197104	22	[-0.57 0.24]	0.37929	0.143367
PLA2G4A	-0.0393838	22	[-0.45 0.39]	0.861857	0.0528386
ERVMER61-1	0.136809	22	[-0.3 0.53]	0.543784	0.0932017
LINC01720	0.219274	22	[-0.22 0.59]	0.326863	0.167187
AL138927.1	0.142044	22	[-0.3 0.53]	0.528325	0.0967444
AL390957.1	0.0815645	22	[-0.35 0.49]	0.718217	0.0645712
AL513175.2	0.237658	22	[-0.2 0.6]	0.286875	0.189225
RGS1	0.0238567	22	[-0.4 0.44]	0.916074	0.0506077
AL136454.1	0.22941	22	[-0.21 0.59]	0.304422	0.179079
RGS2	0.11534	22	[-0.32 0.51]	0.609262	0.0802074
UCHL5	-0.270875	22	[-0.62 0.17]	0.222726	0.234357
RO60	-0.221241	22	[-0.59 0.22]	0.322432	0.169446
GLRX2	-0.194656	22	[-0.57 0.25]	0.385355	0.140919
CDC73	-0.135912	22	[-0.53 0.3 ]	0.546453	0.0926096
LINC01031	-0.147524	22	[-0.54 0.29]	0.512367	0.100613
AL136456.1	0.135732	22	[-0.3 0.53]	0.546992	0.0924908
KCNT2	-0.102423	22	[-0.5 0.33]	0.650147	0.0735482
CFH	0.0789859	22	[-0.35 0.48]	0.726791	0.0636104
ASPM	0.0124845	22	[-0.41 0.43]	0.956026	0.0496714
ZBTB41	-0.134175	22	[-0.53 0.3 ]	0.55164	0.0914752
CRB1	0.461233	22	[0.05 0.74]	0.0307273	0.601267
DENND1B	-0.0931722	22	[-0.5 0.34]	0.680042	0.0693
NEK7	0.266775	22	[-0.17 0.62]	0.230081	0.228417
PTPRC	-0.176597	22	[-0.56 0.26]	0.431768	0.123958
MIR181A1HG	-0.118947	22	[-0.51 0.32]	0.59804	0.0822201
LINC02789	0.00771997	22	[-0.42 0.43]	0.9728	0.0494536
NR5A2	0.322121	22	[-0.12 0.65]	0.143745	0.317144
LINC00862	-0.301928	22	[-0.64 0.14]	0.172057	0.282675
AC104461.1	-0.307846	22	[-0.65 0.13]	0.16339	0.292535
ZNF281	-0.140113	22	[-0.53 0.3 ]	0.534004	0.09542
DDX59	-0.0782912	22	[-0.48 0.36]	0.729106	0.0633571
CAMSAP2	0.0390242	22	[-0.39 0.45]	0.863107	0.0527744
MROH3P	0.367666	22	[-0.06 0.68]	0.0922977	0.402822
KIF21B	-0.00244578	22	[-0.42 0.42]	0.991381	0.0493323
AL358473.2	-0.470084	22	[-0.74 -0.06]	0.0272695	0.620504
CACNA1S	-0.485234	22	[-0.75 -0.08]	0.0220748	0.653184
TMEM9	-0.381641	22	[-0.69 0.05]	0.0796701	0.431007
IGFN1	-0.61769	22	[-0.82 -0.27]	0.00219019	0.892917
LAD1	0.362484	22	[-0.07 0.68]	0.097338	0.392575
TNNI1	-0.56452	22	[-0.8 -0.19]	0.00619993	0.810579
PHLDA3	0.0355169	22	[-0.39 0.45]	0.875313	0.0521796
CSRP1	-0.22914	22	[-0.59 0.21]	0.305007	0.178754
NAV1	0.151106	22	[-0.29 0.54]	0.502063	0.103232
IPO9-AS1	-0.126645	22	[-0.52 0.31]	0.574379	0.0867451
IPO9	-0.0737778	22	[-0.48 0.36]	0.744202	0.0617682
SHISA4	-0.426004	22	[-0.72 -0.01]	0.0480582	0.524633
AL513217.1	0.0336813	22	[-0.39 0.45]	0.881712	0.0518909
LMOD1	-0.470139	22	[-0.74 -0.06]	0.0272488	0.620624
TIMM17A	-0.0848422	22	[-0.49 0.35]	0.707367	0.0658393
RNPEP	-0.405321	22	[-0.71 0.02]	0.0612908	0.480338
ARL8A	-0.0286506	22	[-0.44 0.4 ]	0.899285	0.0511787
PTPN7	0.1538	22	[-0.29 0.54]	0.49438	0.105249
UBE2T	-0.322716	22	[-0.66 0.11]	0.142964	0.318194
PPP1R12B	0.331001	22	[-0.11 0.66]	0.132403	0.333023
AC099336.2	0.0624251	22	[-0.37 0.47]	0.782566	0.0582041
SYT2	0.00938841	22	[-0.41 0.43]	0.966925	0.0495182
AC104463.2	-0.0763859	22	[-0.48 0.36]	0.735467	0.0626744
KDM5B	-0.269029	22	[-0.62 0.17]	0.226019	0.23167
RABIF	0.0605566	22	[-0.37 0.47]	0.788929	0.0576763
KLHL12	0.26726	22	[-0.17 0.62]	0.229204	0.229114
ADIPOR1	0.134514	22	[-0.3 0.53]	0.550627	0.0916952
CYB5R1	-0.00268896	22	[-0.42 0.42]	0.990524	0.0493351
TMEM183A	-0.0770875	22	[-0.48 0.36]	0.733123	0.0629237
PPFIA4	-0.259912	22	[-0.61 0.18]	0.242748	0.218705
MYOG	0.180944	22	[-0.26 0.56]	0.420331	0.127865
ADORA1	0.07948	22	[-0.35 0.48]	0.725145	0.063792
MYBPH	0.225122	22	[-0.22 0.59]	0.313797	0.173971
CHIT1	-0.0503549	22	[-0.46 0.38]	0.823894	0.0550844
LINC01353	0.173734	22	[-0.27 0.55]	0.439389	0.121445
BTG2	0.174367	22	[-0.27 0.56]	0.437698	0.121996
FMOD	-0.0332765	22	[-0.45 0.39]	0.883124	0.0518293
PRELP	0.0646424	22	[-0.37 0.47]	0.775031	0.058852
ATP2B4	-0.195633	22	[-0.57 0.25]	0.382928	0.141892
SNRPE	0.185723	22	[-0.26 0.56]	0.40795	0.132289
SOX13	-0.294749	22	[-0.64 0.14]	0.18299	0.270989
REN	0.34401	22	[-0.09 0.67]	0.116962	0.357039
PLEKHA6	-0.623362	22	[-0.83 -0.27]	0.00193877	0.90025
AL606489.1	-0.656204	22	[-0.84 -0.32]	0.000911749	0.936853
PPP1R15B	-0.174436	22	[-0.56 0.27]	0.437513	0.122057
PIK3C2B	-0.496369	22	[-0.76 -0.09]	0.0187886	0.67689
MDM4	0.305849	22	[-0.13 0.64]	0.16628	0.289185
AL512306.3	0.186901	22	[-0.25 0.56]	0.40493	0.1334
LRRN2	0.130812	22	[-0.31 0.52]	0.561747	0.0893248
NFASC	0.185234	22	[-0.26 0.56]	0.40921	0.131829
RBBP5	0.392966	22	[-0.03 0.7 ]	0.0704254	0.454378
DSTYK	0.200467	22	[-0.24 0.57]	0.371044	0.146789
TMCC2	0.190959	22	[-0.25 0.57]	0.39462	0.13729
LEMD1	0.261689	22	[-0.18 0.62]	0.239425	0.221192
CDK18	0.269895	22	[-0.17 0.62]	0.224471	0.232927
MFSD4A	0.411573	22	[-0.01 0.71]	0.0570281	0.493631
ELK4	-0.134367	22	[-0.53 0.3 ]	0.551065	0.0915999
SLC45A3	0.0677854	22	[-0.36 0.48]	0.764385	0.0598103
NUCKS1	-0.51285	22	[-0.77 -0.12]	0.0146592	0.711275
RAB29	0.00142297	22	[-0.42 0.42]	0.994986	0.0493234
SLC41A1	-0.149643	22	[-0.54 0.29]	0.506257	0.102155
RAB7B	0.227341	22	[-0.21 0.59]	0.308923	0.176601
SRGAP2	0.214309	22	[-0.23 0.58]	0.338208	0.161592
IKBKE	-0.0243518	22	[-0.44 0.4 ]	0.914338	0.0506618
RASSF5	0.428528	22	[0.01 0.72]	0.0466085	0.530093
EIF2D	-0.278185	22	[-0.63 0.16]	0.210001	0.245205
MAPKAPK2	0.138967	22	[-0.3 0.53]	0.537387	0.0946439
PFKFB2	0.358142	22	[-0.07 0.68]	0.101715	0.38408
YOD1	-0.187368	22	[-0.56 0.25]	0.403738	0.133842
C4BPB	-0.0488949	22	[-0.46 0.38]	0.828926	0.0547533
C4BPA	-0.327581	22	[-0.66 0.11]	0.136692	0.326858
AL596218.1	-0.0504743	22	[-0.46 0.38]	0.823483	0.0551119
CD55	-0.0113726	22	[-0.43 0.41]	0.959939	0.0496114
CR1	0.147581	22	[-0.29 0.54]	0.512201	0.100655
CR1L	0.396181	22	[-0.03 0.7 ]	0.0679548	0.461091
CD46	-0.172119	22	[-0.55 0.27]	0.443719	0.120048
MIR29B2CHG	-0.202214	22	[-0.57 0.24]	0.366803	0.148594
CD34	-0.0414545	22	[-0.46 0.39]	0.854667	0.0532198
PLXNA2	0.262084	22	[-0.18 0.62]	0.238691	0.221747
AC092810.3	0.010004	22	[-0.41 0.43]	0.964757	0.0495452
HSD11B1-AS1	0.0829404	22	[-0.35 0.49]	0.713656	0.0650971
G0S2	0.217022	22	[-0.23 0.59]	0.33198	0.164631
HSD11B1	0.0716533	22	[-0.36 0.48]	0.75134	0.0610544
UTP25	0.364793	22	[-0.07 0.68]	0.0950682	0.397125
SYT14	0.352944	22	[-0.08 0.67]	0.107144	0.374022
HHAT	0.0073971	22	[-0.42 0.43]	0.973937	0.0494426
KCNH1	0.215918	22	[-0.23 0.58]	0.334506	0.163389
RCOR3	-0.0395872	22	[-0.45 0.39]	0.861151	0.0528751
TRAF5	0.0775357	22	[-0.36 0.48]	0.731626	0.0630843
LINC00467	0.275067	22	[-0.17 0.62]	0.215368	0.240538
LPGAT1	0.0757503	22	[-0.36 0.48]	0.737593	0.0624505
INTS7	0.11658	22	[-0.32 0.51]	0.605394	0.0808918
AL606468.1	0.179669	22	[-0.26 0.56]	0.423668	0.126708
PPP2R5A	-0.111042	22	[-0.51 0.33]	0.622749	0.0778966
AL360091.3	0.222882	22	[-0.22 0.59]	0.318764	0.171348
PACC1	-0.245324	22	[-0.6 0.2]	0.271145	0.199033
NENF	-0.0675879	22	[-0.48 0.36]	0.765053	0.0597487
ATF3	0.199396	22	[-0.24 0.57]	0.37366	0.145692
BATF3	0.0185213	22	[-0.41 0.44]	0.934799	0.0500953
NSL1	-0.0447853	22	[-0.46 0.38]	0.843124	0.0538745
TATDN3	0.071818	22	[-0.36 0.48]	0.750786	0.0611089
FLVCR1	0.213763	22	[-0.23 0.58]	0.339469	0.160987
VASH2	-0.204674	22	[-0.58 0.24]	0.360878	0.151165
ANGEL2	0.00406408	22	[-0.42 0.42]	0.985679	0.0493561
RPS6KC1	0.092806	22	[-0.34 0.5 ]	0.681235	0.0691406
AL592402.1	-0.00028534	22	[-0.42 0.42]	0.998994	0.049319
PROX1-AS1	0.133056	22	[-0.31 0.53]	0.554995	0.0907527
PROX1	0.048048	22	[-0.38 0.46]	0.831848	0.0545657
SMYD2	-0.0856481	22	[-0.49 0.35]	0.704708	0.0661592
PTPN14	-0.222642	22	[-0.59 0.22]	0.319299	0.171069
KRT18P12	0.0861546	22	[-0.35 0.49]	0.703038	0.0663618
AC099563.2	-0.406014	22	[-0.71 0.02]	0.0608063	0.481808
KCNK2	-0.4729	22	[-0.75 -0.06]	0.0262368	0.626606
KCTD3	-0.238562	22	[-0.6 0.2]	0.284993	0.190362
USH2A	0.113355	22	[-0.32 0.51]	0.615477	0.0791282
ESRRG	0.363438	22	[-0.07 0.68]	0.0963956	0.394452
GPATCH2	0.301149	22	[-0.14 0.64]	0.17322	0.281393
SPATA17	0.324177	22	[-0.11 0.66]	0.14106	0.320782
RRP15	0.0824826	22	[-0.35 0.49]	0.715173	0.0649211
TGFB2	0.106199	22	[-0.33 0.51]	0.638087	0.0754066
LYPLAL1-DT	-0.100914	22	[-0.5 0.33]	0.654988	0.072826
LYPLAL1	0.14326	22	[-0.3 0.53]	0.524762	0.0975891
AC096642.1	-0.0873901	22	[-0.49 0.35]	0.69897	0.0668615
LYPLAL1-AS1	-0.222278	22	[-0.59 0.22]	0.32011	0.170646
ZC3H11B	-0.076909	22	[-0.48 0.36]	0.733719	0.0628601
SLC30A10	0.250617	22	[-0.19 0.61]	0.260609	0.206018
EPRS	-0.215772	22	[-0.58 0.23]	0.334841	0.163225
IARS2	0.109156	22	[-0.33 0.51]	0.628705	0.0769126
RAB3GAP2	-0.0576095	22	[-0.47 0.37]	0.798993	0.0568773
MORF4L1P1	0.0993753	22	[-0.34 0.5 ]	0.65994	0.0721012
MARK1	-0.2676	22	[-0.62 0.17]	0.22859	0.229603
C1orf115	0.0483451	22	[-0.38 0.46]	0.830823	0.0546311
2023-03-02	-0.375346	22	[-0.69 0.05]	0.0851874	0.418215
AL445423.3	-0.547362	22	[-0.79 -0.16]	0.00837391	0.779349
HLX-AS1	-0.111046	22	[-0.51 0.33]	0.622737	0.0778985
HLX	-0.406592	22	[-0.71 0.02]	0.060405	0.483033
DUSP10	0.3635	22	[-0.07 0.68]	0.096334	0.394575
LINC01655	0.0176883	22	[-0.41 0.44]	0.937726	0.050027
LINC02257	0.330466	22	[-0.11 0.66]	0.133067	0.332055
LINC01705	0.218238	22	[-0.22 0.59]	0.329211	0.166008
AL356108.1	0.143814	22	[-0.3 0.53]	0.523146	0.0979759
AL513314.2	0.381639	22	[-0.05 0.69]	0.0796719	0.431002
AL592148.2	0.255054	22	[-0.19 0.61]	0.251982	0.212006
MIA3	-0.177884	22	[-0.56 0.26]	0.428365	0.125103
AIDA	0.11104	22	[-0.33 0.51]	0.622756	0.0778954
BROX	-0.089132	22	[-0.49 0.35]	0.693249	0.0675787
FAM177B	0.264015	22	[-0.18 0.62]	0.235123	0.224476
AL392172.2	0.237056	22	[-0.21 0.6 ]	0.288135	0.18847
AC093152.1	0.0260034	22	[-0.4 0.44]	0.908551	0.0508504
TLR5	0.305272	22	[-0.13 0.64]	0.167121	0.288221
SUSD4	0.126589	22	[-0.31 0.52]	0.574549	0.0867111
CAPN8	0.235927	22	[-0.21 0.6 ]	0.290504	0.187061
CAPN2	0.198391	22	[-0.24 0.57]	0.376123	0.144668
TP53BP2	-0.10428	22	[-0.5 0.33]	0.644203	0.0744533
GTF2IP20	-0.151855	22	[-0.54 0.29]	0.499919	0.103789
AC138393.1	0.0513836	22	[-0.38 0.46]	0.820352	0.0553236
FBXO28	0.0822013	22	[-0.35 0.49]	0.716105	0.0648134
DEGS1	0.000440002	22	[-0.42 0.42]	0.998449	0.0493192
NVL	0.0516338	22	[-0.38 0.46]	0.819492	0.0553825
CNIH4	-0.00900349	22	[-0.43 0.41]	0.96828	0.0495022
WDR26	-0.0178342	22	[-0.44 0.41]	0.937213	0.0500387
CNIH3	0.0472911	22	[-0.38 0.46]	0.834461	0.054401
DNAH14	0.321253	22	[-0.12 0.65]	0.144888	0.315616
LBR	0.138921	22	[-0.3 0.53]	0.537522	0.0946131
ENAH	-0.0211677	22	[-0.44 0.4 ]	0.925506	0.0503332
AC099066.2	-0.222464	22	[-0.59 0.22]	0.319697	0.170861
AC099066.1	-0.0866626	22	[-0.49 0.35]	0.701365	0.0665664
SRP9	-0.138186	22	[-0.53 0.3 ]	0.539697	0.0941191
EPHX1	0.186104	22	[-0.26 0.56]	0.406973	0.132647
AL591895.1	-0.280646	22	[-0.63 0.16]	0.205828	0.248931
TMEM63A	-0.00631516	22	[-0.43 0.42]	0.977748	0.049409
AL117348.2	-0.305696	22	[-0.64 0.13]	0.166502	0.28893
SDE2	-0.1101	22	[-0.51 0.33]	0.62572	0.0774029
H3F3A	-0.169972	22	[-0.55 0.27]	0.449511	0.118214
ACBD3	-0.189243	22	[-0.57 0.25]	0.398962	0.135633
LIN9	0.420465	22	[-0. 0.72]	0.0513614	0.512689
PARP1	-0.654577	22	[-0.84 -0.32]	0.000948438	0.935276
STUM	0.179677	22	[-0.26 0.56]	0.423648	0.126715
ITPKB	0.436863	22	[0.02 0.72]	0.0420612	0.548177
PSEN2	-0.176755	22	[-0.56 0.26]	0.431349	0.124098
COQ8A	-0.149266	22	[-0.54 0.29]	0.507343	0.101878
CDC42BPA	-0.303418	22	[-0.64 0.14]	0.169845	0.285138
AL451047.1	0.179764	22	[-0.26 0.56]	0.423419	0.126794
ZNF678	0.124334	22	[-0.31 0.52]	0.581439	0.0853539
SNAP47	0.0723372	22	[-0.36 0.48]	0.74904	0.0612818
JMJD4	0.0867902	22	[-0.35 0.49]	0.700945	0.0666179
WNT9A	-0.543441	22	[-0.79 -0.16]	0.00895002	0.771943
ARF1	-0.0944635	22	[-0.5 0.34]	0.675839	0.0698673
C1orf35	0.0319466	22	[-0.39 0.45]	0.887766	0.0516322
MRPL55	0.0964747	22	[-0.34 0.5 ]	0.669313	0.0707674
GUK1	0.000559116	22	[-0.42 0.42]	0.99803	0.0493195
IBA57	-0.141415	22	[-0.53 0.3 ]	0.53017	0.0963111
OBSCN-AS1	-0.404272	22	[-0.71 0.02]	0.0620291	0.478117
OBSCN	-0.498721	22	[-0.76 -0.1 ]	0.0181476	0.681855
AL353593.1	-0.518315	22	[-0.77 -0.12]	0.0134655	0.722447
AL353593.2	-0.470101	22	[-0.74 -0.06]	0.0272631	0.620541
AL670729.3	-0.625903	22	[-0.83 -0.28]	0.0018343	0.90344
RNF187	-0.334617	22	[-0.66 0.1 ]	0.127972	0.33961
RHOU	-0.519126	22	[-0.77 -0.12]	0.0132953	0.724093
LINC02814	-0.00975959	22	[-0.43 0.41]	0.965618	0.0495343
RAB4A	-0.611349	22	[-0.82 -0.26]	0.00250337	0.88437
AL117350.1	-0.492389	22	[-0.76 -0.09]	0.0199144	0.668455
CCSAP	-0.792602	22	[-0.91 -0.56]	1.09342e-05	0.997577
ACTA1	-0.195912	22	[-0.57 0.25]	0.382236	0.142171
NUP133	-0.21711	22	[-0.59 0.23]	0.331778	0.164731
ABCB10	-0.195889	22	[-0.57 0.25]	0.382293	0.142148
TAF5L	-0.206928	22	[-0.58 0.24]	0.355497	0.153554
URB2	0.0556479	22	[-0.37 0.47]	0.805708	0.0563682
LINC01682	-0.082107	22	[-0.49 0.35]	0.716418	0.0647775
GALNT2	-0.0157806	22	[-0.43 0.41]	0.944432	0.0498824
PGBD5	-0.14052	22	[-0.53 0.3 ]	0.532803	0.0956978
COG2	-0.284056	22	[-0.63 0.16]	0.200139	0.254155
AGT	0.118932	22	[-0.32 0.51]	0.598087	0.0822116
C1orf198	-0.0863894	22	[-0.49 0.35]	0.702264	0.0664562
TTC13	0.195447	22	[-0.25 0.57]	0.38339	0.141706
ARV1	-0.212924	22	[-0.58 0.23]	0.341414	0.160059
FAM89A	0.0360195	22	[-0.39 0.45]	0.873562	0.0522614
C1orf131	0.287564	22	[-0.15 0.63]	0.194398	0.259601
GNPAT	-0.203968	22	[-0.58 0.24]	0.362572	0.150424
EXOC8	-0.500983	22	[-0.76 -0.1 ]	0.017548	0.686612
SPRTN	-0.38907	22	[-0.7 0.04]	0.073509	0.446289
EGLN1	0.0417484	22	[-0.39 0.46]	0.853647	0.0532755
AL445524.2	0.0540119	22	[-0.38 0.47]	0.811319	0.0559574
TSNAX-DISC1	-0.249971	22	[-0.61 0.19]	0.261881	0.205156
DISC1	0.252451	22	[-0.19 0.61]	0.257021	0.208478
AL136171.2	0.26837	22	[-0.17 0.62]	0.227201	0.230716
SIPA1L2	0.52439	22	[0.13 0.77]	0.0122327	0.73471
MAP10	-0.508269	22	[-0.77 -0.11]	0.0157247	0.701816
NTPCR	-0.232038	22	[-0.6 0.21]	0.298762	0.182266
PCNX2	-0.112126	22	[-0.51 0.32]	0.619336	0.0784703
MAP3K21	-0.363524	22	[-0.68 0.07]	0.0963111	0.394621
AL663058.2	-0.029118	22	[-0.45 0.4 ]	0.89765	0.05124
SLC35F3	0.411422	22	[-0.01 0.71]	0.0571284	0.493308
COA6-AS1	-0.106717	22	[-0.51 0.33]	0.63644	0.0756671
COA6	-0.350725	22	[-0.67 0.08]	0.109524	0.369768
TARBP1	-0.310583	22	[-0.65 0.13]	0.159485	0.297164
IRF2BP2	-0.337178	22	[-0.66 0.1 ]	0.1249	0.344317
AL160408.1	-0.622701	22	[-0.83 -0.27]	0.00196676	0.899411
AL160408.3	-0.11956	22	[-0.52 0.32]	0.596139	0.0825695
AL391832.4	0.329946	22	[-0.11 0.66]	0.133715	0.331115
AL391832.2	-0.140723	22	[-0.53 0.3 ]	0.532208	0.095836
LINC01348	0.209707	22	[-0.23 0.58]	0.348929	0.156541
TOMM20	-0.152684	22	[-0.54 0.29]	0.497556	0.104408
ARID4B	0.177583	22	[-0.26 0.56]	0.429158	0.124835
TBCE	-0.109365	22	[-0.51 0.33]	0.628043	0.0770207
TBCE.1	0.151012	22	[-0.29 0.54]	0.502332	0.103163
B3GALNT2	-0.391229	22	[-0.7 0.04]	0.071788	0.450765
GNG4	-0.0999812	22	[-0.5 0.34]	0.657989	0.0723852
LYST	0.245175	22	[-0.2 0.6]	0.271447	0.198838
NID1	0.00926019	22	[-0.41 0.43]	0.967376	0.0495128
GPR137B	-0.612898	22	[-0.82 -0.26]	0.00242362	0.88649
ERO1B	-0.130414	22	[-0.52 0.31]	0.562947	0.0890746
EDARADD	-0.0822715	22	[-0.49 0.35]	0.715873	0.0648403
LGALS8	-0.104901	22	[-0.5 0.33]	0.642221	0.0747598
AL359921.1	-0.0769227	22	[-0.48 0.36]	0.733673	0.0628649
HEATR1	0.421454	22	[-0. 0.72]	0.0507592	0.514817
ACTN2	-0.202427	22	[-0.57 0.24]	0.366289	0.148814
MTR	-0.093888	22	[-0.5 0.34]	0.677711	0.0696134
RYR2	0.193186	22	[-0.25 0.57]	0.389026	0.139466
MTRNR2L11	0.384918	22	[-0.04 0.69]	0.0769063	0.437724
AL356010.2	0.116642	22	[-0.32 0.51]	0.605201	0.0809261
CHRM3	0.0150922	22	[-0.41 0.43]	0.946852	0.0498342
FMN2	0.279726	22	[-0.16 0.63]	0.207382	0.247534
GREM2	-0.0921112	22	[-0.49 0.34]	0.683502	0.0688401
RGS7	0.0959104	22	[-0.34 0.5 ]	0.671142	0.0705128
AL359764.3	-0.296328	22	[-0.64 0.14]	0.180545	0.273534
FH	-0.277265	22	[-0.63 0.16]	0.211575	0.243822
OPN3	0.0722462	22	[-0.36 0.48]	0.749346	0.0612514
WDR64	0.154189	22	[-0.29 0.54]	0.493274	0.105544
PLD5	0.285239	22	[-0.16 0.63]	0.19819	0.255983
AL591686.2	0.192019	22	[-0.25 0.57]	0.391952	0.138322
LINC01347	0.132743	22	[-0.31 0.52]	0.555933	0.0905523
CEP170	-0.0262545	22	[-0.44 0.4 ]	0.907672	0.0508802
SDCCAG8	0.0608497	22	[-0.37 0.47]	0.78793	0.057758
AKT3	-0.56238	22	[-0.8 -0.18]	0.00644236	0.806793
LINC02774	0.163653	22	[-0.28 0.55]	0.466782	0.112972
ZBTB18	0.162824	22	[-0.28 0.55]	0.469073	0.112301
AL645465.1	-0.157354	22	[-0.54 0.28]	0.484334	0.107971
ADSS	0.204695	22	[-0.24 0.58]	0.360827	0.151187
CATSPERE	0.162232	22	[-0.28 0.55]	0.470713	0.111824
DESI2	0.0738012	22	[-0.36 0.48]	0.744123	0.0617762
COX20	-0.135411	22	[-0.53 0.3 ]	0.547948	0.0922806
HNRNPU	0.0837944	22	[-0.35 0.49]	0.71083	0.0654282
EFCAB2	-0.00743479	22	[-0.43 0.42]	0.973805	0.0494438
KIF26B	0.0465537	22	[-0.38 0.46]	0.837009	0.054243
SMYD3	-0.12364	22	[-0.52 0.31]	0.583565	0.0849418
TFB2M	-0.208614	22	[-0.58 0.23]	0.351502	0.155362
CNST	-0.130633	22	[-0.52 0.31]	0.562285	0.0892124
SCCPDH	0.0495654	22	[-0.38 0.46]	0.826614	0.0549041
KIF28P	-0.146445	22	[-0.54 0.29]	0.515491	0.0998386
LINC01341	-0.0703466	22	[-0.48 0.36]	0.75574	0.0606261
AHCTF1	-0.320318	22	[-0.65 0.12]	0.146129	0.313973
ZNF124	0.285051	22	[-0.16 0.63]	0.1985	0.255691
AL390728.6	0.0532837	22	[-0.38 0.46]	0.81382	0.0557785
AL390728.4	0.262012	22	[-0.18 0.62]	0.238826	0.221645
ZNF496	0.0473135	22	[-0.38 0.46]	0.834384	0.0544058
AC104335.1	-0.163457	22	[-0.55 0.28]	0.467324	0.112813
NLRP3	0.225959	22	[-0.22 0.59]	0.311954	0.174959
AL390860.1	0.103784	22	[-0.33 0.5 ]	0.645789	0.0742099
OR2T12	0.126637	22	[-0.31 0.52]	0.574404	0.08674
SH3BP5L	0.0721203	22	[-0.36 0.48]	0.749769	0.0612094
ZNF672	-0.175397	22	[-0.56 0.27]	0.434953	0.122899
ZNF692	0.159656	22	[-0.28 0.54]	0.477882	0.109773
SH3YL1	-0.136068	22	[-0.53 0.3 ]	0.545988	0.0927123
ACP1	0.0375463	22	[-0.39 0.45]	0.868247	0.0525169
TMEM18	-0.0906591	22	[-0.49 0.34]	0.688247	0.0682198
SNTG2	0.0518971	22	[-0.38 0.46]	0.818586	0.0554449
AC105450.1	0.0708877	22	[-0.36 0.48]	0.753917	0.0608024
TPO	-0.190889	22	[-0.57 0.25]	0.394796	0.137222
PXDN	0.172718	22	[-0.27 0.55]	0.442109	0.120565
MYT1L	0.0143149	22	[-0.41 0.43]	0.949586	0.0497825
AC011995.2	0.129702	22	[-0.31 0.52]	0.5651	0.0886286
LINC01250	0.150664	22	[-0.29 0.54]	0.503326	0.102906
EIPR1	-0.378818	22	[-0.69 0.05]	0.0821106	0.42525
TRAPPC12	-0.065904	22	[-0.47 0.37]	0.770753	0.059231
ADI1	-0.291466	22	[-0.64 0.15]	0.188144	0.265748
RPS7	-0.119528	22	[-0.52 0.32]	0.596239	0.082551
SILC1	0.278091	22	[-0.16 0.63]	0.210161	0.245064
NRIR	0.0709675	22	[-0.36 0.48]	0.753648	0.0608285
CMPK2	-0.137166	22	[-0.53 0.3 ]	0.542724	0.0934383
RSAD2	-0.3239	22	[-0.66 0.11]	0.141419	0.320291
RNF144A	-0.461261	22	[-0.74 -0.05]	0.0307155	0.60133
LINC00299	0.206221	22	[-0.24 0.58]	0.357179	0.152802
ID2	0.136536	22	[-0.3 0.53]	0.544595	0.0930211
KIDINS220	0.203273	22	[-0.24 0.58]	0.364245	0.149696
MBOAT2	0.388769	22	[-0.04 0.7 ]	0.0737512	0.445666
ASAP2	-0.1961	22	[-0.57 0.25]	0.381771	0.142359
ITGB1BP1	-0.013502	22	[-0.43 0.41]	0.952446	0.0497313
CPSF3	0.036354	22	[-0.39 0.45]	0.872397	0.0523164
IAH1	-0.145391	22	[-0.53 0.29]	0.518551	0.0990879
ADAM17	0.146363	22	[-0.29 0.53]	0.515727	0.0997805
AC080162.1	-0.00765455	22	[-0.43 0.42]	0.973031	0.0494513
YWHAQ	0.289183	22	[-0.15 0.63]	0.191786	0.262141
TAF1B	0.437775	22	[0.02 0.73]	0.0415854	0.55016
GRHL1	0.181425	22	[-0.26 0.56]	0.419077	0.128304
KLF11	0.168083	22	[-0.27 0.55]	0.454638	0.116623
HPCAL1	-0.361862	22	[-0.68 0.07]	0.0979566	0.391352
ODC1	0.108063	22	[-0.33 0.51]	0.632166	0.0763508
NOL10	0.33126	22	[-0.11 0.66]	0.132082	0.333493
ATP6V1C2	0.0687603	22	[-0.36 0.48]	0.761091	0.0601171
PDIA6	-0.0104303	22	[-0.43 0.41]	0.963256	0.0495649
LINC01954	0.0298431	22	[-0.4 0.45]	0.895115	0.0513371
SLC66A3	-0.156713	22	[-0.54 0.28]	0.486136	0.107476
ROCK2	-0.598625	22	[-0.81 -0.24]	0.00324658	0.866135
AC099344.1	0.101284	22	[-0.33 0.5 ]	0.653801	0.0730018
E2F6	-0.0599606	22	[-0.47 0.37]	0.790962	0.0575114
GREB1	-0.396256	22	[-0.7 0.03]	0.0678985	0.461246
LPIN1	-0.313067	22	[-0.65 0.13]	0.155999	0.301403
MIR3681HG	0.10236	22	[-0.33 0.5 ]	0.650346	0.0735181
TRIB2	0.100532	22	[-0.34 0.5 ]	0.656215	0.0726451
AC093912.1	0.068471	22	[-0.36 0.48]	0.762068	0.0600256
LINC00276	0.27446	22	[-0.17 0.62]	0.216423	0.239637
AC068286.2	0.0865229	22	[-0.35 0.49]	0.701825	0.06651
NBAS	-0.0289361	22	[-0.45 0.4 ]	0.898287	0.051216
DDX1	-0.300623	22	[-0.64 0.14]	0.174009	0.280528
GACAT3	0.036569	22	[-0.39 0.45]	0.871648	0.0523521
AC010745.2	-0.0358952	22	[-0.45 0.39]	0.873995	0.052241
FAM49A	0.210933	22	[-0.23 0.58]	0.346052	0.157875
RAD51AP2	0.103816	22	[-0.33 0.5 ]	0.645686	0.0742256
VSNL1	0.216952	22	[-0.23 0.59]	0.332139	0.164552
SMC6	-0.167368	22	[-0.55 0.27]	0.456587	0.116026
GEN1	-0.300179	22	[-0.64 0.14]	0.174677	0.2798
KCNS3	0.0925209	22	[-0.34 0.49]	0.682165	0.069017
AC079148.3	0.00228284	22	[-0.42 0.42]	0.991956	0.0493306
AC079148.1	0.0801131	22	[-0.35 0.49]	0.723039	0.0640264
RDH14	-0.312326	22	[-0.65 0.13]	0.157034	0.300133
AC130814.1	-0.217349	22	[-0.59 0.22]	0.331233	0.165
LINC01376	0.345864	22	[-0.09 0.67]	0.114873	0.360532
TTC32	-0.235848	22	[-0.6 0.21]	0.290672	0.186962
WDR35	0.0211425	22	[-0.4 0.44]	0.925595	0.0503308
LAPTM4A	-0.0655488	22	[-0.47 0.37]	0.771957	0.0591235
PUM2	0.0426971	22	[-0.39 0.46]	0.850357	0.053458
RHOB	-0.0547667	22	[-0.47 0.38]	0.80873	0.0561453
HS1BP3	0.117378	22	[-0.32 0.51]	0.60291	0.0813365
LDAH	0.473527	22	[0.06 0.75]	0.0260112	0.627963
AC018742.1	-0.0241992	22	[-0.44 0.4 ]	0.914873	0.050645
AC096570.1	-0.0202444	22	[-0.44 0.4 ]	0.928748	0.0502466
AC018467.1	-0.656449	22	[-0.84 -0.32]	0.000906334	0.937088
KLHL29	-0.135353	22	[-0.53 0.3 ]	0.54812	0.0922428
AC011239.1	-0.144979	22	[-0.53 0.29]	0.519749	0.0987961
ATAD2B	0.0961289	22	[-0.34 0.5 ]	0.670433	0.0706112
UBXN2A	0.117622	22	[-0.32 0.51]	0.602151	0.0814732
MFSD2B	-0.0776238	22	[-0.48 0.36]	0.731332	0.0631159
WDCP	-0.0231421	22	[-0.44 0.4 ]	0.918579	0.0505315
SF3B6	-0.226189	22	[-0.59 0.22]	0.311448	0.175231
FAM228B	-0.205481	22	[-0.58 0.24]	0.358947	0.152017
TP53I3	0.0857644	22	[-0.35 0.49]	0.704324	0.0662056
ITSN2	0.296827	22	[-0.14 0.64]	0.179777	0.274341
NCOA1	-0.034057	22	[-0.45 0.39]	0.880402	0.0519487
PTRHD1	-0.443579	22	[-0.73 -0.03]	0.0386557	0.562793
CENPO	-0.107436	22	[-0.51 0.33]	0.634157	0.076031
ADCY3	0.281755	22	[-0.16 0.63]	0.203966	0.250622
DNAJC27	0.0512894	22	[-0.38 0.46]	0.820677	0.0553015
DNAJC27-AS1	0.346882	22	[-0.09 0.67]	0.113738	0.362456
EFR3B	-0.331853	22	[-0.66 0.1 ]	0.131348	0.33457
DNMT3A	-0.53856	22	[-0.78 -0.15]	0.0097123	0.762596
DTNB	0.187273	22	[-0.25 0.56]	0.403979	0.133752
ASXL2	-0.351956	22	[-0.67 0.08]	0.108199	0.372125
KIF3C	0.0657324	22	[-0.37 0.47]	0.771334	0.059179
TRMT112P6	0.118975	22	[-0.32 0.51]	0.597952	0.0822363
RAB10	-0.0219338	22	[-0.44 0.4 ]	0.922818	0.0504081
AC011742.2	-0.063085	22	[-0.47 0.37]	0.780321	0.0583945
HADHA	0.228481	22	[-0.21 0.59]	0.306439	0.177962
HADHB	0.192306	22	[-0.25 0.57]	0.391231	0.138603
AC010896.1	0.0251916	22	[-0.4 0.44]	0.911395	0.0507562
ADGRF3	0.40352	22	[-0.02 0.71]	0.0625627	0.476527
SELENOI	0.192487	22	[-0.25 0.57]	0.390777	0.13878
OTOF	0.0299846	22	[-0.4 0.45]	0.89462	0.0513563
CIB4	0.282241	22	[-0.16 0.63]	0.203154	0.251365
CENPA	-0.418112	22	[-0.71 0. ]	0.0528168	0.50763
DPYSL5	-0.0227263	22	[-0.44 0.4 ]	0.920038	0.0504883
AC013472.2	-0.139014	22	[-0.53 0.3 ]	0.537246	0.0946759
MAPRE3	0.288124	22	[-0.15 0.63]	0.193492	0.260478
AC013472.1	-0.142074	22	[-0.53 0.3 ]	0.528236	0.0967652
TMEM214	0.138488	22	[-0.3 0.53]	0.538803	0.0943218
AGBL5	-0.0728899	22	[-0.48 0.36]	0.747183	0.0614672
OST4	-0.271287	22	[-0.62 0.17]	0.221996	0.23496
EMILIN1	0.0185921	22	[-0.41 0.44]	0.934551	0.0501012
ABHD1	0.0477125	22	[-0.38 0.46]	0.833006	0.0544924
PREB	-0.0794011	22	[-0.48 0.35]	0.725408	0.0637629
SLC5A6	0.195711	22	[-0.25 0.57]	0.382734	0.14197
ATRAID	-0.172854	22	[-0.55 0.27]	0.441744	0.120682
CAD	0.105986	22	[-0.33 0.51]	0.638763	0.0753001
TRIM54	-0.119385	22	[-0.52 0.32]	0.596682	0.0824695
MPV17	-0.0292679	22	[-0.45 0.4 ]	0.897126	0.0512599
GTF3C2	0.0751795	22	[-0.36 0.48]	0.739504	0.0622511
EIF2B4	-0.0336666	22	[-0.45 0.39]	0.881763	0.0518886
SNX17	0.0677647	22	[-0.36 0.48]	0.764455	0.0598038
ZNF513	0.218037	22	[-0.22 0.59]	0.329668	0.165779
PPM1G	0.0983957	22	[-0.34 0.5 ]	0.6631	0.071646
NRBP1	-0.106369	22	[-0.51 0.33]	0.637547	0.0754918
KRTCAP3	-0.509064	22	[-0.77 -0.11]	0.0155353	0.703465
IFT172	-0.450408	22	[-0.73 -0.04]	0.035418	0.577678
FNDC4	0.240831	22	[-0.2 0.6]	0.280297	0.19324
GPN1	-0.072866	22	[-0.48 0.36]	0.747263	0.0614592
SUPT7L	-0.17803	22	[-0.56 0.26]	0.427979	0.125234
SLC4A1AP	-0.359081	22	[-0.68 0.07]	0.100756	0.38591
MRPL33	0.124323	22	[-0.31 0.52]	0.581474	0.0853472
RBKS	-0.13345	22	[-0.53 0.31]	0.553812	0.0910065
BABAM2	0.366529	22	[-0.07 0.68]	0.0933874	0.400562
AC093690.1	-0.0857667	22	[-0.49 0.35]	0.704317	0.0662065
AC104695.2	0.304323	22	[-0.13 0.64]	0.168511	0.286641
FOSL2	0.334499	22	[-0.1 0.66]	0.128115	0.339394
PLB1	-0.249366	22	[-0.61 0.19]	0.263075	0.204351
AC092164.1	-0.0637492	22	[-0.47 0.37]	0.778064	0.0585882
PPP1CB	-0.149113	22	[-0.54 0.29]	0.507781	0.101767
SPDYA	-0.416759	22	[-0.71 0.01]	0.0536679	0.504726
TRMT61B	-0.207993	22	[-0.58 0.23]	0.352972	0.154693
WDR43	0.331086	22	[-0.11 0.66]	0.132297	0.333177
TOGARAM2	-0.0322817	22	[-0.45 0.39]	0.886596	0.0516811
CLIP4	-0.0529275	22	[-0.46 0.38]	0.815044	0.055692
ALK	0.0316362	22	[-0.4 0.45]	0.88885	0.0515874
YPEL5	-0.12461	22	[-0.52 0.31]	0.580593	0.0855187
LBH	0.141153	22	[-0.3 0.53]	0.530942	0.0961306
LCLAT1	0.0950034	22	[-0.34 0.5 ]	0.674085	0.0701069
GALNT14	-0.107642	22	[-0.51 0.33]	0.6335	0.0761361
CAPN14	-0.103258	22	[-0.5 0.33]	0.647472	0.0739529
MEMO1	-0.0686835	22	[-0.48 0.36]	0.76135	0.0600928
DPY30	-0.0936332	22	[-0.5 0.34]	0.67854	0.0695016
SPAST	0.181492	22	[-0.26 0.56]	0.418903	0.128365
SLC30A6	0.0556474	22	[-0.37 0.47]	0.80571	0.056368
NLRC4	0.0952828	22	[-0.34 0.5 ]	0.673178	0.0702315
YIPF4	0.0974175	22	[-0.34 0.5 ]	0.666261	0.0711963
AL133245.1	0.110014	22	[-0.33 0.51]	0.625993	0.0773578
BIRC6	-0.110321	22	[-0.51 0.33]	0.625023	0.0775183
BIRC6-AS2	-0.00726641	22	[-0.43 0.42]	0.974398	0.0494382
TTC27	0.294687	22	[-0.14 0.64]	0.183086	0.27089
LINC00486	0.140955	22	[-0.3 0.53]	0.531524	0.095995
LTBP1	0.0231883	22	[-0.4 0.44]	0.918417	0.0505364
RASGRP3	-0.00802886	22	[-0.43 0.41]	0.971712	0.0494646
AC020594.1	-0.0211013	22	[-0.44 0.4 ]	0.925739	0.0503269
FAM98A	0.0396929	22	[-0.39 0.45]	0.860783	0.0528942
AC017050.1	-0.0978627	22	[-0.5 0.34]	0.664822	0.0714004
LINC01320	0.194812	22	[-0.25 0.57]	0.384967	0.141074
AC012593.1	0.240025	22	[-0.2 0.6]	0.281959	0.192214
AC079352.1	-0.0506267	22	[-0.46 0.38]	0.822958	0.0551471
CRIM1	0.157964	22	[-0.28 0.54]	0.482619	0.108446
FEZ2	-0.189089	22	[-0.57 0.25]	0.399353	0.135485
VIT	0.134801	22	[-0.3 0.53]	0.54977	0.0918817
STRN	-0.094116	22	[-0.5 0.34]	0.676969	0.0697138
HEATR5B	0.17632	22	[-0.26 0.56]	0.432502	0.123712
GPATCH11	-0.159587	22	[-0.54 0.28]	0.478073	0.109719
EIF2AK2	-0.484202	22	[-0.75 -0.08]	0.0224013	0.650971
CEBPZOS	-0.180758	22	[-0.56 0.26]	0.420818	0.127695
CEBPZ	0.169585	22	[-0.27 0.55]	0.450557	0.117887
NDUFAF7	-0.0831522	22	[-0.49 0.35]	0.712955	0.0651789
PRKD3	-0.429145	22	[-0.72 -0.01]	0.0462595	0.531428
AC006369.1	0.0400475	22	[-0.39 0.45]	0.859551	0.0529586
CDC42EP3	0.21754	22	[-0.22 0.59]	0.330798	0.165217
LINC00211	0.31646	22	[-0.12 0.65]	0.151324	0.307248
RMDN2	0.235165	22	[-0.21 0.6 ]	0.292112	0.186113
RMDN2-AS1	-0.114405	22	[-0.51 0.32]	0.612188	0.0796961
CYP1B1	0.272727	22	[-0.17 0.62]	0.219456	0.237074
CYP1B1-AS1	0.251493	22	[-0.19 0.61]	0.258891	0.20719
AC009229.2	-0.138561	22	[-0.53 0.3 ]	0.538587	0.0943708
AC009229.1	0.102903	22	[-0.33 0.5 ]	0.648609	0.0737804
ATL2	-0.187108	22	[-0.56 0.25]	0.4044	0.133596
LINC02613	-0.519327	22	[-0.77 -0.13]	0.0132534	0.724501
RPLP0P6	0.115488	22	[-0.32 0.51]	0.608801	0.0802885
HNRNPLL	-0.154852	22	[-0.54 0.29]	0.491396	0.106047
GALM	-0.409284	22	[-0.71 0.01]	0.0585611	0.488755
SRSF7	0.0594269	22	[-0.37 0.47]	0.792783	0.0573652
GEMIN6	0.369663	22	[-0.06 0.68]	0.0904086	0.4068
DHX57	-0.136954	22	[-0.53 0.3 ]	0.543354	0.0932976
SOS1	0.121017	22	[-0.32 0.52]	0.591638	0.0834061
CDKL4	-0.15705	22	[-0.54 0.28]	0.485188	0.107736
MAP4K3	-0.105782	22	[-0.5 0.33]	0.639414	0.0751978
MAP4K3-DT	0.18893	22	[-0.25 0.57]	0.399757	0.135332
TMEM178A	-0.0603264	22	[-0.47 0.37]	0.789714	0.0576124
THUMPD2	0.111629	22	[-0.33 0.51]	0.620901	0.0782064
SLC8A1-AS1	-0.0479487	22	[-0.46 0.38]	0.832191	0.054544
SLC8A1	0.179963	22	[-0.26 0.56]	0.422898	0.126974
PKDCC	-0.125689	22	[-0.52 0.31]	0.577296	0.086166
EML4	0.020716	22	[-0.4 0.44]	0.927092	0.0502904
COX7A2L	-0.0843174	22	[-0.49 0.35]	0.709101	0.0656327
MTA3	0.245029	22	[-0.2 0.6]	0.271741	0.198648
HAAO	-0.231384	22	[-0.59 0.21]	0.300163	0.181469
LINC01819	-0.070579	22	[-0.48 0.36]	0.754957	0.0607016
LINC02580	0.451257	22	[0.04 0.73]	0.0350311	0.579528
ZFP36L2	0.306174	22	[-0.13 0.64]	0.165806	0.289729
AC010883.1	-0.13737	22	[-0.53 0.3 ]	0.542118	0.093574
THADA	0.418802	22	[-0. 0.71]	0.0523868	0.509112
PLEKHH2	0.205389	22	[-0.24 0.58]	0.359167	0.151919
DYNC2LI1	-0.130134	22	[-0.52 0.31]	0.563792	0.0888991
ABCG5	0.0795299	22	[-0.35 0.48]	0.724979	0.0638104
LRPPRC	0.133726	22	[-0.31 0.53]	0.552984	0.0911848
AC013717.1	-0.242824	22	[-0.6 0.2]	0.276214	0.195794
PREPL	0.326384	22	[-0.11 0.66]	0.138217	0.324713
CAMKMT	0.396466	22	[-0.03 0.7 ]	0.0677394	0.461686
AC012354.2	0.0673719	22	[-0.36 0.48]	0.765783	0.0596815
LINC01121	0.0796432	22	[-0.35 0.48]	0.724602	0.0638522
SRBD1	0.544528	22	[0.16 0.79]	0.00878706	0.774006
PRKCE	0.238937	22	[-0.2 0.6]	0.284214	0.190835
EPAS1	0.0910571	22	[-0.34 0.49]	0.686945	0.0683888
ATP6V1E2	-0.159863	22	[-0.54 0.28]	0.477303	0.109936
RHOQ	-0.235253	22	[-0.6 0.21]	0.291925	0.186223
AC018682.1	-0.368765	22	[-0.68 0.06]	0.0912543	0.40501
PIGF	-0.0384288	22	[-0.45 0.39]	0.865177	0.0526694
CRIPT	0.242029	22	[-0.2 0.6]	0.277839	0.194772
LINC01118	-0.137363	22	[-0.53 0.3 ]	0.54214	0.0935691
MCFD2	-0.43393	22	[-0.72 -0.02]	0.0436203	0.541804
TTC7A	0.13248	22	[-0.31 0.52]	0.556725	0.0903836
EPCAM-DT	0.404954	22	[-0.02 0.71]	0.061548	0.479562
BCYRN1	0.255378	22	[-0.19 0.61]	0.251358	0.212449
MSH2	0.166289	22	[-0.27 0.55]	0.459537	0.115131
MSH6	-0.189552	22	[-0.57 0.25]	0.398179	0.135929
FBXO11	0.0558712	22	[-0.37 0.47]	0.804943	0.0564252
AC092650.1	0.186117	22	[-0.26 0.56]	0.406938	0.13266
FOXN2	0.327222	22	[-0.11 0.66]	0.137148	0.326214
PPP1R21	0.175934	22	[-0.27 0.56]	0.433526	0.123372
AC009975.1	0.206346	22	[-0.24 0.58]	0.356881	0.152935
FSHR	0.120723	22	[-0.32 0.52]	0.592546	0.0832363
AC009975.2	0.1084	22	[-0.33 0.51]	0.631097	0.0765234
NRXN1	0.123896	22	[-0.31 0.52]	0.582782	0.0850933
AC007402.1	0.129239	22	[-0.31 0.52]	0.566501	0.08834
AC010967.1	-0.294137	22	[-0.64 0.15]	0.183943	0.270008
ASB3	-0.306016	22	[-0.64 0.13]	0.166036	0.289464
ERLEC1	-0.0613995	22	[-0.47 0.37]	0.786057	0.0579124
PSME4	0.296892	22	[-0.14 0.64]	0.179678	0.274445
ACYP2	0.036607	22	[-0.39 0.45]	0.871516	0.0523584
SPTBN1	-0.651099	22	[-0.84 -0.32]	0.00103108	0.931823
AC092839.1	-0.32693	22	[-0.66 0.11]	0.137519	0.325691
AC093110.1	-0.5607	22	[-0.79 -0.18]	0.00663805	0.8038
EML6	0.130615	22	[-0.31 0.52]	0.56234	0.0892011
RTN4	-0.131144	22	[-0.52 0.31]	0.560744	0.0895347
CLHC1	0.20562	22	[-0.24 0.58]	0.358614	0.152164
RPS27A	-0.120208	22	[-0.52 0.32]	0.594135	0.0829403
MTIF2	-0.374048	22	[-0.69 0.06]	0.0863591	0.415597
AC012358.3	-0.18469	22	[-0.56 0.26]	0.410611	0.131321
CCDC88A	-0.170536	22	[-0.55 0.27]	0.447985	0.118694
CFAP36	0.17685	22	[-0.26 0.56]	0.431097	0.124182
PPP4R3B	0.115683	22	[-0.32 0.51]	0.608193	0.0803956
PNPT1	-0.00604214	22	[-0.43 0.42]	0.97871	0.0494014
EFEMP1	0.028877	22	[-0.4 0.45]	0.898493	0.0512083
AC011306.1	0.298453	22	[-0.14 0.64]	0.17729	0.276981
AC007743.1	-0.0364223	22	[-0.45 0.39]	0.872159	0.0523277
AC132153.1	-0.217626	22	[-0.59 0.22]	0.330604	0.165313
VRK2	0.222256	22	[-0.22 0.59]	0.32016	0.17062
AC068193.1	-0.364196	22	[-0.68 0.07]	0.0956511	0.395947
FANCL	-0.0525679	22	[-0.46 0.38]	0.816279	0.0556052
EIF3FP3	-0.339113	22	[-0.67 0.1 ]	0.122613	0.347896
LINC01122	-0.0135495	22	[-0.43 0.41]	0.952279	0.0497342
AC007238.1	0.308148	22	[-0.13 0.65]	0.162955	0.293045
AC007100.1	0.339482	22	[-0.1 0.67]	0.12218	0.348582
AC007381.1	0.104013	22	[-0.33 0.5 ]	0.645059	0.0743218
PAPOLG	0.107173	22	[-0.33 0.51]	0.634991	0.0758977
LINC01185	-0.24187	22	[-0.6 0.2]	0.278164	0.194568
REL	-0.310517	22	[-0.65 0.13]	0.159579	0.297052
AC010733.1	-0.202372	22	[-0.57 0.24]	0.366421	0.148757
PUS10	0.491862	22	[0.09 0.76]	0.0200675	0.667334
PEX13	-0.185489	22	[-0.56 0.26]	0.408553	0.132069
KIAA1841	-0.168208	22	[-0.55 0.27]	0.454298	0.116728
AC016747.4	-0.11312	22	[-0.51 0.32]	0.616213	0.0790019
AC016747.1	-0.0991609	22	[-0.5 0.34]	0.660632	0.0720012
AC016747.2	0.250847	22	[-0.19 0.61]	0.260157	0.206325
AHSA2P	0.0153682	22	[-0.41 0.43]	0.945882	0.0498533
USP34	-0.135322	22	[-0.53 0.3 ]	0.548214	0.0922221
AC016727.1	0.148143	22	[-0.29 0.54]	0.510577	0.101061
XPO1	0.102711	22	[-0.33 0.5 ]	0.649221	0.0736877
FAM161A	-0.00831034	22	[-0.43 0.41]	0.970721	0.049475
CCT4	0.0187412	22	[-0.41 0.44]	0.934027	0.0501138
AC107081.2	-0.111072	22	[-0.51 0.33]	0.622656	0.077912
COMMD1	0.267499	22	[-0.17 0.62]	0.228773	0.229457
AC018462.1	-0.0658157	22	[-0.47 0.37]	0.771052	0.0592042
AC018462.2	0.0390746	22	[-0.39 0.45]	0.862932	0.0527834
TMEM17	-0.391603	22	[-0.7 0.04]	0.0714924	0.451543
AC092155.1	0.258713	22	[-0.18 0.61]	0.245006	0.217038
EHBP1	0.555447	22	[0.17 0.79]	0.00728217	0.794312
AC092567.1	0.197711	22	[-0.24 0.57]	0.377793	0.14398
AC007098.1	0.268652	22	[-0.17 0.62]	0.226696	0.231123
AC009501.3	-0.47899	22	[-0.75 -0.07]	0.0241098	0.639764
DBIL5P2	-0.611031	22	[-0.82 -0.26]	0.00252001	0.883932
WDPCP	0.175347	22	[-0.27 0.56]	0.435087	0.122854
MDH1	-0.503367	22	[-0.76 -0.1 ]	0.0169336	0.691606
UGP2	-0.0418428	22	[-0.46 0.39]	0.85332	0.0532935
VPS54	-0.176077	22	[-0.56 0.27]	0.433147	0.123498
PELI1	0.382017	22	[-0.05 0.69]	0.0793495	0.431775
AC012368.1	-0.356146	22	[-0.68 0.08]	0.103775	0.380202
LGALSL-DT	-0.458788	22	[-0.74 -0.05]	0.0317411	0.595943
LGALSL	-0.21346	22	[-0.58 0.23]	0.34017	0.160651
AFTPH	-0.0751593	22	[-0.48 0.36]	0.739571	0.0622441
SERTAD2	-0.242612	22	[-0.6 0.2]	0.276647	0.195521
LINC02245	-0.00562756	22	[-0.43 0.42]	0.980171	0.0493904
SLC1A4	-0.0597609	22	[-0.47 0.37]	0.791643	0.0574566
CEP68	0.0592876	22	[-0.37 0.47]	0.793258	0.0573273
RAB1A	0.181247	22	[-0.26 0.56]	0.41954	0.128142
AC007318.2	0.311026	22	[-0.13 0.65]	0.158859	0.297918
AC007318.1	0.039404	22	[-0.39 0.45]	0.861787	0.0528422
ACTR2	-0.0446445	22	[-0.46 0.38]	0.843611	0.0538458
SPRED2	0.29736	22	[-0.14 0.64]	0.178959	0.275205
AC007389.1	0.496266	22	[0.09 0.76]	0.0188168	0.676674
MEIS1	-0.248973	22	[-0.61 0.19]	0.263853	0.20383
MEIS1-AS2	-0.0183364	22	[-0.44 0.41]	0.935449	0.0500798
LINC01798	0.164643	22	[-0.28 0.55]	0.464055	0.113778
LINC01828	0.0915092	22	[-0.34 0.49]	0.685468	0.0685817
LINC01829	0.202286	22	[-0.24 0.57]	0.36663	0.148668
ETAA1	-0.0805933	22	[-0.49 0.35]	0.721443	0.0642055
C1D	-0.00197226	22	[-0.42 0.42]	0.99305	0.0493276
WDR92	-0.152247	22	[-0.54 0.29]	0.4988	0.104082
AC017083.3	-0.0519775	22	[-0.46 0.38]	0.818309	0.055464
PNO1	0.22786	22	[-0.21 0.59]	0.30779	0.17722
CNRIP1	0.0482343	22	[-0.38 0.46]	0.831205	0.0546067
PLEK	0.125808	22	[-0.31 0.52]	0.576932	0.0862379
APLF	-0.00964635	22	[-0.43 0.41]	0.966016	0.0495293
ARHGAP25	0.218587	22	[-0.22 0.59]	0.328418	0.166404
ANTXR1	-0.0281314	22	[-0.44 0.4 ]	0.901102	0.0511118
GFPT1	-0.153003	22	[-0.54 0.29]	0.496647	0.104648
NFU1	0.102018	22	[-0.33 0.5 ]	0.651443	0.0733535
AAK1	0.359753	22	[-0.07 0.68]	0.100075	0.387221
ANXA4	0.113764	22	[-0.32 0.51]	0.614195	0.0793487
GMCL1	-0.219533	22	[-0.59 0.22]	0.326277	0.167483
SNRNP27	-0.104288	22	[-0.5 0.33]	0.644179	0.074457
MXD1	0.00899366	22	[-0.41 0.43]	0.968315	0.0495018
PCBP1-AS1	0.0222319	22	[-0.4 0.44]	0.921772	0.0504379
PCBP1	-0.0399409	22	[-0.45 0.39]	0.859922	0.0529392
AC016700.3	0.275566	22	[-0.17 0.62]	0.214503	0.241281
C2orf42	-0.261873	22	[-0.62 0.18]	0.239084	0.22145
PCYOX1	-0.375984	22	[-0.69 0.05]	0.0846155	0.419504
SNRPG	0.150257	22	[-0.29 0.54]	0.504495	0.102605
FAM136A	0.00444586	22	[-0.42 0.43]	0.984334	0.0493635
ADD2	0.102289	22	[-0.33 0.5 ]	0.650576	0.0734835
VAX2	0.226395	22	[-0.22 0.59]	0.310995	0.175476
AC007040.2	0.182813	22	[-0.26 0.56]	0.415466	0.129579
NAGK	0.0543208	22	[-0.38 0.47]	0.810259	0.056034
MCEE	-0.159586	22	[-0.54 0.28]	0.478077	0.109718
AC007881.4	-0.278876	22	[-0.63 0.16]	0.208823	0.246248
MPHOSPH10	0.227228	22	[-0.21 0.59]	0.309172	0.176465
PAIP2B	-0.36602	22	[-0.68 0.07]	0.0938776	0.399554
ZNF638	-0.193721	22	[-0.57 0.25]	0.387688	0.139993
DYSF	-0.0949448	22	[-0.5 0.34]	0.674275	0.0700809
EXOC6B	0.285539	22	[-0.15 0.63]	0.197699	0.256448
SPR	-0.120788	22	[-0.52 0.32]	0.592345	0.0832739
SFXN5	-0.390237	22	[-0.7 0.04]	0.0725753	0.448705
RAB11FIP5	0.058296	22	[-0.37 0.47]	0.796646	0.0570598
SMYD5	0.0831628	22	[-0.35 0.49]	0.71292	0.065183
PRADC1	-0.356864	22	[-0.68 0.08]	0.103031	0.381596
CCT7	-0.248584	22	[-0.61 0.19]	0.264626	0.203313
FBXO41	0.0714438	22	[-0.36 0.48]	0.752045	0.0609851
ALMS1	0.338263	22	[-0.1 0.67]	0.123613	0.346322
ALMS1P1	0.324504	22	[-0.11 0.66]	0.140636	0.321364
TPRKB	-0.35969	22	[-0.68 0.07]	0.100138	0.387098
DUSP11	-0.0530226	22	[-0.46 0.38]	0.814717	0.055715
STAMBP	-0.357638	22	[-0.68 0.08]	0.102233	0.383099
AC073046.3	-0.327925	22	[-0.66 0.11]	0.136257	0.327474
ACTG2	0.272095	22	[-0.17 0.62]	0.220568	0.236145
DGUOK	0.0727482	22	[-0.36 0.48]	0.747658	0.0614196
DGUOK-AS1	-0.436793	22	[-0.72 -0.02]	0.0420978	0.548025
TET3	-0.073966	22	[-0.48 0.36]	0.74357	0.0618325
FNBP1P1	-0.0409905	22	[-0.45 0.39]	0.856277	0.0531326
BOLA3	-0.13596	22	[-0.53 0.3 ]	0.546311	0.0926409
MOB1A	-0.256941	22	[-0.61 0.18]	0.248368	0.214591
MTHFD2	-0.162535	22	[-0.55 0.28]	0.469875	0.112067
AC006030.1	-0.150014	22	[-0.54 0.29]	0.505194	0.102426
DCTN1	0.200409	22	[-0.24 0.57]	0.371187	0.146729
RTKN	-0.335158	22	[-0.66 0.1 ]	0.127318	0.340603
MOGS	-0.0132129	22	[-0.43 0.41]	0.953463	0.0497138
CCDC142	-0.179675	22	[-0.56 0.26]	0.423653	0.126713
TTC31	-0.0616122	22	[-0.47 0.37]	0.785332	0.0579725
AUP1	0.168968	22	[-0.27 0.55]	0.452233	0.117366
HTRA2	-0.032539	22	[-0.45 0.39]	0.885698	0.051719
LOXL3	0.122762	22	[-0.32 0.52]	0.586263	0.0844237
M1AP	0.169439	22	[-0.27 0.55]	0.450955	0.117763
SEMA4F	0.0724671	22	[-0.36 0.48]	0.748603	0.0613253
AC007387.2	-0.153366	22	[-0.54 0.29]	0.495614	0.104921
HK2	-0.348752	22	[-0.67 0.09]	0.111673	0.366005
POLE4	0.168787	22	[-0.27 0.55]	0.452724	0.117214
TACR1	0.175886	22	[-0.27 0.56]	0.433653	0.12333
AC007681.1	0.424049	22	[0. 0.72]	0.0492048	0.520411
EVA1A	0.35054	22	[-0.08 0.67]	0.109724	0.369414
MRPL19	-0.349744	22	[-0.67 0.08]	0.110588	0.367895
GCFC2	0.12977	22	[-0.31 0.52]	0.564894	0.088671
AC110614.1	0.268489	22	[-0.17 0.62]	0.226988	0.230887
[truncated: 46,358 more rows]

## Sheet: Supplementary Table 5b
Supplementary Table 5. Correlation analysis identified age-related gene expression changes in type I and type II myofibre, and MuSCs.
Supplementary Table 5b. Age-related gene expression changes for Type II myofibres.
Gene	R (Pearson's correlation)	n_obs	CI95%	P	Power
WASH7P	0.191165	22	[-0.25 0.57]	0.394101	0.13749
CICP27	0.0444379	22	[-0.38 0.46]	0.844327	0.0538038
AL732372.2	0.330203	22	[-0.11 0.66]	0.133395	0.331579
AL669831.3	-0.216756	22	[-0.58 0.23]	0.332587	0.164331
MTND2P28	0.193137	22	[-0.25 0.57]	0.389149	0.139418
MTATP6P1	-0.125945	22	[-0.52 0.31]	0.576515	0.0863204
LINC01409	-0.19785	22	[-0.57 0.24]	0.377451	0.144121
LINC01128	-0.621538	22	[-0.83 -0.27]	0.00201681	0.897924
NOC2L	0.278216	22	[-0.16 0.63]	0.209948	0.245252
PERM1	-0.591515	22	[-0.81 -0.23]	0.00373692	0.855334
HES4	0.352427	22	[-0.08 0.67]	0.107694	0.37303
ISG15	-0.169812	22	[-0.55 0.27]	0.449944	0.118079
C1orf159	0.426282	22	[0.01 0.72]	0.0478968	0.525234
SDF4	0.262046	22	[-0.18 0.62]	0.238761	0.221694
B3GALT6	0.159734	22	[-0.28 0.54]	0.477662	0.109835
UBE2J2	-0.0619187	22	[-0.47 0.37]	0.784289	0.0580594
SCNN1D	-0.231627	22	[-0.6 0.21]	0.299643	0.181764
ACAP3	-0.0502253	22	[-0.46 0.38]	0.82434	0.0550546
INTS11	0.269828	22	[-0.17 0.62]	0.224589	0.232831
CPTP	-0.529886	22	[-0.78 -0.14]	0.0111983	0.745651
DVL1	-0.0757302	22	[-0.48 0.36]	0.73766	0.0624435
MXRA8	0.0876052	22	[-0.35 0.49]	0.698263	0.0669492
AURKAIP1	-0.0614462	22	[-0.47 0.37]	0.785898	0.0579256
CCNL2	0.0519194	22	[-0.38 0.46]	0.818509	0.0554502
MRPL20	-0.098247	22	[-0.5 0.34]	0.66358	0.0715774
ATAD3C	0.171284	22	[-0.27 0.55]	0.445965	0.119332
ATAD3B	0.242516	22	[-0.2 0.6]	0.276844	0.195397
ATAD3A	0.0586064	22	[-0.37 0.47]	0.795585	c
SSU72	0.00979992	22	[-0.41 0.43]	0.965476	0.0495361
MIB2	-0.461897	22	[-0.74 -0.05]	0.0304562	0.602714
CDK11B	0.0805144	22	[-0.35 0.49]	0.721705	0.064176
SLC35E2B	-0.103584	22	[-0.5 0.33]	0.646428	0.0741121
AL691432.1	-0.0610087	22	[-0.47 0.37]	0.787388	0.0578025
AL031282.2	-0.148275	22	[-0.54 0.29]	0.510197	0.101157
AL031282.1	0.0834511	22	[-0.35 0.49]	0.711966	0.0652947
NADK	0.248291	22	[-0.19 0.61]	0.265207	0.202926
GNB1	0.0272464	22	[-0.4 0.44]	0.904199	0.0510006
TMEM52	-0.684836	22	[-0.86 -0.37]	0.000437689	0.960688
FAAP20	-0.0563675	22	[-0.47 0.37]	0.803243	0.0565528
SKI	0.0899185	22	[-0.34 0.49]	0.690671	0.0679074
MORN1	-0.171589	22	[-0.55 0.27]	0.445144	0.119593
RER1	-0.0397254	22	[-0.45 0.39]	0.86067	0.0529001
PEX10	-0.0220001	22	[-0.44 0.4 ]	0.922586	0.0504147
PANK4	0.117376	22	[-0.32 0.51]	0.602918	0.0813351
TNFRSF14	0.365228	22	[-0.07 0.68]	0.0946447	0.397986
TTC34	0.260837	22	[-0.18 0.61]	0.241015	0.219996
PRDM16	-0.151673	22	[-0.54 0.29]	0.500439	0.103654
MEGF6	-0.134182	22	[-0.53 0.3 ]	0.551621	0.0914794
TPRG1L	-0.038579	22	[-0.45 0.39]	0.864655	0.0526958
WRAP73	0.0643969	22	[-0.37 0.47]	0.775864	0.0587791
TP73-AS1	-0.10499	22	[-0.5 0.33]	0.641939	0.0748037
LRRC47	0.0770002	22	[-0.36 0.48]	0.733414	0.0628925
CEP104	-0.202114	22	[-0.57 0.24]	0.367044	0.14849
DFFB	-0.0719647	22	[-0.48 0.36]	0.750292	0.0611576
C1orf174	-0.128301	22	[-0.52 0.31]	0.569345	0.087759
NPHP4	-0.356488	22	[-0.68 0.08]	0.103421	0.380865
KCNAB2	0.0031325	22	[-0.42 0.42]	0.988962	0.049341
RNF207	-0.336326	22	[-0.66 0.1 ]	0.125916	0.342747
ICMT	0.206494	22	[-0.24 0.58]	0.356529	0.153092
GPR153	-0.406612	22	[-0.71 0.02]	0.0603908	0.483076
ACOT7	0.135784	22	[-0.3 0.53]	0.546836	0.0925251
PLEKHG5	0.0597735	22	[-0.37 0.47]	0.7916	0.05746
NOL9	0.171805	22	[-0.27 0.55]	0.444565	0.119778
ZBTB48	-0.0534178	22	[-0.46 0.38]	0.813359	0.0558113
KLHL21	-0.249235	22	[-0.61 0.19]	0.263335	0.204176
PHF13	-0.400046	22	[-0.7 0.03]	0.0650731	0.4692
DNAJC11	-0.0474183	22	[-0.46 0.38]	0.834022	0.0544285
CAMTA1	0.0869803	22	[-0.35 0.49]	0.700319	0.0666949
Z97987.1	0.12783	22	[-0.31 0.52]	0.570774	0.0874693
VAMP3	-0.0458523	22	[-0.46 0.38]	0.839433	0.0540951
PER3	-0.611173	22	[-0.82 -0.26]	0.00251256	0.884128
PARK7	-0.0312693	22	[-0.45 0.4 ]	0.890131	0.051535
AL034417.4	-0.0222935	22	[-0.44 0.4 ]	0.921556	0.0504441
AL034417.3	0.28629	22	[-0.15 0.63]	0.19647	0.257615
ERRFI1	0.450074	22	[0.04 0.73]	0.0355712	0.57695
AL034417.2	0.253776	22	[-0.19 0.61]	0.254447	0.210269
SLC45A1	-0.215521	22	[-0.58 0.23]	0.335416	0.162945
RERE	-0.0590625	22	[-0.47 0.37]	0.794027	0.0572661
RERE-AS1	-0.698837	22	[-0.87 -0.39]	0.000296723	0.969758
ENO1	0.288578	22	[-0.15 0.63]	0.192759	0.261191
SLC2A5	0.230434	22	[-0.21 0.59]	0.302207	0.180316
GPR157	-0.640657	22	[-0.84 -0.3 ]	0.00131711	0.920778
MIR34AHG	0.626973	22	[0.28 0.83]	0.00179175	0.904766
H6PD	-0.392212	22	[-0.7 0.04]	0.0710146	0.452808
SPSB1	-0.0728863	22	[-0.48 0.36]	0.747195	0.061466
LINC02606	-0.268594	22	[-0.62 0.17]	0.2268	0.231039
SLC25A33	-0.308845	22	[-0.65 0.13]	0.161957	0.294219
TMEM201	-0.541093	22	[-0.78 -0.15]	0.00931033	0.767464
PIK3CD	0.137327	22	[-0.3 0.53]	0.542247	0.0935452
CLSTN1	0.370196	22	[-0.06 0.68]	0.0899089	0.407865
CTNNBIP1	-0.737442	22	[-0.88 -0.46]	9.00138e-05	0.9871
LZIC	-0.400867	22	[-0.7 0.02]	0.0644726	0.47093
NMNAT1	-0.588883	22	[-0.81 -0.22]	0.00393355	0.851226
TMEM274P	0.152608	22	[-0.29 0.54]	0.497772	0.104351
UBE4B	0.038974	22	[-0.39 0.45]	0.863282	0.0527655
KIF1B	-0.379287	22	[-0.69 0.05]	0.0817008	0.426206
AL139424.2	-0.506673	22	[-0.76 -0.11]	0.0161103	0.698502
PGD	0.255881	22	[-0.19 0.61]	0.250394	0.213136
DFFA	-0.0712965	22	[-0.48 0.36]	0.75254	0.0609366
PEX14	0.139187	22	[-0.3 0.53]	0.536736	0.0947925
CASZ1	-0.085489	22	[-0.49 0.35]	0.705233	0.0660958
C1orf127	-0.128766	22	[-0.52 0.31]	0.567935	0.0880465
AL109811.3	-0.569046	22	[-0.8 -0.19]	0.00571217	0.818474
MASP2	-0.511037	22	[-0.77 -0.11]	0.0150735	0.707542
SRM	0.277562	22	[-0.16 0.63]	0.211066	0.244268
EXOSC10	-0.417542	22	[-0.71 0. ]	0.0531741	0.506406
AL109811.1	-0.0397624	22	[-0.45 0.39]	0.860542	0.0529068
MTOR	0.0993719	22	[-0.34 0.5 ]	0.659951	0.0720997
UBIAD1	0.0313732	22	[-0.4 0.45]	0.889768	0.0515497
DISP3	0.242075	22	[-0.2 0.6]	0.277745	0.194831
FBXO44	-0.160843	22	[-0.55 0.28]	0.474571	0.110714
FBXO6	-0.0755621	22	[-0.48 0.36]	0.738223	0.0623846
AGTRAP	0.294645	22	[-0.14 0.64]	0.183151	0.270823
C1orf167	-0.124503	22	[-0.52 0.31]	0.580921	0.0854548
MTHFR	-0.392159	22	[-0.7 0.04]	0.071056	0.452698
CLCN6	-0.175502	22	[-0.56 0.27]	0.434672	0.122992
AL021155.5	0.167658	22	[-0.27 0.55]	0.455797	0.116268
KIAA2013	-0.355785	22	[-0.68 0.08]	0.104151	0.379505
PLOD1	-0.522331	22	[-0.77 -0.13]	0.0126396	0.730574
MFN2	-0.138055	22	[-0.53 0.3 ]	0.540086	0.0940314
MIIP	-0.0713787	22	[-0.48 0.36]	0.752264	0.0609637
TNFRSF1B	-0.382767	22	[-0.69 0.05]	0.0787126	0.433309
VPS13D	-0.120293	22	[-0.52 0.32]	0.593874	0.0829888
DHRS3	-0.454879	22	[-0.74 -0.04]	0.0334168	0.587425
LRRC38	-0.400414	22	[-0.7 0.03]	0.0648034	0.469975
PDPN	-0.617027	22	[-0.82 -0.26]	0.00222132	0.89204
PRDM2	0.00648141	22	[-0.42 0.43]	0.977163	0.0494138
KAZN	0.162272	22	[-0.28 0.55]	0.470603	0.111856
KAZN-AS1	0.100153	22	[-0.34 0.5 ]	0.657436	0.072466
FHAD1	0.271284	22	[-0.17 0.62]	0.222001	0.234956
EFHD2	0.117252	22	[-0.32 0.51]	0.603303	0.0812658
CASP9	-0.00836282	22	[-0.43 0.41]	0.970536	0.049477
DNAJC16	-0.0268615	22	[-0.44 0.4 ]	0.905546	0.0509533
AGMAT	-0.576822	22	[-0.8 -0.21]	0.00494862	0.831681
AL121992.1	0.123644	22	[-0.31 0.52]	0.583553	0.0849441
DDI2	0.27473	22	[-0.17 0.62]	0.215954	0.240037
PLEKHM2	0.169163	22	[-0.27 0.55]	0.451702	0.117531
AL450998.3	-0.022017	22	[-0.44 0.4 ]	0.922526	0.0504164
SLC25A34	0.059474	22	[-0.37 0.47]	0.792622	0.0573781
FBLIM1	-0.120135	22	[-0.52 0.32]	0.594361	0.0828983
UQCRHL	-0.0846004	22	[-0.49 0.35]	0.708166	0.065744
AL450998.1	-0.281246	22	[-0.63 0.16]	0.20482	0.249845
AL450998.2	0.113984	22	[-0.32 0.51]	0.613506	0.0794677
SPEN	-0.0798987	22	[-0.49 0.35]	0.723752	0.0639468
ZBTB17	0.168638	22	[-0.27 0.55]	0.453129	0.117089
HSPB7	-0.0796342	22	[-0.48 0.35]	0.724632	0.0638489
MT1XP1	0.166684	22	[-0.27 0.55]	0.458455	0.115458
FBXO42	0.122162	22	[-0.32 0.52]	0.588108	0.0840721
SZRD1	0.0163196	22	[-0.41 0.43]	0.942536	0.0499215
SPATA21	0.0667829	22	[-0.37 0.48]	0.767776	0.0594995
NECAP2	0.17487	22	[-0.27 0.56]	0.436355	0.122437
LINC01772	-0.650086	22	[-0.84 -0.31]	0.00105628	0.930796
CROCCP3	-0.561135	22	[-0.79 -0.18]	0.00658694	0.804577
NBPF1	-0.188035	22	[-0.56 0.25]	0.402033	0.134477
CROCCP2	-0.0845211	22	[-0.49 0.35]	0.708428	0.0657127
AL021920.2	0.211113	22	[-0.23 0.58]	0.345632	0.158071
CROCC	-0.0330252	22	[-0.45 0.39]	0.884001	0.0517914
ATP13A2	-0.0562779	22	[-0.47 0.37]	0.80355	0.0565297
SDHB	-0.212895	22	[-0.58 0.23]	0.341479	0.160028
PADI2	-0.0180291	22	[-0.44 0.41]	0.936528	0.0500545
PADI3	0.0618519	22	[-0.37 0.47]	0.784516	0.0580404
RCC2	-0.0962224	22	[-0.5 0.34]	0.67013	0.0706534
ARHGEF10L	-0.479736	22	[-0.75 -0.07]	0.023859	0.641372
IGSF21	0.26873	22	[-0.17 0.62]	0.226555	0.231236
PAX7	-0.713704	22	[-0.87 -0.42]	0.000191683	0.977685
ALDH4A1	-0.111792	22	[-0.51 0.33]	0.620388	0.0782928
IFFO2	0.0383385	22	[-0.39 0.45]	0.865491	0.0526537
UBR4	0.218643	22	[-0.22 0.59]	0.328291	0.166468
EMC1-AS1	-0.035254	22	[-0.45 0.39]	0.876229	0.0521373
EMC1	0.0434609	22	[-0.39 0.46]	0.84771	0.053608
MRTO4	0.320209	22	[-0.12 0.65]	0.146273	0.313783
AKR7A2	-0.0312731	22	[-0.45 0.4 ]	0.890118	0.0515355
SLC66A1	0.213043	22	[-0.23 0.58]	0.341138	0.16019
CAPZB	-0.245683	22	[-0.6 0.2]	0.270423	0.1995
MICOS10	-0.244719	22	[-0.6 0.2]	0.272366	0.198245
NBL1	-0.299829	22	[-0.64 0.14]	0.175206	0.279227
TMCO4	0.495833	22	[0.09 0.76]	0.0189369	0.675758
OTUD3	-0.12111	22	[-0.52 0.32]	0.591349	0.0834605
PLA2G2A	0.29125	22	[-0.15 0.63]	0.188487	0.265405
PLA2G5	0.246677	22	[-0.2 0.61]	0.268426	0.200802
CAMK2N1	-0.0295639	22	[-0.45 0.4 ]	0.896091	0.0512994
MUL1	-0.180169	22	[-0.56 0.26]	0.422358	0.12716
PINK1	-0.215532	22	[-0.58 0.23]	0.335391	0.162957
PINK1-AS	-0.105848	22	[-0.5 0.33]	0.639203	0.075231
DDOST	-0.0632975	22	[-0.47 0.37]	0.779599	0.0584563
HP1BP3	-0.206898	22	[-0.58 0.24]	0.355568	0.153522
EIF4G3	-0.169172	22	[-0.55 0.27]	0.451679	0.117538
ECE1	0.196222	22	[-0.25 0.57]	0.38147	0.142481
NBPF3	0.265557	22	[-0.18 0.62]	0.232297	0.226672
ALPL	0.253828	22	[-0.19 0.61]	0.254347	0.210339
USP48	-0.46046	22	[-0.74 -0.05]	0.0310448	0.599586
LDLRAD2	-0.382256	22	[-0.69 0.05]	0.0791458	0.432264
HSPG2	-0.0167252	22	[-0.44 0.41]	0.941111	0.0499519
CDC42	0.12734	22	[-0.31 0.52]	0.572264	0.0871689
CDC42-AS1	0.110424	22	[-0.33 0.51]	0.624699	0.077572
WNT4	-0.280198	22	[-0.63 0.16]	0.206583	0.24825
ZBTB40	-0.154964	22	[-0.54 0.29]	0.491078	0.106133
C1QA	0.196384	22	[-0.25 0.57]	0.381067	0.142644
C1QC	0.158843	22	[-0.28 0.54]	0.480156	0.109133
C1QB	0.216314	22	[-0.23 0.58]	0.333599	0.163834
EPHB2	0.00146378	22	[-0.42 0.42]	0.994842	0.0493236
KDM1A	-0.0677719	22	[-0.48 0.36]	0.764431	0.059806
AL031428.1	-0.379166	22	[-0.69 0.05]	0.0818068	0.425958
LUZP1	-0.104866	22	[-0.5 0.33]	0.642333	0.0747425
LINC01355	0.0900503	22	[-0.34 0.49]	0.690239	0.0679628
HNRNPR	-0.174704	22	[-0.56 0.27]	0.436797	0.122291
ZNF436	0.102157	22	[-0.33 0.5 ]	0.650997	0.0734204
TCEA3	-0.442539	22	[-0.73 -0.03]	0.0391684	0.560528
ASAP3	0.105385	22	[-0.33 0.5 ]	0.64068	0.0749998
ID3	0.215099	22	[-0.23 0.58]	0.336387	0.162473
MDS2	0.316393	22	[-0.12 0.65]	0.151416	0.307131
RPL11	-0.0217527	22	[-0.44 0.4 ]	0.923453	0.0503902
ELOA-AS1	-0.03599	22	[-0.45 0.39]	0.873665	0.0522566
ELOA	0.117026	22	[-0.32 0.51]	0.604007	0.0811395
PITHD1	0.0889146	22	[-0.35 0.49]	0.693962	0.0674883
LYPLA2	0.102213	22	[-0.33 0.5 ]	0.650817	0.0734473
GALE	-0.0242624	22	[-0.44 0.4 ]	0.914652	0.0506519
HMGCL	0.0394499	22	[-0.39 0.45]	0.861627	0.0528504
FUCA1	0.110351	22	[-0.33 0.51]	0.624928	0.0775339
PNRC2	0.106743	22	[-0.33 0.51]	0.636358	0.0756801
SRSF10	0.0819768	22	[-0.35 0.49]	0.71685	0.0647278
AL591178.1	-0.320642	22	[-0.65 0.12]	0.145698	0.314542
MYOM3	-0.0823759	22	[-0.49 0.35]	0.715527	0.0648802
IFNLR1	-0.715369	22	[-0.87 -0.42]	0.000182224	0.97847
LINC02800	0.0645402	22	[-0.37 0.47]	0.775378	0.0588216
AL138902.1	-0.341988	22	[-0.67 0.09]	0.119272	0.353249
STPG1	-0.0871689	22	[-0.49 0.35]	0.699698	0.0667715
NIPAL3	0.172215	22	[-0.27 0.55]	0.44346	0.120131
RCAN3AS	0.263725	22	[-0.18 0.62]	0.235657	0.224064
RCAN3	-0.0265629	22	[-0.44 0.4 ]	0.906592	0.0509171
SRRM1	0.268966	22	[-0.17 0.62]	0.226133	0.231577
CLIC4	-0.449265	22	[-0.73 -0.03]	0.0359447	0.575185
SYF2	-0.143629	22	[-0.53 0.3 ]	0.523684	0.0978469
AL031432.4	0.0563595	22	[-0.37 0.47]	0.803271	0.0565508
RSRP1	-0.149409	22	[-0.54 0.29]	0.506931	0.101983
RHD	0.113174	22	[-0.32 0.51]	0.616044	0.0790309
TMEM50A	0.277527	22	[-0.16 0.63]	0.211127	0.244215
RHCE	0.458936	22	[0.05 0.74]	0.0316787	0.596267
MACO1	-0.201135	22	[-0.57 0.24]	0.36942	0.147476
LDLRAP1	-0.472779	22	[-0.75 -0.06]	0.0262804	0.626345
AL606491.1	-0.457748	22	[-0.74 -0.04]	0.03218	0.593679
MAN1C1	-0.347532	22	[-0.67 0.09]	0.113017	0.363687
AL020996.1	0.00644544	22	[-0.42 0.43]	0.977289	0.0494128
MTFR1L	-0.0411115	22	[-0.45 0.39]	0.855857	0.0531553
STMN1	0.40079	22	[-0.03 0.7 ]	0.0645292	0.470766
PAFAH2	0.297315	22	[-0.14 0.64]	0.179028	0.275132
EXTL1	-0.309416	22	[-0.65 0.13]	0.161142	0.295185
AL391650.2	-0.0419157	22	[-0.46 0.39]	0.853067	0.0533074
TRIM63	-0.116331	22	[-0.51 0.32]	0.606171	0.0807536
PDIK1L	-0.111894	22	[-0.51 0.33]	0.620067	0.0783469
ZNF593	0.305791	22	[-0.13 0.64]	0.166363	0.289089
CNKSR1	-0.285706	22	[-0.63 0.15]	0.197425	0.256707
AL355877.1	0.0292093	22	[-0.4 0.45]	0.897331	0.0512521
CEP85	-0.710062	22	[-0.87 -0.41]	0.000213857	0.975897
SH3BGRL3	0.192481	22	[-0.25 0.57]	0.390791	0.138774
UBXN11	-0.0753554	22	[-0.48 0.36]	0.738915	0.0623124
DHDDS	0.133258	22	[-0.31 0.53]	0.554389	0.0908825
HMGN2	0.234505	22	[-0.21 0.6 ]	0.293507	0.185297
RPS6KA1	0.0532199	22	[-0.38 0.46]	0.814039	0.055763
ARID1A	-0.219312	22	[-0.59 0.22]	0.326778	0.16723
PIGV	0.0808375	22	[-0.35 0.49]	0.720631	0.064297
ZDHHC18	0.111735	22	[-0.33 0.51]	0.620567	0.0782626
GPN2	-0.0292976	22	[-0.45 0.4 ]	0.897022	0.0512638
GPATCH3	-0.0502832	22	[-0.46 0.38]	0.824141	0.0550679
NUDC	0.116992	22	[-0.32 0.51]	0.604113	0.0811205
TRNP1	0.000220111	22	[-0.42 0.42]	0.999224	0.0493189
SLC9A1	0.0923293	22	[-0.34 0.49]	0.68279	0.0689342
CHCHD3P3	0.37583	22	[-0.05 0.69]	0.0847532	0.419193
NPM1P39	0.493862	22	[0.09 0.76]	0.0194915	0.671583
WDTC1	-0.0201039	22	[-0.44 0.4 ]	0.929241	0.0502338
TMEM222	-0.00254586	22	[-0.42 0.42]	0.991029	0.0493334
MAP3K6	-0.122232	22	[-0.52 0.32]	0.587892	0.0841131
WASF2	0.251056	22	[-0.19 0.61]	0.259748	0.206604
AHDC1	-0.574753	22	[-0.8 -0.2]	0.00514297	0.828212
IFI6	0.104078	22	[-0.33 0.5 ]	0.644851	0.0743537
FAM76A	-0.363358	22	[-0.68 0.07]	0.096474	0.394295
STX12	-0.0637002	22	[-0.47 0.37]	0.77823	0.0585738
PPP1R8	-0.0923828	22	[-0.49 0.34]	0.682616	0.0689573
THEMIS2	0.371367	22	[-0.06 0.69]	0.0888185	0.410209
RPA2	0.201911	22	[-0.24 0.57]	0.367538	0.148279
EYA3	-0.0899311	22	[-0.49 0.34]	0.69063	0.0679127
SPCS2P4	-0.02078	22	[-0.44 0.4 ]	0.926867	0.0502964
PTAFR	0.219254	22	[-0.22 0.59]	0.326907	0.167165
DNAJC8	-0.00365685	22	[-0.42 0.42]	0.987114	0.049349
ATP5IF1	0.0816727	22	[-0.35 0.49]	0.717858	0.0646122
AL353622.1	0.0963779	22	[-0.34 0.5 ]	0.669626	0.0707236
SESN2	0.410501	22	[-0.01 0.71]	0.0577422	0.491346
MED18	-0.226192	22	[-0.59 0.22]	0.311441	0.175235
PHACTR4	0.129157	22	[-0.31 0.52]	0.566749	0.0882892
RCC1	0.24784	22	[-0.19 0.61]	0.266104	0.202331
TRNAU1AP	0.217748	22	[-0.22 0.59]	0.330324	0.165452
SNHG12	0.301338	22	[-0.14 0.64]	0.172937	0.281704
TAF12	0.284353	22	[-0.16 0.63]	0.199648	0.254613
GMEB1	0.162907	22	[-0.28 0.55]	0.468846	0.112367
YTHDF2	-0.136401	22	[-0.53 0.3 ]	0.544997	0.0929319
EPB41	0.00224864	22	[-0.42 0.42]	0.992076	0.0493302
SRSF4	-0.0833298	22	[-0.49 0.35]	0.712367	0.0652476
MECR	0.15824	22	[-0.28 0.54]	0.481844	0.108661
PTPRU	0.184539	22	[-0.26 0.56]	0.411	0.13118
LAPTM5	0.224377	22	[-0.22 0.59]	0.315445	0.173095
SDC3	-0.1381	22	[-0.53 0.3 ]	0.539953	0.0940614
PUM1	0.260663	22	[-0.18 0.61]	0.24134	0.219754
NKAIN1	-0.100241	22	[-0.5 0.34]	0.657153	0.0725074
SNRNP40	0.224172	22	[-0.22 0.59]	0.315898	0.172855
ZCCHC17	-0.105427	22	[-0.5 0.33]	0.640544	0.075021
AL451070.1	-0.367342	22	[-0.68 0.06]	0.0926078	0.402176
FABP3	-0.0257269	22	[-0.44 0.4 ]	0.90952	0.050818
SERINC2	0.155843	22	[-0.28 0.54]	0.488591	0.106806
TINAGL1	0.17892	22	[-0.26 0.56]	0.425636	0.126032
PEF1	-0.0815343	22	[-0.49 0.35]	0.718318	0.0645597
COL16A1	0.448785	22	[0.03 0.73]	0.0361675	0.574139
AL136115.2	0.0529565	22	[-0.38 0.46]	0.814944	0.055699
PTP4A2	0.145686	22	[-0.29 0.53]	0.517693	0.0992976
KHDRBS1	0.0789936	22	[-0.35 0.48]	0.726765	0.0636132
AL445248.1	-0.0403198	22	[-0.45 0.39]	0.858606	0.0530084
TMEM39B	-0.0396525	22	[-0.45 0.39]	0.860924	0.0528869
KPNA6	-0.156317	22	[-0.54 0.28]	0.487255	0.10717
TXLNA	0.175481	22	[-0.27 0.56]	0.43473	0.122972
CCDC28B	0.052469	22	[-0.38 0.46]	0.816619	0.0555814
TMEM234	0.299328	22	[-0.14 0.64]	0.175963	0.278407
EIF3I	0.0459847	22	[-0.38 0.46]	0.838975	0.0541229
MTMR9LP	-0.327249	22	[-0.66 0.11]	0.137113	0.326263
HDAC1	0.205691	22	[-0.24 0.58]	0.358443	0.15224
TSSK3	-0.172882	22	[-0.55 0.27]	0.44167	0.120706
FAM229A	-0.339124	22	[-0.67 0.1 ]	0.122601	0.347916
BSDC1	-0.183653	22	[-0.56 0.26]	0.41329	0.130356
ZBTB8A	-0.222107	22	[-0.59 0.22]	0.320492	0.170448
ZBTB8OS	0.125038	22	[-0.31 0.52]	0.579284	0.0857748
RBBP4	-0.169171	22	[-0.55 0.27]	0.451682	0.117537
SYNC	-0.741757	22	[-0.89 -0.47]	7.77933e-05	0.988432
KIAA1522	-0.161325	22	[-0.55 0.28]	0.473231	0.111097
YARS	-0.17179	22	[-0.55 0.27]	0.444604	0.119765
S100PBP	0.0546764	22	[-0.38 0.47]	0.809039	0.0561227
FNDC5	-0.257166	22	[-0.61 0.18]	0.247941	0.2149
RNF19B	0.165679	22	[-0.28 0.55]	0.461209	0.114627
AL020995.1	0.0553591	22	[-0.38 0.47]	0.806698	0.0562947
AK2	0.21026	22	[-0.23 0.58]	0.34763	0.157142
AZIN2	-0.128642	22	[-0.52 0.31]	0.568309	0.08797
TRIM62	0.170887	22	[-0.27 0.55]	0.447038	0.118992
ZNF362	-0.0724257	22	[-0.48 0.36]	0.748742	0.0613114
AL513327.1	0.0173972	22	[-0.41 0.44]	0.938749	0.0500038
PHC2	0.338596	22	[-0.1 0.67]	0.123221	0.346938
CSMD2	0.301935	22	[-0.14 0.64]	0.172046	0.282687
SMIM12	-0.0225705	22	[-0.44 0.4 ]	0.920584	0.0504723
GJA4	0.0875903	22	[-0.35 0.49]	0.698312	0.0669431
AC114490.3	-0.143639	22	[-0.53 0.3 ]	0.523656	0.0978537
ZMYM1	-0.474627	22	[-0.75 -0.07]	0.0256189	0.630344
SFPQ	0.0918642	22	[-0.34 0.49]	0.684308	0.0687339
ZMYM4	-0.202619	22	[-0.58 0.24]	0.365823	0.149015
KIAA0319L	0.177928	22	[-0.26 0.56]	0.428247	0.125143
NCDN	0.248858	22	[-0.19 0.61]	0.264081	0.203677
TFAP2E	0.12265	22	[-0.32 0.52]	0.586607	0.0843579
PSMB2	0.0729686	22	[-0.36 0.48]	0.746918	0.0614938
AGO4	-0.207901	22	[-0.58 0.23]	0.353188	0.154595
AGO1	0.101381	22	[-0.33 0.5 ]	0.653487	0.0730484
AGO3	-0.150699	22	[-0.54 0.29]	0.503229	0.102931
AL138787.2	-0.0940428	22	[-0.5 0.34]	0.677208	0.0696815
ADPRHL2	0.207189	22	[-0.23 0.58]	0.354876	0.153833
TRAPPC3	-0.172904	22	[-0.55 0.27]	0.441611	0.120725
MAP7D1	-0.213126	22	[-0.58 0.23]	0.340945	0.160282
THRAP3	0.233976	22	[-0.21 0.6 ]	0.29463	0.184643
EVA1B	0.210073	22	[-0.23 0.58]	0.348068	0.156939
STK40	-0.143285	22	[-0.53 0.3 ]	0.524689	0.0976066
LSM10	-0.39578	22	[-0.7 0.03]	0.0682595	0.460251
OSCP1	-0.36423	22	[-0.68 0.07]	0.0956183	0.396013
MRPS15	-0.280801	22	[-0.63 0.16]	0.205567	0.249167
GRIK3	-0.0171073	22	[-0.44 0.41]	0.939768	0.0499812
AL353604.1	-0.091506	22	[-0.49 0.34]	0.685478	0.0685803
LINC01137	-0.238362	22	[-0.6 0.2]	0.285407	0.19011
ZC3H12A	0.0788412	22	[-0.35 0.48]	0.727273	0.0635574
MEAF6	-0.0195598	22	[-0.44 0.41]	0.931151	0.0501849
SNIP1	0.249384	22	[-0.19 0.61]	0.26304	0.204375
GNL2	0.11201	22	[-0.32 0.51]	0.619701	0.0784088
C1orf109	-0.187534	22	[-0.56 0.25]	0.403312	0.134
YRDC	0.00524168	22	[-0.42 0.43]	0.98153	0.0493809
C1orf122	-0.404504	22	[-0.71 0.02]	0.0618654	0.478608
MTF1	0.317917	22	[-0.12 0.65]	0.149347	0.309778
AL929472.2	0.0115562	22	[-0.41 0.43]	0.959293	0.0496209
INPP5B	0.00127393	22	[-0.42 0.42]	0.995511	0.0493224
SF3A3	-0.534419	22	[-0.78 -0.15]	0.0104001	0.754557
FHL3	-0.70368	22	[-0.87 -0.4 ]	0.00025809	0.972526
UTP11	-0.52152	22	[-0.77 -0.13]	0.0128031	0.728938
AL354702.2	0.0254833	22	[-0.4 0.44]	0.910373	0.0507897
RRAGC	-0.0745414	22	[-0.48 0.36]	0.741641	0.0620301
AL139260.1	-0.163038	22	[-0.55 0.28]	0.468483	0.112473
AKIRIN1	-0.116919	22	[-0.51 0.32]	0.60434	0.0810799
NDUFS5	0.107497	22	[-0.33 0.51]	0.633963	0.076062
MACF1	0.41585	22	[-0.01 0.71]	0.0542457	0.502777
BMP8A	-0.112529	22	[-0.51 0.32]	0.61807	0.0786851
PPIEL	-0.177734	22	[-0.56 0.26]	0.428759	0.12497
PABPC4	-0.00792759	22	[-0.43 0.42]	0.972069	0.049461
PABPC4-AS1	-0.235494	22	[-0.6 0.21]	0.291416	0.186522
HEYL	0.082192	22	[-0.35 0.49]	0.716136	0.0648099
PPIE	0.135244	22	[-0.3 0.53]	0.548445	0.0921715
TRIT1	0.264734	22	[-0.18 0.62]	0.233802	0.225498
CAP1	-0.154305	22	[-0.54 0.29]	0.492946	0.105631
PPT1	-0.393021	22	[-0.7 0.03]	0.0703828	0.454491
RLF	0.0207349	22	[-0.4 0.44]	0.927026	0.0502922
ZMPSTE24	0.297053	22	[-0.14 0.64]	0.17943	0.274707
SMAP2	0.542666	22	[0.16 0.78]	0.00906762	0.770469
ZFP69	-0.21391	22	[-0.58 0.23]	0.339128	0.16115
AL603839.3	-0.20281	22	[-0.58 0.24]	0.365364	0.149213
EXO5	-0.103347	22	[-0.5 0.33]	0.647188	0.0739962
ZNF684	-0.172649	22	[-0.55 0.27]	0.442295	0.120505
NFYC	-0.0466065	22	[-0.46 0.38]	0.836826	0.0542543
KCNQ4	0.430733	22	[0.01 0.72]	0.0453699	0.53487
CITED4	-0.241304	22	[-0.6 0.2]	0.279326	0.193843
CTPS1	0.42004	22	[-0. 0.72]	0.0516219	0.511775
SLFNL1-AS1	0.218778	22	[-0.22 0.59]	0.327986	0.166622
SLFNL1	0.0541442	22	[-0.38 0.47]	0.810865	0.0559901
SCMH1	0.138132	22	[-0.3 0.53]	0.539858	0.0940828
AC093151.8	-0.305774	22	[-0.64 0.13]	0.166389	0.28906
HIVEP3	0.249317	22	[-0.19 0.61]	0.263172	0.204286
FOXJ3	-0.0261726	22	[-0.44 0.4 ]	0.907959	0.0508704
ZMYND12	0.166926	22	[-0.27 0.55]	0.457794	0.115659
PPCS	-0.22748	22	[-0.59 0.21]	0.308619	0.176766
CCDC30	0.0274646	22	[-0.4 0.44]	0.903435	0.0510277
PPIH	0.284655	22	[-0.16 0.63]	0.199151	0.255079
AC098484.4	0.353595	22	[-0.08 0.67]	0.106453	0.375275
YBX1	0.124691	22	[-0.31 0.52]	0.580347	0.0855668
P3H1	0.162883	22	[-0.28 0.55]	0.468912	0.112348
AC098484.3	-0.017402	22	[-0.44 0.41]	0.938732	0.0500042
SVBP	0.011959	22	[-0.41 0.43]	0.957875	0.0496424
ERMAP	0.0119166	22	[-0.41 0.43]	0.958024	0.0496401
AL512353.1	-0.0849048	22	[-0.49 0.35]	0.707161	0.065864
ZNF691	0.0660132	22	[-0.37 0.47]	0.770383	0.0592641
EBNA1BP2	0.213211	22	[-0.23 0.58]	0.340747	0.160376
CFAP57	0.352166	22	[-0.08 0.67]	0.107974	0.372527
TIE1	-0.0878848	22	[-0.49 0.35]	0.697344	0.0670636
AL139289.2	0.351455	22	[-0.08 0.67]	0.108737	0.371165
ELOVL1	-0.103298	22	[-0.5 0.33]	0.647345	0.0739723
MED8	-0.114484	22	[-0.51 0.32]	0.611941	0.0797391
SZT2	-0.114546	22	[-0.51 0.32]	0.611745	0.0797733
HYI	0.0191972	22	[-0.41 0.44]	0.932425	0.050153
PTPRF	0.297651	22	[-0.14 0.64]	0.178514	0.275676
KDM4A-AS1	0.152466	22	[-0.29 0.54]	0.498177	0.104245
AL451062.1	0.132908	22	[-0.31 0.53]	0.555439	0.0906579
AL357079.1	0.0427975	22	[-0.39 0.46]	0.850009	0.0534776
IPO13	-0.380784	22	[-0.69 0.05]	0.0804051	0.429256
DPH2	0.0429565	22	[-0.39 0.46]	0.849458	0.0535087
ATP6V0B	-0.0299568	22	[-0.45 0.4 ]	0.894718	0.0513525
CCDC24	-0.461972	22	[-0.74 -0.05]	0.0304257	0.602877
AL139220.2	0.366784	22	[-0.06 0.68]	0.0931418	0.401069
DMAP1	0.0959583	22	[-0.34 0.5 ]	0.670986	0.0705344
ERI3	0.172656	22	[-0.27 0.55]	0.442276	0.120511
RNF220	0.189276	22	[-0.25 0.57]	0.398878	0.135664
ARMH1	0.356698	22	[-0.08 0.68]	0.103203	0.381272
AL592166.1	0.0687363	22	[-0.36 0.48]	0.761172	0.0601095
RPS8	0.150421	22	[-0.29 0.54]	0.504024	0.102726
PLK3	0.362384	22	[-0.07 0.68]	0.0974376	0.392378
BTBD19	0.233344	22	[-0.21 0.6 ]	0.295973	0.183865
PTCH2	-0.286797	22	[-0.63 0.15]	0.195643	0.258405
AL136380.1	-0.394832	22	[-0.7 0.03]	0.0689836	0.458269
EIF2B3	0.136661	22	[-0.3 0.53]	0.544224	0.0931036
HECTD3	0.157843	22	[-0.28 0.54]	0.482958	0.108352
UROD	-0.354731	22	[-0.68 0.08]	0.105254	0.377467
ZSWIM5	0.346225	22	[-0.09 0.67]	0.114469	0.361213
TOE1	-0.0150679	22	[-0.43 0.41]	0.946938	0.0498326
MMACHC	-0.293897	22	[-0.64 0.15]	0.184318	0.269622
PRDX1	-0.00870729	22	[-0.43 0.41]	0.969323	0.0494903
AKR1A1	0.197798	22	[-0.24 0.57]	0.377581	0.144067
NASP	0.315223	22	[-0.12 0.65]	0.153018	0.305108
GPBP1L1	0.0525153	22	[-0.38 0.46]	0.81646	0.0555925
TMEM69	-0.0144844	22	[-0.43 0.41]	0.94899	0.0497935
IPP	0.150481	22	[-0.29 0.54]	0.503851	0.102771
MAST2	-0.129734	22	[-0.52 0.31]	0.565003	0.0886485
AL358075.4	0.0656994	22	[-0.37 0.47]	0.771447	0.059169
POMGNT1	0.183386	22	[-0.26 0.56]	0.41398	0.130109
LURAP1	0.23902	22	[-0.2 0.6]	0.28404	0.19094
RAD54L	-0.54574	22	[-0.79 -0.16]	0.00860841	0.776297
LRRC41	-0.238735	22	[-0.6 0.2]	0.284631	0.190581
UQCRH	-0.172036	22	[-0.55 0.27]	0.443943	0.119976
NSUN4	-0.018151	22	[-0.44 0.41]	0.9361	0.0500645
FAAH	-0.010974	22	[-0.43 0.41]	0.961342	0.0495913
FAAHP1	0.124529	22	[-0.31 0.52]	0.580843	0.08547
MKNK1	-0.153125	22	[-0.54 0.29]	0.496298	0.10474
ATPAF1	-0.155953	22	[-0.54 0.28]	0.488282	0.10689
EFCAB14	0.119699	22	[-0.32 0.52]	0.595711	0.0826484
CYP4B1	-0.407832	22	[-0.71 0.02]	0.0595504	0.485666
CYP4Z2P	-0.0975172	22	[-0.5 0.34]	0.665939	0.0712419
CYP4X1	0.0874329	22	[-0.35 0.49]	0.69883	0.0668789
CYP4Z1	0.0645919	22	[-0.37 0.47]	0.775203	0.0588369
CYP4A22-AS1	-0.0161908	22	[-0.43 0.41]	0.942989	0.0499121
CMPK1	0.214614	22	[-0.23 0.58]	0.337505	0.161932
TRABD2B	0.215389	22	[-0.23 0.58]	0.335719	0.162797
SKINT1L	0.322053	22	[-0.12 0.65]	0.143833	0.317025
SPATA6	0.15809	22	[-0.28 0.54]	0.482267	0.108544
AGBL4	0.225239	22	[-0.22 0.59]	0.31354	0.174108
AC099788.1	-0.143124	22	[-0.53 0.3 ]	0.525162	0.0974938
ELAVL4	0.0951162	22	[-0.34 0.5 ]	0.673719	0.0701572
FAF1	0.199805	22	[-0.24 0.57]	0.37266	0.14611
AL049637.1	-0.0900933	22	[-0.49 0.34]	0.690099	0.0679809
CDKN2C	-0.0242839	22	[-0.44 0.4 ]	0.914576	0.0506543
LINC01562	0.119915	22	[-0.32 0.52]	0.595043	0.082772
RNF11	-0.0712776	22	[-0.48 0.36]	0.752604	0.0609304
TTC39A	0.0157988	22	[-0.41 0.43]	0.944368	0.0498837
EPS15	-0.177144	22	[-0.56 0.26]	0.43032	0.124443
AC104170.1	-0.145479	22	[-0.53 0.29]	0.518294	0.0991505
OSBPL9	0.235318	22	[-0.21 0.6 ]	0.291788	0.186303
NRDC	-0.236146	22	[-0.6 0.21]	0.290044	0.187333
TXNDC12	0.0437864	22	[-0.38 0.46]	0.846583	0.0536728
BTF3L4	0.538393	22	[0.15 0.78]	0.00973923	0.762274
ZFYVE9	-0.156916	22	[-0.54 0.28]	0.485567	0.107632
CC2D1B	-0.236515	22	[-0.6 0.21]	0.289268	0.187794
ORC1	0.014907	22	[-0.41 0.43]	0.947504	0.0498217
PRPF38A	-0.197941	22	[-0.57 0.24]	0.377228	0.144212
TUT4	-0.508703	22	[-0.77 -0.11]	0.015621	0.702717
GPX7	-0.550943	22	[-0.79 -0.17]	0.00787486	0.786028
COA7	-0.0537597	22	[-0.46 0.38]	0.812185	0.0558951
ZYG11B	-0.133813	22	[-0.53 0.31]	0.552724	0.0912408
RPS13P2	0.0259212	22	[-0.4 0.44]	0.908839	0.0508407
ECHDC2	-0.156595	22	[-0.54 0.28]	0.486471	0.107384
SCP2	-0.316048	22	[-0.65 0.12]	0.151887	0.306534
AL445183.3	0.228787	22	[-0.21 0.59]	0.305774	0.17833
PODN	0.0756833	22	[-0.36 0.48]	0.737817	0.062427
SLC1A7	0.183636	22	[-0.26 0.56]	0.413332	0.130341
CPT2	-0.0643298	22	[-0.47 0.37]	0.776092	0.0587592
AL606760.2	-0.372286	22	[-0.69 0.06]	0.0879699	0.412053
CZIB	0.00329875	22	[-0.42 0.42]	0.988376	0.0493434
MAGOH	0.0325056	22	[-0.39 0.45]	0.885814	0.0517141
LRP8	0.206637	22	[-0.24 0.58]	0.356189	0.153244
SLC25A3P1	0.0922818	22	[-0.34 0.49]	0.682945	0.0689137
GLIS1	0.233649	22	[-0.21 0.6 ]	0.295323	0.184241
NDC1	0.191401	22	[-0.25 0.57]	0.393505	0.13772
YIPF1	-0.0166403	22	[-0.44 0.41]	0.941409	0.0499455
DIO1	-0.0909515	22	[-0.49 0.34]	0.68729	0.0683439
HSPB11	-0.00420491	22	[-0.43 0.42]	0.985183	0.0493588
LRRC42	-0.33267	22	[-0.66 0.1 ]	0.130344	0.336055
TMEM59	-0.161061	22	[-0.55 0.28]	0.473966	0.110887
TCEANC2	-0.256942	22	[-0.61 0.18]	0.248366	0.214593
MRPL37	-0.0852866	22	[-0.49 0.35]	0.7059	0.0660153
SSBP3	0.271769	22	[-0.17 0.62]	0.221144	0.235666
ACOT11	-0.321147	22	[-0.65 0.12]	0.145029	0.315429
FAM151A	-0.437294	22	[-0.73 -0.02]	0.0418359	0.549114
AL590093.1	-0.210195	22	[-0.58 0.23]	0.347783	0.157071
MROH7-TTC4	-0.171082	22	[-0.55 0.27]	0.446511	0.119159
PARS2	-0.178133	22	[-0.56 0.26]	0.427708	0.125326
DHCR24	-0.435586	22	[-0.72 -0.02]	0.0427344	0.545402
USP24	0.0145442	22	[-0.41 0.43]	0.94878	0.0497975
MIR4422HG	0.0671925	22	[-0.36 0.48]	0.76639	0.0596259
AL603840.1	0.210361	22	[-0.23 0.58]	0.347391	0.157252
AC119674.1	-0.140934	22	[-0.53 0.3 ]	0.531585	0.0959808
AC119674.2	-0.0843362	22	[-0.49 0.35]	0.709039	0.0656401
PLPP3	0.37361	22	[-0.06 0.69]	0.0867577	0.414714
PRKAA2	0.187169	22	[-0.25 0.56]	0.404245	0.133654
FYB2	-0.535701	22	[-0.78 -0.15]	0.0101831	0.757056
DAB1	-0.12059	22	[-0.52 0.32]	0.592956	0.0831597
AL035411.1	0.395618	22	[-0.03 0.7 ]	0.068383	0.459912
MYSM1	-0.288266	22	[-0.63 0.15]	0.193263	0.2607
JUN	0.23238	22	[-0.21 0.6 ]	0.298029	0.182684
LINC01135	-0.0675132	22	[-0.48 0.36]	0.765305	0.0597254
LINC01358	0.0561443	22	[-0.37 0.47]	0.804008	0.0564953
AC093425.1	0.131028	22	[-0.31 0.52]	0.561095	0.0894611
FGGY	0.393406	22	[-0.03 0.7 ]	0.070083	0.455295
AL035416.1	-0.04942	22	[-0.46 0.38]	0.827115	0.0548712
HOOK1	0.456552	22	[0.04 0.74]	0.032691	0.591073
CYP2J2	-0.107227	22	[-0.51 0.33]	0.634819	0.075925
LINC01748	-0.721789	22	[-0.88 -0.43]	0.000149433	0.981313
AC099792.1	-0.17981	22	[-0.56 0.26]	0.423299	0.126835
NFIA	0.15724	22	[-0.28 0.54]	0.484654	0.107883
NFIA-AS2	0.415715	22	[-0.01 0.71]	0.0543317	0.502488
TM2D1	0.0674358	22	[-0.36 0.48]	0.765567	0.0597013
PATJ	-0.330789	22	[-0.66 0.11]	0.132665	0.332639
KANK4	-0.0284595	22	[-0.44 0.4 ]	0.899954	0.0511539
USP1	0.178657	22	[-0.26 0.56]	0.426327	0.125796
DOCK7	-0.0420024	22	[-0.46 0.39]	0.852766	0.053324
ATG4C	0.306329	22	[-0.13 0.64]	0.165581	0.289989
LINC00466	-0.109658	22	[-0.51 0.33]	0.627117	0.0771728
ALG6	0.229276	22	[-0.21 0.59]	0.304712	0.178918
ITGB3BP	-0.0751321	22	[-0.48 0.36]	0.739662	0.0622347
BX004807.1	-0.291083	22	[-0.63 0.15]	0.188753	0.26514
EFCAB7	0.298953	22	[-0.14 0.64]	0.176532	0.277795
PGM1	-0.530554	22	[-0.78 -0.14]	0.0110777	0.74697
ROR1	0.237664	22	[-0.2 0.6]	0.286863	0.189232
CACHD1	-0.29796	22	[-0.64 0.14]	0.178042	0.276179
RAVER2	-0.567792	22	[-0.8 -0.19]	0.00584397	0.816302
JAK1	0.0372244	22	[-0.39 0.45]	0.869367	0.0524621
AK4	-0.0489086	22	[-0.46 0.38]	0.828879	0.0547563
DNAJC6	0.195536	22	[-0.25 0.57]	0.38317	0.141795
AL139294.1	0.0763028	22	[-0.36 0.48]	0.735745	0.062645
LEPR	0.0782459	22	[-0.36 0.48]	0.729257	0.0633407
PDE4B	0.439987	22	[0.02 0.73]	0.0404491	0.554972
SGIP1	-0.0397743	22	[-0.45 0.39]	0.8605	0.052909
WDR78	0.21718	22	[-0.23 0.59]	0.33162	0.164809
MIER1	0.304339	22	[-0.13 0.64]	0.168487	0.286668
SLC35D1	0.200987	22	[-0.24 0.57]	0.369779	0.147324
C1orf141	0.192041	22	[-0.25 0.57]	0.391895	0.138344
IL12RB2	0.276628	22	[-0.16 0.63]	0.21267	0.242867
SERBP1	-0.127851	22	[-0.52 0.31]	0.570711	0.0874821
GADD45A	0.467867	22	[0.06 0.74]	0.0281048	0.615694
GNG12	-0.0448595	22	[-0.46 0.38]	0.842867	0.0538897
GNG12-AS1	-0.133535	22	[-0.53 0.31]	0.553556	0.0910615
WLS	0.391279	22	[-0.04 0.7 ]	0.0717487	0.450868
AL033530.1	0.167261	22	[-0.27 0.55]	0.456881	0.115937
LRRC7	0.484413	22	[0.08 0.75]	0.0223341	0.651425
LRRC40	0.164822	22	[-0.28 0.55]	0.463562	0.113924
SRSF11	-0.25909	22	[-0.61 0.18]	0.244295	0.217561
ANKRD13C	0.194861	22	[-0.25 0.57]	0.384845	0.141123
HHLA3	0.388505	22	[-0.04 0.7 ]	0.073965	0.445118
CTH	0.191221	22	[-0.25 0.57]	0.39396	0.137544
PTGER3	0.253632	22	[-0.19 0.61]	0.254727	0.210073
ZRANB2	-0.301308	22	[-0.64 0.14]	0.172983	0.281653
ZRANB2-AS2	0.332704	22	[-0.1 0.66]	0.130302	0.336118
NEGR1	-0.0227311	22	[-0.44 0.4 ]	0.920021	0.0504888
AL513166.1	-0.146292	22	[-0.53 0.29]	0.515933	0.0997296
AL583808.1	0.0365914	22	[-0.39 0.45]	0.871571	0.0523558
AL591463.1	0.224016	22	[-0.22 0.59]	0.316244	0.172672
LRRIQ3	0.0839668	22	[-0.35 0.49]	0.71026	0.0654955
CRYZ	-0.353007	22	[-0.67 0.08]	0.107077	0.374143
TYW3	0.183198	22	[-0.26 0.56]	0.414466	0.129935
SLC44A5	0.341133	22	[-0.09 0.67]	0.120259	0.351652
ACADM	-0.602639	22	[-0.82 -0.24]	0.00299439	0.872042
RABGGTB	0.174731	22	[-0.27 0.56]	0.436725	0.122315
MSH4	-0.0886149	22	[-0.49 0.35]	0.694946	0.0673642
ST6GALNAC3	0.0487019	22	[-0.38 0.46]	0.829592	0.0547102
ST6GALNAC5	0.152331	22	[-0.29 0.54]	0.49856	0.104145
PIGK	0.244703	22	[-0.2 0.6]	0.2724	0.198224
AK5	0.146966	22	[-0.29 0.54]	0.513981	0.100212
AC118549.1	0.136177	22	[-0.3 0.53]	0.545665	0.0927839
USP33	-0.196998	22	[-0.57 0.24]	0.379552	0.14326
MIGA1	0.196391	22	[-0.25 0.57]	0.381052	0.14265
NEXN-AS1	0.12299	22	[-0.31 0.52]	0.585562	0.0845578
NEXN	-0.403105	22	[-0.7 0.02]	0.0628587	0.47565
FUBP1	-0.41935	22	[-0.71 0. ]	0.0520472	0.51029
GIPC2	-0.157178	22	[-0.54 0.28]	0.48483	0.107835
AC096531.2	0.180508	22	[-0.26 0.56]	0.421471	0.127468
PTGFR	0.282635	22	[-0.16 0.63]	0.202498	0.251969
IFI44L	0.117945	22	[-0.32 0.51]	0.601148	0.0816544
IFI44	0.157404	22	[-0.28 0.54]	0.484194	0.10801
AC104837.1	0.362817	22	[-0.07 0.68]	0.0970081	0.39323
ADGRL4	0.0728993	22	[-0.36 0.48]	0.747151	0.0614704
ADGRL2	0.375258	22	[-0.06 0.69]	0.0852668	0.418036
AC117944.1	0.0533528	22	[-0.38 0.46]	0.813583	0.0557954
AL157944.1	0.0637188	22	[-0.37 0.47]	0.778167	0.0585793
LINC01362	0.141652	22	[-0.3 0.53]	0.529474	0.0964742
LINC01725	0.193647	22	[-0.25 0.57]	0.387873	0.13992
TTLL7	-0.248448	22	[-0.61 0.19]	0.264894	0.203134
PRKACB	0.0625939	22	[-0.37 0.47]	0.781991	0.0582526
AL450063.1	0.115452	22	[-0.32 0.51]	0.608914	0.0802686
SAMD13	0.32499	22	[-0.11 0.66]	0.140008	0.322227
UOX	0.197534	22	[-0.24 0.57]	0.37823	0.143801
RPF1	0.00832191	22	[-0.41 0.43]	0.97068	0.0494755
GNG5	-0.00940075	22	[-0.43 0.41]	0.966881	0.0495187
AL359762.3	0.12505	22	[-0.31 0.52]	0.579249	0.0857816
SPATA1	-0.0158366	22	[-0.43 0.41]	0.944235	0.0498864
CTBS	0.0624352	22	[-0.37 0.47]	0.782531	0.058207
SSX2IP	0.199384	22	[-0.24 0.57]	0.373688	0.14568
LPAR3	0.168947	22	[-0.27 0.55]	0.45229	0.117348
WDR63	-0.0863131	22	[-0.49 0.35]	0.702516	0.0664255
MCOLN3	0.225042	22	[-0.22 0.59]	0.313974	0.173877
AL603750.1	-0.318285	22	[-0.65 0.12]	0.148851	0.310419
SYDE2	-0.210916	22	[-0.58 0.23]	0.346092	0.157857
C1orf52	0.0626017	22	[-0.37 0.47]	0.781965	0.0582549
BCL10	0.253964	22	[-0.19 0.61]	0.254083	0.210524
AL078459.1	0.0519665	22	[-0.38 0.46]	0.818347	0.0554614
DDAH1	0.236263	22	[-0.21 0.6 ]	0.289798	0.187479
CCN1	0.388426	22	[-0.04 0.7 ]	0.0740288	0.444955
ZNHIT6	0.234298	22	[-0.21 0.6 ]	0.293946	0.185041
COL24A1	0.431798	22	[0.01 0.72]	0.0447811	0.537178
LINC02795	0.147422	22	[-0.29 0.54]	0.512661	0.10054
ODF2L	-0.351871	22	[-0.67 0.08]	0.10829	0.371962
CLCA4-AS1	0.372659	22	[-0.06 0.69]	0.0876271	0.412802
SH3GLB1	0.329118	22	[-0.11 0.66]	0.134752	0.32962
SELENOF	0.130826	22	[-0.31 0.52]	0.561703	0.089334
HS2ST1	0.190476	22	[-0.25 0.57]	0.395839	0.136822
LMO4	-0.0999611	22	[-0.5 0.34]	0.658053	0.0723757
PKN2-AS1	0.0387434	22	[-0.39 0.45]	0.864083	0.0527247
PKN2	-0.314801	22	[-0.65 0.12]	0.153598	0.304381
GTF2B	0.110641	22	[-0.33 0.51]	0.624015	0.0776856
KYAT3	-0.00230729	22	[-0.42 0.42]	0.991869	0.0493308
GBP3	0.194072	22	[-0.25 0.57]	0.38681	0.140341
GBP1	0.0756113	22	[-0.36 0.48]	0.738058	0.0624018
PTGES3P1	0.29786	22	[-0.14 0.64]	0.178195	0.276016
GBP2	0.565713	22	[0.19 0.8 ]	0.00606815	0.812674
GBP4	0.170923	22	[-0.27 0.55]	0.446939	0.119024
AL596214.1	0.197775	22	[-0.24 0.57]	0.377637	0.144044
LRRC8B	0.19646	22	[-0.25 0.57]	0.380879	0.14272
LRRC8C-DT	0.0362299	22	[-0.39 0.45]	0.872829	0.052296
ZNF326	0.102582	22	[-0.33 0.5 ]	0.649635	0.0736253
LINC02609	0.0898906	22	[-0.34 0.49]	0.690763	0.0678957
ZNF644	-0.0838035	22	[-0.49 0.35]	0.7108	0.0654318
HFM1	0.177626	22	[-0.26 0.56]	0.429044	0.124873
CDC7	0.257325	22	[-0.18 0.61]	0.247638	0.215119
TGFBR3	0.520021	22	[0.13 0.77]	0.0131094	0.725909
BRDT	0.268655	22	[-0.17 0.62]	0.226689	0.231128
BTBD8	-0.047629	22	[-0.46 0.38]	0.833294	0.0544742
GLMN	0.173081	22	[-0.27 0.55]	0.441137	0.120878
RPAP2	-0.212403	22	[-0.58 0.23]	0.342624	0.159485
EVI5	-0.187245	22	[-0.56 0.25]	0.404051	0.133726
RPL5	-0.223766	22	[-0.59 0.22]	0.316798	0.172379
DIPK1A	-0.331147	22	[-0.66 0.11]	0.132222	0.333287
MTF2	0.0245546	22	[-0.4 0.44]	0.913627	0.0506843
TMED5	0.381555	22	[-0.05 0.69]	0.0797442	0.43083
CCDC18	0.174579	22	[-0.27 0.56]	0.437131	0.122182
CCDC18-AS1	0.0356383	22	[-0.39 0.45]	0.87489	0.0521993
DR1	-0.275249	22	[-0.62 0.17]	0.215052	0.240809
FNBP1L	0.366918	22	[-0.06 0.68]	0.0930132	0.401336
BCAR3	0.522344	22	[0.13 0.77]	0.0126371	0.7306
DNTTIP2	-0.00796689	22	[-0.43 0.42]	0.97193	0.0494624
GCLM	0.100999	22	[-0.33 0.5 ]	0.654714	0.0728666
ARHGAP29	-0.679799	22	[-0.86 -0.36]	0.000500858	0.957021
ABCD3	-0.18929	22	[-0.57 0.25]	0.398842	0.135678
F3	-0.0617092	22	[-0.47 0.37]	0.785002	0.058
SLC44A3-AS1	0.277977	22	[-0.16 0.63]	0.210357	0.244892
SLC44A3	0.149279	22	[-0.29 0.54]	0.507304	0.101888
CNN3	0.268204	22	[-0.17 0.62]	0.227501	0.230475
AC105942.1	-0.0589478	22	[-0.47 0.37]	0.794419	0.0572351
ALG14	0.334821	22	[-0.1 0.66]	0.127725	0.339984
TLCD4-RWDD3	-0.224635	22	[-0.59 0.22]	0.314873	0.173398
AC092802.1	-0.0970647	22	[-0.5 0.34]	0.667402	0.0710353
LINC02607	0.0719225	22	[-0.36 0.48]	0.750434	0.0611436
LINC02790	0.0754406	22	[-0.36 0.48]	0.738629	0.0623421
RPL7P9	0.189267	22	[-0.25 0.57]	0.3989	0.135656
PTBP2	-0.331969	22	[-0.66 0.1 ]	0.131205	0.33478
DPYD	-0.136961	22	[-0.53 0.3 ]	0.543332	0.0933025
DPYD-AS1	-0.0311187	22	[-0.45 0.4 ]	0.890657	0.0515136
SEC63P1	0.201678	22	[-0.24 0.57]	0.368101	0.148038
SNX7	0.154105	22	[-0.29 0.54]	0.493512	0.10548
AL445433.2	0.172812	22	[-0.27 0.55]	0.441857	0.120646
PLPPR4	0.163151	22	[-0.28 0.55]	0.468171	0.112564
PALMD	0.191448	22	[-0.25 0.57]	0.393389	0.137765
FRRS1	0.346566	22	[-0.09 0.67]	0.114089	0.361858
AGL	-0.618431	22	[-0.82 -0.27]	0.00215589	0.893891
MFSD14A	0.0690969	22	[-0.36 0.48]	0.759955	0.0602241
AC093019.2	-0.0554862	22	[-0.47 0.37]	0.806263	0.056327
SASS6	0.0208781	22	[-0.4 0.44]	0.926523	0.0503057
TRMT13	0.0711716	22	[-0.36 0.48]	0.752961	0.0608955
LRRC39	0.116398	22	[-0.32 0.51]	0.605963	0.0807905
DBT	-0.037147	22	[-0.45 0.39]	0.869636	0.052449
AL445928.2	0.189493	22	[-0.25 0.57]	0.398328	0.135873
RTCA-AS1	0.0860593	22	[-0.35 0.49]	0.703352	0.0663236
RTCA	-0.0112013	22	[-0.43 0.41]	0.960542	0.0496027
CDC14A	0.0684396	22	[-0.36 0.48]	0.762174	0.0600156
BCAS2P2	-0.426107	22	[-0.72 -0.01]	0.0479982	0.524856
LINC01349	0.35341	22	[-0.08 0.67]	0.106648	0.374919
EXTL2	-0.403334	22	[-0.71 0.02]	0.0626952	0.476134
SLC30A7	0.138653	22	[-0.3 0.53]	0.538314	0.0944328
DPH5	-0.0600736	22	[-0.47 0.37]	0.790576	0.0575426
AC093157.1	0.239936	22	[-0.2 0.6]	0.282144	0.1921
S1PR1	0.122256	22	[-0.32 0.52]	0.587818	0.0841273
LINC01307	0.0306097	22	[-0.4 0.45]	0.892436	0.0514423
OLFM3	0.211181	22	[-0.23 0.58]	0.345472	0.158146
AC099567.1	0.230718	22	[-0.21 0.59]	0.301596	0.18066
COL11A1	0.160523	22	[-0.28 0.55]	0.475464	0.110459
AC095032.1	-0.289368	22	[-0.63 0.15]	0.191489	0.262432
RNPC3	-0.363902	22	[-0.68 0.07]	0.0959395	0.395366
AMY2B	-0.389609	22	[-0.7 0.04]	0.0730763	0.447405
AL512844.1	0.395562	22	[-0.03 0.7 ]	0.0684253	0.459795
AL355306.2	-0.0347389	22	[-0.45 0.39]	0.878024	0.0520554
AC114491.1	-0.0681853	22	[-0.48 0.36]	0.763033	0.0599356
VAV3	0.25361	22	[-0.19 0.61]	0.254768	0.210045
LINC02785	0.131777	22	[-0.31 0.52]	0.558839	0.0899356
SLC25A24	-0.580759	22	[-0.81 -0.21]	0.00459566	0.838191
SLC25A24P1	0.136749	22	[-0.3 0.53]	0.543962	0.0931621
FAM102B	0.136057	22	[-0.3 0.53]	0.546021	0.0927051
PRPF38B	-0.138085	22	[-0.53 0.3 ]	0.539996	0.0940516
STXBP3	-0.0849449	22	[-0.49 0.35]	0.707028	0.0658799
AKNAD1	-0.352223	22	[-0.67 0.08]	0.107912	0.372639
GPSM2	-0.272288	22	[-0.62 0.17]	0.220228	0.236428
WDR47	-0.0489905	22	[-0.46 0.38]	0.828596	0.0547746
TAF13	-0.0406589	22	[-0.45 0.39]	0.857428	0.053071
AL356488.3	0.219362	22	[-0.22 0.59]	0.326663	0.167288
TMEM167B	-0.251244	22	[-0.61 0.19]	0.259379	0.206856
SARS	0.285356	22	[-0.15 0.63]	0.197998	0.256165
CELSR2	0.0179412	22	[-0.41 0.44]	0.936837	0.0500474
SORT1	-0.298369	22	[-0.64 0.14]	0.177419	0.276844
PSMA5	-0.22027	22	[-0.59 0.22]	0.324616	0.168327
SYPL2	-0.549394	22	[-0.79 -0.17]	0.00808758	0.783149
ATXN7L2	-0.294443	22	[-0.64 0.15]	0.183466	0.270498
CYB561D1	-0.641777	22	[-0.84 -0.3 ]	0.00128353	0.922011
AMIGO1	-0.360292	22	[-0.68 0.07]	0.0995299	0.388276
GNAI3	0.121904	22	[-0.32 0.52]	0.588904	0.0839212
AMPD2	0.278728	22	[-0.16 0.63]	0.209076	0.246024
GSTM4	-0.118259	22	[-0.51 0.32]	0.600175	0.0818309
GSTM2	-0.12777	22	[-0.52 0.31]	0.570955	0.0874327
GSTM3	-0.379705	22	[-0.69 0.05]	0.081338	0.427055
CSF1	0.339203	22	[-0.1 0.67]	0.122508	0.348062
AHCYL1	-0.333669	22	[-0.66 0.1 ]	0.129123	0.337878
STRIP1	-0.102274	22	[-0.5 0.33]	0.650622	0.0734767
ALX3	-0.115337	22	[-0.51 0.32]	0.609274	0.0802053
KCNC4	0.154923	22	[-0.29 0.54]	0.491194	0.106102
RBM15-AS1	0.21507	22	[-0.23 0.58]	0.336454	0.16244
RBM15	0.0883023	22	[-0.35 0.49]	0.695972	0.0672352
LAMTOR5-AS1	0.0059531	22	[-0.42 0.43]	0.979024	0.0493989
SLC16A4	-0.0845532	22	[-0.49 0.35]	0.708322	0.0657254
LAMTOR5	0.256937	22	[-0.18 0.61]	0.248376	0.214586
KCNA2	0.172883	22	[-0.27 0.55]	0.441668	0.120707
CD53	0.182723	22	[-0.26 0.56]	0.415699	0.129496
AL360270.1	-0.314914	22	[-0.65 0.12]	0.153442	0.304576
LRIF1	-0.304918	22	[-0.64 0.13]	0.167639	0.287631
DRAM2	-0.388434	22	[-0.7 0.04]	0.074022	0.444973
CEPT1	0.0269087	22	[-0.4 0.44]	0.905381	0.0509591
ATP5PB	-0.234355	22	[-0.6 0.21]	0.293825	0.185111
C1orf162	-0.129435	22	[-0.52 0.31]	0.565907	0.0884622
RAP1A	-0.104015	22	[-0.5 0.33]	0.64505	0.0743231
INKA2	-0.339534	22	[-0.67 0.1 ]	0.122119	0.348678
DDX20	-0.107625	22	[-0.51 0.33]	0.633555	0.0761274
KCND3	0.3846	22	[-0.04 0.69]	0.0771716	0.43707
AL445426.1	0.310973	22	[-0.13 0.65]	0.158935	0.297826
CTTNBP2NL	-0.333868	22	[-0.66 0.1 ]	0.128881	0.33824
WNT2B	-0.283522	22	[-0.63 0.16]	0.201023	0.253332
ST7L	-0.0583419	22	[-0.47 0.37]	0.796489	0.0570721
CAPZA1	0.107737	22	[-0.33 0.51]	0.633202	0.076184
MOV10	0.403591	22	[-0.02 0.71]	0.0625124	0.476676
RHOC	0.147511	22	[-0.29 0.54]	0.512402	0.100605
LINC01356	0.0394951	22	[-0.39 0.45]	0.861471	0.0528586
LINC01357	-0.120056	22	[-0.52 0.32]	0.594604	0.0828532
SLC16A1	0.0884857	22	[-0.35 0.49]	0.69537	0.0673108
SLC16A1-AS1	0.571468	22	[0.2 0.8]	0.00546452	0.822637
AL390242.1	-0.00696236	22	[-0.43 0.42]	0.975469	0.0494284
LRIG2-DT	0.340019	22	[-0.1 0.67]	0.121553	0.349579
LRIG2	-0.389613	22	[-0.7 0.04]	0.073073	0.447414
MAGI3	0.0606986	22	[-0.37 0.47]	0.788445	0.0577159
PHTF1	0.247988	22	[-0.19 0.61]	0.26581	0.202526
RSBN1	0.229402	22	[-0.21 0.59]	0.304439	0.17907
AL137856.1	0.187715	22	[-0.25 0.56]	0.40285	0.134172
PTPN22	-0.0321684	22	[-0.45 0.39]	0.886991	0.0516645
AP4B1	-0.0278303	22	[-0.44 0.4 ]	0.902155	0.0510736
HIPK1	-0.130618	22	[-0.52 0.31]	0.562331	0.089203
OLFML3	-0.213673	22	[-0.58 0.23]	0.339676	0.160887
SYT6	-0.551112	22	[-0.79 -0.17]	0.00785182	0.786342
TRIM33	0.102938	22	[-0.33 0.5 ]	0.648494	0.0737978
BCAS2	-0.621033	22	[-0.83 -0.27]	0.00203889	0.897275
DENND2C	-0.560032	22	[-0.79 -0.18]	0.0067173	0.802603
AMPD1	-0.148972	22	[-0.54 0.29]	0.50819	0.101664
NRAS	-0.115882	22	[-0.51 0.32]	0.607571	0.0805054
CSDE1	-0.17816	22	[-0.56 0.26]	0.427637	0.12535
SIKE1	0.145099	22	[-0.29 0.53]	0.519399	0.0988812
NGF-AS1	0.0462012	22	[-0.38 0.46]	0.838227	0.0541684
NGF	0.306731	22	[-0.13 0.64]	0.164999	0.290662
VANGL1	0.519414	22	[0.13 0.77]	0.0132352	0.724679
CASQ2	0.391215	22	[-0.04 0.7 ]	0.0717989	0.450736
SLC22A15	0.233843	22	[-0.21 0.6 ]	0.29491	0.18448
ATP1A1	0.340171	22	[-0.1 0.67]	0.121376	0.349861
ATP1A1-AS1	0.167799	22	[-0.27 0.55]	0.455411	0.116386
CD58	0.128988	22	[-0.31 0.52]	0.567259	0.0881846
IGSF3	-0.0794973	22	[-0.48 0.35]	0.725088	0.0637984
PTGFRN	0.0743942	22	[-0.36 0.48]	0.742135	0.0619794
TTF2	0.446047	22	[0.03 0.73]	0.0374597	0.568172
TRIM45	-0.0763241	22	[-0.48 0.36]	0.735674	0.0626525
VTCN1	0.0450017	22	[-0.38 0.46]	0.842375	0.0539188
MAN1A2	-0.208734	22	[-0.58 0.23]	0.351221	0.15549
TENT5C	0.266514	22	[-0.17 0.62]	0.230557	0.228041
GDAP2	0.0112873	22	[-0.41 0.43]	0.96024	0.049607
WDR3	0.311413	22	[-0.13 0.65]	0.158314	0.298577
SPAG17	0.412614	22	[-0.01 0.71]	0.0563409	0.495854
TBX15	-0.423653	22	[-0.72 -0. ]	0.0494393	0.519558
WARS2	0.311805	22	[-0.13 0.65]	0.157763	0.299245
WARS2-AS1	-0.0436505	22	[-0.46 0.39]	0.847053	0.0536457
ZNF697	0.0429939	22	[-0.39 0.46]	0.849329	0.053516
PHGDH	0.117233	22	[-0.32 0.51]	0.603361	0.0812554
HMGCS2	0.0944317	22	[-0.34 0.5 ]	0.675943	0.0698532
NOTCH2	0.166838	22	[-0.27 0.55]	0.458034	0.115586
SEC22B	0.220976	22	[-0.22 0.59]	0.323027	0.16914
AC244669.2	-0.0758912	22	[-0.48 0.36]	0.737121	0.0625
AC244669.1	0.101363	22	[-0.33 0.5 ]	0.653545	0.0730398
NBPF8	0.378689	22	[-0.05 0.69]	0.0822231	0.424989
PFN1P2	0.205047	22	[-0.24 0.58]	0.359984	0.151558
AC241952.1	-0.127913	22	[-0.52 0.31]	0.570523	0.0875202
NBPF26	0.182342	22	[-0.26 0.56]	0.416688	0.129145
LINC00623	-0.0480256	22	[-0.46 0.38]	0.831925	0.0545608
AC244453.1	0.461837	22	[0.05 0.74]	0.0304807	0.602583
SRGAP2C	0.38611	22	[-0.04 0.69]	0.0759195	0.440176
LINC02798	0.187565	22	[-0.25 0.56]	0.403235	0.134029
EMBP1	0.247828	22	[-0.19 0.61]	0.266128	0.202315
NBPF17P	0.320536	22	[-0.12 0.65]	0.145839	0.314356
AC239800.1	0.00142892	22	[-0.42 0.42]	0.994965	0.0493234
SRGAP2D	0.346985	22	[-0.09 0.67]	0.113623	0.362651
NBPF15	0.401047	22	[-0.02 0.7 ]	0.064342	0.471308
FP700111.1	0.220058	22	[-0.22 0.59]	0.325092	0.168085
SRGAP2B	0.285789	22	[-0.15 0.63]	0.197289	0.256836
LINC01145	-0.122824	22	[-0.52 0.32]	0.586073	0.0844599
NBPF20	0.453855	22	[0.04 0.73]	0.0338669	0.585193
AC239860.1	-0.396311	22	[-0.7 0.03]	0.0678563	0.461363
NBPF25P	0.267098	22	[-0.17 0.62]	0.229497	0.228881
GPR89A	-0.0494991	22	[-0.46 0.38]	0.826843	0.0548891
PDZK1	-0.401022	22	[-0.7 0.02]	0.0643599	0.471256
CD160	0.0199328	22	[-0.41 0.44]	0.929842	0.0502182
RNF115	0.0222553	22	[-0.4 0.44]	0.92169	0.0504403
POLR3C	-0.0637504	22	[-0.47 0.37]	0.77806	0.0585885
NUDT17	-0.574384	22	[-0.8 -0.2]	0.00517829	0.82759
PIAS3	-0.0367856	22	[-0.45 0.39]	0.870894	0.0523882
ANKRD35	0.373182	22	[-0.06 0.69]	0.0871482	0.413853
ITGA10	0.315279	22	[-0.12 0.65]	0.15294	0.305206
PEX11B	-0.174904	22	[-0.56 0.27]	0.436265	0.122466
RBM8A	-0.188941	22	[-0.57 0.25]	0.39973	0.135343
GNRHR2	-0.494109	22	[-0.76 -0.09]	0.0194212	0.672107
LIX1L	-0.432547	22	[-0.72 -0.01]	0.0443705	0.538803
POLR3GL	-0.401813	22	[-0.7 0.02]	0.063787	0.472922
TXNIP	0.461425	22	[0.05 0.74]	0.0306486	0.601686
HJV	-0.24373	22	[-0.6 0.2]	0.274371	0.196962
LINC01719	-0.241749	22	[-0.6 0.2]	0.278412	0.194413
NBPF10	-0.292275	22	[-0.64 0.15]	0.186865	0.267033
SEC22B4P	0.285454	22	[-0.15 0.63]	0.197837	0.256317
HYDIN2	0.190303	22	[-0.25 0.57]	0.396277	0.136654
NBPF12	0.362646	22	[-0.07 0.68]	0.0971775	0.392893
AC244394.2	-0.124629	22	[-0.52 0.31]	0.580536	0.0855298
AC244394.1	-0.258263	22	[-0.61 0.18]	0.245856	0.216415
PRKAB2	-0.386791	22	[-0.7 0.04]	0.0753593	0.44158
AC242426.2	-0.273878	22	[-0.62 0.17]	0.217439	0.238774
FMO5	-0.0671106	22	[-0.48 0.36]	0.766667	0.0596005
CHD1L	-0.221965	22	[-0.59 0.22]	0.32081	0.170283
LINC00624	-0.0988553	22	[-0.5 0.34]	0.661617	0.071859
BCL9	-0.0222153	22	[-0.44 0.4 ]	0.92183	0.0504363
ACP6	0.0249249	22	[-0.4 0.44]	0.91233	0.0507259
GPR89B	0.127282	22	[-0.31 0.52]	0.57244	0.0871334
LINC02804	0.190752	22	[-0.25 0.57]	0.395143	0.137089
NBPF11	0.266625	22	[-0.17 0.62]	0.230354	0.228201
LINC01138	-0.326539	22	[-0.66 0.11]	0.138019	0.324991
NBPF14	-0.129068	22	[-0.52 0.31]	0.567019	0.0882337
PDE4DIP	-0.295566	22	[-0.64 0.14]	0.181722	0.272304
AC239802.1	0.146166	22	[-0.29 0.53]	0.5163	0.0996393
AC239802.2	0.0320417	22	[-0.39 0.45]	0.887434	0.051646
AC239804.1	0.0940935	22	[-0.34 0.5 ]	0.677043	0.0697039
NBPF9	0.19968	22	[-0.24 0.57]	0.372964	0.145983
AC245297.3	0.0158753	22	[-0.41 0.43]	0.944099	0.0498891
AC245297.1	-0.0759453	22	[-0.48 0.36]	0.73694	0.062519
AC242842.3	-0.458306	22	[-0.74 -0.05]	0.0319438	0.594894
LINC00869	0.212726	22	[-0.23 0.58]	0.341873	0.159841
HIST2H2BD	-0.179952	22	[-0.56 0.26]	0.422926	0.126964
HIST2H2BE	-0.258458	22	[-0.61 0.18]	0.245488	0.216685
BOLA1	-0.188799	22	[-0.57 0.25]	0.400089	0.135207
SF3B4	0.212016	22	[-0.23 0.58]	0.343525	0.15906
OTUD7B	0.117792	22	[-0.32 0.51]	0.601625	0.0815681
AC244033.2	0.0546019	22	[-0.38 0.47]	0.809295	0.0561041
VPS45	-0.225656	22	[-0.59 0.22]	0.31262	0.174601
PLEKHO1	-0.205928	22	[-0.58 0.24]	0.357879	0.15249
AC242988.2	-0.232073	22	[-0.6 0.21]	0.298686	0.182309
ANP32E	-0.09297	22	[-0.5 0.34]	0.680701	0.0692119
CA14	-0.373289	22	[-0.69 0.06]	0.0870501	0.414069
APH1A	-0.0441571	22	[-0.46 0.38]	0.845299	0.0537471
C1orf54	-0.179965	22	[-0.56 0.26]	0.422892	0.126976
CIART	-0.565435	22	[-0.8 -0.19]	0.00609861	0.812188
MRPS21	-0.059833	22	[-0.47 0.37]	0.791397	0.0574763
PRPF3	0.0510972	22	[-0.38 0.46]	0.821338	0.0552565
RPRD2	-0.0684818	22	[-0.48 0.36]	0.762032	0.060029
TARS2	0.0881734	22	[-0.35 0.49]	0.696396	0.0671821
ECM1	0.135119	22	[-0.3 0.53]	0.54882	0.0920893
FALEC	-0.0955303	22	[-0.5 0.34]	0.672375	0.0703422
AL356356.1	0.313496	22	[-0.12 0.65]	0.155403	0.302137
ADAMTSL4	0.48843	22	[0.08 0.75]	0.0210876	0.660021
ADAMTSL4-AS1	0.125678	22	[-0.31 0.52]	0.577328	0.0861596
MCL1	-0.0414273	22	[-0.46 0.39]	0.854761	0.0532146
ENSA	-0.313454	22	[-0.65 0.12]	0.155462	0.302065
GOLPH3L	0.0459869	22	[-0.38 0.46]	0.838968	0.0541233
HORMAD1	-0.0704173	22	[-0.48 0.36]	0.755502	0.060649
CTSS	-0.162321	22	[-0.55 0.28]	0.470467	0.111896
CTSK	-0.237623	22	[-0.6 0.2]	0.286948	0.189181
ARNT	-0.136655	22	[-0.53 0.3 ]	0.544244	0.0930992
SETDB1	-0.247333	22	[-0.61 0.19]	0.267116	0.201663
CERS2	0.146745	22	[-0.29 0.54]	0.51462	0.100054
MINDY1	0.197721	22	[-0.24 0.57]	0.377768	0.14399
PRUNE1	0.0735517	22	[-0.36 0.48]	0.74496	0.0616912
BNIPL	-0.321272	22	[-0.65 0.12]	0.144864	0.315649
CDC42SE1	0.0903056	22	[-0.34 0.49]	0.689404	0.0680704
GABPB2	0.446901	22	[0.03 0.73]	0.0370529	0.570033
RPS29P29	-0.343974	22	[-0.67 0.09]	0.117003	0.356971
AL592424.1	-0.149897	22	[-0.54 0.29]	0.50553	0.10234
SEMA6C	-0.315273	22	[-0.65 0.12]	0.152948	0.305196
SCNM1	-0.078117	22	[-0.48 0.36]	0.729687	0.0632939
LYSMD1	-0.0645694	22	[-0.47 0.37]	0.775279	0.0588303
VPS72	-0.539813	22	[-0.78 -0.15]	0.00951176	0.765008
PIP5K1A	-0.123163	22	[-0.52 0.31]	0.585031	0.0846597
PSMD4	0.00922634	22	[-0.41 0.43]	0.967495	0.0495114
ZNF687	-0.146629	22	[-0.54 0.29]	0.514955	0.0999708
PI4KB	0.0734766	22	[-0.36 0.48]	0.745212	0.0616657
RFX5	-0.102715	22	[-0.5 0.33]	0.649209	0.0736896
SELENBP1	-0.185281	22	[-0.56 0.26]	0.409089	0.131873
PSMB4	-0.0946361	22	[-0.5 0.34]	0.675278	0.0699437
POGZ	-0.308615	22	[-0.65 0.13]	0.162285	0.293832
TUFT1	-0.000383485	22	[-0.42 0.42]	0.998649	0.0493191
SNX27	0.104278	22	[-0.33 0.5 ]	0.644212	0.074452
MRPL9	-0.192002	22	[-0.57 0.25]	0.391994	0.138306
TDRKH	-0.130815	22	[-0.52 0.31]	0.561738	0.0893268
LINGO4	0.0673355	22	[-0.36 0.48]	0.765906	0.0596702
RORC	0.224972	22	[-0.22 0.59]	0.314127	0.173795
THEM4	0.0572684	22	[-0.37 0.47]	0.80016	0.0567875
AL450992.2	-0.152766	22	[-0.54 0.29]	0.497321	0.10447
S100A10	0.161431	22	[-0.28 0.55]	0.472936	0.111182
S100A11	0.234358	22	[-0.21 0.6 ]	0.293818	0.185115
FLG-AS1	0.217588	22	[-0.22 0.59]	0.33069	0.16527
S100A6	-0.135419	22	[-0.53 0.3 ]	0.547923	0.092286
S100A4	0.013845	22	[-0.41 0.43]	0.951239	0.0497525
S100A13	0.07389	22	[-0.36 0.48]	0.743826	0.0618065
S100A1	-0.0589788	22	[-0.47 0.37]	0.794313	0.0572435
CHTOP	-0.116896	22	[-0.51 0.32]	0.60441	0.0810674
SNAPIN	0.0867506	22	[-0.35 0.49]	0.701075	0.0666019
ILF2	0.199791	22	[-0.24 0.57]	0.372694	0.146096
NPR1	0.158325	22	[-0.28 0.54]	0.481606	0.108728
INTS3	0.128979	22	[-0.31 0.52]	0.567287	0.0881789
GATAD2B	-0.111037	22	[-0.51 0.33]	0.622767	0.0778935
AL358472.5	-0.446175	22	[-0.73 -0.03]	0.0373988	0.568449
DENND4B	-0.0894604	22	[-0.49 0.35]	0.692172	0.0677156
CRTC2	0.111433	22	[-0.33 0.51]	0.621517	0.0781028
SLC39A1	-0.118837	22	[-0.51 0.32]	0.59838	0.082158
AL358472.7	-0.281452	22	[-0.63 0.16]	0.204474	0.250159
CREB3L4	-0.0944322	22	[-0.5 0.34]	0.675941	0.0698534
RPS27	-0.125208	22	[-0.52 0.31]	0.578765	0.0858765
NUP210L	0.0864788	22	[-0.35 0.49]	0.70197	0.0664922
TPM3	0.460322	22	[0.05 0.74]	0.031102	0.599284
C1orf189	0.0836922	22	[-0.35 0.49]	0.711168	0.0653884
C1orf43	-0.152562	22	[-0.54 0.29]	0.497903	0.104317
UBAP2L	-0.200291	22	[-0.57 0.24]	0.371475	0.146608
HAX1	-0.193527	22	[-0.57 0.25]	0.388172	0.139802
ATP8B2	0.208114	22	[-0.23 0.58]	0.352684	0.154824
IL6R-AS1	0.0433333	22	[-0.39 0.46]	0.848152	0.0535828
IL6R	0.375053	22	[-0.06 0.69]	0.0854508	0.417623
SHE	-0.278471	22	[-0.63 0.16]	0.209514	0.245636
TDRD10	0.118649	22	[-0.32 0.51]	0.598963	0.0820515
UBE2Q1	0.0634879	22	[-0.37 0.47]	0.778952	0.0585118
ADAR	0.219652	22	[-0.22 0.59]	0.326009	0.167619
KCNN3	0.199061	22	[-0.24 0.57]	0.374479	0.14535
PMVK	-0.123517	22	[-0.52 0.31]	0.583945	0.0848685
PBXIP1	0.0914645	22	[-0.34 0.49]	0.685614	0.0685626
PYGO2	0.14381	22	[-0.3 0.53]	0.523157	0.0979732
CKS1B	0.102427	22	[-0.33 0.5 ]	0.650131	0.0735505
FLAD1	0.0396281	22	[-0.39 0.45]	0.861008	0.0528825
ZBTB7B	-0.323228	22	[-0.66 0.11]	0.142294	0.319101
ADAM15	0.302777	22	[-0.14 0.64]	0.170795	0.284076
SLC50A1	-0.0830727	22	[-0.49 0.35]	0.713218	0.0651482
DPM3	-0.0661488	22	[-0.47 0.37]	0.769924	0.0593054
AC234582.1	-0.319571	22	[-0.65 0.12]	0.147125	0.312664
THBS3	-0.0845296	22	[-0.49 0.35]	0.7084	0.0657161
FAM189B	0.106064	22	[-0.33 0.51]	0.638516	0.075339
SCAMP3	-0.158935	22	[-0.54 0.28]	0.479898	0.109205
CLK2	0.154566	22	[-0.29 0.54]	0.492205	0.10583
FDPS	-0.0615184	22	[-0.47 0.37]	0.785652	0.057946
RUSC1-AS1	-0.0160083	22	[-0.43 0.41]	0.943631	0.0498988
RUSC1	-0.369159	22	[-0.68 0.06]	0.0908825	0.405795
ASH1L	-0.173096	22	[-0.55 0.27]	0.441097	0.120891
DAP3P1	0.282652	22	[-0.16 0.63]	0.202469	0.251995
MSTO1	0.156709	22	[-0.28 0.54]	0.48615	0.107472
AL353807.3	-0.421894	22	[-0.72 -0. ]	0.0504932	0.515764
YY1AP1	-0.126751	22	[-0.52 0.31]	0.574057	0.0868094
DAP3	0.29338	22	[-0.15 0.64]	0.185127	0.268796
GON4L	-0.0240047	22	[-0.44 0.4 ]	0.915555	0.0506238
SYT11	0.2718	22	[-0.17 0.62]	0.22109	0.235711
RIT1	-0.0948951	22	[-0.5 0.34]	0.674437	0.0700587
KHDC4	-0.0274364	22	[-0.44 0.4 ]	0.903534	0.0510242
ARHGEF2	0.33733	22	[-0.1 0.66]	0.124719	0.344598
AL355388.3	0.244664	22	[-0.2 0.6]	0.272478	0.198174
SSR2	0.314232	22	[-0.12 0.65]	0.154383	0.303401
UBQLN4	0.115599	22	[-0.32 0.51]	0.608455	0.0803495
LAMTOR2	0.0333587	22	[-0.39 0.45]	0.882837	0.0518417
LMNA	0.12723	22	[-0.31 0.52]	0.572598	0.0871018
SEMA4A	0.0889543	22	[-0.35 0.49]	0.693832	0.0675048
SLC25A44	0.0442967	22	[-0.38 0.46]	0.844816	0.0537753
SMG5	-0.120324	22	[-0.52 0.32]	0.593779	0.0830065
TMEM79	-0.0170379	22	[-0.44 0.41]	0.940012	0.0499758
CCT3	0.159961	22	[-0.28 0.54]	0.477029	0.110014
MEF2D	-0.113094	22	[-0.51 0.32]	0.616296	0.0789878
NAXE	0.0507392	22	[-0.38 0.46]	0.822571	0.0551732
GPATCH4	0.257689	22	[-0.18 0.61]	0.246946	0.215621
NES	-0.121689	22	[-0.52 0.32]	0.589566	0.0837961
ISG20L2	0.0505851	22	[-0.38 0.46]	0.823101	0.0551375
RRNAD1	-0.139072	22	[-0.53 0.3 ]	0.537077	0.0947145
MRPL24	0.14991	22	[-0.29 0.54]	0.50549	0.10235
HDGF	-0.241024	22	[-0.6 0.2]	0.2799	0.193486
PRCC	-0.00798106	22	[-0.43 0.42]	0.971881	0.0494629
NTRK1	0.198054	22	[-0.24 0.57]	0.37695	0.144327
PEAR1	0.152772	22	[-0.29 0.54]	0.497303	0.104475
ARHGEF11	-0.123778	22	[-0.52 0.31]	0.583142	0.0850235
AL157713.1	0.157397	22	[-0.28 0.54]	0.484213	0.108005
ETV3L	0.12691	22	[-0.31 0.52]	0.573571	0.0869066
ETV3	-0.0352085	22	[-0.45 0.39]	0.876387	0.05213
KIRREL1	-0.0941134	22	[-0.5 0.34]	0.676978	0.0697127
MNDA	0.114611	22	[-0.32 0.51]	0.611542	0.0798086
PYHIN1	0.324459	22	[-0.11 0.66]	0.140693	0.321284
IFI16	0.0735131	22	[-0.36 0.48]	0.74509	0.0616781
DUSP23	0.0890102	22	[-0.35 0.49]	0.693649	0.0675281
AL590560.2	-0.142728	22	[-0.53 0.3 ]	0.526321	0.0972183
TAGLN2	0.195118	22	[-0.25 0.57]	0.384207	0.141378
IGSF8	0.0664631	22	[-0.37 0.47]	0.768859	0.0594014
ATP1A2	-0.37896	22	[-0.69 0.05]	0.0819864	0.42554
ATP1A4	0.178012	22	[-0.26 0.56]	0.428026	0.125218
CASQ1	-0.601986	22	[-0.82 -0.24]	0.00303429	0.87109
PEA15	-0.127159	22	[-0.52 0.31]	0.572814	0.0870583
DCAF8	-0.138062	22	[-0.53 0.3 ]	0.540066	0.0940358
AL139011.2	-0.203681	22	[-0.58 0.24]	0.363263	0.150123
COPA	0.06816	22	[-0.36 0.48]	0.763119	0.0599276
NCSTN	0.10227	22	[-0.33 0.5 ]	0.650634	0.0734748
VANGL2	0.175322	22	[-0.27 0.56]	0.435153	0.122833
CD84	0.199004	22	[-0.24 0.57]	0.374619	0.145292
AL591806.4	0.18586	22	[-0.26 0.56]	0.407598	0.132418
USF1	-0.17964	22	[-0.56 0.26]	0.423744	0.126682
ARHGAP30	0.0876913	22	[-0.35 0.49]	0.69798	0.0669844
PFDN2	0.192019	22	[-0.25 0.57]	0.391951	0.138322
NIT1	-0.19593	22	[-0.57 0.25]	0.382193	0.142188
DEDD	-0.183124	22	[-0.56 0.26]	0.414658	0.129866
UFC1	-0.0660906	22	[-0.47 0.37]	0.770121	0.0592877
USP21	-0.134932	22	[-0.53 0.3 ]	0.549379	0.0919672
PPOX	-0.141298	22	[-0.53 0.3 ]	0.530514	0.0962308
B4GALT3	0.0669413	22	[-0.36 0.48]	0.76724	0.0595483
ADAMTS4	0.175528	22	[-0.27 0.56]	0.434604	0.123014
NDUFS2	0.00125353	22	[-0.42 0.42]	0.995583	0.0493223
TOMM40L	-0.306358	22	[-0.64 0.13]	0.165539	0.290037
PCP4L1	0.363323	22	[-0.07 0.68]	0.096509	0.394225
SDHC	-0.0852484	22	[-0.49 0.35]	0.706026	0.0660001
AL592295.4	-0.0564135	22	[-0.47 0.37]	0.803086	0.0565648
AL592295.3	0.186598	22	[-0.26 0.56]	0.405705	0.133113
AL590385.2	0.230907	22	[-0.21 0.59]	0.30119	0.180889
FCGR2C	0.146116	22	[-0.29 0.53]	0.516444	0.0996038
HSPA7	-0.401996	22	[-0.7 0.02]	0.0636548	0.473309
FCGR2B	0.225827	22	[-0.22 0.59]	0.312244	0.174803
DUSP12	0.210859	22	[-0.23 0.58]	0.346226	0.157794
ATF6	0.358582	22	[-0.07 0.68]	0.101265	0.384937
OLFML2B	0.13194	22	[-0.31 0.52]	0.558347	0.0900394
NOS1AP	0.113409	22	[-0.32 0.51]	0.615307	0.0791573
SH2D1B	-0.6718	22	[-0.85 -0.35]	0.00061723	0.950744
UHMK1	-0.503275	22	[-0.76 -0.1 ]	0.0169569	0.691415
UAP1	0.128881	22	[-0.31 0.52]	0.567584	0.0881181
DDR2	0.179707	22	[-0.26 0.56]	0.423569	0.126742
HSD17B7	0.0396919	22	[-0.39 0.45]	0.860787	0.052894
RGS5	-0.254734	22	[-0.61 0.19]	0.252597	0.211571
AL499616.1	0.230076	22	[-0.21 0.59]	0.30298	0.179883
NUF2	-0.250031	22	[-0.61 0.19]	0.261764	0.205235
PBX1	0.0802971	22	[-0.35 0.49]	0.722427	0.0640949
LMX1A	0.296991	22	[-0.14 0.64]	0.179525	0.274606
RXRG	-0.597914	22	[-0.81 -0.24]	0.003293	0.865075
LRRC52	0.154168	22	[-0.29 0.54]	0.493335	0.105528
MGST3	-0.0165086	22	[-0.44 0.41]	0.941872	0.0499356
ALDH9A1	0.0698276	22	[-0.36 0.48]	0.757489	0.0604582
TMCO1	-0.0754489	22	[-0.48 0.36]	0.738602	0.062345
TMCO1-AS1	0.196524	22	[-0.25 0.57]	0.380723	0.142784
UCK2	-0.0107557	22	[-0.43 0.41]	0.962111	0.0495805
FAM78B	-0.212953	22	[-0.58 0.23]	0.341345	0.160092
AL596087.2	0.115273	22	[-0.32 0.51]	0.609473	0.0801704
POGK	-0.104803	22	[-0.5 0.33]	0.642536	0.074711
TADA1	-0.0144015	22	[-0.43 0.41]	0.949282	0.0497881
MAEL	0.0407887	22	[-0.39 0.45]	0.856978	0.053095
GPA33	-0.340949	22	[-0.67 0.09]	0.120472	0.35131
DUSP27	-0.200621	22	[-0.57 0.24]	0.37067	0.146947
POU2F1	-0.305567	22	[-0.64 0.13]	0.166691	0.288714
CD247	0.221229	22	[-0.22 0.59]	0.322458	0.169432
CREG1	0.206661	22	[-0.24 0.58]	0.356132	0.15327
RCSD1	0.0620001	22	[-0.37 0.47]	0.784012	0.0580826
MPZL1	0.153462	22	[-0.29 0.54]	0.49534	0.104994
ADCY10	-0.0976903	22	[-0.5 0.34]	0.665379	0.0713212
MPC2	0.170426	22	[-0.27 0.55]	0.448282	0.1186
DCAF6	-0.220218	22	[-0.59 0.22]	0.324731	0.168269
GCSHP5	0.193896	22	[-0.25 0.57]	0.38725	0.140167
GPR161	-0.275101	22	[-0.62 0.17]	0.215309	0.240588
TIPRL	-0.0577993	22	[-0.47 0.37]	0.798344	0.0569276
SFT2D2	-0.229278	22	[-0.59 0.21]	0.304708	0.17892
TBX19	0.120312	22	[-0.32 0.52]	0.593815	0.0829999
AL023755.1	0.191475	22	[-0.25 0.57]	0.393319	0.137791
DPT	0.0407638	22	[-0.39 0.45]	0.857064	0.0530904
AL135926.1	0.143717	22	[-0.3 0.53]	0.523427	0.0979084
ATP1B1	-0.0392819	22	[-0.45 0.39]	0.862211	0.0528203
NME7	0.228356	22	[-0.21 0.59]	0.306711	0.177813
BLZF1	-0.158348	22	[-0.54 0.28]	0.481544	0.108745
CCDC181	-0.637253	22	[-0.83 -0.29]	0.00142383	0.916958
SLC19A2	-0.217912	22	[-0.59 0.22]	0.329952	0.165638
Z99572.1	-0.0640346	22	[-0.47 0.37]	0.777095	0.058672
C1orf112	0.0961412	22	[-0.34 0.5 ]	0.670394	0.0706167
SELE	-0.127499	22	[-0.52 0.31]	0.571781	0.0872661
SCYL3	0.192096	22	[-0.25 0.57]	0.391757	0.138398
KIFAP3	-0.00279947	22	[-0.42 0.42]	0.990135	0.0493365
GORAB	0.164379	22	[-0.28 0.55]	0.464781	0.113562
PRRX1	0.752719	22	[0.49 0.89]	5.30071e-05	0.991356
BX284613.2	0.11485	22	[-0.32 0.51]	0.610794	0.0799391
MROH9	0.0710623	22	[-0.36 0.48]	0.753329	0.0608596
FMO3	0.303184	22	[-0.14 0.64]	0.170191	0.284751
FMO2	0.147537	22	[-0.29 0.54]	0.512328	0.100623
PRRC2C	-0.188228	22	[-0.56 0.25]	0.401542	0.134661
MYOCOS	-0.666588	22	[-0.85 -0.34]	0.000704918	0.946348
MYOC	0.0584817	22	[-0.37 0.47]	0.796011	0.0571095
VAMP4	-0.0867834	22	[-0.49 0.35]	0.700967	0.0666152
EEF1AKNMT	0.104846	22	[-0.33 0.5 ]	0.642399	0.0747322
DNM3	0.314161	22	[-0.12 0.65]	0.154481	0.303279
DNM3OS	0.0368174	22	[-0.39 0.45]	0.870783	0.0523936
PIGC	-0.285003	22	[-0.63 0.16]	0.198578	0.255618
SUCO	-0.0372465	22	[-0.45 0.39]	0.86929	0.0524659
AL031599.1	0.280661	22	[-0.16 0.63]	0.205804	0.248953
AL645568.2	-0.030523	22	[-0.45 0.4 ]	0.892739	0.0514302
AL645568.1	-0.38575	22	[-0.69 0.04]	0.0762164	0.439435
PRDX6	-0.126965	22	[-0.52 0.31]	0.573406	0.0869397
SLC9C2	0.13094	22	[-0.31 0.52]	0.56136	0.0894058
KLHL20	-0.314152	22	[-0.65 0.12]	0.154494	0.303264
CENPL	0.0753844	22	[-0.36 0.48]	0.738817	0.0623225
DARS2	0.39891	22	[-0.03 0.7 ]	0.0659102	0.466812
GAS5	0.269527	22	[-0.17 0.62]	0.225128	0.232392
ZBTB37	-0.128674	22	[-0.52 0.31]	0.568212	0.0879899
RC3H1	-0.598962	22	[-0.81 -0.24]	0.00322474	0.866636
RABGAP1L-DT	0.115046	22	[-0.32 0.51]	0.610181	0.0800462
RABGAP1L	0.24519	22	[-0.2 0.6]	0.271415	0.198858
Z99127.1	-0.102429	22	[-0.5 0.33]	0.650127	0.0735511
CACYBP	-0.204151	22	[-0.58 0.24]	0.362132	0.150616
MRPS14	0.0302204	22	[-0.4 0.45]	0.893796	0.0513885
KIAA0040	-0.605524	22	[-0.82 -0.25]	0.00282352	0.876199
TNR	0.313787	22	[-0.12 0.65]	0.154999	0.302637
COP1	0.010847	22	[-0.41 0.43]	0.961789	0.049585
AL591043.2	0.383908	22	[-0.04 0.69]	0.0777506	0.435649
PAPPA2	0.0270856	22	[-0.4 0.44]	0.904762	0.0509808
ASTN1	0.206904	22	[-0.24 0.58]	0.355555	0.153528
AL136114.1	0.33352	22	[-0.1 0.66]	0.129304	0.337605
SEC16B	-0.153952	22	[-0.54 0.29]	0.493947	0.105364
CRYZL2P-SEC16B	-0.306675	22	[-0.64 0.13]	0.16508	0.290568
RASAL2	0.257461	22	[-0.18 0.61]	0.247378	0.215308
CLEC20A	0.164186	22	[-0.28 0.55]	0.465314	0.113405
RALGPS2	0.334982	22	[-0.1 0.66]	0.127531	0.340279
ANGPTL1	-0.169056	22	[-0.55 0.27]	0.451992	0.117441
FAM20B	0.299248	22	[-0.14 0.64]	0.176084	0.278277
TOR3A	-0.0750574	22	[-0.48 0.36]	0.739912	0.0622087
ABL2	0.0653506	22	[-0.37 0.47]	0.772629	0.0590638
SOAT1	-0.159091	22	[-0.54 0.28]	0.479461	0.109328
AXDND1	0.104572	22	[-0.33 0.5 ]	0.643273	0.0745968
TOR1AIP2	-0.0724067	22	[-0.48 0.36]	0.748806	0.061305
TOR1AIP1	0.0607003	22	[-0.37 0.47]	0.788439	0.0577163
CEP350	-0.460272	22	[-0.74 -0.05]	0.0311227	0.599175
QSOX1	-0.502166	22	[-0.76 -0.1 ]	0.017241	0.689092
LHX4	-0.00562739	22	[-0.43 0.42]	0.980171	0.0493904
ACBD6	0.294969	22	[-0.14 0.64]	0.182647	0.271343
XPR1	-0.0205291	22	[-0.44 0.4 ]	0.927748	0.0502729
KIAA1614	-0.0499938	22	[-0.46 0.38]	0.825138	0.0550015
AL162431.1	-0.44812	22	[-0.73 -0.03]	0.0364783	0.572689
STX6	-0.391606	22	[-0.7 0.04]	0.0714904	0.451548
MR1	0.31057	22	[-0.13 0.65]	0.159503	0.297143
IER5	-0.100741	22	[-0.5 0.34]	0.655544	0.072744
CACNA1E	0.151675	22	[-0.29 0.54]	0.500434	0.103655
LINC01344	0.0739137	22	[-0.36 0.48]	0.743746	0.0618146
EIF1P3	0.163684	22	[-0.28 0.55]	0.466698	0.112997
GLUL	-0.120002	22	[-0.52 0.32]	0.594773	0.082822
RGS16	0.315872	22	[-0.12 0.65]	0.152127	0.30623
NPL	0.210193	22	[-0.23 0.58]	0.347787	0.157069
DHX9	0.158285	22	[-0.28 0.54]	0.481718	0.108697
SHCBP1L	0.3468	22	[-0.09 0.67]	0.113829	0.3623
LAMC1	-0.0760026	22	[-0.48 0.36]	0.736749	0.0625391
LAMC2	0.202374	22	[-0.24 0.57]	0.366415	0.14876
NMNAT2	0.152295	22	[-0.29 0.54]	0.498663	0.104118
SMG7	0.149685	22	[-0.29 0.54]	0.506137	0.102185
NCF2	0.153226	22	[-0.29 0.54]	0.49601	0.104816
ARPC5	0.24822	22	[-0.19 0.61]	0.265347	0.202833
RGL1	0.423738	22	[0. 0.72]	0.0493892	0.51974
COLGALT2	0.329829	22	[-0.11 0.66]	0.133861	0.330904
TSEN15	-0.187245	22	[-0.56 0.25]	0.40405	0.133726
AL158011.1	0.199548	22	[-0.24 0.57]	0.373289	0.145847
C1orf21	-0.0718796	22	[-0.48 0.36]	0.750578	0.0611294
AL713852.1	-0.392959	22	[-0.7 0.03]	0.0704309	0.454363
EDEM3	0.0107252	22	[-0.41 0.43]	0.962218	0.049579
NIBAN1	-0.35559	22	[-0.68 0.08]	0.104355	0.379126
RNF2	-0.00387715	22	[-0.42 0.42]	0.986338	0.0493528
TRMT1L	-0.00693347	22	[-0.43 0.42]	0.97557	0.0494275
SWT1	-0.0143903	22	[-0.43 0.41]	0.949321	0.0497874
AL356273.3	0.0836571	22	[-0.35 0.49]	0.711284	0.0653747
IVNS1ABP	0.060213	22	[-0.37 0.47]	0.790101	0.057581
HMCN1	0.240311	22	[-0.2 0.6]	0.281369	0.192578
PRG4	0.13901	22	[-0.3 0.53]	0.537258	0.0946733
TPR	-0.0822054	22	[-0.49 0.35]	0.716092	0.064815
ODR4	-0.283691	22	[-0.63 0.16]	0.200743	0.253592
AL096803.2	-0.114344	22	[-0.51 0.32]	0.612377	0.0796633
PDC	-0.210478	22	[-0.58 0.23]	0.347118	0.157379
PLA2G4A	0.118003	22	[-0.32 0.51]	0.60097	0.0816867
ERVMER61-1	0.248382	22	[-0.19 0.61]	0.265026	0.203046
LINC01720	0.2223	22	[-0.22 0.59]	0.320062	0.170671
AL138927.1	0.29628	22	[-0.14 0.64]	0.180619	0.273456
AL390957.1	-0.0306583	22	[-0.45 0.4 ]	0.892266	0.051449
AL513175.2	0.33614	22	[-0.1 0.66]	0.126139	0.342405
RGS1	0.137262	22	[-0.3 0.53]	0.542439	0.093502
AL136454.1	0.182516	22	[-0.26 0.56]	0.416238	0.129305
RGS2	0.144465	22	[-0.3 0.53]	0.521247	0.0984332
UCHL5	-0.378895	22	[-0.69 0.05]	0.0820431	0.425407
RO60	-0.309378	22	[-0.65 0.13]	0.161196	0.295121
GLRX2	-0.0425602	22	[-0.46 0.39]	0.850832	0.0534314
CDC73	-0.254687	22	[-0.61 0.19]	0.252689	0.211506
LINC01031	-0.0479848	22	[-0.46 0.38]	0.832066	0.0545519
AL136456.1	0.171187	22	[-0.27 0.55]	0.446228	0.119249
KCNT2	0.0991659	22	[-0.34 0.5 ]	0.660615	0.0720035
CFH	0.086847	22	[-0.35 0.49]	0.700757	0.0666409
ASPM	-0.124273	22	[-0.52 0.31]	0.581625	0.0853177
ZBTB41	0.134539	22	[-0.3 0.53]	0.550552	0.0917115
CRB1	0.449248	22	[0.03 0.73]	0.0359526	0.575148
DENND1B	-0.324742	22	[-0.66 0.11]	0.140328	0.321786
NEK7	0.218588	22	[-0.22 0.59]	0.328416	0.166406
PTPRC	0.223347	22	[-0.22 0.59]	0.317728	0.17189
MIR181A1HG	0.162179	22	[-0.28 0.55]	0.470862	0.111781
LINC02789	0.0307772	22	[-0.4 0.45]	0.89185	0.0514656
NR5A2	0.101294	22	[-0.33 0.5 ]	0.653768	0.0730067
LINC00862	-0.268438	22	[-0.62 0.17]	0.22708	0.230813
AC104461.1	-0.344604	22	[-0.67 0.09]	0.11629	0.358155
ZNF281	-0.200581	22	[-0.57 0.24]	0.370768	0.146906
DDX59	0.179918	22	[-0.26 0.56]	0.423016	0.126933
CAMSAP2	0.0461945	22	[-0.38 0.46]	0.83825	0.054167
MROH3P	0.218713	22	[-0.22 0.59]	0.328133	0.166548
KIF21B	0.36772	22	[-0.06 0.68]	0.0922468	0.402928
AL358473.2	-0.333806	22	[-0.66 0.1 ]	0.128956	0.338128
CACNA1S	-0.42224	22	[-0.72 -0. ]	0.0502845	0.51651
TMEM9	-0.285683	22	[-0.63 0.15]	0.197462	0.256672
IGFN1	-0.63205	22	[-0.83 -0.29]	0.0016011	0.910909
LAD1	0.299281	22	[-0.14 0.64]	0.176034	0.278331
TNNI1	0.273598	22	[-0.17 0.62]	0.217928	0.23836
PHLDA3	0.201445	22	[-0.24 0.57]	0.368667	0.147797
CSRP1	0.347474	22	[-0.09 0.67]	0.113081	0.363577
NAV1	0.185826	22	[-0.26 0.56]	0.407686	0.132386
IPO9-AS1	0.277667	22	[-0.16 0.63]	0.210887	0.244425
IPO9	-0.0476132	22	[-0.46 0.38]	0.833349	0.0544708
SHISA4	-0.364698	22	[-0.68 0.07]	0.0951603	0.396939
AL513217.1	0.0912137	22	[-0.34 0.49]	0.686433	0.0684555
LMOD1	-0.696883	22	[-0.86 -0.39]	0.000313662	0.968589
TIMM17A	-0.133541	22	[-0.53 0.31]	0.55354	0.091065
RNPEP	0.110718	22	[-0.33 0.51]	0.62377	0.0777263
ARL8A	-0.151551	22	[-0.54 0.29]	0.50079	0.103562
PTPN7	0.0650896	22	[-0.37 0.47]	0.773514	0.0589854
UBE2T	-0.060207	22	[-0.47 0.37]	0.790121	0.0575794
PPP1R12B	0.0322685	22	[-0.39 0.45]	0.886642	0.0516792
AC099336.2	0.0706992	22	[-0.36 0.48]	0.754552	0.0607408
SYT2	-0.0963224	22	[-0.5 0.34]	0.669806	0.0706985
AC104463.2	-0.00659241	22	[-0.43 0.42]	0.976772	0.0494171
KDM5B	-0.146133	22	[-0.53 0.29]	0.516394	0.0996161
RABIF	0.196702	22	[-0.25 0.57]	0.380282	0.142963
KLHL12	0.0896541	22	[-0.34 0.49]	0.691538	0.0677966
ADIPOR1	0.0762975	22	[-0.36 0.48]	0.735763	0.0626431
CYB5R1	0.20327	22	[-0.24 0.58]	0.364253	0.149693
TMEM183A	-0.315574	22	[-0.65 0.12]	0.152535	0.305716
PPFIA4	0.101515	22	[-0.33 0.5 ]	0.653058	0.0731123
MYOG	0.182459	22	[-0.26 0.56]	0.416386	0.129253
ADORA1	-0.370302	22	[-0.68 0.06]	0.0898098	0.408077
MYBPH	0.0284905	22	[-0.4 0.44]	0.899845	0.0511579
CHIT1	0.0182578	22	[-0.41 0.44]	0.935725	0.0500733
LINC01353	0.215649	22	[-0.23 0.58]	0.335122	0.163088
BTG2	0.24667	22	[-0.2 0.61]	0.268441	0.200792
FMOD	0.0513945	22	[-0.38 0.46]	0.820315	0.0553262
PRELP	0.157909	22	[-0.28 0.54]	0.482773	0.108403
ATP2B4	0.0828012	22	[-0.35 0.49]	0.714117	0.0650435
SNRPE	0.0842237	22	[-0.35 0.49]	0.709411	0.065596
SOX13	-0.370466	22	[-0.69 0.06]	0.0896564	0.408406
REN	0.0542089	22	[-0.38 0.47]	0.810643	0.0560062
PLEKHA6	-0.385628	22	[-0.69 0.04]	0.0763174	0.439184
AL606489.1	-0.724725	22	[-0.88 -0.44]	0.000136229	0.982519
PPP1R15B	-0.458744	22	[-0.74 -0.05]	0.0317595	0.595848
PIK3C2B	-0.449335	22	[-0.73 -0.03]	0.0359122	0.575338
MDM4	0.30553	22	[-0.13 0.64]	0.166744	0.288652
AL512306.3	0.0992431	22	[-0.34 0.5 ]	0.660366	0.0720395
LRRN2	-0.0294991	22	[-0.45 0.4 ]	0.896318	0.0512907
NFASC	0.440621	22	[0.02 0.73]	0.0401279	0.556352
RBBP5	0.257167	22	[-0.18 0.61]	0.247938	0.214902
DSTYK	0.149234	22	[-0.29 0.54]	0.507433	0.101855
TMCC2	0.268974	22	[-0.17 0.62]	0.226117	0.23159
LEMD1	0.216313	22	[-0.23 0.58]	0.333601	0.163833
CDK18	0.280126	22	[-0.16 0.63]	0.206706	0.24814
MFSD4A	0.0804942	22	[-0.35 0.49]	0.721772	0.0641685
ELK4	-0.145598	22	[-0.53 0.29]	0.517948	0.0992351
SLC45A3	0.109281	22	[-0.33 0.51]	0.628311	0.0769769
NUCKS1	-0.383493	22	[-0.69 0.05]	0.0780992	0.434798
RAB29	-0.124643	22	[-0.52 0.31]	0.580493	0.0855382
SLC41A1	0.0240333	22	[-0.4 0.44]	0.915455	0.0506269
RAB7B	0.579671	22	[0.21 0.8 ]	0.00469106	0.836404
SRGAP2	0.527395	22	[0.14 0.78]	0.0116578	0.740712
IKBKE	0.221421	22	[-0.22 0.59]	0.322028	0.169654
RASSF5	-0.159766	22	[-0.54 0.28]	0.477574	0.10986
EIF2D	-0.271029	22	[-0.62 0.17]	0.222453	0.234583
MAPKAPK2	0.107206	22	[-0.33 0.51]	0.634885	0.0759145
PFKFB2	0.545644	22	[0.16 0.79]	0.00862251	0.776115
YOD1	-0.190258	22	[-0.57 0.25]	0.396391	0.136611
C4BPB	0.123638	22	[-0.31 0.52]	0.583574	0.0849402
C4BPA	-0.0678019	22	[-0.48 0.36]	0.764329	0.0598154
AL596218.1	-0.204721	22	[-0.58 0.24]	0.360764	0.151215
CD55	-0.0314855	22	[-0.45 0.4 ]	0.889376	0.0515658
CR1	0.0838555	22	[-0.35 0.49]	0.710628	0.065452
CR1L	0.486728	22	[0.08 0.75]	0.0216086	0.656384
CD46	-0.267776	22	[-0.62 0.17]	0.228272	0.229857
MIR29B2CHG	-0.267995	22	[-0.62 0.17]	0.227877	0.230173
CD34	0.0733398	22	[-0.36 0.48]	0.745672	0.0616193
PLXNA2	-0.108124	22	[-0.51 0.33]	0.631972	0.0763821
AC092810.3	0.154285	22	[-0.29 0.54]	0.493003	0.105616
HSD11B1-AS1	0.0348233	22	[-0.39 0.45]	0.87773	0.0520687
G0S2	0.0992313	22	[-0.34 0.5 ]	0.660404	0.072034
HSD11B1	0.179196	22	[-0.26 0.56]	0.424909	0.126281
UTP25	0.457787	22	[0.04 0.74]	0.0321636	0.593763
SYT14	0.295788	22	[-0.14 0.64]	0.181378	0.272662
HHAT	0.180063	22	[-0.26 0.56]	0.422636	0.127064
KCNH1	0.0182106	22	[-0.41 0.44]	0.935891	0.0500694
RCOR3	-0.240924	22	[-0.6 0.2]	0.280106	0.193358
TRAF5	-0.301348	22	[-0.64 0.14]	0.172922	0.28172
LINC00467	0.126263	22	[-0.31 0.52]	0.575545	0.0865129
LPGAT1	0.0586604	22	[-0.37 0.47]	0.795401	0.0571575
INTS7	0.0784715	22	[-0.35 0.48]	0.728505	0.0634226
AL606468.1	0.0856011	22	[-0.35 0.49]	0.704863	0.0661404
PPP2R5A	-0.126588	22	[-0.52 0.31]	0.574552	0.0867105
AL360091.3	0.179751	22	[-0.26 0.56]	0.423453	0.126782
PACC1	-0.240002	22	[-0.6 0.2]	0.282007	0.192185
NENF	0.0275603	22	[-0.4 0.44]	0.9031	0.0510396
ATF3	0.154335	22	[-0.29 0.54]	0.492859	0.105655
BATF3	0.0828682	22	[-0.35 0.49]	0.713895	0.0650693
NSL1	0.0981111	22	[-0.34 0.5 ]	0.664019	0.0715147
TATDN3	0.165346	22	[-0.28 0.55]	0.462122	0.114354
FLVCR1	0.275544	22	[-0.17 0.62]	0.214541	0.241248
VASH2	-0.00793266	22	[-0.43 0.42]	0.972051	0.0494611
ANGEL2	0.103161	22	[-0.33 0.5 ]	0.647783	0.0739056
RPS6KC1	-0.0640895	22	[-0.47 0.37]	0.776908	0.0586882
AL592402.1	0.13406	22	[-0.3 0.53]	0.551984	0.0914008
PROX1-AS1	0.263563	22	[-0.18 0.62]	0.235955	0.223834
PROX1	0.529147	22	[0.14 0.78]	0.0113331	0.744189
SMYD2	-0.0239313	22	[-0.44 0.4 ]	0.915812	0.0506158
PTPN14	-0.23395	22	[-0.6 0.21]	0.294685	0.184611
KRT18P12	0.101598	22	[-0.33 0.5 ]	0.652793	0.0731518
AC099563.2	0.0549589	22	[-0.38 0.47]	0.80807	0.0561936
KCNK2	0.180851	22	[-0.26 0.56]	0.420575	0.12778
KCTD3	-0.280148	22	[-0.63 0.16]	0.206669	0.248173
USH2A	0.339944	22	[-0.1 0.67]	0.12164	0.34944
ESRRG	0.509826	22	[0.11 0.77]	0.0153556	0.705041
GPATCH2	0.331859	22	[-0.1 0.66]	0.131342	0.334579
SPATA17	0.413244	22	[-0.01 0.71]	0.055928	0.4972
RRP15	0.183283	22	[-0.26 0.56]	0.414248	0.130013
TGFB2	0.182849	22	[-0.26 0.56]	0.415373	0.129612
LYPLAL1-DT	0.157683	22	[-0.28 0.54]	0.483408	0.108227
LYPLAL1	0.180057	22	[-0.26 0.56]	0.42265	0.127059
AC096642.1	0.0229729	22	[-0.4 0.44]	0.919173	0.0505139
LYPLAL1-AS1	0.0569897	22	[-0.37 0.47]	0.801113	0.0567145
ZC3H11B	-0.247117	22	[-0.61 0.19]	0.267547	0.201379
SLC30A10	0.178443	22	[-0.26 0.56]	0.426891	0.125604
EPRS	0.00363355	22	[-0.42 0.42]	0.987196	0.0493486
IARS2	0.127075	22	[-0.31 0.52]	0.573071	0.0870068
RAB3GAP2	-0.0892689	22	[-0.49 0.35]	0.6928	0.0676357
MORF4L1P1	0.0982685	22	[-0.34 0.5 ]	0.663511	0.0715873
MARK1	-0.309006	22	[-0.65 0.13]	0.161727	0.294491
C1orf115	-0.201339	22	[-0.57 0.24]	0.368925	0.147687
2023-03-02	-0.494268	22	[-0.76 -0.09]	0.0193762	0.672444
AL445423.3	-0.537719	22	[-0.78 -0.15]	0.00984891	0.760971
HLX-AS1	0.134699	22	[-0.3 0.53]	0.550073	0.0918158
HLX	0.152698	22	[-0.29 0.54]	0.497514	0.10442
DUSP10	0.330695	22	[-0.11 0.66]	0.132782	0.332469
LINC01655	0.100146	22	[-0.34 0.5 ]	0.65746	0.0724626
LINC02257	0.327011	22	[-0.11 0.66]	0.137416	0.325836
LINC01705	-0.0180664	22	[-0.44 0.41]	0.936397	0.0500576
AL356108.1	0.257695	22	[-0.18 0.61]	0.246934	0.21563
AL513314.2	0.366906	22	[-0.06 0.68]	0.0930247	0.401312
AL592148.2	0.248166	22	[-0.19 0.61]	0.265455	0.202761
MIA3	-0.139783	22	[-0.53 0.3 ]	0.534976	0.095196
AIDA	-0.0651995	22	[-0.47 0.37]	0.773141	0.0590184
BROX	0.0309312	22	[-0.4 0.45]	0.891312	0.0514872
FAM177B	0.260829	22	[-0.18 0.61]	0.24103	0.219985
AL392172.2	0.152967	22	[-0.29 0.54]	0.496748	0.104621
AC093152.1	0.0142377	22	[-0.41 0.43]	0.949858	0.0497775
TLR5	0.0627423	22	[-0.37 0.47]	0.781486	0.0582954
SUSD4	0.214981	22	[-0.23 0.58]	0.336658	0.162341
CAPN8	0.336117	22	[-0.1 0.66]	0.126166	0.342363
CAPN2	0.286237	22	[-0.15 0.63]	0.196557	0.257532
TP53BP2	-0.095966	22	[-0.5 0.34]	0.670962	0.0705378
GTF2IP20	0.0629677	22	[-0.37 0.47]	0.78072	0.0583605
AC138393.1	0.0262857	22	[-0.4 0.44]	0.907562	0.0508839
FBXO28	0.0547668	22	[-0.38 0.47]	0.808729	0.0561454
DEGS1	0.0545007	22	[-0.38 0.47]	0.809642	0.0560788
NVL	-0.0868807	22	[-0.49 0.35]	0.700646	0.0666546
CNIH4	-0.0626603	22	[-0.47 0.37]	0.781766	0.0582717
WDR26	-0.0143786	22	[-0.43 0.41]	0.949362	0.0497866
CNIH3	0.0469368	22	[-0.38 0.46]	0.835685	0.0543248
DNAH14	0.161684	22	[-0.28 0.55]	0.472233	0.111385
LBR	0.131279	22	[-0.31 0.52]	0.560339	0.0896197
ENAH	0.202829	22	[-0.24 0.58]	0.365317	0.149233
AC099066.2	0.267341	22	[-0.17 0.62]	0.229058	0.22923
AC099066.1	0.0111202	22	[-0.41 0.43]	0.960827	0.0495986
SRP9	-0.101915	22	[-0.5 0.33]	0.651773	0.0733041
EPHX1	0.326006	22	[-0.11 0.66]	0.1387	0.324039
AL591895.1	-0.127603	22	[-0.52 0.31]	0.571465	0.0873298
TMEM63A	-0.225921	22	[-0.59 0.22]	0.312037	0.174914
AL117348.2	-0.392959	22	[-0.7 0.03]	0.0704308	0.454363
SDE2	-0.306158	22	[-0.64 0.13]	0.165831	0.289701
H3F3A	-0.0288027	22	[-0.45 0.4 ]	0.898753	0.0511985
ACBD3	-0.0982624	22	[-0.5 0.34]	0.663531	0.0715844
LIN9	0.0857704	22	[-0.35 0.49]	0.704304	0.066208
PARP1	-0.327393	22	[-0.66 0.11]	0.136931	0.32652
STUM	0.375305	22	[-0.06 0.69]	0.0852242	0.418132
ITPKB	-0.0310902	22	[-0.45 0.4 ]	0.890757	0.0515096
PSEN2	-0.274158	22	[-0.62 0.17]	0.216951	0.239188
COQ8A	0.0599136	22	[-0.37 0.47]	0.791122	0.0574985
CDC42BPA	-0.592902	22	[-0.81 -0.23]	0.0036367	0.857474
AL451047.1	0.0532203	22	[-0.38 0.46]	0.814038	0.0557631
ZNF678	-0.228882	22	[-0.59 0.21]	0.305568	0.178444
SNAP47	-0.155344	22	[-0.54 0.28]	0.490003	0.106423
JMJD4	0.184066	22	[-0.26 0.56]	0.412221	0.130739
WNT9A	-0.660749	22	[-0.85 -0.33]	0.000815617	0.94113
ARF1	-0.00457808	22	[-0.43 0.42]	0.983868	0.0493662
C1orf35	0.233671	22	[-0.21 0.6 ]	0.295276	0.184268
MRPL55	0.230184	22	[-0.21 0.59]	0.302748	0.180013
GUK1	-0.152835	22	[-0.54 0.29]	0.497123	0.104522
IBA57	-0.183198	22	[-0.56 0.26]	0.414466	0.129935
OBSCN-AS1	-0.521969	22	[-0.77 -0.13]	0.0127124	0.729845
OBSCN	-0.522167	22	[-0.77 -0.13]	0.0126726	0.730243
AL353593.1	-0.664238	22	[-0.85 -0.34]	0.00074781	0.944286
AL353593.2	-0.527164	22	[-0.78 -0.14]	0.0117012	0.740252
AL670729.3	-0.311545	22	[-0.65 0.13]	0.158128	0.298802
RNF187	0.0120161	22	[-0.41 0.43]	0.957674	0.0496455
RHOU	-0.156348	22	[-0.54 0.28]	0.487166	0.107194
LINC02814	0.217082	22	[-0.23 0.59]	0.331844	0.164698
RAB4A	-0.432964	22	[-0.72 -0.01]	0.0441434	0.539707
AL117350.1	-0.389159	22	[-0.7 0.04]	0.0734374	0.446473
CCSAP	-0.719008	22	[-0.88 -0.43]	0.00016295	0.980117
ACTA1	-0.305465	22	[-0.64 0.13]	0.166839	0.288544
NUP133	-0.0813958	22	[-0.49 0.35]	0.718777	0.0645073
ABCB10	-0.137843	22	[-0.53 0.3 ]	0.540714	0.0938897
TAF5L	-0.223137	22	[-0.59 0.22]	0.318196	0.171645
URB2	0.173157	22	[-0.27 0.55]	0.440932	0.120944
LINC01682	0.27257	22	[-0.17 0.62]	0.219731	0.236844
GALNT2	0.079343	22	[-0.35 0.48]	0.725601	0.0637415
PGBD5	-0.341899	22	[-0.67 0.09]	0.119375	0.353082
COG2	0.134037	22	[-0.3 0.53]	0.552053	0.0913858
AGT	0.177304	22	[-0.26 0.56]	0.429895	0.124586
C1orf198	0.252222	22	[-0.19 0.61]	0.257466	0.20817
TTC13	0.231234	22	[-0.21 0.59]	0.300486	0.181286
ARV1	-0.0514646	22	[-0.46 0.38]	0.820074	0.0553426
FAM89A	-0.169531	22	[-0.55 0.27]	0.450706	0.117841
C1orf131	0.0997868	22	[-0.34 0.5 ]	0.658615	0.0722939
GNPAT	-0.323662	22	[-0.66 0.11]	0.141728	0.31987
EXOC8	-0.431341	22	[-0.72 -0.01]	0.045033	0.536187
SPRTN	-0.39858	22	[-0.7 0.03]	0.0661548	0.466119
EGLN1	0.0781764	22	[-0.36 0.48]	0.729489	0.0633155
AL445524.2	0.0868817	22	[-0.35 0.49]	0.700643	0.0666549
TSNAX-DISC1	0.0073599	22	[-0.42 0.43]	0.974068	0.0494413
DISC1	0.374189	22	[-0.06 0.69]	0.0862317	0.41588
AL136171.2	0.128875	22	[-0.31 0.52]	0.567603	0.0881143
SIPA1L2	0.314543	22	[-0.12 0.65]	0.153953	0.303938
MAP10	-0.188575	22	[-0.57 0.25]	0.400661	0.134992
NTPCR	-0.222057	22	[-0.59 0.22]	0.320606	0.170389
PCNX2	-0.0121451	22	[-0.43 0.41]	0.95722	0.0496525
MAP3K21	-0.170032	22	[-0.55 0.27]	0.449349	0.118265
AL663058.2	-0.0114419	22	[-0.43 0.41]	0.959695	0.049615
SLC35F3	0.185303	22	[-0.26 0.56]	0.409032	0.131894
COA6-AS1	0.0049109	22	[-0.42 0.43]	0.982696	0.0493733
COA6	-0.311682	22	[-0.65 0.13]	0.157937	0.299034
TARBP1	-0.282543	22	[-0.63 0.16]	0.202651	0.251828
IRF2BP2	-0.328544	22	[-0.66 0.11]	0.135475	0.328586
AL160408.1	-0.487726	22	[-0.75 -0.08]	0.0213019	0.658517
AL160408.3	0.225006	22	[-0.22 0.59]	0.314054	0.173834
AL391832.4	0.329509	22	[-0.11 0.66]	0.134261	0.330326
AL391832.2	0.286838	22	[-0.15 0.63]	0.195577	0.258468
LINC01348	0.188557	22	[-0.25 0.57]	0.400705	0.134975
TOMM20	-0.037353	22	[-0.45 0.39]	0.868919	0.0524839
ARID4B	-0.0701218	22	[-0.48 0.36]	0.756497	0.0605532
TBCE	0.0393824	22	[-0.39 0.45]	0.861862	0.0528383
TBCE.1	0.177012	22	[-0.26 0.56]	0.430668	0.124326
B3GALNT2	-0.264224	22	[-0.62 0.18]	0.234739	0.224772
GNG4	0.235345	22	[-0.21 0.6 ]	0.29173	0.186337
LYST	-0.0702153	22	[-0.48 0.36]	0.756182	0.0605835
NID1	0.235335	22	[-0.21 0.6 ]	0.291752	0.186325
GPR137B	-0.221317	22	[-0.59 0.22]	0.322262	0.169533
ERO1B	-0.0428165	22	[-0.46 0.39]	0.849943	0.0534813
EDARADD	0.082257	22	[-0.35 0.49]	0.715921	0.0648347
LGALS8	0.0364693	22	[-0.39 0.45]	0.871995	0.0523355
AL359921.1	0.00166756	22	[-0.42 0.42]	0.994124	0.0493251
HEATR1	0.278955	22	[-0.16 0.63]	0.20869	0.246366
ACTN2	-0.0867551	22	[-0.49 0.35]	0.70106	0.0666037
MTR	-0.116049	22	[-0.51 0.32]	0.60705	0.0805977
RYR2	0.23092	22	[-0.21 0.59]	0.301161	0.180905
MTRNR2L11	0.389664	22	[-0.04 0.7 ]	0.0730322	0.447519
AL356010.2	-0.0262608	22	[-0.44 0.4 ]	0.90765	0.0508809
CHRM3	0.224554	22	[-0.22 0.59]	0.315051	0.173303
FMN2	0.128188	22	[-0.31 0.52]	0.569686	0.0876897
GREM2	0.0569031	22	[-0.37 0.47]	0.80141	0.0566919
RGS7	0.264699	22	[-0.18 0.62]	0.233866	0.225448
AL359764.3	-0.57316	22	[-0.8 -0.2]	0.00529683	0.825519
FH	-0.200257	22	[-0.57 0.24]	0.371558	0.146573
OPN3	-0.0593381	22	[-0.47 0.37]	0.793086	0.057341
WDR64	-0.0591502	22	[-0.47 0.37]	0.793728	0.0572899
PLD5	0.28842	22	[-0.15 0.63]	0.193014	0.260942
AL591686.2	0.110529	22	[-0.33 0.51]	0.624367	0.077627
LINC01347	0.245801	22	[-0.2 0.6]	0.270185	0.199655
CEP170	-0.138188	22	[-0.53 0.3 ]	0.539692	0.0941204
SDCCAG8	0.0412848	22	[-0.39 0.45]	0.855256	0.0531878
AKT3	-0.505088	22	[-0.76 -0.11]	0.0165008	0.695202
LINC02774	0.267444	22	[-0.17 0.62]	0.228872	0.229378
ZBTB18	0.140858	22	[-0.3 0.53]	0.53181	0.0959285
AL645465.1	-0.263773	22	[-0.62 0.18]	0.235568	0.224132
ADSS	0.115597	22	[-0.32 0.51]	0.608461	0.0803483
CATSPERE	-0.0253181	22	[-0.44 0.4 ]	0.910952	0.0507707
DESI2	0.186345	22	[-0.26 0.56]	0.406355	0.132874
COX20	-0.125878	22	[-0.52 0.31]	0.576719	0.0862801
HNRNPU	0.0179099	22	[-0.41 0.44]	0.936947	0.0500448
EFCAB2	-0.0433913	22	[-0.46 0.39]	0.847951	0.0535943
KIF26B	-0.0735847	22	[-0.48 0.36]	0.74485	0.0617025
SMYD3	-0.165498	22	[-0.55 0.28]	0.461705	0.114479
TFB2M	0.393652	22	[-0.03 0.7 ]	0.0698928	0.455807
CNST	0.288331	22	[-0.15 0.63]	0.193157	0.260803
SCCPDH	-0.0139364	22	[-0.43 0.41]	0.950918	0.0497583
KIF28P	-0.0763683	22	[-0.48 0.36]	0.735526	0.0626681
LINC01341	-0.0741444	22	[-0.48 0.36]	0.742972	0.0618936
AHCTF1	-0.141364	22	[-0.53 0.3 ]	0.53032	0.0962761
ZNF124	0.213121	22	[-0.23 0.58]	0.340956	0.160277
AL390728.6	0.246239	22	[-0.2 0.61]	0.269305	0.200227
AL390728.4	0.150109	22	[-0.29 0.54]	0.50492	0.102496
ZNF496	0.0370683	22	[-0.39 0.45]	0.86991	0.0524357
AC104335.1	-0.114691	22	[-0.51 0.32]	0.611294	0.0798519
NLRP3	0.329479	22	[-0.11 0.66]	0.134299	0.330272
AL390860.1	-0.0823907	22	[-0.49 0.35]	0.715477	0.0648859
OR2T12	0.316996	22	[-0.12 0.65]	0.150595	0.308177
SH3BP5L	-0.0173296	22	[-0.44 0.41]	0.938987	0.0499985
ZNF672	-0.185468	22	[-0.56 0.26]	0.408607	0.132049
ZNF692	0.0364091	22	[-0.39 0.45]	0.872205	0.0523256
SH3YL1	-0.280206	22	[-0.63 0.16]	0.206571	0.248262
ACP1	-0.0190856	22	[-0.44 0.41]	0.932817	0.0501433
TMEM18	-0.151301	22	[-0.54 0.29]	0.501504	0.103377
SNTG2	0.0142483	22	[-0.41 0.43]	0.94982	0.0497782
AC105450.1	0.0716609	22	[-0.36 0.48]	0.751314	0.0610569
TPO	0.0654774	22	[-0.37 0.47]	0.772199	0.059102
PXDN	0.337562	22	[-0.1 0.66]	0.124443	0.345026
MYT1L	0.114273	22	[-0.32 0.51]	0.612602	0.0796243
AC011995.2	0.373464	22	[-0.06 0.69]	0.0868908	0.41442
LINC01250	0.184801	22	[-0.26 0.56]	0.410324	0.131425
EIPR1	-0.0769892	22	[-0.48 0.36]	0.733451	0.0628886
TRAPPC12	0.0148756	22	[-0.41 0.43]	0.947614	0.0498195
ADI1	-0.254157	22	[-0.61 0.19]	0.253711	0.210785
RPS7	-0.0428418	22	[-0.46 0.39]	0.849856	0.0534863
SILC1	0.0369274	22	[-0.39 0.45]	0.8704	0.052412
NRIR	-0.238638	22	[-0.6 0.2]	0.284834	0.190458
CMPK2	0.207245	22	[-0.23 0.58]	0.354743	0.153893
RSAD2	-0.0083952	22	[-0.43 0.41]	0.970422	0.0494782
RNF144A	-0.300993	22	[-0.64 0.14]	0.173454	0.281136
LINC00299	0.142815	22	[-0.3 0.53]	0.526066	0.0972788
ID2	-0.210624	22	[-0.58 0.23]	0.346775	0.157538
KIDINS220	0.309087	22	[-0.13 0.65]	0.161612	0.294628
MBOAT2	0.385493	22	[-0.04 0.69]	0.0764295	0.438905
ASAP2	0.0801215	22	[-0.35 0.49]	0.723011	0.0640295
ITGB1BP1	-0.0579939	22	[-0.47 0.37]	0.797678	0.0569792
CPSF3	0.152045	22	[-0.29 0.54]	0.499376	0.103931
IAH1	-0.188672	22	[-0.57 0.25]	0.400412	0.135086
ADAM17	0.309101	22	[-0.13 0.65]	0.161591	0.294652
AC080162.1	-0.292968	22	[-0.64 0.15]	0.185774	0.268138
YWHAQ	0.328526	22	[-0.11 0.66]	0.135497	0.328554
TAF1B	0.530087	22	[0.14 0.78]	0.011162	0.746048
GRHL1	0.29047	22	[-0.15 0.63]	0.189727	0.26417
KLF11	0.219783	22	[-0.22 0.59]	0.325712	0.16777
HPCAL1	0.0549701	22	[-0.38 0.47]	0.808032	0.0561965
ODC1	0.173043	22	[-0.27 0.55]	0.441237	0.120846
NOL10	0.256941	22	[-0.18 0.61]	0.248368	0.214591
ATP6V1C2	-0.0110285	22	[-0.43 0.41]	0.96115	0.049594
PDIA6	0.235502	22	[-0.21 0.6 ]	0.291399	0.186532
LINC01954	0.217985	22	[-0.22 0.59]	0.329785	0.165721
SLC66A3	-0.0910227	22	[-0.49 0.34]	0.687058	0.0683741
ROCK2	-0.302757	22	[-0.64 0.14]	0.170824	0.284044
AC099344.1	0.113196	22	[-0.32 0.51]	0.615977	0.0790424
E2F6	-0.158376	22	[-0.54 0.28]	0.481464	0.108767
GREB1	-0.121935	22	[-0.52 0.32]	0.588806	0.0839398
LPIN1	-0.53858	22	[-0.78 -0.15]	0.00970914	0.762633
MIR3681HG	0.114222	22	[-0.32 0.51]	0.61276	0.0795969
TRIB2	0.264022	22	[-0.18 0.62]	0.235109	0.224486
AC093912.1	0.19371	22	[-0.25 0.57]	0.387715	0.139982
LINC00276	0.326328	22	[-0.11 0.66]	0.138288	0.324614
AC068286.2	0.157425	22	[-0.28 0.54]	0.484133	0.108027
NBAS	0.0407917	22	[-0.39 0.45]	0.856967	0.0530956
DDX1	-0.263764	22	[-0.62 0.18]	0.235585	0.224119
GACAT3	-0.356093	22	[-0.68 0.08]	0.103831	0.380099
AC010745.2	0.254928	22	[-0.19 0.61]	0.252224	0.211835
FAM49A	0.173706	22	[-0.27 0.55]	0.439464	0.12142
RAD51AP2	0.32228	22	[-0.11 0.65]	0.143535	0.317425
VSNL1	-0.222467	22	[-0.59 0.22]	0.319688	0.170866
SMC6	-0.17804	22	[-0.56 0.26]	0.427951	0.125243
GEN1	-0.28806	22	[-0.63 0.15]	0.193595	0.260379
KCNS3	-0.0296887	22	[-0.45 0.4 ]	0.895655	0.0513162
AC079148.3	-0.0558106	22	[-0.47 0.37]	0.805151	0.0564097
AC079148.1	-0.0300288	22	[-0.45 0.4 ]	0.894466	0.0513623
RDH14	-0.271906	22	[-0.62 0.17]	0.220902	0.235867
AC130814.1	-0.404972	22	[-0.71 0.02]	0.0615355	0.479599
LINC01376	0.337925	22	[-0.1 0.66]	0.124014	0.345696
TTC32	-0.122397	22	[-0.52 0.32]	0.587386	0.0842095
WDR35	0.201189	22	[-0.24 0.57]	0.369289	0.147532
LAPTM4A	-0.0241619	22	[-0.44 0.4 ]	0.915004	0.0506409
PUM2	0.090422	22	[-0.34 0.49]	0.689023	0.0681195
RHOB	-0.317205	22	[-0.65 0.12]	0.150311	0.308539
HS1BP3	-0.0469978	22	[-0.46 0.38]	0.835474	0.0543379
LDAH	0.199399	22	[-0.24 0.57]	0.373653	0.145695
AC018742.1	0.26838	22	[-0.17 0.62]	0.227184	0.230729
AC096570.1	0.206828	22	[-0.24 0.58]	0.355736	0.153447
AC018467.1	-0.558811	22	[-0.79 -0.18]	0.00686399	0.80041
KLHL29	-0.579146	22	[-0.8 -0.21]	0.00473765	0.835538
AC011239.1	-0.476816	22	[-0.75 -0.07]	0.0248526	0.635074
ATAD2B	-0.128777	22	[-0.52 0.31]	0.567899	0.0880537
UBXN2A	-0.184277	22	[-0.56 0.26]	0.411675	0.130936
MFSD2B	0.0659002	22	[-0.37 0.47]	0.770766	0.0592298
WDCP	0.0931673	22	[-0.34 0.5 ]	0.680058	0.0692979
SF3B6	0.123266	22	[-0.31 0.52]	0.584714	0.0847205
FAM228B	-0.196007	22	[-0.57 0.25]	0.382001	0.142266
TP53I3	0.0679849	22	[-0.36 0.48]	0.763711	0.0598727
ITSN2	0.130459	22	[-0.31 0.52]	0.562812	0.0891027
NCOA1	-0.0215671	22	[-0.44 0.4 ]	0.924105	0.0503719
PTRHD1	-0.538219	22	[-0.78 -0.15]	0.00976745	0.761938
CENPO	0.117073	22	[-0.32 0.51]	0.603859	0.0811661
ADCY3	0.346991	22	[-0.09 0.67]	0.113617	0.362661
DNAJC27	0.0101516	22	[-0.41 0.43]	0.964237	0.0495519
DNAJC27-AS1	0.352558	22	[-0.08 0.67]	0.107555	0.373281
EFR3B	-0.0853889	22	[-0.49 0.35]	0.705563	0.066056
DNMT3A	-0.639493	22	[-0.84 -0.3 ]	0.00135281	0.919483
DTNB	0.196348	22	[-0.25 0.57]	0.381158	0.142607
ASXL2	-0.62451	22	[-0.83 -0.28]	0.00189097	0.901699
KIF3C	-0.0107059	22	[-0.43 0.41]	0.962286	0.0495781
TRMT112P6	-0.0171839	22	[-0.44 0.41]	0.939498	0.0499871
RAB10	-0.144211	22	[-0.53 0.3 ]	0.521987	0.0982547
AC011742.2	0.0264726	22	[-0.4 0.44]	0.906908	0.0509063
HADHA	0.55507	22	[0.17 0.79]	0.0073304	0.793623
HADHB	0.468771	22	[0.06 0.74]	0.0277617	0.617656
AC010896.1	0.225156	22	[-0.22 0.59]	0.313722	0.174011
ADGRF3	0.353309	22	[-0.08 0.67]	0.106756	0.374724
SELENOI	0.0640644	22	[-0.37 0.47]	0.776993	0.0586808
OTOF	0.0399353	22	[-0.39 0.45]	0.859941	0.0529382
CIB4	0.324479	22	[-0.11 0.66]	0.140668	0.321319
CENPA	-0.226736	22	[-0.59 0.22]	0.310247	0.175881
DPYSL5	0.248592	22	[-0.19 0.61]	0.264609	0.203324
AC013472.2	-0.0445414	22	[-0.46 0.38]	0.843968	0.0538248
MAPRE3	0.0981912	22	[-0.34 0.5 ]	0.663761	0.0715516
AC013472.1	-0.195408	22	[-0.57 0.25]	0.383488	0.141667
TMEM214	0.413596	22	[-0.01 0.71]	0.0556983	0.497953
AGBL5	0.102052	22	[-0.33 0.5 ]	0.651335	0.0733696
OST4	0.0623616	22	[-0.37 0.47]	0.782781	0.0581859
EMILIN1	-0.004505	22	[-0.43 0.42]	0.984126	0.0493647
ABHD1	0.2397	22	[-0.2 0.6]	0.28263	0.191802
PREB	0.0327014	22	[-0.39 0.45]	0.885131	0.0517431
SLC5A6	0.180453	22	[-0.26 0.56]	0.421615	0.127418
ATRAID	-0.141963	22	[-0.53 0.3 ]	0.528562	0.0966886
CAD	0.0946708	22	[-0.34 0.5 ]	0.675166	0.0699591
TRIM54	-0.079634	22	[-0.48 0.35]	0.724633	0.0638489
MPV17	-0.0295912	22	[-0.45 0.4 ]	0.895996	0.0513031
GTF3C2	-0.103829	22	[-0.5 0.33]	0.645645	0.0742319
EIF2B4	0.104379	22	[-0.33 0.5 ]	0.643887	0.074502
SNX17	0.133932	22	[-0.3 0.53]	0.552368	0.0913178
ZNF513	0.208973	22	[-0.23 0.58]	0.350657	0.155748
PPM1G	0.15708	22	[-0.28 0.54]	0.485104	0.107759
NRBP1	-0.149909	22	[-0.54 0.29]	0.505493	0.10235
KRTCAP3	-0.515152	22	[-0.77 -0.12]	0.0141463	0.715997
IFT172	-0.519276	22	[-0.77 -0.13]	0.0132638	0.7244
FNDC4	0.197658	22	[-0.24 0.57]	0.377924	0.143926
GPN1	-0.078816	22	[-0.48 0.35]	0.727357	0.0635482
SUPT7L	-0.146599	22	[-0.54 0.29]	0.515042	0.0999494
SLC4A1AP	-0.50562	22	[-0.76 -0.11]	0.0163689	0.69631
MRPL33	0.166432	22	[-0.27 0.55]	0.459147	0.115249
RBKS	-0.268324	22	[-0.62 0.17]	0.227285	0.230648
BABAM2	0.446637	22	[0.03 0.73]	0.0371783	0.569457
AC093690.1	0.015322	22	[-0.41 0.43]	0.946044	0.0498501
AC104695.2	0.281815	22	[-0.16 0.63]	0.203866	0.250714
FOSL2	0.478596	22	[0.07 0.75]	0.0242433	0.638914
PLB1	0.114914	22	[-0.32 0.51]	0.610594	0.079974
AC092164.1	0.182546	22	[-0.26 0.56]	0.416158	0.129333
PPP1CB	-0.0623223	22	[-0.47 0.37]	0.782915	0.0581747
SPDYA	-0.292911	22	[-0.64 0.15]	0.185864	0.268047
TRMT61B	-0.369682	22	[-0.68 0.06]	0.0903906	0.406838
WDR43	0.461627	22	[0.05 0.74]	0.0305663	0.602125
TOGARAM2	0.396828	22	[-0.03 0.7 ]	0.0674662	0.462444
CLIP4	0.134368	22	[-0.3 0.53]	0.551064	0.0916001
ALK	0.075125	22	[-0.36 0.48]	0.739686	0.0622322
YPEL5	-0.11805	22	[-0.51 0.32]	0.600824	0.0817131
LBH	-0.112564	22	[-0.51 0.32]	0.617959	0.078704
LCLAT1	-0.268279	22	[-0.62 0.17]	0.227367	0.230583
GALNT14	0.17021	22	[-0.27 0.55]	0.448866	0.118417
CAPN14	0.18155	22	[-0.26 0.56]	0.418751	0.128418
MEMO1	-0.08648	22	[-0.49 0.35]	0.701966	0.0664927
DPY30	-0.0893523	22	[-0.49 0.35]	0.692527	0.0676704
SPAST	0.00702826	22	[-0.42 0.43]	0.975237	0.0494305
SLC30A6	-0.0539538	22	[-0.46 0.38]	0.811519	0.055943
NLRC4	0.0608543	22	[-0.37 0.47]	0.787914	0.0577593
YIPF4	-0.223372	22	[-0.59 0.22]	0.317673	0.171919
AL133245.1	0.06446	22	[-0.37 0.47]	0.77565	0.0587978
BIRC6	-0.130016	22	[-0.52 0.31]	0.564149	0.0888251
BIRC6-AS2	-0.0150605	22	[-0.43 0.41]	0.946964	0.0498321
TTC27	-0.0321073	22	[-0.45 0.39]	0.887205	0.0516556
LINC00486	-0.220912	22	[-0.59 0.22]	0.323172	0.169066
LTBP1	0.45148	22	[0.04 0.73]	0.0349299	0.580015
RASGRP3	-0.0342739	22	[-0.45 0.39]	0.879645	0.0519824
AC020594.1	-0.08644	22	[-0.49 0.35]	0.702098	0.0664766
FAM98A	0.132079	22	[-0.31 0.52]	0.557929	0.0901279
AC017050.1	0.0614205	22	[-0.37 0.47]	0.785985	0.0579183
LINC01320	0.129806	22	[-0.31 0.52]	0.564786	0.0886934
AC012593.1	0.351808	22	[-0.08 0.67]	0.108358	0.371841
AC079352.1	0.00330934	22	[-0.42 0.42]	0.988338	0.0493436
CRIM1	0.211873	22	[-0.23 0.58]	0.343857	0.158903
FEZ2	-0.304816	22	[-0.64 0.13]	0.167789	0.287461
VIT	0.0542704	22	[-0.38 0.47]	0.810432	0.0560214
STRN	-0.221898	22	[-0.59 0.22]	0.320961	0.170205
HEATR5B	0.123268	22	[-0.31 0.52]	0.584707	0.0847218
GPATCH11	0.0348757	22	[-0.39 0.45]	0.877547	0.052077
EIF2AK2	-0.588201	22	[-0.81 -0.22]	0.00398584	0.850153
CEBPZOS	-0.247419	22	[-0.61 0.19]	0.266943	0.201776
CEBPZ	0.0517467	22	[-0.38 0.46]	0.819103	0.0554092
NDUFAF7	0.175721	22	[-0.27 0.56]	0.434092	0.123184
PRKD3	-0.265018	22	[-0.62 0.18]	0.233283	0.225902
AC006369.1	0.117754	22	[-0.32 0.51]	0.601742	0.0815469
CDC42EP3	0.302941	22	[-0.14 0.64]	0.170551	0.284348
LINC00211	0.108293	22	[-0.33 0.51]	0.631437	0.0764685
RMDN2	0.0223857	22	[-0.4 0.44]	0.921232	0.0504535
RMDN2-AS1	0.0354314	22	[-0.39 0.45]	0.875611	0.0521658
CYP1B1	0.216014	22	[-0.23 0.58]	0.334285	0.163497
CYP1B1-AS1	0.240019	22	[-0.2 0.6]	0.281973	0.192206
AC009229.2	-0.209533	22	[-0.58 0.23]	0.349337	0.156354
AC009229.1	0.122139	22	[-0.32 0.52]	0.588179	0.0840586
ATL2	-0.166254	22	[-0.55 0.27]	0.459632	0.115102
LINC02613	-0.485372	22	[-0.75 -0.08]	0.0220313	0.65348
RPLP0P6	0.108181	22	[-0.33 0.51]	0.631792	0.0764111
HNRNPLL	-0.197322	22	[-0.57 0.24]	0.378753	0.143587
GALM	-0.34695	22	[-0.67 0.09]	0.113662	0.362585
SRSF7	0.0482549	22	[-0.38 0.46]	0.831134	0.0546113
GEMIN6	0.231669	22	[-0.21 0.6 ]	0.299552	0.181816
DHX57	-0.0337805	22	[-0.45 0.39]	0.881366	0.0519061
SOS1	0.0729344	22	[-0.36 0.48]	0.747033	0.0614822
CDKL4	0.117563	22	[-0.32 0.51]	0.602334	0.0814402
MAP4K3	-0.0589002	22	[-0.47 0.37]	0.794581	0.0572222
MAP4K3-DT	0.177505	22	[-0.26 0.56]	0.429363	0.124765
TMEM178A	-0.00285306	22	[-0.42 0.42]	0.989946	0.0493372
THUMPD2	0.139764	22	[-0.3 0.53]	0.535034	0.0951828
SLC8A1-AS1	0.119521	22	[-0.32 0.52]	0.596262	0.0825468
SLC8A1	0.162091	22	[-0.28 0.55]	0.471106	0.11171
PKDCC	-0.454692	22	[-0.74 -0.04]	0.0334986	0.587018
EML4	0.136564	22	[-0.3 0.53]	0.544514	0.0930391
COX7A2L	-0.0501872	22	[-0.46 0.38]	0.824471	0.0550458
MTA3	0.212266	22	[-0.23 0.58]	0.342941	0.159335
HAAO	-0.0829629	22	[-0.49 0.35]	0.713582	0.0651058
LINC01819	0.162656	22	[-0.28 0.55]	0.469539	0.112165
LINC02580	-0.350013	22	[-0.67 0.08]	0.110296	0.368408
ZFP36L2	0.307556	22	[-0.13 0.65]	0.163807	0.292047
AC010883.1	-0.0597598	22	[-0.47 0.37]	0.791647	0.0574563
THADA	0.49331	22	[0.09 0.76]	0.019649	0.670412
PLEKHH2	0.16136	22	[-0.28 0.55]	0.473135	0.111125
DYNC2LI1	0.144757	22	[-0.29 0.53]	0.520394	0.0986397
ABCG5	0.16863	22	[-0.27 0.55]	0.45315	0.117082
LRPPRC	0.011838	22	[-0.41 0.43]	0.958301	0.0496359
AC013717.1	-0.0863346	22	[-0.49 0.35]	0.702445	0.0664342
PREPL	0.427025	22	[0.01 0.72]	0.0474674	0.526841
CAMKMT	0.424626	22	[0. 0.72]	0.048864	0.521657
AC012354.2	0.123016	22	[-0.31 0.52]	0.585484	0.0845728
LINC01121	0.305085	22	[-0.13 0.64]	0.167395	0.287909
SRBD1	0.25765	22	[-0.18 0.61]	0.24702	0.215567
PRKCE	0.40786	22	[-0.02 0.71]	0.0595314	0.485725
EPAS1	0.292251	22	[-0.15 0.64]	0.186902	0.266996
ATP6V1E2	0.0882463	22	[-0.35 0.49]	0.696156	0.0672121
RHOQ	-0.0654721	22	[-0.47 0.37]	0.772217	0.0591004
AC018682.1	-0.0893333	22	[-0.49 0.35]	0.692589	0.0676625
PIGF	-0.0991277	22	[-0.5 0.34]	0.660738	0.0719857
CRIPT	0.459618	22	[0.05 0.74]	0.0313941	0.59775
LINC01118	-0.35858	22	[-0.68 0.07]	0.101267	0.384933
MCFD2	-0.511638	22	[-0.77 -0.11]	0.014935	0.708782
TTC7A	-0.351395	22	[-0.67 0.08]	0.108801	0.371051
EPCAM-DT	0.20296	22	[-0.24 0.58]	0.365001	0.149369
BCYRN1	-0.015807	22	[-0.43 0.41]	0.944339	0.0498843
MSH2	-0.10139	22	[-0.5 0.33]	0.653461	0.0730524
MSH6	-0.18164	22	[-0.56 0.26]	0.418515	0.128501
FBXO11	-0.0378937	22	[-0.45 0.39]	0.867038	0.0525765
AC092650.1	0.12429	22	[-0.31 0.52]	0.581573	0.0853278
FOXN2	0.314536	22	[-0.12 0.65]	0.153962	0.303926
PPP1R21	0.0538392	22	[-0.38 0.46]	0.811912	0.0559147
AC009975.1	0.218883	22	[-0.22 0.59]	0.327748	0.166741
FSHR	0.183507	22	[-0.26 0.56]	0.413667	0.13022
AC009975.2	0.182525	22	[-0.26 0.56]	0.416213	0.129314
NRXN1	0.183411	22	[-0.26 0.56]	0.413916	0.130132
AC007402.1	0.126423	22	[-0.31 0.52]	0.575056	0.0866101
AC010967.1	0.111098	22	[-0.33 0.51]	0.622574	0.0779258
ASB3	-0.276574	22	[-0.63 0.16]	0.212764	0.242786
ERLEC1	0.132966	22	[-0.31 0.53]	0.555263	0.0906954
PSME4	0.488275	22	[0.08 0.75]	0.0211345	0.659691
ACYP2	-0.0303362	22	[-0.45 0.4 ]	0.893392	0.0514044
SPTBN1	-0.776426	22	[-0.9 -0.53]	2.15455e-05	0.995755
AC092839.1	-0.610281	22	[-0.82 -0.25]	0.00255965	0.882895
AC093110.1	-0.632913	22	[-0.83 -0.29]	0.00157048	0.91193
EML6	0.0476817	22	[-0.38 0.46]	0.833112	0.0544857
RTN4	-0.095291	22	[-0.5 0.34]	0.673151	0.0702352
CLHC1	0.213535	22	[-0.23 0.58]	0.339998	0.160734
RPS27A	-0.0379891	22	[-0.45 0.39]	0.866706	0.052593
MTIF2	-0.216624	22	[-0.58 0.23]	0.332888	0.164183
AC012358.3	-0.0522492	22	[-0.46 0.38]	0.817375	0.0555287
CCDC88A	-0.173549	22	[-0.55 0.27]	0.439883	0.121284
CFAP36	-0.0859107	22	[-0.49 0.35]	0.703842	0.0662641
PPP4R3B	-0.0183203	22	[-0.44 0.41]	0.935505	0.0500785
PNPT1	-0.0311651	22	[-0.45 0.4 ]	0.890495	0.0515202
EFEMP1	0.153439	22	[-0.29 0.54]	0.495406	0.104976
AC011306.1	0.274846	22	[-0.17 0.62]	0.215753	0.240209
AC007743.1	0.131323	22	[-0.31 0.52]	0.560205	0.0896479
AC132153.1	-0.302054	22	[-0.64 0.14]	0.171869	0.282882
VRK2	0.132531	22	[-0.31 0.52]	0.55657	0.0904166
AC068193.1	-0.34505	22	[-0.67 0.09]	0.115788	0.358995
FANCL	0.0971571	22	[-0.34 0.5 ]	0.667103	0.0710774
EIF3FP3	0.0484833	22	[-0.38 0.46]	0.830346	0.0546617
LINC01122	0.160508	22	[-0.28 0.55]	0.475504	0.110447
AC007238.1	0.35832	22	[-0.07 0.68]	0.101533	0.384426
AC007100.1	0.330518	22	[-0.11 0.66]	0.133002	0.332148
AC007381.1	0.228989	22	[-0.21 0.59]	0.305334	0.178573
PAPOLG	0.141778	22	[-0.3 0.53]	0.529104	0.0965611
LINC01185	0.0924893	22	[-0.34 0.49]	0.682268	0.0690034
REL	-0.232633	22	[-0.6 0.21]	0.297489	0.182993
AC010733.1	-0.00408193	22	[-0.42 0.42]	0.985616	0.0493565
PUS10	0.528777	22	[0.14 0.78]	0.0114011	0.743456
PEX13	-0.0783767	22	[-0.48 0.35]	0.728821	0.0633881
KIAA1841	-0.106508	22	[-0.51 0.33]	0.637103	0.075562
AC016747.4	-0.105772	22	[-0.5 0.33]	0.639446	0.0751928
AC016747.1	0.166333	22	[-0.27 0.55]	0.459416	0.115167
AC016747.2	0.0204878	22	[-0.4 0.44]	0.927893	0.0502691
AHSA2P	-0.0171016	22	[-0.44 0.41]	0.939788	0.0499807
USP34	-0.386877	22	[-0.7 0.04]	0.0752895	0.441756
AC016727.1	0.0891086	22	[-0.35 0.49]	0.693326	0.0675689
XPO1	0.256281	22	[-0.19 0.61]	0.249629	0.213684
FAM161A	-0.0256535	22	[-0.44 0.4 ]	0.909777	0.0508094
CCT4	-0.0614353	22	[-0.47 0.37]	0.785935	0.0579225
AC107081.2	-0.431328	22	[-0.72 -0.01]	0.0450402	0.536159
COMMD1	0.128489	22	[-0.31 0.52]	0.568773	0.0878754
AC018462.1	-0.0404401	22	[-0.45 0.39]	0.858188	0.0530306
AC018462.2	-0.203225	22	[-0.58 0.24]	0.364361	0.149646
TMEM17	-0.236516	22	[-0.6 0.21]	0.289268	0.187794
AC092155.1	0.30459	22	[-0.13 0.64]	0.16812	0.287085
EHBP1	0.545593	22	[0.16 0.79]	0.00862989	0.77602
AC092567.1	0.0549399	22	[-0.38 0.47]	0.808136	0.0561888
AC007098.1	0.348492	22	[-0.09 0.67]	0.111959	0.36551
AC009501.3	-0.506846	22	[-0.76 -0.11]	0.0160681	0.698862
DBIL5P2	-0.415362	22	[-0.71 0.01]	0.0545579	0.501731
WDPCP	0.00546846	22	[-0.42 0.43]	0.980731	0.0493864
MDH1	-0.282381	22	[-0.63 0.16]	0.202921	0.251579
UGP2	-0.0958574	22	[-0.5 0.34]	0.671314	0.0704889
VPS54	-0.132266	22	[-0.52 0.31]	0.557367	0.0902471
PELI1	0.377406	22	[-0.05 0.69]	0.0833516	0.422384
AC012368.1	0.375759	22	[-0.05 0.69]	0.0848166	0.41905
LGALSL-DT	-0.503731	22	[-0.76 -0.1 ]	0.0168412	0.692369
LGALSL	-0.042243	22	[-0.46 0.39]	0.851932	0.0533701
AFTPH	-0.0927588	22	[-0.5 0.34]	0.681389	0.0691201
SERTAD2	-0.0323976	22	[-0.45 0.39]	0.886191	0.0516981
LINC02245	-0.201394	22	[-0.57 0.24]	0.36879	0.147744
SLC1A4	0.0616277	22	[-0.37 0.47]	0.78528	0.0579769
CEP68	0.0561503	22	[-0.37 0.47]	0.803987	0.0564969
RAB1A	0.0856666	22	[-0.35 0.49]	0.704647	0.0661665
AC007318.2	0.27221	22	[-0.17 0.62]	0.220366	0.236313
AC007318.1	0.112166	22	[-0.32 0.51]	0.61921	0.0784917
ACTR2	-0.0389478	22	[-0.45 0.39]	0.863373	0.0527608
SPRED2	0.326824	22	[-0.11 0.66]	0.137655	0.325501
AC007389.1	0.403167	22	[-0.02 0.7 ]	0.0628145	0.47578
MEIS1	0.0489555	22	[-0.38 0.46]	0.828717	0.0547668
MEIS1-AS2	-0.164987	22	[-0.55 0.28]	0.463109	0.114059
LINC01798	0.316317	22	[-0.12 0.65]	0.151519	0.307
LINC01828	0.0282871	22	[-0.4 0.44]	0.900557	0.0511317
LINC01829	0.177616	22	[-0.26 0.56]	0.429071	0.124864
ETAA1	0.00690346	22	[-0.42 0.43]	0.975676	0.0494266
C1D	-0.0299353	22	[-0.45 0.4 ]	0.894793	0.0513496
WDR92	-0.433605	22	[-0.72 -0.01]	0.0437954	0.5411
AC017083.3	-0.485627	22	[-0.75 -0.08]	0.0219513	0.654027
PNO1	0.0190864	22	[-0.41 0.44]	0.932814	0.0501434
CNRIP1	-0.0949169	22	[-0.5 0.34]	0.674366	0.0700684
PLEK	-0.483543	22	[-0.75 -0.08]	0.0226118	0.649557
APLF	-0.124344	22	[-0.52 0.31]	0.581407	0.0853601
ARHGAP25	0.170845	22	[-0.27 0.55]	0.447151	0.118957
ANTXR1	0.145365	22	[-0.29 0.53]	0.518624	0.0990699
GFPT1	-0.0681699	22	[-0.48 0.36]	0.763085	0.0599307
NFU1	0.0620906	22	[-0.37 0.47]	0.783704	0.0581084
AAK1	0.246141	22	[-0.2 0.6]	0.269502	0.200099
ANXA4	0.095438	22	[-0.34 0.5 ]	0.672674	0.0703009
GMCL1	0.10541	22	[-0.33 0.5 ]	0.640599	0.0750124
SNRNP27	-0.0445161	22	[-0.46 0.38]	0.844056	0.0538197
MXD1	0.0164251	22	[-0.41 0.44]	0.942166	0.0499294
PCBP1-AS1	-0.247452	22	[-0.61 0.19]	0.266878	0.201819
PCBP1	-0.0611997	22	[-0.47 0.37]	0.786737	0.0578561
AC016700.3	-0.223874	22	[-0.59 0.22]	0.316558	0.172506
C2orf42	-0.253594	22	[-0.61 0.19]	0.2548	0.210022
PCYOX1	-0.444049	22	[-0.73 -0.03]	0.0384257	0.563817
SNRPG	0.220423	22	[-0.22 0.59]	0.32427	0.168504
FAM136A	0.0724173	22	[-0.36 0.48]	0.748771	0.0613086
ADD2	0.231701	22	[-0.21 0.6 ]	0.299484	0.181854
VAX2	0.134751	22	[-0.3 0.53]	0.549919	0.0918493
AC007040.2	0.143962	22	[-0.3 0.53]	0.522712	0.0980802
NAGK	-0.0406702	22	[-0.45 0.39]	0.857389	0.0530731
MCEE	-0.169235	22	[-0.55 0.27]	0.451507	0.117591
AC007881.4	-0.000998615	22	[-0.42 0.42]	0.996481	0.049321
MPHOSPH10	0.327049	22	[-0.11 0.66]	0.137369	0.325903
PAIP2B	-0.355836	22	[-0.68 0.08]	0.104098	0.379602
ZNF638	-0.120862	22	[-0.52 0.32]	0.592116	0.0833166
DYSF	-0.166045	22	[-0.55 0.27]	0.460205	0.11493
EXOC6B	0.039375	22	[-0.39 0.45]	0.861888	0.052837
SPR	-0.149618	22	[-0.54 0.29]	0.50633	0.102136
SFXN5	-0.281823	22	[-0.63 0.16]	0.203853	0.250725
RAB11FIP5	0.0857769	22	[-0.35 0.49]	0.704283	0.0662106
SMYD5	0.197366	22	[-0.24 0.57]	0.378644	0.143631
PRADC1	-0.147038	22	[-0.54 0.29]	0.513772	0.100264
CCT7	0.0127648	22	[-0.41 0.43]	0.95504	0.0496875
FBXO41	0.0191113	22	[-0.41 0.44]	0.932727	0.0501456
ALMS1	0.198324	22	[-0.24 0.57]	0.376287	0.1446
ALMS1P1	0.418339	22	[-0. 0.71]	0.0526753	0.508117
TPRKB	-0.244746	22	[-0.6 0.2]	0.272312	0.19828
DUSP11	0.0536346	22	[-0.38 0.46]	0.812615	0.0558644
STAMBP	-0.598842	22	[-0.81 -0.24]	0.00323248	0.866459
AC073046.3	-0.394954	22	[-0.7 0.03]	0.0688898	0.458525
ACTG2	0.157369	22	[-0.28 0.54]	0.484292	0.107983
DGUOK	0.0740484	22	[-0.36 0.48]	0.743294	0.0618607
DGUOK-AS1	-0.348533	22	[-0.67 0.09]	0.111913	0.365588
TET3	0.0463124	22	[-0.38 0.46]	0.837843	0.0541919
FNBP1P1	-0.136702	22	[-0.53 0.3 ]	0.544101	0.093131
BOLA3	-0.279369	22	[-0.63 0.16]	0.207986	0.246994
MOB1A	-0.0640897	22	[-0.47 0.37]	0.776907	0.0586883
MTHFD2	0.133942	22	[-0.3 0.53]	0.55234	0.0913239
AC006030.1	-0.192258	22	[-0.57 0.25]	0.391352	0.138555
DCTN1	0.101582	22	[-0.33 0.5 ]	0.652842	0.0731444
RTKN	-0.378631	22	[-0.69 0.05]	0.0822737	0.424871
MOGS	-0.0904314	22	[-0.49 0.34]	0.688992	0.0681235
CCDC142	-0.0135085	22	[-0.43 0.41]	0.952423	0.0497317
TTC31	0.00403193	22	[-0.42 0.42]	0.985792	0.0493556
AUP1	0.125879	22	[-0.31 0.52]	0.576714	0.0862809
HTRA2	0.00392043	22	[-0.42 0.42]	0.986185	0.0493535
LOXL3	0.249083	22	[-0.19 0.61]	0.263636	0.203975
M1AP	-0.322765	22	[-0.66 0.11]	0.142899	0.318282
SEMA4F	-0.0127183	22	[-0.43 0.41]	0.955203	0.0496848
AC007387.2	0.23278	22	[-0.21 0.6 ]	0.297175	0.183173
HK2	-0.232767	22	[-0.6 0.21]	0.297204	0.183157
POLE4	0.350909	22	[-0.08 0.67]	0.109325	0.37012
TACR1	0.164785	22	[-0.28 0.55]	0.463664	0.113894
AC007681.1	0.257401	22	[-0.18 0.61]	0.247492	0.215225
EVA1A	-0.251234	22	[-0.61 0.19]	0.259399	0.206843
MRPL19	-0.112598	22	[-0.51 0.32]	0.617853	0.0787221
GCFC2	0.26167	22	[-0.18 0.62]	0.239461	0.221165
AC110614.1	0.146258	22	[-0.29 0.53]	0.516031	0.0997055
[truncated: 46,358 more rows]

## Sheet: Supplementary Table 5c
Supplementary Table 5. Correlation analysis identified age-related gene expression changes in type I and type II myofibre, and MuSCs.
Supplementary Table 5c. Age-related gene expression changes for qMuSC.
Gene	R (Pearson's correlation)	n_obs	CI95%	P	Power
WASH7P	-0.0590906	21	[-0.48 0.38]	0.799165	0.0568395
CICP27	-0.341251	21	[-0.67 0.11]	0.130046	0.336888
AL732372.2	-0.334737	21	[-0.67 0.11]	0.138019	0.325355
AL669831.3	-0.12692	21	[-0.53 0.32]	0.583533	0.084943
MTND2P28	0.338898	21	[-0.11 0.67]	0.132888	0.332695
MTATP6P1	0.0554527	21	[-0.39 0.48]	0.811308	0.0559332
LINC01409	0.0879839	21	[-0.36 0.5 ]	0.704509	0.0661644
LINC01128	-0.433338	21	[-0.73 -0. ]	0.049718	0.519364
NOC2L	-0.0701287	21	[-0.49 0.37]	0.762604	0.0599529
PERM1	-0.421811	21	[-0.72 0.01]	0.0568325	0.495018
HES4	0.0265217	21	[-0.41 0.45]	0.909147	0.0508027
ISG15	0.16086	21	[-0.29 0.55]	0.486069	0.107509
C1orf159	-0.108654	21	[-0.52 0.34]	0.639199	0.075219
SDF4	0.32327	21	[-0.13 0.66]	0.152886	0.305598
B3GALT6	-0.362581	21	[-0.69 0.08]	0.106238	0.37614
UBE2J2	0.0496703	21	[-0.39 0.47]	0.830694	0.0546136
SCNN1D	0.0319956	21	[-0.41 0.46]	0.890494	0.0514928
ACAP3	-0.351082	21	[-0.68 0.1 ]	0.118642	0.354703
INTS11	0.187122	21	[-0.27 0.57]	0.416675	0.129188
CPTP	0.0553925	21	[-0.39 0.48]	0.811509	0.0559187
DVL1	-0.0358746	21	[-0.46 0.4 ]	0.87731	0.0520607
MXRA8	-0.123591	21	[-0.53 0.33]	0.593522	0.0830475
AURKAIP1	-0.0253275	21	[-0.45 0.41]	0.913222	0.0506693
CCNL2	0.0252446	21	[-0.41 0.45]	0.913505	0.0506603
MRPL20	-0.0808706	21	[-0.5 0.36]	0.727484	0.0635138
ATAD3C	0.102657	21	[-0.34 0.51]	0.657909	0.0723822
ATAD3B	0.105897	21	[-0.34 0.51]	0.647777	0.073893
ATAD3A	0.178314	21	[-0.27 0.57]	0.439328	0.121494
SSU72	0.0337717	21	[-0.4 0.46]	0.884454	0.0517447
MIB2	-0.356564	21	[-0.68 0.09]	0.112605	0.364844
CDK11B	0.154705	21	[-0.3 0.55]	0.503123	0.102969
SLC35E2B	-0.25113	21	[-0.62 0.2 ]	0.272173	0.1985
AL691432.1	-0.166233	21	[-0.56 0.29]	0.471425	0.111637
AL031282.2	0.126176	21	[-0.32 0.53]	0.585759	0.0845145
AL031282.1	-0.321636	21	[-0.66 0.13]	0.155091	0.302841
NADK	0.353166	21	[-0.09 0.68]	0.116321	0.35854
GNB1	-0.337081	21	[-0.67 0.11]	0.135112	0.329478
TMEM52	-0.312229	21	[-0.66 0.14]	0.168222	0.287255
FAAP20	-0.0803558	21	[-0.49 0.36]	0.729156	0.063331
SKI	0.321955	21	[-0.13 0.66]	0.154658	0.303378
MORN1	0.123646	21	[-0.33 0.53]	0.593358	0.0830781
RER1	0.196036	21	[-0.26 0.58]	0.394409	0.137418
PEX10	-0.0172771	21	[-0.45 0.42]	0.940747	0.0499315
PANK4	-0.436266	21	[-0.73 -0.01]	0.0480248	0.525588
TNFRSF14	0.250561	21	[-0.2 0.62]	0.273299	0.197776
TTC34	0.0131851	21	[-0.42 0.44]	0.954765	0.0496636
PRDM16	0.128379	21	[-0.32 0.53]	0.579177	0.0857911
MEGF6	-0.040769	21	[-0.46 0.4 ]	0.860719	0.0528709
TPRG1L	-0.342132	21	[-0.67 0.11]	0.128994	0.338463
WRAP73	-0.160917	21	[-0.55 0.29]	0.485915	0.107551
TP73-AS1	-0.24626	21	[-0.61 0.21]	0.28189	0.192378
LRRC47	0.0708842	21	[-0.37 0.49]	0.760118	0.0601861
CEP104	0.213288	21	[-0.24 0.59]	0.353249	0.154635
DFFB	0.370754	21	[-0.07 0.69]	0.0980153	0.391747
C1orf174	0.129404	21	[-0.32 0.53]	0.576128	0.0863931
NPHP4	-0.187485	21	[-0.57 0.27]	0.415756	0.129514
KCNAB2	-0.0728043	21	[-0.49 0.37]	0.753811	0.0607905
RNF207	-0.20991	21	[-0.59 0.24]	0.361106	0.151128
ICMT	0.0975944	21	[-0.35 0.51]	0.673861	0.0701215
GPR153	0.0160051	21	[-0.42 0.44]	0.945103	0.0498405
ACOT7	0.300604	21	[-0.15 0.65]	0.185484	0.268684
PLEKHG5	-0.297677	21	[-0.65 0.15]	0.190011	0.264131
NOL9	0.384193	21	[-0.06 0.7 ]	0.0855237	0.418032
ZBTB48	0.328141	21	[-0.12 0.67]	0.146439	0.313904
KLHL21	-0.235915	21	[-0.61 0.22]	0.303233	0.179844
PHF13	-0.250736	21	[-0.62 0.2 ]	0.272952	0.197999
DNAJC11	-0.0574702	21	[-0.48 0.38]	0.804568	0.0564285
CAMTA1	0.251265	21	[-0.2 0.62]	0.271908	0.198671
Z97987.1		21
VAMP3	-0.113883	21	[-0.52 0.33]	0.623055	0.0778348
PER3	-0.40079	21	[-0.71 0.04]	0.0717757	0.451448
PARK7	0.14315	21	[-0.31 0.54]	0.535899	0.0949874
AL034417.4	0.125978	21	[-0.32 0.53]	0.586351	0.0844011
AL034417.3	-0.323223	21	[-0.66 0.13]	0.152948	0.305519
ERRFI1	0.115213	21	[-0.33 0.52]	0.618974	0.0785214
AL034417.2	-0.0279598	21	[-0.45 0.41]	0.904241	0.0509714
SLC45A1	0.199168	21	[-0.25 0.58]	0.386745	0.140417
RERE	0.275488	21	[-0.18 0.63]	0.226777	0.231241
RERE-AS1	0.0874506	21	[-0.36 0.5 ]	0.706223	0.0659575
ENO1	-0.0255749	21	[-0.45 0.41]	0.912378	0.0506965
SLC2A5	0.335797	21	[-0.11 0.67]	0.136699	0.327216
GPR157	0.402064	21	[-0.04 0.71]	0.0707942	0.454051
MIR34AHG	0.279642	21	[-0.17 0.63]	0.219565	0.237177
H6PD	0.274256	21	[-0.18 0.63]	0.228945	0.2295
SPSB1	0.314285	21	[-0.14 0.66]	0.165289	0.29062
LINC02606	0.111239	21	[-0.34 0.52]	0.631197	0.0764956
SLC25A33	0.205203	21	[-0.25 0.59]	0.372218	0.146353
TMEM201	0.34901	21	[-0.1 0.68]	0.120984	0.350908
PIK3CD	-0.00357623	21	[-0.43 0.43]	0.987725	0.0493177
CLSTN1	-0.289846	21	[-0.64 0.16]	0.202493	0.252193
CTNNBIP1	0.252064	21	[-0.2 0.62]	0.270335	0.199689
LZIC	-0.263903	21	[-0.62 0.19]	0.247707	0.215226
NMNAT1	0.219025	21	[-0.23 0.59]	0.34014	0.160742
TMEM274P	0.213031	21	[-0.24 0.59]	0.353845	0.154366
UBE4B	0.326821	21	[-0.12 0.66]	0.148168	0.31164
KIF1B	-0.190667	21	[-0.58 0.26]	0.407739	0.132407
AL139424.2	-0.0697332	21	[-0.49 0.37]	0.763906	0.0598318
PGD	0.122805	21	[-0.33 0.53]	0.59589	0.0826083
DFFA	0.31637	21	[-0.13 0.66]	0.162351	0.294055
PEX14	0.0767008	21	[-0.37 0.49]	0.741059	0.0620688
CASZ1	-0.201984	21	[-0.58 0.25]	0.379928	0.143161
C1orf127	0.0437262	21	[-0.4 0.47]	0.850721	0.0534112
AL109811.3	-0.109034	21	[-0.52 0.34]	0.638019	0.0754047
MASP2	-0.215097	21	[-0.59 0.24]	0.349085	0.15654
SRM	0.362008	21	[-0.08 0.69]	0.106833	0.375057
EXOSC10	-0.173273	21	[-0.56 0.28]	0.452577	0.117284
AL109811.1	-0.200227	21	[-0.58 0.25]	0.384174	0.141443
MTOR	-0.261148	21	[-0.62 0.19]	0.25286	0.211536
UBIAD1	0.300469	21	[-0.15 0.65]	0.18569	0.268473
DISP3	0.0522793	21	[-0.39 0.47]	0.821935	0.0551906
FBXO44	-0.0178763	21	[-0.45 0.42]	0.938696	0.0499768
FBXO6	0.130674	21	[-0.32 0.53]	0.572355	0.0871471
AGTRAP	0.334005	21	[-0.11 0.67]	0.138937	0.324071
C1orf167	0.235083	21	[-0.22 0.61]	0.304992	0.178863
MTHFR	0.316811	21	[-0.13 0.66]	0.161733	0.294785
CLCN6	-0.138429	21	[-0.54 0.31]	0.549567	0.0919266
AL021155.5	0.207943	21	[-0.25 0.59]	0.365727	0.149117
KIAA2013	-0.297267	21	[-0.65 0.15]	0.190653	0.263496
PLOD1	-0.278472	21	[-0.63 0.17]	0.22158	0.235495
MFN2	-0.300562	21	[-0.65 0.15]	0.185548	0.268619
MIIP	0.393012	21	[-0.05 0.71]	0.0779946	0.435666
TNFRSF1B	-0.180393	21	[-0.57 0.27]	0.433922	0.123271
VPS13D	-0.170339	21	[-0.56 0.28]	0.460384	0.114898
DHRS3	-0.32116	21	[-0.66 0.13]	0.155738	0.30204
LRRC38	0.0722245	21	[-0.37 0.49]	0.755714	0.0606062
PDPN	0.242134	21	[-0.21 0.61]	0.290287	0.187303
PRDM2	0.179124	21	[-0.27 0.57]	0.437216	0.122184
KAZN	0.315292	21	[-0.13 0.66]	0.163866	0.292275
KAZN-AS1	-0.00285563	21	[-0.43 0.43]	0.990198	0.0493077
FHAD1	0.432317	21	[0. 0.73]	0.0503189	0.517197
EFHD2	0.178895	21	[-0.27 0.57]	0.437813	0.121988
CASP9	0.309255	21	[-0.14 0.65]	0.172528	0.282431
DNAJC16	-0.349363	21	[-0.68 0.1 ]	0.120583	0.351552
AGMAT	-0.390907	21	[-0.7 0.05]	0.0797453	0.43143
AL121992.1	-0.236231	21	[-0.61 0.22]	0.302567	0.180217
DDI2	0.0595235	21	[-0.38 0.48]	0.797723	0.0569513
PLEKHM2	0.218045	21	[-0.24 0.59]	0.342359	0.159685
AL450998.3	0.0923698	21	[-0.35 0.5 ]	0.690464	0.0679163
SLC25A34	0.336973	21	[-0.11 0.67]	0.135245	0.329287
FBLIM1	0.0566444	21	[-0.38 0.48]	0.807325	0.0562236
UQCRHL	0.214597	21	[-0.24 0.59]	0.350234	0.156011
AL450998.1	0.0620144	21	[-0.38 0.48]	0.789438	0.0576108
AL450998.2	0.0861185	21	[-0.36 0.5 ]	0.710511	0.0654465
SPEN	0.355522	21	[-0.09 0.68]	0.113735	0.362906
ZBTB17	0.148415	21	[-0.3 0.55]	0.520842	0.0985374
HSPB7	-0.119831	21	[-0.52 0.33]	0.60489	0.0809733
MT1XP1	0.351677	21	[-0.09 0.68]	0.117976	0.355796
FBXO42	0.318731	21	[-0.13 0.66]	0.159067	0.297975
SZRD1	-0.111483	21	[-0.52 0.34]	0.630444	0.0766176
SPATA21	0.405814	21	[-0.03 0.71]	0.0679622	0.461746
NECAP2	-0.178877	21	[-0.57 0.27]	0.43786	0.121973
LINC01772	-0.328679	21	[-0.67 0.12]	0.14574	0.314829
CROCCP3	-0.266637	21	[-0.63 0.19]	0.242658	0.218934
NBPF1	-0.0206889	21	[-0.45 0.41]	0.929072	0.0502101
CROCCP2	0.0463064	21	[-0.39 0.47]	0.842016	0.053914
AL021920.2	-0.155538	21	[-0.55 0.3 ]	0.500798	0.103571
CROCC	0.0945903	21	[-0.35 0.51]	0.68339	0.0688378
ATP13A2	0.327422	21	[-0.12 0.67]	0.147379	0.31267
SDHB	-0.239776	21	[-0.61 0.21]	0.295156	0.184447
PADI2	0.204406	21	[-0.25 0.58]	0.37412	0.145557
PADI3	0.0972487	21	[-0.35 0.51]	0.674955	0.0699716
RCC2	0.181524	21	[-0.27 0.57]	0.430997	0.124248
ARHGEF10L	0.157114	21	[-0.29 0.55]	0.496415	0.104721
IGSF21	-0.130491	21	[-0.53 0.32]	0.5729	0.0870377
PAX7	-0.0631291	21	[-0.48 0.38]	0.785737	0.057915
ALDH4A1	0.148011	21	[-0.3 0.54]	0.52199	0.09826
IFFO2	0.217377	21	[-0.24 0.59]	0.343877	0.158968
UBR4	-0.027426	21	[-0.45 0.41]	0.906062	0.0509077
EMC1-AS1	-0.0173923	21	[-0.45 0.42]	0.940353	0.0499401
EMC1	-0.0604556	21	[-0.48 0.38]	0.79462	0.0571949
MRTO4	-0.169096	21	[-0.56 0.28]	0.463713	0.113901
AKR7A2	0.217194	21	[-0.24 0.59]	0.344291	0.158773
SLC66A1	0.199662	21	[-0.25 0.58]	0.385544	0.140895
CAPZB	0.209007	21	[-0.24 0.59]	0.363222	0.150203
MICOS10	-0.311921	21	[-0.66 0.14]	0.168665	0.286753
NBL1	-0.249459	21	[-0.61 0.2 ]	0.275483	0.196383
TMCO4	0.0868273	21	[-0.36 0.5 ]	0.708229	0.0657174
OTUD3	-0.14234	21	[-0.54 0.31]	0.538232	0.0944543
PLA2G2A	0.255666	21	[-0.2 0.62]	0.263316	0.204328
PLA2G5	0.245901	21	[-0.21 0.61]	0.282615	0.191932
CAMK2N1	-0.0444191	21	[-0.47 0.39]	0.848382	0.0535434
MUL1	0.223012	21	[-0.23 0.6 ]	0.331199	0.1651
PINK1	0.0839322	21	[-0.36 0.5 ]	0.717566	0.0646258
PINK1-AS	0.0992915	21	[-0.35 0.51]	0.668498	0.0708657
DDOST	-0.0108374	21	[-0.44 0.42]	0.962813	0.0495425
HP1BP3	0.291943	21	[-0.16 0.64]	0.199098	0.255355
EIF4G3	-0.236045	21	[-0.61 0.22]	0.30296	0.179997
ECE1	0.389829	21	[-0.05 0.7 ]	0.0806525	0.429269
NBPF3	0.331253	21	[-0.12 0.67]	0.142424	0.319277
ALPL	0.0479937	21	[-0.39 0.47]	0.836333	0.0542587
USP48	-0.149968	21	[-0.55 0.3 ]	0.51644	0.0996121
LDLRAD2	-0.0903794	21	[-0.5 0.36]	0.696826	0.0671101
HSPG2	-0.252951	21	[-0.62 0.2 ]	0.268596	0.200824
CDC42	-0.0212816	21	[-0.45 0.41]	0.927045	0.0502636
CDC42-AS1	0.0767662	21	[-0.37 0.49]	0.740845	0.0620908
WNT4	0.121275	21	[-0.33 0.53]	0.600515	0.0817614
ZBTB40	-0.0289224	21	[-0.45 0.41]	0.90096	0.0510893
C1QA	0.249029	21	[-0.2 0.61]	0.27634	0.195841
C1QC	0.0967308	21	[-0.35 0.51]	0.676595	0.0697481
C1QB	0.1744	21	[-0.28 0.56]	0.449596	0.118213
EPHB2	0.172824	21	[-0.28 0.56]	0.453768	0.116915
KDM1A	0.207029	21	[-0.25 0.59]	0.367884	0.14819
AL031428.1	0.172084	21	[-0.28 0.56]	0.455733	0.116311
LUZP1	0.220478	21	[-0.23 0.6 ]	0.336866	0.162319
LINC01355	-0.166654	21	[-0.56 0.29]	0.470285	0.111967
HNRNPR	0.115183	21	[-0.33 0.52]	0.619067	0.0785058
ZNF436	0.185515	21	[-0.27 0.57]	0.42076	0.127752
TCEA3	0.225642	21	[-0.23 0.6 ]	0.325377	0.168026
ASAP3	0.145815	21	[-0.31 0.54]	0.528252	0.0967664
ID3	0.219207	21	[-0.23 0.59]	0.339727	0.160939
MDS2	-0.0471636	21	[-0.47 0.39]	0.839128	0.0540876
RPL11	-0.354785	21	[-0.68 0.09]	0.114539	0.361537
ELOA-AS1	-0.0831095	21	[-0.5 0.36]	0.720227	0.0643227
ELOA	0.141924	21	[-0.31 0.54]	0.539432	0.0941817
PITHD1	0.0231717	21	[-0.41 0.45]	0.920585	0.0504443
LYPLA2	0.111642	21	[-0.34 0.52]	0.629955	0.0766972
GALE	-0.285189	21	[-0.64 0.17]	0.210171	0.245264
HMGCL	0.19611	21	[-0.26 0.58]	0.394226	0.137488
FUCA1	-0.126848	21	[-0.53 0.32]	0.583749	0.0849011
PNRC2	-0.283918	21	[-0.64 0.17]	0.212299	0.243395
SRSF10	-0.192146	21	[-0.58 0.26]	0.404043	0.133771
AL591178.1	-0.208437	21	[-0.59 0.25]	0.364563	0.14962
MYOM3	0.138317	21	[-0.31 0.54]	0.549892	0.0918556
IFNLR1	0.143624	21	[-0.31 0.54]	0.534534	0.0953012
LINC02800	0.121275	21	[-0.33 0.53]	0.600515	0.0817614
AL138902.1		21
STPG1	-0.0389178	21	[-0.46 0.4 ]	0.866988	0.0525521
NIPAL3	-0.00150806	21	[-0.43 0.43]	0.994824	0.0492951
RCAN3AS	-0.314091	21	[-0.66 0.14]	0.165564	0.290301
RCAN3	-0.158608	21	[-0.55 0.29]	0.492277	0.105824
SRRM1	-0.395553	21	[-0.71 0.04]	0.075921	0.440798
CLIC4	0.508507	21	[0.1 0.77]	0.0185792	0.679673
SYF2	-0.0397251	21	[-0.46 0.4 ]	0.864253	0.0526893
AL031432.4	0.239525	21	[-0.21 0.61]	0.295677	0.184145
RSRP1	-0.0711732	21	[-0.49 0.37]	0.759168	0.060276
RHD	0.0918105	21	[-0.35 0.5 ]	0.69225	0.0676879
TMEM50A	-0.108514	21	[-0.52 0.34]	0.639633	0.0751508
RHCE	0.244342	21	[-0.21 0.61]	0.285773	0.190006
MACO1	-0.275851	21	[-0.63 0.18]	0.22614	0.231756
LDLRAP1	-0.0800399	21	[-0.49 0.36]	0.730182	0.0632195
AL606491.1	-0.0866172	21	[-0.5 0.36]	0.708905	0.0656369
MAN1C1	0.260707	21	[-0.19 0.62]	0.253691	0.210949
AL020996.1	0.121899	21	[-0.33 0.53]	0.598626	0.0821055
MTFR1L	-0.0424339	21	[-0.47 0.4 ]	0.855087	0.0531704
STMN1	-0.301693	21	[-0.65 0.15]	0.183817	0.270392
PAFAH2	0.0367462	21	[-0.4 0.46]	0.874351	0.0521973
EXTL1	-0.210485	21	[-0.59 0.24]	0.359762	0.151721
AL391650.2		21
TRIM63	-0.187779	21	[-0.57 0.27]	0.41501	0.129779
PDIK1L	0.166066	21	[-0.29 0.56]	0.471875	0.111507
ZNF593	-0.0617336	21	[-0.48 0.38]	0.790371	0.0575351
CNKSR1	0.313678	21	[-0.14 0.66]	0.166152	0.289623
AL355877.1	-0.0438366	21	[-0.47 0.4 ]	0.850348	0.0534321
CEP85	0.297453	21	[-0.15 0.65]	0.190361	0.263785
SH3BGRL3	0.172301	21	[-0.28 0.56]	0.455156	0.116488
UBXN11	0.225253	21	[-0.23 0.6 ]	0.326235	0.16759
DHDDS	0.0353155	21	[-0.4 0.46]	0.879208	0.0519748
HMGN2	0.138349	21	[-0.31 0.54]	0.549798	0.0918761
RPS6KA1	0.171997	21	[-0.28 0.56]	0.455964	0.11624
ARID1A	-0.0355581	21	[-0.46 0.4 ]	0.878384	0.0520119
PIGV	-0.582106	21	[-0.81 -0.2 ]	0.00563135	0.821148
ZDHHC18	0.105293	21	[-0.34 0.51]	0.649662	0.0736074
GPN2	0.113824	21	[-0.33 0.52]	0.623235	0.0778047
GPATCH3	-0.285721	21	[-0.64 0.17]	0.209283	0.246049
NUDC	0.280223	21	[-0.17 0.64]	0.218567	0.238016
TRNP1	-0.295744	21	[-0.65 0.16]	0.193043	0.26115
SLC9A1	0.317536	21	[-0.13 0.66]	0.160723	0.295988
CHCHD3P3	-0.199624	21	[-0.58 0.25]	0.385636	0.140858
NPM1P39	0.042259	21	[-0.4 0.47]	0.855679	0.0531383
WDTC1	-0.214228	21	[-0.59 0.24]	0.351082	0.155623
TMEM222	0.0371329	21	[-0.4 0.46]	0.873039	0.052259
MAP3K6	-0.217459	21	[-0.59 0.24]	0.34369	0.159056
WASF2	0.284746	21	[-0.17 0.64]	0.210911	0.244611
AHDC1	0.283228	21	[-0.17 0.64]	0.213461	0.242384
IFI6	0.222112	21	[-0.23 0.6 ]	0.333205	0.164108
FAM76A	0.0163873	21	[-0.42 0.44]	0.943794	0.0498671
STX12	0.23801	21	[-0.22 0.61]	0.298834	0.182331
PPP1R8	0.169097	21	[-0.28 0.56]	0.463708	0.113902
THEMIS2	-0.0672393	21	[-0.48 0.38]	0.772131	0.0590848
RPA2	-0.113305	21	[-0.52 0.33]	0.624832	0.077539
EYA3	0.129682	21	[-0.32 0.53]	0.575299	0.0865579
SPCS2P4	0.181959	21	[-0.27 0.57]	0.429874	0.124626
PTAFR	0.0840005	21	[-0.36 0.5 ]	0.717346	0.0646511
DNAJC8	-0.00549759	21	[-0.44 0.43]	0.981131	0.0493551
ATP5IF1	-0.0426548	21	[-0.47 0.4 ]	0.854341	0.053211
AL353622.1	-0.171652	21	[-0.56 0.28]	0.456883	0.115959
SESN2	0.341281	21	[-0.11 0.67]	0.13001	0.336941
MED18	0.166979	21	[-0.29 0.56]	0.469408	0.112223
PHACTR4	0.217087	21	[-0.24 0.59]	0.344537	0.158657
RCC1	-0.2645	21	[-0.62 0.19]	0.246598	0.216032
TRNAU1AP	-0.0963214	21	[-0.51 0.35]	0.677893	0.0695723
SNHG12	-0.0260076	21	[-0.45 0.41]	0.910901	0.0507445
TAF12	-0.167781	21	[-0.56 0.28]	0.467246	0.112856
GMEB1	0.0880769	21	[-0.36 0.5 ]	0.70421	0.0662006
YTHDF2	0.133962	21	[-0.32 0.53]	0.562642	0.0891364
EPB41	0.438634	21	[0.01 0.73]	0.0466886	0.53063
SRSF4	0.158001	21	[-0.29 0.55]	0.493955	0.105375
MECR	-0.356958	21	[-0.68 0.09]	0.11218	0.365579
PTPRU	-0.0345716	21	[-0.46 0.4 ]	0.881735	0.0518626
LAPTM5	0.171645	21	[-0.28 0.56]	0.4569	0.115954
SDC3	0.128976	21	[-0.32 0.53]	0.5774	0.0861411
PUM1	0.179761	21	[-0.27 0.57]	0.435563	0.122728
NKAIN1	0.375696	21	[-0.07 0.69]	0.0932752	0.401327
SNRNP40	-0.0661546	21	[-0.48 0.38]	0.775715	0.0587687
ZCCHC17	0.323289	21	[-0.13 0.66]	0.15286	0.30563
AL451070.1	0.130581	21	[-0.32 0.53]	0.572632	0.0870914
FABP3	-0.0663271	21	[-0.48 0.38]	0.775145	0.0588186
SERINC2	-0.0680342	21	[-0.49 0.37]	0.769506	0.0593199
TINAGL1	-0.136293	21	[-0.54 0.31]	0.555803	0.0905794
PEF1	0.285513	21	[-0.17 0.64]	0.20963	0.245742
COL16A1	0.154245	21	[-0.3 0.55]	0.504409	0.102637
AL136115.2	0.363147	21	[-0.08 0.69]	0.105653	0.377211
PTP4A2	0.299887	21	[-0.15 0.65]	0.186585	0.267565
KHDRBS1	0.0984378	21	[-0.35 0.51]	0.671194	0.0704896
AL445248.1	0.295997	21	[-0.16 0.65]	0.192644	0.26154
TMEM39B	0.0639056	21	[-0.38 0.48]	0.783162	0.0581302
KPNA6	0.0349751	21	[-0.4 0.46]	0.880364	0.0519232
TXLNA	0.110982	21	[-0.34 0.52]	0.631991	0.0763671
CCDC28B	-0.372418	21	[-0.69 0.07]	0.0964002	0.394961
TMEM234	-0.453692	21	[-0.74 -0.03]	0.0388509	0.562848
EIF3I	0.273435	21	[-0.18 0.63]	0.230399	0.228344
MTMR9LP	0.307713	21	[-0.14 0.65]	0.174791	0.279949
HDAC1	0.398012	21	[-0.04 0.71]	0.0739527	0.445787
TSSK3	0.18783	21	[-0.27 0.57]	0.414882	0.129825
FAM229A	-0.31928	21	[-0.66 0.13]	0.158311	0.29889
BSDC1	0.354119	21	[-0.09 0.68]	0.11527	0.360303
ZBTB8A	-0.154592	21	[-0.55 0.3 ]	0.503439	0.102887
ZBTB8OS	0.00897357	21	[-0.42 0.44]	0.969206	0.0494631
RBBP4	-0.354341	21	[-0.68 0.09]	0.115025	0.360715
SYNC	-0.446756	21	[-0.74 -0.02]	0.0423225	0.54798
KIAA1522	0.216343	21	[-0.24 0.59]	0.346233	0.157863
YARS	0.0629399	21	[-0.38 0.48]	0.786365	0.057863
S100PBP	0.301368	21	[-0.15 0.65]	0.184313	0.269882
FNDC5	-0.185684	21	[-0.57 0.27]	0.420329	0.127902
RNF19B	0.422058	21	[-0.01 0.72]	0.0566725	0.495536
AL020995.1	0.260864	21	[-0.19 0.62]	0.253395	0.211158
AK2	0.416801	21	[-0.02 0.72]	0.0601566	0.484526
AZIN2	0.216638	21	[-0.24 0.59]	0.345559	0.158178
TRIM62	-0.0386769	21	[-0.46 0.4 ]	0.867804	0.0525118
ZNF362	0.0144925	21	[-0.42 0.44]	0.950285	0.0497414
AL513327.1	0.092546	21	[-0.35 0.5 ]	0.689902	0.0679886
PHC2	0.488012	21	[0.07 0.76]	0.0248092	0.636433
CSMD2	-0.0186098	21	[-0.45 0.42]	0.936185	0.0500343
SMIM12	0.0981579	21	[-0.35 0.51]	0.672078	0.0703671
GJA4	-0.140184	21	[-0.54 0.31]	0.544467	0.093051
AC114490.3	-0.090157	21	[-0.5 0.36]	0.697538	0.0670212
ZMYM1	-0.0727925	21	[-0.49 0.37]	0.75385	0.0607868
SFPQ	0.0389033	21	[-0.4 0.46]	0.867037	0.0525497
ZMYM4	-0.0540354	21	[-0.47 0.39]	0.81605	0.055596
KIAA0319L	0.0945702	21	[-0.35 0.51]	0.683454	0.0688293
NCDN	0.147775	21	[-0.3 0.54]	0.522662	0.0980981
TFAP2E	-0.229845	21	[-0.6 0.22]	0.316205	0.172785
PSMB2	0.149896	21	[-0.3 0.55]	0.516644	0.099562
AGO4	0.0665001	21	[-0.38 0.48]	0.774573	0.0588688
AGO1	0.0729594	21	[-0.37 0.49]	0.753302	0.0608401
AGO3	0.100564	21	[-0.35 0.51]	0.664487	0.0714327
AL138787.2	0.105348	21	[-0.34 0.51]	0.649488	0.0736338
ADPRHL2	0.296222	21	[-0.16 0.65]	0.19229	0.261886
TRAPPC3	-0.267448	21	[-0.63 0.19]	0.241174	0.220042
MAP7D1	-0.259428	21	[-0.62 0.19]	0.256112	0.209255
THRAP3	0.143375	21	[-0.31 0.54]	0.53525	0.0951364
EVA1B	-0.0248726	21	[-0.45 0.41]	0.914775	0.0506202
STK40	0.136906	21	[-0.31 0.54]	0.554008	0.090964
LSM10	0.27343	21	[-0.18 0.63]	0.230407	0.228338
OSCP1	0.147941	21	[-0.3 0.54]	0.522189	0.098212
MRPS15	-0.389326	21	[-0.7 0.05]	0.0810793	0.428259
GRIK3	0.0622652	21	[-0.38 0.48]	0.788605	0.0576788
AL353604.1	-0.313889	21	[-0.66 0.14]	0.165852	0.289969
LINC01137	-0.0908712	21	[-0.5 0.35]	0.695252	0.0673076
ZC3H12A	0.0492707	21	[-0.39 0.47]	0.832037	0.0545279
MEAF6	0.273322	21	[-0.18 0.63]	0.230598	0.228186
SNIP1	0.163709	21	[-0.29 0.56]	0.478277	0.109678
GNL2	0.330709	21	[-0.12 0.67]	0.14312	0.318334
C1orf109	-0.137167	21	[-0.54 0.31]	0.553246	0.0911282
YRDC	-0.0833602	21	[-0.5 0.36]	0.719416	0.0644148
C1orf122	0.162554	21	[-0.29 0.56]	0.481429	0.108793
MTF1	0.13671	21	[-0.31 0.54]	0.554582	0.0908408
AL929472.2	0.107876	21	[-0.34 0.52]	0.641615	0.0748411
INPP5B	-0.0140114	21	[-0.44 0.42]	0.951933	0.0497119
SF3A3	-0.152555	21	[-0.55 0.3 ]	0.509145	0.101431
FHL3	-0.535609	21	[-0.79 -0.14]	0.0123362	0.734915
UTP11	-0.315557	21	[-0.66 0.13]	0.163492	0.292713
AL354702.2	0.0851323	21	[-0.36 0.5 ]	0.713691	0.0650736
RRAGC	0.17922	21	[-0.27 0.57]	0.436967	0.122265
AL139260.1	0.212217	21	[-0.24 0.59]	0.35573	0.153516
AKIRIN1	0.27304	21	[-0.18 0.63]	0.231099	0.22779
NDUFS5	-0.154371	21	[-0.55 0.3 ]	0.504056	0.102728
MACF1	-0.431909	21	[-0.73 -0. ]	0.0505605	0.516332
BMP8A	0.172972	21	[-0.28 0.56]	0.453375	0.117037
PPIEL	0.112902	21	[-0.34 0.52]	0.626072	0.0773337
PABPC4	-0.0719058	21	[-0.49 0.37]	0.756761	0.0605056
PABPC4-AS1	-0.264528	21	[-0.62 0.19]	0.246546	0.21607
HEYL	0.0587439	21	[-0.38 0.48]	0.80032	0.0567506
PPIE	0.108513	21	[-0.34 0.52]	0.639636	0.0751505
TRIT1	-0.24821	21	[-0.61 0.21]	0.277973	0.194812
CAP1	0.276632	21	[-0.18 0.63]	0.224776	0.232865
PPT1	-0.334759	21	[-0.67 0.11]	0.137992	0.325393
RLF	0.351969	21	[-0.09 0.68]	0.11765	0.356333
ZMPSTE24	0.0293649	21	[-0.41 0.46]	0.899452	0.0511449
SMAP2	0.226712	21	[-0.23 0.6 ]	0.323029	0.169227
ZFP69	0.0423271	21	[-0.4 0.47]	0.855449	0.0531508
AL603839.3	-0.18047	21	[-0.57 0.27]	0.433724	0.123337
EXO5	0.164215	21	[-0.29 0.56]	0.476899	0.110068
ZNF684	0.161244	21	[-0.29 0.55]	0.485016	0.107799
NFYC	0.0465466	21	[-0.39 0.47]	0.841207	0.0539623
KCNQ4	-0.0400319	21	[-0.46 0.4 ]	0.863214	0.0527422
CITED4	-0.14935	21	[-0.55 0.3 ]	0.51819	0.0991829
CTPS1	0.0377237	21	[-0.4 0.46]	0.871036	0.0523545
SLFNL1-AS1	-0.252101	21	[-0.62 0.2 ]	0.270263	0.199737
SLFNL1	-0.260268	21	[-0.62 0.19]	0.254521	0.210367
SCMH1	-0.136423	21	[-0.54 0.31]	0.555421	0.0906611
AC093151.8	0.251611	21	[-0.2 0.62]	0.271227	0.199111
HIVEP3	0.514042	21	[0.11 0.77]	0.017133	0.691168
FOXJ3	0.144141	21	[-0.31 0.54]	0.53305	0.0956445
ZMYND12	0.274148	21	[-0.18 0.63]	0.229137	0.229347
PPCS	0.144841	21	[-0.31 0.54]	0.531039	0.0961123
CCDC30	-0.0616256	21	[-0.48 0.38]	0.790729	0.0575061
PPIH	-0.181068	21	[-0.57 0.27]	0.432176	0.123853
AC098484.4	0.0793186	21	[-0.36 0.49]	0.732528	0.0629666
YBX1	-0.162231	21	[-0.56 0.29]	0.482313	0.108547
P3H1	-0.0550852	21	[-0.48 0.39]	0.812537	0.0558449
AC098484.3	-0.171676	21	[-0.56 0.28]	0.456819	0.115979
SVBP	0.115658	21	[-0.33 0.52]	0.617612	0.078753
ERMAP	0.388268	21	[-0.05 0.7 ]	0.0819811	0.426143
AL512353.1	0.0630994	21	[-0.38 0.48]	0.785836	0.0579068
ZNF691	0.0241159	21	[-0.41 0.45]	0.917359	0.0505404
EBNA1BP2	-0.144132	21	[-0.54 0.31]	0.533073	0.0956391
CFAP57	0.353164	21	[-0.09 0.68]	0.116322	0.358538
TIE1	0.157658	21	[-0.29 0.55]	0.494906	0.105121
AL139289.2	-0.292177	21	[-0.64 0.16]	0.198722	0.255709
ELOVL1	-0.284146	21	[-0.64 0.17]	0.211917	0.243729
MED8	0.109656	21	[-0.34 0.52]	0.636094	0.0757098
SZT2	0.24024	21	[-0.21 0.61]	0.294193	0.185007
HYI	0.212407	21	[-0.24 0.59]	0.35529	0.153714
PTPRF	-0.0468555	21	[-0.47 0.39]	0.840166	0.0540248
KDM4A-AS1	0.035721	21	[-0.4 0.46]	0.877831	0.052037
AL451062.1	0.298432	21	[-0.15 0.65]	0.188837	0.265301
AL357079.1	0.126017	21	[-0.32 0.53]	0.586236	0.0844232
IPO13	0.120775	21	[-0.33 0.53]	0.602027	0.0814876
DPH2	-0.342301	21	[-0.67 0.1 ]	0.128792	0.338767
ATP6V0B	0.187591	21	[-0.27 0.57]	0.415487	0.129609
CCDC24	-0.194007	21	[-0.58 0.26]	0.399416	0.135506
AL139220.2	0.301446	21	[-0.15 0.65]	0.184193	0.270004
DMAP1	0.0301821	21	[-0.41 0.46]	0.896668	0.0512497
ERI3	0.183734	21	[-0.27 0.57]	0.425312	0.126177
RNF220	0.169035	21	[-0.28 0.56]	0.463875	0.113852
ARMH1	0.143165	21	[-0.31 0.54]	0.535856	0.0949972
AL592166.1	-0.111007	21	[-0.52 0.34]	0.631914	0.0763795
RPS8	-0.0734049	21	[-0.49 0.37]	0.751841	0.060983
PLK3	0.315053	21	[-0.13 0.66]	0.164202	0.291883
BTBD19	0.225451	21	[-0.23 0.6 ]	0.325799	0.167811
PTCH2	-0.0975956	21	[-0.51 0.35]	0.673857	0.070122
AL136380.1	-0.0870676	21	[-0.5 0.36]	0.707455	0.0658097
EIF2B3	0.262662	21	[-0.19 0.62]	0.250019	0.213559
HECTD3	0.242099	21	[-0.21 0.61]	0.290359	0.18726
UROD	-0.142205	21	[-0.54 0.31]	0.53862	0.0943659
ZSWIM5	0.420467	21	[-0.01 0.72]	0.0577101	0.492197
TOE1	0.104834	21	[-0.34 0.51]	0.651095	0.0733918
MMACHC	0.288112	21	[-0.16 0.64]	0.20533	0.249598
PRDX1	0.120092	21	[-0.33 0.52]	0.604099	0.0811149
AKR1A1	-0.163982	21	[-0.56 0.29]	0.477534	0.109888
NASP	0.262487	21	[-0.19 0.62]	0.250346	0.213324
GPBP1L1	-0.0250968	21	[-0.45 0.41]	0.91401	0.0506443
TMEM69	0.0565975	21	[-0.38 0.48]	0.807482	0.056212
IPP	-0.120764	21	[-0.53 0.33]	0.602063	0.0814811
MAST2	0.02934	21	[-0.41 0.46]	0.899537	0.0511417
AL358075.4	0.190063	21	[-0.26 0.57]	0.409255	0.131853
POMGNT1	0.432705	21	[0. 0.73]	0.0500896	0.518021
LURAP1	0.282375	21	[-0.17 0.64]	0.214902	0.241139
RAD54L	-0.191473	21	[-0.58 0.26]	0.405721	0.133149
LRRC41	0.307403	21	[-0.14 0.65]	0.175248	0.279452
UQCRH	0.0423343	21	[-0.4 0.47]	0.855424	0.0531521
NSUN4	0.375361	21	[-0.07 0.69]	0.0935915	0.400673
FAAH	0.31722	21	[-0.13 0.66]	0.161163	0.295463
FAAHP1	0.120705	21	[-0.33 0.53]	0.60224	0.0814492
MKNK1	0.109748	21	[-0.34 0.52]	0.63581	0.075755
ATPAF1	-0.0637285	21	[-0.48 0.38]	0.783749	0.0580809
EFCAB14	-0.041631	21	[-0.46 0.4 ]	0.857802	0.0530244
CYP4B1	0.0961809	21	[-0.35 0.51]	0.678339	0.0695121
CYP4Z2P	-0.489153	21	[-0.76 -0.07]	0.0244237	0.638862
CYP4X1	0.28478	21	[-0.17 0.64]	0.210854	0.244661
CYP4Z1	-0.22159	21	[-0.6 0.23]	0.33437	0.163535
CYP4A22-AS1	0.128805	21	[-0.32 0.53]	0.57791	0.0860405
CMPK1	0.343973	21	[-0.1 0.68]	0.126814	0.34177
TRABD2B	-0.0464521	21	[-0.47 0.39]	0.841525	0.0539433
SKINT1L	0.035339	21	[-0.4 0.46]	0.879128	0.0519784
SPATA6	0.299154	21	[-0.15 0.65]	0.187717	0.266423
AGBL4	0.262991	21	[-0.19 0.62]	0.249405	0.214
AC099788.1	-0.139327	21	[-0.54 0.31]	0.546954	0.0925003
ELAVL4	0.202293	21	[-0.25 0.58]	0.379183	0.143465
FAF1	-0.216434	21	[-0.59 0.24]	0.346024	0.157961
AL049637.1	0.212623	21	[-0.24 0.59]	0.354789	0.153939
CDKN2C	-0.319308	21	[-0.66 0.13]	0.158273	0.298937
LINC01562	0.183216	21	[-0.27 0.57]	0.42664	0.125723
RNF11	0.540378	21	[0.14 0.79]	0.0114394	0.744322
TTC39A	0.04261	21	[-0.4 0.47]	0.854492	0.0532028
EPS15	-0.117885	21	[-0.52 0.33]	0.61081	0.0799272
AC104170.1	0.453913	21	[0.03 0.74]	0.0387438	0.563323
OSBPL9	0.193171	21	[-0.26 0.58]	0.401491	0.134724
NRDC	0.0875295	21	[-0.36 0.5 ]	0.705969	0.065988
TXNDC12	-0.313794	21	[-0.66 0.14]	0.165987	0.289813
BTF3L4	-0.00981252	21	[-0.44 0.42]	0.966328	0.049497
ZFYVE9	-0.169289	21	[-0.56 0.28]	0.463194	0.114055
CC2D1B	-0.250884	21	[-0.62 0.2 ]	0.272661	0.198186
ORC1	0.138329	21	[-0.31 0.54]	0.549856	0.0918635
PRPF38A	0.359157	21	[-0.09 0.68]	0.109828	0.369692
TUT4	-0.168478	21	[-0.56 0.28]	0.465372	0.113408
GPX7	-0.222695	21	[-0.6 0.23]	0.331904	0.16475
COA7	0.182819	21	[-0.27 0.57]	0.427661	0.125375
ZYG11B	-0.155472	21	[-0.55 0.3 ]	0.50098	0.103524
RPS13P2	-0.119957	21	[-0.52 0.33]	0.604507	0.0810418
ECHDC2	-0.141713	21	[-0.54 0.31]	0.54004	0.094044
SCP2	-0.369418	21	[-0.69 0.07]	0.0993266	0.389176
AL445183.3		21
PODN	0.151217	21	[-0.3 0.55]	0.512912	0.100486
SLC1A7	-0.176712	21	[-0.57 0.28]	0.443517	0.12014
CPT2	0.221146	21	[-0.23 0.6 ]	0.335366	0.163048
AL606760.2	0.37174	21	[-0.07 0.69]	0.097056	0.39365
CZIB	0.480169	21	[0.06 0.76]	0.0275919	0.619685
MAGOH	0.320967	21	[-0.13 0.66]	0.156001	0.301716
LRP8	-0.084758	21	[-0.5 0.36]	0.714899	0.0649332
SLC25A3P1	-0.366641	21	[-0.69 0.08]	0.102093	0.383856
GLIS1	0.350997	21	[-0.1 0.68]	0.118737	0.354547
NDC1	0.303837	21	[-0.15 0.65]	0.180566	0.273772
YIPF1	0.409983	21	[-0.03 0.72]	0.0649148	0.470351
DIO1	-0.0665271	21	[-0.48 0.38]	0.774484	0.0588767
HSPB11	-0.203757	21	[-0.58 0.25]	0.375671	0.144911
LRRC42	0.0272309	21	[-0.41 0.45]	0.906727	0.0508847
TMEM59	-0.0236785	21	[-0.45 0.41]	0.918854	0.0504954
TCEANC2	0.13976	21	[-0.31 0.54]	0.545698	0.0927778
MRPL37	0.257608	21	[-0.2 0.62]	0.259582	0.206861
SSBP3	-0.0857881	21	[-0.5 0.36]	0.711576	0.0653211
ACOT11	-0.191737	21	[-0.58 0.26]	0.405063	0.133393
FAM151A	-0.268815	21	[-0.63 0.18]	0.238685	0.221919
AL590093.1	-0.323989	21	[-0.66 0.13]	0.151921	0.306816
MROH7-TTC4	0.0205962	21	[-0.41 0.45]	0.929389	0.0502018
PARS2	-0.0855401	21	[-0.5 0.36]	0.712375	0.0652273
DHCR24	0.0124069	21	[-0.42 0.44]	0.957432	0.0496208
USP24	-0.0504861	21	[-0.47 0.39]	0.827953	0.0547908
MIR4422HG	0.140961	21	[-0.31 0.54]	0.542215	0.0935543
AL603840.1	0.0407586	21	[-0.4 0.46]	0.860754	0.0528691
AC119674.1	0.267967	21	[-0.19 0.63]	0.240227	0.220753
AC119674.2	0.175259	21	[-0.28 0.56]	0.447332	0.118926
PLPP3	-0.134447	21	[-0.54 0.32]	0.561215	0.0894345
PRKAA2	0.26487	21	[-0.19 0.63]	0.245913	0.216533
FYB2	0.226652	21	[-0.23 0.6 ]	0.32316	0.169159
DAB1	0.137981	21	[-0.31 0.54]	0.550871	0.0916424
AL035411.1	0.121275	21	[-0.33 0.53]	0.600515	0.0817614
MYSM1	-0.289626	21	[-0.64 0.16]	0.202852	0.251862
JUN	0.200516	21	[-0.25 0.58]	0.383473	0.141725
LINC01135	0.0631598	21	[-0.38 0.48]	0.785635	0.0579235
LINC01358	0.145508	21	[-0.31 0.54]	0.529129	0.0965599
AC093425.1	0.131807	21	[-0.32 0.53]	0.568999	0.0878265
FGGY	-0.249905	21	[-0.62 0.2 ]	0.274598	0.196946
AL035416.1	-0.204478	21	[-0.58 0.25]	0.373947	0.145629
HOOK1	0.236539	21	[-0.22 0.61]	0.301919	0.180582
CYP2J2	0.0228158	21	[-0.41 0.45]	0.921801	0.0504091
LINC01748	-0.456318	21	[-0.74 -0.03]	0.0375958	0.568486
AC099792.1	0.185878	21	[-0.27 0.57]	0.419835	0.128075
NFIA	-0.327368	21	[-0.67 0.12]	0.147449	0.312577
NFIA-AS2	0.121399	21	[-0.33 0.53]	0.600138	0.0818298
TM2D1	-0.166536	21	[-0.56 0.29]	0.470604	0.111875
PATJ	0.305964	21	[-0.14 0.65]	0.177382	0.27715
KANK4	0.396888	21	[-0.04 0.71]	0.0748478	0.443503
USP1	0.354381	21	[-0.09 0.68]	0.114982	0.360789
DOCK7	0.0861042	21	[-0.36 0.5 ]	0.710557	0.0654411
ATG4C	-0.0589543	21	[-0.48 0.38]	0.799619	0.0568045
LINC00466	0.328728	21	[-0.12 0.67]	0.145676	0.314914
ALG6	-0.0672962	21	[-0.48 0.38]	0.771943	0.0591016
ITGB3BP	-0.137316	21	[-0.54 0.31]	0.55281	0.0912222
BX004807.1	0.173788	21	[-0.28 0.56]	0.451213	0.117708
EFCAB7	0.236772	21	[-0.22 0.61]	0.30143	0.180857
PGM1	0.0682029	21	[-0.37 0.49]	0.76895	0.0593701
ROR1	0.113819	21	[-0.33 0.52]	0.623251	0.0778021
CACHD1	-0.233228	21	[-0.6 0.22]	0.308934	0.176693
RAVER2	0.0263622	21	[-0.41 0.45]	0.909691	0.0507845
JAK1	0.0672788	21	[-0.38 0.48]	0.772	0.0590965
AK4	0.108373	21	[-0.34 0.52]	0.640071	0.0750821
DNAJC6	0.290997	21	[-0.16 0.64]	0.200626	0.253924
AL139294.1	-0.159984	21	[-0.55 0.29]	0.488479	0.10685
LEPR	-0.254397	21	[-0.62 0.2 ]	0.265776	0.202685
PDE4B	0.256988	21	[-0.2 0.62]	0.260771	0.20605
SGIP1	-0.0845125	21	[-0.5 0.36]	0.715692	0.0648415
WDR78	-0.25253	21	[-0.62 0.2 ]	0.269421	0.200285
MIER1	0.277162	21	[-0.18 0.63]	0.223852	0.233621
SLC35D1	0.514305	21	[0.11 0.77]	0.0170666	0.691711
C1orf141	0.337276	21	[-0.11 0.67]	0.134871	0.329824
IL12RB2	0.00759755	21	[-0.43 0.44]	0.973926	0.0494142
SERBP1	-0.079529	21	[-0.49 0.36]	0.731843	0.0630401
GADD45A	0.382429	21	[-0.06 0.7 ]	0.0870924	0.414539
GNG12	0.155642	21	[-0.3 0.55]	0.500508	0.103647
GNG12-AS1	0.272483	21	[-0.18 0.63]	0.23209	0.227011
WLS	0.237683	21	[-0.22 0.61]	0.299518	0.18194
AL033530.1	-0.333286	21	[-0.67 0.11]	0.139842	0.322815
LRRC7	0.054106	21	[-0.39 0.47]	0.815814	0.0556126
LRRC40	-0.328275	21	[-0.67 0.12]	0.146265	0.314134
SRSF11	-0.378995	21	[-0.7 0.06]	0.0902067	0.407778
ANKRD13C	0.222336	21	[-0.23 0.6 ]	0.332704	0.164355
HHLA3	-0.300625	21	[-0.65 0.15]	0.185451	0.268717
CTH	0.083842	21	[-0.36 0.5 ]	0.717858	0.0645924
PTGER3	0.11885	21	[-0.33 0.52]	0.607873	0.0804433
ZRANB2	-0.11871	21	[-0.52 0.33]	0.608298	0.0803682
ZRANB2-AS2	-0.36998	21	[-0.69 0.07]	0.0987734	0.390257
NEGR1	0.185384	21	[-0.27 0.57]	0.421093	0.127635
AL513166.1	0.0042505	21	[-0.43 0.44]	0.985411	0.049329
AL583808.1	0.168167	21	[-0.28 0.56]	0.466206	0.113162
AL591463.1	-0.00814608	21	[-0.44 0.43]	0.972044	0.0494327
LRRIQ3	0.110734	21	[-0.34 0.52]	0.632757	0.0762436
CRYZ	0.112856	21	[-0.34 0.52]	0.626214	0.0773103
TYW3	0.156392	21	[-0.3 0.55]	0.49842	0.104193
SLC44A5	0.212754	21	[-0.24 0.59]	0.354485	0.154077
ACADM	-0.348604	21	[-0.68 0.1 ]	0.121446	0.350167
RABGGTB	0.110409	21	[-0.34 0.52]	0.633763	0.0760819
MSH4	-0.449393	21	[-0.74 -0.02]	0.0409752	0.553629
ST6GALNAC3	-0.413793	21	[-0.72 0.02]	0.0622219	0.478257
ST6GALNAC5	-0.309206	21	[-0.65 0.14]	0.1726	0.282352
PIGK	-0.300013	21	[-0.65 0.15]	0.186391	0.267761
AK5	0.0818602	21	[-0.36 0.5 ]	0.724274	0.0638685
AC118549.1	0.416202	21	[-0.02 0.72]	0.0605633	0.483277
USP33	0.308648	21	[-0.14 0.65]	0.173416	0.281453
MIGA1	0.362748	21	[-0.08 0.69]	0.106065	0.376456
NEXN-AS1	-0.157602	21	[-0.55 0.29]	0.495061	0.10508
NEXN	-0.283155	21	[-0.64 0.17]	0.213583	0.242278
FUBP1	-0.126567	21	[-0.53 0.32]	0.58459	0.0847389
GIPC2	0.184993	21	[-0.27 0.57]	0.422092	0.127288
AC096531.2	0.197625	21	[-0.26 0.58]	0.39051	0.138933
PTGFR	0.281122	21	[-0.17 0.64]	0.217031	0.239317
IFI44L	-0.0251107	21	[-0.45 0.41]	0.913963	0.0506458
IFI44	0.0573571	21	[-0.38 0.48]	0.804946	0.0564003
AC104837.1	0.113398	21	[-0.33 0.52]	0.624545	0.0775865
ADGRL4	0.407056	21	[-0.03 0.71]	0.0670435	0.464304
ADGRL2	0.294612	21	[-0.16 0.64]	0.194834	0.259415
AC117944.1	-0.298629	21	[-0.65 0.15]	0.188531	0.265606
AL157944.1	-0.17752	21	[-0.57 0.28]	0.441401	0.120821
LINC01362	-0.0246087	21	[-0.45 0.41]	0.915676	0.0505921
LINC01725	0.181669	21	[-0.27 0.57]	0.430622	0.124374
TTLL7	-0.133304	21	[-0.53 0.32]	0.564582	0.0887334
PRKACB	0.181921	21	[-0.27 0.57]	0.429973	0.124592
AL450063.1		21
SAMD13	-0.287828	21	[-0.64 0.16]	0.205796	0.249175
UOX	0.121275	21	[-0.33 0.53]	0.600515	0.0817614
RPF1	-0.0722171	21	[-0.49 0.37]	0.755738	0.0606039
GNG5	-0.112953	21	[-0.52 0.34]	0.625914	0.0773599
AL359762.3	0.253357	21	[-0.2 0.62]	0.267802	0.201346
SPATA1	0.229175	21	[-0.22 0.6 ]	0.317655	0.17202
CTBS	0.0314107	21	[-0.41 0.46]	0.892485	0.0514129
SSX2IP	-0.024231	21	[-0.45 0.41]	0.916966	0.0505524
LPAR3	-0.131703	21	[-0.53 0.32]	0.569308	0.0877636
WDR63	0.184809	21	[-0.27 0.57]	0.422562	0.127125
MCOLN3	0.247919	21	[-0.21 0.61]	0.278556	0.194447
AL603750.1	-0.0752396	21	[-0.49 0.37]	0.745833	0.0615813
SYDE2	-0.198535	21	[-0.58 0.26]	0.388288	0.139806
C1orf52	0.168987	21	[-0.28 0.56]	0.464006	0.113814
BCL10	-0.203594	21	[-0.58 0.25]	0.376061	0.14475
AL078459.1	0.221879	21	[-0.23 0.6 ]	0.333726	0.163851
DDAH1	-0.00667024	21	[-0.44 0.43]	0.977108	0.0493858
CCN1	0.296091	21	[-0.16 0.65]	0.192496	0.261685
ZNHIT6	0.232821	21	[-0.22 0.6 ]	0.309804	0.176218
COL24A1	0.460686	21	[0.04 0.74]	0.0355788	0.577869
LINC02795	0.190141	21	[-0.26 0.57]	0.409058	0.131925
ODF2L	0.1697	21	[-0.28 0.56]	0.462094	0.114384
CLCA4-AS1	0.323523	21	[-0.13 0.66]	0.152545	0.306027
SH3GLB1	0.335691	21	[-0.11 0.67]	0.136831	0.32703
SELENOF	0.257155	21	[-0.2 0.62]	0.26045	0.206268
HS2ST1	0.0377605	21	[-0.4 0.46]	0.870911	0.0523605
LMO4	-0.151376	21	[-0.55 0.3 ]	0.512464	0.100598
PKN2-AS1	0.273096	21	[-0.18 0.63]	0.231	0.227869
PKN2	-0.413989	21	[-0.72 0.02]	0.0620857	0.478665
GTF2B	0.26068	21	[-0.19 0.62]	0.253741	0.210915
KYAT3	-0.19175	21	[-0.58 0.26]	0.405031	0.133404
GBP3	-0.448585	21	[-0.74 -0.02]	0.0413847	0.551896
GBP1	0.155617	21	[-0.3 0.55]	0.500578	0.103629
PTGES3P1	0.170892	21	[-0.28 0.56]	0.458907	0.115344
GBP2	0.280228	21	[-0.17 0.64]	0.218559	0.238022
GBP4	0.206565	21	[-0.25 0.59]	0.368983	0.147722
AL596214.1	0.272771	21	[-0.18 0.63]	0.231579	0.227413
LRRC8B	0.309439	21	[-0.14 0.65]	0.17226	0.282728
LRRC8C-DT	0.00390336	21	[-0.43 0.43]	0.986602	0.0493229
ZNF326	-0.078627	21	[-0.49 0.37]	0.734778	0.0627263
LINC02609	-0.0694037	21	[-0.49 0.37]	0.764991	0.0597315
ZNF644	-0.157559	21	[-0.55 0.29]	0.49518	0.105049
HFM1	0.122353	21	[-0.33 0.53]	0.597256	0.0823568
CDC7	0.274989	21	[-0.18 0.63]	0.227655	0.230534
TGFBR3	-0.156281	21	[-0.55 0.3 ]	0.498729	0.104112
BRDT	0.344589	21	[-0.1 0.68]	0.12609	0.342881
BTBD8	0.201897	21	[-0.25 0.58]	0.380136	0.143076
GLMN	-0.135363	21	[-0.54 0.31]	0.558527	0.0900003
RPAP2	0.00954066	21	[-0.42 0.44]	0.967261	0.0494857
EVI5	0.24661	21	[-0.21 0.61]	0.281184	0.192813
RPL5	-0.256415	21	[-0.62 0.2 ]	0.261873	0.205302
DIPK1A	-0.271535	21	[-0.63 0.18]	0.233783	0.225687
MTF2	0.172477	21	[-0.28 0.56]	0.454689	0.116632
TMED5	0.318983	21	[-0.13 0.66]	0.15872	0.298395
CCDC18	-0.0227318	21	[-0.45 0.41]	0.922088	0.0504009
CCDC18-AS1	0.0184992	21	[-0.42 0.45]	0.936564	0.0500255
DR1	0.164481	21	[-0.29 0.56]	0.476176	0.110274
FNBP1L	0.0881081	21	[-0.36 0.5 ]	0.70411	0.0662127
BCAR3	0.438237	21	[0.01 0.73]	0.0469107	0.529784
DNTTIP2	-0.272842	21	[-0.63 0.18]	0.231451	0.227513
GCLM	0.458569	21	[0.03 0.74]	0.0365457	0.57332
ARHGAP29	-0.0601561	21	[-0.48 0.38]	0.795617	0.0571162
ABCD3	-0.249926	21	[-0.62 0.2 ]	0.274556	0.196972
F3	-0.16861	21	[-0.56 0.28]	0.465016	0.113514
SLC44A3-AS1	0.0541533	21	[-0.39 0.47]	0.815655	0.0556237
SLC44A3	0.0327313	21	[-0.4 0.46]	0.887992	0.0515955
CNN3	-0.228699	21	[-0.6 0.23]	0.318689	0.171477
AC105942.1	0.429179	21	[-0. 0.73]	0.0522011	0.51055
ALG14	0.18832	21	[-0.26 0.57]	0.413643	0.130268
TLCD4-RWDD3	-0.489382	21	[-0.76 -0.07]	0.0243468	0.63935
AC092802.1	-0.312107	21	[-0.66 0.14]	0.168398	0.287056
LINC02607	0.231847	21	[-0.22 0.6 ]	0.311889	0.17509
LINC02790	-0.0666271	21	[-0.48 0.38]	0.774153	0.0589058
RPL7P9	0.201942	21	[-0.25 0.58]	0.38003	0.143119
PTBP2	-0.126593	21	[-0.53 0.32]	0.584512	0.0847541
DPYD	0.0291017	21	[-0.41 0.46]	0.900349	0.0511117
DPYD-AS1	-0.0342719	21	[-0.46 0.4 ]	0.882754	0.0518181
SEC63P1	0.11152	21	[-0.34 0.52]	0.63033	0.0766363
SNX7	0.236771	21	[-0.22 0.61]	0.301432	0.180856
AL445433.2	-0.165632	21	[-0.56 0.29]	0.47305	0.111168
PLPPR4	-0.399292	21	[-0.71 0.04]	0.0729441	0.448391
PALMD	0.0434123	21	[-0.4 0.47]	0.851781	0.053352
FRRS1	-0.297207	21	[-0.65 0.15]	0.190746	0.263404
AGL	-0.157422	21	[-0.55 0.29]	0.49556	0.104948
MFSD14A	-0.358155	21	[-0.68 0.09]	0.110896	0.367814
AC093019.2	-0.436532	21	[-0.73 -0.01]	0.0478735	0.526153
SASS6	-0.539518	21	[-0.79 -0.14]	0.011597	0.742634
TRMT13	0.112748	21	[-0.34 0.52]	0.626545	0.0772557
LRRC39	0.280178	21	[-0.17 0.64]	0.218645	0.23795
DBT	0.343564	21	[-0.1 0.68]	0.127296	0.341034
AL445928.2	-0.180443	21	[-0.57 0.27]	0.433792	0.123314
RTCA-AS1	0.133743	21	[-0.32 0.53]	0.563288	0.0890018
RTCA	0.159415	21	[-0.29 0.55]	0.490047	0.106425
CDC14A	0.15393	21	[-0.3 0.55]	0.50529	0.102411
BCAS2P2		21
LINC01349	0.373326	21	[-0.07 0.69]	0.0955276	0.396718
EXTL2	-0.0721256	21	[-0.49 0.37]	0.756038	0.060575
SLC30A7	0.0122876	21	[-0.42 0.44]	0.957842	0.0496145
DPH5	-0.319476	21	[-0.66 0.13]	0.158041	0.299219
AC093157.1	0.0180971	21	[-0.42 0.45]	0.93794	0.0499939
S1PR1	0.140045	21	[-0.31 0.54]	0.54487	0.0929615
LINC01307	-0.0495469	21	[-0.47 0.39]	0.831109	0.0545871
OLFM3	0.142614	21	[-0.31 0.54]	0.537442	0.0946341
AC099567.1	0.0877805	21	[-0.36 0.5 ]	0.705162	0.0660853
COL11A1	-0.318731	21	[-0.66 0.13]	0.159067	0.297975
AC095032.1	-0.109043	21	[-0.52 0.34]	0.637991	0.0754092
RNPC3	0.0285925	21	[-0.41 0.45]	0.902084	0.0510485
AMY2B	0.136353	21	[-0.31 0.54]	0.555627	0.090617
AL512844.1	0.154607	21	[-0.3 0.55]	0.503396	0.102898
AL355306.2	-0.107495	21	[-0.52 0.34]	0.6428	0.074657
AC114491.1	0.187536	21	[-0.27 0.57]	0.415625	0.12956
VAV3	-0.0493115	21	[-0.47 0.39]	0.8319	0.0545366
LINC02785	-0.480222	21	[-0.76 -0.06]	0.0275724	0.619798
SLC25A24	0.0565446	21	[-0.38 0.48]	0.807659	0.056199
SLC25A24P1	0.115992	21	[-0.33 0.52]	0.616588	0.0789279
FAM102B	0.0162866	21	[-0.42 0.44]	0.944139	0.0498601
PRPF38B	-0.302604	21	[-0.65 0.15]	0.18243	0.271825
STXBP3	-0.0972783	21	[-0.51 0.35]	0.674861	0.0699844
AKNAD1	-0.282578	21	[-0.64 0.17]	0.214557	0.241435
GPSM2	0.111038	21	[-0.34 0.52]	0.631818	0.0763952
WDR47	0.0793226	21	[-0.36 0.49]	0.732514	0.062968
TAF13	-0.350655	21	[-0.68 0.1 ]	0.119122	0.353919
AL356488.3	0.133629	21	[-0.32 0.53]	0.563624	0.088932
TMEM167B	0.0628806	21	[-0.38 0.48]	0.786562	0.0578467
SARS	0.138052	21	[-0.31 0.54]	0.550665	0.0916872
CELSR2	0.240523	21	[-0.21 0.61]	0.293608	0.185348
SORT1	0.0185474	21	[-0.42 0.45]	0.936399	0.0500294
PSMA5	0.160337	21	[-0.29 0.55]	0.487509	0.107115
SYPL2	0.0138265	21	[-0.42 0.44]	0.952567	0.0497009
ATXN7L2	0.182745	21	[-0.27 0.57]	0.427852	0.12531
CYB561D1	0.307293	21	[-0.14 0.65]	0.175411	0.279276
AMIGO1	0.10479	21	[-0.34 0.51]	0.651231	0.0733712
GNAI3	0.26142	21	[-0.19 0.62]	0.252348	0.211898
AMPD2	-0.16795	21	[-0.56 0.28]	0.46679	0.11299
GSTM4	0.00102118	21	[-0.43 0.43]	0.996495	0.0492925
GSTM2	0.248618	21	[-0.21 0.61]	0.277158	0.195324
GSTM3	0.0586762	21	[-0.38 0.48]	0.800546	0.0567333
CSF1	-0.132782	21	[-0.53 0.32]	0.566121	0.0884158
AHCYL1	-0.317954	21	[-0.66 0.13]	0.160143	0.296681
STRIP1	-0.0415362	21	[-0.46 0.4 ]	0.858123	0.0530074
ALX3	-0.369464	21	[-0.69 0.07]	0.0992817	0.389263
KCNC4	0.106157	21	[-0.34 0.51]	0.646966	0.0740166
RBM15-AS1	0.160569	21	[-0.29 0.55]	0.48687	0.107289
RBM15	0.155161	21	[-0.3 0.55]	0.501848	0.103299
LAMTOR5-AS1	-0.223586	21	[-0.6 0.23]	0.329922	0.165735
SLC16A4	-0.17836	21	[-0.57 0.27]	0.439208	0.121532
LAMTOR5	0.096884	21	[-0.35 0.51]	0.67611	0.0698141
KCNA2	0.223907	21	[-0.23 0.6 ]	0.32921	0.166091
CD53	0.0759142	21	[-0.37 0.49]	0.743628	0.0618051
AL360270.1	-0.167631	21	[-0.56 0.28]	0.46765	0.112737
LRIF1	0.262189	21	[-0.19 0.62]	0.250905	0.212925
DRAM2	-0.209651	21	[-0.59 0.24]	0.361712	0.150863
CEPT1	-0.315939	21	[-0.66 0.13]	0.162956	0.293342
ATP5PB	-0.204948	21	[-0.58 0.25]	0.372826	0.146098
C1orf162	-0.276648	21	[-0.63 0.18]	0.224747	0.232888
RAP1A	0.00536383	21	[-0.43 0.44]	0.98159	0.049352
INKA2	0.127825	21	[-0.32 0.53]	0.58083	0.0854677
DDX20	0.0335088	21	[-0.4 0.46]	0.885348	0.0517065
KCND3	0.117919	21	[-0.33 0.52]	0.610707	0.0799451
AL445426.1	0.235267	21	[-0.22 0.61]	0.304603	0.17908
CTTNBP2NL	-0.334315	21	[-0.67 0.11]	0.138547	0.324615
WNT2B	-0.107834	21	[-0.52 0.34]	0.641745	0.0748208
ST7L	-0.340142	21	[-0.67 0.11]	0.13138	0.334908
CAPZA1	0.122988	21	[-0.33 0.53]	0.59534	0.0827101
MOV10	0.163196	21	[-0.29 0.56]	0.479676	0.109284
RHOC	-0.0326363	21	[-0.46 0.4 ]	0.888315	0.0515821
LINC01356	0.140818	21	[-0.31 0.54]	0.542631	0.093461
LINC01357	-0.228707	21	[-0.6 0.23]	0.318673	0.171486
SLC16A1	0.0768558	21	[-0.37 0.49]	0.740553	0.062121
SLC16A1-AS1	-0.182209	21	[-0.57 0.27]	0.42923	0.124843
AL390242.1	-0.0145771	21	[-0.44 0.42]	0.949995	0.0497467
LRIG2-DT	0.351631	21	[-0.09 0.68]	0.118027	0.355712
LRIG2	-0.106687	21	[-0.51 0.34]	0.645313	0.0742694
MAGI3	0.011181	21	[-0.42 0.44]	0.961635	0.0495587
PHTF1	0.300817	21	[-0.15 0.65]	0.185156	0.269018
RSBN1	0.0676214	21	[-0.38 0.49]	0.770869	0.0591975
AL137856.1	0.139515	21	[-0.31 0.54]	0.546408	0.0926208
PTPN22	-0.20107	21	[-0.58 0.25]	0.382132	0.142266
AP4B1	-0.0974002	21	[-0.51 0.35]	0.674475	0.0700372
HIPK1	0.279043	21	[-0.17 0.63]	0.220595	0.236315
OLFML3	0.114869	21	[-0.33 0.52]	0.620029	0.078343
SYT6	0.303587	21	[-0.15 0.65]	0.180944	0.273376
TRIM33	-0.0360112	21	[-0.46 0.4 ]	0.876846	0.0520819
BCAS2	0.136293	21	[-0.31 0.54]	0.555801	0.0905799
DENND2C	0.00377483	21	[-0.43 0.43]	0.987044	0.0493208
AMPD1	-0.15374	21	[-0.55 0.3 ]	0.505821	0.102276
NRAS	-0.26698	21	[-0.63 0.19]	0.24203	0.219402
CSDE1	-0.147317	21	[-0.54 0.3 ]	0.523965	0.0977852
SIKE1	0.240487	21	[-0.21 0.61]	0.293683	0.185304
NGF-AS1	-0.0261458	21	[-0.45 0.41]	0.910429	0.05076
NGF	0.152272	21	[-0.3 0.55]	0.50994	0.10123
VANGL1	-0.147328	21	[-0.54 0.3 ]	0.523935	0.0977925
CASQ2	-0.0699251	21	[-0.49 0.37]	0.763274	0.0598905
SLC22A15	0.062216	21	[-0.38 0.48]	0.788768	0.0576654
ATP1A1	-0.171902	21	[-0.56 0.28]	0.456216	0.116163
ATP1A1-AS1	-0.134945	21	[-0.54 0.32]	0.559754	0.0897415
CD58	0.0656902	21	[-0.38 0.48]	0.777252	0.058635
IGSF3	0.19208	21	[-0.26 0.58]	0.404207	0.13371
PTGFRN	0.338604	21	[-0.11 0.67]	0.133246	0.332173
TTF2	-0.051266	21	[-0.47 0.39]	0.825334	0.054963
TRIM45	0.0970079	21	[-0.35 0.51]	0.675717	0.0698675
VTCN1	-0.229692	21	[-0.6 0.22]	0.316536	0.17261
MAN1A2	0.27799	21	[-0.17 0.63]	0.222414	0.234804
TENT5C	0.293323	21	[-0.16 0.64]	0.196885	0.257449
GDAP2	-0.188031	21	[-0.57 0.27]	0.414372	0.130007
WDR3	0.131336	21	[-0.32 0.53]	0.570394	0.0875432
SPAG17	0.0355043	21	[-0.4 0.46]	0.878567	0.0520036
TBX15	-0.0421712	21	[-0.47 0.4 ]	0.855976	0.0531223
WARS2	0.058995	21	[-0.38 0.48]	0.799484	0.0568149
WARS2-AS1	0.0520333	21	[-0.39 0.47]	0.82276	0.0551349
ZNF697	-0.14029	21	[-0.54 0.31]	0.54416	0.0931194
PHGDH	-0.00602262	21	[-0.44 0.43]	0.97933	0.0493681
HMGCS2	0.107913	21	[-0.34 0.52]	0.641501	0.0748588
NOTCH2	0.102048	21	[-0.34 0.51]	0.659821	0.0721037
SEC22B	0.0264105	21	[-0.41 0.45]	0.909526	0.05079
AC244669.2	0.128452	21	[-0.32 0.53]	0.57896	0.0858337
AC244669.1	0.139587	21	[-0.31 0.54]	0.5462	0.0926666
NBPF8	-0.146038	21	[-0.54 0.3 ]	0.527614	0.096917
PFN1P2	0.131968	21	[-0.32 0.53]	0.568524	0.0879234
AC241952.1	0.16804	21	[-0.28 0.56]	0.466548	0.113061
NBPF26	-0.255163	21	[-0.62 0.2 ]	0.264291	0.203675
LINC00623	0.428559	21	[-0. 0.73]	0.0525792	0.509238
AC244453.1	0.103716	21	[-0.34 0.51]	0.654592	0.0728703
SRGAP2C	0.188451	21	[-0.26 0.57]	0.413313	0.130386
LINC02798	0.0371867	21	[-0.4 0.46]	0.872857	0.0522676
EMBP1	-0.127578	21	[-0.53 0.32]	0.581568	0.0853239
NBPF17P	0.27425	21	[-0.18 0.63]	0.228957	0.229491
AC239800.1	0.197213	21	[-0.26 0.58]	0.391519	0.138538
SRGAP2D	0.170534	21	[-0.28 0.56]	0.459864	0.115054
NBPF15	0.21197	21	[-0.24 0.59]	0.356304	0.153259
FP700111.1	0.151853	21	[-0.3 0.55]	0.511119	0.100934
SRGAP2B	-0.110019	21	[-0.52 0.34]	0.634969	0.075889
LINC01145	-0.165744	21	[-0.56 0.29]	0.472748	0.111255
NBPF20	0.211569	21	[-0.24 0.59]	0.357236	0.152842
AC239860.1	-0.313164	21	[-0.66 0.14]	0.166885	0.288781
NBPF25P	0.204298	21	[-0.25 0.58]	0.374376	0.14545
GPR89A	0.047882	21	[-0.39 0.47]	0.836709	0.0542355
PDZK1	0.140842	21	[-0.31 0.54]	0.542559	0.0934771
CD160	-0.243136	21	[-0.61 0.21]	0.288233	0.188526
RNF115	0.0253105	21	[-0.41 0.45]	0.91328	0.0506675
POLR3C	0.0846481	21	[-0.36 0.5 ]	0.715254	0.0648921
NUDT17	-0.393415	21	[-0.71 0.05]	0.077663	0.436479
PIAS3	0.438825	21	[0.01 0.73]	0.0465821	0.531037
ANKRD35	0.166713	21	[-0.29 0.56]	0.470128	0.112013
ITGA10	0.153264	21	[-0.3 0.55]	0.507157	0.101935
PEX11B	0.0173439	21	[-0.42 0.45]	0.940518	0.0499365
RBM8A	-0.244636	21	[-0.61 0.21]	0.285177	0.190368
GNRHR2	0.121044	21	[-0.33 0.53]	0.601215	0.0816345
LIX1L	0.229887	21	[-0.22 0.6 ]	0.316112	0.172834
POLR3GL	-0.178428	21	[-0.57 0.27]	0.43903	0.12159
TXNIP	0.137335	21	[-0.31 0.54]	0.552757	0.0912338
HJV	-0.54356	21	[-0.79 -0.15]	0.010871	0.750537
LINC01719	-0.207413	21	[-0.59 0.25]	0.366977	0.148579
NBPF10	-0.210083	21	[-0.59 0.24]	0.360701	0.151307
SEC22B4P	-0.0946929	21	[-0.51 0.35]	0.683064	0.0688809
HYDIN2	-0.110822	21	[-0.52 0.34]	0.632485	0.0762875
NBPF12	0.0746545	21	[-0.37 0.49]	0.747748	0.0613888
AC244394.2		21
AC244394.1		21
PRKAB2	0.109817	21	[-0.34 0.52]	0.635593	0.0757894
AC242426.2	-0.200261	21	[-0.58 0.25]	0.384092	0.141476
FMO5	-0.293934	21	[-0.64 0.16]	0.195911	0.25838
CHD1L	-0.352257	21	[-0.68 0.09]	0.117329	0.356864
LINC00624	-0.188272	21	[-0.57 0.26]	0.413763	0.130225
BCL9	0.199505	21	[-0.25 0.58]	0.385927	0.140742
ACP6	0.0645066	21	[-0.38 0.48]	0.78117	0.0582986
GPR89B	0.186012	21	[-0.27 0.57]	0.419493	0.128195
LINC02804	-0.243413	21	[-0.61 0.21]	0.287669	0.188864
NBPF11	0.0915956	21	[-0.35 0.5 ]	0.692936	0.0676005
LINC01138	-0.0893106	21	[-0.5 0.36]	0.70025	0.0666848
NBPF14	-0.169562	21	[-0.56 0.28]	0.462463	0.114274
PDE4DIP	-0.00314545	21	[-0.43 0.43]	0.989204	0.0493115
AC239802.1		21
AC239802.2	-0.399292	21	[-0.71 0.04]	0.0729441	0.448391
AC239804.1	-0.23934	21	[-0.61 0.21]	0.296061	0.183923
NBPF9	0.283664	21	[-0.17 0.64]	0.212727	0.243022
AC245297.3	0.0643578	21	[-0.38 0.48]	0.781663	0.0582567
AC245297.1	0.233635	21	[-0.22 0.6 ]	0.308066	0.177167
AC242842.3	-0.300938	21	[-0.65 0.15]	0.18497	0.269208
LINC00869	0.431507	21	[-0. 0.73]	0.0507996	0.51548
HIST2H2BD	-0.25946	21	[-0.62 0.19]	0.256051	0.209297
HIST2H2BE	0.157978	21	[-0.29 0.55]	0.494017	0.105358
BOLA1	-0.171169	21	[-0.56 0.28]	0.45817	0.115567
SF3B4	0.0943663	21	[-0.35 0.51]	0.684103	0.0687438
OTUD7B	0.107832	21	[-0.34 0.52]	0.641751	0.07482
AC244033.2	0.330119	21	[-0.12 0.67]	0.143877	0.317314
VPS45	-0.2899	21	[-0.64 0.16]	0.202406	0.252274
PLEKHO1	-0.359225	21	[-0.68 0.09]	0.109757	0.369818
AC242988.2	-0.399292	21	[-0.71 0.04]	0.0729441	0.448391
ANP32E	0.389709	21	[-0.05 0.7 ]	0.0807548	0.429026
CA14	-0.399292	21	[-0.71 0.04]	0.0729441	0.448391
APH1A	0.183521	21	[-0.27 0.57]	0.425857	0.12599
C1orf54	0.117819	21	[-0.33 0.52]	0.611011	0.0798921
CIART	-0.379277	21	[-0.7 0.06]	0.0899482	0.40833
MRPS21	-0.176952	21	[-0.57 0.28]	0.442886	0.120343
PRPF3	-0.185491	21	[-0.57 0.27]	0.42082	0.127731
RPRD2	-0.00136018	21	[-0.43 0.43]	0.995331	0.0492942
TARS2	0.034085	21	[-0.4 0.46]	0.883389	0.0517906
ECM1	0.132187	21	[-0.32 0.53]	0.567877	0.0880556
FALEC	-0.0640287	21	[-0.48 0.38]	0.782754	0.0581645
AL356356.1	0.18668	21	[-0.27 0.57]	0.417795	0.128792
ADAMTSL4	0.274636	21	[-0.18 0.63]	0.228276	0.230035
ADAMTSL4-AS1	0.323035	21	[-0.13 0.66]	0.153201	0.305201
MCL1	0.0922423	21	[-0.35 0.5 ]	0.690871	0.0678641
ENSA	0.0154437	21	[-0.42 0.44]	0.947026	0.0498026
GOLPH3L	0.0715554	21	[-0.37 0.49]	0.757912	0.0603955
HORMAD1	0.353491	21	[-0.09 0.68]	0.115962	0.359141
CTSS	0.351464	21	[-0.09 0.68]	0.118214	0.355405
CTSK	-0.369782	21	[-0.69 0.07]	0.0989679	0.389876
ARNT	0.069946	21	[-0.37 0.49]	0.763205	0.0598969
SETDB1	0.217545	21	[-0.24 0.59]	0.343493	0.159149
CERS2	0.212893	21	[-0.24 0.59]	0.354165	0.154221
MINDY1	-0.0101618	21	[-0.44 0.42]	0.96513	0.049512
PRUNE1	-0.00864276	21	[-0.44 0.42]	0.97034	0.0494506
BNIPL	0.360855	21	[-0.08 0.69]	0.108037	0.372882
CDC42SE1	-0.0132292	21	[-0.44 0.42]	0.954614	0.0496661
GABPB2	-0.152832	21	[-0.55 0.3 ]	0.508367	0.101628
RPS29P29	0.15331	21	[-0.3 0.55]	0.507028	0.101968
AL592424.1	-0.0679945	21	[-0.49 0.37]	0.769637	0.0593081
SEMA6C	-0.225235	21	[-0.6 0.23]	0.326274	0.16757
SCNM1	-0.451698	21	[-0.74 -0.02]	0.0398252	0.558571
LYSMD1	-0.0950295	21	[-0.51 0.35]	0.681994	0.0690228
VPS72	-0.412499	21	[-0.72 0.02]	0.063127	0.475567
PIP5K1A	0.0995965	21	[-0.35 0.51]	0.667536	0.0710009
PSMD4	0.200092	21	[-0.25 0.58]	0.384502	0.141312
ZNF687	-0.0706325	21	[-0.49 0.37]	0.760946	0.0601081
PI4KB	-0.00694596	21	[-0.44 0.43]	0.976162	0.0493938
RFX5	-0.298184	21	[-0.65 0.15]	0.189222	0.264916
SELENBP1	0.120917	21	[-0.33 0.53]	0.601599	0.0815649
PSMB4	-0.146546	21	[-0.54 0.3 ]	0.526164	0.0972606
POGZ	0.193454	21	[-0.26 0.58]	0.40079	0.134988
TUFT1	0.365416	21	[-0.08 0.69]	0.103331	0.38152
SNX27	0.220681	21	[-0.23 0.6 ]	0.336409	0.162541
MRPL9	-0.0395461	21	[-0.46 0.4 ]	0.864859	0.0526586
TDRKH	0.210238	21	[-0.24 0.59]	0.360339	0.151466
LINGO4	0.121275	21	[-0.33 0.53]	0.600515	0.0817614
RORC	0.218879	21	[-0.24 0.59]	0.340469	0.160584
THEM4	0.124909	21	[-0.32 0.53]	0.589559	0.0837913
AL450992.2	-0.158299	21	[-0.55 0.29]	0.493129	0.105595
S100A10	0.245157	21	[-0.21 0.61]	0.28412	0.191011
S100A11	0.138506	21	[-0.31 0.54]	0.549343	0.0919756
FLG-AS1	-0.148884	21	[-0.55 0.3 ]	0.51951	0.0988608
S100A6	0.174892	21	[-0.28 0.56]	0.448299	0.118621
S100A4	0.233902	21	[-0.22 0.6 ]	0.3075	0.177478
S100A13	-0.0646967	21	[-0.48 0.38]	0.78054	0.0583522
S100A1	-0.25593	21	[-0.62 0.2 ]	0.262806	0.204672
CHTOP	-0.0473476	21	[-0.47 0.39]	0.838508	0.0541253
SNAPIN	-0.284982	21	[-0.64 0.17]	0.210516	0.244959
ILF2	0.0912259	21	[-0.35 0.5 ]	0.694118	0.0674507
NPR1	-0.0538951	21	[-0.47 0.39]	0.81652	0.0555631
INTS3	-0.211604	21	[-0.59 0.24]	0.357153	0.152879
GATAD2B	0.178489	21	[-0.27 0.57]	0.438871	0.121642
AL358472.5	-0.209743	21	[-0.59 0.24]	0.361497	0.150957
DENND4B	0.13911	21	[-0.31 0.54]	0.547586	0.092361
CRTC2	0.259534	21	[-0.19 0.62]	0.25591	0.209395
SLC39A1	-0.295879	21	[-0.65 0.16]	0.19283	0.261358
AL358472.7	-0.184529	21	[-0.57 0.27]	0.423276	0.126878
CREB3L4	0.11767	21	[-0.33 0.52]	0.611466	0.0798126
RPS27	-0.246442	21	[-0.61 0.21]	0.281522	0.192604
NUP210L	0.335791	21	[-0.11 0.67]	0.136706	0.327206
TPM3	0.0310421	21	[-0.41 0.46]	0.893739	0.0513632
C1orf189	-0.374329	21	[-0.69 0.07]	0.0945694	0.398666
C1orf43	0.0630937	21	[-0.38 0.48]	0.785855	0.0579052
UBAP2L	0.138676	21	[-0.31 0.54]	0.548848	0.0920839
HAX1	0.194656	21	[-0.26 0.58]	0.397811	0.136115
ATP8B2	0.0636202	21	[-0.38 0.48]	0.784108	0.0580508
IL6R-AS1	-0.349299	21	[-0.68 0.1 ]	0.120655	0.351436
IL6R	0.509267	21	[0.1 0.77]	0.018375	0.681257
SHE	0.197456	21	[-0.26 0.58]	0.390925	0.13877
TDRD10	-0.339696	21	[-0.67 0.11]	0.131919	0.334113
UBE2Q1	-0.217761	21	[-0.59 0.24]	0.343003	0.15938
ADAR	0.186552	21	[-0.27 0.57]	0.418121	0.128677
KCNN3	-0.355265	21	[-0.68 0.09]	0.114015	0.362428
PMVK	0.075876	21	[-0.37 0.49]	0.743753	0.0617924
PBXIP1	-0.101672	21	[-0.51 0.35]	0.661004	0.0719324
PYGO2	0.310382	21	[-0.14 0.65]	0.170887	0.284254
CKS1B	0.00370164	21	[-0.43 0.43]	0.987295	0.0493196
FLAD1	-0.159812	21	[-0.55 0.29]	0.488955	0.106721
ZBTB7B	0.213981	21	[-0.24 0.59]	0.351652	0.155362
ADAM15	-0.00925664	21	[-0.44 0.42]	0.968235	0.0494742
SLC50A1	0.441839	21	[0.01 0.73]	0.0449262	0.537466
DPM3	0.131081	21	[-0.32 0.53]	0.571149	0.0873902
AC234582.1	-0.0657498	21	[-0.48 0.38]	0.777054	0.0586521
THBS3	-0.0644785	21	[-0.48 0.38]	0.781263	0.0582907
FAM189B	0.246802	21	[-0.21 0.61]	0.280797	0.193052
SCAMP3	0.22282	21	[-0.23 0.6 ]	0.331625	0.164888
CLK2	0.0192609	21	[-0.42 0.45]	0.933957	0.0500874
FDPS	-0.243588	21	[-0.61 0.21]	0.28731	0.18908
RUSC1-AS1	0.0975288	21	[-0.35 0.51]	0.674068	0.070093
RUSC1	0.0185337	21	[-0.42 0.45]	0.936446	0.0500283
ASH1L	0.235295	21	[-0.22 0.61]	0.304543	0.179113
DAP3P1	0.104306	21	[-0.34 0.51]	0.652745	0.0731448
MSTO1	-0.225586	21	[-0.6 0.23]	0.325501	0.167963
AL353807.3	0.421925	21	[-0.01 0.72]	0.0567586	0.495257
YY1AP1	0.139631	21	[-0.31 0.54]	0.546073	0.0926949
DAP3	-0.127501	21	[-0.53 0.32]	0.581796	0.0852795
GON4L	0.00483485	21	[-0.43 0.44]	0.983406	0.0493404
SYT11	-0.263125	21	[-0.62 0.19]	0.249154	0.21418
RIT1	0.0186048	21	[-0.42 0.45]	0.936202	0.0500339
KHDC4	-0.262777	21	[-0.62 0.19]	0.249805	0.213712
ARHGEF2	-0.0179756	21	[-0.45 0.42]	0.938356	0.0499845
AL355388.3	0.219341	21	[-0.23 0.59]	0.339426	0.161084
SSR2	0.167371	21	[-0.28 0.56]	0.468352	0.112531
UBQLN4	0.400628	21	[-0.04 0.71]	0.0719019	0.451116
LAMTOR2	0.120399	21	[-0.33 0.52]	0.603167	0.0812822
LMNA	0.112497	21	[-0.34 0.52]	0.627317	0.0771286
SEMA4A	-0.279044	21	[-0.63 0.17]	0.220593	0.236316
SLC25A44	0.14586	21	[-0.31 0.54]	0.528124	0.0967965
SMG5	0.0327731	21	[-0.4 0.46]	0.887849	0.0516014
TMEM79	0.0601669	21	[-0.38 0.48]	0.795581	0.057119
CCT3	-0.0960013	21	[-0.51 0.35]	0.678908	0.0694354
MEF2D	0.538492	21	[0.14 0.79]	0.0117874	0.740616
NAXE	0.17715	21	[-0.28 0.57]	0.442368	0.120509
GPATCH4	0.192034	21	[-0.26 0.58]	0.404322	0.133668
NES	-0.237724	21	[-0.61 0.22]	0.299431	0.18199
ISG20L2	0.0789864	21	[-0.37 0.49]	0.733608	0.0628509
RRNAD1	-0.435632	21	[-0.73 -0. ]	0.0483877	0.524239
MRPL24	0.119882	21	[-0.33 0.52]	0.604736	0.0810009
HDGF	-0.108433	21	[-0.52 0.34]	0.639886	0.0751112
PRCC	-0.119009	21	[-0.52 0.33]	0.607389	0.0805289
NTRK1	-0.399879	21	[-0.71 0.04]	0.0724843	0.449589
PEAR1	0.130903	21	[-0.32 0.53]	0.571677	0.0872837
ARHGEF11	0.1931	21	[-0.26 0.58]	0.401668	0.134658
AL157713.1	0.0887017	21	[-0.36 0.5 ]	0.702204	0.066445
ETV3L	0.21298	21	[-0.24 0.59]	0.353963	0.154312
ETV3	0.198945	21	[-0.25 0.58]	0.387288	0.140201
KIRREL1	0.110431	21	[-0.34 0.52]	0.633694	0.076093
MNDA	0.0670479	21	[-0.38 0.48]	0.772763	0.0590287
PYHIN1	0.137759	21	[-0.31 0.54]	0.551518	0.0915019
IFI16	0.145803	21	[-0.31 0.54]	0.528286	0.0967583
DUSP23	0.043735	21	[-0.4 0.47]	0.850692	0.0534129
AL590560.2	-0.181708	21	[-0.57 0.27]	0.430522	0.124407
TAGLN2	0.145261	21	[-0.31 0.54]	0.529837	0.0963936
IGSF8	0.164092	21	[-0.29 0.56]	0.477233	0.109973
ATP1A2	-0.337467	21	[-0.67 0.11]	0.134637	0.33016
ATP1A4	-0.323202	21	[-0.66 0.13]	0.152977	0.305482
CASQ1	-0.440227	21	[-0.73 -0.01]	0.0458058	0.534027
PEA15	-0.064911	21	[-0.48 0.38]	0.77983	0.0584128
DCAF8	0.00653879	21	[-0.43 0.44]	0.977559	0.049382
AL139011.2	-0.222282	21	[-0.6 0.23]	0.332824	0.164295
COPA	0.164671	21	[-0.29 0.56]	0.475659	0.110421
NCSTN	0.204607	21	[-0.25 0.58]	0.373639	0.145757
VANGL2	0.191731	21	[-0.26 0.58]	0.405077	0.133388
CD84	0.361482	21	[-0.08 0.69]	0.107381	0.374064
AL591806.4	-0.185015	21	[-0.57 0.27]	0.422035	0.127308
USF1	0.0500316	21	[-0.39 0.47]	0.82948	0.0546917
ARHGAP30	0.240457	21	[-0.21 0.61]	0.293744	0.185269
PFDN2	0.200924	21	[-0.25 0.58]	0.382486	0.142122
NIT1	0.468951	21	[0.05 0.75]	0.0319952	0.595626
DEDD	-0.143122	21	[-0.54 0.31]	0.535979	0.094969
UFC1	-0.425467	21	[-0.72 0.01]	0.0544969	0.50271
USP21	0.00594337	21	[-0.43 0.44]	0.979602	0.0493661
PPOX	-0.377249	21	[-0.7 0.07]	0.0918214	0.404358
B4GALT3	-0.328131	21	[-0.67 0.12]	0.146453	0.313886
ADAMTS4	0.148181	21	[-0.3 0.55]	0.521507	0.0983766
NDUFS2	-0.303984	21	[-0.65 0.15]	0.180346	0.274004
TOMM40L	0.137242	21	[-0.31 0.54]	0.553028	0.0911752
PCP4L1	0.149927	21	[-0.3 0.55]	0.516555	0.0995839
SDHC	0.257615	21	[-0.2 0.62]	0.259568	0.20687
AL592295.4	-0.195989	21	[-0.58 0.26]	0.394525	0.137373
AL592295.3	0.130704	21	[-0.32 0.53]	0.572266	0.087165
AL590385.2	-0.205861	21	[-0.59 0.25]	0.370654	0.147013
FCGR2C	-0.24676	21	[-0.61 0.21]	0.280883	0.192999
HSPA7		21
FCGR2B	0.121275	21	[-0.33 0.53]	0.600515	0.0817614
DUSP12	0.2339	21	[-0.22 0.6 ]	0.307503	0.177476
ATF6	0.115732	21	[-0.33 0.52]	0.617386	0.0787915
OLFML2B	0.053503	21	[-0.39 0.47]	0.817833	0.0554717
NOS1AP	0.187616	21	[-0.27 0.57]	0.415422	0.129633
SH2D1B	0.214659	21	[-0.24 0.59]	0.350091	0.156077
UHMK1	0.143267	21	[-0.31 0.54]	0.535561	0.095065
UAP1	0.19085	21	[-0.26 0.58]	0.40728	0.132576
DDR2	-0.292367	21	[-0.64 0.16]	0.198417	0.255997
HSD17B7	-0.116909	21	[-0.52 0.33]	0.613786	0.0794098
RGS5	0.199706	21	[-0.25 0.58]	0.385438	0.140937
AL499616.1	0.0661452	21	[-0.38 0.48]	0.775746	0.058766
NUF2	-0.355652	21	[-0.68 0.09]	0.113593	0.363147
PBX1	-0.0291697	21	[-0.46 0.41]	0.900117	0.0511203
LMX1A	-0.0125816	21	[-0.44 0.42]	0.956834	0.0496302
RXRG	-0.351484	21	[-0.68 0.09]	0.118191	0.355442
LRRC52	-0.247126	21	[-0.61 0.21]	0.280146	0.193456
MGST3	-0.212252	21	[-0.59 0.24]	0.355649	0.153553
ALDH9A1	0.0905306	21	[-0.36 0.5 ]	0.696342	0.0671707
TMCO1	-0.0700199	21	[-0.49 0.37]	0.762962	0.0599195
TMCO1-AS1	0.0290769	21	[-0.41 0.46]	0.900433	0.0511086
UCK2	0.0145625	21	[-0.42 0.44]	0.950045	0.0497457
FAM78B	0.0608572	21	[-0.38 0.48]	0.793284	0.057301
AL596087.2	0.170576	21	[-0.28 0.56]	0.45975	0.115089
POGK	0.247801	21	[-0.21 0.61]	0.278793	0.194299
TADA1	-0.121724	21	[-0.53 0.33]	0.599157	0.0820085
MAEL	0.175568	21	[-0.28 0.56]	0.446518	0.119183
GPA33	-0.228608	21	[-0.6 0.23]	0.318887	0.171374
DUSP27	-0.462446	21	[-0.75 -0.04]	0.0347908	0.581649
POU2F1	0.340933	21	[-0.11 0.67]	0.130427	0.33632
CD247	0.179939	21	[-0.27 0.57]	0.435098	0.122881
CREG1	0.282498	21	[-0.17 0.64]	0.214694	0.241317
RCSD1	0.0422435	21	[-0.4 0.47]	0.855731	0.0531355
MPZL1	0.0760444	21	[-0.37 0.49]	0.743202	0.0618486
ADCY10	0.222446	21	[-0.23 0.6 ]	0.332459	0.164476
MPC2	-0.263795	21	[-0.62 0.19]	0.247906	0.215081
DCAF6	0.0772502	21	[-0.37 0.49]	0.739266	0.0622546
GCSHP5	-0.279467	21	[-0.63 0.17]	0.219865	0.236925
GPR161	-0.397344	21	[-0.71 0.04]	0.0744836	0.44443
TIPRL	-0.157093	21	[-0.55 0.29]	0.496472	0.104706
SFT2D2	-0.356749	21	[-0.68 0.09]	0.112406	0.365188
TBX19	0.107067	21	[-0.34 0.51]	0.644132	0.0744511
AL023755.1	0.12297	21	[-0.33 0.53]	0.595393	0.0827002
DPT	-0.414778	21	[-0.72 0.02]	0.0615399	0.480307
AL135926.1	0.0294434	21	[-0.41 0.46]	0.899184	0.0511548
ATP1B1	-0.135173	21	[-0.54 0.31]	0.559084	0.0898826
NME7	0.321445	21	[-0.13 0.66]	0.15535	0.30252
BLZF1	0.419541	21	[-0.01 0.72]	0.0583205	0.490257
CCDC181	-0.347899	21	[-0.68 0.1 ]	0.122252	0.348882
SLC19A2	0.467431	21	[0.04 0.75]	0.0326319	0.592361
Z99572.1	0.0533078	21	[-0.39 0.47]	0.818487	0.0554264
C1orf112	0.077365	21	[-0.37 0.49]	0.738891	0.0622936
SELE	0.184162	21	[-0.27 0.57]	0.424216	0.126554
SCYL3	0.228404	21	[-0.23 0.6 ]	0.319332	0.171142
KIFAP3	0.137193	21	[-0.31 0.54]	0.553171	0.0911444
GORAB	0.300147	21	[-0.15 0.65]	0.186186	0.26797
PRRX1	0.441717	21	[0.01 0.73]	0.044992	0.537207
BX284613.2	-0.259571	21	[-0.62 0.19]	0.255841	0.209444
MROH9	-0.300632	21	[-0.65 0.15]	0.185441	0.268728
FMO3	-0.110558	21	[-0.52 0.34]	0.633301	0.0761561
FMO2	0.00806488	21	[-0.43 0.44]	0.972323	0.0494299
PRRC2C	-0.453563	21	[-0.74 -0.03]	0.0389131	0.562572
MYOCOS	0.034978	21	[-0.4 0.46]	0.880355	0.0519236
MYOC	-0.155158	21	[-0.55 0.3 ]	0.501857	0.103296
VAMP4	0.159934	21	[-0.29 0.55]	0.488617	0.106813
EEF1AKNMT	0.205927	21	[-0.25 0.59]	0.370497	0.147079
DNM3	0.425137	21	[-0.01 0.72]	0.0547041	0.502016
DNM3OS	0.133892	21	[-0.32 0.53]	0.562848	0.0890934
PIGC	-0.332644	21	[-0.67 0.12]	0.140654	0.321695
SUCO	0.0352317	21	[-0.4 0.46]	0.879493	0.051962
AL031599.1	0.239515	21	[-0.21 0.61]	0.295697	0.184133
AL645568.2	0.243746	21	[-0.21 0.61]	0.286988	0.189273
AL645568.1	0.0701361	21	[-0.37 0.49]	0.762579	0.0599552
PRDX6	0.0683305	21	[-0.37 0.49]	0.768529	0.0594082
SLC9C2	0.185975	21	[-0.27 0.57]	0.419588	0.128161
KLHL20	0.151093	21	[-0.3 0.55]	0.513263	0.100398
CENPL	0.0449662	21	[-0.39 0.47]	0.846536	0.0536492
DARS2	-0.0778241	21	[-0.49 0.37]	0.737394	0.0624502
GAS5	-0.185784	21	[-0.57 0.27]	0.420074	0.127991
ZBTB37	-0.0569266	21	[-0.48 0.38]	0.806383	0.0562933
RC3H1	0.169973	21	[-0.28 0.56]	0.461363	0.114603
RABGAP1L-DT	0.368661	21	[-0.07 0.69]	0.100075	0.387722
RABGAP1L	0.410184	21	[-0.03 0.72]	0.0647711	0.470766
Z99127.1	0.0613544	21	[-0.38 0.48]	0.791631	0.0574334
CACYBP	0.127779	21	[-0.32 0.53]	0.580966	0.0854411
MRPS14	0.107114	21	[-0.34 0.51]	0.643985	0.0744738
KIAA0040	0.269679	21	[-0.18 0.63]	0.237121	0.223112
TNR	-0.321629	21	[-0.66 0.13]	0.155101	0.302828
COP1	-0.132083	21	[-0.53 0.32]	0.568183	0.087993
AL591043.2	0.131595	21	[-0.32 0.53]	0.569628	0.0876987
PAPPA2	0.0429452	21	[-0.4 0.47]	0.853359	0.0532648
ASTN1	0.0671798	21	[-0.38 0.48]	0.772327	0.0590674
AL136114.1	0.257537	21	[-0.2 0.62]	0.259717	0.206768
SEC16B	-0.12669	21	[-0.53 0.32]	0.58422	0.0848103
CRYZL2P-SEC16B	-0.216347	21	[-0.59 0.24]	0.346224	0.157867
RASAL2	0.248677	21	[-0.21 0.61]	0.27704	0.195399
CLEC20A	0.0566338	21	[-0.38 0.48]	0.807361	0.056221
RALGPS2	0.0119803	21	[-0.42 0.44]	0.958895	0.0495985
ANGPTL1	0.0239924	21	[-0.41 0.45]	0.917781	0.0505276
FAM20B	0.20376	21	[-0.25 0.58]	0.375664	0.144914
TOR3A	0.151918	21	[-0.3 0.55]	0.510937	0.10098
ABL2	0.162916	21	[-0.29 0.56]	0.480439	0.10907
SOAT1	0.0481424	21	[-0.39 0.47]	0.835833	0.0542897
AXDND1	-0.177657	21	[-0.57 0.28]	0.441042	0.120937
TOR1AIP2	0.432852	21	[0. 0.73]	0.0500031	0.518333
TOR1AIP1	0.241052	21	[-0.21 0.61]	0.292515	0.185988
CEP350	0.0694173	21	[-0.37 0.49]	0.764946	0.0597357
QSOX1	-0.18105	21	[-0.57 0.27]	0.432222	0.123837
LHX4	-0.102357	21	[-0.51 0.34]	0.658851	0.0722448
ACBD6	-0.0600221	21	[-0.48 0.38]	0.796063	0.0570811
XPR1	-0.00286213	21	[-0.43 0.43]	0.990176	0.0493078
KIAA1614	0.0701897	21	[-0.37 0.49]	0.762403	0.0599716
AL162431.1	-0.363448	21	[-0.69 0.08]	0.105343	0.377781
STX6	-0.213264	21	[-0.59 0.24]	0.353306	0.15461
MR1	0.401319	21	[-0.04 0.71]	0.0713668	0.452529
IER5	-0.0990194	21	[-0.51 0.35]	0.669357	0.0707454
CACNA1E	-0.24941	21	[-0.61 0.2 ]	0.275582	0.19632
LINC01344	0.215247	21	[-0.24 0.59]	0.348741	0.156699
EIF1P3		21
GLUL	-0.217303	21	[-0.59 0.24]	0.344043	0.158889
RGS16	0.0237983	21	[-0.41 0.45]	0.918444	0.0505077
NPL	0.12036	21	[-0.33 0.52]	0.603285	0.0812609
DHX9	0.0762483	21	[-0.37 0.49]	0.742536	0.0619168
SHCBP1L	-0.153106	21	[-0.55 0.3 ]	0.507599	0.101823
LAMC1	-0.136815	21	[-0.54 0.31]	0.554276	0.0909065
LAMC2	0.1848	21	[-0.27 0.57]	0.422583	0.127118
NMNAT2	0.156553	21	[-0.3 0.55]	0.497973	0.104311
SMG7	0.186457	21	[-0.27 0.57]	0.418363	0.128592
NCF2	0.117254	21	[-0.33 0.52]	0.612732	0.0795923
ARPC5	-0.209597	21	[-0.59 0.24]	0.361839	0.150807
RGL1	0.285818	21	[-0.17 0.64]	0.209122	0.246192
COLGALT2	-0.370096	21	[-0.69 0.07]	0.0986597	0.39048
TSEN15	-0.000701027	21	[-0.43 0.43]	0.997594	0.0492913
AL158011.1	0.159741	21	[-0.29 0.55]	0.489149	0.106668
C1orf21	-0.1397	21	[-0.54 0.31]	0.54587	0.0927397
AL713852.1	0.345145	21	[-0.1 0.68]	0.12544	0.343885
EDEM3	-0.222234	21	[-0.6 0.23]	0.332931	0.164243
NIBAN1	-0.213411	21	[-0.59 0.24]	0.352966	0.154764
RNF2	0.364839	21	[-0.08 0.69]	0.103918	0.380422
TRMT1L	0.159688	21	[-0.29 0.55]	0.489294	0.106629
SWT1	-0.238373	21	[-0.61 0.22]	0.298076	0.182764
AL356273.3	-0.272034	21	[-0.63 0.18]	0.232891	0.226383
IVNS1ABP	-0.121062	21	[-0.53 0.33]	0.601158	0.0816447
HMCN1	0.292373	21	[-0.16 0.64]	0.198407	0.256006
PRG4	-0.196036	21	[-0.58 0.26]	0.394408	0.137418
TPR	-0.259412	21	[-0.62 0.19]	0.256142	0.209234
ODR4	-0.131163	21	[-0.53 0.32]	0.570905	0.0874396
AL096803.2	-0.115347	21	[-0.52 0.33]	0.618564	0.0785911
PDC	-0.0944339	21	[-0.51 0.35]	0.683888	0.0687721
PLA2G4A	0.132682	21	[-0.32 0.53]	0.566416	0.0883551
ERVMER61-1	0.233874	21	[-0.22 0.6 ]	0.307558	0.177446
LINC01720	0.224128	21	[-0.23 0.6 ]	0.328722	0.166336
AL138927.1	-0.131669	21	[-0.53 0.32]	0.569409	0.0877431
AL390957.1	0.123221	21	[-0.33 0.53]	0.594636	0.0828405
AL513175.2	-0.398951	21	[-0.71 0.04]	0.0732112	0.447699
RGS1	-0.136028	21	[-0.54 0.31]	0.556577	0.0904143
AL136454.1	0.135209	21	[-0.31 0.54]	0.558979	0.0899049
RGS2	0.117585	21	[-0.33 0.52]	0.611725	0.0797675
UCHL5	0.0670778	21	[-0.38 0.48]	0.772664	0.0590374
RO60	-0.391955	21	[-0.7 0.05]	0.0788705	0.433536
GLRX2	-0.287425	21	[-0.64 0.16]	0.20646	0.248575
CDC73	0.201373	21	[-0.25 0.58]	0.381402	0.142561
LINC01031	0.198768	21	[-0.25 0.58]	0.38772	0.14003
AL136456.1	0.4313	21	[-0. 0.73]	0.0509229	0.515042
KCNT2	0.189769	21	[-0.26 0.57]	0.409992	0.131585
CFH	-0.263958	21	[-0.62 0.19]	0.247604	0.215301
ASPM	0.0947557	21	[-0.35 0.51]	0.682864	0.0689074
ZBTB41	0.141371	21	[-0.31 0.54]	0.54103	0.0938208
CRB1	0.342022	21	[-0.11 0.67]	0.129124	0.338267
DENND1B	-0.203598	21	[-0.58 0.25]	0.376051	0.144754
NEK7	-0.282513	21	[-0.64 0.17]	0.214669	0.241339
PTPRC	-0.119236	21	[-0.52 0.33]	0.606697	0.0806516
MIR181A1HG	-0.19851	21	[-0.58 0.26]	0.388347	0.139783
LINC02789	-0.191008	21	[-0.58 0.26]	0.406884	0.132721
NR5A2	-0.0832902	21	[-0.5 0.36]	0.719643	0.064389
LINC00862	0.0751678	21	[-0.37 0.49]	0.746068	0.0615576
AC104461.1	-0.117382	21	[-0.52 0.33]	0.612342	0.0796601
ZNF281	0.064491	21	[-0.38 0.48]	0.781222	0.0582942
DDX59	-0.070029	21	[-0.49 0.37]	0.762932	0.0599223
CAMSAP2	0.338336	21	[-0.11 0.67]	0.133572	0.3317
MROH3P	-0.111985	21	[-0.52 0.34]	0.628898	0.0768696
KIF21B	-0.378242	21	[-0.7 0.06]	0.090901	0.4063
AL358473.2	-0.393258	21	[-0.71 0.05]	0.0777923	0.436161
CACNA1S	0.133158	21	[-0.32 0.53]	0.565011	0.0886447
TMEM9	0.222238	21	[-0.23 0.6 ]	0.332923	0.164246
IGFN1	0.0891239	21	[-0.36 0.5 ]	0.700849	0.0666111
LAD1	0.220027	21	[-0.23 0.6 ]	0.337879	0.161829
TNNI1	-0.0894379	21	[-0.5 0.36]	0.699842	0.0667352
PHLDA3	0.0654543	21	[-0.38 0.48]	0.778032	0.0585674
CSRP1	-0.0031551	21	[-0.43 0.43]	0.989171	0.0493116
NAV1	0.0318347	21	[-0.41 0.46]	0.891042	0.0514707
IPO9-AS1	0.0441202	21	[-0.4 0.47]	0.849391	0.0534861
IPO9	-0.0869534	21	[-0.5 0.36]	0.707823	0.0657658
SHISA4	-0.33799	21	[-0.67 0.11]	0.133996	0.331086
AL513217.1	0.175707	21	[-0.28 0.56]	0.446154	0.119299
LMOD1	-0.102907	21	[-0.51 0.34]	0.657126	0.0724969
TIMM17A	0.0151717	21	[-0.42 0.44]	0.947958	0.0497847
RNPEP	0.0347706	21	[-0.4 0.46]	0.881059	0.0518924
ARL8A	0.201432	21	[-0.25 0.58]	0.381258	0.14262
PTPN7	-0.380095	21	[-0.7 0.06]	0.0892007	0.409938
UBE2T	0.171404	21	[-0.28 0.56]	0.457542	0.115758
PPP1R12B	0.317148	21	[-0.13 0.66]	0.161264	0.295343
AC099336.2	0.118577	21	[-0.33 0.52]	0.608701	0.0802972
SYT2	0.199357	21	[-0.25 0.58]	0.386287	0.140599
AC104463.2	0.116685	21	[-0.33 0.52]	0.614471	0.0792915
KDM5B	0.175888	21	[-0.28 0.56]	0.445679	0.11945
RABIF	0.207101	21	[-0.25 0.59]	0.367714	0.148263
KLHL12	0.0153826	21	[-0.42 0.44]	0.947235	0.0497985
ADIPOR1	0.331558	21	[-0.12 0.67]	0.142033	0.319807
CYB5R1	0.155341	21	[-0.3 0.55]	0.501347	0.103429
TMEM183A	-0.272447	21	[-0.63 0.18]	0.232156	0.226959
PPFIA4	0.0725772	21	[-0.37 0.49]	0.754556	0.0607181
MYOG	0.0458531	21	[-0.39 0.47]	0.843544	0.0538236
ADORA1	0.204599	21	[-0.25 0.58]	0.373657	0.14575
MYBPH	-0.0739554	21	[-0.49 0.37]	0.750037	0.0611609
CHIT1	-0.385769	21	[-0.7 0.06]	0.0841405	0.421161
LINC01353	0.357808	21	[-0.09 0.68]	0.111267	0.367166
BTG2	0.33908	21	[-0.11 0.67]	0.132666	0.333019
FMOD	-0.225104	21	[-0.6 0.23]	0.326564	0.167423
PRELP	0.181743	21	[-0.27 0.57]	0.430431	0.124438
ATP2B4	0.152186	21	[-0.3 0.55]	0.510183	0.101169
SNRPE	-0.133959	21	[-0.53 0.32]	0.562652	0.0891342
SOX13	-0.469843	21	[-0.75 -0.05]	0.0316259	0.597542
REN	0.245108	21	[-0.21 0.61]	0.284218	0.190951
PLEKHA6	0.154105	21	[-0.3 0.55]	0.504799	0.102537
AL606489.1	-0.130728	21	[-0.53 0.32]	0.572197	0.087179
PPP1R15B	-0.0622067	21	[-0.48 0.38]	0.788799	0.0576629
PIK3C2B	-0.0251593	21	[-0.45 0.41]	0.913796	0.0506511
MDM4	-0.251288	21	[-0.62 0.2 ]	0.271863	0.1987
AL512306.3	-0.0238145	21	[-0.45 0.41]	0.918389	0.0505093
LRRN2	0.172073	21	[-0.28 0.56]	0.455761	0.116302
NFASC	0.186395	21	[-0.27 0.57]	0.418518	0.128537
RBBP5	-0.0449569	21	[-0.47 0.39]	0.846567	0.0536474
DSTYK	0.362309	21	[-0.08 0.69]	0.10652	0.375626
TMCC2	0.211177	21	[-0.24 0.59]	0.358147	0.152436
LEMD1	0.236123	21	[-0.22 0.61]	0.302794	0.18009
CDK18	0.0586068	21	[-0.38 0.48]	0.800777	0.0567156
MFSD4A	-0.2078	21	[-0.59 0.25]	0.366062	0.148973
ELK4	-0.277846	21	[-0.63 0.17]	0.222665	0.234597
SLC45A3	-0.356794	21	[-0.68 0.09]	0.112357	0.365273
NUCKS1	-0.234034	21	[-0.6 0.22]	0.307218	0.177633
RAB29	0.191591	21	[-0.26 0.58]	0.405428	0.133258
SLC41A1	0.0969012	21	[-0.35 0.51]	0.676056	0.0698215
RAB7B	-0.142442	21	[-0.54 0.31]	0.537936	0.0945215
SRGAP2	-0.205106	21	[-0.58 0.25]	0.372449	0.146256
IKBKE	0.136346	21	[-0.31 0.54]	0.555646	0.0906131
RASSF5	-0.142392	21	[-0.54 0.31]	0.538082	0.0944884
EIF2D	0.2074	21	[-0.25 0.59]	0.367008	0.148566
MAPKAPK2	0.232993	21	[-0.22 0.6 ]	0.309436	0.176419
PFKFB2	0.244218	21	[-0.21 0.61]	0.286025	0.189854
YOD1	-0.286378	21	[-0.64 0.17]	0.208193	0.247021
C4BPB	-0.388559	21	[-0.7 0.05]	0.0817318	0.426726
C4BPA	0.015507	21	[-0.42 0.44]	0.946809	0.0498068
AL596218.1	0.223245	21	[-0.23 0.6 ]	0.33068	0.165357
CD55	-0.0408385	21	[-0.46 0.4 ]	0.860483	0.0528832
CR1	0.104355	21	[-0.34 0.51]	0.652593	0.0731675
CR1L	0.211487	21	[-0.24 0.59]	0.357426	0.152758
CD46	0.101865	21	[-0.34 0.51]	0.660395	0.0720205
MIR29B2CHG	0.56458	21	[0.18 0.8 ]	0.00766763	0.7902
CD34	0.0977357	21	[-0.35 0.51]	0.673414	0.0701829
PLXNA2	0.0867078	21	[-0.36 0.5 ]	0.708613	0.0656716
AC092810.3	0.00454243	21	[-0.43 0.44]	0.984409	0.0493345
HSD11B1-AS1	-0.328309	21	[-0.67 0.12]	0.146221	0.314192
G0S2	0.272242	21	[-0.18 0.63]	0.232521	0.226672
HSD11B1	-0.115095	21	[-0.52 0.33]	0.619337	0.0784599
UTP25	0.122467	21	[-0.33 0.53]	0.596911	0.08242
SYT14	0.21276	21	[-0.24 0.59]	0.354472	0.154082
HHAT	0.357277	21	[-0.09 0.68]	0.111837	0.366173
KCNH1	0.0581695	21	[-0.38 0.48]	0.802235	0.0566045
RCOR3	-0.169056	21	[-0.56 0.28]	0.463819	0.113869
TRAF5	-0.0780774	21	[-0.49 0.37]	0.736569	0.062537
LINC00467	0.025599	21	[-0.41 0.45]	0.912296	0.0506991
LPGAT1	-0.144863	21	[-0.54 0.31]	0.530976	0.096127
INTS7	0.200204	21	[-0.25 0.58]	0.384229	0.141421
AL606468.1	-0.116816	21	[-0.52 0.33]	0.61407	0.0793607
PPP2R5A	0.153674	21	[-0.3 0.55]	0.506005	0.102229
AL360091.3	0.184749	21	[-0.27 0.57]	0.422714	0.127072
PACC1	0.0533409	21	[-0.39 0.47]	0.818376	0.0554341
NENF	-0.348891	21	[-0.68 0.1 ]	0.121119	0.350691
ATF3	0.128198	21	[-0.32 0.53]	0.579716	0.0856855
BATF3	0.145468	21	[-0.31 0.54]	0.529243	0.096533
NSL1	-0.0369612	21	[-0.46 0.4 ]	0.873622	0.0522315
TATDN3	0.192557	21	[-0.26 0.58]	0.403018	0.134153
FLVCR1	0.0685645	21	[-0.37 0.49]	0.767757	0.0594783
VASH2	-0.235779	21	[-0.61 0.22]	0.303521	0.179683
ANGEL2	0.0960114	21	[-0.35 0.51]	0.678876	0.0694397
RPS6KC1	-0.325422	21	[-0.66 0.12]	0.150014	0.309251
AL592402.1	-0.164982	21	[-0.56 0.29]	0.474814	0.110662
PROX1-AS1	0.0456786	21	[-0.39 0.47]	0.844133	0.053789
PROX1	-0.0485232	21	[-0.47 0.39]	0.834552	0.0543695
SMYD2	-0.149237	21	[-0.55 0.3 ]	0.51851	0.0991047
PTPN14	0.225301	21	[-0.23 0.6 ]	0.32613	0.167643
KRT18P12		21
AC099563.2	-0.0802048	21	[-0.49 0.36]	0.729646	0.0632777
KCNK2	-0.129737	21	[-0.53 0.32]	0.575138	0.08659
KCTD3	0.0541689	21	[-0.39 0.47]	0.815603	0.0556274
USH2A	0.352903	21	[-0.09 0.68]	0.116612	0.358055
ESRRG	-0.269231	21	[-0.63 0.18]	0.237931	0.222493
GPATCH2	0.0193757	21	[-0.42 0.45]	0.933564	0.0500969
SPATA17	-0.159938	21	[-0.55 0.29]	0.488607	0.106815
RRP15	0.0949753	21	[-0.35 0.51]	0.682166	0.0689999
TGFB2	-0.161977	21	[-0.55 0.29]	0.483008	0.108354
LYPLAL1-DT	-0.0577342	21	[-0.48 0.38]	0.803687	0.0564947
LYPLAL1	0.0858173	21	[-0.36 0.5 ]	0.711482	0.0653321
AC096642.1	0.191245	21	[-0.26 0.58]	0.406291	0.132939
LYPLAL1-AS1	-0.0549749	21	[-0.48 0.39]	0.812906	0.0558185
ZC3H11B	-0.100301	21	[-0.51 0.35]	0.665315	0.0713149
SLC30A10	0.254018	21	[-0.2 0.62]	0.266513	0.202197
EPRS	-0.03014	21	[-0.46 0.41]	0.896811	0.0512443
IARS2	-0.226699	21	[-0.6 0.23]	0.323056	0.169213
RAB3GAP2	-0.0751658	21	[-0.49 0.37]	0.746075	0.0615569
MORF4L1P1	-0.144257	21	[-0.54 0.31]	0.532716	0.0957219
MARK1	0.134617	21	[-0.32 0.54]	0.560716	0.0895392
C1orf115	-0.0699208	21	[-0.49 0.37]	0.763288	0.0598892
2023-03-02	0.0827197	21	[-0.36 0.5 ]	0.721489	0.0641802
AL445423.3	0.0682347	21	[-0.37 0.49]	0.768845	0.0593796
HLX-AS1	-0.0611479	21	[-0.48 0.38]	0.792317	0.0573783
HLX	0.139022	21	[-0.31 0.54]	0.547841	0.0923048
DUSP10	-0.100352	21	[-0.51 0.35]	0.665154	0.0713378
LINC01655	0.135358	21	[-0.31 0.54]	0.55854	0.0899976
LINC02257	0.485517	21	[0.07 0.76]	0.025669	0.631115
LINC01705	-0.22635	21	[-0.6 0.23]	0.323822	0.16882
AL356108.1	0.115855	21	[-0.33 0.52]	0.61701	0.0788558
AL513314.2	0.164132	21	[-0.29 0.56]	0.477126	0.110004
AL592148.2	0.0847599	21	[-0.36 0.5 ]	0.714893	0.0649339
MIA3	-0.324621	21	[-0.66 0.12]	0.151078	0.307889
AIDA	0.183983	21	[-0.27 0.57]	0.424674	0.126396
BROX	0.0479404	21	[-0.39 0.47]	0.836513	0.0542476
FAM177B	0.110902	21	[-0.34 0.52]	0.632238	0.0763274
AL392172.2	0.0604283	21	[-0.38 0.48]	0.794711	0.0571877
AC093152.1	-0.103115	21	[-0.51 0.34]	0.656474	0.0725926
TLR5	-0.170396	21	[-0.56 0.28]	0.460231	0.114944
SUSD4	0.191373	21	[-0.26 0.58]	0.405973	0.133056
CAPN8	-0.0241717	21	[-0.45 0.41]	0.917169	0.0505462
CAPN2	0.0553823	21	[-0.39 0.48]	0.811543	0.0559162
TP53BP2	0.0467161	21	[-0.39 0.47]	0.840636	0.0539966
GTF2IP20	0.128573	21	[-0.32 0.53]	0.578599	0.0859049
AC138393.1	0.115196	21	[-0.33 0.52]	0.619027	0.0785126
FBXO28	0.20097	21	[-0.25 0.58]	0.382375	0.142168
DEGS1	0.210815	21	[-0.24 0.59]	0.358992	0.152061
NVL	-0.00996221	21	[-0.44 0.42]	0.965815	0.0495034
CNIH4	0.400334	21	[-0.04 0.71]	0.0721298	0.450517
WDR26	0.0911223	21	[-0.35 0.5 ]	0.694449	0.0674088
CNIH3	-0.199928	21	[-0.58 0.25]	0.3849	0.141152
DNAH14	0.0673063	21	[-0.38 0.48]	0.771909	0.0591045
LBR	-0.234593	21	[-0.61 0.22]	0.306031	0.178287
ENAH	-0.197063	21	[-0.58 0.26]	0.391886	0.138395
AC099066.2	0.226103	21	[-0.23 0.6 ]	0.324364	0.168542
AC099066.1	0.203887	21	[-0.25 0.58]	0.375359	0.145041
SRP9	-0.0719159	21	[-0.49 0.37]	0.756727	0.0605088
EPHX1	-0.0904804	21	[-0.5 0.36]	0.696503	0.0671506
AL591895.1	-0.311198	21	[-0.65 0.14]	0.169707	0.285577
TMEM63A	0.220162	21	[-0.23 0.6 ]	0.337575	0.161975
AL117348.2	-0.164652	21	[-0.56 0.29]	0.47571	0.110406
SDE2	-0.0608544	21	[-0.48 0.38]	0.793293	0.0573003
H3F3A	0.00118281	21	[-0.43 0.43]	0.99594	0.0492932
ACBD3	0.142909	21	[-0.31 0.54]	0.536591	0.0948288
LIN9	0.0487767	21	[-0.39 0.47]	0.833699	0.0544229
PARP1	-0.307161	21	[-0.65 0.14]	0.175605	0.279065
STUM	0.0854931	21	[-0.36 0.5 ]	0.712527	0.0652095
ITPKB	0.123225	21	[-0.33 0.53]	0.594626	0.0828423
PSEN2	0.156054	21	[-0.3 0.55]	0.49936	0.103947
COQ8A	0.349315	21	[-0.1 0.68]	0.120637	0.351464
CDC42BPA	0.0748842	21	[-0.37 0.49]	0.746996	0.0614642
AL451047.1	0.165311	21	[-0.29 0.56]	0.473921	0.110918
ZNF678	-0.242478	21	[-0.61 0.21]	0.289582	0.187721
SNAP47	0.288758	21	[-0.16 0.64]	0.20427	0.250563
JMJD4	-0.200377	21	[-0.58 0.25]	0.38381	0.141589
WNT9A	-0.373551	21	[-0.69 0.07]	0.0953122	0.397155
ARF1	0.017298	21	[-0.42 0.45]	0.940676	0.0499331
C1orf35	-0.282992	21	[-0.64 0.17]	0.213859	0.242039
MRPL55	-0.0936422	21	[-0.5 0.35]	0.686408	0.0684415
GUK1	0.106015	21	[-0.34 0.51]	0.647408	0.0739491
IBA57	0.0778938	21	[-0.37 0.49]	0.737167	0.062474
OBSCN-AS1	-0.280888	21	[-0.64 0.17]	0.21743	0.238978
OBSCN	-0.19616	21	[-0.58 0.26]	0.394103	0.137536
AL353593.1	-0.24591	21	[-0.61 0.21]	0.282596	0.191943
AL353593.2	-0.363805	21	[-0.69 0.08]	0.104976	0.378458
AL670729.3	-0.153981	21	[-0.55 0.3 ]	0.505146	0.102448
RNF187	0.153078	21	[-0.3 0.55]	0.507677	0.101803
RHOU	0.225729	21	[-0.23 0.6 ]	0.325187	0.168122
LINC02814	0.168555	21	[-0.28 0.56]	0.465163	0.11347
RAB4A	-0.303001	21	[-0.65 0.15]	0.18183	0.27245
AL117350.1	0.0274621	21	[-0.41 0.45]	0.905939	0.050912
CCSAP	0.302465	21	[-0.15 0.65]	0.182642	0.271605
ACTA1	-0.483894	21	[-0.76 -0.07]	0.0262412	0.627648
NUP133	-0.247742	21	[-0.61 0.21]	0.278909	0.194226
ABCB10	0.0570146	21	[-0.38 0.48]	0.806089	0.0563151
TAF5L	-0.214785	21	[-0.59 0.24]	0.349802	0.15621
URB2	-0.0102919	21	[-0.44 0.42]	0.964684	0.0495177
LINC01682	0.0229051	21	[-0.41 0.45]	0.921496	0.0504179
GALNT2	0.211279	21	[-0.24 0.59]	0.357911	0.152542
PGBD5	0.0491985	21	[-0.39 0.47]	0.83228	0.0545125
COG2	0.0418675	21	[-0.4 0.47]	0.857002	0.0530671
AGT	0.135914	21	[-0.31 0.54]	0.55691	0.0903434
C1orf198	-0.175903	21	[-0.56 0.28]	0.445638	0.119463
TTC13	0.173808	21	[-0.28 0.56]	0.451162	0.117724
ARV1	-0.280791	21	[-0.64 0.17]	0.217596	0.238837
FAM89A	0.0968264	21	[-0.35 0.51]	0.676293	0.0697892
C1orf131	0.073464	21	[-0.37 0.49]	0.751647	0.0610021
GNPAT	-0.0184417	21	[-0.45 0.42]	0.93676	0.050021
EXOC8	-0.464967	21	[-0.75 -0.04]	0.0336856	0.587066
SPRTN	0.224542	21	[-0.23 0.6 ]	0.327806	0.166796
EGLN1	-0.136193	21	[-0.54 0.31]	0.556094	0.0905174
AL445524.2	0.0580046	21	[-0.38 0.48]	0.802785	0.0565628
TSNAX-DISC1	0.164909	21	[-0.29 0.56]	0.475011	0.110606
DISC1	0.2389	21	[-0.21 0.61]	0.296976	0.183395
AL136171.2	0.107224	21	[-0.34 0.52]	0.643644	0.0745265
SIPA1L2	0.255867	21	[-0.2 0.62]	0.262929	0.204589
MAP10	-0.0424538	21	[-0.47 0.4 ]	0.85502	0.053174
NTPCR	-0.170221	21	[-0.56 0.28]	0.460699	0.114803
PCNX2	-0.234228	21	[-0.6 0.22]	0.306804	0.177861
MAP3K21	0.0527525	21	[-0.39 0.47]	0.820348	0.0552985
AL663058.2	0.306348	21	[-0.14 0.65]	0.17681	0.277764
SLC35F3	0.407852	21	[-0.03 0.71]	0.0664593	0.465946
COA6-AS1	0.310665	21	[-0.14 0.65]	0.170477	0.284712
COA6	-0.180719	21	[-0.57 0.27]	0.433079	0.123551
TARBP1	-0.240821	21	[-0.61 0.21]	0.292991	0.185709
IRF2BP2	-0.0349017	21	[-0.46 0.4 ]	0.880614	0.0519121
AL160408.1	0.20751	21	[-0.25 0.59]	0.366749	0.148677
AL160408.3	-0.399292	21	[-0.71 0.04]	0.0729441	0.448391
AL391832.4	0.135842	21	[-0.31 0.54]	0.557124	0.090298
AL391832.2	0.121275	21	[-0.33 0.53]	0.600515	0.0817614
LINC01348	0.121275	21	[-0.33 0.53]	0.600515	0.0817614
TOMM20	0.0569402	21	[-0.38 0.48]	0.806338	0.0562966
ARID4B	-0.388174	21	[-0.7 0.05]	0.0820614	0.425956
TBCE	0.246088	21	[-0.21 0.61]	0.282236	0.192164
TBCE.1	0.15331	21	[-0.3 0.55]	0.507028	0.101968
B3GALNT2	0.0455327	21	[-0.39 0.47]	0.844625	0.0537602
GNG4	0.311321	21	[-0.14 0.65]	0.16953	0.285776
LYST	0.33756	21	[-0.11 0.67]	0.134522	0.330326
NID1	0.277173	21	[-0.18 0.63]	0.223833	0.233637
GPR137B	-0.0203451	21	[-0.45 0.41]	0.930248	0.0501797
ERO1B	-0.114163	21	[-0.52 0.33]	0.622194	0.0779787
EDARADD	0.253823	21	[-0.2 0.62]	0.266894	0.201944
LGALS8	0.064352	21	[-0.38 0.48]	0.781682	0.0582551
AL359921.1	-0.280149	21	[-0.64 0.17]	0.218694	0.237909
HEATR1	-0.159488	21	[-0.55 0.29]	0.489846	0.106479
ACTN2	-0.314858	21	[-0.66 0.14]	0.164478	0.291561
MTR	0.308385	21	[-0.14 0.65]	0.173803	0.281029
RYR2	-0.262322	21	[-0.62 0.19]	0.250654	0.213104
MTRNR2L11	0.23253	21	[-0.22 0.6 ]	0.310425	0.175881
AL356010.2	-0.0610506	21	[-0.48 0.38]	0.792641	0.0573523
CHRM3	0.144122	21	[-0.31 0.54]	0.533102	0.0956324
FMN2	0.0392967	21	[-0.4 0.46]	0.865704	0.0526162
GREM2	-0.230612	21	[-0.6 0.22]	0.314547	0.173665
RGS7	0.044762	21	[-0.39 0.47]	0.847225	0.0536096
AL359764.3	0.223302	21	[-0.23 0.6 ]	0.330554	0.16542
FH	-0.253358	21	[-0.62 0.2 ]	0.2678	0.201347
OPN3	0.293757	21	[-0.16 0.64]	0.196193	0.25811
WDR64	0.119842	21	[-0.33 0.52]	0.604859	0.080979
PLD5	0.341173	21	[-0.11 0.67]	0.130139	0.336748
AL591686.2	0.171025	21	[-0.28 0.56]	0.458553	0.115451
LINC01347	0.00975644	21	[-0.42 0.44]	0.96652	0.0494946
CEP170	-0.0469685	21	[-0.47 0.39]	0.839785	0.0540478
SDCCAG8	0.026313	21	[-0.41 0.45]	0.909859	0.0507789
AKT3	0.272737	21	[-0.18 0.63]	0.231638	0.227366
LINC02774	-0.0171718	21	[-0.45 0.42]	0.941108	0.0499237
ZBTB18	0.293506	21	[-0.16 0.64]	0.196594	0.257727
AL645465.1	0.256442	21	[-0.2 0.62]	0.26182	0.205337
ADSS	0.0756936	21	[-0.37 0.49]	0.744349	0.0617317
CATSPERE	0.124465	21	[-0.32 0.53]	0.590894	0.0835395
DESI2	-0.0457809	21	[-0.47 0.39]	0.843788	0.0538093
COX20	0.222047	21	[-0.23 0.6 ]	0.33335	0.164036
HNRNPU	0.195301	21	[-0.26 0.58]	0.396218	0.136723
EFCAB2	0.484187	21	[0.07 0.76]	0.0261372	0.628274
KIF26B	0.109565	21	[-0.34 0.52]	0.636376	0.0756649
SMYD3	-0.373235	21	[-0.69 0.07]	0.0956144	0.396543
TFB2M	0.341496	21	[-0.11 0.67]	0.129752	0.337326
CNST	-0.33431	21	[-0.67 0.11]	0.138554	0.324606
SCCPDH	-0.000149567	21	[-0.43 0.43]	0.999487	0.0492903
KIF28P	0.132333	21	[-0.32 0.53]	0.567444	0.0881441
LINC01341	0.063494	21	[-0.38 0.48]	0.784527	0.0580158
AHCTF1	-0.264511	21	[-0.62 0.19]	0.246577	0.216047
ZNF124	-0.353256	21	[-0.68 0.09]	0.116221	0.358707
AL390728.6	0.0926497	21	[-0.35 0.5 ]	0.689571	0.0680312
AL390728.4	0.0362858	21	[-0.4 0.46]	0.875914	0.0521247
ZNF496	-0.1157	21	[-0.52 0.33]	0.617484	0.0787749
AC104335.1	-0.20572	21	[-0.59 0.25]	0.370989	0.146871
NLRP3	-0.399292	21	[-0.71 0.04]	0.0729441	0.448391
AL390860.1	0.38992	21	[-0.05 0.7 ]	0.0805764	0.429449
OR2T12	0.185697	21	[-0.27 0.57]	0.420297	0.127913
SH3BP5L	0.160938	21	[-0.29 0.55]	0.485855	0.107567
ZNF672	0.174246	21	[-0.28 0.56]	0.450004	0.118085
ZNF692	0.0823246	21	[-0.36 0.5 ]	0.722768	0.0640365
SH3YL1	-0.453273	21	[-0.74 -0.03]	0.0390541	0.561949
ACP1	-0.243386	21	[-0.61 0.21]	0.287724	0.188831
TMEM18	0.0186168	21	[-0.42 0.45]	0.936161	0.0500349
SNTG2	-0.137205	21	[-0.54 0.31]	0.553136	0.0911519
AC105450.1	0.22033	21	[-0.23 0.6 ]	0.337198	0.162158
TPO	0.407185	21	[-0.03 0.71]	0.0669482	0.464571
PXDN	-0.0830774	21	[-0.5 0.36]	0.720331	0.064311
MYT1L	0.0832076	21	[-0.36 0.5 ]	0.71991	0.0643587
AC011995.2	0.184421	21	[-0.27 0.57]	0.423553	0.126782
LINC01250	0.215186	21	[-0.24 0.59]	0.34888	0.156634
EIPR1	-0.164334	21	[-0.56 0.29]	0.476575	0.11016
TRAPPC12	-0.0165957	21	[-0.45 0.42]	0.94308	0.0498819
ADI1	0.174176	21	[-0.28 0.56]	0.45019	0.118027
RPS7	-0.0167365	21	[-0.45 0.42]	0.942598	0.049892
SILC1	0.0475412	21	[-0.39 0.47]	0.837856	0.0541651
NRIR	0.156474	21	[-0.3 0.55]	0.498192	0.104253
CMPK2	-0.226345	21	[-0.6 0.23]	0.323834	0.168814
RSAD2	0.134714	21	[-0.32 0.54]	0.560432	0.0895988
RNF144A	0.454814	21	[0.03 0.74]	0.0383106	0.565257
LINC00299	-0.00890582	21	[-0.44 0.42]	0.969438	0.0494605
ID2	-0.256035	21	[-0.62 0.2 ]	0.262604	0.204808
KIDINS220	0.0681213	21	[-0.37 0.49]	0.769219	0.0593458
MBOAT2	-0.234702	21	[-0.61 0.22]	0.3058	0.178416
ASAP2	-0.17637	21	[-0.57 0.28]	0.444413	0.119854
ITGB1BP1	0.00339824	21	[-0.43 0.43]	0.988336	0.049315
CPSF3	-0.186019	21	[-0.57 0.27]	0.419477	0.1282
IAH1	0.237919	21	[-0.22 0.61]	0.299025	0.182222
ADAM17	0.434085	21	[0. 0.73]	0.0492815	0.520951
AC080162.1	0.00485474	21	[-0.43 0.44]	0.983337	0.0493408
YWHAQ	0.442983	21	[0.01 0.73]	0.0443096	0.53991
TAF1B	-0.0919567	21	[-0.5 0.35]	0.691783	0.0677475
GRHL1	0.311296	21	[-0.14 0.65]	0.169566	0.285736
KLF11	0.375937	21	[-0.07 0.69]	0.0930485	0.401796
HPCAL1	0.00055682	21	[-0.43 0.43]	0.998089	0.0492909
ODC1	-0.0622291	21	[-0.48 0.38]	0.788725	0.057669
NOL10	-0.279806	21	[-0.63 0.17]	0.219282	0.237414
ATP6V1C2	-0.55202	21	[-0.79 -0.16]	0.00947113	0.766804
PDIA6	0.0486599	21	[-0.39 0.47]	0.834092	0.0543982
LINC01954	0.167802	21	[-0.28 0.56]	0.467189	0.112872
SLC66A3	0.053339	21	[-0.39 0.47]	0.818383	0.0554336
ROCK2	-0.247721	21	[-0.61 0.21]	0.278952	0.194199
AC099344.1	-0.189025	21	[-0.57 0.26]	0.411864	0.130907
E2F6	-0.0995555	21	[-0.51 0.35]	0.667665	0.0709827
GREB1	-0.457699	21	[-0.74 -0.03]	0.0369488	0.571452
LPIN1	0.21283	21	[-0.24 0.59]	0.354309	0.154156
MIR3681HG	0.0882367	21	[-0.36 0.5 ]	0.703697	0.0662629
TRIB2	-0.168551	21	[-0.56 0.28]	0.465175	0.113467
AC093912.1	-0.338423	21	[-0.67 0.11]	0.133466	0.331853
LINC00276	0.391423	21	[-0.05 0.7 ]	0.0793138	0.432466
AC068286.2	0.128051	21	[-0.32 0.53]	0.580157	0.0855992
NBAS	0.283264	21	[-0.17 0.64]	0.213399	0.242437
DDX1	-0.344301	21	[-0.68 0.1 ]	0.126427	0.342363
GACAT3	-0.0116507	21	[-0.44 0.42]	0.960025	0.0495818
AC010745.2	0.192697	21	[-0.26 0.58]	0.40267	0.134283
FAM49A	0.13859	21	[-0.31 0.54]	0.549098	0.0920291
RAD51AP2	0.121275	21	[-0.33 0.53]	0.600515	0.0817614
VSNL1	-0.0494298	21	[-0.47 0.39]	0.831502	0.054562
SMC6	-0.23889	21	[-0.61 0.21]	0.296997	0.183383
GEN1	0.29467	21	[-0.16 0.64]	0.194742	0.259504
KCNS3	-0.147064	21	[-0.54 0.3 ]	0.524686	0.0976129
AC079148.3	0.0753671	21	[-0.37 0.49]	0.745416	0.0616234
AC079148.1	0.121275	21	[-0.33 0.53]	0.600515	0.0817614
RDH14	0.293012	21	[-0.16 0.64]	0.197382	0.256977
AC130814.1	-0.356296	21	[-0.68 0.09]	0.112895	0.364345
LINC01376	-0.252284	21	[-0.62 0.2 ]	0.269903	0.19997
TTC32	-0.22791	21	[-0.6 0.23]	0.320409	0.17058
WDR35	0.0931446	21	[-0.35 0.5 ]	0.687993	0.0682352
LAPTM4A	0.149381	21	[-0.3 0.55]	0.518102	0.0992044
PUM2	0.115053	21	[-0.33 0.52]	0.619466	0.0784382
RHOB	-0.013133	21	[-0.44 0.42]	0.954943	0.0496607
HS1BP3	0.22412	21	[-0.23 0.6 ]	0.328739	0.166327
LDAH	-0.23974	21	[-0.61 0.21]	0.29523	0.184404
AC018742.1	-0.0390441	21	[-0.46 0.4 ]	0.86656	0.0525734
AC096570.1	-0.0588411	21	[-0.48 0.38]	0.799996	0.0567755
AC018467.1	0.0252844	21	[-0.41 0.45]	0.91337	0.0506646
KLHL29	0.194144	21	[-0.26 0.58]	0.399079	0.135633
AC011239.1	-0.364015	21	[-0.69 0.08]	0.104761	0.378856
ATAD2B	-0.0783116	21	[-0.49 0.37]	0.735806	0.0626175
UBXN2A	0.154077	21	[-0.3 0.55]	0.504878	0.102517
MFSD2B	0.40776	21	[-0.03 0.71]	0.0665265	0.465757
WDCP	0.108725	21	[-0.34 0.52]	0.638979	0.0752536
SF3B6	-0.34322	21	[-0.67 0.1 ]	0.127702	0.340416
FAM228B	0.158636	21	[-0.29 0.55]	0.492197	0.105845
TP53I3	0.157541	21	[-0.29 0.55]	0.495231	0.105035
ITSN2	0.0679889	21	[-0.37 0.49]	0.769656	0.0593064
NCOA1	0.0491562	21	[-0.39 0.47]	0.832422	0.0545035
PTRHD1	-0.161083	21	[-0.55 0.29]	0.485458	0.107677
CENPO	-0.0736472	21	[-0.49 0.37]	0.751047	0.0610611
ADCY3	-0.0983494	21	[-0.51 0.35]	0.671473	0.0704509
DNAJC27	0.157626	21	[-0.29 0.55]	0.494993	0.105098
DNAJC27-AS1	0.343925	21	[-0.1 0.68]	0.126869	0.341685
EFR3B	0.374623	21	[-0.07 0.69]	0.0942899	0.399238
DNMT3A	0.262768	21	[-0.19 0.62]	0.24982	0.213701
DTNB	0.200907	21	[-0.25 0.58]	0.382528	0.142106
ASXL2	-0.236061	21	[-0.61 0.22]	0.302925	0.180017
KIF3C	0.0120739	21	[-0.42 0.44]	0.958574	0.0496033
TRMT112P6	-0.245856	21	[-0.61 0.21]	0.282706	0.191876
RAB10	-0.343195	21	[-0.67 0.1 ]	0.127732	0.340371
AC011742.2		21
HADHA	0.0577483	21	[-0.38 0.48]	0.80364	0.0564982
HADHB	0.0249254	21	[-0.41 0.45]	0.914595	0.0506259
AC010896.1	0.229633	21	[-0.22 0.6 ]	0.316662	0.172543
ADGRF3	0.338818	21	[-0.11 0.67]	0.132985	0.332553
SELENOI	-0.132404	21	[-0.53 0.32]	0.567236	0.0881869
OTOF	-0.307453	21	[-0.65 0.14]	0.175174	0.279533
CIB4	0.10908	21	[-0.34 0.52]	0.637878	0.0754271
CENPA	0.344588	21	[-0.1 0.68]	0.126091	0.342879
DPYSL5	-0.159873	21	[-0.55 0.29]	0.488785	0.106767
AC013472.2	-0.100399	21	[-0.51 0.35]	0.665008	0.0713585
MAPRE3	0.237087	21	[-0.22 0.61]	0.300767	0.181232
AC013472.1	-0.182184	21	[-0.57 0.27]	0.429295	0.124821
TMEM214	-0.0150638	21	[-0.44 0.42]	0.948327	0.0497777
AGBL5	0.0539165	21	[-0.39 0.47]	0.816448	0.0555681
OST4	-0.278618	21	[-0.63 0.17]	0.221327	0.235705
EMILIN1	-0.0914195	21	[-0.5 0.35]	0.693499	0.0675291
ABHD1	0.106139	21	[-0.34 0.51]	0.647023	0.0740078
PREB	0.197982	21	[-0.26 0.58]	0.389637	0.139275
SLC5A6	0.15872	21	[-0.29 0.55]	0.491967	0.105907
ATRAID	-0.317162	21	[-0.66 0.13]	0.161244	0.295367
CAD	0.134776	21	[-0.32 0.54]	0.56025	0.089637
TRIM54	0.0215681	21	[-0.41 0.45]	0.926066	0.05029
MPV17	0.312862	21	[-0.14 0.66]	0.167316	0.288288
GTF3C2	-0.193101	21	[-0.58 0.26]	0.401665	0.134659
EIF2B4	0.0912118	21	[-0.35 0.5 ]	0.694163	0.067445
SNX17	0.244652	21	[-0.21 0.61]	0.285145	0.190387
ZNF513	-0.184705	21	[-0.57 0.27]	0.422826	0.127034
PPM1G	-0.308517	21	[-0.65 0.14]	0.173609	0.281242
NRBP1	0.350981	21	[-0.1 0.68]	0.118755	0.354518
KRTCAP3	-0.0518965	21	[-0.47 0.39]	0.823219	0.0551041
IFT172	-0.0733641	21	[-0.49 0.37]	0.751975	0.0609699
FNDC4	0.297228	21	[-0.15 0.65]	0.190714	0.263436
GPN1	-0.411877	21	[-0.72 0.02]	0.0635651	0.474277
SUPT7L	0.0324468	21	[-0.4 0.46]	0.888959	0.0515555
SLC4A1AP	0.213546	21	[-0.24 0.59]	0.352656	0.154905
MRPL33	0.171702	21	[-0.28 0.56]	0.45675	0.116
RBKS	0.345045	21	[-0.1 0.68]	0.125556	0.343705
BABAM2	0.322476	21	[-0.13 0.66]	0.153954	0.304257
AC093690.1	-0.342003	21	[-0.67 0.11]	0.129147	0.338233
AC104695.2	0.239318	21	[-0.21 0.61]	0.296107	0.183896
FOSL2	0.320895	21	[-0.13 0.66]	0.156099	0.301595
PLB1	0.137902	21	[-0.31 0.54]	0.5511	0.0915926
AC092164.1	-0.209677	21	[-0.59 0.24]	0.361652	0.150889
PPP1CB	0.0412642	21	[-0.4 0.46]	0.859043	0.0529587
SPDYA	-0.0888409	21	[-0.5 0.36]	0.701757	0.0664996
TRMT61B	-0.46066	21	[-0.74 -0.04]	0.0355909	0.577812
WDR43	0.0218382	21	[-0.41 0.45]	0.925142	0.0503152
TOGARAM2	0.355459	21	[-0.09 0.68]	0.113804	0.362788
CLIP4	0.102838	21	[-0.34 0.51]	0.657344	0.0724649
ALK	0.276721	21	[-0.18 0.63]	0.224621	0.232992
YPEL5	0.0881197	21	[-0.36 0.5 ]	0.704073	0.0662173
LBH	0.370098	21	[-0.07 0.69]	0.0986577	0.390483
LCLAT1	0.324475	21	[-0.12 0.66]	0.151273	0.307641
GALNT14	0.154614	21	[-0.3 0.55]	0.503375	0.102904
CAPN14	0.148882	21	[-0.3 0.55]	0.519516	0.0988594
MEMO1	0.180632	21	[-0.27 0.57]	0.433302	0.123477
DPY30	-0.024647	21	[-0.45 0.41]	0.915546	0.0505961
SPAST	-0.0905796	21	[-0.5 0.35]	0.696185	0.0671903
SLC30A6	0.14593	21	[-0.3 0.54]	0.527924	0.0968439
NLRC4	0.340415	21	[-0.11 0.67]	0.13105	0.335395
YIPF4	0.107926	21	[-0.34 0.52]	0.641461	0.074865
AL133245.1	0.175393	21	[-0.28 0.56]	0.446979	0.119037
BIRC6	0.0845834	21	[-0.36 0.5 ]	0.715463	0.0648679
BIRC6-AS2	-0.0519866	21	[-0.47 0.39]	0.822916	0.0551244
TTC27	0.401605	21	[-0.04 0.71]	0.0711463	0.453114
LINC00486	0.100836	21	[-0.35 0.51]	0.663633	0.0715546
LTBP1	0.118574	21	[-0.33 0.52]	0.608713	0.0802952
RASGRP3	-0.265523	21	[-0.63 0.19]	0.244707	0.217418
AC020594.1	-0.0362345	21	[-0.46 0.4 ]	0.876088	0.0521167
FAM98A	-0.0686039	21	[-0.49 0.37]	0.767627	0.0594901
AC017050.1	0.388358	21	[-0.05 0.7 ]	0.0819036	0.426324
LINC01320	-0.319739	21	[-0.66 0.13]	0.157679	0.299659
AC012593.1	0.16712	21	[-0.29 0.56]	0.469027	0.112334
AC079352.1	0.0454996	21	[-0.39 0.47]	0.844736	0.0537537
CRIM1	0.0957384	21	[-0.35 0.51]	0.679743	0.0693233
FEZ2	-0.0265732	21	[-0.45 0.41]	0.908971	0.0508085
VIT	-0.438569	21	[-0.73 -0.01]	0.0467252	0.53049
STRN	0.200271	21	[-0.25 0.58]	0.384067	0.141486
HEATR5B	0.122257	21	[-0.33 0.53]	0.597546	0.0823034
GPATCH11	-0.0576949	21	[-0.48 0.38]	0.803819	0.0564848
EIF2AK2	0.0354863	21	[-0.4 0.46]	0.878628	0.0520009
CEBPZOS	0.0409181	21	[-0.4 0.46]	0.860214	0.0528972
CEBPZ	-0.183049	21	[-0.57 0.27]	0.427069	0.125576
NDUFAF7	-0.0968213	21	[-0.51 0.35]	0.676309	0.0697871
PRKD3	0.070062	21	[-0.37 0.49]	0.762823	0.0599324
AC006369.1	0.0573666	21	[-0.38 0.48]	0.804914	0.0564026
CDC42EP3	0.227444	21	[-0.23 0.6 ]	0.321426	0.170053
LINC00211	0.21238	21	[-0.24 0.59]	0.355351	0.153686
RMDN2	0.266007	21	[-0.19 0.63]	0.243816	0.218075
RMDN2-AS1	0.128241	21	[-0.32 0.53]	0.57959	0.0857103
CYP1B1	0.175247	21	[-0.28 0.56]	0.447364	0.118916
CYP1B1-AS1	0.207477	21	[-0.25 0.59]	0.366826	0.148644
AC009229.2	-0.19586	21	[-0.58 0.26]	0.394842	0.137251
AC009229.1	0.179385	21	[-0.27 0.57]	0.436539	0.122406
ATL2	0.363629	21	[-0.08 0.69]	0.105157	0.378123
LINC02613	-0.15414	21	[-0.55 0.3 ]	0.504701	0.102562
RPLP0P6	0.0957451	21	[-0.35 0.51]	0.679721	0.0693262
HNRNPLL	0.072329	21	[-0.37 0.49]	0.755371	0.0606393
GALM	-0.0134958	21	[-0.44 0.42]	0.9537	0.0496814
SRSF7	0.282854	21	[-0.17 0.64]	0.214092	0.241838
GEMIN6	0.16266	21	[-0.29 0.56]	0.481139	0.108874
DHX57	0.0958075	21	[-0.35 0.51]	0.679524	0.0693527
SOS1	0.182958	21	[-0.27 0.57]	0.427303	0.125497
CDKL4	0.284634	21	[-0.17 0.64]	0.211097	0.244447
MAP4K3	0.213932	21	[-0.24 0.59]	0.351763	0.155311
MAP4K3-DT	0.153249	21	[-0.3 0.55]	0.507198	0.101924
TMEM178A	-0.144475	21	[-0.54 0.31]	0.532091	0.0958671
THUMPD2	0.377983	21	[-0.06 0.7 ]	0.09114	0.405794
SLC8A1-AS1	0.142695	21	[-0.31 0.54]	0.537209	0.0946875
SLC8A1	0.278062	21	[-0.17 0.63]	0.22229	0.234907
PKDCC	-0.276545	21	[-0.63 0.18]	0.224928	0.232741
EML4	0.112437	21	[-0.34 0.52]	0.627503	0.0770981
COX7A2L	0.246237	21	[-0.21 0.61]	0.281935	0.192349
MTA3	-0.149847	21	[-0.55 0.3 ]	0.516783	0.0995279
HAAO	-0.290875	21	[-0.64 0.16]	0.200822	0.253741
LINC01819	-0.0193237	21	[-0.45 0.42]	0.933742	0.0500926
LINC02580	-0.386269	21	[-0.7 0.05]	0.0837049	0.422156
ZFP36L2	0.259948	21	[-0.19 0.62]	0.255126	0.209943
AC010883.1	-0.400354	21	[-0.71 0.04]	0.0721143	0.450558
THADA	-0.324089	21	[-0.66 0.13]	0.151788	0.306985
PLEKHH2	-0.430177	21	[-0.73 0. ]	0.0515965	0.512663
DYNC2LI1	0.181835	21	[-0.27 0.57]	0.430194	0.124518
ABCG5	0.0189007	21	[-0.42 0.45]	0.93519	0.0500578
LRPPRC	0.234208	21	[-0.22 0.6 ]	0.306848	0.177836
AC013717.1	0.0491412	21	[-0.39 0.47]	0.832473	0.0545003
PREPL	0.136314	21	[-0.31 0.54]	0.55574	0.0905929
CAMKMT	0.0951443	21	[-0.35 0.51]	0.681629	0.0690713
AC012354.2	0.256011	21	[-0.2 0.62]	0.262652	0.204776
LINC01121	-0.251035	21	[-0.62 0.2 ]	0.272361	0.198379
SRBD1	0.267747	21	[-0.19 0.63]	0.240629	0.220451
PRKCE	0.452477	21	[0.03 0.74]	0.0394426	0.56024
EPAS1	0.157076	21	[-0.29 0.55]	0.49652	0.104694
ATP6V1E2	-0.0502515	21	[-0.47 0.39]	0.828741	0.0547396
RHOQ	0.113502	21	[-0.33 0.52]	0.624225	0.0776397
AC018682.1	-0.164392	21	[-0.56 0.29]	0.476418	0.110205
PIGF	0.0267071	21	[-0.41 0.45]	0.908514	0.0508239
CRIPT	0.0860533	21	[-0.36 0.5 ]	0.710721	0.0654217
LINC01118	-0.0875703	21	[-0.5 0.36]	0.705838	0.0660038
MCFD2	0.386937	21	[-0.05 0.7 ]	0.0831256	0.423487
TTC7A	-0.210783	21	[-0.59 0.24]	0.359067	0.152028
EPCAM-DT	0.26877	21	[-0.18 0.63]	0.238767	0.221857
BCYRN1	0.0875344	21	[-0.36 0.5 ]	0.705954	0.0659899
MSH2	-0.0402156	21	[-0.46 0.4 ]	0.862592	0.052774
MSH6	0.196161	21	[-0.26 0.58]	0.394102	0.137536
FBXO11	0.21139	21	[-0.24 0.59]	0.357652	0.152657
AC092650.1	0.362493	21	[-0.08 0.69]	0.106329	0.375974
FOXN2	0.50774	21	[0.1 0.77]	0.018787	0.678074
PPP1R21	-0.0572262	21	[-0.48 0.38]	0.805383	0.0563677
AC009975.1	0.220713	21	[-0.23 0.6 ]	0.336337	0.162575
FSHR	-0.160181	21	[-0.55 0.29]	0.487936	0.106998
AC009975.2	0.247689	21	[-0.21 0.61]	0.279017	0.194159
NRXN1	0.0452822	21	[-0.39 0.47]	0.84547	0.0537109
AC007402.1	0.21353	21	[-0.24 0.59]	0.352692	0.154888
AC010967.1	0.14266	21	[-0.31 0.54]	0.53731	0.0946643
ASB3	0.162419	21	[-0.29 0.56]	0.481798	0.10869
ERLEC1	-0.0337658	21	[-0.46 0.4 ]	0.884474	0.0517438
PSME4	-0.103502	21	[-0.51 0.34]	0.655261	0.0727714
ACYP2	0.380076	21	[-0.06 0.7 ]	0.0892175	0.409901
SPTBN1	0.059378	21	[-0.38 0.48]	0.798208	0.0569136
AC092839.1	-0.0173124	21	[-0.45 0.42]	0.940626	0.0499342
AC093110.1	-0.332194	21	[-0.67 0.12]	0.141224	0.320912
EML6	0.380683	21	[-0.06 0.7 ]	0.0886656	0.411096
RTN4	0.238546	21	[-0.22 0.61]	0.297715	0.182971
CLHC1	0.170692	21	[-0.28 0.56]	0.459441	0.115182
RPS27A	-0.129665	21	[-0.53 0.32]	0.575351	0.0865475
MTIF2	0.10963	21	[-0.34 0.52]	0.636173	0.0756972
AC012358.3	0.144093	21	[-0.31 0.54]	0.533185	0.095613
CCDC88A	-0.173578	21	[-0.56 0.28]	0.45177	0.117534
CFAP36	0.395706	21	[-0.04 0.71]	0.0757968	0.441109
PPP4R3B	0.0527706	21	[-0.39 0.47]	0.820288	0.0553027
PNPT1	-0.0463019	21	[-0.47 0.39]	0.842031	0.0539131
EFEMP1	0.0805721	21	[-0.36 0.5 ]	0.728453	0.0634077
AC011306.1	-0.105932	21	[-0.51 0.34]	0.647668	0.0739096
AC007743.1	-0.128546	21	[-0.53 0.32]	0.578679	0.0858891
AC132153.1	0.253499	21	[-0.2 0.62]	0.267525	0.201528
VRK2	-0.192687	21	[-0.58 0.26]	0.402696	0.134273
AC068193.1	0.154263	21	[-0.3 0.55]	0.504358	0.102651
FANCL	0.122644	21	[-0.33 0.53]	0.596376	0.0825187
EIF3FP3	0.0461027	21	[-0.39 0.47]	0.842703	0.0538733
LINC01122	-0.413288	21	[-0.72 0.02]	0.0625742	0.477206
AC007238.1	-0.186294	21	[-0.57 0.27]	0.418777	0.128446
AC007100.1	-0.287367	21	[-0.64 0.16]	0.206557	0.248488
AC007381.1	0.0802224	21	[-0.36 0.49]	0.729589	0.0632839
PAPOLG	-0.00448911	21	[-0.44 0.43]	0.984592	0.0493335
LINC01185	0.227948	21	[-0.23 0.6 ]	0.320326	0.170623
REL	0.320376	21	[-0.13 0.66]	0.156807	0.300725
AC010733.1	-0.413313	21	[-0.72 0.02]	0.0625565	0.477259
PUS10	0.173506	21	[-0.28 0.56]	0.45196	0.117475
PEX13	0.247864	21	[-0.21 0.61]	0.278666	0.194378
KIAA1841	0.198536	21	[-0.26 0.58]	0.388285	0.139807
AC016747.4	0.113624	21	[-0.33 0.52]	0.62385	0.0777022
AC016747.1	-0.212266	21	[-0.59 0.24]	0.355617	0.153567
AC016747.2	0.0880688	21	[-0.36 0.5 ]	0.704236	0.0661974
AHSA2P	0.111984	21	[-0.34 0.52]	0.628899	0.0768693
USP34	0.00246528	21	[-0.43 0.43]	0.991538	0.0493033
AC016727.1	0.0614624	21	[-0.38 0.48]	0.791272	0.0574623
XPO1	0.187972	21	[-0.27 0.57]	0.414522	0.129954
FAM161A	-0.0190313	21	[-0.45 0.42]	0.934743	0.0500685
CCT4	-0.154891	21	[-0.55 0.3 ]	0.502602	0.103103
AC107081.2	0.0123066	21	[-0.42 0.44]	0.957776	0.0496155
COMMD1	0.188069	21	[-0.27 0.57]	0.414277	0.130041
AC018462.1	0.159706	21	[-0.29 0.55]	0.489246	0.106642
AC018462.2	-0.0285585	21	[-0.45 0.41]	0.9022	0.0510443
TMEM17	-0.162615	21	[-0.56 0.29]	0.481262	0.10884
AC092155.1	0.309167	21	[-0.14 0.65]	0.172657	0.282289
EHBP1	0.117336	21	[-0.33 0.52]	0.612485	0.0796353
AC092567.1	0.257459	21	[-0.2 0.62]	0.259867	0.206666
AC007098.1	0.137467	21	[-0.31 0.54]	0.552371	0.0913171
AC009501.3	0.318801	21	[-0.13 0.66]	0.158971	0.298092
DBIL5P2	0.127678	21	[-0.32 0.53]	0.581268	0.0853822
WDPCP	0.195166	21	[-0.26 0.58]	0.396551	0.136595
MDH1	0.107348	21	[-0.34 0.52]	0.643256	0.0745864
UGP2	-0.0230001	21	[-0.45 0.41]	0.921171	0.0504273
VPS54	0.345981	21	[-0.1 0.68]	0.124466	0.345398
PELI1	0.312311	21	[-0.14 0.66]	0.168104	0.287389
AC012368.1	-0.197174	21	[-0.58 0.26]	0.391614	0.138501
LGALSL-DT	0.150172	21	[-0.3 0.55]	0.515862	0.0997545
LGALSL	0.210754	21	[-0.24 0.59]	0.359134	0.151998
AFTPH	0.360514	21	[-0.08 0.69]	0.108395	0.372241
SERTAD2	-0.117978	21	[-0.52 0.33]	0.610526	0.0799769
LINC02245	0.257809	21	[-0.2 0.62]	0.259197	0.207124
SLC1A4	0.010712	21	[-0.42 0.44]	0.963243	0.0495367
CEP68	-0.291118	21	[-0.64 0.16]	0.200429	0.254108
RAB1A	-0.0228641	21	[-0.45 0.41]	0.921636	0.0504139
AC007318.2	0.186764	21	[-0.27 0.57]	0.417581	0.128867
AC007318.1	0.140593	21	[-0.31 0.54]	0.543281	0.0933157
ACTR2	-0.114007	21	[-0.52 0.33]	0.622672	0.0778987
SPRED2	0.127771	21	[-0.32 0.53]	0.580992	0.0854361
AC007389.1	0.115665	21	[-0.33 0.52]	0.617591	0.0787566
MEIS1	0.31695	21	[-0.13 0.66]	0.161539	0.295016
MEIS1-AS2	0.121275	21	[-0.33 0.53]	0.600515	0.0817614
LINC01798	0.172131	21	[-0.28 0.56]	0.455608	0.116349
LINC01828	0.314296	21	[-0.14 0.66]	0.165273	0.290638
LINC01829	-0.162886	21	[-0.56 0.29]	0.48052	0.109047
ETAA1	0.0146405	21	[-0.42 0.44]	0.949778	0.0497506
C1D	0.25733	21	[-0.2 0.62]	0.260115	0.206497
WDR92	0.00175067	21	[-0.43 0.43]	0.993991	0.0492968
AC017083.3	0.158452	21	[-0.29 0.55]	0.492706	0.105709
PNO1	0.0160026	21	[-0.42 0.44]	0.945112	0.0498404
CNRIP1	0.377729	21	[-0.06 0.7 ]	0.0913755	0.405296
PLEK	-0.421141	21	[-0.72 0.01]	0.0572682	0.493613
APLF	0.142387	21	[-0.31 0.54]	0.538097	0.0944848
ARHGAP25	0.167259	21	[-0.29 0.56]	0.468652	0.112443
ANTXR1	-0.108644	21	[-0.52 0.34]	0.63923	0.075214
GFPT1	0.152486	21	[-0.3 0.55]	0.509339	0.101382
NFU1	0.0983582	21	[-0.35 0.51]	0.671445	0.0704548
AAK1	0.311326	21	[-0.14 0.65]	0.169521	0.285786
ANXA4	0.256525	21	[-0.2 0.62]	0.261661	0.205445
GMCL1	0.159598	21	[-0.29 0.55]	0.489543	0.106561
SNRNP27	-0.26116	21	[-0.62 0.19]	0.252837	0.211552
MXD1	-0.0854306	21	[-0.5 0.36]	0.712728	0.0651859
PCBP1-AS1	0.172713	21	[-0.28 0.56]	0.454062	0.116825
PCBP1	0.0253615	21	[-0.41 0.45]	0.913106	0.0506731
AC016700.3	0.0583653	21	[-0.38 0.48]	0.801582	0.0566541
C2orf42	-0.137049	21	[-0.54 0.31]	0.55359	0.0910541
PCYOX1	0.134453	21	[-0.32 0.54]	0.561198	0.0894381
SNRPG	-0.137142	21	[-0.54 0.31]	0.553321	0.091112
FAM136A	-0.309588	21	[-0.65 0.14]	0.172043	0.282969
ADD2	0.166711	21	[-0.29 0.56]	0.470133	0.112012
VAX2	0.0569552	21	[-0.38 0.48]	0.806288	0.0563003
AC007040.2	0.284535	21	[-0.17 0.64]	0.211264	0.2443
NAGK	0.0678654	21	[-0.37 0.49]	0.770064	0.0592697
MCEE	-0.266108	21	[-0.63 0.19]	0.24363	0.218213
AC007881.4	-0.203392	21	[-0.58 0.25]	0.376544	0.14455
MPHOSPH10	-0.0577937	21	[-0.48 0.38]	0.803489	0.0565096
PAIP2B	-0.169227	21	[-0.56 0.28]	0.463362	0.114005
ZNF638	-0.316675	21	[-0.66 0.13]	0.161925	0.294559
DYSF	-0.0832391	21	[-0.5 0.36]	0.719808	0.0643703
EXOC6B	-0.29457	21	[-0.64 0.16]	0.1949	0.259352
SPR	-0.363762	21	[-0.69 0.08]	0.10502	0.378377
SFXN5	0.25264	21	[-0.2 0.62]	0.269206	0.200425
RAB11FIP5	0.0286178	21	[-0.41 0.45]	0.901998	0.0510516
SMYD5	0.316263	21	[-0.13 0.66]	0.1625	0.293878
PRADC1	-0.211177	21	[-0.59 0.24]	0.358147	0.152436
CCT7	-0.165353	21	[-0.56 0.29]	0.473808	0.11095
FBXO41	0.0658796	21	[-0.38 0.48]	0.776625	0.0586894
ALMS1	0.311975	21	[-0.14 0.66]	0.168588	0.28684
ALMS1P1	-0.0301217	21	[-0.46 0.41]	0.896874	0.0512419
TPRKB	-0.0905391	21	[-0.5 0.36]	0.696315	0.0671741
DUSP11	-0.366696	21	[-0.69 0.08]	0.102038	0.38396
STAMBP	-0.0818503	21	[-0.5 0.36]	0.724306	0.0638649
AC073046.3	-0.0992512	21	[-0.51 0.35]	0.668625	0.0708478
ACTG2	0.284836	21	[-0.17 0.64]	0.210761	0.244743
DGUOK	-0.0793522	21	[-0.49 0.36]	0.732418	0.0629783
DGUOK-AS1	-0.431592	21	[-0.73 0. ]	0.0507488	0.515661
TET3	-0.0471255	21	[-0.47 0.39]	0.839257	0.0540798
FNBP1P1	0.12193	21	[-0.33 0.53]	0.598532	0.0821228
BOLA3	-0.262497	21	[-0.62 0.19]	0.250328	0.213337
MOB1A	0.031974	21	[-0.41 0.46]	0.890568	0.0514898
MTHFD2	-0.197927	21	[-0.58 0.26]	0.389772	0.139222
AC006030.1	0.126085	21	[-0.32 0.53]	0.58603	0.0844625
DCTN1	-0.226869	21	[-0.6 0.23]	0.322683	0.169405
RTKN	-0.143892	21	[-0.54 0.31]	0.533762	0.0954795
MOGS	0.00662279	21	[-0.43 0.44]	0.97727	0.0493844
CCDC142	0.162715	21	[-0.29 0.56]	0.480988	0.108916
TTC31	-0.131648	21	[-0.53 0.32]	0.56947	0.0877308
AUP1	0.390617	21	[-0.05 0.7 ]	0.079989	0.430847
HTRA2	0.0754138	21	[-0.37 0.49]	0.745264	0.0616389
LOXL3	-0.0191739	21	[-0.45 0.42]	0.934255	0.0500802
M1AP	-0.130646	21	[-0.53 0.32]	0.572437	0.0871306
SEMA4F	-0.0187555	21	[-0.45 0.42]	0.935687	0.0500461
AC007387.2	0.177697	21	[-0.28 0.57]	0.440936	0.120971
HK2	-0.334503	21	[-0.67 0.11]	0.138313	0.324943
POLE4	0.390486	21	[-0.05 0.7 ]	0.0800985	0.430586
TACR1	0.142176	21	[-0.31 0.54]	0.538703	0.094347
AC007681.1	-0.281338	21	[-0.64 0.17]	0.216664	0.23963
EVA1A	0.125246	21	[-0.32 0.53]	0.588547	0.0839828
MRPL19	-0.0904572	21	[-0.5 0.36]	0.696577	0.0671413
GCFC2	-0.240039	21	[-0.61 0.21]	0.29461	0.184764
AC110614.1	0.325823	21	[-0.12 0.66]	0.149483	0.309935
[truncated: 46,358 more rows]
