# Supplementary material for: Multimodal cell atlas of the ageing human skeletal muscle
Source: Nature. 2024 Apr 22;629(8010):154–64. doi: 10.1038/s41586-024-07348-6 (PMC11062927; doi:10.1038/s41586-024-07348-6)
Supplement: Supplementary file 8 — Gene clusters along the pseudotime trajectory for degenerating type I and type II myofibre and the corresponding enriched pathways. [file 41586_2024_7348_MOESM8_ESM.xlsx]

## Sheet: Supplementary Table 6a
Supplementary Table 6. Gene clusters along the pseudotime trajectory for degenerating type I and type II myofibre and the corresponding enriched pathways.
Supplementary Table 6a. Gene expression dynamic in pseudotime trajectory of degenerating myofibre.
Gene	Cluster	Type1_1	Type1_2	Type1_3	Type1_4	Type1_5	Type1_6	Type1_7	Type1_8	Type1_9	Type1_10	Type1_11	Type1_12	Type1_13	Type1_14	Type1_15	Type1_16	Type1_17	Type1_18	Type1_19	Type1_20	Type1_21	Type1_22	Type1_23	Type1_24	Type1_25	Type1_26	Type1_27	Type1_28	Type1_29	Type1_30	Type1_31	Type1_32	Type1_33	Type1_34	Type1_35	Type1_36	Type1_37	Type1_38	Type1_39	Type1_40	Type1_41	Type1_42	Type1_43	Type1_44	Type1_45	Type1_46	Type1_47	Type1_48
AAAS	1	0.80773	0.863292	0.137682	-0.435495	0.638726	0.314448	0.124812	0.13471	-0.376138	0.236411	0.0474138	-0.682143	-0.126706	0.622077	0.943223	0.212542	-0.279962	-0.197354	-0.167363	0.0168524	-0.445839	-0.32341	0.128577	0.707081	0.126297	-0.594044	0.824537	-0.181023	-0.0400835	-1.20707	-0.784234	-0.877459	0.801288	-0.0245595	-0.455322	0.738592	0.0247065	-0.284549	-0.416726	0.106246	-0.0596394	-0.84306	0.414306	1.23162	-0.114706	0.327254	0.674853	-0.403947
ABCA1	1	0.0838276	0.134424	-0.177037	-0.0190466	-0.480656	0.31844	-0.345525	-0.427578	0.00582558	-0.830599	0.442449	-0.656179	0.562829	0.211868	-0.0343908	0.269657	-0.0257819	0.256432	-0.471268	0.0362964	0.579692	-0.650805	-0.240747	0.436401	-0.23201	-0.545268	0.0357961	-0.0689674	0.133093	-0.415937	-0.593185	-1.20353	0.482621	0.0198404	0.276462	1.06533	0.593131	-0.225053	-0.0413343	0.269923	0.779362	0.110148	0.64762	0.624225	0.541802	0.0938542	1.03763	-0.297256
ABCA11P	1	0.09188	-0.593592	0.0954267	-0.174949	0.491152	1.04292	-0.519395	-0.0910991	0.0809745	-0.794385	-0.489482	-2.33528	0.776591	1.91549	0.658057	0.112044	-0.53194	-0.0714477	0.52973	0.205332	0.831426	0.319346	0.29785	0.235205	-1.52623	-0.630179	-0.164102	-0.393139	-0.220293	0.227295	-1.74145	-1.46438	-0.524192	0.700424	-0.244287	1.81913	0.816729	-0.00597799	0.415684	0.319996	1.25463	-0.406099	-0.124703	1.41679	0.530375	-0.395343	1.5954	0.762045
ABCD4	1	0.656001	0.814651	0.262467	0.955268	0.703685	1.74307	1.09664	-0.609983	0.254996	-0.25344	0.669057	-0.880019	3.36354	1.27025	0.461623	0.486407	1.68976	0.998796	-0.238516	-0.197384	0.221633	-0.00529752	0.156502	0.616402	-0.173468	-0.315448	0.0598884	-0.344438	0.611801	-1.6225	-0.700519	-2.47642	-0.408204	-0.833386	-0.843458	1.11455	1.05585	-1.18798	-0.130049	0.316298	1.19461	2.2701	-0.8805	1.86177	1.14394	-0.832389	1.1162	0.161077
ABHD17B	1	-0.703428	-0.898095	-0.53251	-0.791443	-1.27145	-0.36885	-0.906993	-0.814392	-1.54554	-1.05751	-0.510845	-1.97117	0.106947	-0.317877	0.0111577	-0.739215	-0.870992	-0.359885	-1.6074	-0.472661	-0.850334	-1.0543	-0.700601	-0.932834	-0.214623	-0.766778	-0.762812	-0.962535	-1.02353	-0.783739	-1.33346	-1.92662	-0.620869	-0.19423	-0.244815	0.0817291	0.288116	-0.246961	-0.288466	0.00257744	-0.217955	-0.378026	1.16414	-0.170952	0.0278419	0.600589	0.514543	-0.0185255
ABHD3	1	0.352371	0.712403	-0.0108548	-0.184527	-0.451893	0.157567	0.228771	-0.359116	0.0565206	-0.265234	0.37172	-2.76047	0.0479917	-0.133351	0.377722	-0.668256	-0.366579	0.231666	-0.328981	-0.0929071	-0.552491	-0.904153	0.022941	-0.267141	-0.769329	-0.952189	-0.814966	-0.510142	-0.0071653	-1.23594	-1.32239	-1.91041	0.500438	0.353911	-0.368581	0.462717	0.232548	0.161166	-0.152809	0.221653	0.791612	-0.0287011	0.222562	0.137861	-0.126177	-0.221531	0.435017	0.477371
ABHD5	1	-0.439899	0.0502049	1.01198	-0.142138	-0.312934	0.442663	-0.250746	-0.232388	0.175944	-0.746347	-0.318001	-1.46146	0.391161	-0.253017	-0.497608	-0.739716	-0.221061	-0.114676	-0.0464757	0.204472	-0.194941	0.151039	-0.0330267	-0.601148	0.0994854	0.473847	-0.569273	-0.0930035	-0.642567	-0.0752409	-1.15868	-1.21974	0.417846	-1.01407	-0.63256	-0.0690727	-0.013113	0.490517	-0.255936	-0.313191	-0.225834	-0.561256	0.389523	0.829654	-0.0548327	-0.0351156	0.623481	0.0177297
ABI1	1	-0.2719	-0.246422	0.188181	0.12091	-0.29896	0.00525195	-0.553801	-0.37924	-0.078649	-0.857732	-0.29629	-1.35855	-0.391274	-0.524743	-0.558533	-0.565728	-0.731601	-0.0502694	-0.377481	-0.578696	-0.241686	-0.840887	-0.106302	-0.438952	-0.0936373	-0.964651	-0.824001	-0.25158	-0.859901	-0.409442	-0.455952	-1.44054	-0.665038	-0.638323	-0.930674	-0.126991	-0.313901	-0.660158	-0.499109	-0.181666	-0.326561	-0.0762886	0.18937	-0.629418	-0.617806	-0.148893	0.0708044	-0.190111
ABL1	1	-0.385045	-0.6345	-1.40038	-0.854261	-0.317281	-0.583331	-1.77381	-0.370691	-0.456898	-2.05275	0.266597	-2.68925	-0.071377	0.799672	-0.3764	-0.742007	-0.331449	-0.588825	-1.71271	-1.14917	0.220306	-1.39049	-0.846206	-0.0816998	-0.519422	-0.626053	-1.30098	-0.951729	-0.231867	-1.36485	-0.986713	-2.08959	0.115677	0.222839	-1.14369	0.956203	0.257276	0.359944	-0.0125108	-0.200905	0.55543	0.44958	-0.15168	0.364867	0.0243218	-0.0384923	0.794856	1.02835
ABL2	1	0.913721	-0.722807	-0.0318243	-1.67705	-0.988447	0.715848	-1.41998	-0.61437	-1.90311	-1.75275	-0.389374	-1.1018	0.0236872	-0.530635	-0.345911	-0.814044	-1.13255	0.035939	-1.38282	-1.44212	-0.563437	-0.561617	-0.955253	0.039796	-0.67732	-0.532868	-0.163075	-1.5404	0.0626848	-1.03127	-0.887323	-1.58079	0.319291	-0.415554	-0.33288	0.752878	-0.91169	-0.724883	-0.352624	-0.0630834	0.968185	0.612416	0.82242	-0.213944	-0.535709	0.932778	0.360992	-0.113429
ACACA	1	-0.185674	-0.513319	-0.440726	-0.529091	-0.15027	-0.354375	-0.581649	-1.09212	-0.40623	-1.0814	-0.0912302	-1.47332	-0.221594	-0.0947771	-0.369033	-0.537107	-0.742336	-0.213613	-0.488714	-0.625301	-0.346881	-0.510021	-0.363777	-0.0197082	-0.435333	-0.322755	-0.292461	-0.0632145	-0.388469	-1.20841	-1.34203	-1.28258	0.133311	-0.497855	0.217435	0.283167	0.29512	-0.59148	0.147537	0.361833	0.556618	-0.0209861	0.109491	0.196733	0.0513744	-0.228258	0.689402	0.364879
ACAP2	1	0.400275	-0.352176	-0.571935	-0.622969	-0.0794815	-0.487962	-0.637142	0.512744	0.83024	-1.7674	-0.667105	-3.06056	-0.0381147	0.26465	-0.690855	-1.21073	-0.401868	-0.650095	-1.04694	-0.54151	-0.841818	-0.860677	-1.61879	0.0169951	-1.1059	-0.0174585	-1.57715	-0.873467	0.283924	-1.00807	-1.96457	-2.80632	-0.0618194	0.37673	-0.168567	0.463814	-0.261306	0.455289	-0.548958	-0.0571509	0.293944	-0.684658	-0.259243	-0.262412	0.647597	0.788365	0.878924	0.756562
ACBD3	1	0.993834	-0.420285	-0.12919	-0.825842	-0.224822	1.16026	-0.793153	-0.312306	0.441047	-0.730169	0.266565	-3.07563	0.730718	0.00183579	-0.497066	-0.482652	-0.649507	1.37662	-0.829588	-0.0552752	0.290929	-1.22442	-1.17839	0.817146	-0.725944	-0.513041	-0.276321	0.530948	0.735647	-1.17454	-0.55126	-2.15603	-0.432141	0.292353	-0.449366	0.689546	-0.632054	0.12529	-0.564904	-0.713796	-0.880466	-0.151001	0.474651	-0.131915	0.265318	-0.678633	1.3822	-1.05504
ACBD6	1	-0.571575	-0.205113	0.980675	0.233349	0.568764	0.310613	0.0239445	-1.3655	-0.0138858	-1.10733	0.26213	-2.57055	0.00803401	-0.480638	0.383019	0.460331	-0.530719	0.686535	-1.40283	-0.452292	0.205458	0.0213388	0.274278	-0.741985	-0.61731	-0.68753	0.239184	-0.840447	0.226248	-1.08771	-0.660456	-2.42626	0.901716	-0.012972	-0.577624	0.240037	-0.263182	0.0340852	0.45817	0.926579	1.12035	-0.196284	1.26898	0.969624	1.073	0.894716	0.741058	0.928286
ACOT9	1	0.588458	0.737778	-0.112933	-0.247646	0.190576	0.112506	-0.119006	0.174915	-0.286313	-0.517067	-0.252059	-0.894274	0.0571812	-0.309216	0.0359305	-0.34213	-0.249894	-0.00334671	-0.895844	-0.29006	-0.251412	-1.08901	-0.614279	-0.64089	-1.21325	-0.584281	-0.674445	-0.75294	-0.580603	-0.581851	-1.05303	-2.23586	-0.31544	-0.621499	-0.161135	-0.599642	-0.670549	-0.195661	-0.811388	-0.537626	0.409857	-0.329419	-0.133028	-0.558538	-0.576997	-0.419035	0.148701	-0.354548
ACSL3	1	1.77551	0.942113	0.51501	0.106628	-0.0376082	0.381323	-0.813724	-0.0480193	-1.72159	-1.00299	0.205609	-1.75471	0.115905	0.815708	0.918028	-1.62248	-0.114424	0.311949	-1.42577	0.355233	-0.749538	-0.725527	0.161775	-0.192727	-0.935308	-0.471322	-1.31	-0.191884	-0.0405538	-0.410313	-1.12067	-3.16263	-1.24962	-1.25718	0.115375	1.74623	0.102105	-0.485239	0.428829	-0.852649	0.479362	-0.196622	1.97488	0.407416	-0.203269	0.427628	0.512621	1.66503
ACTC1	1	0.0675619	0.080787	-0.404798	-0.113963	-0.117372	-0.633342	-0.63261	-0.447081	-0.589819	-0.504838	-0.638808	-0.821047	-0.310194	-0.694752	-0.645081	-0.648153	-0.487595	-0.37772	-0.241786	-0.475443	-0.733294	-0.361006	-0.976904	-0.574763	-0.336396	-0.993056	-0.781692	-0.548151	-0.844143	-1.01319	-0.16149	-1.01992	-0.0405983	-0.731998	-0.642787	-0.690172	-0.718968	-0.837189	-0.715358	-0.574026	-0.804214	-0.630166	-0.572599	-0.472023	-0.363131	-0.548346	-0.664518	-0.524697
ACTR10	1	0.608994	-0.218131	-0.7905	-1.44498	-0.531423	0.0118261	-0.599705	-0.559937	-0.197513	-0.30858	-0.213383	-1.3897	0.687539	0.240754	-0.71466	-0.543191	-0.857282	-1.94125	-1.11367	0.531258	-0.815583	-0.939407	-0.228657	-1.03281	-0.703796	-0.282333	-0.474409	-0.299574	-0.273331	-0.600815	-1.03796	-1.00326	-1.02461	-1.02372	-0.672844	1.3751	-0.918796	-0.518552	0.0832239	-0.328773	0.631405	0.258583	0.231309	0.493849	-0.169013	-0.509171	-0.566628	-0.279371
ACTR3	1	0.251791	-0.348256	-0.410557	-0.600262	-0.780889	-0.367092	-0.654717	-0.743691	-0.0981086	-0.489048	0.458621	-1.24269	-0.29093	-0.797747	-0.202503	-0.36312	-0.265659	-0.0946356	-1.08091	-0.43082	-0.282692	-1.30003	-0.619997	-0.425933	-1.14133	-0.557263	-0.443146	-0.755441	-0.693933	-1.00787	-1.25018	-1.73246	-0.551344	-0.257058	-0.710516	-0.163965	-0.500881	-0.0480261	-0.746617	-0.655204	-0.138246	-0.243049	-0.272187	-0.259264	-0.448579	-0.423553	-0.00764643	-0.141941
ADCK1	1	0.365339	0.0800754	1.47639	-0.493695	0.248594	0.0136711	0.459848	-0.03277	-0.374004	0.148423	0.0625664	-0.816724	0.92161	0.102009	0.076078	-0.375937	-0.749065	-0.526472	0.998795	-1.4795	0.0741451	0.517936	0.184933	-0.342564	-0.915216	0.335627	-0.0342466	0.543275	-0.403914	-1.41714	-1.81937	-2.14646	0.321315	-0.480109	-0.987603	1.46355	0.486238	0.139228	0.48109	0.645042	2.82854	-0.287208	0.457415	0.576721	0.540771	-0.549261	2.09714	0.283129
ADCY10P1	1	-0.179861	0.118373	0.9901	1.21032	0.243288	0.263563	-0.0700204	0.0470959	-0.897795	-0.79164	0.0134838	-0.187998	1.76969	0.17727	0.761321	0.733662	0.763943	-0.426513	-0.707309	-0.761491	-0.538087	-0.0298006	-0.713641	-0.813863	-0.285097	-0.261256	-0.244353	-0.561386	-0.268935	-1.18157	-1.32314	-1.48322	0.173657	-0.479142	0.110766	-0.0238972	-0.342406	-1.22058	-0.610546	-0.00125803	0.0164411	-0.464413	0.231419	0.711356	0.107319	-0.529717	0.56443	0.368475
ADD1	1	-0.0621334	0.181383	-1.57234	-1.07045	-0.291894	0.124715	-0.398011	-0.858126	0.121178	-0.333336	-0.360752	-1.93145	-0.0210087	0.763874	1.21532	-1.37567	-0.639885	-0.237724	-1.33156	-0.180711	-0.799444	-0.662624	-0.149637	0.792131	-0.770883	-1.42255	-0.492549	-1.9147	-0.162026	-1.54524	-0.908955	-2.10222	-0.345784	-0.176303	-0.72157	0.515226	0.501723	-0.843876	0.0079503	-0.00407716	-0.0829325	-0.46422	-0.234109	-0.302002	-0.306944	-0.303519	-0.571958	-0.0811886
ADI1	1	0.121289	1.65054	0.971487	-0.20082	0.555133	0.807466	0.125695	-0.565236	-0.0217642	1.48606	0.0937459	-1.11153	0.047158	-0.199097	-0.0820347	1.20636	0.0723557	0.200157	1.09839	-0.0762389	0.315135	0.383446	0.402073	0.404239	-0.779673	0.237725	0.865921	-0.265246	-0.511535	-0.79412	-0.358864	-1.83485	0.736877	-0.0225286	-0.188046	0.335073	0.0514456	-1.03813	-0.523029	0.417514	0.494024	-0.402518	-0.230043	0.203263	-0.271116	-0.0674578	1.33078	0.0432896
ADK	1	-0.0200356	0.398433	-0.534509	-0.533435	-0.617454	0.719437	-1.12424	-0.33395	-0.713121	-1.51883	0.0521482	-1.83433	0.24852	0.97989	-0.146392	-0.361504	-0.603665	-0.394463	-1.08569	-0.461916	0.309019	-0.608363	-0.453173	0.134108	-0.195197	-0.721521	-0.679804	-1.95149	-0.276216	-1.68797	-1.38621	-2.42686	-0.399446	-0.130089	-0.374784	0.735243	0.0646751	-0.555838	-0.190313	-0.485384	-0.0356144	-0.552725	0.757525	-0.625852	-0.698671	-1.17504	-0.220102	0.32675
ADSS	1	-0.581431	0.387156	0.0114483	-0.178439	-1.08294	0.102459	0.0366726	-0.971151	-0.699185	-1.00217	0.107409	-0.898655	0.00953108	-0.380397	-0.81755	-0.562385	-0.273879	-0.314132	-1.14052	-2.33814	-0.0814893	-0.0625198	-0.0635461	-1.30582	-0.693283	0.0577164	-0.367812	-1.24954	-0.142607	-0.568933	-1.56448	-1.44254	-0.506025	-0.426427	-0.27946	-0.411588	-0.783407	-0.983573	-0.114317	-0.495814	0.407609	-0.340794	-0.447395	-0.374379	-0.295065	0.0462405	0.0990156	0.386314
AFF4	1	0.333625	0.878215	-0.235919	-0.239497	-0.406658	0.670831	0.481602	0.427045	-0.40319	-0.676382	-0.130644	-2.21997	-0.0591178	0.706939	-0.126556	0.0650486	0.047108	0.654364	-1.14272	-0.0510242	0.00869883	-0.914845	-0.525759	-0.335812	-0.241593	0.0639771	-0.737125	-0.928688	-0.506903	-1.54021	-1.56386	-1.72253	0.862787	-0.889019	0.565299	0.67366	-0.640606	-0.0203884	-0.191008	-0.017056	0.263256	-0.0223083	0.418985	0.230643	0.71857	0.48803	1.13949	-0.367689
AFG3L2	1	0.0932628	1.08989	0.450521	-0.686917	-0.773659	-0.499573	0.00147794	0.193148	0.401556	-1.11964	0.0707471	-1.7159	0.673978	0.472738	0.210258	0.547275	0.32307	1.07102	-0.70835	0.854053	-0.502193	-0.0371103	-0.236304	-0.133752	-0.872088	-0.266132	-0.956821	-0.898869	-1.37705	-0.552889	-0.36866	-2.98675	0.270167	0.355088	0.10911	0.235306	-0.169412	-0.482565	-0.272947	0.614989	1.70806	0.460996	1.0362	1.41005	0.523366	-1.09837	0.290308	1.13824
AFTPH	1	-0.605216	0.486044	-0.165862	0.334139	-0.0249841	-0.18654	-0.67674	-0.574257	-0.109723	-1.25799	0.345398	-2.1416	-0.44333	0.07517	0.143093	0.443155	-0.764637	-1.00029	-1.07266	-0.687203	0.10399	-0.678697	-0.554875	-0.561751	-0.691115	0.0201769	0.0488386	-0.803155	-0.120993	-0.485591	-0.371506	-2.34125	-0.624089	0.265339	-0.0212773	0.122353	0.408236	-0.602718	0.98425	-0.297235	1.35431	-0.155197	-0.405621	0.485907	-0.233659	0.315944	0.891365	-0.50765
AGFG1	1	-0.283249	-0.269374	-0.210956	-0.273377	-0.265964	-0.853877	-0.535694	-0.480885	-0.530451	-0.971853	-0.784594	-1.1596	-0.0579792	0.199588	-0.219322	-0.707107	-1.04068	-0.453426	-1.03847	-0.787184	-0.516363	-0.855764	-0.677838	-0.690691	-1.16645	-0.825412	-0.694482	-0.544795	-0.35033	-0.700847	-1.35988	-2.09188	-0.808249	-0.595933	-0.378232	0.210324	-0.462685	-0.431073	-0.816394	-0.376724	0.0374637	0.208191	-0.0475799	-0.15295	-0.484629	0.0788348	0.75808	0.349822
AGK	1	-0.495244	-0.896718	-1.1937	-0.608687	-1.33534	-0.839185	-0.51905	-1.35361	0.174929	-1.05681	-0.79638	-2.07273	-0.20278	-0.450706	0.0809942	0.220563	-1.31054	-0.490868	-0.694958	-0.954615	-0.184042	-1.17846	-0.538149	-0.421839	-0.493437	0.0879533	-0.808068	-0.610322	-0.474232	-0.517786	-0.227466	-1.66096	0.496068	0.209132	-1.39966	0.0821413	-0.49308	-0.842653	0.284307	0.734327	0.705833	-0.514823	0.529512	1.16737	0.985667	0.903492	0.73868	0.233044
AGO3	1	-0.0989621	0.68222	-0.0944625	0.294635	-0.269998	0.29451	-0.460864	-0.0580923	0.195476	-0.961109	0.0406862	-1.82173	0.0271385	0.366272	0.702606	0.0930074	-0.298375	0.377377	-1.08677	-0.459479	-0.685019	-0.807867	-0.326756	-0.298957	-1.91522	-0.980322	-0.166287	-0.111929	0.425127	-1.35774	-1.66346	-2.14234	-0.0918542	-0.00482119	0.147322	0.63261	-0.306643	0.304829	-0.679316	0.422097	0.911289	0.311525	0.577963	0.444973	0.0269356	-0.0148848	1.31169	0.642551
AGO4	1	0.148623	0.0617601	-0.304762	0.0527414	-1.24453	0.853495	0.200445	0.79155	-0.236718	-1.12396	0.292839	-0.964022	0.0859598	-0.0313203	-0.342306	-0.304258	-0.748304	0.660532	-1.56355	-0.935654	-0.597254	0.176788	-0.498398	-0.0926675	-0.0978027	-0.866292	-1.38748	-0.703703	-0.50565	-0.817745	-0.697608	-1.89888	0.191555	0.369766	0.0510339	0.376283	0.499947	0.876003	-0.313597	-0.434939	0.526321	-0.78682	0.701303	0.157675	0.536664	0.450503	1.21757	0.927
AGPAT3	1	-0.0430959	-0.246344	1.40169	0.870963	-0.902487	0.70147	-1.00653	0.021455	-0.0222033	-0.3481	1.83425	-2.35386	1.52026	1.65774	0.829447	0.302667	0.970874	1.9495	-0.298555	1.26437	0.473897	0.639918	1.18783	1.42179	-0.264518	0.206631	0.965635	0.138751	0.169098	-1.04318	-0.390279	-2.16208	0.906948	-0.0251068	1.34666	1.81117	0.961127	0.909672	0.986114	0.874688	1.91497	0.864192	1.44782	1.09615	-0.214432	0.383375	0.607434	2.01069
AGTRAP	1	-0.167022	-0.245415	-0.832098	-0.674253	-0.621311	-0.343906	-0.927897	-0.853239	-0.486753	-0.612828	-0.578776	-0.978895	-0.402769	-0.852062	-0.731849	-0.352535	-1.02808	-0.709524	-1.10819	-0.582428	-0.644831	-1.04224	-0.840176	-0.827097	0.331191	-0.306371	-0.802042	-0.885878	-0.449286	-0.971054	-1.39836	-1.2331	-0.217638	0.0222674	-0.30427	-0.359308	-0.388055	-0.273236	-0.187064	-0.408878	0.0942052	-0.628774	0.0432043	-0.675402	0.186963	-0.224072	0.409378	-0.332529
AHCTF1	1	-1.16487	1.03694	0.91793	-1.18328	-0.872371	-0.041053	-0.402356	0.954589	-1.05746	-0.578064	0.756753	-0.186625	0.53485	0.794551	0.281494	-0.57354	0.563733	-0.500824	0.789616	-0.339123	-0.230409	-0.157496	-1.36836	0.355195	-0.388963	-0.350629	0.0217258	0.176457	-0.629705	0.0707395	0.212962	-1.24691	0.276258	0.298561	-0.433077	0.523451	1.51074	-1.63538	-0.196483	-0.668206	0.177305	0.333245	1.67279	0.997434	-0.369265	-1.53765	0.394678	0.424316
AHSA2P	1	0.0677152	-0.604398	-0.507096	-0.184847	-0.316299	0.0186789	-0.395139	-0.42895	-0.341936	-0.449583	-0.0843086	-1.1734	0.301236	-0.0288364	-0.183037	0.212044	-0.421651	-0.38728	-0.504547	-0.471165	0.704097	-0.375656	-0.474268	0.150644	-0.502242	-0.472934	-0.14356	-0.400512	-0.553192	-0.4562	-1.25345	-1.74032	-0.0283465	-0.317872	-0.427865	0.579278	0.0223571	-0.959011	-0.65811	-0.00338424	-0.078336	-0.330859	-0.502722	0.36656	-0.0871195	-0.199923	0.629979	-0.0532791
AIFM1	1	0.304648	0.0644352	0.213484	-0.976203	0.0890729	-0.608127	-0.116146	-1.1723	-1.13353	-0.35441	-0.302375	-0.262274	-0.764235	-0.192225	-1.0782	-0.179211	-0.248527	-0.392693	-0.0288918	0.335338	0.318023	-2.01664	0.505606	0.328052	-0.462061	-1.17933	-0.939354	0.302384	-0.710424	-1.12303	-1.88494	-1.68541	0.737181	-0.818654	-1.29407	-0.963798	1.6367	0.0355819	0.570126	-0.664	0.791312	-0.305847	0.947055	0.200288	-0.871549	1.81602	-0.300203	0.701241
AK2	1	-0.240468	-0.919622	-0.91653	-1.1492	-0.6868	-0.165608	-0.786831	-0.853891	-0.876211	-1.24584	-0.782702	-1.1676	-0.338797	-0.623292	-0.508592	-0.400787	-1.39205	-0.76251	-0.862676	-1.28637	-0.715077	-0.642757	-0.724837	-0.406793	-0.958143	-0.592294	-0.109778	-0.429176	-0.458936	-0.904994	-1.48647	-1.54703	0.443245	-0.0393193	-0.201527	0.427567	-0.302352	-0.987769	-0.411677	0.00893591	-0.0894403	-0.479699	-0.0360895	-0.158177	-0.358486	-0.195791	0.314911	-0.247302
AKAP10	1	-1.77058	-0.561592	-0.885685	-0.321097	-0.542739	0.145431	-0.219354	-0.538195	-1.48785	-0.477108	-0.53185	-3.03504	0.13858	0.0654584	-0.438824	-0.785254	-0.480711	-0.56675	-2.0268	-0.986639	0.548446	-0.818922	-0.371579	0.580931	-0.92437	-0.293161	-0.23595	-0.518352	-0.0557634	-0.59941	-1.1378	-2.2063	-0.190798	0.0106202	0.112775	0.429963	-0.0601721	0.302377	-0.125946	-0.225594	0.439067	-0.0271033	-0.217717	1.36788	0.0783625	0.515654	-0.0442224	-0.483058
AKAP8	1	0.0724648	0.0898836	1.34897	0.13689	0.447253	1.61216	1.04339	-0.671747	-1.56965	0.881242	0.560142	-0.976701	1.32105	1.43883	0.0510544	0.669948	-0.266082	-0.986576	-0.367771	2.37812	0.118196	-1.68273	1.30701	0.266002	0.922962	-0.416187	-1.24657	0.361163	0.444574	-1.47877	-0.82228	-2.34467	0.178726	-0.199737	0.692554	-0.40064	-0.807125	-0.00407693	-0.56496	-1.78328	-0.167956	0.579912	1.62617	-1.08691	1.67381	0.359934	0.632036	-0.457334
AKIRIN1	1	0.0375735	-0.149066	-0.228928	-0.112049	-0.991818	0.641776	-1.03424	-0.326251	-0.214786	-0.429181	-0.355294	-1.1221	-0.326814	0.214567	-0.0301199	-0.186246	-1.46967	-0.373099	-0.564088	-0.812202	-0.340793	-1.19551	0.0731783	0.655907	-0.293392	-0.836812	-0.647725	-1.06656	-0.248415	-0.685088	-1.34934	-2.00746	0.494507	-0.308887	-0.860752	0.402208	-0.485033	-0.304668	-1.52778	-0.630116	-0.676645	-0.500837	-0.305867	-0.0655606	0.169664	-0.13944	0.122459	-0.0759115
AKIRIN2	1	-0.957918	-0.497643	-0.842925	-0.886264	-0.709636	-0.457735	-0.806254	-0.570138	-0.893334	-1.00536	-0.0877121	-1.27892	-0.400821	-0.77863	-0.67273	-0.376921	-0.39114	-0.481967	-0.609779	-0.505454	-0.0250636	-0.624226	-0.727225	-0.190746	-0.825851	-0.568897	-0.797605	-0.610524	-0.601306	-0.896198	-0.727444	-0.988626	-0.260896	-0.110114	-0.0236822	-0.210893	-0.280093	-0.465423	-0.597996	-0.514097	0.0321155	-0.552676	-0.447992	0.115625	-0.233515	-0.164395	0.327156	-0.464602
ALDH3A2	1	-0.160659	-0.0426782	0.0529027	-0.0165949	0.308717	0.0131295	0.144048	-0.10226	0.140475	-0.0624914	-0.0750928	-0.402801	-0.039196	0.235268	0.0701785	0.539631	-0.119964	0.0100747	-0.660777	-0.285727	0.141248	-0.503525	0.249477	0.0753454	-0.0680963	0.109311	0.0568512	-0.331381	0.473779	-0.361185	-0.674677	-0.844101	0.338797	0.0524524	0.125896	0.605716	-0.0348302	-0.0628983	-0.196142	-0.205064	-0.237828	-0.0229096	0.528549	-0.561975	0.309505	0.158062	0.880091	0.573034
ALG13	1	-0.58999	0.178342	-0.560371	-0.0159194	0.135297	-0.603476	-0.650942	-1.76112	-0.404619	-0.572676	-0.647135	-0.806849	0.414587	0.827333	-0.543788	-0.348572	-0.593482	-0.85873	-1.25194	-1.14953	-0.103503	-0.0592951	-1.05195	-0.486521	-0.823188	-1.21872	-0.708923	-0.380118	-0.436313	-0.96994	-1.64136	-1.42562	0.554974	-0.333715	-1.13013	-0.823102	0.449012	-0.683794	-0.243542	-0.194682	0.947989	-0.213305	0.216621	-0.0311084	-0.333171	0.285412	0.693943	0.619565
ALMS1	1	-0.915783	-0.480376	-0.308204	-2.02011	-1.86305	-0.871212	-1.06013	-0.794691	-0.279223	-1.79838	-0.246725	-1.97541	-1.54879	-0.0648783	-0.404634	0.273581	-0.847689	-0.10421	-2.13902	-0.246682	0.590553	-0.261553	-0.993459	-0.558834	-0.892357	-0.0487425	-0.570719	-1.30238	-1.12962	-1.21658	-0.97692	-0.923403	-0.588417	-0.0662557	-0.757643	0.657989	0.0460036	-0.808033	0.843289	-0.16731	-0.156689	-0.711812	0.457206	-0.613447	-0.126672	1.57521	0.887497	0.46607
AMD1	1	0.0119424	-0.438511	-0.141387	0.0928442	-0.208623	-0.0742471	-0.230877	-0.441867	-0.64577	-0.818516	-0.0358329	-0.364242	-0.237069	-0.454609	0.537246	-0.502825	-0.735395	0.309645	-1.07308	-0.940853	-0.313162	-0.247821	-0.415722	-0.921298	-1.18859	-0.826159	-1.18409	-1.074	-0.178883	-0.648471	-0.779463	-1.38415	-0.259595	-0.272202	-1.01142	-0.322403	-1.03449	-0.596644	-0.810025	0.186775	-0.450539	-1.14357	0.11835	-0.943754	-0.145349	-0.0372764	1.00637	0.038774
AMY2B	1	0.592664	0.88655	0.41967	-0.0465654	-0.0545622	0.669502	-0.550124	0.133429	-0.536337	0.648123	0.070629	-0.89918	0.770425	0.459325	0.957255	0.465895	0.280468	0.403957	-0.459033	-0.413844	0.661553	-0.000586381	-0.3147	0.70642	-0.10031	-0.55117	-0.0435707	-0.402222	-0.448738	-0.639941	-0.632529	-3.13424	0.665139	0.22263	0.429335	0.49965	0.665948	-0.0999033	0.320657	-0.212859	0.907544	0.015522	0.271743	0.883924	0.502414	0.573208	1.41285	1.20541
ANAPC10	1	-1.05429	-0.621517	0.180527	0.437552	-0.236564	1.4219	-1.7035	0.113264	-0.0962267	-0.443689	0.369148	-1.56444	-0.618851	-0.580255	-0.547133	1.02525	0.541923	0.552185	-0.27106	-1.19001	0.566502	0.193482	-0.324755	-0.290839	-0.235184	0.434025	-0.986351	-0.023005	-0.19303	-0.484355	-0.220981	-1.77941	0.24226	0.113264	-0.413247	0.69478	0.234381	0.580834	-0.364558	1.44681	0.233762	1.41171	0.774488	0.824652	0.297164	-0.300665	1.24006	0.287156
ANAPC7	1	-0.145838	-0.424197	-0.277951	-1.13671	-0.415119	-0.318326	-0.058928	-0.95094	-0.0488923	-1.36545	-0.604556	-1.08548	-0.0978362	-0.474134	-0.135971	-0.945473	-0.474658	0.49916	-0.660369	-0.820505	0.00677384	-0.808019	-1.06778	-0.26589	-0.384888	-0.980605	-0.445435	-0.0695465	0.133207	-1.34634	-1.34647	-2.29014	0.367293	0.145487	-0.246268	0.375517	0.158408	-0.933261	0.378447	-0.00494188	0.177687	-0.169939	-0.483014	0.263	0.0506118	-0.783696	0.118046	0.790088
ANKH	1	1.99236	1.59318	2.0192	1.19242	0.448384	1.39923	0.575566	0.345786	0.0951273	-0.018037	1.87389	-1.25197	1.46823	1.82137	2.1175	2.05801	0.139327	0.961043	-0.822552	-0.31459	0.250632	0.498546	-0.146927	0.704318	0.492506	0.262679	0.621976	0.0898668	0.332556	-0.365646	-0.734116	-1.48918	0.834681	0.528282	0.647134	0.480499	0.821202	0.73826	0.912367	0.57273	1.03536	-0.0291571	1.10025	0.826048	0.424657	-0.273902	1.62741	-0.282869
ANKIB1	1	0.99796	0.30876	1.27144	0.745864	0.487785	0.294361	-0.506396	0.0910939	-0.262821	-0.580196	0.411304	-2.30801	1.01476	-0.0593436	0.801455	-0.112188	-0.423048	0.108563	-1.2617	-0.176847	0.270116	-1.32209	-0.977503	0.0254756	-0.750893	-1.18777	0.0301201	-0.0516692	-1.03704	-1.06146	-1.38179	-3.09558	0.167363	0.261022	0.471085	0.199025	0.150352	-0.697077	-0.254975	0.015785	0.685149	0.260685	0.0388165	0.206799	-0.646762	-0.570995	0.248617	0.410857
ANKRD11	1	-1.23784	-0.719041	-1.25027	-1.67308	-1.57322	-0.501337	-1.21149	-0.709389	-0.596836	-2.91336	0.355926	0.263277	-1.11346	0.117954	-1.32137	0.399394	-0.35847	-0.0249688	0.489965	-1.08017	0.782313	0.952263	-0.537947	0.150837	-0.4401	0.628266	0.718843	0.176229	0.106044	0.611939	1.65808	4.31785	-0.46049	-0.331938	0.186358	1.3287	-0.333096	0.693132	1.16729	0.0304542	0.785249	-0.348331	0.928928	1.40427	0.465523	1.03881	0.188647	-0.727897
ANKRD27	1	-0.976666	-1.2332	-0.574703	-1.17444	-1.03185	-0.531708	-0.64036	-0.0862572	-0.525756	-1.16247	0.12299	-1.81295	-0.70734	-0.00942278	-1.76304	-0.914179	-0.457571	0.528493	-1.56968	-0.968799	-1.00577	-0.794753	-0.379503	0.127553	-1.10924	-1.35214	-1.82046	-0.445272	-0.556013	-1.3402	-1.74675	-2.23797	-1.1358	0.207097	0.0525853	0.332432	0.486558	-0.458668	-0.850249	0.663727	1.16092	-0.298022	0.128406	-0.45538	-0.28038	-0.333574	0.253844	-0.177424
ANKRD40	1	-0.411339	0.0674717	1.00522	-0.503915	-0.0268216	0.708111	-0.184533	1.07389	0.287008	0.119557	0.478304	-1.33213	0.247548	1.13613	0.0826891	0.691461	0.527603	1.00932	0.214151	0.359991	0.448874	-0.325514	-0.214411	-0.0984632	-0.182525	-0.00625192	-0.286414	-0.749518	0.504168	-0.210693	-0.0987196	-2.13849	0.880944	-1.13104	-0.512617	-0.579644	-0.137944	-0.331624	0.302675	0.454778	0.0963308	-0.218784	-0.0230112	0.321542	-0.770403	0.361277	0.641811	-0.220206
ANKRD52	1	0.250092	1.3961	0.42345	0.971536	0.43404	-0.147068	0.393157	0.0754935	-0.540581	-0.711696	0.299853	-0.757843	0.0512014	0.48211	-0.169246	0.259529	0.227456	0.446463	0.37835	0.188014	0.39947	-0.97269	-0.395237	0.680464	-0.461368	0.121325	-0.121357	-1.41439	-0.943118	-0.556516	-0.561758	-1.95628	0.30911	-1.94774	-0.2545	0.324135	-1.09447	-0.203164	-0.706291	-0.225463	-0.802046	0.928641	-0.057697	-0.568403	0.31484	-0.793834	-0.311945	-0.445459
ANKUB1	1	1.19088	1.19086	0.781781	0.566706	0.162759	0.904413	0.140805	0.103334	-0.602637	-0.29742	-0.439592	-1.31971	-0.233042	-0.820075	-0.0466003	-0.135248	-0.495792	-0.203872	-0.794131	-1.01082	-1.07002	-0.817218	-0.449621	-0.274008	-0.756566	-1.16848	-0.891947	-0.490765	-0.76976	-0.808178	-1.05517	-2.13125	-0.383564	-0.487767	-0.531775	-0.276528	-0.844239	-0.260249	-0.986348	0.355495	-0.624801	-1.18271	-0.797986	-0.494497	-0.654797	-0.321472	-0.235706	-0.659467
ANOS1	1	-0.757514	-0.819197	-0.729939	-0.811209	-0.800919	-0.825305	-0.666414	-0.759824	-0.604457	-0.939	-0.260418	-1.00344	-0.244848	-0.333728	-0.616536	-0.312634	-0.628524	-0.00516244	-0.580681	-0.557715	-0.288663	-0.372245	-0.39226	-0.113221	-0.156752	-0.0753986	-0.36748	-0.00377299	0.081815	-0.659614	-0.358459	-0.820316	0.561378	0.192833	0.088654	0.394948	-0.0543538	-0.31267	0.324302	0.604327	0.419622	0.213319	0.188834	0.223329	0.0511771	0.231688	0.601552	0.661018
AP1G1	1	1.33057	0.396152	0.856582	-0.596815	1.27151	1.07488	0.427901	-0.996139	0.0795013	0.389296	-0.557731	-1.32982	1.19273	-0.110951	0.50267	-1.06857	-0.0720003	0.400212	-1.46225	-0.162654	-0.451902	-0.853474	0.569201	1.35266	-0.918941	-0.48126	-0.235587	-0.590593	-0.740868	-0.906641	-0.258236	-3.43818	0.213584	-0.984548	-0.246711	-0.164208	0.699863	0.157893	-0.43787	0.323062	1.04607	-0.867929	1.82556	-0.932249	-0.0315958	0.154722	0.489098	0.426695
AP2A2	1	-0.737694	0.389828	-0.898289	-0.400052	-0.665003	0.325601	-1.98593	0.886452	-0.236221	-0.446919	0.483283	-3.20573	-0.451354	-0.158236	0.29947	0.0341253	-0.237525	1.23931	-0.547403	-0.247702	0.578834	-0.500733	0.729593	0.26355	0.934822	-0.24656	-0.317077	-0.726613	-0.0368945	0.489515	-1.14301	-0.0741772	-0.0252903	-0.935667	-0.0599827	0.0805448	0.628284	-0.272644	0.575517	-0.278346	1.58806	-0.674595	1.1927	0.84107	0.243784	-0.486929	0.908327	0.250215
AP2B1	1	0.266216	0.102958	0.684305	-0.744864	-0.418767	1.94782	-0.515612	-0.893073	-0.79993	-1.25592	0.547855	-2.10866	-0.648782	0.0605152	0.377071	-0.114922	-1.63497	-0.0974954	-1.37437	-1.48096	-0.215326	0.898627	-0.612589	-1.0719	-0.399397	0.217612	-0.285951	-1.00705	-0.767361	-0.237692	-1.65252	-1.21919	-0.125014	-1.11299	0.472143	1.03664	0.692656	-0.247505	0.576339	-0.0366462	0.778624	-0.212589	0.201095	1.16679	1.06883	0.753025	1.39689	-0.180453
AP3B1	1	-0.52066	0.495535	0.443506	-1.29064	-1.35424	-0.125305	-0.0580772	-0.448568	-1.06568	-0.735408	-0.559933	-2.00891	0.528013	1.61818	-0.834011	-0.072557	-0.67279	0.263225	-1.24577	-1.45103	0.241789	-0.036028	-0.129251	-1.06428	0.2491	0.746186	-0.855191	-0.852962	1.1519	0.583193	-0.6577	-0.802786	-0.127133	-0.664808	-0.692745	1.08984	-0.119965	0.0543472	-0.166613	0.321384	-0.348789	-0.0825803	0.76162	-0.162349	0.304567	-0.495491	0.798897	-0.751624
APLP2	1	-0.403307	0.346443	-0.465117	-0.0248654	-1.04099	-0.00144581	-0.880552	-0.803926	-0.842221	-0.196197	-0.311756	-0.358884	-0.0242903	-0.448423	-0.234587	0.043787	0.197103	0.484487	-0.332933	0.122902	0.137986	-0.0189961	0.232136	-0.204517	-0.0925724	-0.128825	-0.599309	-0.397105	-0.506444	-0.442325	0.0451145	-2.16743	-0.441639	0.399126	-0.216771	0.128653	0.246575	-0.846335	-0.175761	0.222437	0.117234	0.596908	0.966841	-0.293307	0.422441	1.00212	0.0851885	0.457218
APPBP2	1	-0.188554	-0.182572	-0.19685	-1.79604	0.213997	0.177667	-0.7258	0.499518	-0.206497	-0.922277	0.559616	-1.76572	0.884481	0.080615	-1.58773	1.00561	-0.0859634	0.587446	-0.882106	-0.970351	0.464704	-0.400612	-1.1008	-0.426563	0.54174	-1.79661	-0.840568	0.344997	-0.121175	-1.4141	-1.91305	-1.31642	-1.48962	0.582631	0.37149	0.718242	0.290504	-1.07979	0.342394	1.32576	0.920995	1.62362	1.70429	0.902283	0.295015	0.350762	0.755843	0.475832
APPL1	1	0.878356	1.2245	1.46154	0.238416	0.432624	2.18337	0.404032	0.841187	-0.20117	-0.687131	0.505236	-0.0177858	0.276733	1.46931	0.0956859	-0.976985	0.95857	1.17594	-1.13612	0.159088	-0.684578	-0.675586	-0.050213	-0.101224	-1.59702	-0.715717	-0.978129	-0.0715063	-0.673661	-0.703107	-0.846626	-2.48349	-1.17065	1.28747	0.0595663	-0.446948	-0.632687	0.696731	-1.61181	-0.176763	-0.434699	0.379748	0.352952	-1.35868	1.12348	-0.231243	-0.342332	0.191057
APTX	1	-0.547328	-0.481628	0.207837	-1.16788	-0.550317	-0.399754	-1.12218	-1.11741	-0.108102	-0.774368	0.46558	-1.10765	-0.141166	-0.00693104	-0.361609	-0.422337	-0.962813	-0.616231	-0.207462	-0.640704	-0.308022	-0.902153	-1.50744	-0.0909525	-0.753599	-0.787486	-0.342906	-0.647825	-0.737433	0.0628996	-0.694092	-1.82263	0.444154	-0.90685	-0.593928	-0.415835	-0.522108	-0.43381	-0.424599	-0.453656	0.405235	-0.503416	-0.0520182	-0.635672	0.163329	-0.295234	0.36253	0.541326
ARF4	1	-0.599459	-0.800786	-0.22405	-0.941979	-0.537196	-0.34842	-1.08057	-1.19641	-0.803113	-0.397463	-0.881791	-1.39749	-0.18556	-0.304066	-0.914825	-1.03806	-0.777158	-0.723726	-1.22536	-0.260006	-1.1408	-0.553367	-1.17755	-0.379037	-0.727699	-0.789415	-1.05036	-0.901712	-0.280485	-1.00515	-1.18892	-1.99188	-0.572903	-0.16671	-0.0654658	-0.378498	0.153756	-0.510881	-0.220472	0.275953	0.189927	0.253155	0.0773648	-0.50415	-0.607961	-0.524154	0.577239	0.288416
ARHGAP12	1	0.367392	0.97195	0.529812	-0.0642645	-0.355033	0.0115936	-0.098032	-0.0602067	-0.52252	-0.245414	-0.591641	-1.60553	0.48186	0.0331897	-0.166682	1.12736	-0.379968	-0.0725952	-0.282163	-0.744526	-0.237641	-0.768084	-0.945136	0.189743	-0.430966	-0.173169	-0.465485	-0.358811	-0.360396	-0.313204	-1.31682	-2.48625	-0.256295	-0.962334	0.197457	0.747642	0.30301	-0.494526	-0.485451	-0.709131	0.354796	-0.443698	-0.349723	0.59384	0.0308714	-1.19514	0.616079	0.0268896
ARHGAP17	1	1.15202	1.09376	0.488467	1.61	0.998326	0.888261	0.741958	0.155742	-0.879571	1.28905	-0.128079	-0.844875	-0.0360305	0.979215	0.904462	-0.997294	-0.0162133	-0.0850713	-1.3336	0.26325	-0.0249311	-0.907244	0.7037	-0.622766	-1.26381	-0.80551	-0.227121	-0.896594	0.366507	-1.66622	-0.753241	-1.35773	-0.593842	-1.85054	0.262079	0.439553	0.614462	0.237366	-0.408874	-0.154694	-0.359282	-0.268036	-0.163171	0.465304	-0.00531006	0.15512	0.753622	0.0990598
ARHGAP32	1	-0.441299	-0.91415	-0.231895	-0.523134	0.279789	-0.629347	-0.767362	-0.91833	-0.657108	-0.881668	0.132727	-1.43806	0.215735	-0.183975	-0.572487	-0.790565	-0.585118	-0.801991	-0.862653	-1.5115	0.200726	0.437437	-1.09054	-0.636259	-0.983355	-1.14897	-1.31083	-1.07544	-0.487263	-1.13496	-1.28273	-1.40166	-0.214937	-0.541948	-1.05524	0.0702574	0.109516	-0.771945	-1.07608	-0.421582	0.253013	0.567952	0.614547	-0.257659	0.0337939	0.871425	0.107697	-0.0635691
ARHGAP5	1	-0.42255	0.14942	-0.743868	-0.809955	-0.216997	-0.681828	-0.412403	-1.28105	-0.576778	-0.965219	0.207018	-1.7744	-0.856159	-0.0488223	-0.575907	0.20959	0.0638997	-0.088459	-0.881701	-1.51117	-0.548725	-0.381639	-0.905785	-0.869445	-0.890519	-1.11574	-1.01931	-0.700658	-0.376475	-0.958236	-1.02302	-2.25326	0.439463	-0.0941119	-1.76645	-0.306577	-0.256713	-0.976857	-0.834834	-0.176422	-0.610453	-0.689149	-0.142504	-0.464388	-0.111698	-0.882187	0.279785	-0.426223
ARHGEF18	1	0.0743592	-0.685081	-0.324947	-0.279601	-0.422032	1.00917	0.0246742	2.50565	0.466312	0.303799	-0.522448	-2.59149	0.0436706	0.556545	-0.0301532	0.174069	-0.126603	0.240135	-1.98659	-0.16361	-0.637178	-0.737573	1.24969	0.701974	0.203845	-0.143726	-0.596947	0.11609	-0.291138	-1.32689	-0.332736	-2.02255	1.11499	0.578729	0.62641	-0.218856	1.10371	0.463095	0.164497	-0.266659	-0.0233356	0.815419	-0.508343	0.967856	0.188823	0.57725	-0.0907007	1.33222
ARHGEF7	1	1.38026	0.446233	1.16745	0.0472459	1.69446	0.156516	0.209352	0.538726	0.419666	-0.790013	0.722552	-2.00007	1.82417	1.16047	0.51952	1.04937	-0.897461	-0.283851	-1.77122	-0.668147	0.517595	-0.0469046	-1.20979	-1.04204	-1.07384	-0.0240719	0.0934804	-1.03539	-0.374404	-0.603177	-0.891738	-2.0075	-1.20848	0.0339359	-0.659279	0.147122	0.430302	-0.37214	-0.281977	-0.339995	0.527673	-0.13986	0.650253	0.0684685	0.104483	-0.047288	0.77698	0.177483
ARID1A	1	-0.44781	-0.0710474	-0.19342	-1.01179	-0.447928	-0.593129	-0.422454	-0.654676	-0.732116	-0.577934	-0.221421	-1.71632	-0.148825	-0.287478	0.877751	-1.15382	0.411157	-0.165029	-1.04522	-0.699325	-1.08461	-1.06414	0.25841	-0.276933	-0.444515	-1.23471	-0.116922	-0.371319	-0.113983	-1.09175	-1.34895	-2.0281	0.111573	-0.246988	0.457106	-0.0181566	-0.98163	-0.668757	-0.248493	0.386246	-0.348868	-0.211184	-0.0503584	-0.810879	-0.233429	-0.128879	0.0120761	-0.450819
ARL5A	1	1.56982	0.807592	0.65446	-0.880882	0.247361	2.06817	1.46836	0.673522	-0.491178	-0.0782592	0.315689	-1.36796	1.57153	0.528986	1.1899	0.0894422	-0.0372125	0.517269	-0.654086	-0.892314	-0.125069	-0.887186	0.115817	-0.291159	-1.22346	0.164673	-1.37428	-1.74856	-0.898664	-0.850876	-0.590132	-2.75282	-0.213446	0.521997	-1.21773	0.316537	-0.766122	-0.376905	-0.311405	-0.922274	0.419193	0.494177	0.325598	-0.209329	0.37846	-0.144299	0.67845	0.310717
ARL6IP5	1	-0.0515398	0.00212407	-0.130808	-0.565762	0.48604	-0.350128	-0.128904	0.307903	-0.769216	-0.349282	-0.0788867	-0.360678	-0.0625277	-0.107127	-0.977006	0.468878	-0.406676	-0.474623	-0.999036	-0.0278213	0.177115	-0.30134	-0.11208	-0.755632	-0.262488	-0.496732	-0.208702	-0.501988	-0.785184	-0.330749	-0.833064	-2.01225	0.018409	-0.447736	-0.416501	-0.0229835	0.378722	-1.03779	-1.12529	-0.166109	-0.541574	-0.0100336	-0.537288	0.349201	-0.334544	-0.601096	0.103111	-0.158915
ARMH3	1	-0.121664	-0.0491433	0.0160127	0.0869144	-0.73355	0.798741	-0.524109	-0.178571	1.2561	-1.1107	1.59981	-1.64505	0.80006	1.61882	0.248583	-0.26035	-0.846962	0.298839	-0.828109	-0.199803	-1.353	-0.880505	-0.929492	0.720903	-0.431513	-0.0643426	0.0139633	-0.641752	0.37891	-1.49006	-1.8825	-3.78983	1.24534	0.369432	-0.255756	1.73703	0.642633	0.729994	0.150405	0.702701	0.506958	-0.503508	1.06719	1.12194	1.04722	0.611595	1.34997	0.565491
ARPP19	1	-0.402013	-0.179603	-0.18395	-0.230259	-0.378527	-0.0354979	-0.289458	-0.181963	-0.2525	-0.0539826	-0.117549	-0.935123	-0.0607232	-0.269569	-0.553107	-0.0480572	-0.534699	-0.00687161	-0.411857	-0.260742	-0.169018	-0.536879	0.156288	0.0848789	-0.153707	-0.422142	-0.235084	-0.76615	-0.232351	-0.803708	-0.364739	-1.55053	0.288577	-0.220615	-0.197346	0.206087	0.179452	-0.371184	-0.329002	0.517154	-0.0380516	-0.319954	-0.115698	-0.440224	0.0475258	0.140493	0.242826	-0.318983
ASB5	1	0.0518176	0.118247	0.171266	0.10574	-0.297664	0.107016	-0.444886	-0.473362	-0.236498	-0.547838	-0.570489	-1.28675	0.0168263	-0.223263	-0.375842	-0.0452562	-0.586955	-0.439452	-0.487295	-0.713532	-0.206729	-0.763993	-0.584422	-0.464501	-0.86631	-0.858217	-0.808071	-0.796121	-0.715092	-0.722814	-1.16477	-1.78416	-0.0649261	-0.0974444	-0.91782	0.116934	-0.465805	-0.648744	-0.624908	-0.475947	-0.336715	-0.321798	-0.449635	-0.487403	-0.493722	-0.503696	-0.13239	-0.6113
ASCC3	1	-0.565019	0.351887	-0.435296	-0.388636	-0.590019	-0.215061	-0.257652	-0.507244	-0.176069	-0.883083	-0.204857	-1.55018	-0.174457	0.188781	0.013482	-0.703217	-1.21013	-0.855105	-0.585927	-0.967779	0.206932	-0.945991	-0.0140424	-0.506277	-0.523978	-0.425203	-0.95595	-0.714564	-1.02327	-0.476729	-1.32148	-2.2774	-0.0780352	-1.00578	-0.803689	0.179133	-0.292255	-0.315217	0.101681	-0.312854	0.226578	-0.27236	-0.320992	0.0270235	-0.220892	-0.23927	0.019474	-0.108785
ASH2L	1	0.354468	0.262985	0.401825	0.474815	0.814882	-0.263181	0.554998	0.112392	-1.2804	-1.13478	0.5211	-1.57869	-0.292371	0.0687863	-0.0899358	-0.125695	0.294731	1.52056	-0.391889	-0.145909	0.845955	0.237	0.355969	-0.728368	-1.31727	-0.561142	0.0440547	-1.30456	-1.04385	-1.18289	-0.699282	-3.31135	0.833721	0.334522	0.182838	0.414113	1.04002	-0.0417543	-0.184217	-1.08366	-0.499649	-0.527838	0.354735	0.59941	0.168068	0.159728	-0.155723	-0.568435
ATAD2B	1	0.181606	0.2314	-0.371413	-0.368636	-1.04932	0.185556	-2.16535	-0.484512	-1.35	-1.89726	-0.038299	-0.861712	0.59485	-0.962004	0.383872	-0.465667	-0.555056	0.339557	-1.48559	-0.802483	0.600505	-0.120106	0.75781	0.875828	0.169761	0.501804	0.224234	-0.0855886	-0.505119	-1.09099	-1.33696	-0.889747	-0.245284	0.380076	-0.724335	0.228938	0.9982	-0.400604	0.314637	-0.843103	0.374403	-2.05079	0.48788	0.560025	0.358819	0.0706955	-0.87521	-0.290213
ATF7	1	-0.325664	-0.66031	-0.80126	-0.668484	-0.118573	-1.16076	-1.21615	0.219474	-0.312651	-1.6199	-0.365477	-2.20218	0.0690737	0.277775	0.0249976	0.250323	-1.36275	-0.164755	-0.998883	-0.92906	0.250656	0.03939	-0.145282	0.462396	-0.587349	0.0375628	-0.714017	-0.258734	-0.329195	-1.37916	-0.883157	-2.45514	-0.766688	-0.490553	-0.180604	0.277118	-0.0725419	-0.576142	-0.198525	-0.51399	0.914102	-0.136501	0.443408	0.508959	0.0916163	-0.293862	0.447417	0.510425
ATG10	1	0.744188	0.320988	-0.380684	0.389115	-0.905187	0.437058	-1.30443	-0.627641	-0.24596	-0.936843	-0.124908	-1.51963	-0.186666	-0.180867	0.449565	-0.182653	-1.37084	-0.405525	-0.82443	-0.574774	-1.09958	0.291352	-0.696724	-0.113868	-0.541416	0.428741	-0.680234	-0.263166	0.497643	-0.0674294	-1.06073	-1.70893	0.564299	-0.0625737	0.535388	1.27891	0.761735	0.279158	0.70301	0.775803	2.03972	0.0434181	1.37271	0.856836	-0.110337	0.475177	1.36622	0.14056
ATG12	1	-0.371326	0.983328	0.86453	-0.224839	-0.282642	0.496568	0.041026	0.799329	-0.323464	-0.00080625	0.864519	-0.888743	0.117262	0.254714	-0.186966	1.21437	-0.0218372	-0.207069	-0.20688	-0.534184	0.647247	-0.509024	-0.265011	-0.475358	-0.357106	0.0856429	0.36557	-0.628175	-0.452109	-0.143962	-0.61372	-1.79285	-0.054446	-0.375441	-0.697928	0.953181	0.0426126	-0.324833	-0.0397789	-0.0377816	0.0190262	-0.497603	-0.162577	-0.838651	-0.557459	0.155298	0.188054	-0.26021
ATG14	1	1.62581	1.65822	0.923259	1.27126	1.89965	1.37551	0.472241	-0.0106975	-0.0802967	0.869582	1.46002	-0.605422	0.840068	0.399215	0.316417	1.13784	0.445634	0.417081	-0.0141463	-0.976511	-0.286976	0.119662	-0.011353	0.739148	-0.412353	0.139541	0.423823	0.408527	0.0697885	-0.251874	-1.39248	-1.56805	0.579291	0.0745932	-0.200307	0.184634	0.400628	-0.619268	-0.200357	-0.607475	0.133694	-0.333542	0.641112	0.449498	0.581984	-0.689377	0.425871	0.160833
ATG7	1	-1.3599	-0.254816	-1.16904	-0.568446	-0.378454	-0.208937	-1.16671	-0.885608	-1.67881	-1.31475	0.837388	-2.84654	0.484873	0.390321	-0.0589778	-0.546383	-0.726265	-0.549204	-1.11887	-1.33225	-0.893112	-0.622057	0.229101	0.226974	-0.400499	0.191529	0.168182	-1.0147	0.615037	-1.69093	-1.33789	-3.11837	0.964675	-0.0258376	-0.0639564	0.644606	0.924493	0.498712	1.21281	1.32482	1.45945	0.24804	0.975909	0.105132	0.539776	-0.0460286	0.823546	0.770852
ATP1A1	1	0.430505	0.146127	0.17609	0.162846	-0.0605738	0.000729451	0.0396216	0.154509	-0.417602	-0.0429854	-0.238831	-1.04539	-0.362654	-0.405237	-0.118033	0.0794234	-0.309285	-0.193402	-0.454798	-0.238569	-0.637843	-0.837774	-0.394445	-0.460176	-0.742919	-0.97074	-0.673835	-0.626564	-0.381786	-0.643481	-0.779071	-1.11234	-0.245141	-0.0543362	-0.483369	-0.541181	-0.2728	-0.62964	-0.329374	-0.22907	-0.235273	0.0077972	-0.599949	-0.464306	-0.813027	-0.476944	0.102753	-0.331592
ATP2B1	1	0.245008	0.126623	0.486609	-0.292219	-0.467195	0.0484213	-0.391163	-0.685284	-0.359957	-0.747254	-0.708152	-1.30181	-0.366283	-0.0821089	-0.426321	-0.480644	-0.633542	-0.37731	-0.818116	-0.420788	-0.513201	-0.620102	-0.416105	-0.120504	-0.348441	-0.637077	-0.655574	-0.631566	-0.613099	-0.738277	-1.15029	-1.70618	-0.680297	-0.634719	-0.358904	-0.0657378	-0.615761	-0.584787	0.0279092	-0.50063	-0.200391	-0.0843393	-0.0743925	-0.12315	-0.701979	0.033912	0.288265	0.125636
ATP5F1B	1	1.20313	0.367395	0.726404	1.72325	1.10818	1.21289	0.720505	1.02258	0.38004	0.321319	0.204592	0.909951	1.48955	0.627957	1.15061	-0.167252	0.582132	0.375801	0.202228	1.11318	0.463436	1.21759	0.778505	0.406471	-0.253342	0.443333	0.920145	0.0209866	0.0466881	-0.570942	1.02044	-2.05437	0.504713	-0.353662	-0.317154	-0.142128	0.189816	-0.66793	-0.597472	-0.200907	0.0460883	0.34876	-0.304022	-0.163989	0.895881	-0.180736	1.03426	-0.920155
ATP5F1C	1	0.287367	-0.00315739	0.874591	-0.179532	-0.166907	-0.211423	-0.143294	-0.100626	-0.114496	-0.618247	-0.249246	-0.350299	0.339379	-0.340251	-0.530867	-0.618199	0.420573	0.314589	-0.916686	-0.354127	-0.251116	-0.202553	-0.604504	-0.346992	-0.403424	-0.884012	-0.290932	-0.368239	-0.440209	-1.27657	-0.400873	-1.88359	0.519481	-0.773611	0.0871569	0.185523	0.113009	-0.255881	-0.348845	-0.636992	-0.347138	-0.825856	-0.321345	-0.767929	-0.715055	-0.17467	-0.417516	-0.287666
ATP6V0A1	1	-0.660746	-0.970092	-0.642582	-0.447679	-0.741492	-0.631403	-0.706994	-0.424197	-0.485175	-0.592078	-0.251923	-1.41312	-0.0973342	-0.454262	-0.462905	-0.437344	-0.651098	-0.394833	-0.760684	-0.247717	-0.416025	-0.740985	-0.52027	-0.0900252	-0.488678	-0.238598	-0.587112	-0.4607	-0.090293	-0.439332	-0.715458	-1.19014	0.247153	-0.283241	-0.0698559	0.103716	0.103811	-0.156434	-0.349552	-0.020441	0.206799	0.133611	0.0850078	0.187648	0.0753565	0.136287	0.283971	0.387004
ATP6V0E1	1	-0.752926	-0.828664	-0.297078	-0.858708	-0.620632	0.623917	-0.418508	-0.32964	-0.303503	-0.475526	-0.156812	-1.60902	-0.0717803	-0.00965681	-1.62078	-0.500422	-0.902361	0.425604	-0.853467	-0.857557	0.127674	-1.23612	-0.632289	-0.234672	-1.04384	-0.606376	-0.307786	-0.573464	0.285174	-1.11338	-1.06945	-1.38867	-0.226788	0.319102	-0.918926	0.424352	-0.360227	0.0490577	-0.534386	0.097775	0.572665	0.188328	-0.018861	0.352631	0.0513302	-0.539402	-0.119602	0.675767
ATP6V1A	1	-0.308678	0.0310406	0.157432	-0.274977	-0.513473	0.00926137	-0.58245	-0.845727	-0.411077	-0.874269	-0.0833633	-1.57443	-0.344953	-0.292025	-0.154443	-0.471262	-0.512127	-0.302974	-0.512054	-0.349082	-0.385953	-0.0323142	0.364781	-0.106464	-0.67809	-0.675577	0.162309	-0.804171	-0.371993	-1.0875	-0.961255	-1.80609	0.213415	-0.421827	-0.253371	0.765575	-0.434747	-0.585253	-0.224263	0.46442	0.000407599	0.192173	-0.116783	0.240114	-0.589487	-0.2663	0.504193	0.144427
ATP6V1F	1	1.4873	0.927252	0.313669	0.748844	1.06927	1.17742	0.371687	-0.106442	-0.289356	0.128874	0.154061	-1.12871	-0.329188	-0.077094	0.429527	-0.495763	-0.740222	-0.107465	-0.477059	-0.145645	-0.552168	-0.416627	-0.268752	-0.345988	-0.0555778	-0.871958	-0.732515	-0.639455	-0.235318	-0.52477	-0.30403	-1.22283	-0.0265901	-0.313863	-0.154026	-0.177865	0.0120999	-0.394779	-0.849746	-0.520086	-0.0353114	-1.02861	-0.639094	-0.429792	-0.740609	-0.492434	0.2127	-0.931421
ATRN	1	-0.0297808	-0.615542	0.483959	-0.102904	-0.0376256	0.139918	0.498326	0.943472	-0.463329	-2.58271	1.32891	-2.74905	2.44006	1.31481	1.22008	-0.068898	0.621428	1.0574	-0.946953	0.175261	0.0928986	-1.27972	-1.93559	0.317487	-0.487962	-0.0914551	-0.857864	1.05198	0.065653	-0.0290912	-1.63232	-1.82547	-0.267724	-0.395573	0.420378	1.21206	1.70201	0.311705	1.26832	-0.42709	0.775621	-0.96236	0.924094	0.716912	-0.203736	0.37126	1.12803	0.666756
ATXN1	1	1.107	0.532296	-0.169353	0.450297	-0.00954039	1.03268	-0.217481	-0.0488018	0.13249	-0.89613	1.3908	-1.95009	0.472684	1.00076	1.63198	0.464255	0.54519	1.43638	-0.373449	-0.0267544	0.714252	-0.0483441	0.168571	0.361097	-0.494045	-0.231657	-1.14389	-0.962636	-0.0070978	-1.45506	-0.313294	-3.13554	1.05369	0.825038	0.473485	1.34954	1.0626	0.724678	0.0960124	0.843551	1.44769	0.986172	1.11136	0.715582	0.253405	0.0474838	1.03994	0.292009
ATXN10	1	0.00585916	0.349234	0.622374	-0.459164	-0.502305	-0.371349	-0.686773	0.0048593	-0.29951	-0.856949	-0.175831	-1.75297	0.00580977	-0.102618	-0.0291202	-1.3293	-0.641015	-0.661902	-0.559612	-1.2804	-1.19312	-1.12843	-1.1206	-0.665837	-0.631433	-1.07114	-0.764705	-1.3613	-1.01449	-1.18767	-1.57327	-1.84583	-0.688539	0.170108	-0.604281	0.350227	-0.22832	-0.29309	-0.322531	0.681163	0.292975	-0.162584	0.00634745	-0.150183	-0.666667	-0.371913	-0.183075	0.260201
AVEN	1	-1.23917	-0.933401	-1.51392	-1.17307	-0.954853	-0.203745	-0.648822	-1.44162	-0.235549	-1.23449	0.0675154	-1.70211	-0.685666	-1.12106	0.0284643	-0.46123	-0.443401	0.40005	-0.917293	-0.685425	-0.54852	-0.542846	-1.17438	-0.894187	-0.393027	-0.869429	-1.15232	-0.906371	-0.358701	-0.569328	-1.64627	-1.55005	-0.130258	-0.258842	0.231417	-0.279259	-0.430861	-0.202786	-0.303565	0.273415	-0.315599	-0.0561256	-0.833293	-0.535799	-0.165162	-0.15275	0.666111	-0.0552784
BABAM2	1	-0.303109	-0.31274	-0.240458	-0.247867	-0.986035	-0.766026	-0.500113	-0.770011	-0.440344	-0.875203	0.0219248	-1.89105	-0.0408891	-0.0934323	-0.0707341	-0.35887	-0.485349	-0.510103	-0.868141	-0.701399	-0.493605	-0.572391	-0.492399	0.0430284	-0.84145	-0.697907	-0.809462	-0.787947	-0.74499	-0.682009	-1.0961	-1.92386	-0.212145	-0.239765	-0.390869	0.321432	-0.173739	0.00106337	0.0216944	0.100231	0.335051	-0.225763	0.693296	0.418479	-0.077676	-0.317641	0.00721197	-0.0481846
BAG3	1	0.509665	0.59062	-0.277538	0.561783	0.0565656	0.297978	-1.09684	0.502076	0.157665	-0.746794	0.222402	-1.56554	-0.598172	0.345082	-0.169062	-0.964901	-0.944844	-0.473206	-0.49465	-0.0418284	-0.632664	-0.0867955	-0.651666	-0.532062	-0.225555	-0.592657	-0.39895	-0.746231	-0.474204	-0.663218	-0.905301	-1.46461	0.924605	-0.27932	0.26548	-0.47494	0.272468	-0.530799	-0.00179765	0.518119	0.7709	-0.279266	-0.0161276	0.171048	-0.405791	0.0456771	-0.117814	-0.268576
BAZ1A	1	-0.361935	-0.721743	-0.297758	-0.698167	0.00412896	-0.428665	0.00530131	-0.784869	-0.454465	-0.949788	0.0689665	-0.990424	-0.841778	-0.558139	-0.532187	0.271038	-0.299951	-0.238008	-0.481006	-0.610863	0.0310568	-0.190278	-0.662265	-0.987362	-0.774986	-1.11607	0.21263	-0.699053	-0.139382	-0.383242	-1.13649	-0.420375	0.166639	-0.629298	-0.0610731	0.460952	-0.729365	-0.236983	-0.259416	-0.127286	-0.971802	-0.465413	0.463952	-0.141039	-0.0604995	-0.0584512	-0.14433	-0.48351
BAZ2A	1	1.17515	-0.0966319	1.85767	-1.32224	0.862024	0.992185	1.22705	1.87665	-1.4906	-0.3403	0.183115	-0.108171	0.996302	0.278586	-0.336805	0.889049	1.18789	1.40799	-0.409612	0.626232	-0.138745	0.55318	0.720371	-0.023683	-0.257993	-0.243444	-0.528815	0.723139	-0.216687	0.386821	0.00814568	0.141494	0.103855	-1.85461	-0.257174	1.103	1.17441	-0.438364	-0.637258	0.44842	-1.37939	-0.466739	0.377747	-0.8514	-0.498773	0.40098	1.16672	1.13132
BBS9	1	0.130073	0.809051	0.774297	-0.00967155	-0.316805	1.07074	-0.95948	0.118816	0.264744	-1.06626	0.768532	-2.0628	1.64495	1.35593	2.02092	-0.899162	-0.457861	0.780372	-1.93608	-0.155777	-0.383282	-0.901091	-0.295452	-0.582509	0.0381732	-0.00691113	-0.139495	-0.361441	0.278769	-1.57138	-0.861488	-1.59398	0.259783	0.61097	0.463903	1.12529	1.10472	-0.364569	0.0778979	0.257926	0.377989	1.06146	0.663956	1.17172	0.870892	-0.546589	0.471428	2.25645
BBX	1	0.112708	-0.0661229	0.422618	-0.414296	-1.23412	0.587537	-0.754394	-0.318553	-0.754961	-0.76602	0.221331	-2.0412	0.177373	0.122274	-0.941577	0.653685	-1.63164	-1.04803	-1.5641	-1.78146	0.992245	-1.50196	-1.35232	-0.401348	-1.24306	-0.693749	-0.0545452	-0.664614	0.0123607	-1.31864	-1.47754	-1.94921	1.17884	-1.16262	1.12935	0.119082	0.621572	0.0743636	0.0402551	1.01168	0.499707	-0.409145	-0.234312	0.369788	0.156141	0.0909027	1.10375	0.683179
BCAP29	1	2.82805	0.253874	1.38227	0.144586	0.819229	-0.375343	0.594874	-0.180849	-0.086498	0.688882	0.274146	-0.0856667	0.0486974	-0.055574	0.597359	0.772046	-0.63935	1.09292	-0.519481	0.348794	0.027288	0.668518	-0.982366	-0.411967	-0.509962	-0.384674	-0.319278	-0.986117	-1.19733	-1.45479	0.211555	-1.58252	0.323575	-0.229888	-0.833228	-0.778987	0.0546888	-0.632484	-1.05788	0.33018	-0.014493	-1.00523	0.0315705	0.345051	0.000762564	-0.858939	-0.359511	-0.257305
BCAS3	1	0.855026	0.833953	1.27254	0.42978	-1.08235	0.471185	-1.01766	0.433576	-0.07642	-1.95115	0.774721	-3.03	0.666668	-0.02854	0.260068	-0.144866	0.432499	0.37049	-1.22933	0.98703	0.618324	-0.500813	-0.314505	0.580066	-0.17696	-0.64132	-0.140163	-0.173246	0.633973	-0.400414	-1.46603	-1.2028	0.409942	-0.376294	1.35088	1.02875	0.518577	0.855985	0.223587	0.848625	1.41741	0.716459	1.42368	1.18925	0.389487	0.803544	0.925389	1.63136
BCL2L1	1	-0.871239	-0.808409	-0.664192	-0.673203	-1.03561	-0.880387	-0.812924	-0.566811	-0.784033	-1.17752	-0.372621	-1.45363	-0.798753	-0.886823	-0.751463	-0.805866	-0.619165	-0.728484	-0.646759	-0.382659	-0.682742	-0.752698	-0.704838	-0.423233	-1.19874	-0.646102	-0.520583	-0.553157	-0.48963	-0.777647	-0.767574	-1.20392	-0.320536	-0.464937	-0.631965	-0.207067	-0.456401	-0.079751	-0.187989	0.067717	0.0657237	0.134389	-0.214706	-0.262956	-0.293968	-0.1516	-0.187006	-0.0167903
BCL2L2.PABPN1	1	0.217853	0.206641	-0.59524	-0.558884	0.157239	-0.457829	-1.28108	-0.990391	-0.734371	0.221734	-1.15067	0.576	-0.123564	-0.319475	-0.676535	-0.174566	0.069819	0.327099	0.960896	-0.436899	0.208422	0.775821	-0.382208	-0.25096	-0.369639	-0.640472	0.300383	0.0173221	-0.0730818	-0.00190948	-1.0538	-0.160007	0.771276	-0.721679	-0.557906	0.293706	-0.133762	-0.685499	-1.3553	0.449463	-0.0711069	0.482478	-1.26137	-0.104605	-0.0163776	0.0951852	0.315718	-0.785793
BCL6	1	0.12677	0.622736	-0.220781	0.325504	-0.24465	0.19191	-1.21153	-1.09008	-0.33524	-1.34299	0.526052	-2.86734	-0.164781	-0.450775	0.653033	-1.38254	-0.647721	0.0963325	-2.05383	-0.444085	-1.2836	-0.328612	-0.571282	0.184883	-1.68459	-1.71893	-0.903827	-0.374351	0.182318	-1.34576	-0.632689	-4.16653	0.0941006	-0.524209	-0.230715	0.274167	0.792471	0.000949016	0.90172	0.414028	1.37217	-0.729643	1.2013	0.0910529	-0.393166	0.146884	0.26107	1.06091
BHMT2	1	-0.159822	0.544647	-0.148306	-0.277141	-0.749092	0.316669	0.210264	-0.782841	-1.17671	-0.716305	0.449396	-1.27823	-0.571209	-0.278848	-0.334303	0.781503	-0.239845	-0.61773	-1.69331	-0.555652	-0.838572	-0.42522	-1.08957	-0.160838	-0.613502	-0.421079	0.191042	-0.583322	-0.143549	-0.668014	-1.04863	-1.46907	0.0565795	-1.03479	-1.33213	0.981042	0.540322	-0.826337	-0.518045	0.650653	1.22645	-0.62999	-0.761432	-0.424418	0.941218	1.1394	2.16329	1.42886
BIVM.ERCC5	1	-0.693947	0.038051	0.153527	0.573954	0.972532	-0.0986008	0.249415	-0.531703	0.100417	0.161824	0.631267	0.148269	-0.346611	1.02082	0.517766	0.82809	0.622464	-0.161193	0.0444924	-0.513329	0.775881	0.58028	0.976033	0.73616	0.581986	0.90594	-0.214921	-0.125093	0.723988	-1.09698	-0.738013	-1.02686	0.58807	0.721636	0.238715	1.3728	0.0631019	-0.74989	-0.342445	1.74088	1.0707	-0.108689	0.402274	2.18826	0.404974	0.242579	2.45941	0.815246
BLOC1S6	1	-0.559141	0.0442682	-0.422301	0.226012	-1.496	-0.316945	0.195929	0.166954	-0.869004	-0.686084	0.29209	-0.372823	0.660633	-0.421125	-1.09485	-0.861301	-0.524117	-0.527542	-0.697321	-0.132997	-0.317075	-0.186985	-0.232515	-0.0293039	-0.573261	-0.70279	-1.1497	-0.753149	-0.755962	-1.28979	-1.16329	-1.73925	-0.0940848	-1.07081	-0.908631	-0.173062	0.191795	-0.740659	0.188469	-0.523149	0.316446	0.160412	0.164541	-0.620174	-0.10775	-0.982786	-0.304485	-0.389313
BMPR1B	1	-1.12071	-0.229418	-0.824138	-1.75867	-1.08617	-0.490636	-1.43279	-0.599676	-0.660863	-0.987111	0.187979	-1.87599	-0.265394	-0.626189	0.265244	-1.55922	-1.02009	-0.94491	-0.624326	-1.00744	-1.00934	-0.542772	-0.925302	0.469098	-0.798141	-0.0104976	-0.876529	0.659925	-0.408093	-0.674952	-0.997766	-1.74192	-0.077637	-1.12165	-0.52114	1.05697	-0.278634	-0.0792891	-0.147328	0.325608	0.996843	0.902896	0.582746	1.54639	0.6045	-0.0477562	0.630327	1.15503
BNC2	1	-0.654597	-1.04445	-0.612114	-1.01085	-1.23099	-0.790984	-1.19677	-0.701289	-1.0138	-1.52486	-0.340885	-2.25645	-0.876971	-0.192655	0.0715924	-1.03461	-1.09179	-0.526371	-1.13275	-0.140555	-0.651833	-0.240935	-0.380621	0.431306	-0.38696	-0.466336	-0.527035	0.5191	-0.289922	-1.24806	-0.423629	-1.9202	1.1637	0.180368	0.729716	1.8001	0.741736	1.12557	0.523821	1.05825	1.78675	1.00575	2.06051	1.54815	0.943983	1.08844	1.8391	2.04963
BRAF	1	-0.983872	-0.297886	-0.681608	-0.385493	-0.78936	-0.222729	0.295265	0.562815	-0.767	-1.3947	0.0171048	-2.73106	0.659557	0.240827	0.345628	-0.562657	0.136789	-0.554952	-0.804921	-0.985136	-0.512706	-0.74426	0.0229519	0.172776	-0.960452	-1.22004	-0.639701	-1.34968	-0.512698	-1.51467	-1.36992	-3.32754	0.673084	0.00976854	0.187806	0.625519	0.726262	0.0263202	-0.472624	-0.242075	1.15569	0.301777	1.0125	0.608674	0.0116636	0.104655	0.652298	0.442169
BRWD1	1	1.25576	0.824004	1.28913	0.610522	0.0124481	1.67007	0.434428	-0.469707	0.915281	-0.384439	0.952966	-1.1841	1.20167	0.414896	0.361166	1.77832	0.966958	-0.553823	0.562181	0.0237471	-0.505253	-0.418907	0.666654	-0.482038	-1.01289	0.0527979	0.312889	-0.134591	0.536529	0.546578	-0.739309	-1.16215	-0.576489	-0.499437	-0.573438	0.579291	-0.10183	-0.936616	-1.17072	0.398138	0.270365	1.86395	0.665703	-0.86993	0.318651	0.0513745	1.47849	-0.0275402
BTBD7	1	-0.54337	0.0619798	-0.512894	-0.823117	-0.279135	-0.487495	-0.288547	-1.79795	-0.814829	-0.73097	-0.0432919	-3.03021	0.697561	-0.367964	0.132495	-0.528004	-0.675546	0.377624	-1.50771	-0.268952	-0.787313	-0.786685	-0.635456	-0.193791	-0.98232	-0.405084	-0.517903	-1.40406	-0.295466	-1.04046	-1.31899	-2.91005	-0.186487	-1.17479	0.261751	0.265007	0.288911	-0.808241	-0.557976	-0.18402	0.418722	-1.27798	0.897615	-0.700279	0.0332468	-0.322552	0.0547879	0.753505
BTF3L4	1	-0.875661	-0.761893	-0.819641	-0.204018	-0.491698	-0.0392096	-0.717659	-1.54799	-0.616682	-0.63084	-0.976461	-2.04795	-0.825003	-0.971233	-0.99651	-0.739373	-0.910275	-0.22397	-0.485483	-1.54625	-0.757741	-0.481893	-0.989745	0.0490449	-0.840141	-0.63413	-0.560118	-0.468913	-0.785834	-0.576414	-0.510861	-1.25502	-0.272036	-0.490806	-0.419179	-0.0724946	-0.412379	-0.442545	-0.214636	-0.454027	-0.568707	-0.377637	0.56278	-0.00195443	-0.529041	-0.0569141	-0.439449	-0.288437
BVES	1	1.48637	0.131411	0.034057	0.942077	-0.445478	-0.13363	-0.843062	-0.691954	0.280009	-1.58197	0.851413	-2.14316	-0.851994	-0.191714	-0.426436	-0.725246	0.0489902	0.614025	-0.988568	0.738689	0.583327	-1.11702	-1.61482	0.0414184	-0.957431	-0.863633	-0.883949	-0.525871	-0.0165424	-0.864257	-0.121234	-1.98292	0.939582	0.617176	-0.950494	0.443028	0.042921	-1.40841	-0.414161	0.209229	0.187859	0.213935	0.0910769	0.52563	-0.245232	0.667767	1.00301	1.20256
BZW1	1	0.734697	0.30772	-0.0641079	-0.160633	0.441666	0.287114	0.0999373	0.0731428	-0.00486801	-0.384908	-0.266583	-0.55928	-0.602797	-0.195	-0.581108	-0.535203	-0.406769	-0.0251328	-0.39131	-0.123808	-0.0926096	-0.902545	0.0215509	0.0450721	-0.73426	-0.819739	-0.798832	-1.09879	-0.0257582	-0.269815	-0.659336	-0.698834	-0.683838	0.158827	-0.421777	-0.658791	-0.102208	0.107998	-0.415785	-0.32944	-0.204307	-0.278431	-0.102133	-0.0690644	-0.549155	-0.343277	0.590143	-0.25644
C11orf58	1	0.0413727	0.700912	0.864368	1.01328	0.496522	0.763575	-0.709201	0.662791	-0.3327	0.142947	-0.399275	-0.236829	-0.336996	0.153415	-0.664823	1.17729	0.799117	-0.385757	-0.324253	0.102098	0.871802	0.0841833	-0.312312	-0.758584	-0.673524	-0.556311	0.646437	-0.924741	-0.735084	-1.48206	-0.211283	-1.50061	1.20835	-0.75249	-0.489872	0.913834	0.326563	-0.206782	0.410876	0.177171	0.799581	-0.263113	-0.125555	0.277787	-0.0852228	-0.287611	0.906612	-0.241387
C16orf72	1	0.510485	0.398259	-0.0772553	0.10559	0.00954788	0.236047	0.136613	-0.36421	0.470791	-0.923563	0.812063	-0.749061	-0.164973	-0.158242	-0.52148	0.385595	-0.260533	0.0413647	-0.862328	-0.436322	-0.294223	-0.096067	-0.644231	0.0400749	-0.909021	-0.476949	-0.12612	-0.246385	-0.118022	-0.557872	-0.64359	-1.0279	-0.230001	-0.782769	-0.906274	0.185839	-0.0803084	-0.110949	-0.480684	-0.222411	-0.567794	0.321784	0.174814	0.0876406	-0.187559	0.00536486	0.807077	-0.900146
C18orf25	1	-0.664903	-0.0367609	0.318044	-0.269407	-0.683333	0.55119	0.660729	0.325766	0.0419462	-0.488191	-0.474868	-1.2879	-0.0924647	-0.359572	-1.0868	0.413714	-0.393469	1.17886	-1.1634	-0.838921	-0.195357	-0.290648	-0.491614	-0.218066	-0.896614	-1.07671	-0.511199	-0.243101	0.148324	-0.0447817	-0.916409	-2.08247	0.693962	-0.422398	-0.569379	0.446305	-0.485698	-0.362119	0.0553413	-0.122245	1.07769	0.0477251	0.0302703	0.0214778	-0.289494	0.431847	0.414293	-0.0965281
C19orf12	1	1.4515	1.19111	1.43151	0.245155	1.06649	0.896139	0.353701	0.510647	0.772438	-0.0446755	0.926458	-1.1353	0.761169	1.35106	0.804186	0.0314842	0.205183	0.088976	-1.2905	-0.236764	-0.138237	0.115286	0.72376	-0.191757	-0.0993029	-0.258041	0.208336	-0.910368	0.137748	-0.249777	-0.638754	-0.447055	0.20575	-0.262897	-0.158386	0.21189	0.36212	-0.0247137	0.860672	0.2484	0.323293	0.8087	-0.340119	-0.160374	-0.290816	0.131569	1.37894	1.04605
C2orf42	1	-0.164665	0.0420678	-0.205223	0.0134695	-0.154766	0.338566	-0.31145	-0.533713	-0.405702	-0.932329	-0.127358	-0.495832	0.291155	-0.268452	0.797901	-0.0607217	0.1138	0.45155	-0.350809	0.287425	-0.0565608	-0.41624	-1.00843	-0.25971	-0.789253	-0.597932	-0.642425	-0.0841502	-0.372176	-0.454211	-0.950686	-2.76177	0.25725	-0.0308857	0.343479	-0.263035	0.953867	0.0080705	1.69759	0.291455	0.902881	0.596799	0.763686	0.979037	0.488156	0.256485	0.697533	0.434876
C2orf92	1	0.643958	-0.228005	0.344323	-0.128946	1.02666	0.563368	0.526857	-0.364454	0.297287	-0.473932	-0.402145	-1.55945	1.98395	0.513541	0.901091	0.882642	0.487415	1.18447	-1.04677	-0.103346	-0.152837	-0.240013	0.0464031	1.02334	-0.467352	-1.08634	-0.499855	-0.878592	-0.270875	-0.0225564	0.0148014	-2.13815	0.797258	-0.370329	-1.08871	0.715358	0.0964136	-1.06331	1.68561	0.863362	1.21058	-0.113526	-0.581546	1.37595	-0.159146	0.0422471	0.785798	0.482159
C6orf62	1	-0.584722	-0.590728	-0.478051	-0.699979	-0.184646	-0.672384	-1.12496	-0.556389	-0.330302	-0.442368	-0.369137	-1.73089	-0.46879	0.00685271	-0.487651	-0.650134	-0.104502	-0.538284	-0.585173	-0.568809	-0.425206	-0.972479	-0.329001	-0.0660831	-0.717817	-0.923191	-0.775891	-0.845572	-0.771138	-1.0701	-0.823947	-1.52784	-0.219504	-0.377265	-0.89776	-0.626226	-0.505234	-0.193509	-0.731715	-0.17356	0.0364212	-0.524939	-0.254041	-0.639133	-0.418732	-0.763732	-0.243456	-0.143651
C9orf85	1	-0.12703	0.417874	0.208261	0.112429	-0.459913	-0.212584	-0.531995	-0.93041	1.0722	0.255283	-0.268195	-1.68881	1.12946	0.825692	0.504838	0.226166	-0.540877	1.27234	-0.512219	-0.658989	0.540672	-0.875539	-0.201817	-0.313405	-0.595442	0.166048	0.00661508	-0.372891	-0.420971	0.113811	-0.337393	-1.94217	-0.23159	-0.784412	0.100576	0.61033	1.0153	0.140514	0.215979	-0.0402691	1.83156	-0.196218	1.28308	0.78014	0.453474	0.463259	1.83488	1.35319
CACNA2D1	1	1.74936	1.39754	1.36185	1.4655	1.32194	1.13693	0.598036	0.944843	1.05761	0.35713	0.796786	-1.17142	1.09084	1.08803	1.10609	-0.321389	1.48264	1.30715	-0.714495	1.16448	-0.347897	0.056931	0.974299	0.26368	-0.0331255	-0.0886237	-0.526632	-0.254275	0.46283	-0.321033	-0.791757	-3.49914	1.084	0.980506	0.105677	1.04254	1.06126	0.760958	0.315179	0.570849	0.820052	0.362476	1.09205	0.323099	-0.0792418	-0.0538107	0.283592	0.614755
CACNG6	1	1.39125	1.05751	0.468897	-0.261283	-0.112501	0.697431	-0.675914	0.387715	0.183308	-0.599859	0.870716	-1.85178	0.986636	0.93509	0.755865	0.0147901	-0.576134	0.223059	-0.0538722	-1.02442	0.662569	0.184957	-0.354145	0.305246	1.33657	-0.299783	-0.00730071	0.404774	-0.533522	-1.43541	-0.225573	-2.45439	0.738038	-0.49178	-0.352729	0.898828	0.0658072	-0.185252	-0.0872594	0.143968	0.058774	-0.348921	-0.44686	0.879483	-0.467283	-1.21337	-0.204907	-0.494219
CAND1	1	-1.00828	0.162729	-0.362289	-0.0211618	-0.0313318	-0.261078	-0.52311	-0.0975599	-0.385025	-0.423817	-0.166584	-1.86288	0.737309	0.428447	0.253509	-0.551751	-0.153878	-0.312058	0.1649	-1.15452	-0.288884	-0.0645562	-0.746832	0.537461	-1.17376	-0.744509	-0.641845	-0.495105	-0.307072	-0.518288	-0.918476	-2.77232	-0.0142688	-0.0116871	-0.742565	0.255381	-0.442375	-0.249548	-0.407988	0.0500962	0.713133	-0.377628	0.25021	0.47741	-0.734807	0.304047	1.39003	0.770608
CAPN3	1	1.24625	1.34617	1.06799	1.18566	0.781138	0.860264	0.876359	1.2176	1.29272	0.988786	1.00164	-0.79533	1.15684	1.29724	0.873542	0.856641	1.38169	1.0358	-0.308194	0.543714	0.681209	0.194957	0.555665	-0.0122024	-0.955407	-0.736479	0.684767	-0.0251153	-0.300487	-0.797559	-0.864583	-2.31949	-0.406759	0.398097	-0.346227	0.0696494	0.274002	-0.210389	-0.314766	-0.405471	-0.211913	-0.100519	-0.812937	-0.23529	-0.0153383	-0.511151	0.32427	-0.1974
CAPZA1	1	-0.256842	-0.181906	-0.802335	-0.509011	-0.542153	0.337909	-0.890019	-0.457549	-0.655615	-1.0482	-0.00899115	-1.64969	-0.470487	-0.168367	-0.151635	-0.257984	-0.354483	-0.746662	-0.997245	-0.558794	-0.369212	-1.00082	-0.549902	-0.0630723	-1.09132	-0.52139	-0.269409	-0.790056	-1.09851	-0.837897	-0.951201	-1.85084	-0.2162	-0.531563	0.230102	0.113862	-0.0942057	-0.201768	-0.224607	0.135797	0.673651	-0.18322	0.0435481	0.14861	-0.170728	-0.0477756	0.612989	0.054717
CARD8	1	0.282128	0.967679	0.501128	0.372176	0.33915	1.33184	0.406496	0.849036	-0.387238	-1.26867	-0.493962	-1.19925	0.751932	-0.142967	0.287862	1.02171	0.326093	0.105507	-0.207385	0.0831133	-0.950595	-0.664293	-0.767288	0.300835	-0.35073	0.0112274	-0.42528	-0.673595	0.0489496	-0.271971	-0.669814	-1.63317	-1.46693	-0.533314	-0.493372	-0.0922512	-0.117732	-1.27188	-0.350642	0.245531	0.934125	-0.289013	-1.18027	-0.0939397	-0.270586	-1.18523	-0.587382	0.034873
CARF	1	-0.0162221	0.89135	-0.193235	0.77618	-0.538777	0.276276	-0.870599	-0.566412	-0.645505	-0.280237	0.124788	-0.567833	-0.0202498	0.381842	-0.011961	1.60776	0.393405	0.257397	-0.352728	0.431371	0.815868	-0.330777	0.185566	0.809513	-0.924451	-0.0288679	-0.137024	-0.842478	0.817836	-0.663474	-0.347892	-2.18071	1.72739	-0.69428	-0.357574	0.149856	-0.352748	0.113541	1.14861	1.15792	1.60443	0.154246	1.89769	0.387065	0.471589	0.131291	0.924205	0.559753
CASTOR2	1	1.31491	1.63195	0.549439	-0.261273	0.169195	0.778091	-0.0182697	0.629045	0.398784	-1.03234	0.868069	-0.554209	0.770375	0.859713	0.850567	1.0973	-0.0333521	0.239176	0.6984	0.454806	0.482489	0.188086	0.256163	0.862553	1.1286	0.693669	0.588217	0.638912	1.20563	0.64854	-0.413155	-0.346826	1.11163	0.31083	1.18578	1.9228	1.43179	0.859081	1.17164	1.10563	0.931299	0.269868	0.204634	1.45019	0.997771	-0.013065	1.23003	0.720039
CASZ1	1	-0.0683607	0.024356	-0.585387	-0.115355	-0.304223	0.478491	-0.547337	-1.76402	-0.87625	-1.25488	0.642352	-2.08128	0.322644	-0.125988	0.305601	-0.381648	-0.681751	0.123934	-1.72942	-0.342135	-0.712114	-1.21489	0.241042	-0.0744023	-0.99792	-0.332764	-0.685643	0.22567	0.0565378	-0.986535	-2.21737	-2.70146	-0.588537	-0.226609	0.0535795	0.399597	0.741728	-0.405418	-0.0215408	0.696301	0.678869	-0.346572	0.796619	0.700189	-0.433002	0.557917	0.653951	0.945826
CATSPER2	1	-0.917692	0.0707673	-0.453224	-0.725458	-0.684244	-0.325212	-0.842493	-0.582009	-0.646456	-1.02173	0.767604	-1.57221	-0.503871	0.7222	0.439268	-0.35599	-0.508994	0.188456	-0.974228	0.19842	0.315475	-0.417918	-0.121561	-0.516914	-0.466244	-0.366526	-0.830945	-0.145986	-0.0703852	-1.0317	-1.20505	-1.4804	-0.00777929	-0.333102	0.687356	0.378871	1.07324	0.101923	-0.0302359	0.489089	0.862713	0.355993	0.474697	0.662462	0.1404	0.269048	1.04277	0.993214
CBFB	1	-0.0443078	-0.426769	0.0131161	-0.768031	-0.557375	-0.433957	-0.588687	-0.354822	-0.60125	-0.196031	-0.482545	-1.27194	-0.997503	-0.792804	-0.526131	-0.83113	-0.19712	-0.735186	-0.818033	-0.718448	-0.54876	-0.846878	-0.573017	-0.263409	-0.812546	-0.856626	-0.834368	-0.826526	-0.930048	-0.599058	-0.496133	-1.19949	-0.438858	-0.634156	-0.366746	0.0921592	-0.065471	-0.202852	-0.0879604	-0.175862	-0.36688	-0.468128	0.097544	0.0329981	-0.0967263	-0.201036	-0.199215	-0.235613
CBL	1	-0.310549	-1.60395	-1.29046	-1.18944	-1.25137	-0.701676	-0.959781	-0.808876	-0.228412	-0.370443	-0.824256	-1.17208	-0.999435	-0.430733	-0.587035	-1.20207	-0.915167	-0.601174	-0.524523	-0.540246	-0.474628	-1.12459	-0.843991	-0.575665	-0.0928832	-0.113492	-1.12136	-0.270655	-1.39553	-1.04312	-0.522679	-1.34827	-0.426407	-0.25571	-0.951471	0.646384	-0.871892	-0.88741	-0.513976	0.119048	-0.404654	-0.457892	-0.269091	-0.196065	-0.493891	0.256749	0.314019	0.329178
CBLB	1	-0.46793	-0.25081	-0.269176	-0.506135	-0.60633	-0.195582	-0.209808	-0.244069	-0.490293	-0.584286	-0.209418	-1.10498	-0.244789	-0.377452	-0.338075	-0.215342	-0.159752	-0.08714	-0.795978	-0.929324	-0.284592	-0.518425	-0.399122	-0.22911	-0.503506	-0.466529	-0.505063	-0.600291	-0.307844	-0.607375	-0.741635	-1.38239	-0.261134	-0.292692	-0.669618	0.389267	-0.377174	-0.0402103	-0.0376668	-0.135536	0.40422	-0.100934	0.00949811	0.0260788	-0.462659	0.270376	0.362006	0.033017
CBX3	1	-0.861027	0.155751	-0.787763	0.0887519	-0.462244	-0.712636	0.303317	-0.552764	-0.309911	0.353507	-0.809365	-0.77789	-0.0165173	-0.946485	-0.783322	0.468645	-0.111264	-0.132964	-0.498621	-0.993522	-0.823951	-0.645458	0.0764852	-0.767451	-0.559165	-0.0804294	0.298754	-0.753249	-0.773457	-0.947397	-0.115768	-0.540752	-0.219662	-0.83325	-0.971224	-0.615163	-0.65903	-0.565361	-0.846942	-0.819934	-1.49604	-0.338359	-0.514919	0.203642	-0.39831	-0.0905517	-0.826719	-0.992983
CCAR1	1	-1.44979	-1.13314	0.297385	-0.261219	-0.53323	-0.311522	0.239148	-0.696877	0.440731	-1.28539	-0.0283864	-0.556343	-0.150603	-0.090907	-0.0920781	0.692588	-0.151135	0.503187	-1.0257	-0.416425	1.43006	0.54249	-1.42027	0.608244	1.19365	0.0155126	1.49016	1.14952	0.924048	-0.257692	-0.798577	2.37442	0.907387	-0.376344	0.0679649	0.619866	0.58136	0.204774	-1.22378	0.115346	-1.3136	0.636448	1.10329	-0.514836	-0.230241	0.312736	0.133413	-1.61282
CCDC14	1	-0.242784	0.714219	-0.0833931	-0.33391	0.511255	0.845549	-0.307366	0.420626	-0.390938	-0.16659	0.232336	-1.13708	0.706239	0.96817	0.721499	0.685673	-0.989529	-0.457451	-0.439875	-1.01017	0.324876	-0.740442	-0.681873	0.494064	-0.37856	0.177618	-0.267706	-0.519218	0.375889	-0.0821158	-0.2912	-1.92234	0.538209	-0.0297061	-0.220226	0.827589	0.583129	-0.346022	-0.247191	0.090087	0.611298	-0.163052	0.0489406	0.321744	0.233356	0.556124	1.03945	0.095986
CCDC162P	1	0.452159	-0.354251	0.819225	-0.526111	0.316036	0.362447	0.301971	-0.709118	-0.760873	-1.13235	1.02488	-1.65901	0.25986	0.0417841	1.18157	0.489066	0.311492	-0.618781	-0.581397	-1.23274	-0.332366	-0.606912	-0.889967	0.753997	0.224777	-0.945649	0.291528	0.285632	-0.303164	-0.236498	-0.798869	-2.11578	0.475884	0.322933	0.0426032	0.354854	1.00635	-0.0684983	-0.202874	0.0742434	0.317393	-0.458558	-0.486318	0.694921	0.206454	-0.122278	1.27696	-0.0258093
CCDC28A	1	0.724419	-0.07375	0.542275	-0.082481	0.107593	0.857115	-0.046213	0.414227	-0.128129	-0.481516	0.152513	-0.580839	0.547156	0.900709	-0.647975	0.213862	-0.474962	0.720105	-0.532707	-0.625697	-0.0213105	-0.712069	-0.850883	0.519373	-0.676113	-1.22662	0.265468	0.120311	-0.206766	-0.536604	-1.12481	-1.55921	-0.250041	-0.402818	0.875973	0.352981	0.2169	0.126918	0.114653	0.5047	0.582092	0.0787941	-0.244653	0.729271	0.909082	-0.35155	0.786401	0.813252
CCDC7	1	1.16558	-0.0679146	0.331676	-0.443756	-0.00993952	1.20567	0.683789	0.57965	-0.00594957	-0.996808	1.90622	-1.7681	0.42004	0.0380668	0.881235	0.460137	-0.471998	1.22679	-0.262031	-0.158015	1.61365	-0.954789	0.960164	1.48535	-0.783759	-0.214972	0.702743	-0.525338	0.313861	-0.415296	0.491068	-1.90202	0.755989	-0.138614	0.050178	1.11999	0.864945	1.33798	0.492603	0.999729	0.576658	0.803222	0.979108	0.211886	0.644269	0.988835	-0.202879	1.47004
CCDC84	1	1.30418	2.4573	2.00851	2.35189	0.501124	2.45759	1.46535	0.918267	0.461609	0.118594	1.14241	-0.369894	1.14077	0.953686	1.52904	1.54899	-0.013899	1.11039	-0.617838	0.19178	1.1642	-0.957352	1.32014	1.02883	-0.406886	-0.0752976	0.661718	0.476256	-0.479252	-1.05672	-1.28098	-1.9256	0.104413	0.043813	0.298684	0.923124	1.19868	0.34426	-0.375146	-0.153264	0.225864	-0.362808	1.08632	0.738864	-0.556722	0.436468	1.32572	0.118315
CCDC93	1	0.163269	0.96116	0.157435	0.00576463	-1.55712	-0.0507157	0.796187	-0.329521	-0.139783	-0.243002	0.259208	-1.48368	0.709427	-0.409851	1.05947	-1.31327	0.524513	1.19981	-1.91689	-0.340482	1.11528	-1.41573	-0.937154	1.41653	-0.309893	-0.0959575	0.891761	1.4076	-0.277746	0.361801	-0.944176	-1.38734	-0.885349	1.05376	0.664086	-0.0615205	0.809978	-0.198225	0.405153	0.434503	-0.132569	-0.685063	-1.34545	-0.176447	0.0332718	0.665177	0.7298	-0.0944384
CCNL1	1	-0.516471	-0.277555	-0.72265	-0.262802	-0.634113	-0.359564	-0.711124	-0.363012	-0.631583	-0.820947	-0.440154	-0.706741	-0.677764	-0.327269	-0.917386	-0.195144	-0.68931	-0.0616087	-0.712088	-0.624626	-0.0580352	-0.521919	-0.0566282	-0.402889	-0.67928	-0.617384	-0.732938	-0.438622	-0.362066	-0.656355	-0.837505	-1.02016	0.035195	-0.544344	-0.149567	-0.151089	-0.636986	-0.487323	-0.424825	-0.192691	0.113956	-0.433181	0.120932	0.0203364	-0.0725813	-0.205066	-0.0229323	-0.0413772
CCNT2	1	-0.0395333	0.414738	-0.0728989	0.0082989	-0.769668	-0.144153	-0.362541	-0.248891	-0.32396	-0.466411	-0.0864736	-0.909924	0.183166	0.327111	-0.641919	0.849361	-0.313983	0.341921	-0.779803	-0.671694	0.1882	-0.288748	-0.71253	0.217197	-0.286967	-0.490421	-0.4981	-0.203183	-0.730144	-0.488992	-0.315505	-1.12997	0.204591	-0.151045	-0.662856	0.356183	-0.281105	-0.444898	-0.0875407	0.296509	0.0642221	0.0335442	0.141117	-0.327859	-0.378692	-0.0834305	0.255923	-0.220967
CD2AP	1	1.25877	0.228966	-0.619191	-0.409414	0.0477668	0.105052	1.19006	-0.160314	0.512709	-1.14344	0.102612	-2.16949	1.11937	1.48924	0.777895	0.0212207	0.00333978	-0.928724	-1.89613	-1.15289	-0.0918847	0.0234247	0.305191	-0.0759693	0.341702	0.721761	0.0698107	0.544097	-1.02835	-0.104415	-1.25501	-2.20607	0.814129	-1.05585	-0.55106	1.03009	0.148102	0.412046	0.411118	0.444496	1.10408	-0.478076	0.461251	1.02009	0.996963	1.41874	1.3492	1.67195
CD44	1	-0.0975576	-0.1607	-0.445607	-0.224654	-0.353637	-0.135048	-0.382281	-0.337572	-0.255939	-0.226585	-0.788765	-0.375424	-0.639434	-0.674654	-0.02693	-0.741661	-0.418595	-0.672926	-0.506223	-0.687115	-0.463446	-0.680217	-0.853704	-0.440433	-0.688697	-0.768225	-0.747146	-0.681045	-0.593785	-0.776841	-0.482416	-0.813268	-0.536215	-0.564972	-0.59938	-0.605172	-0.73455	-0.513147	-0.724768	-0.36211	-0.293414	-0.735393	-0.593695	-0.70952	-0.427355	-0.656102	-0.746185	-0.416067
CD46	1	0.620912	1.40498	1.5267	1.03197	1.38346	1.0357	-0.158601	-0.171942	-0.291121	-0.456598	1.32187	-0.752647	1.09366	0.785853	0.384912	1.45913	0.0503865	0.767658	-0.696119	-0.268253	1.68062	0.413791	0.7331	0.688983	-0.828398	-1.15688	-0.151744	-1.21352	-0.827588	-1.01579	-0.873412	-1.81259	0.472742	-0.510062	0.369792	0.580061	0.525156	-1.07621	1.54101	0.967337	0.620625	-0.345854	0.0828692	0.499805	0.380841	-0.21841	1.77487	0.907873
CDC16	1	-1.22038	-0.085318	0.712111	0.0172115	-0.316046	0.540963	-0.347329	0.138568	-0.152782	-1.46245	-0.143496	-1.13554	0.213735	0.409248	-0.660249	-0.02902	0.386159	1.24981	-0.571521	-0.728312	-0.747252	0.027299	0.0680619	-0.459069	-0.291257	0.682412	-0.273316	0.479693	0.3982	0.33994	-0.797577	-2.36339	0.613101	0.51544	-0.425411	1.24756	1.36135	-0.624389	0.598446	1.92072	0.299378	-0.231264	0.159409	0.81479	1.00484	-0.445477	0.233102	0.270084
CDC42	1	-0.597925	-0.798285	-0.934411	-0.504019	-0.449526	-1.23295	-0.736739	-0.427547	-1.11613	-0.838039	-0.426007	-1.73612	-0.479849	-0.327398	-0.448403	-0.388652	-0.537133	-0.260799	-1.25485	-0.565165	-0.293613	-0.674179	-0.674428	-0.165227	-1.11514	-0.576288	-0.437706	-0.897692	-1.00691	-1.07586	-1.19761	-1.73871	0.236226	-0.294577	-0.962205	-0.440823	-0.43031	-0.716377	-0.537657	-0.239359	-0.231888	-0.554312	-0.523608	-0.493555	-0.180231	-0.530439	0.813023	0.220162
CDC42BPA	1	0.972205	0.230212	0.831099	0.44443	-0.819549	0.0758128	-0.0264793	0.211248	-0.243441	-1.0273	-0.660738	-2.42744	1.24983	0.214546	-0.911379	-0.285336	-1.27094	-0.270904	-1.92796	-1.44244	-0.682814	0.56118	-0.491842	-0.714355	-1.19906	-1.62672	-0.596299	-0.783992	-0.645888	-1.60215	-1.79134	-1.97618	0.0666079	-0.619556	-0.659951	0.997424	0.426305	0.110297	0.028849	0.278296	1.07255	0.553989	0.379511	0.724549	0.132436	-0.311606	0.510397	1.94844
CDC42SE2	1	-0.581503	-0.662158	-0.783832	-1.31456	-1.37904	-0.350778	-0.903829	-1.15314	-1.22566	-0.35197	-0.466085	-2.59416	-0.15494	-1.46616	0.238328	0.64602	-0.0748649	-0.65169	-0.733197	-1.86505	-1.15392	-1.15258	-1.95894	-0.582359	-1.0731	-0.732773	-1.20469	-0.0830424	-0.963031	-0.942074	-0.694614	-1.93789	0.107249	-0.302704	-0.523868	0.238287	0.278345	0.00583844	0.303776	0.466777	0.714107	-0.213481	1.89596	1.28177	-0.404478	0.120738	1.6915	1.16804
CDC73	1	0.0392063	0.657185	1.42731	-0.184054	-0.209537	0.844506	0.878208	-0.024874	0.221326	-0.550814	0.0913743	-1.0126	-0.509536	-0.00359073	-0.275575	-0.135682	-0.803458	0.360778	-0.952186	-0.238437	0.596695	0.054919	0.598658	1.61413	0.171024	0.316991	0.759518	0.301009	0.165851	1.3081	0.637929	-2.37242	-0.141343	-0.374268	-0.555637	1.53949	0.742835	-0.56953	0.583626	0.433773	0.723545	-0.792062	0.651473	0.756808	1.71156	-0.714255	1.39023	-0.137637
CDK17	1	-0.0356341	-0.481554	-0.769532	-0.0531174	-0.645784	0.344081	-0.983802	-0.483899	-0.515818	-0.831428	-0.331694	-1.38736	-0.308436	-0.398433	-0.164485	-0.455483	-0.325123	-0.236142	-0.469716	-0.259573	-0.708492	-0.764631	-0.844819	-0.554522	-0.736054	-0.30774	-0.65907	-1.43018	-0.650912	-0.669222	-0.624025	-1.8655	0.149996	-0.604363	-0.623955	0.358798	-0.605909	-0.158157	-0.268273	-0.587573	0.901616	0.048167	0.412733	0.317449	0.178048	0.130801	0.236138	0.294253
CDKAL1	1	0.582752	0.472733	0.282858	0.635893	-0.0859751	0.465778	-0.167592	0.559949	0.13578	-1.37138	-0.272196	-2.98191	0.563475	0.290586	0.24524	0.11068	-0.361707	0.115502	-0.920213	-0.18937	-0.24146	-1.06115	0.282674	0.359874	-0.420936	-0.480066	0.147358	-1.10928	0.32048	-0.633548	-2.51685	-2.89354	1.56327	-0.451124	0.390144	1.55348	0.463597	0.339951	-0.104316	0.179326	1.85769	0.600962	0.67982	1.34512	0.20052	0.170564	1.23724	0.0861626
CDKL3	1	-0.820796	0.416074	-1.37352	-0.757648	0.396907	-0.233298	0.450595	-1.02275	0.195711	-0.746738	0.667057	-1.19589	0.611171	0.436503	-0.504426	0.492234	0.493114	0.525562	-0.124597	-0.867846	0.275125	-0.202471	-0.60854	0.560414	-0.205106	-0.996968	-0.207514	-0.335633	-0.519712	-2.14052	-1.93904	-0.724773	0.044596	-0.804049	-0.642725	1.07502	-0.85297	-1.66854	-0.759804	-0.562549	-0.349963	-0.0635185	0.0609536	0.257781	-1.34103	-0.14796	1.50671	-1.53922
CEBPD	1	-0.671664	-0.956518	-0.751965	-0.599293	-0.662369	-0.676619	-0.915989	-0.0449256	-0.106999	-0.825952	-0.483662	-0.862694	-0.58123	-0.806747	-0.423282	-0.631978	-0.623887	-0.141816	-0.938993	-0.323501	-0.832165	-0.584879	-0.335603	-0.105392	-0.770375	-0.494884	-0.874607	-0.676292	-0.186788	0.0925268	-0.853379	-1.02327	0.227648	-0.439401	-0.42774	-0.583656	-0.0653228	0.0161854	0.0635085	0.259684	0.151941	0.397962	0.414262	-0.0122217	-0.159378	0.0515415	0.339594	0.311783
CECR2	1	0.0754414	0.398601	0.619613	0.448156	0.0505333	0.427057	-0.953631	-0.255124	-0.525467	-1.29985	0.989326	-1.75333	-0.34561	0.473934	-0.244715	0.435423	0.234241	0.462417	-0.828105	-0.726576	0.148826	0.1499	-0.394415	-0.273593	-0.859193	-0.540614	-1.3748	-0.460432	-0.969484	-1.00963	-1.24233	-1.58867	0.229281	-0.16122	-0.24685	0.0651778	0.257914	-0.796652	-0.831084	0.361947	0.635637	-0.736124	0.196338	-0.499605	-0.505127	-0.804586	-0.08649	-0.383126
CEP192	1	0.201914	2.01793	0.427887	0.469489	0.128776	0.70271	0.735503	-0.197983	0.894145	0.637621	2.38956	-1.46497	1.34852	-0.0261284	1.46108	-0.059059	0.597637	0.910311	-1.85128	0.0676084	0.35758	0.825631	1.10412	0.926271	-0.746276	-0.805267	0.425905	0.075065	0.0523277	-0.904887	-2.39771	-2.09366	1.50707	0.531303	-0.326112	0.608485	1.15793	0.156354	-0.434925	0.445753	1.29249	0.597015	1.67483	0.519671	-0.48057	0.431648	0.724431	1.49093
CEP57L1	1	0.264033	-0.147414	0.395873	-0.637247	-0.855222	1.20478	-0.36884	-0.985666	-0.905088	-1.36826	0.817488	-2.53346	-0.676257	1.53838	0.323554	-0.223976	0.694376	-0.206182	-0.652093	-0.829731	-0.434792	-1.4274	-0.808324	0.0550984	-1.5213	0.699064	-0.0530627	-0.568132	-0.957874	0.0195343	-0.618719	-0.600936	-0.471981	-0.521387	-0.360158	-0.558323	-0.0709544	1.37349	1.0554	0.451633	0.465149	-1.10243	-0.123073	0.884315	1.63406	0.331411	1.23722	1.0518
CEP95	1	-0.754965	0.167807	0.76915	-0.00936826	0.852124	0.564219	-0.125449	0.377492	-0.440837	-0.875687	0.371895	-1.30665	-0.207333	0.729514	0.738114	1.49011	-1.10207	0.777385	-0.150617	0.0884406	1.12209	0.144542	-0.239472	0.0771052	-0.558613	-1.78092	1.21641	-0.159755	-0.672346	-0.108482	-1.28908	-0.708594	-0.259255	-0.257641	-0.143872	0.695016	0.703661	-0.856576	0.282301	0.139734	0.779107	-0.176168	0.193518	0.0805773	-0.794042	0.0598436	-0.0308445	-0.102224
CEPT1	1	1.19812	-0.389998	0.796432	0.797082	0.969559	0.445732	0.0968737	-0.0686114	0.277511	-0.765982	-0.247119	-1.75119	1.23982	0.256557	0.00768741	0.441813	-0.63703	0.438705	-1.03806	-0.339238	-0.0107726	-0.115624	0.136259	0.768532	0.373674	-1.08856	-0.459382	-0.378196	-0.653213	0.72822	-0.639433	-2.4859	-0.373577	-0.463805	-0.50828	-0.391888	1.24837	0.152983	-0.214707	0.415511	0.123843	-0.0313011	0.978221	0.598256	-0.261819	-0.314763	0.511114	-0.302737
CERS6	1	1.38746	1.12847	2.62928	1.97853	0.330383	1.58094	0.839711	0.325424	0.418734	-1.16449	0.239904	-1.275	1.49126	0.942272	0.878951	1.06612	0.170877	0.520246	-0.607278	-0.0235126	-0.140251	-0.561515	-0.173821	0.0107518	-0.528261	-0.0562197	0.722317	-0.887691	-0.305998	-0.381821	-0.59468	-2.63931	0.83958	-0.83011	-0.416774	0.860612	0.0859932	-0.489449	0.01667	0.512544	0.796279	-0.830525	0.75171	0.748971	0.0678016	-0.250207	0.30128	0.733371
CFAP61	1	1.03662	0.0227218	0.271581	-0.0368646	0.253639	0.33413	0.163954	-0.626536	-0.0768144	0.0788706	-0.117001	-0.714779	0.0879471	-0.140219	-0.183804	-0.446237	-0.939977	0.105412	-0.52893	-0.650159	-0.874243	-0.704856	0.073064	-0.336864	-1.1506	-1.14749	-1.47358	-0.649538	-0.232939	-1.39493	-1.13735	-2.55871	0.092744	-0.447463	-0.78483	-0.0963977	-0.596908	-0.499335	-1.09052	-0.699477	0.175597	0.206789	-0.248716	-0.808415	-0.661667	-0.503835	-0.258439	0.197608
CFDP1	1	-1.29706	-0.0278639	-1.88645	-0.716603	-2.11893	-0.3277	-1.0829	0.101374	-0.0430615	-1.08933	0.149394	-0.875415	0.616869	-0.426601	-1.17872	0.196165	-0.320963	-0.211277	-0.204745	-0.0640979	-0.808393	-0.66737	-0.672265	0.126928	-0.590111	-0.0243159	0.909798	0.238248	-0.0010984	-0.337727	-1.18396	0.659108	0.15697	-2.04992	0.349061	-0.868831	0.672931	1.80311	1.58421	2.39714	-0.0789934	0.049006	0.808481	-0.0333916	0.29637	1.93345	-0.309974	0.116927
CHD4	1	1.59323	0.365813	-2.28439	-0.0228266	-1.22932	-0.136111	-0.00358927	-0.501378	0.192332	-1.97107	1.00032	-0.0694174	0.363196	-0.35529	0.230508	-1.17054	0.203399	0.280475	0.685449	-0.566562	-0.278737	-0.597396	-0.643616	0.760276	0.393282	-0.0993092	-0.427674	0.11166	0.0206808	-0.308271	-0.639388	1.73204	-1.2093	-0.492707	0.298286	-0.740015	-0.190696	-0.168448	-0.440212	-0.12608	-0.675414	-0.369781	-1.02052	-0.0533893	0.280926	-0.189344	-0.742546	0.441434
CHD8	1	-0.147393	0.797389	-0.229068	-0.466596	-0.607829	-0.437931	-1.27507	-0.60205	-0.146644	-1.64538	0.987914	-0.537396	0.464698	-1.03497	0.321512	0.55319	-0.186536	0.228272	-1.09877	0.0918238	0.12058	0.227127	-0.470216	0.70117	0.641408	-0.116606	0.00943712	1.18306	-0.617013	-0.328321	0.303163	-2.20482	-0.697406	0.0604753	0.346338	0.59033	-0.370084	-0.166589	0.419626	0.370707	0.796431	1.8061	1.72094	0.620416	1.09706	-0.154789	1.32341	0.710379
CHKB	1	0.323641	0.250861	-0.261107	-0.328286	-0.529299	-0.267133	-0.290351	-0.352772	-0.566486	-0.0895974	0.0525576	-1.23111	0.42782	0.293944	0.0732758	0.468719	-0.440523	0.384205	-0.131422	-0.171778	0.699841	-0.247807	-0.377156	-0.460864	0.0703951	0.145867	-0.229202	-0.585701	-0.292464	-0.292203	-0.763866	-1.89414	0.326636	0.0103442	-0.491533	0.405622	-0.69166	-0.809697	0.326893	-0.215459	0.51415	-0.582679	-0.557856	0.267753	-0.190269	-0.331856	0.145576	-0.278686
CHMP3	1	-0.623374	-0.118153	0.0594522	-1.25223	-0.685526	0.180418	-0.410938	-0.441997	0.0385436	-0.493917	0.556298	-0.819108	0.531922	0.201228	-0.155295	-0.250536	-1.10174	-0.322169	-1.91147	-0.428391	0.0192288	0.265199	0.0200313	-0.498805	-1.24364	-0.546646	-1.07637	0.0825476	-0.148446	-0.248576	-0.30517	-2.17803	0.530777	-0.487671	-0.657398	0.299082	-0.309836	0.696238	-1.07893	-1.14194	-0.489699	-0.629447	0.51514	0.290788	0.522995	0.497238	0.0670992	0.686195
CHPT1	1	-0.131728	-0.667732	-0.0778729	0.940928	0.418679	0.75865	0.0513556	0.150761	0.486901	0.162146	-0.168433	-1.86573	0.320446	0.675344	0.357026	0.460006	0.270332	0.00848209	-0.490751	0.373253	-0.529873	-0.627963	-0.483595	0.458491	-0.562972	-0.491552	0.201117	-0.285245	-0.155056	-1.31416	-1.5112	-1.71275	0.386056	-0.724414	0.217387	1.47105	0.0412428	-0.35453	-0.858678	0.298727	1.66092	0.052209	-0.0199799	0.448222	0.378486	0.40521	0.779768	0.574362
CHST3	1	-0.5975	-0.0402675	-0.0522845	-0.526179	-1.27412	-1.87993	-1.15271	-1.41866	-0.521974	-0.213299	-0.329349	-1.18258	-0.735846	-0.97701	-0.993036	-1.90716	0.521445	-0.56083	-0.50749	0.868681	-0.0761366	-0.0479053	0.918897	1.20093	-0.713984	-1.36547	0.273474	-0.081214	-0.527509	-1.07194	0.389128	-0.760364	-0.924696	-0.154697	1.19149	1.45195	-0.346051	0.0405531	0.359864	-0.751439	0.309106	0.938975	0.520107	0.0150807	0.58254	0.41168	0.25321	0.733827
CHTOP	1	-0.205704	0.490888	0.262372	0.208947	-0.364564	0.468375	-0.153117	-0.635012	-0.438749	-0.56257	-0.198237	-0.659408	0.618226	-0.149103	-0.84452	0.0973366	-0.586323	0.292632	-0.719807	-0.142355	-0.158508	-0.389427	-0.368988	0.574591	-1.15097	-0.282138	-0.611845	-0.554268	-0.291408	-0.850323	-0.357125	-2.62062	0.647235	0.134504	-1.36433	-0.168213	-0.428515	-1.53535	-0.215949	-0.0619922	-1.012	-0.110688	-0.239565	-0.305989	-1.06968	-1.20962	0.757534	-0.753941
CIAO1	1	0.0981091	-0.427317	-0.725546	0.245739	-0.723806	0.446337	-0.168075	-0.68276	-0.451724	-0.815148	0.278374	0.113969	0.344739	0.666774	-0.640409	-0.120288	-0.00023137	1.05581	-0.872481	-0.203123	-0.620205	-1.66424	-0.198462	0.492926	-0.676919	-0.70479	-0.817802	-0.615133	-0.909991	-1.68934	-1.22746	-2.77471	0.157809	0.53432	-0.386775	-0.13133	-0.202682	-0.387096	-0.408663	-0.243833	1.35324	-0.163705	-0.0480567	-0.505766	-0.969421	-1.20958	-0.233279	-0.375047
CISD1	1	-0.150299	0.75186	-0.875594	0.222245	0.356119	-0.576805	-1.1408	-0.844952	-0.770261	-0.391484	0.670797	-1.87709	-0.00515076	0.626849	-0.040516	-0.164044	-0.635874	0.626163	-0.957726	-0.0398625	-0.239623	-0.83183	0.641192	0.183416	0.440976	0.968254	0.464702	-0.459675	-0.827167	-0.274051	-1.26359	-2.34507	0.843253	0.341134	-0.244663	0.788756	0.823051	-0.188023	-0.186993	1.41958	0.290799	0.454191	0.538494	1.01059	0.321841	0.682525	1.31498	0.0778829
CKAP5	1	1.31048	1.78987	1.56994	-0.105108	0.691229	0.688592	-0.0114148	-0.820234	0.577827	-0.545644	0.262703	-2.75992	1.11597	0.877566	0.323606	1.10281	0.577889	0.427962	-0.836183	-0.721411	0.920218	-0.157008	0.625829	0.432002	-0.603434	-1.07287	0.190171	-0.857655	-0.482614	-0.902548	-0.508723	-1.40694	-0.00169836	-1.28046	0.282199	0.453014	0.475062	-1.20407	0.83841	-1.08999	0.691017	-0.27608	-0.243721	0.548171	0.214178	0.942222	0.143427	0.117527
CLCN3	1	-0.371062	-0.351451	-0.577737	0.148135	-0.0698284	-0.371146	-1.08699	-0.475314	-0.521118	-0.381225	0.951123	-2.06972	0.539614	0.543758	-0.654431	-0.478816	-0.926341	-0.177211	-0.0539946	-0.594999	0.496643	-0.040637	-0.134875	1.49204	-0.426454	0.563463	-0.802905	-0.264619	-0.282919	0.0889361	-1.73316	-2.67516	0.153498	0.409417	0.153023	0.909491	0.323558	0.493424	-0.32937	0.616715	1.07376	-0.638495	1.10372	1.01426	0.103568	-0.253267	0.539095	0.324648
CLCN5	1	-0.421055	1.71224	0.134556	1.68092	0.991875	0.966737	0.501524	0.157862	-0.401924	-0.741885	1.49843	-1.57794	0.792552	0.241384	0.449644	-0.627044	0.521636	0.35081	-0.480616	0.1405	-0.397892	-0.685532	-0.733396	-0.614282	-1.04831	-0.766634	0.527553	-0.781087	-0.370796	-0.563377	-0.631667	-2.42588	-0.392241	0.0519462	0.696028	0.895317	0.315769	0.0283118	-0.0321511	0.229158	-0.656948	-0.944767	-0.28199	0.575768	1.36871	-0.389615	0.349513	0.0977377
CLDN12	1	0.406907	-0.292125	0.433612	-0.303184	0.326034	0.343577	-0.129214	-0.508395	-0.352369	-0.690654	-0.0392937	-1.56996	0.213958	0.346206	-0.431898	0.893028	-1.05445	-0.452078	-0.679568	-1.6009	-0.139997	-1.05622	-0.358648	0.183929	-0.41774	-0.749865	-0.203352	-0.511917	-0.696956	-1.06015	-0.952167	-1.83835	-0.00236467	-0.701613	-0.449223	0.407173	-0.316506	-0.588982	-0.661417	1.0427	0.0836039	-0.255929	-0.512383	0.710365	-0.289335	0.10727	0.206302	0.989754
CLEC16A	1	1.3596	0.0214138	0.725214	-0.337747	-0.521496	0.724885	-0.327544	-0.19044	-0.221042	-0.733635	0.295657	-2.94661	0.29056	0.228213	0.0595293	-1.77085	-0.726992	-0.336104	-0.0397774	0.0585984	-0.10711	-0.000487569	-0.954027	0.24201	-2.00161	-0.138792	-1.27855	-0.934083	-0.235671	-1.5223	-1.40648	-2.81277	0.304644	-1.33751	0.199651	0.30592	0.236288	0.475801	0.268087	-0.232779	1.18319	0.446762	0.0147637	0.0207648	-0.183295	-0.491993	1.33241	-0.0933209
CLIC5	1	1.28593	0.791861	0.393018	-0.262667	-0.310392	0.918423	-1.02491	-0.740559	-0.121732	-0.0132105	0.160903	-2.96645	0.781983	0.0688515	0.959972	-0.794544	0.591944	1.01307	-1.18322	-0.177133	-0.447502	-0.901016	-0.108294	0.585262	-0.826768	-0.639577	-1.21083	-0.83425	0.373823	-1.25061	-1.63324	-2.62726	0.557389	0.345947	0.0387775	0.385531	0.0563248	-0.333419	0.693423	-0.240461	0.882385	0.117483	0.847518	1.67356	0.816955	-0.218247	0.762024	-0.786336
CLOCK	1	-0.72139	0.113017	-0.931167	-0.32699	-0.837786	0.0017567	-1.05363	-1.2107	-0.42725	-1.18286	0.0551323	-2.82655	-0.62752	-0.211083	-0.346602	-0.872142	-0.40176	0.148041	-0.46552	-0.883214	-0.964222	0.107415	0.216069	-0.841092	-0.560661	-1.24731	0.744489	-1.58412	-0.364688	-1.69833	-1.24565	-2.5185	0.112463	-0.30221	-0.563177	0.301257	0.152382	-0.57209	-0.229361	0.236365	0.967389	-0.69062	0.0342166	0.0276326	-0.00583321	0.0610901	0.626912	0.0847078
CLTC	1	0.227806	-0.38879	-0.542017	-0.272663	-0.743162	0.165872	-0.335989	-0.965768	-0.119029	-0.927291	-0.338873	-1.67092	0.247325	0.306415	-0.292071	-0.0608023	-0.701698	0.464286	-0.645967	0.0372128	-0.209741	0.0692157	-0.466707	-0.230843	-0.206772	-0.864263	-0.315061	-0.269656	-0.666772	-0.376649	-0.362296	-2.23565	-0.232247	-0.338859	-0.165966	0.304696	-0.140305	-0.663334	-0.0544112	-0.322786	0.470494	-0.943658	0.280507	0.565455	-0.318901	-0.504269	0.146235	-0.378032
CLUH	1	-0.881174	-1.00095	-0.060364	0.255814	-0.173382	0.0860892	-1.1121	-0.910364	-0.161007	-0.856952	0.97091	-0.654501	0.427254	0.186835	0.0708215	-1.31331	0.59987	-0.298608	-1.0864	-0.288153	-1.03643	-0.224562	-0.5614	0.770369	-0.820806	-0.616328	-0.205874	0.0392757	-0.527323	-2.17608	-0.800888	-2.63939	-0.41701	0.0345782	-0.0645231	-0.127119	0.0161652	0.323541	-0.65634	-0.705706	0.498405	-0.481458	0.229667	-0.168195	-0.652395	-0.120886	0.263337	0.130241
CLYBL	1	0.222722	0.253669	0.802407	0.11897	-0.450781	0.889881	-0.635026	-0.957827	1.44256	-1.11027	2.08509	-1.51722	0.825927	1.40339	0.978516	-0.267972	-0.198088	0.0885792	-0.260071	0.897922	1.22426	0.606324	-0.140925	1.33144	0.19559	0.387246	-0.41005	-0.136721	-0.475572	-0.0892729	0.209856	-1.26481	1.588	0.329354	0.0548009	1.65768	1.57498	-0.43897	0.506209	0.266559	-0.0455868	0.520655	0.414878	1.10067	0.732294	0.782359	1.26581	1.27841
CMC2	1	-0.254639	-0.332827	0.0115196	-0.600067	-0.258053	-0.0521042	-0.0839864	0.295561	-0.548694	-0.574468	0.011094	-0.802402	0.031173	0.167248	-0.0783243	-0.538983	-0.386561	-0.087081	-0.224105	-0.869572	-0.941054	-0.517923	-0.850493	0.449965	-0.63402	-0.581014	-1.03771	0.150342	-0.21155	-1.00862	-0.925851	-1.39563	0.589701	-0.259913	-0.100607	0.144555	-0.532559	-0.239162	0.200142	-0.149563	0.0967189	0.165058	0.198767	0.731433	-0.161687	-0.081168	0.314961	0.28423
CNIH3	1	0.259325	0.696221	0.0532076	-0.921884	-0.388411	0.445625	-0.24388	-0.301621	0.0715021	0.321164	-0.176928	-0.457226	1.63545	0.935867	0.905027	0.641029	-0.0627549	0.00395433	-0.0588036	-0.85918	0.758754	-0.125513	-0.145495	0.950284	-0.199458	-0.112307	0.289587	-0.037301	-0.524607	-0.345334	-0.112006	-1.52182	0.494674	0.315534	-0.639453	0.459574	0.6754	0.263694	0.25508	0.715981	1.14247	-0.354714	0.479138	0.509035	0.491904	-0.294084	2.22919	0.734166
CNOT2	1	-0.484469	-0.430744	-0.611782	-0.388758	0.548905	0.831845	-0.926525	-0.560556	-0.836429	-0.474991	-0.153255	-1.31983	0.1399	-0.115956	0.051238	-0.64399	-0.122399	0.817355	-1.015	-0.936784	0.453942	-0.8765	-0.741655	-0.00543696	-0.553081	-0.224412	-0.0181922	0.609002	0.0982275	-1.26534	-0.902925	-2.63445	0.765128	-0.118054	0.199997	0.860885	-0.531023	-0.351464	0.162964	0.23827	0.412533	-0.316552	0.243967	0.513187	-0.200319	-0.74725	0.789499	-0.331649
COL25A1	1	-0.181108	-0.305894	-0.150909	-0.415479	-0.216012	-0.320721	-0.354631	-0.443111	-0.452646	-0.47748	-0.478931	-0.37947	-0.250513	-0.426688	-0.238754	-0.058905	-0.410606	-0.48332	-0.206062	-0.482906	-0.0867461	-0.297178	-0.459876	-0.317916	-0.211292	-0.362611	-0.117399	-0.0137005	-0.56501	-0.34353	-0.0872229	-0.0238429	0.0303881	-0.286511	0.175241	-0.583529	-0.228127	-0.423571	-0.425517	-0.151014	-0.0593602	-0.323906	-0.0766242	-0.563689	0.0283758	-0.0347972	-0.00881261	0.0551476
COMMD1	1	-0.558879	-0.189823	0.485674	-0.612447	-1.13165	-0.287892	-0.407524	-0.623929	-0.516716	-1.50934	0.551253	-2.55088	-0.0412289	0.460585	0.386987	-1.01556	-0.858581	0.077381	-1.10453	-0.668208	-0.181041	-0.177512	0.343735	0.506985	-0.674314	0.424175	-0.47068	-0.43934	-0.150394	-1.6291	-2.12742	-1.75627	1.10138	-0.596817	0.519768	1.18497	0.874304	0.334597	0.997164	0.423164	0.951514	0.359337	0.579065	0.194267	0.228583	-0.204643	0.61415	0.537067
COMMD10	1	-0.196448	0.977202	0.600667	0.325905	-1.87396	1.30653	-0.658687	-1.54059	-0.368287	-2.09637	0.982553	-3.07309	0.0822502	0.527794	0.752999	-0.441301	-0.333536	1.08581	-0.594101	0.657312	0.542197	0.20378	0.13432	0.516851	-0.319631	-0.563924	-0.514034	0.584469	0.189874	1.0225	-1.55184	-1.66181	-0.413439	0.204462	-0.0441339	-0.0117248	0.392624	-0.17207	0.914758	0.4267	1.37073	0.802159	0.596361	0.595321	1.61131	0.600781	1.05405	0.712865
COMMD3	1	-0.731722	-0.103228	-0.674872	-1.00296	-0.0050842	-0.592406	-0.899476	0.187048	0.657815	-0.523446	0.707749	0.207406	0.524217	-0.277789	-0.491574	-0.161655	-0.425939	0.313241	-0.844985	-0.327813	-0.348993	-0.299953	-0.753692	-0.855888	-0.772164	-0.731713	-0.124459	-0.267263	-0.0637121	-0.0861728	-0.709261	-1.55733	0.01098	-0.484646	-1.08171	-0.200945	-0.2664	-0.921383	-0.0801848	0.376586	-0.707843	-0.612623	-0.545893	-0.789974	-0.147759	-0.610388	0.48366	-0.111227
COMT	1	2.00292	1.63499	1.33345	1.00487	1.24266	0.980435	0.470377	1.18283	0.507551	-0.387461	1.0549	-1.48534	1.04828	1.14541	0.249104	0.617797	0.582071	0.153297	-0.276443	0.114765	0.110502	-0.538257	-0.56188	-0.269793	-0.88218	-0.333054	-0.346512	0.247219	0.0034755	-0.722247	-1.16201	-2.68962	0.816908	-0.183475	-0.095806	-0.518291	0.432292	-0.400471	-0.67276	0.394152	0.343851	0.62695	0.369655	0.409301	-1.13306	0.896961	0.912071	-0.348548
COP1	1	-0.803437	0.735904	-0.612872	-1.06219	-1.51798	1.08295	-0.111689	-1.15257	-0.397282	-1.26053	-0.205066	-2.09618	-0.228907	0.73627	0.229931	-0.155607	-2.16646	-0.764018	-0.0990753	0.0156494	-0.466493	-1.31719	-0.815673	0.121037	-1.12882	-0.685431	0.0888608	-0.188658	-0.583796	0.0516184	-1.81805	-2.66328	0.0696086	-0.432916	-0.013768	0.919923	-0.00500541	-0.0409689	-1.10139	0.228044	0.157426	-1.02962	0.659946	0.451499	-0.104724	0.350223	0.083076	-0.297494
COQ10B	1	0.525895	0.636342	-0.101054	-0.201518	-0.343387	-0.418314	-1.11402	-0.0196061	0.484286	-0.748813	0.305909	-1.97573	-0.647589	-0.288043	-0.372721	-0.0524382	-0.549266	0.706473	-0.992358	-0.370957	-0.421572	-0.595675	-0.00232749	-0.407253	-0.802339	-0.340073	-1.00863	0.463841	-0.244057	-0.689175	0.104062	-0.81401	-0.163626	-0.128025	0.010577	0.697946	-0.0548317	-0.322618	-0.138505	-0.100324	0.222279	-0.636643	0.726607	-0.0913741	-0.077387	0.134006	0.586927	0.737211
COQ9	1	0.519794	0.154187	0.878323	-0.621687	-0.185846	0.457422	-0.260081	0.0935573	-0.833478	-0.933632	0.554506	-0.889303	0.267301	1.34334	0.508133	0.25126	0.200287	0.700233	-0.339053	0.190456	-0.512054	-0.224442	0.295534	0.433115	0.016528	-1.27417	0.524518	-0.925943	0.953263	-0.859903	-0.848279	-2.49367	0.487254	-0.367081	0.164291	0.654492	-0.219298	-0.545021	-0.416912	-0.427336	1.70537	0.729678	0.584286	1.08396	0.918634	0.143756	1.97665	0.63687
CORO6	1	0.242661	-0.0451957	0.0994835	-0.308338	-0.161618	-0.221013	-0.569683	-0.13579	-0.391624	-0.129296	-0.534383	-0.818184	0.0332027	0.00405497	-0.548433	-0.65162	-0.315929	-0.121067	-0.826104	-0.122318	-0.526506	-0.937773	-0.356868	-0.219998	-0.590852	-0.943225	-0.760992	-0.573878	-0.798125	-1.30849	-1.18505	-2.54643	-0.167185	-0.395468	-0.565023	-0.199292	-0.389434	-0.583407	-0.224229	-0.389917	-0.285183	-0.112074	-0.479805	-0.220325	-0.58007	-0.422286	-0.224553	-0.437766
COX10.AS1	1	-0.360023	-0.249894	-0.566261	-0.468026	-0.843737	-0.417578	-0.651243	-0.860312	-0.480009	-0.350208	0.0975076	-1.74468	-0.0109588	0.158646	0.0779421	-0.645229	-0.538703	-0.198701	-0.889005	-0.915744	0.479717	-0.882936	-0.705683	0.115433	-0.384083	-0.335333	-0.328932	-0.792675	-0.508721	-0.19864	-1.05418	-0.845437	0.502343	-0.614843	0.0737067	0.206288	-0.468222	-0.328803	-0.718805	0.773054	0.233983	-0.59924	-0.975142	0.0458988	-0.127474	-0.207662	0.412558	0.645992
COX20	1	0.612407	0.932919	0.339158	0.39893	0.686473	-0.330554	-0.0118553	-1.44782	-0.16896	-0.0926987	0.445534	-2.30952	-0.0328715	0.441847	-0.267257	-0.51343	-0.678191	-0.335062	0.108025	-0.846285	-0.694546	-0.794788	-0.724093	-0.779426	-0.617644	-1.0583	-1.19903	-0.358599	-1.20597	-0.890931	-0.930932	-2.51551	0.157957	-0.200826	-0.0887159	1.13772	-0.541333	-1.96452	-0.145735	0.0138016	0.375237	-0.141377	0.360286	0.697228	-0.711283	-0.315424	-0.441518	-0.40583
COX4I1	1	-0.741232	-0.43	0.410638	0.100407	0.144058	-0.277669	-0.248575	-0.460712	-0.11734	-0.375403	-0.876002	-0.0414391	-0.593219	0.0075792	-0.91951	-0.482165	0.314744	-0.552157	-0.425652	-0.460975	-0.686404	-1.05467	-0.555087	-0.623559	0.637138	-0.0231597	-0.761787	-0.276971	0.0379432	0.251102	-1.07084	-2.14871	-0.317845	0.0623251	-0.755876	0.218771	0.834988	-0.767251	-0.930446	-1.37308	-0.397815	-0.810467	0.169432	-0.608815	-0.00407808	-0.65289	-0.433655	-1.12304
CPEB4	1	-0.39466	0.374325	-0.673943	-0.367694	-0.987904	-0.171664	-0.595779	-0.419265	-0.710734	-0.83258	-0.0287642	-1.97386	-0.13169	-0.0330561	-0.434924	-0.41941	-0.751606	-0.279811	-1.20188	-0.592618	-0.969729	-0.793274	-0.49043	-0.614387	-1.40269	-1.02649	-0.758043	-0.890168	-0.401489	-1.3539	-0.39555	-2.32637	-0.0605068	-0.875729	-0.040026	-0.231582	0.0289489	-0.497559	-0.380467	0.0695925	0.323941	0.146351	0.417886	-0.74503	-0.487272	-0.147833	0.331981	-0.0387434
CPQ	1	-0.064493	0.681993	-0.475003	0.0209093	-0.645248	0.376921	-0.320432	-0.661817	0.260521	-0.857904	0.684716	-1.01268	0.455772	0.530674	0.927057	0.674514	0.0230857	-0.0473517	-0.895832	-0.177968	-0.165825	-0.921983	-0.981884	0.355664	-1.17804	0.774499	0.713683	-0.196243	0.842819	-0.1819	-0.714514	-1.56672	2.31049	-0.643752	0.446065	0.527678	0.884431	0.318119	0.141888	0.459905	1.50509	0.0547307	0.43609	0.298618	0.627895	1.08863	1.98406	1.46005
CPSF6	1	0.185254	0.197305	-0.020683	-0.380361	-0.327204	0.18199	-0.412583	0.276081	-0.377385	-1.12589	0.0400191	-1.57134	-0.494416	0.231698	-0.211639	0.367981	0.0541712	0.180495	0.0730575	-0.250492	0.294287	-0.181986	-0.762449	0.102345	-0.594028	-1.20455	-0.569027	0.0266679	-0.520346	-0.622323	-1.07092	-1.89062	-0.37363	0.0368485	-0.521385	-0.26826	-0.73859	-0.711834	0.338705	0.181343	0.410715	-0.623052	0.187934	0.473638	0.114656	-0.506255	0.314682	0.434029
CRADD	1	-0.428733	0.118974	-0.181507	0.164528	-0.982005	0.242655	-0.212164	-0.23449	-0.290947	-1.13649	0.509896	-2.05736	0.230128	0.433446	-0.0270004	-0.21672	-0.0725662	0.30901	-0.527132	0.216555	-1.17901	-0.90816	-0.341511	0.617405	-1.20651	-0.449241	-0.932696	-0.889528	-0.555991	-1.97396	-1.42842	-2.86047	0.275366	-0.182511	-0.0853605	1.28548	0.681515	-0.0438844	0.0267071	-0.102511	0.925007	0.413423	0.758006	0.391353	-0.866735	-0.559008	0.57654	0.819102
CRBN	1	0.205946	-0.372004	-0.85134	0.46835	0.0609478	0.0431213	-0.0595139	-0.941079	-0.915238	-0.363625	0.448622	-0.521807	-0.308367	0.649232	0.416608	0.0917697	0.613648	0.111172	-1.02016	0.449993	0.839521	-0.79387	0.776154	-0.0772527	-0.0576335	-1.35807	-0.482653	-0.985376	-1.04143	-0.694344	-0.465801	-0.778359	-0.557157	-0.955397	-0.12195	-1.10725	0.33586	-0.826573	-0.316822	0.0995876	0.932234	0.284113	1.39269	-1.04707	0.131999	-0.128783	-0.190431	-0.330307
CRCP	1	-0.635856	-0.538891	-0.888348	-1.20688	-0.58497	0.836019	-0.794332	-0.729409	-0.612218	-1.29511	0.152378	-1.63941	0.316939	0.315095	-0.446068	0.442757	-1.72445	0.313842	-1.04584	0.0656605	0.177558	-0.774452	-0.55175	-0.665912	-0.0981552	0.636426	0.34069	0.264754	-0.321182	-1.10904	-0.985324	-1.71692	-0.159502	-0.0901178	-0.0799654	0.924314	0.0200895	0.165733	0.0782343	-0.144079	0.808665	-0.288713	0.718613	-0.244673	0.79146	0.326925	-0.201605	0.0846154
CREB1	1	0.86453	0.172419	-0.129233	-0.636031	-1.14679	0.482857	0.117238	-0.535824	-0.802654	-1.34482	0.486109	-1.6065	-0.257375	-0.678326	-0.257132	-1.16223	0.170071	-0.251531	-1.43992	-0.680703	0.811511	0.083384	-0.813748	0.257354	-0.812475	0.685095	0.11299	-1.18642	-0.574445	-1.01852	-1.68189	-1.99394	0.0845875	0.211626	0.0788013	1.08819	-0.576384	0.169939	-0.15028	-0.213318	0.228597	0.755959	-0.293674	0.532108	-1.16401	1.15021	0.430093	0.701735
CREM	1	0.148566	0.31693	-1.4134	-0.965473	0.0952783	-0.384393	-1.15065	-0.305717	-1.86387	-1.44613	0.31623	-1.63608	-0.545711	0.58317	-0.437279	-1.09317	-0.81639	-0.619061	-0.517607	0.0753908	0.845607	0.912834	-0.503785	0.421982	-0.677175	-0.145664	1.10242	-1.62434	-0.408659	-1.26043	-1.15461	-1.56852	0.338955	-0.345254	0.986204	0.802188	-0.713177	-0.636078	0.502503	-0.0750962	0.131437	-0.548574	0.53745	0.115635	-0.239728	0.214367	1.0141	0.181805
CRLS1	1	-0.585582	-0.772559	-0.655409	-0.361245	-1.16766	-0.512863	-0.498017	-0.901942	-0.575355	-0.654471	-0.20346	-1.22766	-0.453182	-0.353495	-0.709018	-0.237637	-0.834465	-0.131988	-1.03601	-0.90581	-0.809586	-0.903952	-0.839509	-0.591122	-0.597055	-0.85951	-0.846617	-0.563007	-0.464424	-0.682968	-1.03419	-1.16769	0.0435028	-0.468364	-0.639084	-0.0875682	-0.57821	-0.699373	-0.502057	-0.150562	-0.246074	0.0106957	-0.485903	0.37021	-0.385862	-0.0325582	0.18135	-0.0804452
CSGALNACT2	1	0.0709437	-0.407864	0.126392	-0.677055	-0.587172	-0.496589	-0.698013	-0.751606	-0.595606	-0.325065	-0.169707	-1.27838	0.0324498	-0.402204	-0.231325	-0.467265	-0.749679	-0.485125	-0.988417	-0.500358	-0.125516	-0.355029	-0.916121	-1.01494	-0.479446	-0.394537	-0.741354	-0.799588	-0.433952	-0.445819	-0.632542	-0.931763	0.119655	-0.870368	-0.842463	-0.260867	-0.307572	-0.406515	-0.542349	-0.605154	0.00423193	-0.312164	0.216802	-0.00851321	0.0833855	-0.377798	-0.575142	-0.288101
CSNK1G1	1	-0.526658	-0.357269	-0.809734	-0.668069	-0.0966117	-0.272951	-1.12455	-0.505366	-0.473329	-1.30622	0.812602	-1.67783	-0.192483	-0.128766	0.634524	-0.441791	-0.582268	-1.31073	-1.20795	-0.712724	-0.844291	-1.03601	-0.283512	-0.149089	-0.818856	-1.45863	-1.01383	-0.719614	-1.14021	-0.706736	-1.75817	-2.1728	0.462231	-0.98316	-0.128899	1.12488	0.026183	-1.13814	-0.523034	0.259201	1.0453	-0.129306	0.767667	-0.186607	-0.138408	0.879419	0.286167	-0.0968314
CTCF	1	0.793593	-0.379127	-0.587177	0.358568	-0.24591	-0.310705	-0.744068	-0.693987	1.12168	-0.796366	-0.0549319	-1.32926	0.086315	-0.739334	-1.61889	-0.385361	-1.21192	-0.00963025	-0.850585	-0.656681	0.29029	-0.39258	-0.20213	-0.994227	-0.274271	0.111624	-1.08761	-1.67924	-0.0682163	-1.06054	0.957461	-0.937988	0.0294642	0.293323	0.235504	0.54739	-0.291746	0.778615	-0.861078	-0.484024	0.899237	0.213966	-0.485694	-0.200512	-0.698753	-0.717849	0.796013	0.260021
CTNNB1	1	-0.640466	0.228589	-0.150619	0.274279	-0.796154	0.183811	-0.440436	-0.846732	-0.264732	-0.724929	-0.189997	-2.03146	0.400508	0.339454	-0.485785	-0.814553	-1.03139	-0.427375	-1.54551	0.0174409	-0.603339	-0.848884	0.000217861	-0.864835	-0.70414	-0.605451	-0.20746	-0.766559	-0.362687	-0.675169	-1.25567	-1.73041	0.170047	-0.476659	-0.69332	-0.590504	-0.503516	-0.372837	-0.291531	-0.428352	0.615477	-0.297972	-0.0744144	-0.422131	-0.426422	-0.337444	-0.032598	-0.296036
CTSB	1	0.00023454	-0.386645	-0.0581014	0.0882475	-0.43536	-0.420973	-0.491345	-0.413131	-0.247386	-0.0865864	-0.50663	-0.46671	-0.598944	-0.627928	0.165662	-0.513478	-0.55771	-0.799986	-0.207709	-0.473078	-0.409551	-0.451255	-0.0688658	-0.298039	0.144837	-0.387845	0.214349	-0.868626	-0.65752	-0.593219	-0.635993	-1.24185	-0.411796	-0.929815	-0.480263	0.222432	0.07335	-0.970783	-0.578789	-0.0391725	-0.480956	0.0829249	-0.465489	-0.317696	-0.541821	-0.321702	-0.292929	-0.166744
CUL5	1	0.388177	0.966474	0.529896	1.0016	0.215545	0.976236	-0.364836	0.958616	0.0911325	-1.03374	0.873689	-0.960046	0.251148	1.00392	0.0122276	0.174102	-0.583418	0.139192	-0.271905	1.07173	-0.214595	-0.383699	0.720159	0.980899	-0.557227	0.796919	-0.102913	1.122	0.132478	0.315541	-0.802108	-2.39332	1.21378	0.854695	1.50917	0.411809	0.71848	0.638652	-0.258391	0.281138	2.34214	-0.0140164	1.06716	1.4581	0.997708	0.984855	1.15474	0.328257
CYLD	1	-0.0825821	-0.261608	-0.343748	-0.29293	-0.27866	0.0385521	-0.554561	-0.228061	-0.355378	-0.562841	-0.398005	-0.775416	-0.250484	-0.0153961	-0.484108	-0.221099	-0.564664	-0.66598	-0.469009	-0.821269	-0.275711	-0.704051	-0.635926	-0.294961	-0.355376	-0.463197	-0.390948	-0.553229	-0.569179	-0.607813	-0.601379	-1.05656	-0.531676	-0.339204	-0.775786	0.089555	-0.232136	-0.93615	-0.436762	-0.276184	-0.133398	-0.457386	-0.0782988	-0.241722	-0.603697	-0.190246	-0.0877751	-0.200541
CYTOR	1	-0.414547	-0.426351	-0.30712	-0.321677	-0.271935	-0.207693	-0.131223	-0.352635	-0.273023	-0.187536	-0.332324	-0.455738	-0.28294	-0.489575	-0.253388	-0.235608	-0.0936195	-0.387203	-0.477585	-0.306431	-0.481478	-0.292018	-0.286948	-0.374135	-0.438485	-0.508796	-0.337654	-0.082783	-0.275601	-0.280721	-0.235274	-0.500298	-0.253233	-0.302804	-0.39202	-0.510189	-0.296106	-0.632681	-0.545251	-0.433017	-0.346171	-0.265898	-0.262655	-0.318433	0.0446838	-0.330886	-0.248672	-0.263952
D2HGDH	1	0.479978	1.35218	0.733813	0.0519347	0.244943	0.212505	0.0695295	0.161958	-0.406167	-0.63365	1.0237	-0.271591	1.14017	0.591144	0.573985	0.573791	-0.839934	0.539049	0.119629	-0.880689	1.19405	-0.54922	-0.252771	1.86541	0.696063	0.0949338	1.52963	0.576983	0.307637	-0.902782	0.357095	-1.85247	1.29342	1.26686	-0.28352	0.743023	-0.01144	-0.488929	0.209914	0.749041	0.79165	-0.172124	0.648971	0.955558	0.724927	0.439257	1.48852	0.796854
DAG1	1	0.83967	1.6212	-0.282589	0.836936	1.22908	1.91749	0.665465	0.561292	0.517893	0.15851	0.53158	-0.438026	0.703825	1.34375	0.705933	0.658601	2.34949	1.03281	0.55099	0.830507	0.420436	0.548439	0.876699	1.52868	-0.424561	0.289647	0.289018	-0.0472542	0.360632	0.595108	0.5125	-0.61548	0.467955	-0.126443	0.391677	0.803098	1.31975	0.838346	1.00882	0.241414	0.667829	0.787582	1.07114	0.458522	0.232707	0.513801	-0.604375	0.843466
DCAF7	1	0.210057	-1.10128	-0.945849	-1.04011	0.0555618	-1.02197	-1.29594	-1.65154	-0.0192296	-0.849169	0.132457	-2.89779	-0.289652	0.174168	-0.394533	-1.21995	-1.50593	-0.241055	-2.04139	0.173939	0.462756	-0.648319	-0.856029	0.359026	-0.390884	-0.170628	-0.927833	-0.711257	-1.20686	-1.41547	-0.979561	-2.37994	0.277309	0.877401	-0.361559	-0.341884	-1.00304	-0.299819	-0.857657	-0.293441	-0.26397	0.835067	0.283947	1.42702	-0.875126	0.36171	0.236496	1.68942
DCAF8	1	-0.536927	-0.254245	-0.349332	-0.17556	-0.66053	-0.00930006	0.23052	-0.990343	-0.393073	-1.15653	0.200004	-1.42456	0.550835	-0.229459	-0.87649	0.23093	-0.613388	-0.564908	-1.53379	-0.986029	-0.0494248	-1.04628	-0.789383	0.320282	-1.41619	-1.10295	-0.474752	-0.707158	-0.762177	-1.13824	-1.29674	-2.74593	0.221776	0.119813	-0.729944	-0.250422	-0.015586	-1.19122	-1.3128	4.11e-06	0.00861957	-0.746681	0.349045	0.110507	-0.716498	-0.126516	0.46336	-0.170695
DCLK1	1	-0.412714	-0.130966	-0.26085	-0.46235	-0.397973	-0.436953	-0.496803	-0.655377	-0.458411	-0.261941	-0.70694	-0.504127	-0.288337	-0.488804	-0.451044	-0.339074	-0.462225	-0.4368	-0.24224	-0.350395	-0.605853	-0.571219	-0.55353	-0.344451	-0.409758	-0.488937	-0.579534	-0.433939	-0.486409	-0.433529	-0.643413	-0.367778	-0.424682	-0.4413	-0.390929	-0.670555	-0.216191	-0.333643	-0.362406	-0.305689	-0.498665	-0.291699	-0.517767	-0.370582	-0.199845	-0.365742	-0.190833	-0.236424
DDB1	1	-0.735374	0.781374	-0.909032	0.112008	-0.711864	-0.0186672	-0.674007	-0.841128	-0.365795	0.0344229	-0.418149	-1.84139	-0.177449	-0.229006	-0.00514181	-0.512947	-0.506475	-0.914881	-0.308698	-0.223063	0.476388	-0.580689	0.175021	0.0435256	-0.905356	-1.19279	-0.47668	-1.34956	0.0735394	-1.62583	-1.3695	-1.63686	0.389278	-0.358919	0.192406	0.722159	-0.171709	0.858699	-0.484299	-0.0715173	-0.149878	0.770842	0.752918	0.654345	0.142037	-0.280263	1.04671	0.300849
DDIT3	1	-0.332012	0.211688	-0.362337	-0.057866	0.406544	0.262599	0.491465	0.0705053	-0.686127	0.178046	0.332148	-0.892521	-0.292938	-0.034199	-0.0803915	-0.390617	-0.735382	-0.0822046	-0.490679	-0.64862	-0.726767	-1.01626	-0.510614	-0.514215	-1.15619	-0.507487	-0.609733	-0.372516	-0.532519	-0.639687	-0.352495	-1.24866	-0.775117	-0.686036	0.363512	-0.148461	0.343394	0.214905	-0.562388	-0.84409	0.240081	0.38665	-0.0496923	0.16422	0.23976	-0.494912	-0.650657	-0.120364
DDX10	1	0.088283	-0.8763	0.509756	-0.293489	-0.688675	-0.157481	-0.536225	0.375163	-0.480571	-0.674159	0.0576413	-2.03345	0.14859	0.538773	-0.875889	-0.446338	-1.02954	-0.283266	-0.927346	-0.943606	-0.486959	-0.237769	-1.00049	-0.852853	-0.655696	-0.181992	-0.334585	-0.709611	-0.864623	-0.62629	-1.55558	-0.127693	0.155963	-0.428835	0.637929	0.12976	-0.232863	-0.785284	-0.018027	0.0870927	0.329731	-0.459004	0.500907	0.519605	0.633553	1.07069	-0.425997	0.378606
DDX3X	1	-0.0215193	-0.102072	-0.762446	0.560318	-0.235799	1.09157	-0.0904728	-0.995507	-0.0624164	-0.482384	0.398615	-0.345842	0.801919	-0.180641	0.310532	-0.554552	0.671722	0.94268	-0.614699	0.263515	-0.736517	-0.702981	0.794303	-0.00821065	-0.763345	-0.914029	-0.992973	-1.36713	-0.412606	-0.295783	-0.636306	-2.3087	-0.701731	-0.479882	-0.324663	0.145156	0.224473	-0.442921	0.127122	-0.333949	-0.616934	0.315421	-0.141962	-0.4018	-0.0196375	1.29538	0.079772	1.22723
DDX50	1	-0.791608	0.687019	1.00612	0.141078	-0.213454	-0.145346	0.312965	0.309512	1.79819	-0.480738	0.409818	-1.84826	-0.506074	-0.239397	0.49541	-1.034	-0.559964	-1.08212	0.390917	-0.0541454	-0.857739	-0.0659016	0.973505	-0.675973	-0.799974	-0.873744	-0.620335	-0.736855	-0.709855	-0.419776	-0.943328	-1.70056	-0.519292	0.88741	0.499618	1.18472	-0.467901	-0.173494	0.639216	0.352671	-0.399234	1.12609	-1.2003	1.05107	-0.880258	0.306276	-0.172378	-0.905629
DDX6	1	-0.41017	-0.390805	0.371627	-0.687739	-0.159813	-0.0453459	-1.06796	0.564847	-0.88085	-0.717615	-0.337779	-1.30575	-0.57704	0.547222	-0.218056	-0.47633	-0.196856	0.0763822	-0.511106	-0.298719	0.170287	-0.44678	-0.615364	-0.0904443	-0.889317	-0.205612	-1.44755	-0.115901	0.116016	-0.999658	-0.355203	-2.11375	0.014715	-0.108142	-0.339953	-0.452141	0.0286386	0.0578253	0.265438	0.453516	0.102577	-0.906101	0.409028	-0.433226	-0.0809858	-0.658432	0.405574	-0.176285
DELE1	1	0.161935	0.590481	-0.164389	0.000152019	-0.334689	0.242827	-0.104207	-0.426103	-0.273003	-0.067114	0.558555	-0.165339	0.10537	-0.263268	-0.479321	0.16874	0.203898	-0.113183	-0.288379	0.0825558	-0.472677	-0.381661	-0.429735	0.637244	-0.517005	-0.46273	0.378221	0.0193848	-0.250069	-0.187383	-0.890363	-1.50472	0.861274	-0.443573	-0.395033	0.703421	0.711525	-0.245689	-0.44013	0.0441806	0.327614	-0.461113	-0.0764316	0.46173	0.625882	-0.296941	0.264178	-0.0541805
DENND4A	1	-0.67143	-0.489971	-0.336931	-1.17874	-1.08501	-0.422296	-0.877227	-0.61998	-0.604591	-1.41615	-0.0812653	-1.45781	-0.0796668	-0.542395	-0.545716	-0.480313	-0.673719	-0.0845276	-0.784092	-0.518622	-0.368576	-1.0866	-0.439169	-0.520551	-0.52772	-0.292621	-1.05049	-0.637847	-0.37807	-1.13798	-1.08822	-1.35104	0.664262	-0.278506	-0.365722	0.489766	0.266846	-0.193573	-0.0075727	0.253033	0.634812	-0.356901	0.338209	-0.00585406	-0.101935	0.109065	0.466031	0.0110913
DENND4C	1	0.340015	0.658893	-0.03765	0.210567	-0.878971	0.226801	-1.46013	-0.972385	0.0922324	-1.73959	-0.172303	-2.08293	0.671533	0.795183	-0.727023	0.25062	-0.658318	0.0877474	-1.38901	-0.205006	-0.730046	-0.990158	-1.82154	0.542431	-2.14309	-1.10876	0.197054	-0.917229	-0.209693	-2.53806	-1.34286	-2.71972	0.231591	-0.243703	-0.25024	1.18184	0.0430945	-0.581765	-1.48181	-0.61551	1.06339	-0.390086	0.594234	0.11878	0.165441	-1.02684	1.07908	-0.010009
DENR	1	0.366578	-0.0648909	-0.31681	0.328732	-0.00320473	0.373748	0.0894234	0.386514	0.10024	-0.382956	0.0559698	-0.467945	0.252301	0.381632	1.73157	-0.253505	-1.17675	0.615638	-1.64969	-1.43717	-1.05524	-0.759697	-0.499222	-0.134901	-1.57765	-0.492189	-0.933773	-1.07221	-0.569909	-0.998611	-0.26643	-1.53003	0.500458	-0.99636	0.352709	0.59086	-0.516563	-0.600045	-0.263077	0.754737	0.0752384	-0.080117	-0.804159	-0.87692	0.362278	-0.308684	0.72151	1.06263
DGKH	1	-0.130184	-0.384492	-0.0275231	-0.0781159	-0.242008	-0.257194	-0.199823	-0.208488	-0.310289	-0.77762	-0.532884	-1.07889	-0.310499	-0.15703	0.192984	-0.314331	-0.315578	-0.730018	-0.951572	-0.343318	-0.465104	-0.95199	-0.574688	-0.938166	-0.925964	-0.749856	-0.780115	-0.798336	-0.0751997	-0.437629	-0.613748	-1.30115	-0.391654	-0.579065	-0.629096	-0.230544	-0.307111	-0.729118	-0.162276	-0.339557	0.280493	-1.0873	-0.668699	-0.192852	0.114548	0.00839071	0.0903017	-0.424891
DHX32	1	-0.00257092	-0.213114	-0.132806	-0.772494	0.0990779	0.535962	-0.538305	-1.40564	-0.80407	-0.466058	0.146746	-1.70867	0.1606	0.00345354	-0.786487	0.0713278	-0.526362	0.205885	-1.54489	-0.881453	-0.314818	0.195285	0.130099	-0.147418	-0.0877563	-0.804391	-0.47715	-0.779982	-0.543121	-0.998277	-1.45964	-1.77561	0.468361	-0.435436	-0.268759	0.38953	-0.252448	-0.0139582	-0.0193245	-0.083172	-0.647975	-0.673929	0.077197	0.220525	-0.198133	-0.426929	0.190491	0.774617
DHX57	1	0.0812673	-0.225115	0.860733	-1.1691	-0.736774	0.186428	-0.643542	-0.922317	-0.191108	-0.858389	0.792925	-0.704046	0.0536559	-0.0118562	0.823629	0.424142	0.365033	0.336267	-0.572902	-0.845462	0.126836	-1.35855	-1.44141	-0.0105226	-1.21987	-0.999523	-0.773605	0.448506	0.332502	-0.0135809	-1.25672	-2.04305	-0.113244	0.243286	1.25605	0.692649	1.91992	0.192129	0.198599	0.789903	1.86879	0.525265	1.6431	1.18028	0.371598	0.590773	0.457312	1.79585
DICER1.AS1	1	0.42295	-0.492514	-0.205558	-0.332303	-0.975855	-0.198	-0.722084	-0.533243	-0.147898	0.332046	-0.438594	-1.10478	0.775299	-0.733599	1.48567	0.391191	0.340406	1.17537	-0.73164	-0.648568	0.199099	-0.683526	0.304787	0.216055	0.275786	-0.0746619	0.0143957	0.00520631	-0.520323	0.178884	-0.645119	-2.4427	0.207589	0.316392	-0.396186	0.586292	-0.0336208	-1.23494	-0.944865	0.244611	0.614272	-0.969746	-0.337407	0.470275	0.211586	0.0968002	1.08168	-0.655415
DLEU1	1	-0.964219	-0.184393	-0.618172	-0.539681	-1.06036	-0.329784	-0.79663	-1.24502	-0.282435	-0.909938	0.117287	-1.59788	0.471986	-0.0835016	-0.254766	0.714916	-0.758532	-0.112936	-0.670893	-1.281	0.495717	-0.440213	-0.439592	0.978766	-0.0405966	0.177206	0.367088	-0.236857	0.19893	0.319131	-0.81135	-1.80565	1.17211	-0.420276	-0.478751	0.78839	0.619403	-0.392053	-0.141742	1.61888	1.81398	-0.308206	0.534629	1.24438	0.735801	0.473526	2.06764	0.428942
DNAJB4	1	-0.347686	-0.45792	0.413943	0.393629	-0.794483	0.836258	-0.509619	-0.753033	-0.378666	-1.01532	-0.71398	-2.1628	0.00820447	0.554464	-0.700492	0.0626999	-1.39879	0.0304624	-0.433249	-0.855469	-0.282912	0.149717	-1.28428	-0.927658	-1.43187	-1.62106	-0.171139	0.0523821	-0.82732	-0.633872	-0.731013	-2.08041	-0.201185	-0.200086	-0.379831	0.14215	-0.0141705	-0.617607	0.167051	-0.809729	0.437774	-0.853829	0.140319	0.183663	0.099855	-0.690629	1.58384	-0.0106283
DNAJC11	1	0.818087	0.941356	0.583339	-0.0357262	-0.422557	-0.410556	0.319097	-0.545259	-0.519376	-0.642976	0.771969	-1.50316	1.50621	0.493425	0.0294248	0.270863	0.184682	1.20806	-0.800881	1.33623	0.0460211	0.243388	0.491734	0.882461	-0.705005	-1.18237	0.470865	-1.24607	-0.101742	-0.654295	-1.3366	-2.86216	0.376777	-0.861011	-0.156373	1.20642	0.965632	0.33895	0.0737806	0.487536	0.04143	-1.15868	-0.0709677	0.39324	0.223433	-0.625477	0.698428	-0.732235
DNAJC13	1	-0.138683	0.55017	0.472338	0.326619	0.471432	0.467172	0.194944	-0.17539	0.877473	-0.974874	-0.224588	-1.00573	-0.292847	0.636074	-0.966533	-0.098915	-0.107164	0.654447	-0.387772	-1.1348	0.778595	-0.761021	-0.19096	0.64363	-0.408567	-0.352158	0.140971	1.22393	-1.04482	-0.510641	-1.06075	-1.1676	-0.122323	0.136977	0.16934	0.25844	0.603043	-0.589442	0.857058	0.641515	0.476359	-0.644837	-0.214764	0.101875	0.666289	0.0932163	1.38564	-0.768408
DNAJC7	1	1.44127	-0.0516307	-0.658222	0.238429	0.91531	0.292467	-0.718023	0.291967	0.224234	-0.754018	0.433205	-1.93284	0.695234	1.05942	0.654876	-0.40242	1.47225	0.585448	-0.809853	0.255062	1.41194	-0.558372	-0.371022	1.61289	0.491603	-0.307769	0.608199	-0.552544	0.021467	-0.114935	-0.300621	-1.6715	1.62317	0.214484	1.34331	2.33061	-0.141829	0.400123	0.682801	0.659813	1.19079	0.655256	0.572773	-0.0348251	0.229341	-0.150146	0.484371	0.500644
DNM2	1	0.31913	0.790492	0.907401	0.317378	-0.424362	0.960613	-0.0148956	-0.0944509	0.131735	-0.457316	0.234143	-0.821688	0.292573	1.24077	1.23809	-0.0219227	-0.970691	-0.0798173	-0.269548	0.303539	0.0293114	0.0894083	-1.25289	0.864682	0.07702	-0.882049	0.121477	-0.0852902	-0.331857	-0.804456	-0.96872	-1.38921	0.185989	0.225346	0.111645	1.40477	1.05965	-1.07036	-0.0463998	-0.217518	0.113439	-0.208914	0.771812	-0.232433	0.0300282	0.927273	2.214	-0.502785
DPH6	1	-0.346	0.276589	0.233406	-0.57002	-1.27512	-0.260055	-1.29771	-1.07394	-0.529545	-1.39648	0.370604	-1.70486	0.412614	-0.291987	-0.265241	-0.00879661	-0.578916	0.0516015	-1.22277	-0.489763	-0.414749	-0.591257	0.0596199	-0.628693	-0.766626	-0.595397	-0.633579	-0.654761	0.293179	0.0880245	0.159953	-1.10673	0.345991	0.505055	-0.671408	0.711746	-0.147094	1.03503	0.454191	-0.0253748	0.674499	0.344857	0.52995	0.560182	0.321434	-0.371959	-0.0672793	0.494285
DPM1	1	1.54932	0.780372	1.50078	0.631087	-0.289149	0.413844	0.126746	1.15799	-0.226571	-0.425456	0.785741	-0.818539	0.830836	0.686658	0.596731	0.476218	0.38344	0.544409	-0.537636	-1.20049	-0.500783	-1.04808	-0.649577	2.01153	0.175938	-0.288453	0.292667	0.234616	0.231072	0.484213	-0.859304	-2.33903	0.607699	1.41725	-0.0402443	-0.127337	0.870221	-0.275643	-0.0968196	0.528123	0.328423	0.433462	0.393683	-0.101093	0.227243	0.294413	0.670227	1.57175
DPP8	1	-0.317692	0.00835211	0.93131	0.411436	-0.800863	0.551468	-1.03907	-0.793038	-0.343741	-0.405478	-0.346519	-1.65747	-0.151974	0.0379504	0.725593	0.561814	-0.389351	0.0622172	-1.58371	-1.30825	-0.611476	-1.53131	-1.41672	-0.43745	-0.355043	0.187831	0.347806	0.390807	-0.0259445	-0.73935	-0.573591	-2.26973	-0.484093	-0.744847	-0.822873	0.257038	-0.565602	-1.28251	-0.893324	-0.649171	-0.695428	-0.360756	-0.739722	0.769672	-1.38345	0.163258	0.303485	1.05655
DPY19L1P1	1	-0.798784	-0.705661	-0.266329	-0.0355962	-0.504258	-1.11175	-0.658195	-1.44728	-0.486443	-1.6713	-0.23873	-1.62174	0.447506	-0.145613	-0.0209509	-0.176043	-0.373337	-0.815679	-0.486513	-0.858437	-0.00198271	-0.945518	-1.09616	-0.287188	-0.840082	-0.135518	-0.371197	-0.631367	-0.297808	-0.0151451	-0.803344	-2.08285	0.62034	-0.567089	0.457066	0.174863	0.142446	-0.14095	0.0286612	0.391427	1.55005	0.899953	0.715539	0.661014	1.14309	0.378469	0.429666	0.233976
DSE	1	0.417713	0.419253	0.990842	-0.613328	-0.0720925	-0.400096	-0.283018	-0.389751	0.561576	-0.0820876	1.06209	-1.78337	0.901785	0.0672058	1.70328	0.385622	0.0789626	-0.0515742	-0.01401	-0.0797855	0.300716	-0.195001	0.203283	0.128361	-0.583085	-0.107014	0.76244	0.190337	-0.0454266	0.0102436	-0.87235	-1.48249	1.38281	-0.13672	0.408958	-0.387693	1.02093	-1.28275	0.104281	0.467977	1.13903	1.14923	0.366726	2.08125	0.344354	0.669498	1.77094	0.665197
DTNB	1	-0.173499	0.781369	-0.0581559	-0.00426346	-0.518897	-0.112724	0.22519	-0.705347	0.039011	-0.447714	0.155858	-1.20247	0.580631	0.767173	0.336849	0.334346	-0.656031	0.210417	-0.624639	-1.19976	-0.746547	-0.82783	-0.90005	-0.19744	0.198916	-0.549752	-0.209494	-1.0454	-0.230365	-0.466031	-1.07521	-1.7953	1.24639	-0.723987	-0.57326	0.229191	0.858441	-0.856584	-0.0497589	0.506569	0.566781	0.433646	-0.538535	-0.375327	0.647379	-0.130457	0.995223	-0.277391
DUS2	1	0.312586	0.877639	-0.34186	-1.12066	-0.255798	1.51656	0.579716	-1.67434	0.236619	-0.566399	-0.0553074	-0.984681	0.917494	0.619529	1.09019	0.0856031	-0.215423	0.372132	0.15764	-1.08511	1.385	-0.407674	-0.252602	0.722858	0.921123	0.42066	-0.701445	-0.434264	0.0378999	-0.250619	-0.387806	-1.30871	0.937373	-0.894654	0.551165	1.2724	1.04821	-0.203766	1.02086	0.304585	1.87185	0.204926	0.628229	1.68634	0.454554	0.370419	1.7758	0.331967
DUSP1	1	0.680886	0.289646	0.648847	-0.0414332	0.325778	0.288125	-0.368605	0.325742	-0.357456	-0.826681	-0.275419	-0.913695	-0.307697	-0.0863402	-0.211156	-1.5068	-0.857799	-1.01159	-1.21219	-0.0431887	-1.72383	-0.552667	-0.992106	-0.485085	-1.07771	-0.436267	-0.877205	-1.15554	-0.485253	-1.02697	-0.596268	-1.46731	-0.437308	0.0493678	-0.290424	-0.642721	-0.208786	-0.519364	-0.374529	-0.364619	0.100062	-0.202892	-0.0230914	-0.323045	-0.994274	-0.064275	-0.17798	0.817068
DUSP13	1	1.60239	1.27461	1.33627	0.810948	0.627877	1.22696	0.777016	0.646108	-0.668532	-0.581811	0.117559	-0.56223	1.8505	0.907671	1.50345	-0.00311798	0.880426	1.3211	-1.82429	0.540959	0.162275	-1.51683	-0.0478435	0.889564	-0.426828	-0.631239	0.736057	-0.288606	0.493109	-0.177129	-0.351996	-3.01804	-0.207565	0.262007	-0.601035	0.575587	0.688039	-0.551034	-0.300711	1.07006	0.838299	-0.86037	-0.573828	-0.245067	0.466871	-0.860063	0.223318	0.772763
DUSP16	1	0.771191	0.552617	-0.647047	-0.116237	-0.660898	0.831264	0.373095	-0.0135078	-0.518195	-1.07936	-0.00920422	-0.927476	-0.374077	0.609066	0.219383	-0.940662	-0.739095	-0.685728	-0.163002	-0.994128	-1.15104	-0.0742062	-0.460792	-0.771226	-1.8766	-0.535099	-2.07172	-0.651888	-0.742351	-1.17367	-0.677592	-2.27489	0.527661	-0.0362265	-0.376772	-0.488581	0.0789147	-0.204896	-0.440673	-0.138048	0.391259	-0.302239	0.609149	-0.633573	-0.51978	0.6355	0.101196	-0.729964
DUSP27	1	1.67205	1.82912	1.05526	1.15741	1.31365	0.546085	0.164283	0.293096	0.263004	-0.847155	0.203611	-1.55488	-0.378508	0.986528	-0.336359	-0.895411	0.189441	-0.561759	-0.874714	-0.818654	-0.922088	-0.651789	-0.480161	0.38456	-0.36681	-0.943086	-1.02928	-1.02586	-0.724716	-0.795464	-1.62461	-2.57502	-0.737605	-0.814556	-0.76516	-0.0363976	-0.666459	-1.03814	0.0487875	0.293654	-0.0725224	-0.0206131	-0.397461	0.141639	-0.439073	-0.603944	0.790352	-0.244254
DYM	1	-0.420248	-0.523742	-0.898262	-1.30158	-0.779026	-0.652989	-1.19759	-1.29315	-0.575412	-1.73306	-0.789578	-2.32174	-0.405548	-0.699428	-0.0935131	-0.661195	-0.549869	-0.382541	-1.08016	-0.517168	-1.05132	-1.87648	-0.464417	-0.09449	-1.44174	-0.780271	-0.773897	-1.125	-1.21565	-1.04713	-1.70578	-2.40402	-0.00626244	-0.229351	0.451464	0.00419551	-0.436513	0.413562	0.417368	-0.498884	0.488117	0.640043	1.03048	-0.70467	-0.546535	0.0599647	1.23236	0.692697
DYNLT1	1	-0.136312	-0.334418	0.235009	0.110414	1.39234	0.506718	-0.399846	0.108178	-0.34843	-0.311315	-0.00292933	-0.476502	0.65355	0.0995875	0.012154	-0.432362	-0.793095	-0.0712853	-1.137	-0.402178	-0.424082	-0.663813	-0.664313	0.132027	-0.674393	-0.339352	-0.476549	-0.476276	-0.872379	-0.603268	-0.190469	-0.752388	-0.211332	-0.474551	0.0402949	-0.396185	0.398336	-0.571172	-0.78903	-0.683542	-0.297623	-0.424187	-0.441574	-0.0644491	-1.24484	0.0706374	0.352731	0.0942624
DYRK1A	1	0.644729	0.724789	0.385651	0.396596	0.0534126	0.808862	-0.377639	-0.695987	-0.218447	-1.51556	0.140899	-2.46749	0.513238	0.489316	0.408797	-0.450103	0.10007	0.517976	-0.889184	-0.537225	0.0735263	-0.463098	-0.0566249	-0.296939	-0.900271	-0.778896	-0.622062	0.100341	-0.62673	-1.6155	-1.0074	-3.21852	0.000129402	-0.11446	-0.582259	-0.378832	-0.418877	-0.86093	-0.556525	-0.432929	-0.0934752	-0.797514	-0.0688428	-0.050835	-0.499159	0.211404	0.39543	0.0685621
DYSF	1	1.34901	0.135094	0.964581	0.4479	0.54193	0.675267	0.646729	0.22771	0.287296	-0.375148	0.633862	-2.12671	0.832863	0.293772	0.91927	-0.160396	-0.261982	0.437507	-1.57585	0.200459	-0.735715	-0.606101	-0.116741	0.0464801	-0.856339	-0.522662	-0.456133	-0.646714	-0.453852	-1.20432	-1.11004	-2.78587	-0.573696	-0.294498	-0.668183	0.0450713	-0.133014	-0.0515699	-0.556939	-0.0214071	-0.0670219	-0.0683324	0.248707	0.0562708	-0.84371	-0.235962	0.439531	-0.0420281
E2F3	1	-0.0922593	-0.638518	0.365248	-0.745653	-0.256931	0.353564	0.357068	-0.85045	-0.0293822	-0.619515	0.134905	-1.5662	0.0758232	0.387923	0.419738	-0.315703	-0.135761	-0.155904	-0.680001	-0.471726	-0.0516497	-0.741071	-0.601522	-0.410802	-0.745911	-0.53371	0.00799878	-0.192026	-0.424145	-0.909727	-1.34347	-1.87017	0.275449	-0.261364	-0.923925	0.100877	0.584317	-0.661535	-0.298161	0.494556	0.710173	-0.417832	1.05592	0.610967	0.03582	0.242979	0.917278	0.992976
EAF1.AS1	1	1.00962	1.58412	0.585419	0.419595	0.38731	1.65524	0.287491	0.405276	0.662372	0.355977	0.378698	-0.918816	0.588768	0.503991	0.314488	0.513591	-0.0533048	0.308033	-0.0676483	0.0924592	-0.444524	0.132921	0.0310712	-0.0863449	-0.068325	-0.407903	-0.275374	0.172848	-0.420495	0.55354	0.441525	-0.470925	-0.533041	-0.333206	0.0441444	0.440727	-0.539149	-0.0295144	-0.311702	-0.568043	0.513288	-0.360038	-0.142965	0.341267	-0.179695	-0.0697799	0.364001	-0.385277
EEA1	1	1.36685	0.88205	0.16987	0.581529	0.354734	0.64648	0.3189	0.95907	-0.310063	0.242277	-0.378383	-0.712482	-0.816951	0.306135	-0.430494	-0.0906097	0.268723	0.0411064	-0.78131	-1.20719	-0.0359153	0.510623	-0.957171	0.20589	-1.19842	-0.807608	-0.91195	-0.641702	-0.190228	-0.669697	-0.962576	-0.918215	-1.27829	-0.696598	-0.940433	1.28927	-0.461352	0.648333	-0.133143	-0.0507083	0.506818	-0.566684	0.0628924	0.0871513	-0.5055	-0.481259	0.50711	0.868108
EFR3A	1	1.03748	0.520491	0.568429	0.298506	0.681664	0.504466	-0.157035	0.526782	-0.0313156	-0.215229	0.570679	-0.967681	0.384969	1.0917	0.644963	0.458842	0.560583	0.24935	-0.700368	0.462277	-0.875191	-0.906473	-0.745023	0.248952	-0.677803	-0.452318	0.926428	0.0138628	-0.567563	-0.0311358	-0.641221	-1.91817	0.398057	-0.057079	0.0513218	1.23622	-0.163085	1.07674	-0.655064	0.0464565	0.645593	-0.667225	0.844331	0.412714	0.163291	-0.0559203	0.734769	0.655443
EGLN3	1	-0.115738	1.3015	1.00506	-0.481614	-0.697149	-0.415718	-0.757383	-0.125443	0.0722558	-0.0664363	0.521705	-2.74475	0.313876	-0.0965846	0.600841	-0.746794	0.0388275	-1.75304	-0.840582	-0.470819	-0.757037	-0.489576	-0.0894667	-0.403738	-0.875555	-0.605559	-0.274614	-1.10711	-0.127488	-0.852208	-1.05351	-2.55522	1.09774	-1.14221	-0.715631	-0.734749	-0.954575	-0.989458	0.0987917	-0.330166	1.21175	0.492868	0.750204	0.564791	0.561315	-0.169385	0.612108	-0.290489
EGR1	1	-0.402774	-0.384976	-0.411514	-0.555571	-0.497008	-0.314008	-0.698136	-0.255639	-0.551371	-0.758477	-0.435269	-0.906071	-0.587414	-0.530933	-0.513438	-0.860683	-0.687978	-0.687578	-0.678668	-0.38879	-0.882577	-0.600573	-0.47698	-0.518344	-0.633784	-0.658329	-0.878971	-0.622231	-0.492005	-0.824628	-0.688069	-1.12112	-0.162074	-0.243531	-0.143591	-0.479144	-0.368144	-0.239778	-0.285516	-0.308397	-0.155013	-0.252628	-0.107424	-0.0721422	-0.704765	-0.347946	-0.405715	-0.132703
EGR3	1	-0.060826	-0.164095	-0.123328	-0.258596	-0.212733	-0.146595	-0.189625	-0.0530748	-0.151462	-0.214947	-0.0796297	-0.150536	-0.124749	-0.149218	-0.224602	-0.237792	-0.0552796	-0.177034	-0.258596	-0.258596	-0.258596	-0.128285	-0.258596	-0.147117	-0.258596	-0.184991	-0.193356	-0.239976	-0.100959	-0.236845	-0.258596	-0.127177	-0.129175	-0.207822	-0.148895	-0.219639	-0.155609	-0.203501	0.0112337	-0.179983	-0.0507973	-0.211624	-0.125756	-0.0697436	-0.188765	-0.204486	0.0275319	-0.13016
EHBP1L1	1	1.69315	1.87916	1.14023	0.831906	1.41232	0.924201	0.925753	1.07499	0.965794	0.296588	-0.0600648	-0.332626	0.949339	0.816326	0.429529	0.214796	0.158721	0.693532	-0.25586	0.422336	0.30622	-0.748517	0.255271	0.518126	-0.680009	-0.112316	-0.0762279	-0.377166	-0.340367	-0.344801	-0.650925	-2.85563	0.250763	-0.266922	-0.348932	-0.126996	-0.295018	-0.65273	-0.933368	-0.0841447	-0.449971	-0.163397	-0.46694	-0.478793	-0.329463	-0.596068	0.330341	-1.09583
EIF1	1	-0.529162	-0.468084	-0.785431	-0.673469	-0.505935	-0.471269	-1.49156	-0.409039	-0.717054	-0.469874	-1.09334	0.310268	-1.22515	-0.519564	-1.09166	-1.08291	-0.55833	-0.573307	-0.558997	-0.188225	-0.248876	-0.622675	-0.367056	-0.344595	-0.913745	-1.11777	-0.927854	-0.464593	-0.380899	-0.593683	-0.379681	-1.18784	-0.306989	-0.423645	-1.1262	-0.733148	-0.924749	-0.121951	-0.391646	-0.59227	-0.82228	-0.471169	-0.710967	-0.288709	-0.0869587	-0.52311	-0.331687	-0.336101
EIF1AX	1	0.0525095	-1.15306	-0.573785	-0.924618	-0.673919	-0.382008	-0.586222	-0.356557	0.0282712	-0.582655	-0.804343	-0.855427	-1.19678	-1.06541	-0.475207	-1.04123	-0.814574	-0.169307	-0.826558	0.120314	-0.666199	-0.389787	0.0438856	-0.629338	-1.0102	-1.48863	-0.473672	-0.603483	-1.00078	-1.31066	-0.605914	-2.30074	-1.32071	-0.309655	-1.06724	0.246513	-0.155637	-0.586305	-0.693264	0.00596876	-0.0423867	-0.421498	-0.074937	-0.838545	0.346371	-0.504106	-0.0335407	-0.404323
EIF2AK3	1	0.797642	0.848466	-0.253212	-0.148586	-0.212501	0.726058	0.181761	-0.590267	-0.38648	-1.33894	-0.472528	-1.48527	0.421546	0.610679	0.100435	0.296923	-0.596178	-0.167814	-1.10028	-0.468086	-1.0623	-1.47328	-1.11299	-0.873833	-1.14597	-0.932743	-0.759683	-1.38668	-1.32514	-1.1345	-1.5758	-2.08071	0.151349	-0.430601	-1.58687	-0.232278	-0.454928	-1.17854	-0.442376	-0.367968	-0.443223	-0.933913	-0.229214	-0.115411	-0.767014	-0.506813	-0.478219	0.201596
EIF2AK4	1	1.49122	0.41661	0.714522	-0.447149	-0.805842	1.1045	-1.16693	-0.060819	-0.366257	-2.08334	0.425307	0.459383	-0.167448	0.39726	0.457601	-1.08237	0.0740851	0.143399	-0.910466	1.38454	-0.262605	-0.587395	-0.0274619	0.0871077	0.41792	0.328448	-0.107949	-1.40562	0.545718	-0.783577	0.138245	-0.891082	-0.371691	-0.0842525	0.287203	1.0136	-0.306198	-0.279697	-0.419491	0.594643	0.975494	0.398871	0.115468	-0.00307335	0.233428	-0.0433426	0.0379419	0.602505
EIF2B5	1	-0.621851	1.17374	0.487912	-0.335244	0.678164	0.0949831	-0.293853	-0.275188	0.327331	0.47681	-1.04885	-1.1748	0.209965	-0.281473	-0.301432	0.829003	-0.6287	-0.715727	-1.08424	0.126551	0.930185	-0.529072	-0.766541	-0.159008	-0.483441	-1.03185	-0.0576774	0.0341039	-0.735772	-0.519976	0.355098	-1.38913	0.311992	-0.0594078	-1.45222	0.201721	-0.129367	-0.88182	-0.14263	0.542544	-0.385062	0.321344	-1.12279	1.01619	0.41051	0.65363	0.407124	-0.539042
EIF2S3	1	-0.358808	0.321114	0.197234	-0.376153	-0.512841	0.253966	-1.32029	-0.311747	-0.397817	-0.224074	0.041161	-0.617343	-0.115589	0.136924	-0.435527	-0.521949	-0.56225	-0.442277	-1.42489	-0.521506	-0.253096	-0.952987	0.125939	0.230723	-0.267452	-0.842392	-1.07934	-0.202354	-0.993325	-1.49523	-0.767509	-1.82287	-0.175401	-0.479503	-0.465851	-0.0723601	-0.801197	-0.645673	-0.249276	-0.267004	-0.121074	-0.280288	-0.325142	0.594249	0.0119706	-0.364213	0.149924	0.162228
EIF3J	1	0.725971	1.66532	0.548971	1.81331	-0.0556477	1.06004	0.183978	0.960473	-0.506044	-1.15259	1.78674	-0.850674	0.639766	0.336224	1.37268	0.0805046	-0.899514	0.620426	0.312319	0.705783	1.34706	0.202731	-0.391925	-1.10351	0.5646	0.530151	0.343554	-0.668492	-0.196118	0.154663	0.309099	2.60117	-0.546571	-0.688156	-0.455073	-0.0476703	-0.0421012	-0.427314	0.00324375	-0.425476	0.312274	-0.106493	-0.527544	0.0278215	-1.318	-0.442345	-1.35838	1.26833
EIF3K	1	1.25942	0.392275	1.72158	0.865483	0.314934	0.580697	-0.389019	0.214198	-0.0182709	-0.0550592	-0.0302903	-1.14625	0.87062	1.97669	1.69232	0.167199	0.824545	0.502657	-0.913402	-0.272735	-0.276977	-0.164401	-0.271131	0.732088	-0.99426	0.176833	-0.0419241	0.09339	0.222475	-1.50955	-0.409569	-1.975	0.837222	0.446873	-0.437723	0.751455	-1.13921	-0.219432	0.78431	-1.13562	-0.00384906	0.680687	0.277876	1.04968	0.737556	-0.0789285	1.00208	0.0391533
EIF4EBP2	1	0.46082	0.683999	0.871311	2.48452	0.536662	0.936859	0.111482	0.430598	-0.00624425	-0.0721346	-0.383083	-0.920787	0.208341	-0.426452	1.24535	1.71331	-0.26673	0.689335	-0.679213	-1.06576	-0.0133258	-1.89859	-1.12427	-0.626541	0.0539088	-0.89215	-0.200792	-0.0260886	-0.888566	0.445207	-1.3982	-1.79265	-0.906249	-1.36222	-0.956824	0.381728	-0.628831	-0.97769	-0.464258	-1.87639	1.08502	-0.203974	-1.5244	-0.0681167	0.564021	-0.785656	1.48326	0.587226
ELP2	1	0.321739	0.354283	0.455335	-0.0462576	0.405606	0.314265	-0.866638	0.0964467	-0.551238	-0.499471	0.14564	-0.713986	0.261332	-0.0791645	-0.301585	-0.155511	-1.0048	0.219725	-0.193959	-0.988925	-0.46954	-0.365289	-0.777202	-0.349578	-0.797216	0.10265	0.010083	-0.0124603	-0.374734	-0.220766	-1.08413	-2.01469	0.25463	0.289801	-0.666444	0.765324	1.07765	-0.818866	-0.0952555	0.650949	0.0577487	-0.458655	-0.409781	0.00353043	-0.699288	0.357154	1.07759	-0.487374
EMC10	1	2.27275	1.31953	1.83905	0.887224	1.20158	1.65649	0.887132	0.820923	1.21616	1.016	1.94603	0.172344	1.50569	2.31893	1.58257	1.05024	1.23245	1.08966	0.705566	1.21942	0.595664	0.696643	0.674349	0.94081	0.547112	0.426021	0.250802	-0.0162174	0.649504	-0.235116	0.0296598	-1.57817	0.393604	0.446069	0.816665	0.402743	0.709217	0.201295	0.32276	0.612158	0.383611	0.174729	-0.216997	1.10618	0.467408	-0.502786	1.04736	0.837554
EMC3	1	0.986852	0.274691	0.46374	-0.0446434	0.132538	0.444812	-0.53288	0.212964	-0.574774	-1.0888	0.671736	-2.05593	0.218698	-0.207055	0.437784	-0.100763	-0.646426	1.13872	-0.808714	-1.01436	0.0921751	-0.966279	0.0650685	0.420631	-0.366865	-0.624382	-0.0821829	-0.228959	-0.0128586	-0.892603	-0.577917	-2.75934	0.781634	-0.288585	-0.636633	0.938257	0.648242	-0.447281	-0.0458066	0.689453	0.683206	-0.131364	-0.15145	1.14141	0.268381	0.581409	1.2072	0.465088
EMSY	1	0.902104	1.5338	0.94793	0.324119	-1.05855	1.19848	-0.951854	-0.508756	-1.24807	-1.60723	0.839416	-1.13867	1.59743	1.34292	0.0464352	0.770901	0.310113	0.17397	0.238301	0.845986	1.24421	0.443657	-0.998445	-0.0432658	0.24511	0.144474	-0.949846	-0.650246	0.173305	0.109199	-1.80691	-1.4147	0.478424	0.356199	-0.0511972	1.61412	-0.34168	1.75641	-0.135695	1.07549	0.397362	-1.61349	-0.489198	1.13875	0.296053	-0.118562	-0.596502	0.225085
ENTPD1.AS1	1	0.324504	-0.0556617	0.439505	0.481048	0.411072	0.493293	-0.11555	-0.855157	0.300457	-0.555334	1.36949	-2.23456	1.24314	1.3422	1.14934	0.884903	0.0470869	1.27512	-1.03571	0.592936	-0.224856	-0.288238	-0.555604	0.463459	-0.315151	-0.635922	0.304388	0.37388	-0.159876	-0.884211	-1.38138	-2.5984	-0.056962	0.0192012	-0.518765	1.83269	0.938468	-0.545161	-0.0395754	0.455548	0.479601	0.291415	1.12117	1.53569	0.212253	0.651057	0.942531	0.937182
EPB41	1	0.666557	0.0555329	-0.135407	-0.793486	-1.36788	0.111918	-0.706924	-1.00761	-0.320159	-2.70309	0.955423	-0.88055	1.57821	1.06932	1.01746	-0.62452	-1.30889	-0.00945954	-1.04178	-0.609193	-0.562357	-1.26392	-0.330605	0.681499	-0.584656	-0.902724	0.198928	-0.801616	0.419492	-1.49577	-1.26854	-1.27463	1.24379	-0.298007	-1.23015	0.646484	-0.355426	0.430971	-0.102226	0.466284	1.15232	-0.282715	0.476145	1.7923	1.62803	-0.357838	-0.0189985	-0.517742
EPM2A	1	0.515577	-0.263907	-0.983027	0.217162	0.0677584	0.179255	-0.161388	-0.899222	0.49335	-2.18006	0.885348	-2.63721	1.46915	1.11191	0.0832887	0.195164	1.01503	-0.0703319	-1.61756	-0.633543	-0.593207	-0.353477	-0.574573	0.298256	-1.26689	-1.31175	-1.05036	-0.340937	-0.258182	-1.82366	-2.39879	-2.24573	-0.0288801	-0.345943	-0.0762709	0.684652	0.848317	-0.863868	0.00531725	-0.135175	0.0954187	0.144523	0.470959	1.49526	1.27911	-0.502105	0.474065	-0.42101
EPS15	1	1.23041	1.16884	1.42412	0.977404	-0.173282	1.77508	0.00330333	1.3794	0.430518	-0.83026	0.863593	-0.828737	1.0545	0.286003	2.24905	0.100949	0.245421	0.815573	-1.07273	-0.668139	-0.994566	0.211329	0.0147984	0.546612	-0.568556	0.258129	0.257753	0.173553	0.149259	-0.882044	-1.57945	-3.42511	0.120904	0.177574	-0.430023	1.10391	1.09972	-1.11165	-0.412683	0.764744	0.754972	-0.335669	0.430339	0.974001	-0.360686	0.679845	0.482702	1.18662
ERCC5	1	-0.712862	0.284109	0.074882	0.417678	1.00285	-0.252945	0.253214	-0.630701	0.0885906	-0.0727201	0.448846	-0.0744136	-0.425421	0.768772	0.26629	0.477994	0.688906	-0.327227	-0.207069	-0.406273	1.02894	0.368619	0.966533	1.00738	0.228745	0.546409	-0.431428	-0.294895	0.424047	-1.25243	-0.594477	-0.797812	0.16014	1.11893	0.206439	1.20555	-0.259534	-0.895926	-0.253158	1.6064	0.756066	-0.260157	0.237031	2.17442	0.50979	0.291385	2.34131	0.773254
ERCC6L2	1	0.630276	0.285016	-0.635333	0.252007	0.854666	0.574827	0.295099	-1.00456	0.300771	-1.87374	-0.634639	-1.90805	0.643013	0.806783	0.246969	0.094584	-0.116058	-0.179447	-0.0202377	-0.246295	0.556694	-0.300987	0.258675	0.350567	-0.485416	0.222415	1.11515	0.389709	0.153209	-0.263549	-0.449792	-1.23851	0.979067	-1.12379	-0.805535	-0.211713	-0.161188	-0.562774	0.121642	0.0824264	0.572968	0.521078	0.749632	0.425488	0.27051	-0.458576	0.882776	0.592483
ERGIC1	1	0.886022	0.0424832	-0.0777265	0.156816	0.0648091	0.277784	-0.21536	-1.59308	-0.0132135	0.872859	0.360814	-0.573541	0.320425	0.65381	-0.196557	-0.638531	-0.0270771	0.209954	-0.368368	0.982307	-0.512027	-0.365061	-0.62979	-0.616543	0.345319	-1.54082	-1.21478	-1.44097	-0.730053	-0.862769	-0.604609	-1.82434	0.512594	0.23292	0.157342	1.21806	0.404057	0.619987	-1.11207	0.836351	0.0121928	0.33926	-0.140275	0.0211535	-0.465383	-1.66537	1.06889	0.589954
ERP44	1	0.235455	0.0698155	-0.636575	-0.456536	-0.841589	-0.270619	0.401632	-0.607724	-0.268263	-1.04784	0.506223	-0.567317	-0.120307	0.173411	0.731977	-0.209074	-1.34316	0.119052	-0.824287	-0.251645	-0.598844	0.579211	-0.598885	-0.72893	-0.346362	-0.187413	0.131248	-1.04746	-1.30884	-0.324874	-0.914034	-2.4264	-0.029723	-0.0118401	-0.0342378	-0.573551	-0.604417	0.139153	-0.0847989	-0.680777	0.63428	-1.09031	0.302807	-0.400495	-0.389821	-0.490385	0.181598	-0.738234
ERRFI1	1	0.0393006	0.261078	-0.199334	0.0881788	0.282185	0.23325	-0.200481	-0.0809823	-0.239747	-0.77793	-0.144011	-0.678497	-0.22708	-0.0703564	-0.136853	-0.404737	-0.230881	-0.323149	-0.715278	-0.212093	-0.369949	-0.261649	-0.36292	-0.359728	-0.39344	-0.549346	-0.853603	-0.731116	-0.255138	-0.644082	-0.47292	-1.00171	0.277016	-0.389816	-0.440094	-0.00985021	-0.191277	0.132204	-0.343647	-0.0380776	0.155792	0.154332	-0.0139303	-0.0990689	-0.117175	0.0703223	0.225607	0.0412956
ERVK13.1	1	-0.288995	0.176416	0.982063	0.996577	0.617488	-0.567186	-0.104757	0.192648	-0.174322	-0.0987694	0.619065	-0.188427	-0.0817791	-0.0272497	0.0551286	1.31356	-0.13845	0.815935	-0.668561	-0.422783	0.384017	-0.693347	0.792222	-0.120122	-0.247382	-0.179437	0.530367	-0.109361	-0.318597	-0.252423	-0.387541	-1.01886	0.640184	-0.26286	-0.525121	0.409646	0.520246	-0.0344634	0.178357	0.579222	0.645611	-0.501993	-0.125264	-0.141984	-0.00648421	-0.337748	0.878556	-0.386184
ESF1	1	-0.735513	-0.0744666	-0.961783	-0.737024	-0.176176	0.391433	-0.281945	-0.995101	0.45196	-1.68845	1.09929	1.87882	0.392856	0.217532	0.156929	0.132544	0.077139	0.298386	0.440853	-0.295663	1.56543	1.02539	-0.721754	0.887302	0.500906	0.320551	-0.0293609	0.618183	-0.168862	0.248779	0.682191	2.42354	-0.530198	-1.57071	-0.784782	0.646558	-0.0583309	-0.222683	-1.01837	1.06579	-0.886772	-0.600424	-0.0726559	-0.0387593	0.224815	0.0951717	-0.214424	-1.10887
ESR2	1	3.33661	2.1878	1.11754	-0.190804	1.46783	1.65114	1.56905	1.35413	1.05054	1.45385	2.38442	-0.909107	1.35818	0.622856	1.80327	0.0789509	-0.486432	-0.0331571	-0.3294	-0.252128	0.57247	0.200037	0.678024	0.630178	0.254513	1.42345	0.192516	0.148676	-0.0945007	0.452954	-0.841951	-1.45232	0.836339	-0.598749	0.147067	0.00710403	-0.0545095	0.53194	0.240434	1.2709	1.09726	-0.0589545	0.220006	1.13084	0.943969	-0.543281	2.45438	-1.31775
ETNK1	1	0.0620967	-0.489365	-0.779851	-1.17176	-0.698813	-0.339638	-0.0867732	-0.0319041	-1.02729	-0.455856	0.0945423	-1.60851	0.244	0.0866326	-0.338743	-0.0165978	-0.966581	0.0460064	-0.165781	-0.817411	-0.82442	-0.68418	-0.204224	0.164076	-0.349456	-0.128411	-0.381177	-0.126242	0.027543	-0.597604	-0.682321	-2.2159	0.480074	0.301397	-0.535997	0.4724	0.778452	-0.198893	-0.368921	-0.237814	0.988641	-0.0391766	-0.213238	-0.234005	0.031066	0.240329	0.70941	0.289048
EXOC1	1	1.46888	-0.343921	-1.13353	-0.787564	-0.792571	-0.394314	-0.193068	0.108177	-0.226899	-0.538054	-0.397847	-0.960114	0.580539	-0.479666	-0.185543	-0.0691872	-0.536057	-0.136906	-1.36884	-0.797801	-0.424965	-0.835601	-0.568812	-0.474581	-0.540132	-1.27043	0.215369	-0.338272	0.522867	-0.815611	-1.07971	-1.99258	-0.246144	-0.606774	-0.562156	0.843875	0.131767	0.331537	-0.650935	-0.122798	0.700819	-1.23555	0.908557	0.182703	-0.492851	0.0442488	0.0971038	-0.816635
EXOC5	1	-0.458961	-0.156549	-1.12459	-0.724571	-0.243174	-0.493753	-0.335451	-1.35865	-0.858602	-0.801631	-0.167113	-1.09371	-0.244517	-0.337317	-0.71155	-1.30389	-0.924489	-0.120811	-0.230867	-0.423441	-0.318194	-0.669214	-0.962981	-0.224364	-1.09549	-1.09359	-0.594398	-0.0840163	-1.15268	-0.784471	-0.921735	-2.27114	-0.279559	-0.82652	-0.649476	1.12599	0.0025338	-0.388807	-0.199729	-0.722285	-0.0702611	-0.494012	0.362207	-0.0618177	0.0144406	-0.494044	0.448835	0.1627
EXOC6B	1	-0.8672	0.77262	-0.141913	-0.955047	-0.692028	0.213993	-0.132064	0.0171154	-0.117569	-1.06214	-0.120625	-2.07163	0.501622	1.08111	-0.066626	-0.0518926	-0.268313	0.601661	-0.967207	-0.517426	-0.628137	-0.641546	-0.619787	0.278864	-0.432204	-0.242285	-0.728798	-0.599895	-0.330122	-0.272472	-1.47134	-2.34147	0.470052	0.154428	-0.0846522	1.22532	0.372864	-0.0495798	0.589946	0.610241	1.49107	0.0234526	1.11551	0.275157	0.268951	0.0958048	0.694707	0.823713
FAM118A	1	-0.395909	-0.0757015	0.437688	-0.55036	-0.797175	0.303566	-1.42513	-0.932288	-0.388527	0.177981	0.631636	-2.31993	-0.0124954	0.869833	0.46756	-0.892384	0.0223614	-0.455897	-1.32017	-0.929514	-0.85781	-0.0860193	-1.62802	0.592934	-1.66576	-0.825145	-1.15509	-1.12129	0.152383	-0.984712	0.544547	-2.18955	1.98973	-0.7228	0.751717	0.939316	1.04385	0.649522	1.51572	-0.401758	0.407725	-1.25765	2.06638	0.911493	-0.111899	1.26053	0.230312	0.0281502
FAM120A	1	-0.457671	-0.626349	-0.021446	-0.795816	-0.353701	-0.0109805	-0.532752	-0.688639	-0.687564	-1.48923	-0.281011	-1.97242	0.11947	0.140186	-0.301622	-0.32065	-0.269968	0.141457	-0.844137	0.367335	0.149565	-0.627046	-0.946505	-0.300134	-1.33449	-0.891349	-0.670358	-0.56914	-0.814477	-0.0554374	-1.15509	-2.74269	0.211933	-0.811863	-0.682181	-0.173627	0.138857	0.300962	-1.11174	0.199426	0.0457459	0.507333	1.07717	0.295001	-0.0182358	-0.196564	-0.576142	-0.462794
FAM133B	1	0.292127	1.19052	0.925638	0.830508	1.10258	0.0593107	1.60583	0.446182	-0.623009	-0.256976	-0.0481669	-1.05111	-0.7299	0.668487	1.13096	-0.466152	-0.432129	-0.301321	-0.636692	-1.60204	0.414833	-0.595005	-0.760932	-1.54472	1.63345	0.33829	0.048655	0.147332	-0.181532	0.12795	-0.662394	2.88014	0.192489	-0.989743	0.319142	0.190315	0.748646	0.79264	-0.365486	-0.295219	0.249823	-0.771813	0.91333	0.85746	0.403707	1.27192	0.11294	1.63637
FAM168B	1	-1.51148	-0.972083	-0.362059	-0.0589429	-0.99157	-0.404387	-0.621834	-0.0183621	-0.447822	-1.94465	0.12309	-2.38377	0.0684046	-0.026746	0.0708019	-0.0983795	-0.979306	-0.841476	-1.9973	-0.406496	-0.310514	-0.797418	0.559127	-0.869792	-0.840983	-0.0176351	-0.703476	-0.517802	-1.49008	-1.0149	-1.55369	-2.23964	-0.0653261	0.00830469	-0.892285	-0.118795	-0.545022	0.316425	0.212855	0.791025	0.544698	-0.295737	0.244314	0.586573	0.312714	-0.807103	0.899232	-0.476091
FAM172A	1	-0.178305	0.374508	-0.939528	-0.0651636	-0.563277	-0.158537	-0.849003	-0.76559	-0.947335	-1.46637	0.522638	-2.16421	0.0376463	-0.18416	-0.290659	-0.672913	-0.693122	-0.350828	-1.18132	-0.761938	-0.664663	-0.555216	-0.348726	-0.848407	-0.799541	0.268501	0.291848	-0.44256	0.0216321	-1.09935	-0.951924	-1.90584	0.72352	-0.632303	-0.114209	0.612227	0.531963	-1.19824	-0.0871257	-0.262335	1.03529	0.0142808	0.920557	0.407824	0.273791	0.0692618	0.808267	0.979791
FAM193A	1	-0.810298	-0.444201	-0.338914	-1.53992	-0.817419	-0.74904	-0.691723	-0.912847	-0.380959	-1.54921	-0.102038	-3.32047	-0.335631	-0.689977	-0.242501	-0.234388	0.181024	0.417097	-1.84721	-0.373872	-0.0620502	-0.743213	-0.23106	-0.0657562	-1.14013	-0.881674	-1.18077	-0.603479	-0.322706	-0.297958	-0.996629	-1.01063	0.201534	-0.00529298	0.186127	0.750601	-0.282739	0.0951562	-1.00322	-0.392116	0.498313	0.0179748	0.388064	0.435684	0.0607046	-0.528174	0.73751	-0.195013
FAM222B	1	-0.623944	0.0819014	0.421166	-0.170689	0.0785683	1.08229	-1.08932	-0.408167	-0.342051	-1.11764	0.338471	-3.32895	0.412423	1.00782	0.285731	-0.625259	0.0579496	0.215702	-1.22344	-0.156631	-0.539321	0.498336	-0.374064	-0.918925	-0.565728	-0.848189	-0.664609	-0.0838598	-0.586416	-0.163062	-1.34919	-2.63853	-0.49954	-0.756727	0.158189	1.40176	1.64969	-0.084959	0.0953561	0.107554	0.815523	0.347828	0.854362	0.991373	0.589168	0.840423	0.484003	0.651398
FAM49B	1	-0.233864	-0.553707	-0.541957	-0.685115	-1.1148	-0.520633	-0.544139	-0.601098	-0.0865769	-0.674008	0.0454135	-1.28794	0.267446	-0.686714	0.0350394	-0.268117	-0.0256857	0.085163	-0.516268	-0.367477	-0.405457	-0.232129	-0.412374	-0.0083946	-0.199796	-0.696441	-0.602349	-0.623251	-0.594883	-0.937378	-0.646853	-1.44427	0.164596	0.202329	-0.40957	-0.148174	0.0526919	-0.103133	-0.147825	0.127438	0.679042	-0.174159	-0.00720032	-0.28649	0.110785	0.156972	0.766118	0.316286
FAN1	1	0.125185	-0.537267	-0.844573	0.356031	-0.842889	0.20571	0.0962668	0.161262	-0.543658	-1.37666	-0.0128825	-1.27907	0.38916	0.532853	0.226439	-0.173655	-0.232548	-0.809449	-0.106072	-0.75402	-0.0545433	-1.30112	-0.134644	0.745046	0.00652139	0.112663	-0.894911	-0.70624	-0.444811	-1.05564	-0.871837	-1.16528	-0.94835	-0.93916	0.342784	0.277088	1.16132	-1.20626	-0.211553	0.488936	-0.11581	0.223089	0.262557	0.535744	-0.408831	-1.06469	0.79082	-0.0850953
FAR1	1	0.569161	0.485054	0.268401	-0.518833	0.0905457	0.045953	-0.367317	0.0124908	-0.339751	-0.406961	0.0326772	-1.4271	-0.0818357	0.235463	-0.120791	-0.251513	-0.832325	0.243608	-0.580961	-0.860709	0.287447	-0.898245	0.217173	-0.570785	-0.427134	-0.922703	-0.304773	-0.647364	-0.311161	-1.22913	-0.722968	-2.28655	0.0320134	-0.369649	-0.28211	0.540075	-0.145139	-0.213349	-0.185427	-0.465376	0.160481	0.0124074	-0.18988	0.111821	-0.28409	-0.0683167	0.106509	-0.294862
FBXL17	1	0.11626	0.845491	1.17315	0.514364	-0.243386	0.979944	0.631221	-0.832208	-0.133643	-1.4587	0.315367	-3.57664	0.272293	0.771408	0.22905	-0.214326	0.34979	0.08986	-1.40441	-0.492906	-0.623389	-0.810757	-0.296271	-0.218718	-1.4166	-0.528248	-0.876141	-0.651618	-0.646015	-1.20427	-1.41053	-2.36862	-0.12771	-0.278459	-0.137828	0.5931	0.205661	-0.104338	-0.148573	-0.223145	0.872831	0.0964567	0.938944	0.920914	0.813032	0.118304	0.579101	0.110311
FBXL5	1	-0.242925	0.506007	1.025	-0.135952	0.981725	-0.087742	0.568527	-0.494994	-0.0803727	-0.0985077	-0.106577	-1.05138	1.06263	0.407846	0.247201	-0.224287	0.480193	0.279517	0.227234	-1.56944	0.050012	0.0294723	-0.391058	-0.604934	-0.0876694	-1.3952	-0.532578	-0.306312	-0.828798	-0.331455	-1.3293	-1.46613	-0.148939	-0.111423	-1.43666	0.754288	-0.496693	0.972237	-0.318419	0.0569083	-0.690465	1.11725	0.0490466	-0.853236	-0.757922	-0.0689901	-0.145054	0.584732
FBXO38	1	1.60075	0.101858	-0.255516	-0.114721	-0.203821	0.420022	0.640435	-1.20518	-0.118077	-0.0904411	1.29193	-2.10686	0.336634	0.66192	-0.365743	-0.29085	-0.546074	0.0350967	-0.940119	-0.117364	0.195688	-1.27607	-0.920157	-0.177814	-0.724425	-0.385339	-0.147288	-0.301686	-0.494973	-0.202962	-0.447613	-1.2472	-0.0597053	-0.511991	-0.756359	-0.470094	-0.0143342	-0.73026	0.0338931	0.782219	0.0596819	0.0997219	-0.492256	0.647553	-0.61338	-0.269188	0.231917	0.207284
FBXW2	1	-0.0446504	0.297201	0.939841	0.038374	-0.3704	0.788176	0.195033	-1.25411	0.685156	0.0296771	-0.218267	-1.41452	-0.141797	0.274633	-0.576591	0.195357	-0.0693168	0.476653	0.0109934	-0.829234	0.180923	-0.0601635	0.291324	0.10785	-1.02292	-0.808895	-0.22551	-0.0319177	-0.691017	-0.365474	-0.414849	-1.49092	0.995042	-0.596445	-0.346448	0.353382	0.374247	-0.739062	-0.655378	0.283461	0.283808	0.122648	-0.29895	0.0226694	-0.149535	-0.546479	-0.0258665	-0.0292075
FBXW4	1	0.330661	0.467516	-0.861164	0.244639	-0.813569	0.854682	0.807792	0.485016	0.380146	-0.700925	0.433006	-1.50226	0.709189	0.427706	-0.580485	0.610874	-0.46975	0.806741	-1.99515	-1.04361	-0.334594	-0.413324	0.325926	-0.0525124	-0.0700007	0.490523	0.0106579	-0.363863	0.133458	-0.377015	-0.586387	-2.18553	0.227994	-1.11436	0.133295	0.944296	0.285107	-0.498287	-0.586354	-0.130909	1.85899	-1.00562	0.220718	0.0776841	-0.821548	0.158035	0.848253	0.0430926
FBXW5	1	0.136845	-0.0761856	-0.679321	-1.00328	-0.409871	-0.663264	-0.175921	-0.561723	-0.44025	-0.63002	-0.506556	-0.807934	-0.814784	-0.750271	-0.629943	-0.270928	-0.472094	-0.44219	-0.616448	-1.05288	-0.555376	-0.718885	-0.597693	-0.335477	-0.502589	-0.844953	-0.627822	-0.553039	-0.357744	-0.696891	-0.280144	-1.3976	-0.197573	-0.293194	-0.746421	-0.543205	-0.396603	-0.353721	-0.496709	-0.659818	-0.365173	-0.387734	-0.623987	-0.519781	-0.684726	-0.380765	-0.396975	-0.507908
FDPS	1	1.27661	0.576854	1.17119	0.399263	0.480562	-0.936527	0.182345	0.507264	0.121299	-0.89198	0.0101269	-1.10482	-0.112553	0.125529	0.186525	0.390744	-0.0246425	0.813266	-0.852982	0.380184	-1.64236	-0.963228	-0.226748	-0.299836	-0.689652	0.123865	-0.723545	1.43642	0.45405	0.787065	-1.2895	-2.71662	1.85286	0.576265	1.04674	1.11143	1.11355	0.865857	1.4421	1.77124	1.83316	0.438901	0.53718	1.10012	0.147314	0.232995	1.51223	-0.0841203
FEM1B	1	-0.914125	-1.03799	-0.671169	-1.04773	-1.12226	-1.15918	-0.744507	-0.745499	-0.580195	-1.26503	-0.712066	-1.32956	-0.325628	-0.638994	-0.601459	-1.18003	-0.554446	-0.662349	-0.750544	-1.05199	-0.830287	-0.73785	-0.43975	-0.313356	-0.913351	-0.720836	-0.332082	-1.17059	-0.801657	-1.01063	-0.870962	-1.29823	-0.196467	-0.509057	-0.624408	-0.644691	0.111043	-0.577265	-0.0823229	-0.145372	0.0136706	-0.000770885	-0.132837	-0.065231	-0.632566	-0.485093	0.00136109	-0.485034
FGF7P3	1	1.01835	0.424244	2.46356	0.406009	-1.35454	1.06635	0.000287239	-0.953028	0.897438	-0.518008	0.297355	-1.72795	0.866244	1.02267	-0.980086	0.478116	-0.1518	1.22682	-0.661945	-0.229334	0.803128	-1.57882	1.00104	0.831763	0.180821	-0.526047	0.0783654	-0.866222	0.739494	0.718599	-0.570111	-1.91566	2.01236	-1.0578	0.138059	2.13709	1.35673	-1.04013	-0.358365	0.559486	0.627952	0.523439	-0.635427	2.12232	-0.140374	0.373649	0.694245	-0.374006
FHL2	1	0.401228	0.254162	0.339306	0.17325	0.313989	0.726825	0.343509	0.632021	0.126644	0.380804	0.232319	-0.386161	0.626424	0.943116	0.738946	-0.227762	0.11843	0.248395	-0.249086	-0.283108	-0.131427	0.15709	0.402625	0.83983	-0.281916	-0.410009	-0.00505819	-0.558215	0.12863	-0.444946	-1.11131	-0.893511	-0.514083	0.00634507	0.587134	0.558556	0.435913	0.149616	0.0179384	-0.336221	-0.00838013	0.0191182	0.475873	0.237401	0.258619	0.01216	0.584432	-0.0234539
FLNC	1	2.72647	1.91717	1.72901	1.34675	1.05863	0.880928	0.802292	0.639319	0.162635	1.11613	-0.412321	-0.465145	-0.0665362	0.676178	0.0884059	-0.407836	0.193099	0.414935	-0.739827	0.234397	-0.777355	-0.14545	-0.241636	-0.707172	-1.22486	-1.10275	-1.02341	-0.293123	-0.519666	-1.08017	0.0943975	-1.17717	-1.16003	-0.27264	-0.995332	-1.01018	-0.96147	-0.260282	-0.610501	-0.73123	-1.2069	-0.084749	-0.67726	-0.15791	-0.734846	-0.893515	-0.408134	-0.45811
FLOT1	1	-0.118576	-0.164909	-0.86454	0.539245	-0.857864	-1.30861	-0.54853	-0.00876076	0.612499	-0.234492	0.497842	-2.2089	-0.512086	-0.163154	-0.0943325	-1.46279	0.105513	-0.707	-1.62055	-0.442892	-0.372632	-0.76572	0.236294	-0.233502	-0.643677	-0.791875	-0.620207	0.131689	-0.640539	-1.4072	-1.29549	-1.85283	-1.25401	-0.188013	-0.151327	-0.44183	0.224526	-0.838048	-0.531656	-1.30502	0.106551	-0.123762	0.722146	-0.275694	-0.0753465	-0.282737	0.08008	-0.361448
FLYWCH1	1	0.0853747	-0.600788	0.180588	-1.34502	-1.0596	-0.529219	-0.936684	-0.265452	-0.420292	-0.305874	-0.192019	-1.82621	0.199235	-0.0654482	-1.20518	-0.395627	0.43781	-1.0397	-1.39775	-0.913828	0.484635	-0.149869	0.367331	0.196785	-0.783482	-0.459947	1.09679	-1.08269	-1.10935	-1.23719	-1.30171	-2.41046	-0.272869	0.366574	1.31385	1.17491	0.516476	-0.995836	0.0650509	0.0175388	1.80391	0.588605	0.945407	0.594881	-0.558589	-0.121971	1.33926	1.0828
FNDC3B	1	-0.0832847	-0.165992	-0.218248	-0.351016	-0.575188	-0.320085	-0.682687	-0.493058	-0.370717	-0.766278	-0.451182	-1.23211	-0.499911	-0.329666	-0.211964	-0.595869	-0.58906	-0.296851	-1.11013	-0.774867	-0.47532	-0.726287	-0.585097	-0.485647	-0.645001	-1.04244	-0.785348	-0.574327	-0.391339	-0.854002	-0.971788	-1.68338	-0.339312	-0.31631	-0.248606	-0.138515	-0.0887197	-0.43223	-0.325543	-0.140405	0.00758888	-0.271754	0.110052	-0.184338	-0.383106	-0.0567805	0.209539	-0.0255389
FNTA	1	-0.462797	-0.694326	-0.601271	-0.372638	-1.05069	-0.333756	-0.506441	-0.920622	-0.286556	-0.932114	-0.237292	-1.13445	0.0869193	-0.608464	-1.45864	-0.454429	-0.830214	-0.934928	-1.25857	-0.693967	-1.07969	-0.68631	-0.847433	-0.530552	-0.76009	-0.710985	-0.509754	-0.505379	-0.85384	-0.966362	-0.620559	-1.12547	-0.0242148	-0.321341	-0.484571	-0.761812	-0.337234	-0.720824	-0.724214	-0.360752	-0.140364	-0.824006	-0.232176	-0.503703	-0.660125	0.163948	0.0213546	0.0163311
FOSL2	1	-0.831696	-1.03417	-1.03247	-1.01919	-1.19245	-0.606296	-1.01203	-0.7381	-0.858952	-0.885162	-0.410795	-1.05676	-0.69492	-0.583476	-0.913501	-0.692761	-0.950331	-0.641166	-0.80749	-0.985215	-0.505673	-0.797864	-0.781968	-0.725862	-0.857248	-0.787332	-1.04575	-0.786419	-0.72882	-0.894817	-0.963394	-1.16334	-0.23472	-0.842868	-0.608799	-0.528334	-0.642846	-0.266061	-0.475225	-0.0899881	0.0105804	-0.208654	0.100373	-0.338076	-0.285008	0.0213361	0.254329	-0.118031
FOXJ3	1	0.27188	-0.114032	-0.454292	0.0456024	-0.549676	0.0576208	-0.271288	-0.839478	-0.521952	-1.1878	-0.790267	-2.05614	0.489138	-0.743966	-0.345693	-0.457084	-0.753679	-0.30322	-1.34854	-1.04476	-0.344676	-0.779427	-0.953167	0.116047	-0.352767	-0.48399	-0.361671	-0.383668	-0.272324	-1.21628	-0.879728	-2.33807	-0.0804966	-0.484886	-0.623582	0.504651	0.178528	-0.648282	0.269284	-0.145337	-0.0531919	-0.549874	0.436064	-0.361569	-0.617105	-0.179669	0.823324	0.170726
FOXP2	1	0.38995	0.365105	-0.0325267	-0.00663876	0.11338	0.0957983	-1.0733	-0.222506	-0.636778	-1.19094	-0.44572	-2.75883	0.156096	0.636232	-0.249062	-0.863661	-0.452009	-0.557037	-1.54386	-0.629559	-0.769373	-1.00898	-1.14822	-0.317362	-1.693	-0.965683	-1.11547	-0.751292	-0.812224	-1.43582	-1.70129	-3.33588	-0.18111	-0.258681	-0.63222	0.209141	0.108723	-0.736389	-0.482102	0.168784	0.435573	-0.193072	0.385788	0.1238	-0.568009	-0.0458687	0.245951	0.166937
FOXRED1	1	0.634383	1.3644	1.12592	0.435837	0.970124	1.41346	-0.341598	-0.173358	-0.406984	-0.461858	0.922926	-0.769124	0.804106	1.13752	1.28382	-0.959617	-0.441731	0.447817	-0.196508	1.5846	1.07931	0.195956	0.360772	2.10548	0.0140871	-0.66703	-0.00736526	0.468695	-0.171558	-0.526931	-0.987739	-3.51173	0.519371	-0.253058	0.958656	0.628157	0.812056	-1.0877	-0.887584	0.819083	1.02034	0.3846	-0.245215	1.40376	0.305311	0.190446	1.14626	1.47698
FRG1HP	1	1.07984	1.932	2.08072	1.42619	1.42099	1.13304	0.942888	-0.0607689	0.0879534	-0.176065	1.86442	-0.275093	1.55354	0.767717	0.428674	0.720563	0.0702208	-0.103122	0.453878	-0.519737	-0.239147	1.25439	0.112483	0.386501	-0.191685	-0.39857	-0.682236	0.712465	0.770907	0.326441	0.25409	-1.98847	-0.11786	0.317608	1.37836	1.44029	1.17134	0.818391	0.340771	0.769384	1.84636	0.407359	0.737724	1.14672	0.486665	1.5612	-0.0537388	0.700367
FRS2	1	0.333314	-0.408594	-0.412907	0.109724	-1.87981	0.0350571	-0.249085	-0.849378	-0.145757	-0.299158	0.10446	-2.71279	-0.244325	-0.281397	0.595292	-0.957797	-1.12143	-0.392854	-0.784512	-0.393666	-0.652799	-0.687963	-0.620546	0.0372271	-0.448462	-1.01305	-0.588567	-0.57343	-0.808788	-1.06765	-1.28664	-3.09042	0.449577	0.245673	-0.822884	0.996746	0.0658496	0.806778	-0.535418	0.0390612	1.87937	-0.711642	0.679095	0.764397	-0.76016	0.837371	0.662431	0.860795
FUCA1	1	-0.131729	-0.0754896	-0.0064969	0.0617258	-0.182975	-0.262984	-0.0648812	-0.216093	-0.240846	0.128396	-0.115018	-0.351447	-0.157785	-0.0737308	-0.379212	-0.0719456	-0.509386	-0.167341	-0.282557	-0.14995	-0.335759	-0.431526	-0.24889	-0.130984	-0.289478	-0.150146	-0.355737	-0.311758	-0.234923	-0.544937	-0.178037	-0.514613	-0.286848	-0.06918	-0.37227	-0.48224	-0.355777	-0.565086	-0.107052	0.0122892	-0.474172	-0.170958	-0.335214	-0.353096	-0.33191	-0.256534	-0.0877921	-0.15846
FYTTD1	1	0.617664	0.124842	0.105811	0.0364302	-0.287881	0.0338603	0.274287	-0.385693	-0.529326	-0.175015	-0.118488	-0.799452	-0.117584	0.112627	-0.330757	-0.0688755	-0.039995	0.0097831	-1.09475	-0.637924	-0.971299	-0.725719	-0.212945	-0.0393339	-0.215752	-0.83395	-0.674708	-1.1147	-0.419653	-0.888411	-0.827946	-1.67591	-0.0906725	0.322753	-0.861293	-0.0327178	-0.425909	-0.397184	-0.606357	-0.15069	-0.572715	0.0141196	-0.434166	-0.409772	-0.287226	-0.15103	-0.080922	-0.633536
GAA	1	0.607921	0.735491	-0.0183216	-0.772329	-0.0861152	1.00207	1.16778	-0.394441	-0.155045	-0.928308	0.377306	-1.71962	0.693119	1.08093	-0.293261	0.58087	1.16693	-0.121244	-0.122947	0.190696	0.216119	-0.51926	-0.0991798	0.149008	0.449471	-0.913235	0.498543	-0.654452	0.124013	-0.690828	-0.0153647	-2.07518	1.51653	-0.73919	-0.508069	0.553879	0.0735578	-1.27192	-0.861438	-0.450861	0.391412	-0.646715	0.524213	0.363153	-0.71313	1.06033	1.96787	-0.261131
GABARAPL1	1	0.350038	0.942264	-0.273351	-0.139165	-0.539963	0.458479	-0.368745	-0.732176	-0.490964	-0.830016	-0.19873	-1.30325	-0.544304	-0.107323	-0.437583	-0.247148	-0.704054	-0.264764	-1.26377	-0.11101	-0.581465	-0.206827	0.21218	-0.945152	-0.854037	-0.682616	-0.582333	-1.13108	-0.848493	-1.09666	-1.28359	-1.66308	0.164825	-0.0508889	-0.317139	-0.0805669	-0.664656	-0.358873	0.511442	-0.380081	0.53237	-0.202879	0.624322	-0.0135936	-1.14975	-0.30452	-0.0048585	0.0609096
GABPB1	1	-0.468363	-0.427198	-0.461785	0.119935	-1.2909	-0.847864	-1.25865	-0.39025	-0.446375	-1.37739	-0.831231	-1.8807	-0.249212	0.567638	-1.10758	-0.576668	-0.0630588	-1.25864	-0.732602	-1.02457	-0.715231	-0.4021	-0.0812961	-1.05847	0.251223	-0.666975	-0.791748	-1.17868	-0.738785	-0.669527	-1.23188	-0.776932	-0.408575	-0.0276314	-0.0989107	-1.02078	-0.639031	0.5766	0.480631	-0.161881	0.908977	0.18888	0.486251	-0.418193	-0.85586	-1.22744	-0.0606021	-0.680268
GALNT1	1	0.804451	1.37169	0.626425	0.510474	0.00868966	0.0527105	-0.940844	-0.663362	0.218692	-1.57131	0.239405	-1.08614	1.10183	1.64768	1.18742	1.10661	-0.0799675	-0.237367	-0.630146	0.311905	0.064567	0.706371	-0.559843	0.260285	0.534796	-0.126122	-1.05334	0.0131798	0.925264	0.30648	-0.828539	-2.45118	0.0198962	-0.379965	0.429791	0.578885	0.496049	0.38234	1.66789	1.26709	0.544719	0.0579175	1.51929	2.75001	0.603538	1.45672	1.56624	2.15696
GANC	1	2.20607	0.90203	2.27244	0.76735	1.17118	1.2697	0.268607	-0.165108	-0.227795	0.723035	0.813926	-1.90146	0.797453	0.854767	1.01388	-0.467223	-0.086655	0.761179	-0.53158	0.315847	-0.209279	0.073033	-0.049402	0.553921	0.432886	-1.17751	0.263171	1.0175	-0.416722	-1.33601	-0.362537	-2.59191	0.19104	-0.250648	-0.583927	1.40759	0.306501	-0.893569	-0.0156609	0.299984	0.375	-0.534165	-0.18369	-0.196936	-0.00823373	-0.49917	0.596418	-0.1115
GBA2	1	0.475842	1.25209	1.17817	0.342938	1.1161	0.534496	0.230679	0.533669	0.419988	0.463449	1.34996	-1.03646	0.725382	1.01342	0.790042	0.225214	0.742015	0.71936	-0.304901	-0.133724	0.676812	0.0117318	0.8088	0.402725	0.305227	0.775562	0.578505	0.071754	0.367764	-0.215841	-0.463689	-2.6429	0.580351	0.342751	0.281589	1.33707	0.338998	0.286003	-0.284174	0.634858	1.06735	0.0622115	1.10284	0.301668	0.118924	0.940444	1.01138	0.770158
GBE1	1	0.254042	0.428424	-0.0304113	0.128825	-0.612999	0.19447	0.17656	-0.206324	-0.537314	-0.768647	-0.0845204	-1.87396	-0.317188	-0.170964	-0.12775	-0.682163	-0.555111	-0.345908	-1.3318	-0.65162	-0.675258	-0.595466	-0.382715	-0.526271	-0.993191	-0.805028	-0.969271	-0.829602	-0.63359	-0.713539	-0.864126	-2.37855	-0.0465781	-0.0015116	-0.212743	-0.0041441	-0.442676	-0.0803359	-0.168813	0.0295478	0.0919205	-0.0697597	0.0506293	0.023482	-0.376042	0.128232	-0.0216787	-0.3595
GBF1	1	1.26945	0.679006	0.720311	-0.163628	-0.0718551	-0.148655	1.0632	1.05956	-0.184323	-0.354807	0.962745	-0.733303	0.995557	0.907709	0.656378	-0.362643	1.39895	0.670427	-0.963226	0.511673	-0.255848	-0.112203	-0.589037	0.7367	0.0582052	-0.4254	-0.0213867	-0.436069	0.63057	-0.23377	-1.13097	-3.36408	0.758785	1.10683	0.843986	1.10133	1.0899	0.214556	0.740716	0.406122	0.29037	1.41564	0.603662	0.830422	0.911183	0.422113	0.703879	0.248903
GCLC	1	1.35228	0.814303	0.732797	0.878718	0.386615	0.104434	-0.620695	-0.885379	-0.327882	-1.63813	-0.28584	-1.19854	0.154256	1.01967	0.698024	0.139495	-1.37762	-0.660263	-1.25182	-1.44036	-0.517532	-1.1495	-0.865585	-0.741162	-1.27091	0.173293	0.117346	-0.849092	-0.952691	-1.46598	-1.54721	-2.19179	0.161114	-0.191187	0.692783	-0.607221	-0.074483	-0.340012	-0.991625	0.212806	1.14718	-1.00787	-0.659786	0.502205	-1.17611	0.0626624	0.121877	-0.801847
GCLM	1	0.242212	0.307365	0.68493	-0.310634	-0.17891	0.163832	0.144625	-0.121798	0.220332	-0.296021	-0.48694	-0.607722	0.599195	0.194361	-0.231597	-0.00494932	-0.451897	0.662752	-0.512431	-0.234485	-0.058975	-0.819445	-0.519688	-0.185748	-0.719808	-0.477242	0.201326	-0.351863	-0.0904181	-0.68005	-1.14965	-1.77011	0.113515	0.101617	-0.360818	0.124038	0.230709	-0.216079	-0.244209	0.104617	0.442985	-0.668116	0.614187	-0.281793	0.411261	0.0793638	0.628097	0.326334
GDI1	1	-0.195951	0.0649528	-0.459854	-0.179808	-0.284128	-0.00809323	-0.416411	0.389553	-0.0166766	-1.40174	-0.356663	-0.522688	-0.0969488	-0.179126	-0.624422	-0.69113	-0.66831	0.345012	-0.514856	-0.594673	-0.0165709	-1.14896	-0.434741	-0.554242	-0.465418	-0.638384	-0.434455	-0.637587	-0.978498	-0.509092	-0.85764	-1.53233	-0.428064	-0.562483	-1.0315	-0.815049	0.496354	-0.651446	-0.653833	0.162726	0.115907	-0.985852	0.154019	0.0996617	0.166675	-0.0894401	0.26039	-0.400892
GDI2	1	-0.142387	-0.576454	-1.08082	-0.747097	-0.701875	-1.00504	-1.47835	-0.60708	-0.764254	-0.321354	-1.13868	-0.734623	0.0339447	0.816395	0.328429	-0.0290401	0.349474	0.206316	-0.615742	0.155567	-0.0867489	-0.524625	-0.675094	-1.40292	-0.730923	-0.412033	-0.872258	-0.35698	-0.52432	-0.605403	-0.459737	-1.24018	-1.16356	-0.609797	-0.0479522	0.481051	-0.880442	-0.298113	-1.19486	-0.16645	-0.208862	-0.597159	0.389279	-0.57724	-0.208574	-0.210433	-0.761317	-0.0463456
GFM1	1	-1.00794	-0.071097	-0.133627	-0.203928	-0.925218	0.62283	-0.65634	0.0414471	0.0948681	-0.356195	-0.721103	-2.35825	0.154288	0.487139	1.27694	-1.02973	0.379651	-1.01255	-0.72416	-1.68199	-0.0921236	-1.12724	-1.326	-0.102928	-0.364768	-1.01414	-0.592238	0.0208358	-0.949181	-1.50947	-0.625622	-2.26724	0.357431	-0.285613	-0.704382	0.448613	0.244645	-0.96309	0.483356	0.211408	0.232752	-0.917221	-0.326764	0.268067	-0.848273	-0.663088	0.823923	-0.0257334
GFM2	1	-0.27724	-0.591682	0.0501406	-0.126792	-0.839357	0.0845819	-0.786891	-0.504221	-0.152056	-0.633515	-0.309203	-1.27193	0.0979833	-0.251631	-0.650803	-0.0986604	-0.0750702	-0.0660986	-1.11051	-0.499151	0.725821	-0.222341	0.236745	-0.260069	-0.719857	-0.735322	-0.338471	-0.411441	-0.280604	-0.688003	-0.708384	-0.654482	0.365057	-1.1137	-0.342606	0.373686	0.218587	-0.437061	-0.749686	-0.457828	0.176462	-0.785937	-0.559993	0.507135	-0.352606	-0.440608	0.329541	0.255337
GGA1	1	-0.28764	0.379548	0.672197	-1.28534	-1.08984	0.226735	-0.490438	-0.690337	-0.381552	-0.407604	0.180213	-1.99552	1.05483	0.461999	-0.688942	-0.197065	-0.889569	0.300865	-1.15792	0.379844	-0.303568	-0.402216	-0.69042	0.362107	-0.012825	-0.171073	-1.42102	-0.830361	-0.364284	-1.13813	0.0941371	-2.68557	1.01653	-1.1422	-0.375895	1.04077	-1.02548	-1.0871	-0.932971	0.156626	1.14058	0.0305386	-0.590167	-1.1152	0.0035555	-0.0258805	0.760362	-1.26945
GGA3	1	1.44898	-0.45556	-1.29736	0.47759	-1.07608	-0.588784	-0.529098	0.0314188	-0.337459	-0.525464	-0.177139	-0.627379	-0.478282	-0.572175	-0.924356	-1.29387	-0.631692	-1.40237	-1.47733	-1.48577	-0.815397	-0.186259	-1.08333	-0.233705	-1.02185	-1.15387	-0.216881	-1.1203	-0.345736	-1.62869	-0.929629	-2.71702	-0.184973	-0.668644	-0.332884	0.349108	-0.321082	-0.55141	-0.780301	-0.0274874	0.613858	0.186757	-0.354971	-0.424879	-0.450051	-0.407061	-0.439862	0.152875
GGNBP2	1	0.516148	0.514231	0.817654	-0.0315106	-0.135629	0.775467	-0.188301	0.885956	0.320415	-0.453955	1.32939	0.195426	1.2302	0.369588	0.272106	1.03842	-0.521721	0.202914	-0.218235	-0.817834	-0.168568	0.0323134	-1.1014	-0.95889	-1.04068	-0.735308	0.728964	-0.612491	-0.364443	0.644969	-1.10882	-1.67271	-0.482221	-1.75711	-0.0122623	0.924042	-0.276247	-0.59599	-0.611911	-0.914312	-0.544686	0.668991	-0.250866	-0.881089	-0.140478	0.40537	0.508204	-0.16187
GIPC2	1	0.406581	0.421249	0.494584	1.3249	-0.465512	0.193624	-0.118183	-0.838072	0.853216	-0.966727	-0.394582	-1.97255	0.0303153	1.57097	-0.454668	0.658606	-0.553093	0.0834071	-1.13375	-0.0259352	-0.41338	0.402476	-1.00296	-0.802471	-1.44196	-0.581219	-0.249111	0.369413	-0.102618	-0.640399	-0.388357	-2.22688	1.10466	0.0953971	-0.890412	1.14965	0.677799	0.551857	-0.330286	0.00460242	0.773492	-0.763093	-0.514807	-0.188502	0.91781	-0.876122	0.871902	0.142896
GIT2	1	-0.237212	0.550672	-0.123678	-1.51904	-0.980766	1.40248	0.832434	-0.426573	0.822186	-0.878212	0.873718	-1.61799	-0.769777	-1.35882	-0.97361	-0.768196	-0.036959	0.136481	-0.298795	0.374986	-0.318717	-1.2555	0.345353	-0.0686493	-0.756434	0.909785	-0.920777	-0.0858925	-0.218901	-0.144823	-1.00483	-2.48015	0.585404	-1.23141	-0.673508	0.494987	0.499677	-0.789209	0.327996	-0.912192	0.594901	-1.03258	1.40078	0.809563	0.372408	-1.62451	1.4016	0.0933585
GLRX3	1	-0.193528	-0.410239	-0.359215	-0.429897	-0.470692	0.336205	-0.694306	-0.993199	-0.641161	-0.850947	-0.696225	-1.14167	-0.0658748	-0.730405	-0.121475	-0.0811564	-0.585357	-0.745332	-0.956724	-0.688214	0.193336	-0.243588	-0.181729	-0.493258	-0.580833	-0.382702	-0.429917	-0.640004	-0.0729849	-1.00736	-0.988428	-1.11108	-0.199994	-0.59959	-0.216457	0.216659	-0.468209	-0.460615	-0.194953	-0.13864	-0.359023	-0.52876	0.0464546	-0.38906	-0.620319	-0.108058	0.250521	-0.47854
GMDS.DT	1	1.41872	1.25084	0.693924	-0.487734	0.0832832	0.4214	-0.161883	0.0228703	-0.427947	-0.810426	0.222414	-2.52589	0.389933	0.117123	0.409652	-0.0460251	-0.0626824	0.19958	-0.922155	-0.876186	0.199065	-0.086069	-0.877292	0.307176	-0.456228	-1.14952	-0.829397	-0.0904174	-0.311242	-1.11442	-0.858633	-2.61265	0.519582	-0.281615	0.000485064	-0.305099	0.711417	-0.398271	-0.0343493	0.0755744	1.12025	0.50067	1.02188	0.708954	-0.264484	0.399207	0.804872	0.624071
GNA13	1	-0.731295	-0.626406	-0.215336	-1.14712	-0.707192	-1.13012	-1.29547	-0.804786	-0.369917	-0.352069	-0.0810356	-0.37486	-0.208468	-0.943737	-0.480321	0.0850876	-0.2257	-0.627174	-1.44831	-1.21	-0.679378	-0.704115	-0.917216	-0.132558	-0.91823	-0.72504	-0.245863	-0.763945	-0.155741	-1.34984	-0.661043	-1.95769	0.16219	-0.245031	-0.392674	0.208628	0.306143	-0.26509	-0.386704	-0.174615	-0.260912	-0.400816	0.133328	-0.256368	0.0494925	0.181797	-0.857305	0.5817
GNAS	1	0.351625	1.8094	0.852165	1.30073	-0.23933	0.969501	1.33293	1.19316	0.838935	0.762945	0.63371	-0.769048	1.07409	0.699456	-0.191982	-0.540504	0.438364	0.309958	0.146762	0.736038	0.206084	-0.562178	0.1279	-0.0428328	0.0285548	-0.282108	-0.211837	-0.177101	-0.760639	-0.57406	-0.561188	-2.70273	-0.529803	0.0621865	-0.330848	0.341647	-0.144168	-0.183195	-0.0878373	-0.2128	0.3565	-0.102526	-0.422907	0.46554	0.454228	-0.444616	0.67278	-0.0898764
GNPAT	1	1.38448	1.7632	-0.355131	0.597106	0.0750086	0.67629	0.734283	0.0223727	0.696995	0.141032	-0.0352255	-2.0007	0.0635613	0.918757	0.669068	0.575345	1.63601	0.38575	-0.631855	-0.603733	-0.974771	0.409235	-0.534923	-0.0186792	-0.700783	-1.01424	0.733879	-0.112135	-0.332435	-1.06087	-1.00281	-2.7441	-0.638408	0.545862	-0.17699	0.903121	0.0967326	0.692133	0.271561	1.57329	0.573534	-0.548296	2.24732	0.12153	1.20009	1.42128	1.21622	1.31696
GOLGA8A	1	0.485361	0.875506	0.484361	-0.021831	-0.384404	0.805951	-0.114435	0.0825379	-0.196596	0.122738	0.348194	-1.22549	0.647608	0.423357	0.230396	0.533114	-0.068077	-0.238719	-0.808716	-0.504266	0.230088	-0.528282	-1.06789	0.177059	-0.822006	-0.977035	-0.267097	-0.443585	-0.185243	-0.132828	-0.162928	-1.70182	0.363031	-0.731469	-0.990933	0.151829	0.0480266	-0.878302	-0.77974	0.027927	0.497664	-0.325554	-0.723007	-0.238155	0.0484211	-0.120253	0.995496	-0.580976
GOLGB1	1	0.950519	0.537018	-0.155364	1.08019	0.99534	-0.241233	1.00039	-0.0391138	0.758452	-0.0989248	1.1584	0.626685	1.85097	0.0406821	0.0056992	-0.208284	-0.435337	-0.733643	0.30299	-0.164689	1.10308	1.19614	0.922021	0.423242	0.732798	1.89544	1.53087	0.948466	0.0821404	1.91711	-0.0450562	1.68561	0.153667	0.510214	-0.360143	0.658633	-0.172801	0.10191	1.0839	1.81579	0.529444	-0.605893	1.96131	1.08122	1.3289	1.24679	1.03474	-0.178936
GOSR1	1	1.20404	0.830948	0.61573	0.801203	1.49459	-0.506428	-0.189577	-2.04659	-0.541753	-0.629723	0.917124	-1.66404	0.86049	-0.616664	0.594433	-0.689353	0.188276	1.21135	-0.896316	-0.6286	-0.366232	-1.13388	-1.1576	0.046513	-0.705189	-0.816529	-0.516178	-0.26588	0.322452	-1.07541	-1.1459	-2.6027	1.29284	-0.61783	0.800195	0.343186	0.990782	0.0282747	0.320765	-0.09142	1.25477	-0.913812	1.27602	-0.0571053	-0.0544199	0.123776	1.12881	0.183596
GPALPP1	1	0.87695	-0.174608	0.878156	0.700763	0.836533	0.620991	-0.401177	-1.99921	0.0569672	-0.00718588	0.076025	-2.34448	-0.0512393	0.985172	-0.0719321	-0.179119	1.36453	0.169881	-1.13685	-0.856641	1.0197	0.60372	-0.64165	1.06215	1.6999	-0.932599	1.14106	-0.235195	0.128954	-1.42998	-0.507785	-1.62741	0.0949939	0.103832	-0.216753	0.00588133	1.13428	-1.49139	-0.110406	0.0600628	1.43181	2.07913	0.322786	-0.602228	0.329173	0.647024	0.77782	-0.235548
GPAT3	1	0.737857	0.511429	-0.0832343	0.324487	0.189621	0.878274	0.0991596	0.171889	-0.0380486	-0.672509	-0.23871	-0.849725	-0.0391195	0.685177	0.144448	0.0652924	-0.424642	-0.325326	-0.477485	-0.223377	-0.27997	-0.603806	-0.754567	-0.668367	-0.537577	-0.192925	-0.441183	-0.707181	-0.731255	-0.300303	-0.555269	-1.23164	0.217481	-0.676728	-0.73476	0.134056	-0.254654	0.339804	-0.713893	0.162171	0.272513	-0.448326	0.0654301	-0.310781	-0.49328	-0.444495	0.771251	-0.0391251
GPATCH2	1	0.232179	0.061421	0.574518	-1.03243	-0.592179	0.920615	-0.722503	-0.331507	0.00156769	-1.11364	0.173138	-1.47245	-0.395058	-0.322271	-0.22216	0.0514919	0.0390809	-0.941934	-0.785816	-0.193027	-0.478956	0.414675	-0.582644	-1.78013	-0.575834	-0.731726	-0.638887	-0.357163	-0.38275	-0.464076	-0.787026	-2.21089	-0.0549674	0.847446	-0.702534	0.610741	-1.09837	0.85425	0.0555969	-0.293617	0.577173	0.230698	-0.0649169	-0.490611	0.75696	0.668135	0.48729	0.96062
GPATCH2L	1	1.22672	0.785868	0.840074	0.296387	0.550718	0.545307	0.148936	0.0531047	-0.435874	0.0912251	0.3113	-1.52442	0.290534	0.543134	0.631845	-0.39779	-0.288219	1.41913	-0.727658	-0.0089417	-0.253379	-0.629188	-0.374888	-0.153368	-0.158989	-1.37671	-0.262432	-0.822416	-1.09002	-0.503486	-1.48142	-3.30259	-0.228609	-0.404434	0.175143	0.323	-0.406235	-0.640894	-0.803414	-0.422457	0.374963	-1.12124	-0.66363	-0.66125	-0.968046	-0.673864	0.104985	-1.15501
GPBP1	1	-0.902643	0.591316	1.00915	0.0218946	0.978328	0.81207	-1.55186	0.832372	0.496192	-0.904168	0.339067	-1.93272	0.0989614	0.98306	-0.364595	1.67709	0.62838	1.30322	-1.04152	-0.817519	0.283129	-0.620378	-1.88213	0.0811122	-0.155385	-0.0897718	-0.880891	-0.210364	-0.0149117	-0.946813	-0.654223	-3.04104	-0.240588	-0.253733	0.748489	1.41105	0.364176	1.38378	0.39896	-0.960004	2.36722	0.461644	-0.16734	1.38895	-0.19072	0.888309	-0.06478	0.781325
GPBP1L1	1	-0.182061	-0.030781	0.00307378	0.0866685	-0.679962	-0.284496	-0.571868	-0.1081	-0.530485	-1.05311	-0.0592037	-2.35257	-0.102698	0.156542	-0.0519257	0.450322	-0.46206	0.668632	-0.918902	-0.383491	0.176345	-0.307028	-0.71808	-0.471442	-0.833042	-0.4584	-0.381478	-0.478172	-0.272462	-0.933809	-1.36792	-2.43278	0.0697197	-0.0387876	-0.989231	0.00697361	0.397569	-0.402685	-0.16736	0.167413	0.602824	-0.657093	-0.287153	0.127612	-0.0590485	0.184753	-0.0766257	0.55972
GPR107	1	0.442018	-0.0328492	-0.275542	-0.367136	-0.87755	-0.368817	-1.51663	-0.756806	-0.201252	-1.23791	-0.222665	-1.41343	-0.384349	0.940945	0.898046	-1.01268	-0.928761	-0.125606	-0.850921	-0.181834	0.676106	-0.0493257	0.219571	-0.283315	-1.12775	-0.877419	-0.604672	0.396296	-0.237135	-0.828622	-1.69436	-1.8662	-0.0744418	0.34749	-0.723635	0.262665	-0.391689	-1.10579	-1.00599	-0.517452	1.18231	-1.06497	0.251993	-1.16782	-0.420133	0.752002	0.125828	0.743019
GSK3B	1	-0.0256158	0.212071	-0.0043174	-0.0621435	-0.0741596	0.756434	0.394625	-0.588281	-0.27774	-0.873997	-0.350769	-2.06396	-0.294979	-0.274985	-0.569893	-0.491683	0.262284	-0.0913142	-1.52545	-0.235534	-0.698408	-0.641621	-0.0775094	0.494423	-0.608794	-0.659104	-0.218851	-0.27846	-0.205186	-1.36124	-1.10164	-2.46783	0.135172	-0.762191	-0.266598	0.203208	-0.145477	-0.303648	0.764964	0.191379	0.512375	0.0636778	0.952155	0.479298	0.346785	-0.0060039	0.676018	0.550272
GSN	1	1.05105	0.629815	0.336116	0.116667	0.499928	0.818949	0.443697	0.317913	0.906847	0.359253	0.752629	0.148148	1.08696	0.837696	0.207343	0.805924	0.0630578	0.563928	0.103468	-0.000703842	0.0841922	-0.456195	0.112442	-0.0473774	0.390747	0.677607	0.513938	0.162184	0.0883642	0.541863	0.333363	-1.37361	0.302889	-0.306565	-0.687733	0.190996	-0.0537336	-0.00863316	-0.631734	0.474813	-0.0218823	0.285262	0.2508	-0.646469	0.561697	-0.754465	0.628901	-0.509472
GTF2H1	1	-0.191893	-0.437142	-0.829466	-0.776643	-0.737664	-0.399482	-0.0787446	-0.798841	-0.518683	-0.644189	-0.149761	-1.35678	-0.28862	1.16509	0.416091	-1.15828	0.228633	0.457436	-1.23628	-0.103744	-1.05654	-0.882398	0.526594	-0.157318	-1.17446	-0.378696	-0.0562698	-1.24359	-0.17634	-1.11185	-1.18315	-2.0004	0.790529	-0.358445	-0.833811	-0.543047	0.520992	0.642796	-0.757251	-0.0455813	0.305165	0.373138	0.711191	0.640563	-1.51498	0.454373	0.61085	-0.335164
GTF2IRD2	1	1.0087	0.316872	1.62521	0.849318	-0.100293	0.21618	-0.044938	-0.343387	-0.0970544	-0.466331	1.60004	-1.47997	0.1327	1.34618	1.74639	0.502342	0.528425	0.752329	0.189847	0.473437	0.214309	0.366276	-0.455685	0.0251256	-0.852604	-0.3521	0.0505563	-0.137586	1.28922	-0.11064	0.311822	-2.03117	0.297156	0.82209	-0.484611	1.09566	1.51169	0.936473	-0.407837	1.30138	1.93907	-0.0752247	0.718723	0.745867	0.728022	-0.526368	0.97656	0.598535
GTF2IRD2B	1	0.598913	0.774048	1.39493	1.32764	0.646037	0.842971	0.228208	0.710464	1.20897	-0.0820353	2.01771	-0.478992	1.41508	1.34507	1.74143	-0.587762	0.380818	1.43476	-0.0714764	0.952481	-0.390128	-0.308062	0.279265	0.52886	-0.434586	-1.19979	0.115172	0.488716	0.944651	-0.800472	-0.100004	-1.9295	0.63394	-0.312501	-0.306982	1.12992	1.29124	1.23691	-0.110372	0.818856	1.50636	0.628695	0.522347	0.545415	1.26321	-0.13539	1.19597	1.18301
GTF3A	1	1.92324	1.26434	1.008	0.328529	1.81481	0.7279	-0.0415375	-0.131197	0.0336073	0.366542	0.454475	0.0289662	0.528708	0.0494705	1.08781	0.514099	0.417077	-0.843483	-1.5507	-0.0141764	0.0991415	-0.893807	-0.828667	0.257811	-0.483217	-0.367232	-0.132612	-0.634217	-0.193751	-0.727911	-0.431626	-2.04468	-0.639021	-0.957789	0.368365	0.494747	0.712154	-0.79784	-1.16624	-0.0711945	-0.662418	-0.35975	-0.845037	1.07074	0.200827	0.0572439	0.850867	-0.302148
GUSBP11	1	-0.267114	-0.481119	-0.381592	-1.11866	-1.56368	-0.687855	-0.984286	-1.02768	-0.447821	-1.22684	0.255052	-2.51071	0.321576	0.649492	-0.0683558	0.774633	1.26456	-0.249349	-0.42349	-1.20257	-0.504663	0.00839984	0.108456	-0.664567	-0.0401166	0.362721	-0.486042	0.537774	-0.202457	-1.03495	-0.361215	-1.43884	2.11592	0.839874	-0.121491	1.58056	0.553641	0.640845	1.65692	-0.040459	0.855613	-0.23	0.941126	1.15722	0.343368	0.659263	0.751781	1.06093
GUSBP2	1	-0.463687	-1.16797	-1.03224	-1.16167	-1.48709	-0.97372	-0.977395	-1.48384	0.167769	-1.38213	-0.691521	-1.48386	-0.132684	0.321573	0.0916871	0.0978469	-0.748659	-0.218671	-1.21633	-1.11968	-0.119768	-0.617916	-0.995763	-0.925666	0.102216	-0.791011	-0.820443	-0.485884	0.151097	-0.760115	-0.898694	-1.32544	0.7907	-0.677617	-1.08384	0.184799	0.609049	-0.714124	-0.373709	-0.146405	0.718705	-0.201251	0.504875	0.109091	0.372296	0.57934	0.234011	0.0736017
H2AFV	1	0.100137	0.276185	0.0484516	0.032975	0.506763	-0.187555	-0.218333	0.570561	1.25796	-0.0889099	1.96635	-0.225533	0.127051	0.437098	0.737109	0.124447	0.362484	1.10141	-0.665799	-0.0913745	0.0948648	-0.781193	-0.160463	1.98971	0.0345006	-0.824004	-0.537372	-0.779087	-2.20152	-1.75233	-0.827562	-1.56323	-0.943285	0.16985	0.519186	0.0538286	0.186098	0.564313	-0.0975098	-0.995438	0.143202	-0.53298	-1.07439	-0.15697	-0.879515	-1.63798	1.12975	-0.218805
HAGH	1	0.681353	0.21857	0.70995	-1.42804	-0.356123	1.29812	0.182135	-0.368057	-0.332987	-0.854695	0.177115	-0.0324425	-0.527655	-0.823158	-0.143669	0.468772	1.0999	0.464057	-1.10717	1.36455	-0.156999	-1.29465	-1.05924	-0.624562	-0.531438	-0.1526	0.215535	-0.753626	-0.0269415	-2.68211	-0.947822	-3.33735	0.349727	0.297134	-1.39638	0.536799	1.30126	-1.3963	-0.313357	0.804953	1.26105	-0.437961	0.816357	0.927374	0.193059	-0.10438	0.395731	0.759755
HBA2	1	-0.795888	-1.05826	-1.13896	-1.27347	-0.646037	-0.784721	-0.60543	-0.226855	-1.0489	-0.578372	-0.558866	-0.614388	-0.0405157	-0.110783	-0.38459	0.604279	-0.424886	0.206967	0.0896606	0.801784	-0.0643522	-0.00798719	0.0055758	-0.141012	0.537326	-0.00858405	-0.142023	0.256386	0.020453	-0.532554	-0.241656	-0.711963	0.39055	-0.229229	-0.659708	-0.447955	-0.455163	-0.0548953	-0.714139	0.0402105	-0.720159	0.164204	-0.549717	-0.763122	-0.473276	-0.862267	-0.236523	-0.973373
HBEGF	1	0.567091	0.521526	0.384479	0.288075	0.34426	0.516989	0.292309	0.188154	0.138035	-0.134849	-0.221155	-0.0607511	-0.331314	-0.302362	0.119002	-0.109723	-0.328831	-0.223732	-0.167101	0.128509	-0.461434	-0.132992	-0.375337	-0.27885	-0.371251	-0.357801	-0.585275	-0.143866	-0.338262	-0.590613	-0.181797	-0.535759	-0.287425	-0.393241	-0.40311	-0.349359	-0.0625026	-0.272884	-0.403104	-0.478754	-0.498768	-0.233821	-0.467374	-0.196754	-0.444838	-0.666943	-0.189952	-0.050519
HBS1L	1	-1.05016	-0.241788	0.546115	-0.587756	0.295416	0.585772	-1.0963	-1.34131	-0.947784	-1.22688	-0.422491	-1.86846	0.210991	-0.492786	0.310834	-1.20445	0.71519	-0.40555	-1.62602	-0.559747	0.0457403	-0.113805	-1.41808	-0.0458748	-0.324669	-1.08983	-0.222957	-1.52946	-0.703564	-0.453232	-0.807751	-2.91444	-0.467806	0.268636	-1.37089	-0.660532	0.333825	0.00353242	1.17418	-0.194573	1.94328	1.42031	0.0903806	0.399709	0.0378678	0.807585	0.549866	0.477389
HCG17	1	1.57047	-0.121135	-0.0351581	-0.651706	0.785979	0.815863	-0.218765	-0.983314	-0.504751	-0.135666	0.0467867	-3.02422	0.047499	0.438043	1.11211	-0.895308	1.49907	0.165901	-0.918504	-1.06585	0.349739	-0.597484	-0.448712	-0.173311	0.0919796	0.0523848	0.18561	-0.452249	0.126374	-0.783743	-1.18889	-3.02665	0.305636	-0.0995994	-0.930218	0.844338	-0.336424	-0.104521	0.459363	-0.392497	2.12852	-0.310989	0.0178623	0.51945	0.153788	-0.108602	0.1196	-0.0452946
HDLBP	1	-0.197288	-0.388356	-1.02923	-0.14336	-0.517964	0.302815	-0.195392	-0.588742	-0.116637	-1.37353	0.652687	-0.711697	-0.640773	0.985344	-0.195432	0.928728	-1.31572	0.297593	-1.33482	-0.708737	-0.270924	0.581488	0.259982	0.104003	0.349238	-0.0562405	0.158174	-0.451672	0.339214	-1.61178	-0.843717	-1.54202	0.436298	-0.406452	-0.883919	-0.535084	-0.0329621	-0.974772	-1.30325	-1.49754	0.258946	-1.30591	0.521871	-0.0514861	-1.20211	0.0854672	0.0989249	-0.97548
HEATR5B	1	-0.439639	0.598679	-0.409823	-0.361075	-1.19399	1.35744	0.15339	0.439837	0.398168	-0.747346	0.596291	-2.33769	0.257931	-0.443996	-0.598071	-0.426784	0.333904	0.173958	-1.73744	-1.03027	0.205434	-0.257059	-0.674555	0.508457	-0.647319	-0.862636	-1.09117	-0.164805	-0.228517	0.0835541	-1.00755	-1.53692	0.519695	-0.464158	0.569836	0.911505	0.110292	-0.625878	-0.773243	-0.365132	1.40557	-0.251778	0.487398	0.564148	-0.442503	0.492492	1.38046	0.383501
HECTD4	1	-0.913246	0.225352	-0.593115	-0.543905	-0.583027	-0.355068	-0.528762	-0.791484	0.0612854	-0.892301	0.778296	-1.64459	0.732066	0.59505	-0.0632901	0.056311	-0.251011	0.250807	-0.302014	-0.257985	0.378328	0.537362	-0.517336	-0.0582447	-1.3235	-0.654859	-0.521651	-0.95033	0.261532	-1.36728	-1.66907	-3.13461	0.790037	-0.194745	-0.59143	0.912416	0.739207	0.233894	0.560993	0.226044	0.937268	1.09791	0.505015	0.597819	-0.0369085	0.558952	1.46874	0.8312
HELLPAR	1	-0.142527	-0.925665	-0.1909	-0.405991	-0.657062	-0.602534	-0.898566	-0.442623	-0.489606	-0.447782	-0.0183091	-0.785622	-0.0320224	-1.03108	-0.427966	-0.744309	-0.364861	-0.56872	-0.793099	-1.18977	-0.247628	-0.817423	-0.775315	-0.558657	-0.846642	-0.770321	-0.802324	-0.61532	-0.463379	-0.700547	-1.23247	-0.890641	-0.187698	-0.699553	0.0612715	0.31489	0.575417	-0.341734	-0.561987	-0.0655189	0.94035	-0.0551262	0.482043	-0.320484	0.223046	-0.237534	0.984162	0.599888
HERPUD1	1	-0.0201423	-0.63563	0.213231	-1.23949	0.428054	-0.215857	0.666062	-0.110724	-0.160919	-0.789265	-0.698918	-1.63721	-0.225231	-0.536651	-1.64174	-0.184471	-0.396701	0.410322	-0.0943065	0.695502	0.6072	-0.420579	-0.738613	0.411806	-1.12301	-0.645893	-0.640007	-0.929101	-0.445513	-0.144161	-0.984148	-2.28127	0.47159	-0.700135	-0.550189	-0.0344811	-0.556506	-0.695853	-0.545102	-0.140507	-1.03449	0.698037	0.157183	-0.122533	-1.62753	-0.483569	-0.530403	-0.707963
HERPUD2	1	-0.336609	0.160632	-0.682146	-0.0131261	-0.486831	-0.796535	-1.08205	-0.580422	-0.421346	-1.38001	-0.303512	-1.5384	-0.560776	-0.586256	-0.424084	-0.327631	-0.58604	-0.868584	-0.280771	-1.55929	-0.318035	0.437739	-0.387337	-0.0409978	-0.795586	-0.889862	-0.767341	-0.528352	-0.666769	-0.622122	-1.76449	-0.0405069	0.623192	-0.585992	-0.253253	0.271604	-0.257759	0.136061	-0.77457	0.0852861	-0.0742733	-0.865673	0.381752	0.323762	0.0777116	-0.444007	-0.165611	0.442754
HES1	1	-0.370733	-0.448207	-0.348416	-0.334434	-0.434488	0.310655	-0.256759	-0.174523	-0.488882	-0.191884	0.155432	-0.536957	-0.130721	0.0933798	-0.434215	-0.163383	-0.605714	-0.339969	-0.55679	0.0096743	-0.258441	-0.34165	-0.424666	-0.250335	0.165492	-0.21749	0.241659	0.300139	-0.297588	-0.377286	0.0962928	-0.827833	0.28237	0.143	0.248947	0.146996	-0.335983	0.610214	0.859896	0.120425	0.0932678	0.397732	0.276687	0.183574	0.235323	0.450937	0.1925	-0.282436
HGSNAT	1	0.121808	-0.495476	-0.317481	0.197589	0.138348	-0.0161185	-0.159956	-0.0924194	-0.418213	-1.38207	-0.500258	-1.42885	0.42347	0.33877	0.235156	-0.464122	0.0847461	-0.693021	-1.41296	-1.01113	-0.896769	-1.66589	-1.20727	-0.561866	-0.797134	0.0795606	-0.712034	-0.878901	-0.203061	-0.897378	-0.401167	-2.45466	-0.676552	-0.624216	-0.444024	0.522661	0.562199	-0.310241	-0.332415	0.345111	0.332643	-0.669272	0.0907218	-0.131662	-0.281914	0.576224	1.2782	0.0899165
HIBADH	1	0.0919857	-0.0288733	-0.494047	-0.965313	-0.00371496	-0.0728974	-0.920801	0.256264	-0.220303	-1.20802	0.390927	-2.68928	0.613707	0.667812	0.242857	0.382405	-0.306276	0.942759	0.216463	0.14634	0.485283	-0.184902	0.256815	0.305056	-0.228878	-0.0164101	0.191822	-0.634166	-1.0426	-1.13466	-1.1152	-2.90594	0.754665	0.0757482	-0.138267	1.36793	0.870145	0.57563	-0.0372493	-0.0309473	1.54208	0.623001	1.32312	0.342768	-0.197122	0.59649	0.528909	0.957198
HIF1A	1	-0.257433	-0.0154324	-0.107855	-0.0736573	-0.39414	0.148079	-0.704885	-0.435812	0.0972575	-0.53731	-0.129297	-1.04283	-0.188096	-0.432157	-0.215976	-0.142272	-0.159036	-0.295385	-0.598982	-0.372872	-0.408766	-0.387295	-0.507382	-0.131456	-0.559197	-0.0745226	-0.45127	-0.507474	-0.441721	-0.970746	-1.02778	-1.19369	0.259023	-0.4538	-0.633664	-0.277903	0.245482	-0.696934	-0.207059	-0.23335	-0.120926	-0.513351	-0.078666	0.308226	-0.238344	-0.0871393	0.228278	0.0226698
HIVEP1	1	-0.89381	-1.00041	-0.829695	-0.742928	0.0112431	-0.312946	-0.605905	-0.899441	-0.572346	-1.9819	0.186357	-1.0289	-0.0022794	-0.0859865	-0.645686	-0.315904	-0.881571	0.800383	-1.3579	-0.835513	-0.74407	-0.927078	-1.04708	-0.335995	-1.43248	-0.188291	-1.08521	-0.524084	-0.236025	-0.973117	-1.77781	-1.51227	-0.702092	-1.28601	0.0399007	0.601884	0.217997	-1.01893	-0.927272	-1.17314	-0.605022	-0.96341	-0.0682929	-1.06482	-0.411464	-0.467341	0.527972	1.0102
HIVEP2	1	-0.33215	0.71197	0.383035	0.273841	-0.190315	0.228139	-0.185098	-0.136657	-0.132276	-0.787529	0.415591	-1.19237	0.625964	0.351161	0.0441933	0.639774	0.386111	0.271802	-0.201051	-0.864146	-0.510557	-0.320469	0.376668	0.404263	-0.215674	-0.172593	-0.47483	-0.277838	-0.241845	-0.760266	-0.868081	-1.47324	-0.134469	-0.842909	-0.0634843	0.235755	0.464234	0.0208668	-0.322782	-0.218533	0.232893	-0.182796	0.82064	0.177813	-0.152316	0.300398	0.21831	0.695922
HLCS	1	-1.63248	-0.19763	-0.31305	-0.592119	-0.829863	-0.338487	-1.35795	-1.12016	0.119405	-0.789786	1.01279	-3.0416	0.941025	0.518443	-0.111212	-1.37214	0.230901	-0.157463	-1.7047	-0.432125	-0.435822	-0.214878	-0.980607	0.322524	-0.112304	-0.297381	0.391579	-0.747851	-0.435809	-0.362084	-0.655882	-2.7348	0.1758	0.0197162	0.233503	0.453258	0.45955	-0.0963008	0.602487	1.33425	1.33801	0.442932	1.11916	0.510585	1.28662	-0.21136	1.68366	0.646904
HM13	1	-0.15502	-0.200528	-0.0157048	0.186961	-0.444898	0.313712	-0.660408	-0.0207604	-0.340826	-0.100019	-0.317439	-0.97634	0.230388	0.0379522	0.407077	-0.374795	-0.378335	-0.354369	-0.882608	-0.360231	-1.01971	-0.81662	-0.336438	-0.254274	-0.572293	-0.94234	-1.46084	-0.903501	-1.12851	-1.24337	-1.29984	-2.092	-0.357463	-0.962722	-0.387501	-0.211678	-0.525984	-0.201319	-1.1785	-0.0747499	0.831491	-0.402674	-0.63198	-0.17029	-0.661978	-0.0972229	0.785746	0.0452704
HMGN1	1	-0.127548	-0.220291	-0.261314	-0.736356	-0.19887	0.0498786	-0.0939557	-0.172858	-0.0723347	-0.568658	0.0627112	-0.233734	0.0591838	0.0938984	-0.347189	0.226724	-0.230207	-0.554949	0.0258142	-0.772159	-0.221208	-0.418893	-0.155056	-0.432823	-0.333529	-0.712051	-0.437494	-0.538243	-0.369009	-0.871974	-0.505481	-2.00059	-0.177585	-0.552703	-0.78312	0.250675	0.324911	-0.600482	-0.162387	0.0860913	0.413829	0.217839	-0.652832	0.379569	0.081834	-0.489578	0.380776	-0.337386
HMGN2	1	0.225153	0.205195	-0.0586797	-0.0254284	-0.640554	0.395571	-0.593578	-0.299868	-0.723987	-0.40072	-0.077094	-0.753629	0.0752589	-0.322352	-0.266544	0.208309	0.545453	0.761759	-0.240166	-0.517442	0.652259	-1.0219	-0.354065	-0.694596	-0.475426	0.163601	-0.127295	0.0148386	-0.349991	-0.771669	-0.617447	-1.31587	1.19018	0.0165779	0.111352	0.215212	-0.177496	-0.910404	-0.754394	-0.520637	-0.136803	-0.373181	0.212287	-0.11081	-0.565257	0.0277893	-0.615925	0.0327978
HMGXB4	1	-0.442001	0.0363451	-0.943776	-0.475176	-0.813369	-0.779373	-0.330829	-0.321283	-1.70072	-1.42631	0.293397	-1.30704	-1.23082	-0.145134	-0.0213968	-0.401829	-0.108696	-0.808494	-0.767227	-0.416041	-0.70044	-0.578255	-0.23844	-0.704196	-0.899442	-0.632414	-0.501414	-0.0360512	-0.253797	-0.230266	-0.0977259	-0.742002	-1.26141	-0.601033	-0.0949159	-0.289659	0.43834	-0.463903	-0.764631	-0.651481	-0.3091	-0.426823	-0.860895	-0.292346	-0.53197	0.70903	-0.261104	-0.340263
HMOX1	1	-0.679584	-0.598687	-1.06539	-0.778823	-0.309523	-0.398949	-0.822141	-0.862763	-0.413522	-0.734811	-0.356546	-0.854808	0.114233	-0.278613	-0.769697	0.238691	-0.278868	-0.474708	-0.299489	-0.243655	0.0399024	-0.269806	-0.219006	-0.26017	-0.259614	-0.366741	-0.319907	-0.411635	-0.332369	-0.459657	-0.629249	-1.08094	0.923741	-0.30627	-0.670229	0.110801	0.167068	0.00565008	-0.286217	-0.0913408	-0.286893	-0.0445789	0.275764	0.247275	-0.0566477	-0.367898	0.367654	-0.0240361
HNRNPA2B1	1	2.31125	1.18924	0.631907	0.963702	1.31383	1.18972	-0.0503156	0.577863	0.715681	0.346995	-0.511769	-0.59458	0.01823	0.859254	0.350619	-0.497409	0.625845	0.461498	-0.428276	-0.0582399	0.0639817	-0.645844	0.484929	0.180735	-0.329717	-1.44366	-0.541202	-0.851986	-0.901237	-0.553814	0.0284896	-2.69557	0.0308527	0.147188	-0.802118	-0.400128	0.183615	-0.557188	-1.1311	0.493118	-0.841678	-0.388558	-0.428593	-0.965322	-0.661747	-0.294685	-0.263259	-0.17445
HNRNPC	1	-0.80886	-0.101417	-0.67423	-0.448044	-0.459568	-0.195696	-0.857051	-0.549372	-0.433316	-0.410164	-0.263778	-1.97579	-0.429553	0.228904	0.0860707	-0.717386	-1.06956	0.197395	-0.352613	-1.20941	-0.435563	-0.31885	-0.201323	-0.53268	-0.305023	0.096825	-0.120354	-0.573842	-0.687517	-0.303796	-1.27418	-1.18351	0.458961	-0.0332839	-0.482511	0.413727	0.333788	0.039834	-0.393783	0.289824	0.589897	0.094263	-0.046798	0.0746405	0.194291	0.432888	0.337403	0.595571
HNRNPL	1	0.411868	-0.202756	0.00727416	0.280238	-0.549815	0.545737	-0.485002	-0.258246	0.496869	-0.142754	0.488504	-1.0086	0.525403	0.444909	-0.44643	0.0394643	-0.423339	-0.14493	-0.627237	-0.438272	-0.239028	-0.865281	0.0553496	-0.0648856	-0.108524	-0.346497	-0.195336	-0.52453	-0.211369	-0.737273	-0.695776	-2.40455	0.470075	0.481333	-0.504109	0.85323	0.626737	-0.507803	-0.109989	-0.145026	0.608984	-0.283219	-0.0515819	0.601332	-0.494229	-0.288433	-0.338727	0.297176
HP1BP3	1	-0.823972	0.343892	0.72458	-1.13962	-0.423153	0.68277	-0.114663	0.37106	-0.061812	-1.0324	0.179347	-1.6339	0.300545	0.588708	0.216585	1.03203	-0.273967	-0.372642	-0.780386	-0.869101	0.227582	-0.195365	0.0750684	-0.0949034	-2.01273	-0.727169	0.419145	-0.916746	-1.15471	0.26638	-0.73811	-1.47585	-0.0776362	-0.602152	-0.57919	0.584245	-0.814053	-1.34053	-0.128016	0.391885	-0.738472	-0.804256	-0.931796	-0.490434	-0.155388	-0.542256	0.227035	-0.793213
HPS4	1	-0.818511	0.0896596	-0.941006	-1.15901	-0.458396	0.668808	-0.953232	-0.920611	-0.424913	-0.383359	-0.15681	-1.15318	-0.789014	0.429522	-0.264314	-0.675745	-0.807026	-0.66564	-0.441489	-0.478617	-0.810256	-0.39811	-1.14261	-0.0471539	-0.748943	-0.764172	0.2279	-0.437753	0.453938	-0.854127	-1.09713	-2.10343	0.861426	0.242268	-1.20934	-0.536195	0.36303	-0.774666	-0.218876	-0.432958	-0.119372	-0.0978008	0.386691	0.992598	-0.659494	0.823402	0.323811	0.579205
HRC	1	0.938056	2.41682	0.422004	0.241536	1.7985	1.67811	1.9602	-1.28449	0.237497	-0.25291	0.205768	2.86806	0.820841	1.23262	-0.23747	0.163762	0.0357177	0.140814	1.29747	0.153248	2.50435	0.256925	0.68805	-0.20953	0.071218	0.00214801	1.51958	1.28728	0.765995	0.319935	2.05846	-0.115468	1.00587	1.35245	-1.7029	-0.423237	-0.617038	-0.648409	-0.140969	-0.360512	-0.379213	-0.0922515	-0.165053	-0.381848	-0.146831	-0.900204	0.129125	-0.809377
HS6ST2	1	-0.571644	-0.478258	-0.821812	-0.524185	-0.603384	-0.496933	-0.871599	-0.81544	-0.577526	-0.391329	-0.250451	-1.08427	-0.469756	-0.245882	-0.549371	-0.527253	-0.175687	-0.465615	-0.775313	-0.802509	-0.412227	-0.18428	-0.235895	0.109885	-0.11787	-0.103121	-0.203434	-0.744224	-0.0934169	-0.133029	-0.118791	-0.81132	0.0891933	-0.15722	-0.43739	0.348519	0.294157	-0.0484173	-0.0935946	1.01532	0.475868	0.149006	0.54534	0.465083	0.960618	0.610384	0.807888	0.659829
HSF1	1	-0.366601	-0.793606	-0.670256	-0.249369	-0.0270317	0.57918	-0.957741	-0.297341	-0.735823	-0.603176	0.775937	-1.23151	-0.183648	-0.860836	0.699763	0.0649521	-0.0884656	0.578883	-1.00933	-0.222985	-1.03613	-1.34473	0.186724	-0.715861	-0.31691	-0.863047	-1.25914	-0.393173	-0.117632	-0.682761	-0.859729	-1.66219	0.280259	0.138472	-0.266136	0.530904	1.16099	-0.504393	-0.919631	0.062184	-0.754785	-0.147963	0.286006	-0.230057	-0.784512	-0.913429	0.77486	-0.451946
HSP90AB1	1	-0.221181	-0.522622	-0.701918	-0.377475	-0.00455776	-0.93903	0.0762036	0.274787	-0.0835647	0.148537	-0.636759	0.0563272	-1.48344	-0.554544	-1.27469	-0.898825	-0.624924	0.0295171	-0.204551	0.223153	-1.52442	-0.767024	0.237484	-0.666863	-0.147562	-0.948	-0.0525478	-0.439559	-0.525522	-0.621509	-0.287127	-0.558729	0.353639	-0.663779	-0.406425	-1.15926	-1.18249	-0.0213347	-0.535299	-0.277221	-0.470112	0.23098	-0.584872	-0.861497	-0.765442	-0.348869	-0.752649	-0.875329
HSP90B1	1	0.883597	-0.626989	-0.0865809	0.127187	0.495852	0.257753	1.65117	0.0783934	-0.372397	0.779958	0.421494	2.09257	-0.842054	0.196855	-0.149115	0.483997	-0.408707	-1.19569	-0.586822	-1.22448	-0.274836	0.306133	-0.394986	-0.819497	-0.715395	0.0465873	0.168951	-0.465452	-1.0944	-0.985072	-1.25919	-1.36063	-0.351479	0.404329	-1.07839	-0.577654	-0.744963	-0.753367	-1.4943	-1.23656	-1.04808	-0.789604	-0.523898	-0.227153	-0.560977	-1.31185	-1.35759	-1.32354
HSPA4	1	3.42253	0.835866	1.88232	2.36229	1.09599	1.40191	0.0495579	1.55167	1.50922	-0.606518	0.0567748	-0.39534	0.621423	1.10023	0.0438777	0.613969	-0.5098	0.597134	-0.787944	-0.192274	-0.0703234	0.349223	-0.374134	-0.618102	-0.330536	-1.15213	-1.33901	0.57929	-0.752677	-1.83418	-0.921278	-1.99049	0.178228	-0.490274	-0.0523751	-0.0259253	1.19679	-0.0463067	0.345285	-0.0244809	-0.00028548	0.84676	-0.197099	-0.0933631	-0.100057	1.92421	0.275888	0.457558
HSPB1	1	0.218292	0.184096	0.0519245	0.00623889	0.282616	-0.0814386	-0.192044	0.0350766	-0.261378	-0.911874	-0.611957	-0.796942	-0.337067	-0.250181	-0.417797	-1.11745	-0.753524	-0.385906	-0.752135	-0.0875702	-1.49927	-1.35584	0.00452412	-0.802952	-0.745618	-0.966924	-1.60832	-1.00277	-0.899709	-1.28824	-0.79312	-3.25846	0.0686949	-0.764776	-0.684895	-0.647366	-0.518781	-0.732613	-0.828008	-0.600804	0.137843	0.471984	-0.554167	-0.385727	-1.16833	-0.766979	-0.312454	-0.413847
HSPG2	1	0.514992	0.877999	-0.0179873	-0.274416	-0.056073	-0.419447	0.74019	-0.688076	-0.570711	-0.687168	-0.131732	-0.844246	0.586456	-0.108711	0.493158	0.0219335	0.848186	0.667879	-0.375215	-0.151872	-0.397883	-0.818115	-0.033104	0.540499	0.251892	0.0888867	0.587578	0.129341	0.141797	-0.177661	0.735677	-0.39794	0.207604	-0.726252	0.278614	1.09953	0.449233	0.076221	0.943732	1.23284	0.887666	0.0673019	0.600548	0.12406	0.646584	0.453334	0.935651	1.41138
IARS	1	0.148106	-0.45619	-0.38163	0.0488225	-0.530868	-0.00775383	-0.53676	-0.0173904	-0.757199	-0.956323	-0.21778	-1.00875	-0.443176	-0.503997	-0.550577	0.075667	-0.803639	0.123036	-0.992061	-0.498439	-0.464833	-0.886703	-0.615113	-0.282724	-0.698679	-0.886932	-0.439028	-0.576706	-0.596832	-1.13182	-0.628249	-1.52121	-0.639924	-0.557466	0.130842	0.112513	-0.639025	-0.196978	-0.361667	0.151179	0.187162	-1.12979	-0.129112	-0.227041	-0.960589	0.105389	0.290321	0.433309
IDE	1	-1.11379	0.493532	-0.498523	1.3322	0.582766	0.0387543	-1.40488	-1.1753	-0.994464	-0.888147	-0.0383471	-1.81175	1.63478	-0.188578	-1.61061	-0.300176	-0.820234	-0.392259	-0.841111	-0.365213	-1.17338	-0.810544	-0.284786	-0.0846587	-1.2491	-0.2291	-0.470554	-0.400951	0.523249	-1.09771	-2.19491	-2.42463	0.158347	-1.4964	-0.424813	0.605299	-0.216642	-0.531023	0.389858	-0.947881	1.55087	-0.02738	-0.215994	0.829971	-1.57942	-0.39716	1.25616	1.21886
IER2	1	-0.206787	0.339514	-0.788677	-0.299752	-0.187603	0.0829647	-0.502998	0.0254273	-0.158686	-0.763224	-0.371406	-1.01796	-0.549064	-0.463622	0.0815572	-0.618957	-0.373989	-0.29844	-0.717743	0.0487607	-0.837913	-0.523007	-0.269748	-0.841952	-0.607194	-0.545861	-0.854978	-0.609754	-0.243045	-0.958208	-0.522654	-1.38774	-0.378063	-0.25087	-0.466267	-0.117705	-0.441082	-0.266703	0.0852575	-0.218718	0.375842	0.159904	0.142432	-0.5058	-0.414914	-0.522798	-0.456537	0.129613
IER5	1	1.27835	2.0668	0.883085	0.648349	1.10406	0.574696	-0.575203	1.17118	-0.425488	-0.345109	0.265042	-1.21957	0.45716	0.162591	0.505503	-1.31857	0.962281	-0.251377	-1.11734	1.80193	-1.77956	-0.920636	-0.0932261	0.642746	-1.75497	-0.607004	-0.98413	-0.763668	1.10509	-0.740941	0.26686	-1.49939	0.377356	0.86483	0.80017	-0.780533	0.171497	0.436046	0.367584	-0.52273	0.302253	-0.0274895	1.27363	0.132662	0.236568	-0.773964	-0.598647	0.496736
IFFO1	1	0.603225	0.159263	0.390564	-0.712553	-0.474927	0.566899	-0.122607	-0.685872	-0.705806	-0.582446	0.0775353	-0.897123	0.887721	-0.0995069	0.222039	1.01454	-0.570701	0.181855	0.0724886	-0.449835	0.472299	0.082404	0.08742	-0.0905168	-0.148219	-0.0228981	0.0430134	0.0989913	-0.180457	-0.00512099	-0.633778	-1.17624	0.453792	0.668079	-0.803269	-0.00650022	0.0402605	-0.782318	-0.140683	-0.527934	0.51745	-0.127334	-0.158054	0.885979	0.0700277	-0.475763	0.231743	-0.341016
IFITM10	1	-0.762246	-0.153081	-0.581893	-0.532354	-0.565042	-0.215136	-0.193299	-0.505253	0.211662	-0.170251	0.154023	-0.111534	0.124034	0.206064	-0.0718256	0.294149	-0.22586	-0.0547287	0.00810894	-0.746683	0.346935	-0.104136	0.0518301	0.266503	-0.129472	0.362552	0.178792	0.499903	0.00907421	-0.115128	-0.218591	-0.671068	0.738027	-0.00904953	-0.241288	0.840713	0.129715	-0.271249	-0.0496032	0.547488	0.355971	0.302406	0.0356829	0.45997	0.165987	0.0398834	1.06159	0.642429
IFNGR1	1	-0.538826	-0.701342	-0.260618	-0.744634	-0.604761	0.348777	-0.295385	-0.453814	-1.03583	-0.578346	-0.674217	-0.829426	-0.0974175	-0.387542	-0.762143	0.335454	-0.317681	-0.714682	-0.268128	-0.222356	-0.561143	-1.09068	-0.777189	-0.266118	-0.925873	0.00159214	-0.428677	-0.746597	-0.377887	-0.302054	-1.19844	-1.17506	-0.00451562	-0.39905	-0.554628	0.147445	-0.608271	-0.380927	-0.10292	0.0745469	-0.12282	-0.394754	-0.148646	-0.629948	-0.51825	-0.165673	-0.00406252	-0.439844
IGF1R	1	0.267551	0.281014	0.310757	-0.0564655	-0.226306	-0.569007	-0.594557	-0.290554	-0.46836	-0.834844	0.387082	-2.15136	-0.0456931	0.310988	-0.154172	-0.289071	-0.766944	-0.801476	-1.39774	-0.42709	-0.853591	-1.20319	-0.285859	-0.262581	-0.712609	-0.804463	-0.682912	-0.818191	-0.318118	-1.27413	-1.53199	-2.57671	0.34091	-0.37994	0.163978	0.0793592	0.398332	0.232546	0.555853	0.1887	0.315958	0.450124	0.736332	0.0450143	-0.161747	0.0108908	0.836263	0.953086
IMMP2L	1	-0.39759	0.0249993	-0.392706	-0.941603	-0.440195	-0.200148	-0.381596	-0.478946	-0.980811	-1.0108	-0.286795	-2.6053	-0.339039	-0.411627	-0.693515	-0.7654	-0.715964	-0.563938	-1.27305	-0.9711	-0.698511	-0.669433	-0.676109	-0.283479	-1.27088	-0.651699	-1.27971	-1.36261	-0.712098	-1.00264	-1.44326	-1.91812	-0.300032	-0.34926	-0.538547	0.100678	-0.271934	-0.194647	-0.384312	0.341808	0.51776	-0.805083	0.578862	-0.0659597	-0.232997	-0.0744652	0.0169085	0.361449
INO80D	1	1.20801	0.933977	0.82432	-0.249723	-0.790614	1.5281	-0.010413	1.42479	-0.787112	-0.674427	1.65653	-1.55956	-0.401211	1.47483	0.236094	0.616862	-0.402716	0.710958	-0.170055	-0.805398	0.378332	-0.779252	-0.440038	0.678556	0.130037	0.0218469	-0.0148023	0.0708896	0.322252	-0.32541	-1.56058	-2.29177	0.67434	0.266812	-0.0351979	0.409937	-1.13898	-0.419019	0.0686674	0.134689	-0.152711	0.0223744	1.35469	0.085025	-0.075045	-0.0488026	0.564054	-0.853472
INO80E	1	-0.893345	-0.735909	-0.798547	-1.12735	-0.354104	-1.25989	-0.349816	-0.984763	-1.56001	-1.07726	-0.0341328	-1.10644	-0.0734644	-0.777568	-0.538267	0.00285629	-0.91456	-0.861968	-0.26296	-1.6993	-0.0266545	-0.578371	-0.78253	0.181694	-0.981268	-0.44091	-0.491864	0.423716	-0.0778315	-1.14716	-0.911763	-1.30611	0.650887	0.0314423	-0.979757	0.283691	0.131884	-0.608669	-0.574503	0.176639	0.771085	-0.597322	-0.284466	0.12813	0.06957	0.171345	0.324193	0.178155
INPP4A	1	-0.168919	-0.0914722	-0.301405	-1.17208	0.235871	0.581395	-0.00251074	-0.628549	0.152596	-1.28771	0.761478	-0.748875	0.66199	0.755001	0.276105	1.57027	-0.197364	0.542821	-1.25845	-0.330439	0.633536	-0.843784	-0.798201	-0.235742	-0.496998	0.106601	-0.682806	-0.0552919	0.324768	-0.524751	-1.78155	-1.70767	-0.981788	0.472448	-0.779154	0.480213	-0.0692076	-0.360619	0.379338	0.998563	1.60228	0.670722	1.03327	-0.733616	0.0231272	1.59668	1.30235	0.170695
INPP5F	1	0.955824	0.63637	0.969462	1.16565	0.834692	0.0440353	-1.56973	-0.247908	0.0762125	-0.56487	-0.728981	-1.61606	0.345503	-0.022749	0.38245	-0.264026	0.0213963	-1.43829	-0.613457	-0.952254	-1.23492	-0.702278	-1.53015	-0.1381	-0.904621	-1.13671	-0.988508	-0.841485	-0.0590404	-1.51287	0.531491	-2.21224	-0.545432	-0.686769	-0.342035	0.00143975	-0.0849465	1.01197	-0.863449	0.0321209	-0.501942	-0.275304	0.304188	0.0883918	1.31372	-0.326685	0.504339	-0.818959
INTS9	1	-1.66519	-0.909532	-0.493755	-0.775321	-0.199384	0.436517	-0.269073	-0.556729	-0.854207	-2.05117	-1.01409	-0.854452	0.60889	0.306995	1.40549	0.145622	-0.785991	-0.394648	-1.26769	-0.765136	-0.983822	-0.886693	0.091375	0.193178	-0.763086	-0.215438	-0.307827	-0.531267	0.525106	-1.16905	-0.165138	-1.28127	0.349976	-0.193687	-0.479169	0.501193	-0.312177	0.158246	-0.168047	-0.393363	-0.0669947	0.939899	0.181944	0.454288	0.297386	-0.187054	1.5998	0.407718
IP6K1	1	-0.92102	-0.411566	-0.701977	-1.0173	-0.993598	-0.361515	-1.10982	-1.38306	-0.548071	-1.33611	-0.730328	-2.39968	-1.23925	-0.154152	-0.897352	0.0608781	-0.946238	-0.357868	-0.426252	-1.63285	-0.893355	-0.619362	-0.658393	0.0460001	-0.824169	-0.648418	-0.41164	-0.86909	-0.898176	-1.04811	-1.32549	-2.05872	0.94733	-1.06762	-0.514216	-0.931269	-0.16996	-0.363734	0.305277	-0.333145	0.307554	-0.0286107	0.48153	0.344948	-0.802826	0.524812	0.12108	0.112673
IPO13	1	0.674988	0.766382	-0.126297	-1.25588	-0.038056	-0.361069	-0.197285	0.0154775	-0.949049	-1.64097	-0.0767845	-0.974995	0.55694	0.737204	0.906107	0.253223	0.185507	0.263999	-1.38154	1.21968	-0.420488	-0.419557	-1.25443	0.606853	-1.32754	-2.16454	-2.11927	0.0167355	-0.441274	-0.415897	-0.955737	-1.60372	0.3134	-0.0979561	-1.20565	0.273418	-0.310253	0.693677	0.0165798	-0.221312	0.731946	-0.669825	0.122938	-0.229389	0.403639	-0.471182	0.626643	-0.118823
IPO8	1	-0.493384	0.392949	-0.63513	0.00915845	-1.02003	-0.553359	-1.16693	-0.143	-0.403902	-0.94945	-0.235241	-0.937996	-0.118601	-0.517462	0.264293	-0.0756899	-0.229224	0.328469	-0.774541	-0.442308	-0.219002	-1.01848	-0.0735712	-0.140103	-0.661238	-0.122957	0.258577	-0.0210502	0.566361	-0.890917	-0.697149	-1.20324	-0.0181894	-0.0706401	-0.850186	0.170776	-0.00130701	0.227459	-0.781414	0.352915	0.579271	0.497385	1.29559	0.0539295	0.170033	-0.81549	0.801636	0.167799
IPO9	1	1.70247	0.834716	0.748489	0.629024	-0.261475	0.325299	-0.199955	-0.947431	-0.159538	-1.2916	-0.435005	-1.28865	0.804173	0.740278	-0.145542	-0.873575	-0.860084	0.538112	-2.01053	-0.457295	-0.794583	-1.05675	-1.17619	-0.577327	-1.25745	-1.14323	-0.278634	-1.26221	0.377223	-0.920749	-1.60835	-3.52946	0.0758322	-0.42085	0.0301443	0.400489	-0.242184	-0.956291	-0.327938	0.666954	0.254505	0.139661	-0.21065	0.16726	-0.13508	0.226072	0.678606	0.92138
IQCB1	1	-0.849384	0.00706986	0.490831	-0.871068	-0.866274	0.0186725	-0.985262	-0.71142	-0.372952	-0.035399	-0.450939	-1.20961	0.0966696	-0.0705095	0.389644	-0.158356	-1.74995	0.0805677	-1.32771	-1.69218	-0.338114	-0.923452	-0.837216	-0.454875	0.519382	-0.289039	-1.54534	-0.810092	0.353883	-0.742484	-0.243446	-1.56206	-0.217066	-0.429372	-0.17664	-0.0682335	0.359777	-0.273838	-0.0534582	0.15889	-0.541292	-1.0929	0.148656	0.626452	-0.114801	0.880701	0.487732	-0.113693
IRAK1BP1	1	0.153134	1.02625	1.29691	0.25048	2.16079	-0.103473	-0.271301	-0.210986	1.58068	-0.27037	0.0729297	0.220952	1.4699	0.957384	1.58746	1.32811	0.824119	0.547103	0.15076	0.22794	2.58167	-0.477104	-0.733477	1.61501	-1.07609	0.63035	0.451029	0.190902	-0.759959	0.549736	-0.5648	-2.33562	0.532428	1.31491	0.502641	2.00154	0.561893	0.355486	-0.495951	0.543332	1.06692	1.15217	0.164974	-0.525983	-0.123835	0.218864	2.12216	0.460833
ITGB1	1	0.832771	0.261076	1.51011	0.724235	0.986229	0.823714	0.743031	1.07182	-0.316365	0.468911	0.0170438	-0.374268	0.487974	0.642164	0.643221	0.426804	0.381924	0.454379	0.325575	0.755337	0.127544	-0.0291983	-0.212927	-0.627841	-0.938723	0.181396	0.989239	-0.422595	-0.46178	-0.42027	-0.369434	-1.27764	-0.160073	-0.905879	0.0246288	0.337486	-0.167318	-0.239044	-0.524535	-0.0206298	0.685561	0.0137589	0.685659	-0.115331	0.436059	-0.15574	0.391162	0.150092
ITGB1BP1	1	0.497559	-0.118103	-0.499816	-0.495275	-0.15648	0.318341	-0.495625	0.355281	0.326564	-0.735257	0.0811514	-1.48816	0.079066	-0.567964	0.192677	-0.211523	-1.07548	-0.385731	-1.01808	-0.504526	-0.254699	-0.664016	-0.547962	-0.343654	-0.167005	-0.551163	-0.259039	-1.10475	-0.513288	-0.5271	0.000898196	-1.37307	-0.251713	0.202546	-0.616219	-0.450461	0.312187	-0.131319	0.0471647	-0.377568	0.198474	0.430391	-0.196218	0.279276	-0.447302	-0.135643	0.423049	-0.300178
ITM2B	1	-0.808475	0.0667572	-0.40413	-0.234654	-0.549038	-0.800195	-0.399535	-0.465139	1.0118	-0.0614894	0.0298204	-0.1438	-0.0865935	0.58354	-0.178044	0.393948	-0.355689	1.01839	0.275697	0.286834	0.597056	-0.892615	-0.626877	0.612663	-0.336393	0.337094	0.550977	-0.0199888	0.151564	0.288337	-0.491521	-0.768436	1.14834	0.484799	-0.258166	0.376821	0.843403	0.0374336	1.07095	1.14655	1.02852	1.8321	0.15705	0.306506	0.672978	-0.0631039	1.4685	0.256375
ITPA	1	-0.90346	-0.0581863	-0.228163	-0.742491	0.0362556	-0.164607	-1.18394	-0.167963	0.040297	-0.972522	-0.16594	-1.0009	0.320344	-1.28301	-1.15346	-0.460888	-0.686109	-0.226585	-0.753305	-0.279507	0.273532	-0.275	-0.278462	-0.297009	0.207085	-0.945115	-0.499063	-0.619161	-0.494629	-0.251285	-0.884111	-1.25575	0.0166427	-0.0698262	-0.96927	0.142748	-0.559342	-0.405983	-0.270169	0.0127155	-0.440879	-0.125488	-0.374076	0.209559	-0.55724	-0.731665	0.108977	0.73404
ITPKC	1	0.137558	-1.0739	-0.434042	-0.555587	-0.387926	-1.12744	-1.12618	-0.674598	-0.0685724	-1.14779	-0.443821	-1.27868	-0.525332	-0.559459	-0.536564	0.525436	-0.584779	-0.18757	0.00195098	-0.414652	-0.281721	-0.736949	-0.133437	-0.785817	-0.121804	-0.254628	-1.06839	-0.135901	-0.363012	0.154541	-1.23029	-1.60711	0.3667	-0.377604	-0.760365	-0.267499	-0.963005	-0.831653	-0.581248	-0.696453	-0.520353	-0.707881	-0.205711	-0.325325	-0.849524	-0.603959	-0.179974	-0.620839
JAM2	1	-0.525523	-0.518922	-0.455068	-0.6325	-0.182385	-0.419636	-0.366845	-0.711899	-0.325964	-0.687894	-0.0485677	-0.456952	-0.23422	-0.0316651	-0.539319	0.0988154	-0.332508	-0.291951	-0.301862	-0.559514	-0.0680467	-0.0063694	-0.472744	-0.321591	-0.186385	0.385477	0.477947	0.175512	-0.190948	-0.279228	-0.322522	-0.342202	1.33017	-0.158905	0.191342	-0.167607	0.16195	-0.145462	0.27412	0.00304837	0.324999	0.0204543	0.54392	0.351272	0.355789	0.171805	0.392722	0.687902
JPX	1	0.191448	1.24979	0.541009	0.0762911	-0.443368	0.638545	0.417018	-0.350332	0.390406	-1.05482	0.488111	0.291953	0.852109	-0.277826	2.10252	-0.484902	1.47928	-0.218629	-0.872718	-0.827123	0.957549	0.37145	-0.527938	0.0793469	-0.583362	1.02281	-0.763106	0.622757	-0.786046	-1.43623	0.867166	-1.58271	0.760924	0.635491	0.0369927	-0.157177	1.58701	0.0890437	0.0437475	1.00337	1.6211	0.0802225	0.955248	0.984805	-0.240893	0.785308	2.08324	1.47564
KANK1	1	0.0673781	0.522457	0.0957856	0.193828	0.293931	0.646558	-1.10758	-0.74669	-0.367875	-1.17659	0.261943	-2.30228	-0.514203	-0.262681	0.78959	-0.523435	-0.398305	-0.0904496	-1.41938	-0.644785	-0.485239	-0.0214547	-0.799421	0.388944	-0.206834	-0.439552	0.196644	-0.478522	-0.840617	-1.37309	-1.23826	-2.33952	0.10302	-0.766239	0.159595	1.04782	0.539143	-0.247534	0.243207	0.592985	0.89678	-0.512292	0.526396	1.46215	0.176396	1.17582	1.60427	1.19671
KANSL3	1	0.889149	0.288185	0.30615	0.278052	-0.429143	0.279761	0.69057	0.32096	0.848866	-0.394615	0.49435	-1.56982	1.18508	0.562815	-0.218674	0.225033	-0.02628	0.10888	0.0956038	-0.41334	0.0515255	-1.56564	0.933996	0.714969	0.174984	-0.0108066	-0.665501	-0.345505	0.0723984	-0.809524	-0.635083	-2.39589	0.579219	-0.848525	-0.31404	0.299774	0.450571	-0.419826	-0.648138	0.390835	0.80907	0.224288	-0.104387	0.727716	0.83889	0.524521	0.858965	0.780175
KAT6A	1	0.165517	0.512826	-0.991035	-1.05037	-1.72443	-0.11622	-1.68762	-0.587978	-1.42965	-1.1413	-0.479011	-1.89057	0.0712798	-0.827467	-0.151796	-1.56781	0.213162	-0.534622	-1.11872	-1.71884	-0.394793	-1.13914	-0.747211	0.129558	-0.812442	-1.24277	-1.01462	-0.796226	-0.422237	-0.849149	-1.20296	-1.56452	-0.0962913	0.325812	0.153845	0.649618	-0.0321936	-1.49766	-0.0253981	-0.583178	-0.281975	-0.41475	0.713603	-0.143829	-0.655309	0.690339	-0.204852	0.668183
KBTBD2	1	-0.518825	-0.821493	-0.938952	-0.198431	-0.889691	-0.778816	-0.695441	-0.566769	-0.240793	-1.33387	-0.316371	-0.75771	-0.385243	-0.127876	-0.189274	0.438439	-0.435716	0.302259	-0.438597	-0.670254	-0.105151	-0.542729	-0.5394	-0.193529	-0.0537995	-0.533806	-0.418486	-0.547661	-0.0537372	-0.746837	-0.701473	-1.18732	0.176565	-0.0616483	-0.77911	-0.024846	0.145066	-0.59235	-0.21994	0.170006	0.319426	-0.0492398	0.213308	-0.00458018	-0.501892	-0.0382162	0.0770807	-0.423123
KCTD3	1	0.407947	1.28517	0.973018	-0.109237	0.609113	1.38244	-1.31644	-0.0441951	-0.746859	-1.38251	0.789137	-1.09658	0.984029	1.40662	-0.208836	0.904733	-0.323224	-0.408421	-0.887234	-0.150069	1.08419	0.72952	-0.0369309	-0.187055	-0.272129	0.494109	0.799368	-0.0344202	1.08073	-0.136544	-0.0271756	-2.73312	1.18801	-0.525526	0.068959	1.03587	1.24389	0.718224	-0.942897	1.69064	1.04086	1.02278	0.56712	1.99273	1.21221	-0.448654	0.412607	0.813677
KDELR2	1	-0.70359	-0.911703	-0.781386	-0.411434	-0.988878	-0.270334	-0.0493105	-0.367778	-0.42736	-0.624611	-0.141338	-0.950036	-0.388412	0.531324	-0.938112	0.0186912	-0.78322	-0.319639	-0.33683	-0.421892	-0.364652	-1.04549	-0.19938	-0.5602	-0.276976	-0.926168	-0.137953	-1.26673	-1.29415	-1.76368	-1.31188	-1.87725	-0.904153	-1.01525	-0.76876	-0.732572	-0.936017	-0.388623	-0.678253	-0.300082	-0.529701	-0.321582	0.214044	-0.0744166	-0.672881	-0.400923	0.957344	-0.5045
KDM3B	1	1.62047	0.130054	-0.350815	0.334142	0.25593	0.27769	-0.445997	0.282927	0.500422	-0.77798	1.23636	-2.38689	1.27656	1.09278	0.341705	0.108379	0.260861	0.44624	-1.00035	-0.336318	0.154634	-0.425908	1.00242	1.58841	0.17721	0.211795	0.0412025	-0.386691	0.755655	-0.0716215	-0.346321	-3.18342	1.16782	1.21258	0.221091	2.04425	1.40606	0.0604038	0.797806	0.779598	1.86329	0.951508	1.48393	1.54339	0.660944	1.44967	1.41523	1.08445
KDM4B	1	1.53876	0.459752	-0.515738	-0.345568	0.263061	0.0695859	-0.146223	-1.31189	0.0139535	0.00835137	0.356382	-2.392	0.711936	1.06405	-0.862604	0.0838754	-0.285195	0.304637	-1.84287	-0.136689	0.253247	-0.0289903	0.16689	-0.126301	-1.16336	-0.183602	-0.525643	0.218654	0.397062	-1.17537	-0.124116	-2.23272	-0.0239557	-1.10512	-0.0728879	2.00849	-1.34535	-0.386402	0.446825	-1.43869	-1.13705	-0.830305	0.559554	0.299797	-0.364412	-0.457773	0.510508	0.101629
KDM4C	1	-0.348393	-0.825702	-1.13143	-0.634864	-0.946902	-0.22662	-1.05359	-1.26583	-0.54393	-1.28215	0.0559332	-1.9697	0.0853113	-0.465674	-0.645894	-0.552487	-0.436364	-0.345483	-1.28882	-0.68114	-0.645236	-1.27571	-0.898879	-0.338359	-1.01741	-0.339525	-0.653061	-0.960974	-0.603362	-1.00258	-1.44429	-2.18951	-0.242724	-0.320979	-0.41331	0.184673	-0.385966	-1.01676	-0.523835	-0.217547	0.0186772	-0.444969	0.265979	0.107485	-0.10511	-0.137891	0.531347	-0.375673
KDSR	1	-0.00867877	-0.260802	-0.181635	-0.356928	-0.447734	0.0756327	-1.01242	-0.319256	-0.404681	-0.826381	-0.0356614	-1.30805	-0.0560213	-0.144652	0.216288	-0.952045	-0.472627	-0.509479	-0.477758	-0.578329	-1.04029	-0.61988	-0.75878	-0.231798	-0.480369	-0.65687	-0.677341	-0.470855	-0.506857	-0.488574	-0.751505	-1.22001	-0.379431	-0.513599	-0.3863	-0.0100427	0.296747	-0.357166	-0.328397	-0.50277	-0.776185	-0.637689	-0.426344	-0.0161135	-0.477178	-0.690163	0.520097	-0.468175
KIAA0355	1	0.719138	2.51243	1.84175	0.956252	1.35673	1.10123	-0.672373	-0.203673	0.860185	-0.931682	1.76008	-1.02166	0.3406	0.994988	0.447412	-0.483737	0.0565314	0.436221	-0.620364	0.270595	0.550474	-1.11338	-0.294279	0.284006	0.20902	0.263577	0.548214	-0.622969	0.473123	0.0330512	-1.28261	-0.918473	0.246083	-0.15949	0.751299	1.40235	1.50901	1.10059	0.879502	-0.0714687	0.0734993	0.965845	-0.160475	0.359495	0.371144	0.792204	-0.00337525	0.229445
KIAA0586	1	-0.081091	2.28299	0.895644	0.34237	0.583125	-0.269274	0.491418	0.132289	0.662809	0.358637	2.06556	-0.644901	-0.00670437	0.00829445	0.591027	0.161333	-0.294976	-0.00815968	0.487939	0.258829	1.22348	0.0144442	0.873665	-0.695823	-1.14664	0.191384	-0.895305	0.491937	1.25103	0.00587578	0.716704	-1.69962	-1.12944	-1.90694	0.269066	0.7355	1.24141	-0.595919	0.477382	-0.537995	0.0195237	-0.351444	-0.453026	-0.141287	-0.752537	0.188066	0.897976	0.65085
KIAA2026	1	-0.0333446	0.728148	-0.722804	-0.354995	-1.15416	0.448543	-0.472582	-0.500863	0.30761	-0.610807	0.644996	-0.479541	1.36766	-0.233741	0.526857	1.15156	0.559935	-0.289329	0.8716	-0.388828	0.375288	-0.654635	0.458622	-0.316413	-1.09097	0.0118148	-0.230163	-0.558131	0.59381	0.0206296	-0.830466	-1.34691	-1.20011	0.130469	-0.246022	1.18306	0.205404	-0.169395	-0.692897	0.270999	0.887555	-1.65008	0.0453255	0.387221	0.110777	-0.584165	0.437955	0.505853
KIDINS220	1	-0.372841	-0.161794	-0.154097	-0.406168	-0.734267	-0.234713	-0.150595	-0.545345	0.322346	-0.539157	0.582717	-1.84728	-0.0615713	-0.445295	-0.948059	-0.287038	-0.594894	0.0418712	-1.22573	-0.681315	-0.353624	-1.31094	-0.374877	-0.165951	-0.307961	-0.40037	-0.637845	-0.45061	-1.21394	-1.31121	-0.554144	-2.56387	-0.430488	0.158242	-0.276498	0.691671	0.200912	-0.224138	-0.112123	0.151895	0.16148	0.259606	0.487568	-0.661075	-0.248624	-0.473219	0.451125	0.412607
KIF2A	1	-0.357243	0.726181	-0.313332	0.0915941	-0.957156	0.201836	-0.631313	0.0292247	-0.186296	-0.222292	0.565287	-1.80196	0.719356	0.622149	0.371516	0.0859755	0.48461	1.30666	-1.17908	-0.772386	0.0437163	-0.785699	-0.255334	-0.246468	-0.55884	-0.250155	-0.176691	-0.20558	-0.137287	-1.39493	-1.10658	-1.26976	-0.298451	-0.293387	-0.903883	-0.379188	0.256068	-0.333046	-1.2492	-0.663092	0.808645	-0.186897	0.681146	0.599219	0.0511422	1.08177	0.2302	-0.111511
KIF5B	1	0.835684	0.653647	1.21241	-0.131214	-0.489879	0.721526	0.694585	0.00702941	-0.41793	0.248336	2.18484	-0.704374	-1.48789	0.756476	-1.20772	-0.486227	1.12762	-0.495493	-0.385152	-0.17051	0.113016	0.464233	-0.896473	-0.507946	-1.0922	0.27661	-0.903925	-1.34423	0.978016	-0.342132	-0.191778	1.26287	0.258509	0.625438	-0.742616	-1.21856	-1.25678	-0.704694	0.371149	-1.16275	-1.46272	-1.26602	0.170695	-0.185811	0.163993	-1.12725	-0.074582	-1.30731
KLF9	1	-0.602252	-0.504593	-1.45832	0.762523	-0.321436	-0.39981	-1.18435	-1.11939	-0.00878896	-0.520623	0.286048	-2.63178	-0.0477801	0.314507	-0.565354	-0.618574	0.437247	0.112391	0.222762	-0.594254	-0.758082	-0.977168	-0.401676	-0.744144	-1.30553	-0.420934	-0.78314	-1.15609	0.339842	-0.664167	-1.84262	-3.40392	0.350689	0.748364	0.309011	1.06896	1.76012	1.00006	-0.0649788	-0.374331	-0.517003	-0.241011	0.270272	-0.170772	-0.382739	-0.57505	0.126745	-0.0903778
KLHDC10	1	0.192112	0.613637	-0.867871	0.00774748	0.190069	2.07666	-0.687722	-0.731483	-0.451173	-0.848014	-0.406586	-1.76136	1.45898	0.199163	-0.767199	-1.09963	1.9462	1.53797	-1.36651	-1.1491	-1.03138	-2.0346	0.777697	0.195698	0.322456	-0.752636	-1.54705	0.0566961	-1.01584	-1.5674	-1.03562	-2.9353	1.00618	0.727181	1.26081	0.715047	-0.307808	0.579805	0.839478	-0.506527	0.801649	0.627428	0.382148	0.882922	0.964866	0.639008	-0.39899	1.18868
KLHL20	1	0.340529	0.0862588	0.583853	-1.01937	-1.3619	1.13334	-0.883018	0.252782	-1.10019	1.29782	0.0388766	-0.471453	1.51874	0.310343	0.533267	1.19909	0.317752	1.39827	0.387884	0.498559	-0.283462	-0.0312555	-0.322414	-0.363679	-0.518462	0.502752	-0.273681	1.51294	-0.683787	-0.969689	-1.23073	-1.91454	0.524557	-0.146555	0.526931	0.762271	1.04057	1.42014	0.218918	0.644631	0.496826	-0.0698589	0.793531	0.896076	1.00325	0.611537	2.50602	1.30723
KLHL40	1	2.61469	1.94863	1.57916	2.06579	1.19421	1.10855	1.77909	0.80121	0.683561	0.942697	-0.766547	0.122547	0.834925	0.699835	0.307261	-0.220087	0.0263866	0.378156	-0.851664	1.54334	0.272501	-0.430687	-0.515468	0.0654269	-0.0113008	-1.33624	0.0860136	0.69963	0.203539	-0.000416892	0.466614	-0.847913	0.25484	-0.016723	-0.666068	-0.469011	-0.714382	0.165781	0.158142	-0.0760344	-0.58721	-0.598278	-0.537971	-0.393246	-0.255147	-0.191538	-0.26306	-0.306241
KLHL8	1	0.585448	-0.00479583	-0.618326	-1.00102	-1.02418	0.07119	-0.426393	-0.33467	-0.653244	-0.271294	-0.177142	-2.19932	-0.104813	0.287575	-0.286845	0.0252499	-0.162765	0.647136	0.2539	-1.02339	-0.433571	-0.501953	-0.444029	-0.3089	-1.04577	0.0487073	0.0985548	-0.449267	-0.659414	-0.605191	-1.02399	-2.06787	0.253658	-0.599143	0.726045	0.409592	-0.0126558	-0.860039	0.0574614	1.39827	1.33634	0.334993	0.696701	0.144476	0.418513	0.200469	0.476093	0.550389
KMT2E	1	0.189414	-0.288687	0.459474	-1.50726	-1.01969	-0.705985	-0.683594	-0.0564118	-0.379976	-0.979767	-0.127037	-0.553371	-0.169027	-0.208693	0.23795	0.898235	-0.212039	0.796228	0.666047	-1.54222	1.85968	-0.12858	-0.501317	0.491447	0.501298	-0.433279	0.179441	-0.0028508	1.43931	-0.410534	-0.452667	0.0340636	-1.43906	-1.87806	0.909975	0.167239	-0.676159	-0.0399814	0.0791489	-0.921562	-0.408403	1.05771	0.0668805	-1.34736	0.565072	0.222742	-0.00357843	-0.938533
KPNA4	1	1.82426	1.88014	1.84703	1.73936	1.0294	0.998661	0.635491	0.385794	0.761559	-0.144889	0.396806	-1.71637	0.192058	0.507686	0.830998	-0.0439089	0.139571	0.323756	-1.47219	0.190574	-0.47936	-0.526803	0.852907	-0.634143	0.349109	-0.36244	-0.545056	-0.384182	0.30096	-0.142282	-0.721005	-3.33528	-0.458223	-0.750147	0.550249	0.237827	0.584426	-0.59439	-0.189583	-0.00661156	0.677799	-0.760024	0.00902935	0.265941	-0.33047	-0.0450605	-0.343394	-0.156654
KRR1	1	-0.314854	0.388249	0.298134	2.3049	1.23977	1.04992	0.249274	-0.729081	-0.800605	0.220487	0.165217	1.07519	0.31009	-0.270099	-1.0148	0.38368	-0.602981	-0.527761	-0.583885	0.332383	-0.145478	-0.892087	-0.195629	0.344484	-0.636593	0.0376231	-0.0328235	-1.24583	-1.47525	-0.54352	0.111033	-0.0919452	-0.769249	-0.724352	-0.537712	0.255926	-0.478526	-1.04245	0.206422	0.34232	0.135614	-1.47441	-0.098117	-0.0968257	-0.166015	0.0885248	-0.673323	-0.213908
L2HGDH	1	0.469491	0.714088	-0.608959	0.545465	0.506074	1.58882	-0.521064	0.0663014	-0.346471	0.170686	1.02796	0.338543	2.39328	0.817287	1.04807	-0.160065	0.619251	1.16163	0.774247	0.442713	-0.232929	0.779481	-0.144242	0.297587	-0.375182	0.00278516	1.20666	-0.435556	0.555745	1.18635	0.838336	-0.806885	2.01668	-0.267742	1.62444	0.495876	1.66652	0.676344	0.424975	1.26833	1.15967	0.490832	0.42966	1.56404	0.900445	0.687607	1.24883	1.37514
LAMA5	1	-0.857441	-0.954095	-0.90407	-0.951677	-0.875059	-0.969414	-0.699816	-0.696362	-0.306722	-0.841842	-0.614252	-0.955781	-0.586263	-0.651897	-0.599434	-0.581229	-0.762709	-0.316685	-0.78224	-0.743076	-0.290237	-0.534375	-0.539642	-0.502899	-0.605961	-0.520495	-0.768187	-0.716601	-0.526646	-0.791761	-0.515179	-0.867941	-0.620543	-0.216851	-0.492661	-0.170096	-0.348876	-0.287474	-0.555523	-0.539981	-0.149728	-0.38459	-0.442222	-0.253054	-0.04645	-0.18846	-0.166445	0.0940685
LAMC1	1	0.265637	0.985464	0.645675	-0.377201	-0.267533	0.59513	0.304459	-0.183437	-0.415754	-0.675417	0.0833487	-1.90167	-0.392657	1.18186	-0.460569	-0.132196	-0.0197058	-0.448769	-0.92962	-0.18443	0.113161	0.319774	0.0686228	-0.135129	-0.689588	-0.247452	0.12571	0.00833428	-0.336184	-1.29402	-1.81682	-2.12215	0.222519	-1.00998	-0.226561	1.43182	0.273233	0.274683	0.071608	-0.251892	0.844248	-0.0710409	0.212226	0.392317	0.11185	-0.0935753	-0.178934	0.0727911
LAMTOR5.AS1	1	-0.604707	-0.418769	-0.49004	-0.653951	-0.639623	-0.301457	-1.25337	-0.46305	-0.432343	-1.0569	0.078717	-2.11061	-0.480913	-0.0425755	-0.606969	-0.304416	-0.979252	0.18314	-1.34644	-1.31408	-0.298686	-1.52962	-0.999476	0.306314	-0.417963	-0.231217	-0.774746	-0.568913	-0.78829	-1.34527	-1.50927	-2.27378	0.497104	-0.534758	-0.0131529	0.792625	0.0935388	-0.365528	-0.0108621	0.620623	0.311255	-0.252454	0.292929	0.684821	0.344294	-0.218715	0.670555	-0.050872
LANCL2	1	0.625618	-0.0989384	0.625893	0.180918	-0.296702	0.358394	-0.516248	-0.0880807	0.547808	-0.592345	0.397062	-2.63051	0.357788	1.28786	-0.120595	0.188741	0.173087	0.924901	-0.793985	-0.930804	0.050164	-0.419868	0.681706	0.189419	-0.995953	-0.774858	-0.780307	-0.473753	-0.950161	-1.32848	-0.501334	-1.06086	0.706774	-0.605902	-0.272529	0.205229	0.0969716	-0.0946559	-0.824364	0.249385	1.35148	0.143028	0.578163	0.878535	-0.524015	0.651501	0.862471	0.517089
LARP4	1	-0.800119	-0.0603496	0.773832	-0.108585	-0.333585	0.287101	-0.595764	-0.387736	-0.508471	-0.717444	0.386698	-1.94066	0.299129	-0.278068	0.171966	-0.114019	0.469673	-0.556061	-0.988736	-0.777814	0.376701	-1.27484	-0.440735	0.607665	-1.41707	-0.705993	-0.754007	-0.57539	-0.126409	-1.78209	-1.90273	-2.14979	0.608314	-0.0780214	0.00969002	0.0891654	0.616013	0.307365	-0.168972	-0.292217	0.70683	-0.0218221	0.569521	0.164261	-0.0701981	0.0179488	0.954237	1.29208
LATS1	1	-0.21005	0.98801	0.722322	-0.341566	-1.12291	0.856898	0.0611038	-0.0187911	-0.17435	-1.01088	0.909671	-2.48466	0.147828	0.663214	-0.0267027	-0.497695	-0.370524	1.33859	-1.54912	0.764902	0.980276	-0.206898	0.48269	0.537575	-1.21738	-1.94182	-1.58841	-1.11097	0.244639	-0.489788	-1.09964	-2.24448	0.424011	0.959081	0.475812	0.152774	0.348295	-0.591775	-0.907058	-0.232686	0.740778	0.31975	0.864293	-0.127891	0.120592	0.0729994	0.154747	0.438934
LIMD1	1	0.689202	0.0226498	0.268077	-0.230493	0.388806	0.679942	-0.0750819	0.338554	0.123086	-0.463328	-0.236527	-0.868067	0.119439	0.073727	0.293628	0.219978	-0.0860878	0.180031	-1.42347	-0.581768	0.160997	-0.75572	0.159723	-0.0205842	-0.256914	-0.434841	-0.398727	-0.172546	-0.79242	-0.826357	-1.05176	-1.23848	-0.0385645	-0.422398	-0.655383	-0.545278	-0.540167	-0.462314	-0.904412	-0.738702	0.0805453	-0.86739	-0.373388	-0.883653	-0.874919	-0.970382	0.267685	-0.0553807
LINC00476	1	-0.484853	0.0526404	-0.687182	-0.395376	-0.151229	-0.414166	-0.384756	-0.667967	-0.346028	-0.473136	0.82806	-0.37428	0.457957	0.658963	0.00947908	0.263971	-0.569198	0.40532	-1.14882	0.23704	0.473605	-0.591523	-0.505899	0.74406	-0.678481	0.133424	-0.271344	-0.0381919	-1.13178	-0.533991	-0.368344	-1.11578	-0.0567914	0.395191	-0.291117	0.835138	0.345156	0.442531	0.656756	0.828546	0.687489	0.492465	0.345602	0.54136	0.0718318	0.0766974	0.475031	-0.339474
LINC00571	1	-0.691671	-0.0745695	0.313863	-0.151249	-0.477894	0.544318	0.299096	-0.927841	-1.03701	-1.02345	0.405892	-0.636639	0.315182	0.615331	0.083238	-0.197507	-0.589509	0.364034	-0.944123	-0.175554	0.0935287	1.03524	-0.687508	-0.784618	-0.322313	0.556459	-0.343695	-0.900745	0.0100163	-0.363565	-1.16072	-1.57933	0.12318	-0.238264	-0.137689	0.333579	0.238162	-0.303785	0.103123	0.849386	0.430142	-0.344867	0.885686	0.998579	-0.289803	0.55166	0.252378	-1.02162
LINC00667	1	0.622889	0.484235	0.107553	-0.340774	-0.270909	-0.123826	-1.15412	-0.441803	-0.57567	-0.538601	0.612396	-0.610852	-0.067788	-0.448479	-0.929932	0.798203	-0.565841	-0.0523855	-0.822727	-1.30422	0.12466	-0.496165	-0.840266	1.18746	-0.842617	-0.950756	0.0911311	-0.853949	-0.850884	-0.673034	-1.09043	-1.78642	-0.315508	-0.951291	-1.07901	0.113795	-0.559635	-0.894437	-1.01828	-0.167178	0.545403	-0.315879	-0.232393	0.211801	0.810163	0.0398624	1.21908	-0.166338
LINC01118	1	-1.12425	1.29161	-0.223301	-0.275471	-0.527361	1.86392	0.493067	0.0416273	-0.0742829	-1.08066	1.30823	-1.65597	0.905301	1.31918	1.02986	0.420083	0.846447	0.671648	-0.559147	-0.478655	0.419205	-0.521111	0.0720147	-0.138148	0.170315	-0.745295	-0.381148	-0.163637	-0.240154	-1.32886	-1.18313	-2.20932	2.14518	0.0320906	-0.883178	1.37802	0.718452	0.604796	-0.807374	0.782647	1.55789	0.463399	0.398022	1.48523	0.543222	1.0999	0.955618	-0.335775
LINC01184	1	-0.51186	-0.467597	-0.354464	-0.17924	-0.644307	0.680575	-0.938316	-1.1929	-0.394621	-1.23973	-0.331355	-2.2723	-0.131045	0.237969	0.520497	-0.110232	-0.582307	0.271923	-0.303647	-0.40328	-0.23952	-1.06576	-0.45205	0.256238	-0.48581	-1.35712	-0.589357	-0.265715	-0.33277	-0.710615	-1.34529	-1.78918	0.259267	-0.289849	-0.167537	0.832759	0.377499	-0.837068	-0.235806	0.507949	0.889927	-0.105689	0.554821	0.36682	1.03868	0.340443	1.43654	0.6918
LINC01239	1	-0.00392933	-0.546323	-0.119586	0.0815872	-0.275291	-0.86937	-0.14175	-0.580564	-0.444007	-0.720385	-0.42771	-1.17936	-0.017079	-0.449005	-0.59117	-0.572678	-0.510621	-0.848797	-0.949336	-0.825772	-0.402233	-0.66777	-0.561533	-0.66107	-0.200942	-0.526549	-0.451175	-0.519314	-0.304465	-0.417669	-0.754973	-0.867599	-0.666829	-0.240859	-0.405588	-0.176382	-0.304412	-0.533574	-0.797253	-0.581778	-0.383291	-0.710287	-0.633095	-0.704016	-0.310844	-0.499371	0.399893	-0.415332
LINC01359	1	0.308629	0.597752	-0.211726	0.596659	-0.382802	0.493587	-0.10057	-0.697406	0.0624299	-0.632011	0.567615	-1.68396	0.594252	0.425201	-0.175789	0.645996	-0.442735	-0.277449	-0.0592571	-0.41805	-0.177099	-0.558873	-0.476937	-0.548424	0.172584	-0.177696	-0.253356	0.00739588	0.0412524	-1.00472	-0.183346	-2.3557	1.51302	-1.16196	-0.310125	-0.0453916	0.536652	0.355746	-0.377753	0.022153	0.135272	-0.0945689	0.062412	0.631181	0.0866636	-0.132677	0.568176	-0.339052
LINC01563	1	-0.477766	-0.308959	-0.97736	-0.453946	-0.866147	-0.495586	-0.504017	-0.620491	-0.287385	-0.335105	0.043083	-1.59174	0.219509	0.189962	0.43119	-0.513965	0.195809	-0.10439	-0.618036	-0.679578	-0.272399	-0.856476	0.0226099	0.252039	-0.590615	0.114154	0.225088	0.192524	-0.0500699	-1.14363	-0.679758	-1.7022	0.44142	0.209449	0.297709	0.450722	0.236405	-0.282761	-0.130257	0.770995	1.41937	0.414598	0.529057	1.12369	0.550791	0.511348	2.9827	0.991301
LINC01578	1	-0.634507	-0.21053	-0.42839	-0.287204	0.0287914	-0.658171	0.115562	0.1949	-0.283208	-0.909664	-0.162422	-0.538507	-0.0765033	-0.0127176	-0.641308	0.161378	0.232666	0.942881	-0.745435	-0.869409	-0.0155534	-0.796989	-0.99949	-0.590202	-0.888536	-1.37231	-0.646605	-0.153814	-0.278504	-0.547214	-1.69929	-1.78537	0.177673	-1.02229	-0.249053	0.802787	-0.813269	-1.23197	-1.00234	-0.174636	0.0340329	-0.517349	0.513041	-0.0886844	-0.550592	0.233036	0.33985	-0.430506
LINC02062	1	-0.0647929	-0.18431	-0.516152	-0.0319594	-0.678102	0.0159862	-0.901931	-0.518814	-0.681914	-0.455896	0.501595	-1.81833	0.0473749	-0.000499142	0.0702789	0.342557	-0.862607	-0.112139	-0.817284	-1.08016	-0.16126	-0.941312	0.121228	-0.248636	-0.985356	-0.393677	-0.103782	-0.804052	0.617362	-0.297131	-1.14908	-1.526	0.69888	-0.0637492	-0.398141	0.359526	-0.184148	-0.613421	0.14206	0.279074	0.97639	-0.320459	0.109123	0.775915	0.119121	0.283229	1.08233	0.215858
LINC02408	1	-0.750624	-0.367544	-0.683206	-0.282161	-0.88204	-0.0486172	-0.41549	-0.378687	-0.52847	-0.420728	0.0634694	-1.02516	0.308123	0.402875	0.34572	-0.149419	-0.850307	-0.0897245	-0.547335	-0.923564	-0.636904	-0.196767	-0.221043	-0.0425004	0.314852	0.0147243	0.484558	-0.0944131	-0.0769931	0.237337	-0.312758	-0.0175049	0.527435	-0.670635	0.145814	2.28107	0.917104	0.343049	0.120201	1.21595	2.00256	0.310058	0.85225	0.778229	1.14251	0.964786	3.88906	2.82222
LMBR1	1	-1.05036	-0.66476	-0.317045	-0.348513	-0.430506	0.204762	-0.936213	-0.359051	-0.488161	-1.50814	-0.101764	-2.16834	-0.105053	-0.734683	-0.386583	-0.361547	-0.541492	0.309188	-1.51381	-0.685434	-1.25244	-0.713952	-0.574049	-0.282411	-0.770182	-1.0879	-0.613389	-0.734871	-0.684945	-1.42808	-1.84225	-1.36072	-0.787809	-0.426134	-0.932517	0.436249	-0.538967	-0.901704	-0.355992	0.31805	1.68053	-0.642514	-0.262105	0.421188	0.309112	-0.424593	0.801611	-0.0328155
LMBRD1	1	-0.196355	0.784941	0.49264	1.29258	-0.0528171	1.26992	-0.0775217	-0.571272	0.589207	-0.486164	-0.0210096	-0.890353	0.349217	0.438283	0.437191	0.0873086	-0.209708	0.2092	-1.04846	0.152066	0.518793	-0.778902	0.0785768	0.675065	-0.0923651	-0.679	-0.182368	0.191617	-0.468375	-0.129169	-0.777218	-2.0391	0.289279	0.458868	-0.0148993	0.355401	1.05147	-0.0367005	-0.250958	-0.0277922	0.477206	0.53713	0.312379	-0.602695	-0.279404	0.0563747	1.02931	0.965961
LMF1	1	0.853251	0.620842	-0.380969	-0.141154	-0.555611	0.199755	0.403601	-0.366565	1.13509	-0.373862	-0.369857	-0.520752	-0.909747	-0.191172	1.34151	0.196539	-0.416056	-0.372057	-0.222645	0.205284	-0.421133	-0.0813674	-0.21224	-0.618394	-0.24175	-0.540003	-0.725227	-0.33081	0.645238	-0.555738	-0.370265	-1.64613	0.451338	-0.925321	-1.38932	0.725859	0.194059	-0.232563	-0.510434	0.555203	1.27109	-0.0177775	-1.13854	0.494964	-0.065912	-0.698739	1.58603	0.819919
LMTK2	1	2.08007	1.99002	0.730152	1.66662	0.0361597	1.91756	0.0692879	-0.0894341	0.616945	-0.762182	2.14123	-1.59659	0.522964	1.35576	-0.586751	0.448395	-0.546207	0.243322	-0.676492	-0.130563	-0.63554	-1.44074	0.407779	0.198205	-0.29991	-0.845786	0.716808	-0.0855279	0.225763	-0.801106	-0.223967	-1.74143	0.293756	-0.459825	0.0254941	0.888352	1.00798	0.638332	-0.697156	0.0903969	0.333917	0.229913	1.10496	0.283354	-0.135299	0.618392	2.09959	0.827589
LONP2	1	-1.20051	-0.156261	1.09788	0.391105	-0.0556965	1.38345	0.197112	0.322318	-0.487333	-1.56179	1.40157	-0.497276	0.656909	1.15591	0.429633	-0.47583	0.452142	0.614075	0.222582	0.515416	0.277438	-0.901255	-0.294464	0.858322	-0.305019	0.28622	0.250015	0.524405	-0.519827	-0.612165	-0.240159	-2.52573	0.708546	0.467687	0.918748	0.0342768	2.78366	-0.10799	1.18941	0.641119	0.624839	-0.417289	2.27243	1.63528	0.517923	0.423962	2.40911	1.25145
LONRF1	1	-0.867073	-0.725918	-0.0522139	-0.789649	-0.661681	-0.755682	-1.13818	-0.923612	-0.797218	-1.27261	-0.601771	-1.25627	-0.13867	-0.903315	-0.404266	-1.04426	-0.798836	-0.665069	-0.649781	-0.532184	-0.813303	-0.327418	-0.142154	-0.367536	-0.560733	-1.29362	-0.652446	-0.407233	-0.528327	-0.616536	-1.11558	-1.63735	0.0923834	-0.0329333	-0.328427	-0.0387176	-0.501728	-0.332372	-0.355531	-0.112754	0.0362166	-0.0598948	0.253933	0.257265	-0.135569	0.522079	0.562556	0.306579
LRRC8B	1	-0.106077	0.000834101	0.454224	-0.0924588	-0.234969	-0.139524	-0.141395	-0.290442	-0.462214	-0.407751	-0.0228743	-1.09531	-0.292513	0.0727843	-0.218955	-0.193876	-0.144522	-0.30542	-0.911134	-0.679689	-0.497582	-0.421412	-0.340242	-0.339614	-0.446065	-0.588626	-0.336522	-0.561173	-0.239135	-0.89293	-0.923154	-1.28712	-0.0224044	-0.666138	-0.674562	-0.176126	-0.529352	-0.308582	-0.46274	-0.167508	-0.0420868	-0.0782948	-0.319845	0.0994921	-0.179433	-0.467443	0.0202173	-0.239073
LRRC8D	1	-0.684105	-0.775629	-0.503264	-0.407273	-0.725861	-0.154974	-0.941969	-0.72884	-0.414483	-0.621168	0.094564	-1.7794	-0.350016	-0.195631	0.448584	-0.341602	-0.534142	0.183097	-0.224777	-0.663438	0.833533	0.17081	-0.132255	0.985013	-0.0251384	0.0968565	-0.359415	0.0643147	0.404675	0.320336	0.219224	0.661897	-0.175868	-0.0344703	0.943496	1.39534	0.26213	0.398957	1.57376	0.393215	1.2668	-0.302603	1.25453	1.42674	0.451416	1.06818	0.769921	1.07707
LSM14A	1	-0.100145	-0.437759	0.00968813	-0.948977	-0.0919776	0.989188	-0.983554	-0.106925	-0.500967	-0.568375	0.362674	-1.76102	0.153745	0.570801	0.715576	-0.460595	-0.639093	-0.32179	-1.18522	-0.354106	-0.327704	-0.82244	-0.263476	0.374112	0.187603	0.217252	-0.62119	-0.878291	-0.502543	-0.41041	-1.06793	-2.39758	0.319269	-0.323959	1.01532	0.0099924	-0.449238	-0.677013	-0.0486305	0.346654	0.514756	0.091087	-0.0567668	0.242927	-0.434101	-0.403331	0.072642	0.768125
LUC7L2	1	0.21494	0.194531	0.355775	-0.472848	-0.739449	0.436167	-0.368971	-0.736782	-0.0785822	-0.995303	-0.466224	-1.95791	-0.467679	0.356655	0.60909	0.430527	-0.120393	-0.396886	-1.09638	-0.656842	0.291735	-0.394972	-0.253024	0.00992433	-0.160203	-0.572094	0.275591	-0.780965	-0.171749	-0.441938	-1.42236	-2.10421	1.19085	0.135472	-0.963288	0.335836	0.36927	-0.195142	-0.518052	0.356171	0.801251	-0.186588	0.457438	0.538185	-0.19785	0.0663367	0.642649	0.557041
LUCAT1	1	-0.216357	-0.0404078	-0.222476	-0.203204	-0.443174	-0.392456	-0.448235	-0.444638	-0.596609	-0.623408	-0.51495	-0.862432	-0.453144	-0.395517	-0.137013	-0.518908	-0.66295	-0.492901	-0.898564	-0.781127	-0.730171	-0.808781	-0.635692	-0.717576	-0.660133	-0.742278	-0.683972	-0.864334	-0.534326	-0.891996	-0.779005	-0.890642	-0.442884	-0.60686	-0.571709	-0.529985	-0.528198	-0.694848	-0.744474	-0.554424	-0.612812	-0.6958	-0.524347	-0.535796	-0.670255	-0.540187	-0.224654	-0.348169
LYPLA1	1	-1.25985	-0.558866	-0.286902	0.421667	-1.08546	-0.169186	0.131132	-0.608642	-0.675167	-0.94818	0.190575	-0.956096	-0.435154	-0.756673	-0.64453	-0.0452031	-0.53578	-0.0765841	-1.45682	-0.6801	-0.604732	-0.819447	-0.320239	-0.635079	-0.28621	0.787811	0.113103	0.0861933	-0.141513	-1.11898	-1.00244	-1.1014	0.534618	-0.403877	0.00417172	-0.0739053	0.111312	-0.515558	0.259365	0.319099	0.790917	0.0863521	0.497951	-0.355485	0.151811	0.178712	1.34369	-0.0281308
LYST	1	-0.397069	0.87204	-1.33935	-1.52978	-0.865574	-0.806285	-0.032195	-0.68839	0.510902	-0.843882	1.29986	-1.72772	0.465894	1.3465	0.782622	-1.57204	-0.746371	-0.0175387	-1.19407	-1.72192	-1.11317	-0.820347	-0.215762	-1.32437	-0.341628	0.316817	-1.33689	1.01892	-0.378891	-0.90526	-1.47919	-3.19312	-0.13035	0.0821265	-0.333671	0.691483	0.292909	-0.223646	0.593937	0.260023	0.2436	-0.214646	1.48296	0.0168707	-0.0895976	0.153782	0.38061	-0.704611
MAML3	1	0.420434	0.596266	0.426116	-0.196435	-0.211644	0.505901	-0.408971	-0.435665	-0.0711102	-0.857049	0.14755	-1.59857	1.4141	0.888277	0.330836	0.617858	-0.288989	0.240405	-1.17287	-0.707419	-0.550641	-0.692635	-0.659042	-0.141951	-0.905751	-0.363313	-0.233512	-0.571564	0.0571745	-1.25462	-0.817301	-1.95755	0.822707	-0.665373	-0.228416	0.34063	0.248132	-0.337386	-0.543391	0.100451	0.183635	-0.51242	0.172317	0.378682	-0.368304	-0.475732	1.17501	-0.44749
MAN1A2	1	0.685222	0.465603	-0.067738	0.387804	-1.27538	-0.230689	-0.930537	0.189913	-0.518263	-0.213637	0.972243	-1.97232	-0.245239	0.461789	0.159139	1.29567	-0.556977	-0.0475653	0.412024	-0.677873	-0.160399	0.154052	-0.105423	-0.0193123	-0.652419	0.133212	-1.17237	-0.970128	-1.06357	-0.811559	-1.40965	-2.15532	0.83703	0.416287	-0.825169	0.910928	-0.221811	-0.358902	-0.378347	0.231154	0.627766	-1.02731	0.742531	-0.588738	0.0307147	0.811304	0.96794	-0.489655
MAN2C1	1	-0.685903	0.124514	-0.331906	0.101106	-0.905164	0.102746	-0.483693	-0.595926	-0.299116	-0.790957	0.11007	-1.45794	-0.297917	-0.612406	0.569927	-0.313906	-0.387798	-0.0990478	-0.919526	-0.668305	-1.03456	-0.622373	-0.837897	-0.0476292	-1.27813	-0.607889	-0.872788	-0.431474	-0.154406	-1.2789	-1.17076	-2.1567	-0.477455	-0.419484	-0.538473	0.0428303	-0.0925077	-0.888568	-0.18922	-0.39411	0.534062	-0.653158	-0.0813235	-0.110196	-0.62249	-0.571131	0.0298129	-0.0309393
MAP2K1	1	-0.25687	-0.385556	-0.280598	-0.452584	-0.630181	-0.192815	-0.433526	-0.176909	-0.630906	-0.828131	0.284427	-1.51704	0.18042	0.103621	-0.220844	-0.700327	-0.692096	0.288078	-0.865272	-0.444613	-0.985988	-1.17569	-0.923946	0.0585689	-0.82859	-0.494263	0.105215	-0.47038	-0.580867	-0.528765	-0.787829	-1.92474	0.336386	-0.612668	-0.249199	0.507466	0.165353	-0.462074	-0.248042	-0.370314	0.376075	-0.50591	-0.126917	-0.12871	-0.00115876	-0.442952	0.531672	-0.139101
MAP2K3	1	0.0164949	0.237295	-0.126557	0.219526	-0.169563	0.260431	0.147397	-0.329749	-0.0187499	0.400074	-0.400489	-0.667477	-0.309573	-0.437329	-0.321363	-0.180068	0.0641355	0.211144	-0.349572	-0.163896	0.143521	-0.088034	-0.640206	-0.224087	0.104991	-0.305657	-0.450032	-0.440413	-0.17553	-0.480256	-0.175172	-0.658483	-0.00305737	-0.479213	-0.855958	-0.426257	-0.734117	-0.343709	-0.328639	-0.184167	0.245453	-0.318817	-0.192584	-0.46617	-0.276341	-0.292735	0.177661	-0.421734
MAP2K4	1	0.158269	-0.41388	0.544399	-0.0647632	0.269119	0.932002	0.0831025	-0.308147	-0.419456	-0.73262	-0.262759	-1.35415	0.65092	-0.526598	-0.00695642	-0.79234	-0.421118	0.800969	-0.858954	-1.27458	-0.675607	-0.894174	-0.372723	0.191993	-0.851183	-0.704114	-0.973102	-0.393414	-0.465966	-0.67091	-1.1249	-2.27182	0.20832	0.132749	-0.344479	0.04257	0.277564	-0.461025	0.0478498	0.249388	0.289282	0.407923	1.52408	0.519874	0.797732	0.634611	1.03556	0.0848163
MAP3K4	1	-0.511881	-0.0977057	0.38603	0.234822	-0.414616	0.620483	-0.536518	-0.543288	-0.243894	-0.327232	0.346043	-0.839103	0.12893	-0.962908	0.164372	-0.167411	-0.752534	-0.479015	-0.698668	-0.486628	-0.0958733	-0.354573	0.015622	-0.427374	-0.571401	-0.765172	-0.615958	-0.326852	-0.17515	-0.456088	-0.229488	-0.475354	1.11122	-0.412855	-0.258711	0.503168	1.29709	-0.17589	-0.371008	0.204225	0.3664	0.683005	0.0228919	0.462339	0.0201391	-0.176181	-0.0140006	-0.0430465
MAP3K7	1	0.198171	0.176688	0.111193	-0.0114788	-0.67608	0.484171	0.270726	-0.581674	-0.740762	-1.0135	0.0337244	-1.89322	0.131715	0.674519	0.239155	0.414551	0.0908383	-0.120724	-0.576622	-1.23659	0.0755513	-0.333119	-0.977588	0.713423	0.317354	-0.0457667	-1.02282	-0.403215	-0.754261	-1.36991	-1.49072	-2.15702	-0.39255	-0.410139	-0.770505	-0.263384	-0.143843	-0.833397	-0.193998	-0.14222	-0.147901	-1.16224	-0.56519	0.0691491	0.179037	0.976604	0.12186	0.35771
MAP4K4	1	0.218316	-0.249094	-0.190178	-0.792366	-0.642223	-0.206124	-0.241506	-0.550828	-0.0871598	-0.732443	-0.0741755	-1.97011	0.0204157	-0.034817	-0.354513	-0.549321	-0.166817	-0.30515	-0.754646	-0.752906	-0.399388	-0.569941	-0.838022	-0.364746	-0.52281	-0.379536	-0.900504	-0.385289	-0.418455	-0.711583	-1.0373	-1.03137	-0.506009	-0.278191	-0.181502	-0.268625	-0.329988	-0.463734	-0.374215	-0.359479	0.215041	-0.399425	-0.268402	-0.216371	-0.467833	-0.121833	0.116707	0.284558
MAP7D1	1	0.641877	0.35458	0.368891	-0.249551	-1.13	-2.04444	-1.19575	-0.702244	0.235648	-0.439357	0.109599	-0.793577	0.276053	0.000639754	-1.7897	-0.675166	0.202182	0.787853	0.320806	-0.449443	0.214288	-0.403347	-0.50412	0.248576	-1.20286	-1.88465	-0.318517	-0.676494	0.303756	-0.104069	-0.890142	-2.61425	-0.293405	-0.169973	0.169231	0.502613	-0.398792	-0.499352	0.703401	0.814812	-1.10164	-0.312051	-0.367559	-0.398377	-0.529361	-1.94546	-0.216291	0.278213
MAPK8	1	0.40987	-0.07561	-0.260752	0.717517	-0.561146	0.807521	-1.02394	-0.0446679	0.767244	-1.29298	0.924963	-1.78741	0.721393	0.465136	0.239125	1.02297	0.140567	0.716633	-0.151406	0.967444	0.133354	-0.847037	-0.0230977	0.552	-0.318757	0.0536818	-0.0358725	-0.0836823	-0.0894832	0.208724	-0.705794	-1.6909	-0.389233	0.556279	0.19033	-0.219127	0.852045	-1.23723	0.709673	1.3231	1.7677	0.613659	1.15084	0.747677	-0.0977282	0.605159	1.32726	-0.414109
MAPKAPK2	1	0.195378	0.94384	-0.473495	-0.532799	-0.265231	0.40724	0.163945	-0.596315	0.636494	-0.689317	0.459262	-1.59323	-0.00337815	-0.191414	-0.0317095	0.279681	-0.0866113	-0.00617605	-0.259895	-0.880756	0.0787811	-0.899142	-0.997422	0.565161	-1.08946	-0.245088	-0.29612	-0.531309	-0.280876	-0.901269	-1.04706	-2.34077	0.115689	-0.597422	0.0106882	0.249458	-0.603167	-0.0595495	0.210714	-0.23256	0.34042	-0.32034	0.590934	-0.564436	-0.0210096	-0.112898	0.603516	0.385457
MAPKBP1	1	0.82726	-0.287994	0.680008	-0.660292	0.76228	1.92836	-0.110246	-0.972117	-0.634504	-0.695324	1.16261	-0.497232	1.03288	0.797202	0.2362	0.795374	-0.126103	0.363139	-0.448941	-0.767165	0.289619	-0.41403	0.420881	0.703273	-0.228336	1.08136	-0.291496	-0.20739	0.760823	-1.1832	-1.28149	-1.23442	-0.912172	-0.0572275	-0.871226	0.734339	-0.610311	0.541509	1.0672	-0.171761	1.43945	0.116243	-0.623499	0.369212	0.917492	-0.532895	1.61266	-0.293194
MARF1	1	-0.712063	-0.613422	-0.544808	-1.30778	0.226547	0.224938	-1.0666	-1.05493	-0.378528	-0.476038	0.369601	-0.535049	0.647106	0.157005	0.38638	0.405119	-0.132853	-0.223695	1.31729	-0.340208	-0.566834	-0.599355	-1.21467	-0.130739	-0.496956	-0.713127	-0.699981	0.169329	0.553503	-0.594552	-0.708849	-2.08011	-0.5832	-1.44338	-0.198276	0.824682	1.80475	0.00212568	-0.383464	0.879321	1.35112	-0.107401	0.751306	0.721451	0.330289	-0.149871	-0.368288	-0.182278
MARK2	1	-0.20985	-1.31717	-0.568652	0.0886101	-0.662429	-0.559121	-1.775	-0.0194239	-1.30165	-0.937062	0.83543	-1.98785	-0.557186	-0.803365	-0.416029	-0.530074	-0.629644	-0.259649	-1.76765	-1.195	-0.600643	-1.3197	-0.665177	0.377238	-0.481787	-1.56794	-1.27968	-0.0209928	-0.813264	-0.681566	-1.07434	-1.86886	0.305064	-0.644107	0.472228	-0.737615	0.742663	0.256452	-0.620533	0.0695316	0.320956	1.45893	0.514081	0.161569	-0.283475	-0.0522907	0.450661	0.329365
MARK3	1	-0.399785	-0.236776	0.672419	-0.638358	-0.273123	0.495344	-0.0366016	-0.85656	-0.683438	-0.883262	0.0837608	-1.7122	1.0311	-0.12117	-0.323145	0.120068	0.565675	0.914297	-0.872654	-0.879149	-0.20642	-0.106873	-0.134983	0.159975	-0.462717	-0.72739	-0.178031	-0.681239	0.406834	-0.667037	-1.28192	-2.9581	0.791361	0.168324	-0.629641	0.89807	-0.060734	-0.433703	0.560571	0.0750833	1.25706	0.0513774	0.575476	0.820328	0.161136	-0.77318	0.893434	0.189859
MAST4	1	0.105686	0.244854	-0.0140962	-0.0303952	-0.124962	-0.0144501	-0.190971	-0.5414	-0.451558	-0.57397	-0.379783	-1.2827	-0.202742	-0.365353	-0.154612	-0.485865	-0.968679	-0.6142	-1.03729	-0.791894	-0.813828	-0.98444	-0.989926	-0.766982	-0.686417	-0.757105	-0.775675	-0.871274	-0.484123	-0.848013	-0.825172	-1.2688	-0.290438	-0.705232	-0.772288	-0.315246	-0.50465	-0.61458	-0.446559	-0.266443	-0.323891	-0.783241	-0.394292	-0.158947	-0.399036	-0.189989	-0.0530211	-0.159001
MAU2	1	0.650226	1.7549	1.66153	0.710364	1.97225	0.730158	0.923328	1.03053	0.346787	0.0962363	1.25294	-2.31782	1.85991	1.24831	1.11015	1.35	0.613669	1.27264	-0.302093	0.149091	0.135972	-1.24214	0.254063	0.572563	-1.05596	-0.697513	-0.0224116	-1.12177	-0.678916	-1.17718	-1.22232	-3.80914	0.784293	0.511906	0.298269	1.11063	1.01303	-1.21978	-0.159582	-0.00579717	1.64973	1.03868	-0.0914515	0.816509	-0.318693	-0.637335	1.08713	0.147463
MBP	1	0.97065	1.51503	0.0420568	-0.25895	0.510887	0.809228	0.136598	-0.27387	0.209707	-0.985996	1.57984	-0.791889	0.865148	0.658786	0.522748	-0.213074	-0.380798	0.65849	-0.643756	0.19968	0.71484	-0.562537	0.47213	-0.574405	-0.835111	-0.619665	-0.52051	-0.989664	-0.284385	-0.484588	-0.667786	-2.37532	1.10308	-0.00260994	-0.302614	0.436783	0.288568	-0.582558	-0.32118	0.267327	0.747553	-0.587302	-0.336399	0.542585	-0.722697	-0.420008	0.605472	-0.249873
MBTPS1	1	0.393056	0.415367	0.497169	-0.0662051	-0.926767	0.103012	-0.0168463	-0.510413	-0.620584	-1.09572	0.116403	-1.78624	0.314767	-0.319913	-0.713213	-0.152661	-0.121403	-1.16751	-1.46151	-0.513928	0.326028	-0.520473	0.163547	-1.23983	-0.462158	-0.94141	-0.59575	-0.933326	-0.268138	-1.2215	-1.48891	-1.95968	0.058726	-0.461397	0.129404	-0.0307028	-0.10544	0.2832	0.00496956	-0.291796	0.552889	0.00839344	0.240235	0.283212	0.320351	-0.13866	0.704512	-0.15351
MBTPS2	1	-0.398737	0.164455	-0.724261	-0.391624	-0.618466	0.567359	-0.944469	-1.02209	-0.580591	-0.662505	0.896107	-1.75112	0.537821	-0.0516826	-0.827193	0.0677412	0.267481	0.995494	0.0836681	-0.47838	-0.166118	-0.386125	-1.1948	0.527097	-0.238146	-0.915995	0.186393	0.323296	0.772534	-1.04231	-1.10508	-0.793436	-0.359286	-0.87023	-0.282653	0.50744	0.107139	1.55877	-0.220799	0.299117	-0.0193541	0.118244	0.639438	1.58824	-0.194864	0.65556	1.99361	0.00989484
MCCC2	1	0.693594	-0.426435	-0.324419	0.447407	-0.825993	0.831815	-0.119835	-0.824195	0.495411	0.541908	0.120032	-1.90304	0.222978	0.523662	-0.217817	0.156246	-0.351185	0.301857	-0.35014	-0.61042	0.29618	-0.221514	-0.614234	0.0685564	-0.605127	-0.318438	0.203488	-0.652398	-0.462168	-0.811509	-0.48526	-2.39919	0.367191	-1.04413	0.121132	1.00018	0.699829	-0.0670756	0.378455	0.663564	1.70788	0.5071	0.392816	0.234348	0.5304	-0.288558	1.79756	0.652968
MDM4	1	-0.00561814	-0.332287	-0.563741	-0.362304	-0.564534	-0.0561138	-0.349479	-0.743334	-0.407025	-1.06498	-0.703149	-1.00843	-0.740775	-0.874695	-0.618175	-0.288315	-1.11576	-0.510185	-0.825229	-0.756359	0.105681	-0.620059	-0.473789	-0.566701	-0.600069	-0.463206	-0.923581	-0.976808	-1.08384	-0.502854	-0.869103	-1.45407	-0.550782	-0.901759	-1.21194	0.597388	-0.443876	-0.40835	-0.55261	0.193409	-0.136421	0.152609	0.271935	-0.00621323	-0.399081	0.266651	-0.192478	-0.266128
MED14	1	1.12658	0.339367	1.09419	0.922037	-0.514813	0.918846	0.758218	-0.665907	0.492758	-0.761932	1.08146	-1.68625	1.0442	0.370895	0.600697	0.426506	0.0180422	-0.104413	-0.795947	-0.310415	0.14983	-0.140841	0.617364	0.470817	-0.800646	0.00117145	0.270842	0.127842	0.256538	1.09866	-0.510752	-3.00141	0.26744	1.06644	-0.268417	1.22551	0.443671	-0.190005	0.281727	0.858807	1.02216	-0.433086	-0.180324	1.19835	0.593574	-0.286995	1.80599	1.09656
MED27	1	-0.850413	0.289622	0.265365	-0.487705	-0.475224	1.25667	-0.339331	-1.11874	0.343773	-0.450242	0.160405	-1.80522	0.433373	0.573391	-0.154285	0.0682064	-1.17744	0.82875	-1.75753	-0.544695	0.166382	-1.21848	-1.20654	1.03029	-1.35475	-0.370934	0.312296	-0.726108	-0.914256	-1.53054	-1.53025	-2.96402	0.61498	-1.64989	0.723073	-0.235111	0.957142	-0.222929	-0.28325	-0.38856	1.41123	0.0583281	0.0423204	0.15181	-0.0607386	-0.673173	1.21876	1.53664
METAP1D	1	-0.389534	0.0898989	-0.244087	0.249633	-0.751315	0.180335	-1.20727	-1.89467	-0.861166	-1.17889	1.0902	-2.16909	0.205358	0.968589	1.04115	0.720999	-0.19212	0.60846	-0.435503	0.124868	-1.05697	0.104282	-0.7638	0.767904	0.0318511	-0.0339335	-0.195829	-0.525071	0.385811	0.967871	-1.06119	-2.8118	-0.70211	-0.267694	0.39128	1.12995	1.21069	0.583719	0.681841	0.841741	0.905424	0.437606	1.14651	0.464417	0.670832	0.318358	1.97326	-0.506272
METTL16	1	0.316759	-0.201131	-0.81255	-1.35613	-0.260184	-0.414876	-0.517527	-0.651546	-1.0415	-1.33168	0.936775	-0.836201	0.301432	1.00525	0.218224	0.245357	-0.177844	-0.131129	-1.4094	0.0847335	1.23101	-0.722483	0.111818	0.304856	-0.13576	1.03315	-1.32279	-0.876941	-0.926073	-1.77713	-1.5819	-2.3843	1.27755	-0.784796	0.492108	1.01284	0.611886	0.985403	0.236393	0.196154	1.13991	0.184536	0.102509	0.603053	-0.406469	1.19059	0.976911	0.568111
METTL25	1	0.251002	-0.947938	-0.113897	-0.494881	0.422702	0.597147	-0.334848	-0.848869	-0.113896	-0.699335	1.23573	-1.84513	0.364272	0.0279923	-0.14597	-0.523801	0.00245554	0.848755	-0.357487	0.393178	-0.612635	0.0263431	0.579204	0.387935	0.140421	-0.184992	0.0490872	-0.0323449	0.599639	-0.388617	-0.52669	-2.19272	0.295996	-0.00594969	0.704579	-0.367899	0.8469	0.463879	-0.305551	0.670846	0.766588	0.700802	1.39979	0.590672	0.171573	0.0884556	0.454906	0.417079
METTL7B	1	-0.240985	-0.0978872	-0.521251	-0.427223	-0.400784	-0.367834	-0.356356	-0.0869468	-0.400968	-0.402136	-0.477522	-0.527263	-0.142129	-0.131885	-0.327802	-0.505263	-0.31998	-0.343119	-0.322721	-0.382	-0.0936708	-0.441736	-0.41568	-0.460209	-0.356434	-0.261127	-0.315574	-0.447095	-0.395962	-0.325701	-0.288007	-0.256841	-0.307566	-0.419249	-0.309472	-0.453713	-0.326157	-0.370799	-0.152852	-0.244286	-0.215281	-0.345988	-0.475949	-0.110922	-0.37719	-0.228212	-0.236035	-0.478597
MFF	1	1.05661	-0.380958	-0.234235	-1.02011	-0.597004	0.282215	-0.361656	0.115485	0.276261	-0.45321	-0.248756	-0.947529	0.199332	-0.0434543	-0.215137	0.0474962	-0.165295	0.281249	-0.990899	-0.322765	-0.0632539	-0.37005	-0.314819	0.0987381	-1.15883	-0.548773	-0.709197	0.0586184	-0.280981	-0.473119	-0.0728499	-1.9376	0.00189267	-1.02381	-0.435304	0.956566	-0.104824	0.354662	-0.0792007	-0.444551	0.398524	-0.383175	0.214531	-0.0964597	-0.108056	0.290321	1.77816	0.0943786
MFGE8	1	2.27074	1.4453	1.97801	0.445087	0.77004	0.63704	0.396818	-0.415704	0.506082	0.141434	0.471157	-1.26507	0.447741	0.0671824	0.40093	-0.500686	-0.365597	0.489653	-1.58957	-0.092991	-1.1581	-1.32634	0.314918	-0.56098	-1.87645	-2.23347	-1.53384	-1.16784	-1.24983	-1.11436	-0.943758	-2.89787	-0.315862	-0.798149	-0.491847	-0.28658	-0.147724	-0.211827	-0.466148	-0.580821	-0.400245	-0.915455	0.0279052	-1.1926	-1.4126	-0.216337	-0.370933	-0.0474457
MFSD14C	1	-0.662936	-0.420662	-0.769246	-0.680077	-1.2302	-0.0711373	-0.89034	-0.871563	-0.70825	-1.05811	0.39392	-1.76329	0.236109	0.720714	-0.327827	-0.0973932	-0.370925	0.120692	-1.33438	-0.71231	-0.315612	-1.27466	-0.144347	-0.388873	-0.0996684	-0.325553	-0.759978	-0.0539095	-0.0612797	-0.780054	-1.08827	-2.11677	0.750427	-0.250749	-0.765996	0.699214	-0.057851	-0.621254	0.179563	0.0573619	0.974307	-0.179372	0.0525489	0.66802	0.0130965	-0.0934025	0.771339	0.718995
MGA	1	1.72284	0.0440538	0.300019	0.203346	0.535571	1.56759	-0.165752	-0.120786	-0.0798134	-0.443214	0.23344	-1.90938	0.544478	1.70251	0.313999	0.614266	0.836825	0.60646	-0.64941	0.472644	0.556272	-0.548649	-1.36409	-0.101156	-1.31771	-0.540627	-0.283819	-0.375515	-0.320274	-1.22992	-0.596565	-1.90279	0.687767	-0.138418	0.697757	0.527569	-0.558776	-1.10252	-0.284241	0.664675	0.270048	-1.05736	0.848743	0.427204	-0.0637123	0.738124	-0.60639	-0.842435
MGAT4C	1	-0.617232	1.19844	-0.0137897	-0.470837	-0.363085	0.699903	0.4043	0.2723	0.33737	-0.837478	0.604793	-0.727272	-0.922217	-0.827024	-0.427473	0.526867	-0.57467	0.353184	-0.099636	-0.722642	-0.279073	-0.650101	-1.11229	-0.310504	-0.622833	-0.373195	-1.01945	0.328974	-0.963908	-0.978592	-1.25507	-1.10595	0.830677	0.590124	-0.104049	0.228628	0.283784	-0.494528	-0.358051	-0.532046	0.0747992	0.408438	0.728921	0.115282	-0.0799674	-0.420441	0.248206	-0.402241
MGLL	1	2.15426	0.0601776	-0.0554572	0.382945	0.878468	1.94033	1.93337	0.46837	0.267298	0.172025	0.18598	-1.05372	0.575835	0.78605	1.75803	0.490727	0.393776	1.06002	-0.45395	-0.541555	-0.388272	-0.663641	-1.07647	0.517624	-0.37995	0.110966	-0.763208	-0.302229	-0.0200208	-0.259098	-0.610891	-1.08943	0.271386	-0.344041	-0.165707	1.58067	0.757658	-0.638347	0.173777	1.21203	2.13229	0.584184	0.116957	0.668826	0.64508	-0.522098	0.884491	0.637875
MGRN1	1	-0.0455912	-0.0873109	-1.68076	-0.759126	-0.031459	-0.482732	-1.76071	-0.965721	-1.35472	0.377926	0.229924	-1.7432	0.869027	-0.0530302	0.848287	-0.521187	-0.375361	-0.241113	-0.312109	-0.214528	-0.334131	0.155515	0.181589	-0.845442	-1.12982	-0.870497	0.250682	-0.750986	0.577265	-1.03671	0.411541	-0.851152	-0.122974	-0.928385	0.233317	0.852442	0.665893	-1.15848	-0.554482	0.27688	-0.24061	0.0350284	0.728049	0.650447	0.299825	0.419244	0.363548	0.330449
MIB2	1	1.73047	1.13009	1.71418	0.670655	0.867875	0.175709	0.225098	0.294186	1.53795	0.628871	1.67128	-0.00703116	0.514347	0.990336	1.50033	1.10493	1.17091	0.767423	-0.232924	0.300969	1.31872	1.3306	1.61366	0.931833	0.702329	-0.17314	0.203421	0.32376	0.908931	-1.26398	0.458173	-1.13588	0.327393	1.12173	1.29694	1.31779	0.0336655	-1.08384	0.492499	0.911583	-0.375055	-0.41513	0.0543408	0.752429	1.12251	-0.11018	0.771993	-0.448382
MID1IP1	1	-0.371483	-0.353611	-0.312189	-0.379629	-0.819326	-1.05018	-0.222438	-0.183126	-0.795784	-0.646274	-0.552737	-0.483473	0.0126999	-0.699624	-1.01163	-0.424114	-0.401822	0.0569551	-0.261369	-0.075002	0.269223	-0.449325	-0.401991	-0.40536	-0.523809	-1.00744	-0.458565	-0.894567	-0.0171796	-0.948797	-0.461502	-1.13133	0.299038	-0.185474	-0.569801	-0.0944296	-0.0340661	-0.241069	-0.348936	0.194061	-0.0358031	0.522047	-0.214619	-0.513494	-0.799803	-0.192077	-0.2635	0.334881
MIER1	1	-0.696537	-0.74888	-0.610617	0.379294	-0.719388	-0.574408	-1.1018	-0.778533	-0.817739	0.374261	-0.140672	-0.913084	-0.522237	-0.402289	-0.696318	-0.745358	-0.690761	-0.769436	-1.00304	-1.25044	0.191963	-0.130509	-0.617679	-1.26332	-1.41443	-0.874918	-0.603129	-1.11228	-0.605473	-0.422868	-0.561153	-1.08349	-0.897634	0.0574929	-1.50571	-0.636207	-0.0296939	-1.14329	-1.39861	0.142414	-0.266395	-0.709769	-0.451776	-1.13479	-1.22775	-0.453579	-0.653467	0.333344
MIGA1	1	-0.338069	-0.0750493	0.307422	-0.486921	0.323024	-1.02941	-0.372256	-0.426528	-0.0921525	-1.09017	0.440054	0.0714703	-0.384854	-1.06796	1.73743	-0.25183	0.146028	-0.628523	-1.23823	-0.21244	0.412516	-0.582862	0.450649	-0.299582	-0.580525	-0.691751	-0.996382	-0.722259	0.555423	-0.157352	-0.787122	-2.51162	0.00829907	-0.233978	-0.244283	0.64279	0.624419	-1.11419	0.472673	-1.01782	-0.692996	-1.18708	-0.0532199	0.27604	-0.273168	-1.1039	-0.854665	1.36955
MIR4435.2HG	1	-0.304295	-0.121994	-0.0637935	-0.391638	-0.520883	-0.225652	-0.0213914	-0.0368502	-0.143957	-0.443313	-0.529354	-0.647875	-0.216624	-0.0666652	-0.132409	-0.208904	-0.132033	0.161851	-0.34636	-0.338713	-0.606869	-0.359346	-0.436795	-0.295065	-0.439248	-0.364567	-0.310994	-0.282659	-0.149262	-0.363391	-0.213351	-0.847499	-0.180119	-0.591493	-0.4482	-0.142811	-0.20478	-0.325634	-0.387154	-0.400022	-0.368922	-0.403929	-0.48532	-0.374067	-0.145496	-0.289082	-0.19273	-0.388949
MLH3	1	-0.556052	0.12541	-0.439597	-0.582409	0.571613	0.862456	0.0647127	0.478222	0.720504	-0.452951	0.743664	-1.62874	0.895612	-0.851907	0.329651	0.755295	0.27311	-0.439611	0.115302	-0.0883904	-0.67961	-0.000315005	-0.506275	-0.295823	-0.797674	0.0992196	-0.489493	0.424667	0.411511	-0.86525	-2.0411	-1.01592	0.293727	0.731391	-0.741195	1.31739	1.10472	-0.701286	-0.164827	0.599516	0.632395	-0.695014	0.010984	-0.697172	0.178435	0.105215	0.342963	-0.341158
MLLT10	1	-0.164118	0.136196	0.953191	0.108334	-0.0173778	0.973969	-0.466058	-0.713578	-1.35959	-1.2904	0.154966	-0.80969	0.652785	0.582311	0.169435	0.429672	0.209789	0.74445	0.32773	-1.06624	-0.0272931	-0.341484	0.258541	-0.375272	-0.230793	-0.274126	-0.60158	-0.0804539	-0.692393	-0.332996	-2.24875	-1.48624	0.721283	-0.356759	0.408081	1.18552	0.47214	-0.25868	0.0501761	0.113115	0.152035	-0.350237	0.925492	1.16604	0.522218	0.278296	0.381503	0.559398
MMAB	1	-0.655395	-0.0353235	-0.755837	0.101037	-0.753055	-0.264768	-0.35828	0.547301	-0.241221	-0.161825	-0.0435866	-0.497543	0.386582	0.745666	0.335446	1.00943	-0.111665	-0.0746629	0.325647	0.968212	-0.284082	1.04939	-0.308807	0.412213	-0.0829748	-0.397151	-0.0158462	-0.174217	-0.0553649	-0.474112	-1.06819	-1.96277	-0.0989287	-0.467469	-0.0590646	0.32929	0.80079	0.0207545	0.219558	-0.00966516	0.328645	0.184636	0.217368	1.35172	0.943501	0.517876	1.44077	0.244075
MOB1B	1	-0.0129821	-0.376065	-0.663955	-0.724058	-0.789233	0.159685	-1.59179	-0.802347	-0.0467375	-0.898367	0.184409	-2.16666	-0.364481	-0.437195	-0.982398	-0.0988139	0.0760166	-0.510436	-0.698061	-0.939893	-0.0645297	-1.26121	-0.439604	-0.0793559	-0.775324	-0.880391	-0.74914	-0.176944	-0.490043	-0.395772	-1.56093	-1.29736	0.623188	-0.165962	-0.442247	-0.569218	-0.97003	-0.830395	-0.886484	-0.117929	-0.145977	-0.310356	-0.618853	-0.0319215	0.30692	0.662254	1.1657	-0.139668
MOSMO	1	-0.0595954	-0.752805	-0.377805	-0.694514	-1.06273	0.0707494	-0.128623	-0.125164	-0.45196	-1.26127	0.594259	-1.96164	0.422323	0.0778517	-0.99812	0.0180437	-0.143339	-0.585359	-0.321522	0.692165	-0.749617	0.00289693	-0.128801	0.403077	-1.50438	-0.413634	-0.329796	-0.435856	-0.49288	-1.59309	-0.753651	-2.77688	0.505483	-0.710313	-0.439969	1.6231	0.522693	0.320654	0.751892	0.405212	1.19562	0.470001	1.5165	0.810871	0.854765	0.604887	1.26875	0.161457
MPP5	1	-0.916357	-0.659188	0.314901	0.126903	-0.37262	0.228117	0.117176	0.316724	-0.795448	-0.969799	0.101742	-2.04494	0.884136	0.820304	0.150262	-0.35686	0.572855	0.704811	-1.2888	-0.341026	-1.65258	-0.507861	-0.56427	0.9968	-1.74366	-0.336742	-0.560698	-0.163357	-0.19192	-0.14297	-1.10907	-3.31015	-0.520583	-1.08493	-0.611124	0.825504	0.651981	-0.18412	1.02666	0.656498	0.61799	0.185514	0.270583	0.383933	0.176006	-1.21333	1.14781	-0.32581
MRI1	1	0.572895	0.00570602	0.218399	0.0958656	-0.093159	-0.193499	-0.151071	-0.98976	-0.732365	-0.263691	-0.201661	-0.112071	0.125526	0.157337	-0.243906	0.636484	0.0130495	-0.110228	0.573459	-1.43151	0.0699108	-0.571028	0.383166	-0.417997	-0.23545	0.261918	-0.3329	0.343931	0.380031	-0.118245	-0.309625	-1.44136	0.411011	0.133746	-0.357043	0.211721	-0.547784	-0.0917624	0.0833316	-0.465748	0.377666	-0.0554272	-0.422332	-0.305886	0.243717	-0.533535	0.111492	-0.323019
MRPL1	1	-0.607046	-0.730876	0.164376	-0.366095	-0.189178	0.781337	0.275684	0.0225339	0.0304568	-0.992822	0.531715	-1.55213	0.0654799	0.299058	1.16295	-0.378394	0.614794	0.561406	-0.402403	1.43025	0.164787	-0.222957	-0.122365	0.477589	-0.639739	-0.12944	0.554653	0.306538	0.451416	-0.285223	-0.0123017	-1.26021	0.711889	-0.978932	1.47783	0.890842	-0.0400133	0.770246	0.10855	0.608428	0.365973	2.10132	3.33006	-1.11611	-0.128441	2.06648	0.820448	0.212374
MRPL3	1	-0.598845	-0.0920677	-0.113103	-1.3233	-0.376465	-0.0735851	-0.699159	-0.29777	-0.621444	-1.56979	-0.549984	-1.91017	0.220945	-0.154123	-0.511991	-0.768506	-0.200183	-0.0555036	-1.70018	-0.890156	-0.515712	-0.845169	-0.973006	-0.624678	-0.396951	-0.476354	-0.440682	-0.305244	-0.600166	-0.350937	-1.11554	-1.35773	-0.582649	-1.61369	-0.268858	-0.716508	-0.685828	-0.748141	-1.34826	-0.285207	-0.150117	-0.335676	-0.684893	-0.599333	-0.339088	0.25256	0.326351	-0.479022
MRPS28	1	0.0421886	0.605905	0.607147	-0.873347	-0.654058	0.569837	-0.787799	-0.366979	0.165628	-1.93276	-0.511673	-2.00343	-0.920015	-0.653424	0.0648507	-0.476883	-0.942157	-0.377877	-1.17562	-0.792894	-0.584825	-0.295037	-1.1017	-0.151652	-0.869389	-1.42861	-0.529095	-1.12015	-0.899325	-0.709174	-1.39537	-1.30255	-0.938492	-0.464892	-0.244612	0.070991	0.107772	-0.778845	-0.675381	0.704177	0.484373	-0.799313	0.456825	-0.00638273	0.0747977	0.194116	0.273124	0.283509
MRRF	1	-0.468808	-0.134359	-0.578263	-0.910304	-0.906397	-0.377114	-0.560543	-0.688713	-0.674464	-0.872248	-0.400365	-1.26791	-0.706862	-0.0250761	0.117238	-0.0147051	-0.297094	-0.352948	-1.01127	-0.305474	-0.245847	-0.0152567	-1.36559	-0.254263	-0.522188	-0.0755071	-0.841442	-0.168755	0.0919769	-0.747406	-1.07311	-2.41324	0.316949	0.423983	-0.809089	0.261999	-0.137438	-0.294726	0.300213	0.0296868	-0.450463	-0.407696	0.109064	0.39415	-0.211578	0.0975596	0.663257	0.513709
MSANTD3	1	0.11043	-0.49676	-0.682471	-0.420096	-1.33777	-0.00582567	-0.0685092	-0.986658	0.361162	-0.967393	-0.175204	-0.237678	1.0109	0.0109598	-0.0256773	0.17371	-0.17208	0.235245	-0.615004	-0.247873	-0.82556	-0.936629	-0.187645	0.142005	-0.51023	0.354885	-0.548944	-0.146662	-0.588551	-0.322247	-0.67199	-1.01886	0.457891	-0.362943	-0.215876	0.220941	0.406024	-0.050071	-0.749296	-0.135275	0.529068	-0.0634773	-0.105395	0.330161	0.648083	-0.331734	0.413543	0.0188118
MSL2	1	-0.268744	-0.577151	-1.38036	-0.829967	-0.162455	-0.313394	0.535741	-1.03513	-0.819587	-0.915232	-0.254151	-1.85167	-0.274093	-0.0945451	-0.113664	-0.170299	-0.72824	-0.157905	-1.00739	-0.319004	-0.105621	-0.55804	-0.51705	0.112939	-0.472617	-0.550124	-0.0131819	-0.262744	0.41551	-1.25852	-0.770385	-1.92836	0.444536	0.776339	-0.23361	0.628531	0.124907	-0.28519	-0.96445	0.0639219	-0.0205543	-0.0960963	-0.339719	0.257386	-0.640362	-0.154537	0.578394	0.246779
MSRA	1	0.229011	-0.599393	0.0559469	0.234668	-0.232283	-0.39162	-0.153252	-0.684984	-0.571038	-0.787065	-0.52875	-2.14236	-0.307963	-0.0911037	-0.219083	-0.644198	-0.992815	-0.0533477	-1.62599	-1.23439	-0.71462	-1.26087	-0.546823	-0.964731	-0.792717	-0.778947	-1.13553	-1.16752	-1.07092	-1.17408	-1.52573	-0.946213	0.968152	-1.09701	-0.135597	0.654058	-0.969389	-0.630643	-0.29312	0.160732	0.208214	0.274066	-0.145056	-0.178635	0.187769	-0.865283	0.458066	0.10913
MT2A	1	-0.496586	-0.253654	-0.508693	-0.43204	-0.621876	-0.237999	-0.600574	-0.433477	-0.466919	-0.494325	-0.559705	-0.272895	-0.499077	-0.441342	-0.110437	-0.469568	-0.499309	-0.35861	-0.564032	-0.394159	-0.66723	-0.6496	-0.324132	-0.286803	-0.677778	-0.352283	-0.624849	-0.405262	-0.0213807	-0.699888	-0.640796	-0.831477	0.214444	-0.199065	-0.0976731	-0.237912	-0.225377	-0.0930279	-0.182418	-0.0915936	0.0943534	-0.316907	0.144192	0.118549	-0.530384	-0.14238	-0.259159	-0.0336586
MTCH2	1	-0.0983551	-1.12054	0.394607	-0.190222	-0.804189	-0.170958	-0.353409	-0.215358	-0.88424	0.575387	0.312023	-1.57335	-0.864806	-0.0630359	-1.17633	0.108299	-0.310162	0.0605295	-1.24574	-0.507038	-0.583852	-1.16599	0.240645	-0.0744077	-1.36591	-0.786093	-0.123464	-0.238585	0.178953	-0.357462	-1.4938	-2.89878	0.39019	0.843291	-0.218777	-0.0339649	0.379755	0.158791	-0.653186	-0.425398	-0.449985	-0.380784	0.22286	-0.317898	-0.257899	-0.570864	0.511617	1.10681
MTERF4	1	0.463862	-0.0209782	0.0715429	1.12344	-0.30926	0.781624	-0.218399	1.21006	1.58816	0.00200166	0.144651	-0.559733	1.99569	0.360886	1.00601	0.894272	0.238135	0.83753	-1.01203	0.122236	1.11643	-0.0227702	0.447805	-0.923768	-0.374108	0.0241686	-0.719617	0.553529	0.883948	-0.456109	-0.443952	-3.356	0.799261	0.283679	-0.283655	0.39219	-0.307888	0.835961	0.293056	0.567712	0.185272	-0.56224	-0.201641	0.325192	0.281547	0.59725	1.49663	0.261376
MTFMT	1	-0.241678	1.793	0.528492	0.130909	2.55071	0.274953	-0.110889	-0.355403	0.911083	-0.012826	-0.19894	-0.961434	0.174576	1.63176	0.203654	0.16529	2.49311	1.14543	-1.34249	0.351731	1.01424	0.631411	0.602055	0.429561	-0.774797	-0.376716	0.350864	-0.254347	-0.186772	-0.214489	0.309165	-2.2934	0.0681246	-0.373956	-0.364834	-0.124296	0.404159	0.588724	1.18228	1.00779	1.27261	0.511193	0.0252948	0.880065	0.26241	0.431254	0.967074	0.836367
MTG2	1	0.140482	0.0941567	-0.792473	-0.807176	-0.361046	-0.723006	0.0411726	0.073526	-0.162679	-0.797764	-0.262615	-1.80447	-0.159451	-0.334542	-1.24855	0.0338034	-0.516427	-0.273377	-0.723699	-0.239377	0.141624	-0.298569	-0.134073	-0.216893	-0.571016	-0.801683	-0.166388	0.149564	-0.118164	-1.31899	-0.65816	-2.32443	1.17675	0.509724	-0.586148	0.410319	0.0903356	-0.412061	0.219042	-0.233091	0.146253	-0.175146	-0.0582205	0.83147	0.49182	-0.484387	2.27473	0.684804
MTHFD2L	1	0.840202	1.55877	0.221133	1.05712	0.482105	1.49124	-0.0152835	0.246791	0.157617	0.271277	0.697119	-0.884869	0.408256	0.414958	0.756307	1.13498	0.677112	0.928151	-0.271533	-0.152881	1.29971	-0.580179	-0.548978	0.269965	-0.36536	-0.679017	-0.730525	-0.402047	-0.714368	-0.395056	0.373615	-0.536086	1.57234	0.55896	-0.283075	0.326542	-0.706232	0.134961	0.00568769	0.644522	0.411383	0.937245	0.163908	-0.230915	0.759988	0.0175945	0.410924	-1.1876
MTMR10	1	0.46206	-0.00649926	0.0766994	-1.47937	-0.0755455	-0.614769	0.0118158	0.222116	0.0615002	-0.589064	1.342	-1.55494	-0.472488	0.565568	-0.467863	0.715534	-0.653287	-0.0147786	-0.892649	-1.45399	-0.464472	-0.931836	0.236591	-0.251433	-0.852139	0.0390863	-0.510537	-1.34861	-0.188175	-0.681106	-1.74685	-1.93888	0.867406	-0.240095	-0.926254	0.926958	0.298822	0.244909	0.525244	0.338348	2.32677	0.484805	0.47798	0.97034	0.500765	0.408755	-0.230492	-0.0893013
MTR	1	1.1118	0.913194	1.12178	-0.480309	0.58414	0.960497	0.446562	-1.27026	-0.32122	-1.19015	0.229231	-1.49119	-0.0099129	0.781336	0.296273	-0.197141	-0.091244	1.68332	-0.75664	-0.312224	-1.07	-0.705242	-0.24544	0.525829	-1.51163	-0.093672	-0.662125	-0.827758	-0.552928	-0.11547	-0.826123	-2.93445	0.573918	-0.504959	-0.0785708	1.69385	1.32905	-0.470612	-1.25483	0.354101	1.08141	-0.432463	0.810242	0.692461	0.80194	0.752012	1.85338	0.922806
MTREX	1	1.01212	0.133985	0.593447	-0.83937	-0.740575	0.451088	-0.56894	-0.942644	-1.8703	-0.263832	0.572108	0.874298	-0.0897934	1.25182	0.573791	0.154661	-0.468933	-0.0916079	-0.83762	-1.40257	0.954809	-0.534983	-1.73417	-0.234156	-1.97239	-1.73867	1.41538	-0.262965	-0.380627	-1.34027	-0.347938	-1.06319	0.592759	0.949416	-0.276066	-0.178341	0.736255	-0.390067	0.22062	0.533258	1.90049	-0.473203	0.296765	0.802556	0.185818	-1.05599	0.314008	-0.0334014
MTX2	1	-0.729079	-0.464536	0.0732891	-0.453986	-1.3557	0.465552	-0.481816	-0.665783	0.150266	-1.41663	0.665661	-0.815498	0.481562	-0.337934	0.116759	-0.114377	0.0428699	-0.133156	-0.485383	-0.949896	-0.321306	-0.619028	-0.306383	0.246743	-0.600663	-0.416815	0.450039	-0.414318	0.795281	-0.0358119	-1.65372	-1.79286	0.628533	0.200489	0.0606953	0.486185	0.316302	0.499403	-0.257597	0.110458	0.143591	0.71189	1.33583	0.985447	0.256281	0.410452	0.720668	0.0906227
MUSK	1	-0.091709	0.286063	0.327339	-0.00490357	-0.116912	-0.104936	-0.0823598	0.148696	-0.113889	-0.0799797	-0.263484	-0.661042	0.258656	-0.226277	-0.246726	0.194274	-0.519509	-0.149214	-0.193044	-0.449595	-0.128784	-0.471846	-0.447991	-0.391078	-0.450181	-0.300167	-0.0788143	-0.469433	0.0422872	-0.186138	-0.477885	-0.608076	-0.0670199	-0.419728	-0.543486	-0.102975	-0.286107	-0.252044	-0.280013	0.0891218	-0.00598664	-0.366295	-0.172291	-0.255019	-0.203277	-0.119624	0.573615	-0.143858
MVP	1	-0.835401	-0.642183	-0.959813	-0.511374	-0.805891	-1.08043	-0.996815	-1.08201	-0.864798	-1.11458	-0.343812	-0.648821	-0.256046	-0.904127	-0.342206	-0.550065	-0.894584	-0.860606	-1.20426	-0.961094	-0.558848	-0.871006	-0.31414	-0.59268	-0.491592	-0.445113	-0.337906	-0.304219	-0.486883	-0.766439	-0.523744	-0.956248	0.304369	-0.605409	-0.694579	-0.360193	-0.187064	-0.381682	-0.888234	-0.290916	-0.0533141	-0.594067	-0.592493	-0.432618	-0.411194	-0.371136	0.542506	0.0093884
MXD1	1	0.340297	-0.393295	-0.532843	0.27821	0.063728	-0.235866	-0.503373	0.119109	-0.533933	-0.596572	-0.81358	-1.75101	0.0882889	-0.623161	0.171545	-0.971146	-0.447996	-0.316982	-0.54713	-0.766262	-0.67634	-0.231922	-0.236353	-0.525528	-0.718189	-0.682234	-0.0477069	-0.627261	-0.320284	-0.744371	-1.17169	-1.46448	0.0287128	-0.507181	-1.0328	0.552035	0.0642686	-0.137339	0.338008	-0.263245	-0.247777	-0.980725	-0.66329	0.470931	-0.0678837	-0.0154759	0.0454342	-0.13025
MXRA7	1	0.554151	0.291311	0.7487	0.264656	0.575914	0.733638	0.225593	0.347431	0.413093	0.224646	-0.173641	-0.189069	0.52589	0.171624	0.0813864	-0.0284819	-0.031057	0.109569	-0.119244	-0.106886	0.0783834	-0.349209	-0.0150182	0.168362	-0.485859	-0.227104	-0.1008	-0.314734	-0.319234	-0.118252	0.198037	-0.0801104	-0.316644	-0.117571	-0.0556492	-0.233334	-0.174471	-0.512568	-0.34747	-0.470896	0.236034	0.122577	-0.238837	-0.666907	-0.255817	-0.541393	-0.0585647	-0.0808612
MYCBP2	1	0.739909	1.08861	1.17313	1.40057	0.0664418	0.688024	0.433951	0.790905	0.302772	0.277626	1.19032	-0.917142	1.07437	1.17991	1.70478	0.00327843	1.38595	0.563382	-0.762842	0.650036	0.271585	-0.419212	-0.164076	0.203131	0.461616	0.0577238	-0.311034	-0.144286	-0.0803067	0.8735	-0.603178	-1.07486	-0.486466	0.307984	-0.914753	0.814887	0.488402	-0.162589	0.957414	-0.153698	0.221333	-0.0984708	0.702688	0.919003	0.65503	1.28691	0.781928	0.18673
MYF6	1	-0.258169	-0.440735	-0.589986	-0.222455	-0.248982	-0.277321	-0.665779	-0.154681	-0.0370427	-0.494819	-0.267914	-0.569694	0.00377117	-0.214789	0.00708229	-0.27321	-0.178515	-0.247861	-0.912156	-0.751498	-0.315649	-0.937718	-0.543872	-0.530673	-0.625323	-0.406062	-0.519447	-0.603983	-0.117545	-1.28181	-1.19076	-1.92437	0.785818	-0.503555	-0.621112	-0.0747975	-0.276972	-0.454349	-0.405545	-0.35357	0.351386	-0.229818	0.15479	0.391107	-0.32344	0.234986	0.860551	0.0237584
MYH9	1	1.87447	1.06173	1.86566	0.0213884	0.73548	0.495413	0.726398	0.427746	-0.29314	0.344635	-0.363241	-0.466579	-0.214466	-0.353793	0.265202	-0.653406	-0.804362	-0.444515	-0.228948	-0.602716	-0.289985	-0.390595	-0.694828	-0.609584	-0.741643	-0.447035	-0.226449	-0.617734	-0.927377	-0.347303	-0.51291	-1.01631	-0.584622	-0.611555	-1.05999	-0.785376	-0.967414	-0.560146	-0.687238	-0.908419	-0.41606	-0.807494	-0.53065	-0.244017	-0.241399	-0.333444	-0.111311	-0.915075
MYO19	1	0.417483	-0.0954895	-0.701246	0.170346	0.498707	-0.384385	0.320596	-0.328301	-0.487701	-1.18036	0.128345	-2.31472	1.00206	-0.172608	0.0947278	-0.753414	-0.132996	0.0575389	-1.41388	-0.342507	-0.6973	-0.39132	-0.679962	-0.756795	-1.00614	-0.331969	-0.367835	-0.332129	0.233203	-0.777442	-1.7606	-2.59459	0.727936	-1.23513	-0.515824	0.395236	-0.39336	-0.955023	-0.788797	-1.05189	0.131388	-0.659875	0.912305	0.0096586	-0.888807	-0.093046	0.190788	-0.338845
MYO5A	1	1.41863	0.435087	0.228862	-0.252435	-0.196228	-0.522185	0.238665	-0.908434	0.44441	-1.59498	0.491879	-1.4645	1.58638	-0.308452	-0.674136	-0.982517	0.233247	0.396965	-1.13783	-0.6527	-0.189196	-1.84446	-1.02488	0.671714	-0.883337	0.137147	-0.4349	-1.22401	-0.281052	-0.436614	0.211542	-0.678596	-0.00395006	-0.474444	0.339607	0.863571	0.580674	0.59947	-0.145536	-0.0456457	1.31943	-0.56143	1.27697	-0.172519	0.457081	-0.692023	0.505921	1.29634
NAA35	1	0.706224	1.50077	0.456072	0.733283	0.431483	2.48593	-0.17156	-0.511651	0.815559	0.398327	2.5493	-0.505766	0.577543	-0.0283048	1.14562	0.118707	0.193976	0.297094	-0.938466	-0.499071	0.702569	-0.506477	-0.591451	-0.872406	-0.227502	-0.547012	-0.0609184	-0.180509	0.438612	-0.927687	0.538788	-1.80187	-0.329679	0.0300576	-0.216636	0.616498	0.10562	0.78706	-0.490302	-0.443767	0.535848	0.162098	0.705045	1.04625	0.518606	0.461643	1.7394	-0.0186815
NAB2	1	-0.199798	-0.08203	-0.162264	-0.276487	-0.171769	-0.249297	-0.231733	-0.255735	-0.302937	-0.128799	-0.172545	-0.0874155	-0.1847	-0.185961	-0.187157	-0.152317	-0.220436	-0.197785	-0.303483	-0.281858	-0.315909	-0.196367	-0.212206	-0.236924	-0.0722162	-0.14753	-0.204616	-0.199844	-0.0414696	-0.204218	-0.315909	-0.315909	-0.173145	-0.210981	-0.269615	-0.284785	-0.152185	-0.235715	-0.150497	-0.131075	-0.128954	-0.255423	-0.178547	-0.237095	-0.27224	-0.168545	-0.20876	-0.157389
NARS	1	-0.409158	0.0372851	-0.676447	0.621747	0.590237	0.589824	-0.202101	0.789662	0.579781	-0.383711	1.03026	-0.785827	-1.25185	0.668975	-0.600715	-0.921295	-0.0414126	0.267674	-1.62243	-0.210597	-0.283944	-0.742405	0.409218	0.510843	-0.567562	-0.710693	0.162687	-0.670212	-0.834527	-0.212038	-0.531332	-1.92546	-0.685192	-0.832221	-0.541992	0.576499	-0.851823	-1.19758	-0.382719	-0.220007	-0.783536	-0.998496	-0.473467	0.188154	0.016318	-0.32821	0.526585	-0.706454
NARS2	1	-0.278894	-0.873996	-0.520251	-0.131699	-1.26758	0.923089	-0.469125	0.0144143	-0.316047	-1.82842	-0.0502567	-1.94327	0.312023	0.444425	-0.103058	-0.667444	-0.450776	0.526319	-1.49369	0.254769	-0.6804	-0.788642	-0.0179534	0.718361	-0.216564	-0.770439	-0.971508	0.109434	-0.603465	-1.29695	-1.20313	-2.24841	0.22774	-0.807816	0.593138	0.516579	0.476367	-0.605814	-0.524212	-0.190671	2.07782	1.31798	0.355075	0.944823	0.307044	0.960629	0.37956	0.527523
NBEAL1	1	0.478039	1.21003	1.12644	0.0535265	-0.615482	1.77223	0.147771	0.091217	0.543091	-1.5879	0.448747	-1.73846	0.462823	-0.305	-0.240854	0.246645	-0.471409	1.2403	-0.464332	-1.10747	-0.369892	-1.54878	-0.642941	0.424123	-0.0834555	0.697669	0.385747	-1.07001	-0.0690953	-0.466151	-0.683964	-2.42384	0.90739	0.562786	0.178881	1.53489	1.22239	0.377362	0.366788	1.32371	1.26382	0.197772	0.79537	1.85229	-0.512193	0.99895	1.49163	1.28941
NBR1	1	0.0829951	-0.240648	0.0211359	-0.265806	-0.663714	-0.128969	-0.295188	-0.28016	-0.462943	-0.377423	0.0489884	-0.886248	0.20567	0.0779315	-0.08214	0.114008	0.612083	-0.288593	-0.735637	-0.338697	0.139985	-1.04827	-0.918507	0.237659	-0.702591	-0.195401	-0.0862101	-0.188557	-0.15322	-1.4866	-0.728228	-1.00793	0.599677	-0.217027	-0.148952	0.225313	0.00425052	-0.741348	-0.50878	1.46987	0.183976	0.00912872	0.367457	0.784109	-0.449015	-0.151012	1.44056	-0.382453
NCAM1	1	-0.472455	-0.112297	-0.0999533	-0.0048975	-0.835331	-0.292022	0.432539	-0.701838	-0.603311	-0.68208	-0.69577	-0.853811	-0.0955533	-0.596	-0.777079	-0.221397	-0.364047	-0.775655	-0.386495	-0.581032	-0.0159639	-0.73575	-0.837624	-0.554212	-0.130204	-0.408333	-0.251008	-0.475597	-0.109693	-0.305994	-0.582809	-1.10042	-0.363993	-0.552036	-0.505268	-0.305338	-0.32422	-0.332828	-0.410126	0.155591	0.464976	-0.869741	-0.39782	-0.188463	0.516279	-0.247233	0.598381	-0.405302
NCL	1	2.02422	0.512964	0.646001	0.192674	-1.21531	0.60543	-0.0374747	0.027054	-0.248876	0.0715515	-0.164275	1.14181	0.431869	-0.627942	-0.591397	-2.0369	-0.478827	-0.671573	-0.636947	-0.360559	0.757567	-0.194463	0.688545	-1.07914	-0.752766	-0.26253	-0.699828	-0.0432374	-1.00253	-0.757868	1.08325	1.33566	-0.068412	0.0499412	1.48644	0.43063	-0.0343851	0.140102	0.09753	-1.93536	-1.32206	-0.601014	-0.76909	0.666129	-0.166462	-2.01732	-1.65213	0.0941337
NDEL1	1	-0.414412	0.293338	-0.114422	-0.145887	-0.594029	0.727122	-0.991028	-0.277742	0.702961	-0.54857	-0.0253396	-1.04331	0.331419	-0.850181	-0.00325266	-0.162487	-0.105658	-0.545863	-0.729112	-0.207244	-0.0934649	-1.36914	-0.503322	0.273404	-0.847344	-1.35254	-0.38436	-0.0923771	-0.709962	-0.698863	-0.62419	-1.28982	-0.403161	-0.650251	-0.267185	1.22841	-0.00906812	-1.72505	-0.0605094	-0.386228	-0.267676	-0.784585	-0.043491	-0.246057	0.140182	-0.108513	0.218308	-0.475838
NDFIP1	1	0.239381	0.704333	0.0900112	0.139669	-0.159396	0.547178	-0.126181	0.0729505	0.0344793	-0.862268	-0.334327	-2.01089	-0.424352	0.82074	0.0625042	-0.0803732	-0.479202	0.761198	-1.23851	-0.756706	-0.46764	-0.67913	-0.934824	-0.51573	-1.3677	-0.454636	-0.788126	0.184515	-0.470793	-1.06224	-1.43679	-2.61888	0.317358	-0.444593	-0.728403	-0.121641	0.271045	-0.610126	-0.280266	-0.433065	0.0952727	-0.339822	0.14435	0.0688763	-0.218052	-0.167302	0.306503	0.496921
NDUFAF6	1	-0.337437	1.35056	-0.13002	0.302088	0.178089	1.05004	1.14928	-0.184487	-0.445353	-0.078833	0.505113	-0.749075	1.53421	0.60629	0.558276	0.316735	-0.367818	-0.139866	-0.223049	-1.39385	-0.0838856	-0.348519	-0.747703	0.0679284	-0.837871	0.579134	1.38876	0.387883	1.17324	-1.01806	1.35865	-1.19944	0.273722	0.804112	-0.0503943	0.948996	2.2145	1.01811	0.032072	0.229969	1.90045	0.317168	0.256566	1.88993	0.884551	0.527799	2.66579	1.6209
NDUFB1	1	0.0807663	0.434108	0.529281	0.336996	1.82924	-0.0285084	0.763646	0.0696456	-0.36548	-0.417979	0.694102	-0.0893649	1.07898	0.62278	0.739299	-0.331113	1.53583	0.679598	-0.271565	-0.0434176	-0.751866	0.0791021	1.38846	-0.398696	0.787335	0.8666	-0.627117	-0.0207901	0.397486	0.00236304	-0.47089	-1.37479	0.902974	-0.383358	0.501092	1.63874	-0.665413	-0.783134	-0.953395	-0.516844	0.14033	0.220787	0.812153	0.41801	0.55681	-0.563018	1.16749	0.974967
NDUFS1	1	1.84118	0.942346	1.04396	0.464354	1.05372	1.35011	0.767462	0.138286	-0.564696	-0.115559	1.31443	-0.799758	1.39819	0.22747	1.11424	-0.342864	0.218391	1.41501	-0.243041	1.74439	0.132116	-0.624488	1.17112	1.01655	0.652666	0.244489	0.218243	0.525679	0.507925	-0.314078	-0.290099	-1.95728	-0.464976	0.929796	0.917198	1.14069	0.877276	0.0935739	1.24877	-0.046401	1.64203	0.0275779	0.899368	1.31827	-0.547491	0.0111547	0.975218	-0.214324
NEK9	1	0.589993	1.44087	-0.390442	0.0965491	-0.532251	0.83529	1.07141	-0.524666	0.225647	0.807552	0.536069	-2.15567	0.258494	0.561318	0.351215	0.357789	0.841001	-0.519957	0.331049	-1.07276	-0.0598284	-0.424399	-0.651479	0.343007	0.0427378	-0.120531	0.0483177	-0.129711	-0.928768	-2.19566	-1.2222	-3.20767	0.443029	-0.078845	-0.553758	0.883563	0.275416	0.0977811	-0.673278	1.69875	0.713087	0.113216	1.24096	0.668226	0.709528	-0.275025	1.38593	0.245472
NEO1	1	-0.402808	0.306855	0.388125	0.279761	0.575263	1.65894	0.193389	0.249027	0.897639	-1.34249	0.854192	-2.21001	0.956527	1.17696	1.09487	0.038182	0.677787	-0.0055673	-0.792839	0.314877	-0.279892	-0.662224	-0.711384	0.990278	-1.0959	-0.455428	0.145787	0.819206	-0.655608	-0.918364	-0.922069	-3.33067	0.74864	0.311167	1.42254	2.01789	1.72719	-0.394163	0.624966	1.21559	1.63697	0.684768	0.467042	1.75035	0.646414	0.518882	2.88496	-0.155022
NEURL1	1	-0.628742	0.382212	-0.405149	0.690961	-0.231494	-0.842216	-0.68291	0.804108	0.363438	-1.19543	1.82594	-1.34827	1.0014	-0.468254	-0.522247	0.287802	-1.08025	0.842965	-0.176289	-0.270198	-0.602866	-0.907092	-1.02278	-0.525334	-0.989922	-1.02295	0.23123	-1.72847	0.790608	-1.1241	-0.298546	-2.7758	0.447847	-0.198355	-1.10142	0.625866	0.925868	-0.841851	-0.278566	0.526812	0.37213	-0.251846	0.0285397	1.03796	-0.21101	-0.656198	-0.0518234	0.571713
NFE2L2	1	0.25995	-0.0282172	0.277941	-0.197957	-0.754333	0.0703009	-0.00466887	0.309383	-0.404757	-1.14112	-0.265606	-1.24788	-0.374904	-0.0542866	-0.188673	-0.479613	-0.528807	0.150112	-1.17619	-0.76286	0.10001	-0.898937	-0.110106	-0.297853	-0.127938	-0.706567	-0.682699	-0.532809	-0.687353	-0.659337	-0.801111	-2.12968	0.400822	-0.403387	-0.321484	-0.253079	0.636215	-0.683656	0.669406	-0.18011	0.579059	-0.626163	-0.310213	-0.214954	-0.278251	-0.197585	0.505513	-0.0248256
NFKB1	1	-0.169604	0.170769	-0.558579	-0.53742	-0.819871	-0.885614	-0.305114	-0.400933	-0.656143	-1.14472	0.0902588	-2.5344	0.188915	-0.632841	-0.2859	-0.258768	-0.243557	-0.943328	-1.12449	-0.799604	-0.647389	-0.700332	0.174509	-0.719755	-0.829786	-1.379	-0.585158	-0.930238	-0.478619	-0.625617	-1.49156	-2.13066	0.449153	-0.467879	-1.30363	0.444835	0.0259382	-1.32114	-0.906872	-0.077451	0.214329	-0.963372	0.528005	-0.0339587	-0.454113	-0.569311	-0.29947	-0.00678788
NFKBIZ	1	-0.409015	0.812559	0.264229	0.793305	0.776959	0.0879985	-0.27444	-1.06949	0.312455	-0.220001	0.647734	-0.931553	1.366	-0.317831	1.0539	-0.234798	-0.872965	1.21291	-1.22053	0.244306	-0.00110452	-0.963792	-0.226128	0.986608	0.19112	-0.859537	0.165402	0.302059	1.15379	0.427272	-1.00571	-1.70363	0.242887	-0.1694	0.857794	0.849003	0.287034	0.198878	-0.140044	0.0283422	1.11536	-0.359348	0.241017	0.486256	0.748366	0.606385	1.78709	0.354464
NFX1	1	0.340904	0.792644	0.16896	-0.117262	-1.10816	0.971691	-0.076942	-0.137543	0.658939	-0.324643	0.101171	-2.12887	0.343936	0.762413	0.67597	-0.654522	-0.523378	-0.0753089	-1.20949	-0.321161	-0.165496	-0.714468	-0.937286	0.0104187	-1.05282	-0.998881	-0.730085	-1.42015	-0.21962	-0.184976	-1.1911	-3.1364	-0.131	0.358592	-1.05562	0.829487	-0.0105778	0.378816	-0.152374	-0.729029	0.840683	0.510588	0.241059	-0.0875298	-0.389752	-0.831162	0.533521	-0.018445
NGLY1	1	0.435122	0.4346	-0.633634	-0.442396	-0.304275	-0.224761	-0.319411	-0.409097	-0.802204	-0.863009	-0.809817	-1.36034	0.563702	-0.220277	-0.102559	-0.584333	-0.187194	-0.490498	-1.34253	-0.21574	-0.352656	-0.337345	-0.314674	-0.225169	-0.836979	0.00555694	-1.14414	-0.840753	-0.152681	-0.848112	-1.10146	-1.28848	-0.460475	-0.478776	-0.36149	0.35733	0.345496	-0.325813	0.0635882	0.427891	0.102739	-0.39327	0.472434	0.0549582	0.0169817	-0.0317366	0.809613	-0.0589339
NKTR	1	-0.0409284	0.429913	1.54964	1.14746	1.464	1.64953	1.86406	0.0960729	1.3562	1.27238	1.89348	1.95922	0.530237	0.85003	0.231893	1.12081	1.08748	0.689709	1.06613	-0.712957	1.359	0.123083	-0.232353	0.426427	0.31715	0.846902	0.871721	0.193519	0.641787	0.896685	-0.183993	0.94213	-0.426085	-0.0135707	0.213074	-0.0653166	0.176285	0.43797	1.39992	0.867728	-0.0434852	0.407037	-0.362301	-0.156717	0.524519	-0.458661	0.980073	0.107383
NLK	1	-0.742728	-0.493907	-0.650062	-0.0734796	-0.581645	-0.767331	-0.767707	-0.619946	0.0409478	-0.78625	-0.640007	-1.62152	0.220754	-0.146897	0.101248	-0.40124	-0.530111	-0.572522	-0.748064	-0.818529	-0.846246	-1.33356	-0.930492	-0.493337	-0.859549	-0.948426	-0.544011	-0.891904	-0.559556	-1.48402	-1.10204	-1.3737	0.389667	-0.867414	-0.791685	-0.0927878	0.0500351	-1.27057	-0.730551	0.00274063	-0.0776475	-0.5341	0.316161	-0.463097	-0.384823	0.0735678	0.801803	-0.0992664
NLN	1	-0.693162	-0.360454	-0.706507	-0.737408	-0.780061	-0.597699	-1.00623	-1.0427	-0.69465	-0.763787	-0.418528	-1.31662	-0.710202	-1.02392	-0.361257	-0.808239	-0.850864	-0.678905	-1.04602	-0.623875	-1.57291	-0.624086	-1.02746	-0.77228	-0.924191	-1.1493	-0.810943	-1.22721	-0.976818	-1.17995	-0.883336	-1.53178	-0.824301	-0.322327	-0.254837	-0.293708	0.0174478	-0.456176	-0.440647	-0.0201798	-0.254415	-0.903191	0.128635	-0.550923	-0.556992	-0.135039	-0.436893	0.36518
NME3	1	-0.670739	0.544269	-0.336372	-0.296933	0.0601294	0.393495	-0.431233	0.306608	-0.438649	-0.839308	-0.0429943	-1.2206	0.340694	0.417466	-0.195909	-0.196746	-0.0364434	-0.341374	-0.580627	-0.449296	-0.14524	-0.75316	-0.814721	-0.434315	-0.469721	-1.2592	-0.441035	-0.137301	0.0308007	-1.5131	-0.783465	-1.64918	0.023945	-0.920778	0.315145	0.360648	-0.0278753	-1.85912	-0.651271	-0.0634672	0.17728	0.672299	-0.601443	0.375063	-0.0866939	-0.0528239	0.0843474	0.117456
NMNAT1	1	0.37052	0.342038	0.226568	0.238533	0.0617066	0.2691	0.485114	-1.02365	0.466775	-1.08607	0.928971	-1.8732	-0.110236	-0.432034	0.988059	-0.480335	0.148828	-0.242834	0.0196141	0.0639031	0.0935664	0.121943	0.175056	0.247252	-0.478909	-0.0486276	0.533739	0.453867	-0.177782	-0.934968	-0.177724	-1.62173	0.249292	-0.283918	0.0154012	1.04969	0.403382	-0.532526	-1.10732	0.458555	1.31006	0.454384	0.922107	0.660847	-0.801583	0.252503	0.473194	0.193631
NOL10	1	-0.426103	0.502493	-0.454781	-0.0511664	0.229911	-0.305682	-0.287461	-0.597802	-0.660278	-0.674277	0.0858704	-1.25476	-1.35805	-0.141963	0.716452	0.109076	-0.0335827	-0.323957	-0.752878	-0.650359	-0.465621	-0.805653	-0.449733	-0.627032	-0.248622	-0.891387	-0.462108	-0.477111	-1.26611	-0.530712	0.123731	-0.868864	0.118656	-0.750148	-1.24828	-0.218078	-0.298767	-0.571274	-0.28104	-0.118678	-0.123534	-1.13109	-0.0570436	0.211579	-0.302597	0.231437	0.486317	-0.264445
NOL3	1	1.30584	0.106912	0.264906	0.332742	-0.770703	0.518959	-0.100878	0.123988	-0.338484	0.925586	0.500463	-1.16316	1.00526	0.470008	0.308194	0.649602	0.0472072	1.37995	-0.759315	0.0536442	0.320967	-0.989891	-0.478202	1.11908	-0.990102	-0.301351	0.489047	-0.724459	-0.708831	-0.398477	-1.61208	-4.06868	0.131075	-0.571289	-0.962755	0.41193	0.345714	-0.776895	-0.309408	0.692311	0.575529	-1.60044	0.335156	0.303928	-0.510975	-0.689502	1.47464	-0.253737
NPRL3	1	-0.536073	-1.21635	-1.15874	0.048993	-1.29137	0.972737	-0.833707	-0.691599	-0.221064	-1.10649	-0.0894154	-1.50171	0.445375	0.073248	0.35755	-0.184758	-0.360894	1.09054	-0.408733	0.0245029	0.106319	0.103159	-1.12478	-0.477356	0.361051	0.0334515	-0.0480985	-1.08754	0.796148	-0.0396659	-0.888558	-0.500433	0.8313	-0.511105	-0.87608	0.0917913	0.680801	0.683532	-0.133246	0.864711	1.78643	-0.109985	0.0749019	0.518774	-0.547627	-0.33588	1.06818	-0.27088
NQO2	1	0.629975	0.241613	-0.228875	0.00396482	0.0360718	0.687871	-0.243721	-1.11892	-0.461341	-0.25397	0.278469	-0.806469	0.517868	0.250764	-0.269855	-0.12125	-0.140615	0.0463857	-0.208783	-1.04131	0.208939	-0.489608	-0.284831	-0.390175	-0.161405	-1.16232	-0.591334	-0.338042	-1.02494	-0.761279	-0.782356	-2.30275	0.996189	-0.270228	-0.361856	1.19534	0.483346	-0.294973	-0.621754	0.569994	0.567584	-0.659697	0.477958	0.0670149	-0.663753	-0.35441	0.718925	0.699981
NR1D2	1	0.19165	0.82188	0.270276	0.356563	0.665277	0.642547	0.528581	1.07078	0.446081	-0.35914	0.160942	-1.04087	0.197292	1.06936	0.178945	-0.598669	-0.0515361	0.591289	-0.748793	1.24492	0.183085	0.513343	1.01296	0.0219231	0.0170154	-0.870178	-0.605944	-0.115759	-0.249459	-0.273596	-1.5676	-2.80022	1.1669	-0.236007	0.09466	0.196073	0.890544	-0.573582	-1.03819	-0.300985	0.181557	-0.262294	0.488502	-0.441551	0.0225908	-0.108844	1.29989	-0.296216
NR2C1	1	0.325916	1.26821	0.868229	0.56533	0.807435	0.687611	0.300678	0.0593321	0.11078	-0.590088	0.213081	-0.33978	0.884088	0.509966	0.499332	0.874383	0.70939	-0.0627125	-0.135807	-0.430364	0.45769	-0.0151409	-0.0223037	0.0544479	-0.743204	0.244578	-0.156674	-0.209361	-0.0684956	-0.076702	-0.999755	-1.23138	0.284015	-0.309671	-0.209639	0.121167	0.105767	-0.439192	-0.172257	-0.43681	0.335853	-0.303262	-0.696588	0.139599	0.162921	-0.168884	0.500012	0.163794
NR3C1	1	0.149825	0.144809	-0.877411	-0.159963	-1.35963	0.294938	0.709632	-0.372379	-0.609114	-1.45773	-0.279381	-2.03896	-0.00888266	0.240198	-0.310212	-0.15498	-0.260154	0.205461	-1.15628	-0.665168	-0.559008	-0.728784	-0.103791	-0.0404614	-1.35242	0.411655	-0.394017	-0.833301	-0.5291	-0.738007	-1.36176	-2.8061	0.10685	-0.109694	-0.127047	0.922627	0.26246	0.294415	0.62208	0.772241	1.08246	0.493958	1.17401	-0.278365	-0.156174	0.560225	1.77566	-0.311405
NR4A1	1	0.280022	0.593995	-0.997966	-0.172264	-0.895084	1.27085	-0.621081	-0.0952271	0.466683	-1.33299	0.707209	-1.52421	0.783914	0.518326	0.769948	-0.779286	0.0302994	-0.204591	-0.807698	1.57643	-1.61972	0.375865	0.62793	0.165732	-1.14272	-0.0413986	-0.187008	0.668434	0.875093	-1.18897	-0.664923	-1.35575	2.31815	0.928505	2.31585	0.688999	1.54026	1.96804	1.14937	1.25167	1.62514	0.702202	1.66184	1.92698	0.400529	0.59419	1.38074	0.97465
NRAS	1	-0.244493	-0.421496	-0.290873	-0.292467	-0.309955	0.0625388	-0.549517	-0.198326	-0.398244	-0.462521	0.0829834	-0.662686	0.467199	-0.222436	0.254085	0.33416	-0.323749	0.350347	-0.147103	-0.720509	-0.428775	-0.184345	-0.639216	-0.153451	-0.414805	-0.381644	0.241095	-0.163622	-0.330226	-0.132586	-0.401221	-1.22566	1.07962	-0.650358	-0.692534	-0.510371	-0.105636	-0.783914	-0.244574	-0.313783	0.149306	-0.302151	-0.948937	-0.147387	-0.357135	-0.0912282	0.830382	-0.622848
NRBP2	1	-0.145017	0.218185	-0.655574	-0.417489	-1.12937	-0.510542	-1.0094	-0.476218	-1.00905	-0.0138919	-0.817855	-0.641381	-0.597016	0.147318	-0.646559	-0.550835	-0.662017	-0.897553	0.102638	-1.18935	-0.255619	-0.791369	-1.07379	0.012166	0.412429	-1.00425	-0.261315	-0.843586	0.011695	-0.758533	-0.672948	-1.34328	0.321607	-0.421953	-1.14897	-0.140854	-0.216335	-0.143148	-0.245665	0.73344	0.627002	-0.557267	-0.818392	-0.243186	-0.451914	0.261726	0.681806	-0.842181
NSD1	1	0.178248	1.15296	-0.207203	-0.393078	-1.59493	-0.0374183	-1.28864	0.589248	0.178568	-1.38461	1.252	-1.39824	-0.145081	0.185309	-0.167167	-0.144784	-0.144091	2.15295	-0.402258	-0.371609	0.565422	-0.199284	-0.319413	-0.644984	-1.5346	0.466739	-1.54622	-0.582152	-0.322585	-0.657849	-0.445775	-1.72855	-0.032232	-0.0848944	-0.421302	1.50405	0.086157	-1.14081	-1.10088	-0.241573	0.664316	-0.475772	-0.0256095	-0.0144671	-0.785299	1.18102	0.748862	0.81438
NSD3	1	1.35177	0.83962	1.25672	0.230264	0.669266	0.981792	0.959127	-1.16587	1.14502	0.642217	0.905104	-0.976651	2.26206	0.437003	1.15059	2.02874	1.49792	-0.242639	0.0963435	-1.45137	0.0721531	-1.48597	-0.52524	0.00843265	-0.484015	-0.501829	-0.487164	-0.140431	-0.470621	-1.06303	0.566666	-1.9989	0.112828	1.1324	-0.937933	1.17084	0.0594986	1.03337	0.178999	1.43068	0.216678	1.08137	1.29434	0.618468	1.45043	0.88814	1.46907	-0.598667
NSFP1	1	-1.96788	-0.409172	-1.34764	-1.57525	-1.32549	-0.894237	-1.1018	-1.52159	-1.18574	-1.77069	-0.184672	-1.97329	-0.139502	-0.667353	-1.11955	-0.506377	-0.966473	-0.679069	-0.706663	-0.603106	0.301337	-0.442787	-0.95003	0.0383704	-0.341924	-0.221901	-0.0866856	-0.527079	-0.416266	-0.328733	-0.835241	-1.3486	-0.114009	-1.01789	-0.327646	1.23699	0.49906	0.381195	0.319311	0.248517	1.22041	0.292964	0.0796345	0.732756	0.000990332	0.207472	0.896278	0.497212
NSMAF	1	0.173882	0.792284	-0.102768	0.626341	0.894693	-0.642409	0.555496	-1.06456	0.0361102	-0.870242	-0.864639	-2.52266	-0.987723	0.862452	0.252735	-0.615154	0.643703	0.594969	-2.19512	-1.12092	-1.19591	-0.589028	-1.42122	-0.88009	-1.36408	0.444117	-1.19502	-0.65882	-0.310574	-0.850166	-0.968178	-2.88461	-0.37836	0.134038	0.720507	0.513431	-0.349868	-0.535465	0.244124	0.194881	0.589162	-0.0367724	0.576812	-0.305172	-1.04564	0.0551118	0.780042	0.095714
NSMCE2	1	0.125078	0.918191	-0.71866	-0.926282	-0.833022	-0.682385	-0.682851	-0.91295	-0.574641	-1.21231	0.643729	-3.52994	0.128243	-0.125884	0.625004	0.330544	-0.795096	0.796468	-0.42833	0.00138692	-0.287943	-0.542183	-0.364401	0.236545	-0.289883	-1.03064	-0.478397	-0.473404	0.14778	-0.945314	-0.835904	-2.59352	0.684194	0.619438	0.306421	0.548876	0.707303	0.0447166	-0.420497	0.151692	0.700348	0.700564	2.15751	0.362555	-0.660882	0.549673	0.244321	0.560647
NUBPL	1	1.20007	-0.0981501	-0.0405754	0.11293	0.531584	0.836644	-0.51232	-0.832353	0.548962	-0.541817	1.12545	-2.54453	1.14506	1.22397	0.587563	0.45482	-0.471881	0.18757	0.113938	-1.24462	0.11729	-0.36074	0.577585	-0.0679348	-0.3499	-0.284518	0.430765	0.69227	-0.0830325	-0.0239775	-1.01036	-2.22989	-0.00493279	1.06442	1.03957	1.09713	0.277952	1.26587	1.98905	1.12537	0.616148	0.271068	1.33949	1.84977	1.07096	1.96944	0.910435	0.792257
NUFIP2	1	-0.849696	-0.0952371	-1.37546	-1.49384	-0.701625	-0.450124	-0.22274	-0.640603	-0.638768	-0.352937	-0.607709	-1.42637	-1.00194	-0.266206	-0.502356	-0.495442	-0.615789	-0.316151	-0.993716	-0.56302	0.175821	-0.843319	-0.348571	0.141876	-0.901846	-0.428524	-0.695385	-0.654455	-0.977052	-0.982637	-0.915479	-1.14792	-0.0612093	-1.04628	-0.833446	-0.277673	-0.255746	-0.526721	-0.547458	-0.605702	-0.386809	-0.125713	-0.0902711	-0.688937	-0.74292	-0.524178	0.143709	-0.595016
NUMA1	1	-0.0756935	1.17962	0.485076	0.405619	0.795824	0.716226	0.131214	-0.144819	-1.21976	-1.23512	1.48988	-1.03774	1.28823	2.05443	-0.0958489	0.905511	0.29932	1.3426	0.555036	-0.667132	0.633833	-0.357423	-0.469303	0.254723	-0.25529	0.682178	0.989598	-0.851095	0.331685	-0.653816	-0.527111	-2.90163	0.611959	1.09308	0.806843	1.3768	0.960678	0.0741983	-0.229816	-0.457665	0.711391	0.180805	1.90357	0.542501	-0.322393	-0.512691	-0.127187	0.626087
NUP54	1	1.02535	0.282875	-0.313486	-1.17444	-0.318544	0.796193	-0.214553	-0.177428	0.720581	-0.950897	-0.0979907	-1.01062	0.577013	0.912373	0.208303	0.101232	-0.198397	-0.859898	-1.66193	-0.43033	-0.381486	-0.585278	0.290489	0.0550268	-1.84792	-1.30512	-0.46857	-0.771611	-0.527828	-1.73826	-1.25685	-2.45946	0.807767	0.432741	-0.878523	-0.203059	0.871412	-0.152215	-0.605835	0.702903	0.283233	-0.403654	-0.609265	0.89066	0.338253	0.499047	0.930705	0.802205
NUP88	1	-0.222474	0.0482734	-0.700118	-0.291118	-0.567647	0.0911025	-0.610991	-0.43604	-0.525992	-0.202922	-0.783918	-2.19152	0.430951	0.0917817	-0.237559	0.166311	-0.0223233	-0.245046	-0.965141	-0.576898	-0.77489	-0.934419	-0.428497	-0.58571	-0.936079	-0.941831	-0.438409	-1.12066	-0.341842	-0.659388	-1.23228	-2.1394	-0.146278	-0.695303	-1.30538	0.331202	-0.12453	-0.678317	-0.98973	-0.0143188	-0.362293	-0.130942	0.220627	-1.06173	0.0803258	-0.49743	0.461645	-0.232421
NUP98	1	-0.45542	-0.0450709	-1.22905	-0.729152	-0.775388	-0.814297	-2.061	-0.865959	-0.657813	-0.793132	0.595188	-0.953275	-0.174659	-0.941282	-0.754132	-0.930127	-1.0336	0.129617	-1.87052	-1.40464	-1.92257	-0.675051	-1.53104	-0.45167	-1.45739	-0.261009	-1.66229	-0.990288	-0.0714379	-1.50654	-0.781708	-1.4362	-0.633588	-0.980174	-0.411129	-0.00904956	0.781395	0.0289701	0.251553	1.12145	-0.154769	-0.561862	0.725256	0.180196	-0.614597	0.408883	0.408301	-0.284567
NVL	1	-0.580879	-0.0667392	0.775702	0.807962	2.79765	1.42866	0.613861	0.356225	0.372743	-0.169661	0.649958	-1.75835	-0.570063	-0.491252	1.35078	0.306035	0.233956	0.120597	0.140464	-0.080051	-0.259656	0.39443	0.884909	-0.0216219	0.559878	-0.647173	-1.38379	-0.108648	1.0458	-0.519714	-1.6867	-2.02909	0.0536629	0.690072	-2.04817	1.49031	0.13858	0.774817	0.934382	0.510188	1.46388	0.839915	0.544766	0.322098	0.346043	0.044571	0.658408	0.390379
NXF1	1	1.25779	1.51402	0.690203	-0.210789	-0.0729249	0.522659	-0.245971	0.0143795	0.173926	-0.0483356	0.306478	-0.545953	0.715091	-0.279702	0.652806	0.40309	-0.635894	0.398424	-0.571159	1.29053	0.937329	-0.680914	0.845816	1.4485	0.209265	-0.24952	-1.14452	-0.635072	0.222623	-0.694549	-1.25209	-1.62942	-0.787277	-0.198494	-0.297182	2.03016	-0.00984284	-0.277446	-0.166868	-0.686892	-0.215393	0.360592	0.61941	-0.0130701	-0.529942	-0.415348	0.0542526	0.68076
NXPE3	1	-0.502068	0.477016	-0.678932	-0.0555644	0.429545	1.48246	-0.893037	-0.359407	-0.0561791	-0.450722	-0.454285	-0.902598	0.663928	0.185826	-0.402832	0.229556	-0.415996	0.847482	-0.199655	-0.0697882	-0.532619	-0.101968	-0.251308	0.12125	-0.268647	0.281648	0.272496	-0.507803	-0.0230113	-0.0360253	-0.415673	-1.39478	1.64173	-0.448066	0.684385	1.24269	1.35931	0.615389	0.0422443	0.390716	1.00138	0.340771	0.01355	-0.617484	-0.00778429	-0.0751504	1.35986	0.471685
OAZ1	1	1.39354	-0.179533	0.685432	0.0629381	-0.235956	-0.427197	-0.45545	-0.313552	0.566016	0.718726	1.03614	-0.851018	-0.239501	1.29329	0.648392	1.01915	0.986799	-0.759366	-1.46969	0.887295	-0.380981	-0.534469	-0.738903	0.753894	-0.441374	0.469691	-0.733476	0.232538	0.605657	-0.723569	0.0801592	-2.54328	-0.677043	0.366622	-0.90127	-0.29389	-0.153506	-0.934056	-1.23873	-0.643695	-0.531412	0.40391	-0.599785	0.0903696	-0.554165	-0.814581	0.949739	-0.639055
ODR4	1	0.452764	0.266223	0.595293	0.964557	-0.421433	0.608898	0.830399	-0.129851	-0.667502	-0.651866	-0.350508	-1.34744	0.33587	0.446516	0.244659	-0.764164	0.390024	-0.882346	-1.45153	-0.633544	-1.50751	0.277908	-1.21391	-0.217092	-0.730188	-1.28436	-1.19638	1.21211	-1.71203	-0.59736	-1.3822	-2.73227	-0.310614	-0.978384	-0.526264	0.266283	0.29621	-0.279109	-1.57189	-0.0678547	0.472393	-1.02758	1.04977	-0.277448	-0.291966	-1.4596	0.622257	1.34775
OPA1	1	0.523719	0.375184	0.842528	-0.0774214	0.68182	0.937107	-0.858669	-0.284294	0.700627	-0.918929	0.333444	-1.41378	1.48219	0.544841	0.90266	0.728181	-0.230712	0.639004	-0.764641	0.452587	0.602347	0.408232	-0.14371	-0.594735	-1.32913	-0.324106	-0.784509	-0.578669	0.128337	0.299486	-0.398866	-1.16245	0.686502	-0.547985	-0.159508	1.0907	1.00971	-0.774483	-0.39482	0.403698	0.535957	0.324198	0.0163586	0.255053	-0.645466	0.799525	0.854663	0.276968
OSBP2	1	-0.439336	-0.305792	0.474188	-0.673413	-1.04965	0.835368	-0.203598	-0.736314	0.0522991	-0.445688	0.294086	-0.695371	-0.171059	0.500589	0.610691	0.060879	-0.264504	-0.22671	0.101752	-0.256695	-0.0917978	0.517993	-1.00881	0.311335	-0.351673	0.39591	0.329384	-0.897518	-0.269466	-0.148529	-1.14727	-1.00971	0.855098	-0.050271	0.768204	1.48008	0.874371	0.185514	-0.236774	-0.181237	1.14238	0.154515	-0.176343	0.798445	0.473296	-0.721678	0.348837	-0.480137
OSBPL2	1	0.0931512	-0.925664	-1.00167	-0.273992	-1.02936	-0.276287	-0.607675	-0.472879	-0.558736	-1.53365	-0.146259	-0.62779	0.309495	0.0405142	-0.235344	-0.414965	-0.971892	-0.0570639	-1.63932	-1.52209	-0.841985	-1.41546	-0.854661	-0.25654	-0.836881	-0.905682	0.236572	-0.0372236	-0.00217991	-1.21055	-0.914294	-2.35702	0.337085	-0.335879	-1.45696	0.689462	0.0799201	-0.833995	-0.272166	-0.10974	0.281323	-0.246946	-0.359944	-0.777087	-0.392496	0.737506	0.358297	0.346685
OSGEP	1	0.702025	-0.155618	-0.157182	-0.385149	0.0459538	0.670599	0.41046	0.985077	0.512898	0.0277825	-0.133362	-1.27377	0.627914	-0.763912	-0.259793	0.860047	-0.731601	1.24569	-0.683224	-0.890577	-0.376812	-0.628949	-1.01498	-0.759708	-0.322116	-0.0398045	0.447644	-0.368171	-0.225944	-0.560582	-0.405389	-1.80972	0.275762	-0.703758	-0.878012	0.527089	0.082003	-0.393713	0.429739	-0.524884	-0.436452	-0.820121	-0.817204	0.188046	0.208843	-0.189569	0.530353	0.143679
OSTM1	1	-0.568629	-0.80532	-0.112693	-1.67726	-1.06013	-0.845473	-0.453367	0.474173	-0.542051	-0.836795	-0.947707	-2.36012	0.0499249	-0.8044	-0.781912	-0.243811	-0.228495	-0.712517	0.158598	-0.969459	-0.754374	-0.882722	-1.54655	-0.33325	-1.2941	-0.212733	-1.23408	-0.522809	-1.29061	-0.62372	-0.761898	-1.87991	-0.487361	-0.185531	0.0603098	0.00922821	-0.411277	-0.256982	-0.52047	-0.216295	-0.228351	-0.740439	-0.15942	0.055431	-0.388246	-0.190392	0.744893	0.394485
OTUD4	1	-0.136788	0.124315	-0.0823904	-0.299887	0.491027	-0.297385	0.654262	0.202446	-0.261624	-0.571716	-1.03948	-1.34663	1.09974	-0.38975	-0.766966	0.852511	-0.352679	-0.0250245	-1.0587	-0.887703	0.157031	-0.0277448	-1.5806	0.257003	-1.04339	-0.449902	-0.638759	-0.27217	-0.211964	-0.721098	-1.07346	-2.04338	-0.880982	-0.538835	-0.728506	-0.0809866	0.0229236	-0.0993622	-0.238638	-0.895698	-0.689037	-0.084353	-0.973564	-0.193349	-0.283636	-0.218052	-0.0465116	-0.4375
OTUD5	1	0.605927	-0.784955	-0.0471356	-0.214174	-0.866103	0.651719	-0.232896	-0.967517	-0.649338	0.45979	-0.176083	-1.53025	0.364754	-0.530076	-0.472292	0.199767	-0.228116	0.592582	0.179868	-0.86422	-1.34432	-0.922641	-1.07069	-0.120134	-0.237533	-0.811074	-0.915612	0.0746776	-0.419175	-0.67521	-0.641915	-1.6036	0.494157	-0.412499	-1.32675	-0.65702	-0.324802	-0.865512	-0.713183	-0.601825	0.0128933	-0.264649	0.0518653	0.674011	-0.390685	-0.304115	0.329599	0.316426
OTUD7B	1	-0.356841	-0.392013	-0.0672553	-0.236688	-0.3312	0.69185	-0.904764	-0.457576	0.16231	-0.719324	0.436109	-1.75928	-0.866187	0.530988	0.0546226	-0.342804	-0.748166	-0.139017	-0.681824	-0.746906	-0.183651	-0.429078	-1.1266	-0.453187	-0.978456	-0.871824	-1.4282	-1.13139	-0.329819	-0.665725	-0.614783	-2.37226	0.630337	0.772372	0.415743	0.403924	0.139547	-0.29316	0.498048	0.316912	-0.215227	-0.255584	-0.100742	-0.427207	-0.225523	0.0967201	0.715968	0.0203438
OXA1L	1	-0.510938	0.770508	-2.85e-05	-0.286962	0.126809	1.03694	0.475876	0.713369	-0.258082	0.363818	0.79006	0.148833	0.759396	-0.00821315	-0.346611	-0.297645	0.400067	0.341282	-0.310434	-0.695707	0.73966	-0.368236	-0.110492	-0.123739	-0.0252066	-0.762901	-0.366355	-1.18846	-0.865081	0.590114	-0.763149	-2.32603	-0.260666	0.419402	-0.488036	1.08885	-0.867725	-0.371762	-0.12264	0.0685309	0.0830112	0.974251	-0.21224	0.292696	0.506873	0.140529	0.353252	-0.644733
PABPN1	1	-0.55621	-0.125272	-0.802419	-0.819856	-0.72907	-0.770646	-1.51191	-1.01794	-1.18093	-0.454225	-0.786493	-0.2142	-0.410434	-0.339868	-0.550267	-0.512754	-0.610775	-0.248527	-0.123741	-0.492459	-0.174359	-0.111045	-0.124857	-0.126735	-1.06707	-0.967138	-0.800626	-0.186226	-0.721313	-0.394989	-1.15541	-0.711304	0.170939	-0.604901	-0.870081	0.0966505	-0.462326	-1.18995	-1.17673	-0.405847	0.118253	0.0982048	-0.88485	0.015816	-0.25322	0.00427095	-0.0441525	-0.694112
PAFAH1B2	1	-0.724463	-0.00920219	-0.212033	-0.570067	-0.639337	0.109417	-0.377037	-0.889113	0.296526	0.0300803	-0.296589	-1.98393	-0.0061468	-0.433126	-1.04439	-0.269843	-0.079716	-0.608546	-1.10391	-0.07292	-0.523217	-0.38295	-0.187056	0.213402	-0.236022	-0.432854	0.0448281	-0.628082	-0.598939	-0.82144	-1.29938	-2.18864	0.275023	-0.305469	-0.679313	0.068379	-0.282906	0.082159	-1.04536	-0.547785	-0.0663793	-0.084251	0.531855	0.0932649	0.133107	-0.476172	-0.636502	-0.952032
PAK2	1	-0.154606	-0.734039	0.822328	-0.0432058	-0.357755	0.620508	-1.10878	-0.564468	-0.133803	-1.36792	-0.379895	-1.22272	0.156558	-0.882586	-0.812777	-0.49584	-0.585664	-0.369792	-1.02997	-0.995838	-0.80838	-0.865382	-0.330549	-0.179127	-1.14684	-0.35337	-0.77011	-0.664505	-0.832938	-0.812552	-1.55699	-2.48966	-0.430206	-1.00943	-0.590094	0.270884	-0.127359	-0.704124	-0.0357036	-0.396399	0.817238	-0.702918	-0.0640663	0.214517	-0.662331	-0.125227	0.880183	-0.752286
PAN3	1	-0.479429	-0.208996	-0.487398	-0.748974	-0.633912	-0.458962	-0.880468	-0.674735	-0.46463	-0.895538	0.0453502	-2.18215	-0.647707	-0.466314	0.088449	-0.647584	-0.582798	-0.0609856	-1.23126	-1.02555	-0.520907	-1.01567	-0.277776	-0.439862	-0.721996	-0.366461	-0.968825	-0.985352	-0.542504	-0.980138	-1.11929	-2.25954	0.128701	-1.00024	-0.837191	0.00786695	-0.132265	-0.739432	-0.485293	0.168412	0.258989	-0.163525	-0.121334	0.0710872	-0.377683	0.165151	-0.398538	-0.0705743
PANK3	1	0.287573	0.585735	-0.199007	0.230102	-1.10484	0.200066	-0.510286	-1.14815	-0.382344	-0.4516	-0.390562	-0.443368	0.0384789	-0.0144732	-0.100931	-0.014782	-0.58881	-0.394432	0.0786464	-0.257725	-0.803609	0.195053	-0.946066	-0.953179	-0.0689771	-1.24477	-0.601246	-0.898605	-0.717134	-0.814253	-1.35158	-2.18037	0.903345	-0.560968	-1.15797	-0.840484	-1.21881	-0.322607	-0.377246	-0.85304	-0.475234	-0.358162	-0.123537	-0.77016	0.188229	-0.848423	0.209289	-0.346094
PAPOLA	1	0.794411	0.410332	1.03917	0.633602	0.586321	1.75554	0.0359617	0.77454	-0.359022	-0.124366	2.30953	-1.14062	0.405175	0.07099	0.844484	1.15818	0.551786	1.07092	0.131072	0.0917081	1.10562	0.30512	-0.226216	-0.362292	0.501483	-0.62667	0.676667	0.42355	-0.0506109	-0.913944	-0.843912	-1.97744	-1.17302	-0.21207	0.532466	0.458525	-0.413761	-0.781171	-0.900401	0.559492	1.10263	1.09528	0.126112	-0.172442	-0.385002	0.565284	0.387531	-0.564514
PAX8.AS1	1	-0.343808	0.0406985	-0.0801824	-0.86947	-0.131115	0.084471	-0.17353	-0.397563	0.330152	-0.576871	0.0758041	-0.284128	0.340717	0.215254	-0.153769	0.83404	0.25196	0.361268	-0.0745001	-0.252016	0.824787	-0.479837	0.424604	-0.128538	0.219067	0.469478	0.151353	-0.319138	0.418136	0.0747421	-0.420242	-0.510297	0.624747	-0.132342	-0.571308	0.061167	-0.327893	-0.361737	0.140806	0.599496	0.190383	-0.165323	0.213453	0.18321	-0.0760309	0.150987	1.01459	-0.431274
PAXBP1	1	-1.33173	-0.596602	1.33613	1.05345	0.416625	0.396074	1.00449	0.205645	-0.652774	-2.28864	-1.04264	-1.33412	1.29874	-0.142875	-0.156571	-1.01309	0.175096	0.0898423	0.345871	-0.761148	0.211938	-0.384883	-0.728879	-0.440071	-0.91935	-0.66525	0.492056	-0.934828	0.742183	1.35987	-0.845409	-0.745916	0.937181	0.454697	0.772044	1.58516	0.668494	-1.12642	-0.411988	1.61752	0.932924	1.08507	-0.615917	-0.088322	-0.461548	-0.783809	0.140301	0.29682
PBRM1	1	1.23896	-0.942425	-1.0154	-0.474005	-0.626811	0.694066	-0.926187	-0.339231	-0.178732	-0.734471	-0.00908935	-1.92419	-0.049885	0.00407563	-0.322986	0.0683996	-0.235468	-0.416115	-0.452774	-0.246792	-1.07752	-0.391719	-0.497027	0.365376	-1.20964	-0.659501	-1.08949	-0.153129	-1.11614	-1.76334	-1.58414	-2.54706	-0.185116	0.308477	-0.500081	-0.571883	-0.796709	-0.380245	-0.275795	-0.514946	-0.0790221	-0.52597	0.249752	0.727186	-0.296187	-0.10245	0.785298	-0.647335
PBXIP1	1	-0.103999	0.314395	0.0546186	-0.416944	-0.189984	-0.564866	-0.500358	-0.615183	-0.482474	-0.017495	0.292083	-0.921721	0.6342	-0.278134	-0.0647148	0.77727	-0.628404	-0.00375064	-0.689817	0.0977618	0.319626	-0.419668	-1.23098	-0.938948	-1.01356	-0.538002	-0.830883	0.285266	-0.911552	0.617172	-1.24209	-2.76874	-0.261747	-1.41121	-1.12525	0.174191	-0.321502	-0.816528	-0.286303	-0.604982	-0.0427512	-0.43885	-0.00615322	-0.0413937	0.256252	-0.412435	0.11428	0.283565
PCBD2	1	0.143649	0.848194	0.897311	0.519668	-0.303836	0.761773	0.437598	-0.0779653	-0.813806	-1.40221	0.888684	-2.49747	-0.0840573	0.516498	1.12268	0.0828923	-0.399416	0.0274378	-1.29381	-0.349538	-0.0430675	-0.611821	-0.448839	0.581789	-0.330169	0.0840094	-0.514255	-0.380412	-0.0487029	-1.03216	-1.10917	-1.71924	1.01567	0.640705	-0.411666	0.837217	-0.387041	0.407653	0.893743	1.59798	1.06024	0.743674	0.827215	1.22825	0.237261	1.39188	1.24164	0.000168835
PCBP2	1	0.969803	1.21806	1.59437	-0.0896786	0.214511	1.40336	0.443207	0.5732	0.321333	0.205671	0.18162	-1.61172	0.765971	1.48778	0.338229	0.759045	0.477441	0.860781	0.248493	0.903918	0.859859	-0.0983164	-0.432194	1.1003	-0.442956	-1.53297	-0.226739	-0.753122	-0.768419	-0.662972	-0.375838	-2.94511	1.23036	-0.356497	0.320798	0.361772	0.552134	-1.31324	-0.652236	-0.199932	0.233166	0.298273	-0.731924	0.300391	-0.265573	1.21386	0.26499	0.492799
PCID2	1	0.758531	-0.226218	-0.419537	-1.08096	0.300255	0.263958	-0.417354	0.0101891	-0.457763	0.0299169	0.645843	-2.13448	-0.432127	0.199199	-0.529274	-0.731626	0.269996	-0.347096	-1.81689	-0.580454	-0.427091	-1.0856	-1.44874	-0.723835	0.318572	-1.0884	0.497776	-0.721492	-0.94699	-0.812726	-1.40068	-2.38073	0.202296	-0.636507	-0.359242	0.141247	-0.499811	-0.61235	-0.351618	-0.283795	-0.405769	-0.371781	0.354067	-0.279543	0.949277	0.630264	0.549402	-0.0956247
PCMTD2	1	0.901369	1.48884	1.19511	0.332387	0.365718	0.969777	0.048957	-0.463815	1.03932	-0.168285	0.0245242	-1.04768	0.669509	0.418338	0.398719	1.01476	0.749874	-1.18958	-0.250484	-0.892174	0.451344	-0.493752	-0.362559	-0.471928	0.356285	-0.207519	0.115704	-0.545983	-0.025697	-0.610247	-1.24087	-2.80921	0.643189	0.102836	-1.06508	0.612612	-0.00588697	-0.720516	-0.506944	0.315512	0.287689	0.469976	-0.20081	0.938375	-0.603693	-1.02209	0.332992	-0.785172
PCNP	1	-0.726645	-0.333676	-0.554511	-0.951495	-0.643162	0.0456087	-0.864677	-0.964822	-0.411875	-1.57493	0.0853701	-0.698896	0.199668	-0.342404	-0.259413	0.118533	0.286965	0.468368	-1.04989	-0.981528	-0.45093	-0.663903	-1.23722	-0.556787	-0.334047	-0.34776	-0.365881	-0.648198	-0.335773	-0.829117	-1.66413	-2.11628	-0.573927	-0.622614	-0.558452	-0.447695	0.883252	-1.27957	0.228036	-1.06238	-0.171667	-0.129099	-0.458307	0.133083	-0.87658	-0.798501	0.0256756	-0.793399
PCSK7	1	-0.120699	0.441831	0.793416	0.981081	-1.47291	0.395653	0.0686768	-0.349349	0.0367319	0.0819026	0.0335372	-1.10112	1.71201	0.0239945	0.19362	-0.801358	-0.214504	0.0577878	-0.417255	-1.07094	0.0212963	0.24343	-0.324562	-0.059527	-0.342274	0.351779	-0.601215	0.37345	0.0343319	-1.25979	-1.02594	-2.95555	-0.491512	0.0755214	-0.196098	0.531161	-0.0225953	0.0817073	-0.0923496	-0.851881	0.821257	0.198063	-0.508891	0.287186	-0.0362762	-0.158142	1.00892	0.695081
PDCD11	1	-1.29073	-0.379745	-0.489469	-0.748559	-1.02694	-1.34592	0.0485905	-0.48291	-0.738126	-0.584602	-0.657983	-0.630234	-0.337884	-0.124042	-0.607636	-0.74114	-0.463359	-0.431594	-1.05413	-0.9341	0.174297	-0.4592	-0.991824	0.153863	-0.862668	-0.48833	-0.64473	-0.791173	-0.302232	-0.808111	-0.774399	-1.34862	-1.03953	-0.847267	-0.674284	-0.857651	-0.890077	-0.00416177	-0.483836	-0.149676	-0.228154	-1.10519	0.0584412	0.18571	-0.977349	0.437301	-0.319572	-0.257722
PDCD6IP	1	-0.130844	0.0672328	-1.41202	-0.863947	-0.552058	-0.537136	-0.252026	-0.8973	-0.986141	-1.00309	-0.268789	-1.71062	-0.472073	-0.762518	-0.836213	-0.310039	-0.450272	0.152885	-1.02371	-0.57599	-0.317842	-0.739531	-0.212884	-0.818411	-1.08503	-0.997464	-0.875454	-1.00887	-0.445037	-0.758131	-1.21231	-2.15981	-0.198073	-0.380574	-0.5667	-0.393684	-0.0320435	-0.508916	-0.61718	-0.348123	-0.186462	-0.391306	0.342086	-0.314576	-0.419684	-0.281233	-0.297559	-0.372435
PDE5A	1	0.00518989	1.02682	0.340358	-0.300388	0.346763	0.634773	-0.550282	-0.0753374	0.517261	-0.99784	0.137767	-0.97038	-0.0321193	-0.351607	-0.229128	-0.203991	-0.100835	0.893098	-1.29596	-0.957087	0.129581	-0.107705	-1.07473	-0.709216	-0.809648	-0.593871	-0.603156	-1.53581	-0.160782	-1.19072	-0.317479	-2.31613	0.48223	-0.330043	-0.599496	0.387391	-0.156057	-1.25873	-0.763136	-0.166297	0.818463	-0.717789	-0.508833	0.726327	-0.729215	0.268612	0.235102	0.399577
PDE8A	1	0.798373	1.45277	0.837781	0.747472	-0.118102	0.724316	0.742305	-0.550159	-0.455397	-1.52113	0.95311	-1.77899	0.464243	0.65801	1.04461	-0.508879	0.842551	0.158526	-0.563287	0.881809	-0.333498	-0.548285	-0.14534	1.11194	-1.4716	-1.15627	0.458718	-0.0770643	-0.123629	-1.25872	-1.46631	-2.51448	-0.66737	-1.54412	0.599717	0.656344	0.295112	-0.0938946	0.350226	0.328007	0.357284	-0.860169	0.497627	0.107975	-0.621705	0.804123	0.92419	-0.752152
PDHA1	1	-0.503015	-0.0570051	-1.5163	0.536966	0.12467	-0.198169	0.00812624	-0.435509	-0.338459	0.019919	-0.630166	-1.7097	1.21253	0.517243	0.46996	0.398326	0.921747	-0.657316	-0.0112841	0.0596384	0.399506	0.247165	-0.156933	-0.432939	-0.597597	-0.634112	0.0114568	-0.0459175	0.195627	0.037353	-0.107819	-1.82925	0.922479	1.0797	-0.00768277	-0.242553	0.835348	0.78997	-0.196118	0.490222	-0.98652	0.493793	-0.0192368	0.774844	-0.0424842	0.656926	0.568693	-0.496557
PDK4	1	0.548503	0.618883	0.28175	0.669752	-0.188309	0.504434	-0.034025	-0.293196	0.0120812	-0.01629	-0.0646968	-0.701135	0.428211	0.387729	0.335899	-1.12339	-0.413383	-0.3517	-0.737566	0.221083	-0.328397	-1.03491	-0.219403	-0.136971	-0.670257	-0.18178	-0.881053	-0.400618	0.382156	-0.898509	-0.681478	-1.40627	0.493811	-0.469125	0.510372	0.427299	0.439431	0.676019	0.43957	0.376841	1.12161	0.218018	1.17962	0.625395	-0.0849799	-0.0966465	0.25729	0.669128
PDS5A	1	-0.183385	0.146742	-1.31192	0.0185986	-0.36099	0.22437	-0.853479	0.243238	-0.220104	-1.94631	0.2207	-2.45571	1.51278	0.0278997	0.17998	-0.0808291	0.288821	0.0544196	-1.04495	-1.00112	-0.227216	0.0928842	0.222402	-0.963069	-0.885884	0.0305059	-1.39433	-1.02899	-0.356177	-0.68724	-1.5172	-3.25886	-0.212003	-0.736713	-0.378087	0.86078	0.974397	0.78975	0.290977	0.287659	0.960917	-0.00974538	1.1696	-0.944058	-0.381032	-0.139026	0.842491	0.900832
PDZRN3	1	-0.378274	0.189899	-0.132627	0.540268	-0.519497	0.220672	-1.04042	-0.659035	-0.0905918	-1.84639	0.260888	-2.89424	0.671024	0.273112	0.152047	0.0583514	-0.570758	0.452827	-0.873827	-0.648817	0.386999	-0.368706	0.0707552	0.572124	-0.236121	0.0921275	-0.337301	0.171908	0.0911692	-1.35569	-0.844306	-3.1634	1.0962	1.02093	0.36385	1.44565	0.770426	0.580151	0.337751	0.85703	1.43818	0.867309	1.08391	1.25676	0.58391	0.698844	1.66926	1.36971
PEX14	1	0.738542	0.851327	-0.386473	-0.553527	-0.384158	0.938718	-1.06717	-1.37321	-0.647932	-0.229292	-0.293911	-1.37666	-0.662396	-0.35985	0.601107	-1.60428	0.695633	-0.021878	-0.77731	-0.632954	-0.543536	-0.5746	-1.07466	0.216444	0.427091	-0.86061	0.755263	-0.651418	0.739299	-1.16307	-0.902164	-1.86778	0.679998	-1.79781	-0.337564	0.591544	-0.258597	0.159858	-0.772934	1.12586	0.87057	-0.00823889	0.79085	-0.379534	-0.920429	0.5265	1.43923	0.000219405
PEX26	1	1.37185	0.796702	0.718038	0.3064	0.474025	0.966839	-0.129319	0.462849	0.0471746	0.525039	0.773614	-0.727062	2.93395	1.62808	-0.208548	1.4328	0.104948	0.499969	0.000206636	-0.417294	2.24347	0.469342	-0.384989	0.734845	-0.62926	-0.0387352	0.843004	1.04094	0.611038	-0.609568	0.511479	-2.05388	0.919627	0.91958	-0.4773	0.756471	-0.0785771	-0.587879	0.105948	-0.132645	0.357439	-0.27597	-0.0780229	0.869253	0.774792	0.297381	0.548684	0.0510399
PFDN2	1	-0.26718	-0.397649	-1.25367	-0.684178	-0.0144163	-0.401015	-0.553209	-0.792753	-0.5046	-1.10727	-0.462168	-1.08096	-1.00564	-1.1116	-1.02323	-0.358659	-0.493836	-0.608385	-0.751785	-0.830069	-0.732732	-0.588807	-0.0780256	-0.517935	-0.599802	-1.11097	-0.754198	-0.818887	-0.32658	-0.55341	-1.07602	-1.04665	0.345016	-0.293988	0.0163087	-0.504921	-0.634844	0.194383	-0.302146	-0.592747	0.221135	-0.796754	-0.457429	-0.392239	-0.380246	-0.620288	0.0309462	-0.0961022
PFN2	1	0.211672	0.287624	-0.140283	0.18744	-0.07239	0.10904	-0.0917272	0.170014	-0.0237471	-0.0146981	-0.228849	-0.135344	-0.0235835	-0.173331	-0.019713	-0.102178	-0.271541	0.0708115	-0.200915	-0.454112	-0.39084	-0.495105	-0.222355	-0.194751	-0.314172	-0.375892	-0.213188	-0.313645	-0.0826077	-0.553654	-0.70348	-1.42577	0.219388	0.0352732	-0.52074	-0.155658	-0.268599	-0.0882852	0.037494	0.0548957	-0.0312779	-0.295707	-0.0775698	0.0823042	-0.263271	-0.0994323	-0.0681031	-0.0449992
PHC2	1	-0.143006	0.152752	0.0519686	-0.508403	-0.433352	0.275952	-0.561194	-0.0851806	-0.292316	-0.481689	-0.300333	-1.02323	-0.0605099	-0.038029	0.234604	-0.228773	-0.11403	-0.00786302	-0.727051	-0.49981	-0.241652	-0.652057	-0.206541	0.0140972	-0.692375	-0.252795	-0.155487	-0.532151	-0.544554	-1.05317	-0.988764	-1.65098	0.00704124	-0.28853	-0.232737	0.165282	-0.252652	-0.126417	-0.334612	0.0778106	0.139026	-0.354282	-0.00507832	-0.101717	-0.323215	-0.125686	0.316874	0.0875244
PHF3	1	-0.053496	1.04309	1.03073	-0.2813	-0.544301	1.52643	1.06134	0.888796	0.37583	-0.802918	1.12642	1.25612	0.870554	0.695667	0.171309	1.89096	0.974215	0.171513	1.01189	1.25395	1.46496	0.559722	0.769237	-0.968092	-0.853572	1.38082	0.931788	1.10697	0.228159	1.41016	0.371143	0.590708	-0.327612	-0.567413	-0.856764	1.14054	-0.181875	0.354516	0.139266	0.535868	1.43987	-1.02406	-0.870302	-0.407159	1.12591	0.703315	0.694935	-0.33136
PHLDB2	1	0.0592209	0.0487193	0.231196	0.135825	-0.0920797	-0.121988	-0.155569	0.291956	0.0808822	-0.132074	0.659509	-0.0529621	0.135637	0.00551582	0.104255	0.520863	0.371609	0.204235	-0.444367	0.05827	0.0338514	-0.138485	-0.215102	-0.238176	-0.178223	0.0211096	0.389942	0.243022	-0.045555	-0.15007	-0.128778	-0.338494	-0.416898	-0.467785	-0.352584	-0.13302	-0.476997	-0.291824	-0.137084	0.0494557	-0.0760378	-0.273866	-0.535574	0.355409	0.0162864	-0.730714	-0.0269741	0.222134
PHYKPL	1	0.661056	0.725927	0.0618249	0.255091	0.019185	0.736317	-0.332242	-0.401312	-0.11676	-0.180431	0.460371	-1.84347	0.792987	0.407232	0.618729	-0.574132	0.144514	0.0850589	-0.938905	-0.577896	0.19718	-0.881116	-0.892042	-0.878791	-0.520613	-1.18053	-0.15206	-0.032909	-0.485356	-1.06186	-1.2748	-2.119	-0.00934653	-1.12992	-0.0324105	0.645513	-0.274763	-1.36783	-0.323658	-0.062945	0.101491	-0.434121	0.419028	0.0370332	-0.231455	-0.48942	0.567848	-0.42072
PI4K2B	1	2.31465	1.08041	1.25971	0.524044	-0.182954	0.199518	-0.046324	-0.314854	-0.0899989	-0.138121	0.622529	-1.09681	1.70087	0.846207	2.4831	1.37264	1.49563	0.0689279	0.0729269	0.368685	-0.0599228	-0.548069	-0.113014	0.856647	0.644789	-0.651614	0.186855	-1.72595	-0.861554	-0.214302	-1.32825	-2.30242	-0.353693	0.512205	-0.243092	0.126755	0.16066	-0.813345	0.0509942	-0.180501	-1.20768	-0.109919	0.0502192	0.428	0.422663	-0.401627	0.314385	0.234879
PIBF1	1	-0.0298035	0.533505	1.12314	0.0298725	-0.715497	0.191539	-1.3199	0.696953	-0.120551	-0.332929	-0.237904	-2.09765	0.302597	-0.185151	0.320955	-0.962099	0.330611	-0.757761	-1.04588	-0.848392	-0.178052	-0.248903	0.09171	0.888588	-1.18451	-1.10162	-0.486061	-0.247452	-0.870884	-0.681603	-1.74928	-0.571865	-0.360131	-0.298557	0.338418	-0.500341	0.65792	-0.271603	1.03152	0.156881	1.0395	-0.014368	0.29846	0.398785	0.715911	1.50269	0.986303	1.43734
PIK3C2A	1	0.598147	0.772133	-0.205016	-1.39111	-0.178641	0.985551	-0.623264	0.954539	-0.849313	-0.115126	-0.810289	-2.19495	1.40086	-0.174404	0.0351733	-0.481932	0.959002	1.30746	-1.12793	-0.765966	0.388389	0.0483413	-0.252198	0.36713	-1.24122	-1.01968	-0.80126	0.500762	0.139588	-1.08762	-1.94718	-2.95694	0.528468	-0.78326	0.502941	0.904898	0.00652768	-0.104863	0.0206304	0.693131	0.608456	0.400207	0.472948	-0.627861	-0.936788	0.624424	2.25659	0.884585
PIK3CA	1	-0.205755	0.313012	0.789041	0.497489	0.278735	-0.129025	0.0470701	-0.461292	-0.0735538	-0.597604	0.570688	-1.17481	0.149485	-0.661977	0.515084	0.128455	-0.649155	-0.0922049	-0.863563	-0.372175	-0.161587	-0.478613	-0.655374	-0.425118	-0.589514	-0.346784	0.165918	0.0341378	-0.615148	-0.587084	-0.993822	-1.19858	0.502196	-1.12888	0.535516	1.31004	-0.656969	-0.0725642	-0.00771246	0.627802	0.939187	-0.626406	1.07105	0.590688	0.269062	0.526079	0.680372	0.480993
PIKFYVE	1	0.347701	-0.138331	0.591467	0.37078	-0.0814468	0.325933	0.808467	-0.679244	-1.06452	-1.00299	-0.125707	-0.909174	1.57216	-0.0474504	0.0691022	0.273107	-0.141228	-0.97362	0.046356	-1.31042	-0.329078	-0.297821	-0.111825	0.844913	-1.54719	0.161727	0.114602	-1.2864	-0.352192	-1.25541	-0.422511	-2.57966	0.635776	-0.203617	0.490421	1.00242	0.067019	0.189727	-0.752996	0.361453	-0.215862	-0.124941	-0.180931	0.297483	-0.762931	-0.144671	1.08569	-0.584585
PIR	1	-0.595189	-0.401924	-1.20225	-0.499792	-0.333253	-0.156611	-1.69252	-0.327663	-0.929498	-3.24829	0.424679	-3.13945	-0.948021	-0.488257	0.0204276	-0.568111	-0.520309	-0.857591	-0.761702	-0.832197	-0.697367	-1.17627	0.850439	0.658706	-1.21236	-0.811698	0.275066	-0.95025	0.0127711	-1.30054	-1.32795	-3.12382	1.04054	-0.397079	0.164698	0.137446	0.532306	-0.322366	0.24143	0.261603	0.146349	0.901156	1.55596	1.10392	1.16232	0.620427	0.731239	0.117144
PITPNB	1	-0.647302	-0.505613	-0.321579	-0.846837	-0.940339	-0.162935	-0.772033	-0.719917	-0.470477	-1.07761	-0.644464	-1.5106	-0.948673	0.144275	-0.608168	-0.882859	-0.548381	-0.0605874	-1.26658	-0.76906	-0.713521	-0.994243	-0.431508	-0.293917	-0.80347	-1.34558	-0.86867	-1.0584	-0.499476	-0.990921	-0.791397	-1.38845	-0.34167	-0.26253	-0.243357	0.0489169	-0.6595	-0.89655	-0.61149	-0.907384	0.312174	-0.507887	-0.423946	-0.26779	-0.515908	0.0701447	-0.341427	-0.123879
PKD2	1	2.81422	0.986724	1.38048	1.66749	0.842935	0.791055	0.744609	0.55881	0.575713	-0.476247	0.19515	-0.98308	1.34759	0.999555	0.874785	-0.305755	-0.681871	-0.902686	-0.456949	-0.420316	-0.809866	-0.591282	-0.87044	0.119984	-1.21855	-0.603985	-0.993897	-0.631865	-0.597823	-0.65517	-0.853756	-1.54741	0.154213	-0.951753	-0.628638	-0.6246	-0.327488	-0.502219	-1.49547	-0.601751	0.0457112	-1.25967	-0.337524	-1.08593	-1.11741	-0.225036	0.732025	-0.234635
PKDCC	1	-0.645138	-0.07131	0.726335	-0.305554	-0.384288	0.235328	-0.00276459	0.235525	0.59812	0.181972	0.560586	-2.11463	0.940568	0.16367	0.505739	-0.134358	0.343849	0.596917	-0.458062	-0.866859	0.70906	-0.331342	1.33052	-0.191732	-0.39967	-1.38842	0.259509	0.768499	0.933676	-0.472858	-1.16699	-3.46633	-0.0173871	0.627458	-0.0326439	1.87251	1.29091	-0.272856	0.296745	0.0828392	1.28341	1.36123	-0.207336	0.655417	-0.356337	-0.0880527	1.41528	1.15176
PKIG	1	-1.16921	-1.06154	-0.888985	-0.924173	-1.0622	-0.650806	-0.763247	-0.969361	-0.512475	-0.968819	-0.370174	-1.40781	-0.523043	-0.553651	-0.836648	-0.767942	-0.932139	-0.624331	-0.831045	-0.853139	-0.686263	-0.932966	-0.828955	-0.370295	-0.850796	-0.66679	-0.734383	-0.867033	-0.560121	-0.94714	-1.19599	-1.40609	-0.139775	-0.669273	-0.901114	-0.285596	-0.201213	-0.421019	-0.571797	-0.33223	-0.33735	-0.322693	-0.145099	-0.334342	-0.261262	-0.567571	0.057805	-0.308707
PKN2	1	0.546192	0.602752	0.990636	-0.557722	-0.854313	0.909472	-0.0165748	-0.610409	0.844918	0.339815	1.17828	-1.6891	0.571212	0.725401	0.593647	-0.0097166	0.0915427	1.00438	-0.771904	-0.369017	-0.112072	-0.742266	-0.898896	0.520616	-0.0447006	-0.433184	-0.145583	-1.53104	0.0662993	-0.757845	-2.35616	-2.97801	-0.515509	-0.353833	1.15675	0.540864	0.278894	0.714158	-0.486631	-0.0977493	1.38902	-0.749621	-0.599805	-0.07946	0.973439	-0.124047	0.348506	0.0402258
PM20D2	1	0.436019	0.349102	0.1702	-0.160311	0.0492748	0.584556	0.36552	0.0715969	0.212642	-0.221754	0.328888	-0.414217	0.707658	0.590298	-0.164423	-0.125671	-0.13566	0.359081	-1.07716	-0.690863	-0.222461	-0.824047	-0.265451	0.249003	-0.69018	-0.631078	-0.00359533	-0.391061	-0.150104	-0.600162	-1.00783	-1.59128	0.309886	-0.386835	-0.532536	0.0417031	-0.409693	-0.644582	-0.113526	0.0635932	-0.389031	-0.0382028	0.158179	0.314521	-1.09025	-0.523584	-0.302733	0.324101
PMF1	1	-0.648329	-0.31771	-0.948451	-1.37449	-0.267949	0.0486984	-0.521895	-0.00398443	-0.931323	-1.19004	0.962151	-0.139235	-0.495105	1.21482	0.457309	0.207059	0.0308169	0.186385	-0.269235	-0.317833	0.746382	-0.18313	-0.60555	0.597353	-0.601013	-0.717923	-0.769651	0.00986078	-0.722813	-0.623927	-0.942908	-1.64744	1.28319	-0.723882	0.908917	1.32709	1.42084	-0.366011	0.186835	0.964587	0.962977	0.385653	0.487611	0.963812	-0.677494	0.224955	1.65812	0.398216
PMF1.BGLAP	1	-0.662809	0.0467405	-0.829111	-1.85799	-0.163003	-0.34158	-0.573998	-0.00019192	-0.767332	-1.1229	1.08557	-0.0392476	-0.743056	1.47307	0.677281	0.339009	0.167346	0.303048	-0.537687	-0.0648831	0.941485	-0.388709	-0.467234	0.381219	-0.412241	-0.42511	-1.13644	-0.273419	-0.833541	-0.965689	-0.831804	-1.64401	1.2169	-0.624467	0.579215	1.44837	1.33836	-0.277783	0.300193	0.593015	1.21086	0.755169	0.475674	0.717069	-0.482826	0.283198	1.31641	0.70686
PMPCB	1	0.589887	0.561029	2.08359	0.402572	0.379403	-0.0280013	0.633149	-0.0218458	0.347716	-0.716413	0.680429	-0.987619	-0.750373	0.175401	0.519014	0.24872	-0.215075	-0.889696	-0.458214	-0.641454	-0.570128	-0.36376	-0.569933	-0.0506045	0.302889	-1.00917	0.577841	-0.65055	-0.553515	-0.160695	-0.432154	-2.98254	-0.597645	-0.63476	0.451005	-0.564513	-0.256856	-0.728042	-1.73084	0.860834	-0.0208282	0.0908349	-0.43696	0.141418	0.646568	-1.3418	0.589871	-0.545564
PNPLA8	1	-0.596517	-0.202435	0.206947	-0.347076	-0.0259827	-0.432522	-0.186082	-0.258858	-0.819854	-1.04872	-0.522603	-1.10908	-0.635811	0.486715	-0.451185	-0.314202	0.138587	-0.24665	-0.82776	-0.443474	-0.0131707	-0.511658	-0.712944	-0.461303	-0.999826	-0.303147	-0.875976	-0.186319	-0.460924	-0.658869	-1.11241	-2.08934	-0.57157	-0.725789	-0.163158	-0.841579	-0.245228	-0.713512	-0.52519	-0.56718	-0.528425	0.302263	-0.202903	-0.955653	-0.280673	-0.446303	0.078869	0.117319
PNRC1	1	-0.215159	-0.0894692	-0.902785	-1.01697	-0.190733	-0.836825	-0.663317	-0.064656	-0.308471	-0.361878	-0.807085	-0.251605	-0.873583	-0.0395446	-0.481956	-0.291392	-0.807859	-0.131825	-0.479286	-0.308286	-0.799821	-1.16693	-0.597649	-0.548022	-1.85646	-0.630523	-0.826759	-0.74527	-0.697606	-1.00723	-0.435148	-1.25081	0.704599	0.336269	-0.642923	-0.410812	-0.438836	-0.203317	-0.807535	-0.424189	-0.0819044	0.32641	0.0774163	-0.360968	-0.00549669	-0.6047	0.410115	0.210353
POGZ	1	0.763197	0.739984	0.435741	-0.471669	-0.110726	0.471616	0.14352	-0.841869	0.0031024	-0.855739	0.376545	-1.7114	0.118556	0.71749	0.285747	-0.108379	-0.149546	0.296507	-1.08486	-0.0182312	-0.317688	-1.22434	-0.0104792	0.106241	-0.655761	-1.08307	-0.294852	-0.0486624	-0.382632	-0.879668	-0.584779	-2.6004	1.10192	-0.243753	0.0785475	0.525446	0.443096	-0.932133	0.172958	0.456343	0.987944	-0.706636	-0.302692	-0.569666	-0.501344	-0.657251	0.456586	-0.478934
POM121	1	-0.193267	0.532231	-0.76289	-0.0800779	-0.640915	0.914173	-0.294417	-0.869326	0.620877	-0.89122	0.228189	-2.95336	-0.0837613	-0.238299	1.18736	1.52437	0.76188	0.0387193	-1.00431	0.139116	0.743821	-0.390474	-0.920439	-0.592499	-0.265516	-0.542122	0.406308	0.240365	-0.972622	-1.27336	-0.479498	-1.9732	0.832222	-0.6844	-0.153439	-0.396389	-0.058961	0.0220826	-0.454255	-0.0175486	-0.0483763	-0.085704	0.933862	0.0755644	-0.146388	1.37146	0.167337	0.993305
POMGNT1	1	-0.491863	0.078593	-0.313097	-0.288385	-0.0470809	0.106457	-0.473143	-0.633128	-0.714371	-0.533162	-0.133124	-0.810738	0.0859027	-0.313192	-0.687836	-0.0964763	-1.11772	-0.450563	0.0342589	-0.572395	-0.640731	-1.20627	0.0682978	0.411877	0.386824	-1.14232	-0.654143	-0.133165	-0.891428	-0.433116	-0.926396	-1.34877	0.487994	-0.586752	0.0995896	-0.00483645	0.0149596	-0.0349996	-0.167513	0.135949	0.0888445	-0.167909	-0.0604442	-0.72844	-0.162548	-0.262294	0.238601	-0.189678
POR	1	1.10268	-0.310532	-0.102049	0.455205	-0.184968	0.295328	-0.567111	-0.288409	-0.303158	0.117487	-0.515912	-0.965261	-0.304205	-0.302001	-0.0557786	-0.945621	0.604906	-0.92412	-2.09384	-0.58212	-0.995004	-0.392232	-1.48529	-1.02778	-0.714936	-0.542495	-0.347402	-0.423855	-1.15989	-0.0879261	-1.42048	-1.2595	-0.101698	-0.232756	-0.467519	-0.508277	0.172081	0.532275	-0.494139	-0.183664	-1.01735	-0.978781	-0.0659401	-0.389619	-0.856089	-0.0598659	-0.198535	0.159705
POU2F1	1	-0.128824	1.59727	0.130864	0.646764	-0.43382	1.50907	1.21068	0.40738	-0.293	-0.80673	0.685889	-1.43911	1.33624	0.382002	0.143702	0.123204	0.181641	0.565766	-0.445559	0.70773	-0.829172	-1.25506	0.507843	0.589045	-0.592975	-0.473774	-0.459261	0.226248	0.135258	-0.800208	-0.30507	-3.18069	0.199964	-0.0162383	0.808601	1.16393	0.18599	0.573438	0.61255	0.716478	0.304704	-0.726646	1.63067	1.47558	0.0356885	0.279203	0.874073	0.276354
PPARD	1	0.654487	0.365306	-0.158444	-0.179068	-0.443121	-0.136994	-0.528015	-0.696848	-0.300611	-0.202121	-0.380832	-0.755578	-0.277812	0.534575	0.135607	0.143926	0.0571616	-0.709175	-1.03927	-0.121336	-0.086819	-0.7332	0.489039	-0.477635	0.0918198	-0.282378	-0.268934	-0.121761	-0.774061	-0.20614	-0.629965	-0.419771	0.221468	-0.465287	-0.685939	-0.253944	-0.129921	-0.415753	-0.223495	-0.331689	-0.0186229	-0.740415	-0.310312	-0.0885371	-0.502187	0.0968297	0.333978	0.353656
PPFIBP2	1	-0.11417	0.630345	-0.629388	-0.0940249	0.402372	1.13864	-0.107588	-0.123855	0.558911	0.44004	0.334958	-0.918492	0.274703	0.170867	0.278138	0.475653	0.930908	0.255999	-0.225893	0.0236813	0.358517	0.255457	-0.55692	-0.104592	-0.858717	0.197261	0.0582584	0.98744	0.921686	-0.0511015	-0.410346	-1.20648	0.350737	0.195992	-0.2684	1.56273	0.760116	0.31045	-0.277601	0.11481	0.0459688	0.457906	0.613651	1.06939	1.10781	0.179875	1.76719	1.07288
PPHLN1	1	-0.323043	-0.191477	-0.347469	-0.129966	0.565903	-0.865952	-1.58329	0.626756	-0.463687	-0.980446	0.543688	-2.39024	-0.514299	0.40183	-0.179048	-0.415927	-0.780896	0.0889301	-0.41573	-0.404726	-0.452021	-0.319349	-0.488462	-0.238863	0.103612	-0.906649	-0.380862	0.0334784	-0.179714	-0.843036	-1.752	-1.72967	0.779542	-0.535387	0.49705	0.525112	0.585475	-0.0263895	-0.849157	0.507417	1.07678	-0.225782	0.877659	0.304656	-0.35389	0.0869087	0.842145	0.824626
PPIEL	1	1.27025	0.707765	0.541155	0.279397	-0.507841	0.839798	-0.0630765	-1.40481	0.588224	-0.320697	1.56945	-1.24158	1.07429	1.8233	0.122669	0.125897	0.947788	1.63746	-0.370322	-0.840631	-0.454006	0.580018	-0.168563	0.604638	-0.89478	-1.3453	-0.504557	0.000166062	0.403876	-0.0637622	-1.47951	-1.17399	1.67422	-0.118007	0.417903	0.417621	-0.138714	0.490212	-0.324495	0.843219	1.41287	0.331853	-0.114823	0.804273	0.513517	0.291996	0.775709	-0.210618
PPM1A	1	-0.416587	0.312288	-0.543119	-0.733807	-0.87788	-0.461473	-0.209021	-0.269385	-0.0183812	-0.915991	0.136635	-1.67189	0.458774	0.127904	-0.324111	-0.169159	-0.234314	-0.399313	-1.2667	-0.252698	0.0736258	-0.310839	-0.446149	-0.30084	-1.03396	-0.622543	-0.401653	-0.856993	-0.0913859	-1.43189	-0.855238	-2.68461	0.139313	-0.601247	-0.68336	0.313757	-0.829438	-0.494697	-0.0526512	-0.138177	0.489565	-0.217841	-0.0317524	0.237925	-0.448057	-0.0647266	0.701287	-0.303268
PPP1CB	1	-0.271935	0.480026	0.29493	0.471387	-0.334821	-0.0302975	-0.817865	-0.921117	-0.59256	-0.803942	0.163556	-1.76781	-0.0298413	-0.225603	0.15183	-1.03302	-0.537129	0.0785162	-0.538876	-0.0878056	-0.0127589	-0.866772	-0.519389	-0.0220938	-0.731441	-0.293202	-1.09594	-0.538526	-0.286337	-1.28005	-1.04968	-2.20727	-0.642624	-0.183321	-0.0274032	-0.87949	-0.307039	-0.72921	0.287051	-0.00453046	0.566771	-0.0346122	0.233517	0.214409	0.0419474	0.28314	0.854409	0.269328
PPP1R9A	1	0.417203	0.792207	0.899718	1.09148	0.0307556	0.546366	-0.647776	-1.02463	0.422497	-1.13588	0.479746	-2.62466	1.00637	0.687318	0.804915	-0.107036	0.0013224	0.554206	-0.624465	-0.0551037	0.0972922	-1.08665	-0.870861	0.707831	-0.0463947	-0.340083	0.357872	0.0605136	0.0336162	-1.52369	-2.16595	-2.07904	0.598246	0.71761	0.612149	1.64177	0.461632	0.103461	0.191391	1.32948	1.83036	0.361948	1.10578	0.994072	0.784763	0.94614	1.49427	1.86683
PPP2R2A	1	-0.00942805	-0.328507	-0.295064	-0.461493	-0.656827	-0.0443524	-0.815405	0.0270228	0.191833	-1.07173	-0.0840694	-1.23392	-0.0292991	-0.180773	-0.331854	0.228497	-0.0349815	0.599314	-1.50032	-0.348641	0.0752713	-0.434942	-0.40901	0.0244721	-0.843645	-0.940371	-0.452288	-0.321565	-0.168786	-0.969174	-1.15666	-2.00543	0.158153	-0.33845	-0.982851	0.000313541	-0.0322197	0.177075	-0.232832	-0.223609	0.39371	0.321289	0.316301	-0.146527	0.165098	-0.271345	0.425619	0.309903
PPP2R2D	1	1.16235	-0.592167	0.14482	0.668425	0.323544	0.826773	-0.920425	-0.840176	-0.424407	-0.851394	0.869562	-1.32565	0.269351	0.164783	0.632792	0.319732	0.19228	-0.489889	0.520927	0.710974	0.513901	-0.108833	-0.100531	0.388837	0.749599	0.458781	-0.0573697	-0.0171282	-0.0226903	-0.176017	-0.706387	-1.25501	0.692998	0.79645	0.956277	0.530674	1.08239	-0.340509	1.09475	-1.04649	1.44866	-0.358529	1.62251	1.63873	0.982945	-0.23696	1.68648	-0.0904179
PPP2R5A	1	-0.372899	1.13656	0.225094	1.04468	-0.919759	0.704081	-0.094549	-0.244911	-0.100667	-1.52182	0.00474832	-2.72008	0.159412	1.41293	0.592491	-1.33024	-0.0810113	0.0439125	-0.533508	-0.724985	-0.0536298	-1.25303	-1.15159	-0.20334	-1.18199	-0.75836	0.267845	-1.18326	0.00465725	-0.855084	-2.06226	-1.63986	0.126714	-1.07053	-0.487272	1.28485	-0.273634	-0.320567	0.812841	-0.569887	-0.162422	-0.599297	-0.00847486	-0.506122	0.868362	-0.156715	0.598273	0.352702
PPP2R5C	1	-0.263229	0.436106	-0.0620418	-0.350966	0.361747	0.200162	-0.281102	-0.0432518	0.0149113	-0.907264	-0.258061	-2.20714	0.469164	0.582533	-0.53839	0.357711	-0.621306	0.481044	-0.470101	-0.0147633	0.642029	-0.208865	-0.938559	-0.0908593	0.0569551	0.340407	0.103237	-0.0419816	0.159941	-0.750075	-1.88229	-2.28823	0.0332941	-0.247856	0.391419	1.64414	0.162519	0.994161	0.275779	1.57068	0.356468	0.779457	1.46939	0.0649944	0.0498482	0.150131	0.931836	1.32949
PPP2R5E	1	-1.08068	-0.41612	-0.653034	-0.536023	-1.12235	-0.370732	-0.506223	0.371799	-0.309585	-0.679432	-0.129086	-2.36027	-0.588491	-0.402102	-0.621508	-0.352935	-0.888121	-0.416835	-1.35897	-0.842561	-0.677192	-0.345707	0.304926	-0.476487	-0.234108	-0.829414	-0.484753	-1.00874	-0.270319	-1.81606	-0.988928	-1.57824	-0.433829	-0.431181	-0.550446	0.847316	0.644947	-0.60054	0.143805	-0.291667	0.89725	-1.28593	0.480714	0.0196319	-0.689732	-0.0319688	0.678505	0.638617
PPP6C	1	1.41824	0.82399	0.752705	0.149696	-1.1126	0.104858	-0.0758036	0.545652	0.884655	-0.461444	-0.0437574	-3.57485	0.756189	0.0468305	-0.526113	-1.02659	-0.478027	1.22666	-0.687463	0.182168	-0.503065	0.494855	-0.295238	0.1911	-1.32576	-0.819352	-1.0999	0.0402326	-0.962341	-1.48725	-0.463381	-2.74544	-0.795416	0.257387	-0.215763	0.510861	1.27511	-0.0890898	-0.909884	-0.161821	0.746022	-0.820897	0.843773	-0.521735	-0.943261	-0.667082	-0.232571	1.60978
PRDM2	1	-0.000207208	-0.265971	-0.479395	0.205458	-0.123475	0.068806	-0.162753	-0.501053	-0.45396	-0.680539	-0.0310247	-1.69099	0.0828909	-0.0182983	0.198794	0.0157099	-0.974451	-0.105344	-0.66574	-1.26469	-0.368572	-0.45642	-0.648853	-0.451985	-0.264114	-0.41361	-0.739819	-0.99061	-0.707773	-0.927964	-1.03706	-1.87302	-0.200836	-0.938328	-0.236609	0.0819317	0.112164	-1.12209	-0.118411	0.174219	0.514456	-0.184335	0.141078	0.0503937	-0.425591	-0.497992	0.493756	-0.28038
PREB	1	0.531286	0.868977	-0.240092	0.935475	0.759501	0.853486	-0.082753	0.341853	-0.419238	-0.250907	-0.170853	-0.169771	0.641187	1.46914	0.0903619	1.0668	0.173382	-0.340268	0.41087	0.439991	-0.514391	-0.217026	-0.36828	0.132851	0.239807	0.938241	0.0343178	0.345537	0.715164	-0.368569	0.477612	-0.814686	0.765202	0.0479833	0.741233	0.882607	-0.30437	-0.4613	-0.23027	0.805702	1.72196	1.49894	0.387365	0.573246	-0.783804	-0.396915	0.816105	0.533694
PRH1	1	-0.344454	0.333065	0.060731	0.370694	0.157966	0.405515	-0.836453	-0.169086	-0.403509	-1.07372	0.740093	-2.88282	0.473223	0.623236	0.106582	0.0863697	0.304905	1.57436	-0.391912	0.613466	-0.175967	-0.0267305	-0.347104	1.59121	-0.271353	-0.0376056	-0.381295	-1.05526	0.457329	-1.54447	-2.19893	-3.07213	0.477159	-0.366522	0.709221	0.713697	0.682851	0.228759	0.843926	0.40909	0.652777	0.34969	0.733715	1.03569	0.450607	0.470249	0.665208	0.579011
PRKRIP1	1	0.5478	0.501261	1.01413	0.436627	0.348687	1.5468	0.48681	-0.877475	1.08549	-0.342521	1.56404	-1.57191	1.16948	0.919395	0.384868	0.966346	0.966162	0.974793	0.0431142	0.268984	0.375224	-0.0468705	0.69101	0.779353	0.652153	0.0312552	-0.281786	0.478955	0.0663045	-0.797489	-0.863288	-2.11057	0.573346	0.128834	-0.263121	1.46875	0.462123	1.23156	-0.215896	0.875246	1.5437	0.607651	0.425032	1.02094	0.209192	-0.549415	0.844062	0.313116
PRMT7	1	0.482452	0.369674	0.14944	-0.178256	-1.22785	0.57041	-0.635617	0.748094	0.93413	-0.871209	1.13155	-1.99753	0.307025	0.829155	0.0492379	-0.498357	0.303854	-0.12149	-0.618489	0.193082	0.848157	0.377876	1.13048	1.05882	-0.597615	0.217106	0.187208	-0.126599	1.05754	-0.861266	-0.443422	-2.31539	0.548289	0.657421	0.560312	0.495087	1.07672	-0.210605	0.0686151	0.641004	0.998594	0.428323	0.500523	1.31514	-0.034241	0.28385	1.686	1.09771
PRNP	1	-0.304645	-0.11435	-0.652654	-0.485603	-0.460628	-0.439825	-0.806988	-0.301122	-0.585835	-0.769419	0.030947	-1.32548	0.00462432	-0.517531	-0.109274	-0.487624	-0.803235	-0.722856	-0.496921	-0.358138	-0.396726	-0.647306	0.0405724	-0.33387	-0.527594	-0.630383	-0.3501	-0.476191	-0.125033	-0.515949	-1.13363	-1.13565	0.154292	0.0161041	-0.636877	0.0829021	-0.183902	0.348714	0.342486	0.425195	0.108062	-0.0332244	0.542529	0.10444	0.21619	0.180384	0.431413	-0.0967131
PRPF38B	1	-1.52679	-1.05424	-0.638131	-2.5978	-1.18148	-0.284803	-1.30038	-0.872154	0.0756847	-0.0352852	0.0379611	2.46958	-1.1546	-1.17475	-1.89622	1.4768	-1.18824	-0.63115	1.36313	-1.23042	1.6875	0.479786	-0.940212	0.00350782	0.452916	1.46291	0.814133	1.16643	-0.0929047	0.773023	0.173526	3.91383	-0.417171	0.651917	-0.0948688	0.657016	0.350075	-0.331591	0.981417	0.170366	-0.172768	-0.608285	-0.551928	-0.609114	-0.0238332	0.395841	0.0824467	-0.200261
PRPF39	1	-1.31844	0.387232	-1.37734	-0.347799	0.377375	1.37229	-0.640682	-0.272296	0.948157	-1.09964	-0.44069	-0.452133	-0.137254	-0.319652	0.565946	-0.179284	-0.587259	0.280982	-0.62373	-0.309331	-0.356858	-0.902357	-0.830611	1.40797	-0.878335	0.830525	-0.0951256	-1.00311	-0.652103	-0.699909	-0.254934	-2.54087	0.638889	0.822129	-1.89315	-0.098885	-0.523094	-0.764795	-0.777643	0.443265	0.303698	-0.284718	-0.551598	0.63144	-0.459126	-0.13373	0.234598	0.380238
PRR14L	1	-0.964848	0.637934	-0.288196	0.846644	-0.220364	-0.818399	-0.734516	-0.0249214	-0.898494	-1.07279	-0.50015	-1.976	-0.0606717	-0.852017	0.0266295	-0.0676848	-0.931866	-0.245318	-1.30349	-1.49244	0.200723	-0.783892	0.36827	0.0812978	-0.103316	-0.234203	-0.744976	-0.350655	-0.914094	-0.480566	-1.01141	-1.06287	0.724662	-1.11064	0.247531	-0.343582	-0.386513	-0.0682403	0.544047	0.612095	0.08527	-0.162594	0.713309	-0.394328	-1.23846	0.532879	-0.155679	-0.252181
PRRC2B	1	-0.681478	-0.422021	-0.270682	-0.512963	-0.392423	-0.363526	-0.925065	-0.5611	-0.593557	-0.335479	-0.15176	-1.50779	-0.0552622	-0.0996549	-0.267154	0.296729	-0.189826	0.134037	-0.820271	-0.788125	-0.373251	-0.740743	-0.845005	-0.346269	-0.457524	-0.389684	-0.297484	-1.10193	-0.0870091	-0.0583278	-0.655048	-2.53034	0.033357	-0.451184	-0.220489	0.324705	0.297924	-0.657809	-0.276896	-0.0581508	-0.0812945	-0.601641	-0.0774349	0.0194571	0.0744393	-0.42979	-0.144457	0.193596
PRUNE2	1	-0.0631283	0.533415	0.163425	0.0524667	0.0893688	0.261409	0.256426	-0.251773	-0.0192103	-0.270234	-0.0564891	0.0586479	0.0875765	0.377437	0.0533029	0.601065	-0.166913	-0.429214	-0.131241	-0.496959	0.190726	-0.131971	-0.485273	-0.18459	-0.269857	-0.14365	0.247539	-0.401402	0.101598	-0.13223	-0.341113	-0.516871	0.0604284	-0.437631	-0.861589	-0.362871	-0.471607	-0.565553	-0.540232	0.557091	0.185281	-0.521866	-0.521623	0.263734	0.425319	-0.00823029	0.850433	-0.229737
PSEN1	1	-0.662976	0.731585	-0.520117	-0.335889	-0.613462	0.14832	-0.640845	-1.46829	-0.702922	-1.01288	-0.373353	-2.39066	0.614914	-0.493579	-0.778945	-0.87244	-0.104059	-0.191206	-1.3837	-0.957102	-0.725438	-0.566292	-0.652639	0.20126	-0.858584	-0.312829	-0.401411	-0.660343	-0.263223	-1.53311	-1.30272	-1.67062	0.463373	-0.529925	-0.534929	0.0222293	0.151024	0.0978775	0.00601045	-1.16108	0.334842	0.0319269	0.598407	0.663823	-0.243836	0.515054	0.217484	1.28097
PSMC2	1	0.303534	-0.779222	-0.416088	0.0582233	0.801471	-0.376795	-0.698074	-0.927757	-1.19249	-0.78959	-0.377374	-1.00421	0.188202	-0.166115	-0.333714	-0.302997	-1.40731	0.474022	-0.797013	-0.806539	0.387544	-0.704252	-0.324015	-0.183365	-0.676382	0.0321741	0.126143	-0.335003	-0.454575	-1.64561	-1.10131	-2.45538	0.872253	-0.622812	-0.983079	0.125438	-0.208653	-0.675691	0.117806	0.235476	1.21952	-0.687857	0.455148	-0.628212	0.203763	0.0250313	0.857123	-0.176626
PSMF1	1	-0.230105	-0.354781	-0.669627	-0.18232	-0.154489	0.209029	0.734146	-0.609146	0.368999	-1.78503	0.43721	-1.15985	0.961635	-0.338296	-0.257929	-0.939423	0.326952	-0.403856	-0.934823	-0.514334	-1.28082	-0.79912	-0.228029	-0.244576	-1.03132	-0.619359	0.535795	-0.823216	1.06181	-0.548698	-0.634791	-2.15702	-0.170165	-0.775841	0.522808	0.738489	-0.340284	0.311789	0.643426	-0.324393	1.25277	0.343399	-0.138476	0.48737	1.19473	-0.369608	1.79723	0.964168
PSPC1	1	-1.61712	-1.49209	-0.245588	-0.658892	-1.73734	-0.1498	-1.00065	-0.956996	-1.1477	-1.71041	-1.11927	-1.33179	-0.0607142	-0.418646	-0.706524	-0.199575	-0.558844	-0.0854706	-0.0663868	-1.16145	-0.0301025	-0.0267158	-0.337114	0.126327	-0.594199	-0.499201	-0.714049	-0.857612	-0.0875225	-1.27369	-0.749732	-0.994521	-0.410302	-0.718755	-0.962409	-0.0793984	0.527173	0.591091	-0.237589	-0.245534	0.437561	-0.606775	0.116252	-0.794128	-0.647756	-0.244157	0.577249	1.06567
PTBP3	1	-0.1196	-0.309074	-0.606258	-0.315872	-0.726722	-0.461473	-0.541013	-0.465288	-0.285806	-1.09255	-0.456342	-0.891278	0.350578	-0.388773	-0.753299	-0.381997	-0.820996	0.0281807	-0.711064	-0.802653	-0.27326	-1.1609	-0.89724	-0.568306	-0.702746	-0.62694	-0.615454	-0.931463	-0.372993	-0.963152	-0.846243	-1.40594	-0.485072	-0.210061	-0.56461	0.379893	-0.510265	-0.590033	-0.30012	0.0722248	-0.324888	-0.565384	0.216608	0.240558	-0.404838	-0.522681	-0.351442	-0.0536915
PTPN1	1	1.43103	-0.122355	-0.386736	0.23753	-0.271481	0.253185	-0.414761	-0.263208	-0.394288	-1.08751	0.0906876	-0.731461	0.21537	-0.460925	-0.190636	0.270929	0.517846	-0.157813	-0.8528	0.150827	-0.880307	-1.07397	-1.13111	-0.386511	-0.00295991	-1.31846	-0.927976	0.00520572	-1.0614	-1.02197	-0.0723361	-1.53978	0.104231	-0.510074	-0.70215	0.0708799	-0.136943	-0.538619	-0.21684	0.674922	-1.01186	-0.500919	-0.138895	-0.338914	0.175749	-0.612818	-0.680675	0.0489108
PTS	1	0.858859	0.8816	1.54178	1.34615	-0.131303	1.32283	0.149476	-0.0164969	-0.0508609	0.641651	-0.198648	-0.510905	-0.135442	0.669874	0.149579	0.63296	0.0655119	-0.497308	-0.425195	0.429785	-0.241501	-1.07753	0.0610453	0.0578653	-0.261463	-1.16698	-0.907429	0.0970928	0.0562805	-0.993196	-0.625648	-0.653309	0.952067	-0.215254	-0.238115	-0.154524	0.837085	-0.0723574	0.495866	0.0871722	0.276212	0.508981	0.325473	-0.149355	1.0208	-0.0898977	0.761595	-0.498214
PUDP	1	-0.671864	-0.169555	-1.39919	-0.371055	-0.62984	-1.28341	-0.893888	-1.0217	-0.0151392	-1.10937	-0.260681	-1.67357	-1.10614	0.402352	-0.538903	-1.59127	-0.45744	-0.625503	-0.693354	-1.13316	-1.50312	-1.03268	-0.670097	-0.493317	-1.51716	-0.617519	-1.33383	-0.315102	-0.199352	-0.945221	-1.42362	-2.33306	-0.181594	-0.8689	-1.00388	-0.37322	0.0334402	-0.15033	-0.947282	-0.345014	-0.0193529	0.113168	-0.380581	-0.0946405	-0.739752	0.231413	0.125575	0.714159
PUM3	1	0.240122	-0.55241	-0.209157	-0.133788	-1.06377	-0.309645	-0.775414	-1.0631	-0.386244	-1.53087	-0.676995	-1.54225	-0.544681	-0.872047	-0.590191	-0.401519	-1.09584	-1.19522	-1.74009	-0.884747	-0.701693	-1.25571	-1.04666	-0.494923	-0.348501	-1.45592	-0.207555	-1.02749	-1.00017	-0.455804	-0.588869	-0.0293106	-1.04626	-0.250667	-0.859317	-0.248959	-0.380449	-0.961373	-1.16973	-1.13876	-1.09765	-0.715654	0.034873	-0.913945	-0.0885146	-0.664555	-0.700548	-0.783983
PWWP2A	1	-0.220477	0.305946	-0.613022	-0.0994566	-0.635577	-0.908076	-0.446531	0.168752	-0.843065	-0.904473	-0.59279	-0.970325	-0.71832	-0.440239	-1.73029	-0.291806	-0.640206	-0.221582	-0.985578	-0.543434	0.0274377	-0.51537	0.0216202	0.562051	-0.0709141	0.22087	-0.36214	-0.610763	-0.897651	-1.13079	-1.09766	-1.94266	0.674635	0.0512879	-0.48807	1.27937	0.272756	-0.140927	0.292203	-0.14908	1.11735	0.433546	0.147106	0.630956	0.536729	-0.257912	0.591229	0.0179131
PXN	1	0.661086	0.978318	0.208163	-0.243981	0.358638	0.367629	-0.0385437	0.178309	-0.306848	0.235683	0.579039	-0.97017	0.595947	0.539162	-0.0305985	0.401895	0.246107	0.791616	-0.582931	0.233077	-0.241009	-0.386849	0.325716	0.381509	-1.01507	-1.18359	-0.633968	-0.330068	-0.119229	-0.674401	-0.668792	-3.42537	0.216733	0.225702	-0.460602	0.630831	-0.267293	-0.334579	0.444811	0.369534	-0.148794	-0.273615	-0.0977404	0.138581	-0.307932	-0.185394	0.347861	-0.157847
QRICH1	1	-0.870659	0.956639	-0.184591	1.24237	-0.690002	-0.656359	-0.766458	0.479401	-1.19294	-1.254	-0.553834	-1.54123	0.419933	1.12209	0.466555	1.13497	-0.374532	1.18951	-0.756286	0.310513	-0.436025	0.201728	1.23991	0.730733	0.329682	0.532202	-0.150961	0.043835	0.298099	-0.152482	-1.27099	-1.65949	-0.0304325	-0.00259677	0.172518	-0.190125	-0.69725	0.465276	0.596373	0.782371	0.269467	-0.167063	1.15757	-0.117272	0.403994	0.774162	-0.061199	-0.251283
QTRT1	1	-0.551089	-0.574607	-0.554533	-1.07311	-1.17607	-0.170545	-0.562496	0.071724	-0.848301	-0.921444	-0.741955	-1.41593	-0.655667	-0.29185	-0.00559079	-0.160161	-1.30403	-0.350867	-1.17279	-0.884325	-0.437933	-0.863662	-0.355011	-0.189895	-0.836324	-0.630877	-0.406309	-0.591435	-1.26345	-1.91681	-1.24068	-1.89787	-0.570489	-0.696974	-0.814739	0.431965	-0.63434	-0.922188	-0.802923	-0.458844	-0.00689448	-0.895835	0.0307914	-0.000251116	0.0379148	-1.03232	-0.0989409	-0.433383
RAB10	1	-0.305756	-0.23102	-0.379065	-0.485046	-1.24332	-0.51626	-0.531088	-0.806359	-0.574567	-1.2898	0.264705	-2.95392	-0.733108	0.338552	-0.124121	-0.648731	0.517113	0.128022	-1.03845	-0.722307	0.0176468	-0.412476	0.274843	0.211787	0.564502	-0.957595	-0.941649	-0.628433	-0.429383	-0.598668	-1.35732	-2.52157	-0.0728222	-0.210223	-0.454073	-0.0854041	0.66012	-0.134876	0.272713	0.572346	0.38211	-0.636527	1.20736	0.0486504	-0.0077037	-0.0834921	0.200171	0.141956
RAB11B	1	-0.509653	-0.169161	-0.041555	-0.282716	-0.359391	0.325178	-0.499389	0.1178	-0.498148	-0.484161	0.0650329	-1.16849	0.295788	-0.116149	-0.415166	0.513606	-0.666201	-0.430917	-0.142758	-0.445352	-0.198974	-0.909063	-0.275151	-0.232352	-0.678178	-0.183596	-0.903931	-0.638247	-0.12458	-0.535269	-0.892665	-1.52442	0.72929	-0.917906	-0.632188	-0.507862	-0.711425	-0.450546	-0.79811	-0.569288	-0.561651	-0.831316	-0.745993	-0.745336	-0.663622	0.0090368	0.0725826	-0.452829
RAB18	1	0.496216	0.00841902	0.140242	0.361773	-0.744098	0.248917	-0.754462	0.215328	-1.06114	-1.07845	-0.41484	-0.615492	0.255741	-0.192378	-0.803356	-0.693667	-1.65686	-0.45623	0.129505	-0.387619	-1.23172	-1.15355	-0.409253	-0.193409	-0.705423	-0.758423	-1.30811	-0.449758	-1.7306	0.278499	-0.154244	-2.21393	-0.310104	0.52104	0.403261	0.160657	0.358335	-1.06205	-0.0310605	0.956324	1.41645	-0.358105	-0.655446	1.21177	-0.435399	0.536038	0.265116	-0.238354
RAB28	1	0.720404	1.02515	0.312839	0.990032	0.485457	1.61022	0.338961	0.415658	0.643347	0.87506	1.0789	-0.85557	1.23873	2.03722	1.25608	-0.0917959	0.805964	0.607008	-0.871173	0.765951	0.094268	-0.756394	0.800124	1.42871	-1.36698	0.195408	-0.52787	-1.14943	-0.873658	1.47485	-1.23638	-1.33592	0.132327	-0.35778	-0.373144	0.312736	-0.120214	0.145874	-0.882876	1.22724	-0.53193	-0.399389	0.0407164	0.314633	-0.0810897	-0.0947032	1.94823	-1.08096
RAB30	1	-1.35392	-1.14429	-1.03172	-0.536217	-1.46873	-0.956742	-0.392818	-0.656951	-0.448589	-1.13379	0.156573	-2.46683	0.320023	-0.144504	-0.665843	-0.792072	-0.375215	-0.506907	-0.903913	-0.889467	-0.293614	-0.621481	-0.369869	0.38711	-0.367495	-0.680715	-0.26183	-0.172794	-0.683308	-1.18012	-1.09082	-1.90582	0.283962	-0.170171	-0.612716	1.25884	0.149014	-0.111916	-0.197282	0.580462	1.18566	-0.111725	0.453447	0.524582	0.774773	-0.0440244	1.69198	0.944022
RAB3GAP1	1	0.430253	0.781913	0.839336	0.161139	0.0101962	0.228153	-0.674638	-0.39684	-0.135883	-0.550727	0.600315	-1.6294	0.422812	1.07755	-0.362987	0.979108	0.996286	0.37666	-1.02487	-0.58859	0.389294	-1.29216	-0.830252	-0.323168	-0.43441	-0.910799	-1.37673	-0.638666	-0.917827	-0.746274	-0.956585	-2.35678	-0.0876621	-0.160157	-1.25816	0.691293	1.0471	-0.248217	-0.356221	0.460182	1.00931	0.564539	0.762678	-0.30938	-0.193356	0.335717	0.558677	-0.52214
RAB3GAP2	1	-0.228935	0.673048	0.051232	-0.712301	0.538264	1.02838	-0.0976976	-1.70098	-0.866851	-0.403735	-0.0940994	-1.66221	-0.69167	0.623094	-0.0700699	-0.689621	-0.824874	0.294779	-1.35604	-0.96462	-1.21426	-0.98231	-0.682053	0.28962	-1.15172	0.131659	-0.875189	-0.0449066	-0.683113	-0.608184	-1.57435	-1.48946	-0.49777	-0.318653	-0.266824	0.575622	0.516879	0.0649876	-0.366426	-0.0829935	0.911373	-0.884405	0.117571	0.513158	-0.795903	-0.415231	0.217956	-0.367467
RAB6A	1	-0.694947	-0.502009	-1.34157	-0.899339	-0.629643	0.236022	-0.351364	-1.00475	-0.249195	-1.7056	-0.160274	-1.78895	0.512173	-0.745813	-0.520719	-1.30681	-0.215089	-0.436331	-2.1385	-1.07682	-0.754924	-0.282375	-0.259946	-0.451242	-0.686948	-0.578913	-0.96102	-0.912241	-0.280862	-1.63062	-1.30628	-1.72832	-0.106586	-0.21499	0.329121	-0.49289	-0.17123	-0.592353	0.847846	-1.10289	1.06496	-0.831167	-0.0422483	0.134916	-0.146252	-0.297209	-0.627133	-0.383939
RAB7A	1	0.463941	0.73799	0.668366	-0.400139	-0.349582	1.04739	0.713214	-0.0902536	-1.11571	-2.36103	-0.235106	-2.47894	-0.211912	1.43618	0.699309	-1.37476	-0.917186	-0.483772	-1.11514	-0.12659	-1.69783	-0.461817	-0.946476	0.20524	-1.29428	-0.0464123	-0.810876	-0.681916	-1.29498	-0.612202	0.0999204	-2.1424	0.0800277	0.280552	0.58101	0.66083	0.752185	0.415826	-0.813386	-0.23675	0.588136	-0.20808	-0.384148	0.145304	-0.442501	0.301293	0.57651	0.50248
RABGAP1	1	-0.0252708	0.316087	0.0208115	-0.244574	-0.352153	0.0269247	-0.230987	-0.0210141	-0.434688	-0.744971	0.423158	-1.21087	0.60204	0.735172	0.918751	0.211441	-0.0316069	0.480202	-1.4006	-0.750417	0.0285785	0.137652	0.0195315	-0.0711894	-0.0203307	-0.530642	-0.76579	0.252609	-0.351774	-1.23657	-1.47516	-3.24929	0.771448	0.529546	1.29384	0.0939643	1.57524	0.141124	0.576055	-0.106412	0.720648	0.114653	0.9494	0.722447	0.0945085	-1.06677	0.811205	0.370694
RABGEF1	1	1.13762	-0.152561	0.171514	-0.843876	-0.137231	-0.220946	-0.454678	-0.25402	-0.785366	-0.696487	-0.463466	-1.48935	0.374566	0.0890603	-0.071117	-0.882381	-0.456867	-0.217686	-1.55597	-0.72331	-0.648181	-0.5156	-0.205939	-0.150504	-1.35558	-0.672655	-0.84943	-0.463951	-0.610048	-0.967898	-0.704277	-1.86499	-0.636266	-1.07332	-0.898229	0.752521	0.629296	-0.463031	-0.839314	-0.0317439	0.351611	-0.13305	-0.285534	-0.33814	-0.793613	-0.385347	0.565483	-0.175717
RABGGTB	1	-0.31442	-0.31895	-0.462502	-0.210578	-0.506619	-0.454148	-0.791817	-0.510184	-0.568752	-0.639372	-0.672315	-0.807939	-0.304244	-0.546127	-0.755768	-0.27976	-0.456782	-0.353688	-0.923385	-0.786467	-0.59346	-0.697353	-0.558555	-0.676107	-0.754997	-0.516439	-0.435152	-0.60803	-0.675941	-0.721402	-0.809165	-1.47932	-0.147521	-0.440268	-0.596657	-0.439209	-0.648183	-0.7721	-0.645461	-0.162176	-0.389935	-0.448144	-0.528616	-0.688823	-0.393848	-0.26373	-0.139295	-0.253024
RAD50	1	0.00171482	-0.130822	0.319537	1.07084	0.168374	1.59305	1.96889	-0.356151	1.00443	-1.07989	1.26278	2.13303	-0.729165	1.45184	1.39825	1.06025	0.503178	1.0283	0.537408	1.16916	0.42896	0.167304	-1.12855	-0.667924	0.143102	0.801326	2.57927	0.254499	0.331987	0.296204	-0.0298859	3.53519	-0.297311	-1.93804	0.963813	-0.400657	-1.31319	0.622693	0.759981	-0.446884	0.268543	-0.371001	-0.430699	-0.957397	0.884466	0.304753	-1.34171	0.604587
RAD51.AS1	1	-0.263012	0.309155	-0.411994	1.25283	-0.84249	0.874113	-0.438636	-0.648538	-1.18733	-1.50862	0.0882544	-1.48462	-0.259345	0.723375	1.23511	1.04469	0.151287	0.348728	-1.54653	-0.920808	0.60577	-0.497868	-0.471526	0.404618	-0.603966	-0.457429	-0.401419	-0.728619	-0.687941	-0.351286	-1.36249	-3.00159	1.00239	0.249749	-0.636294	0.283739	0.117554	-0.2972	-0.0289752	1.29629	0.673571	-0.522528	-0.408567	0.302316	0.260237	0.381251	0.852395	0.644294
RAD54L2	1	-0.737397	1.65299	-0.503514	-0.0792155	-1.90048	-0.741581	-1.76442	-0.176905	-0.768285	-1.13369	-0.659593	-1.84804	-0.0911642	-0.596468	0.00923567	-1.5079	-0.732603	-0.135961	-0.451438	-0.0635845	0.4088	-1.17635	-1.19802	0.767534	-0.33994	0.516344	-0.817567	-0.950215	0.374703	-0.0550249	-2.33987	-1.8793	0.195592	-0.307193	0.711921	1.07243	1.13908	-0.162443	-0.265266	0.453305	0.935652	0.572381	-0.512719	-0.787389	-0.462507	0.581417	0.704237	0.0197894
RAD9A	1	-1.21254	-0.889593	-2.01142	-0.685761	0.134043	-1.11703	-1.33614	0.0790102	-0.919166	-0.635769	1.02042	-2.51558	1.09216	-0.050022	0.389979	-0.454267	-0.607522	-0.523337	-0.129262	-0.469959	-0.0561895	0.106301	0.52632	-0.0845435	0.63594	1.30071	-0.208097	-0.525096	-0.712233	-0.605347	-1.6611	-1.23384	-0.208509	0.978075	-0.589823	0.434953	0.667439	0.429835	-0.593359	1.6266	0.51448	-0.17384	-0.3711	-1.12829	1.54651	-0.515048	0.340058	1.15144
RALA	1	-0.480221	-0.954452	-0.278862	-0.950882	-0.965419	-0.527759	-0.00869097	-0.822098	-1.91434	-1.5777	0.296149	-1.70837	0.0816504	-0.825857	-0.78072	-0.547002	-0.906051	0.276941	-0.697253	-0.558512	-0.70893	-1.33708	-0.153058	-0.330998	-1.45527	-1.48511	-0.435018	-0.730935	-1.02977	-1.14912	-0.926081	-1.77936	0.0182734	-0.176345	-0.376386	0.597037	0.235866	-0.41575	-0.0211394	-0.71532	1.16523	0.591016	-0.167453	0.277185	-0.41058	0.370568	0.449713	-0.0663626
RALGAPB	1	2.20641	0.994156	0.475014	0.104851	-0.335103	0.654236	-0.0634729	-0.888702	-0.75767	-1.134	0.706321	-1.51079	0.741193	-0.550803	-0.341711	0.0963028	-0.34885	-0.10071	-1.66984	-0.371153	-0.667298	-0.388212	-0.821996	0.891355	-1.36527	-0.837322	0.73892	-0.637834	-0.729625	-0.976534	-0.831566	-2.37391	-0.898212	0.64056	-0.516395	0.341322	0.544092	-1.3892	-0.975976	-0.24693	1.21968	0.079362	0.151432	-0.0808977	-0.522381	-0.172938	1.51265	-0.460665
RALY	1	0.12093	-0.834703	0.0419983	-0.341949	-0.554347	0.691343	-0.55565	-0.286524	-0.0070994	-1.25139	-0.2391	-1.68021	0.106674	1.04442	-0.140165	-0.557285	0.377371	0.556406	-1.01432	0.628041	-0.229175	-0.490028	-0.655973	-0.375836	-0.153246	0.0167992	-1.07662	-0.636499	0.166789	-1.58936	-0.858695	-2.5817	-0.555097	-0.801432	0.411076	0.168296	-0.226118	0.46228	0.315278	-0.446657	1.30931	-0.0247338	0.8305	-0.190327	-0.081854	-0.59546	0.160179	0.122717
RAMP1	1	0.40946	0.278239	0.48414	0.354765	-0.0747541	0.563609	0.610685	-0.372311	0.0875989	-0.36385	0.298439	-0.645545	0.83578	0.434627	0.681975	0.00750099	0.226519	-0.524254	-0.173	-0.162954	0.267611	-0.287915	0.465082	0.0560705	-0.46786	-0.000724272	0.216699	-0.790151	0.483231	-0.890413	-0.509431	-0.698196	-0.443305	-1.04892	-0.252516	0.540087	-0.651999	-0.341486	0.624213	-0.0853306	-0.286777	-0.175076	0.274861	0.441339	0.385537	-0.0371275	0.114699	-0.0943952
RAP1A	1	0.357838	0.354943	0.216111	0.406899	-0.712213	0.0757986	-0.842951	-0.544669	-0.0440089	-0.874336	-0.807961	-1.73729	-0.0680002	0.355839	-0.0421773	-0.731084	-0.342776	-0.117163	-0.528605	-0.0451191	-1.27804	-1.05366	-0.964175	-0.216783	-1.05236	-1.12593	-1.41159	-0.518823	-0.570867	-1.04193	-0.587922	-2.87522	-0.760601	-0.00369139	0.295486	0.433631	-0.721956	0.0245319	0.325021	0.0490574	0.230385	-0.439944	0.541729	0.274592	-1.0418	-0.293165	-0.682911	0.206028
RASA2	1	-0.274151	-0.454226	0.322008	-1.16699	0.0134622	0.296229	-1.10048	-0.35963	-0.93392	-0.897777	-0.0178942	-1.39071	0.124776	-0.292991	-0.162236	-1.31705	-1.70356	-0.00989741	-0.743796	-0.7947	0.112958	-0.256405	-0.0268887	0.178035	-0.554617	-0.830629	-1.17835	-0.913491	-0.500264	-0.759043	-1.90224	-1.48667	0.178644	-0.533114	-0.0659211	-0.318745	0.0811658	-0.901935	-0.348485	-0.360922	-0.313155	-0.899243	0.129912	-0.50649	-0.61593	-0.193111	0.493669	0.183261
RBM38	1	-0.484107	-0.626189	-0.473264	-0.825899	-0.621453	-1.00826	-0.862907	-0.794746	-0.104941	-0.10895	-0.115783	-0.814589	-0.582525	-0.762197	-1.12174	0.147886	-0.226796	0.405952	0.102637	-0.234804	-0.222644	-0.0285635	-0.0173217	0.499504	-0.60535	-0.39605	0.0348471	0.429145	-0.437652	-0.62767	-1.08204	-1.68032	-0.439464	-0.255428	0.335628	-0.170635	0.0509857	0.0263448	-0.781272	0.471277	0.376538	0.104838	-0.342353	0.262512	-0.387037	-0.259179	0.212633	-0.512786
RBM41	1	1.04831	0.419579	1.24766	1.44696	1.98528	0.691155	-0.218088	0.639088	1.43099	2.12419	0.425778	-1.77105	1.79256	1.00964	0.609209	-0.242134	0.912644	1.64224	0.0789868	0.492533	-0.0406772	-0.809444	0.811173	0.190467	-0.707271	-0.0678107	0.0162997	-0.504773	0.674194	0.0384184	-0.25755	-2.48772	-0.168094	0.903377	0.682596	0.519423	2.24521	-0.134687	0.541065	1.94437	0.0381642	-0.715412	0.183512	0.321926	-0.168014	1.2897	1.00702	-0.0290576
RBM5	1	0.295217	1.12425	0.466063	0.054717	-0.470436	0.556245	-0.396853	-0.352452	0.312464	-0.204551	0.985368	-1.32815	0.687983	0.833553	1.12654	0.183873	0.330298	0.965217	-0.164879	0.492321	-0.247442	0.48343	-0.08826	0.944297	-1.16153	-0.734884	-0.227061	-0.0366354	-0.0216308	-1.19032	-1.10518	-4.12132	0.967663	-0.332511	-0.532208	1.42112	0.886359	-0.525075	-0.849383	0.494855	-0.101208	0.475279	0.0115698	0.368082	0.586082	-7.98e-05	1.5679	1.04265
RBM6	1	-1.53733	-0.795097	-0.694811	-1.2347	-1.00781	-0.905859	-1.54844	-1.13903	-0.524301	-2.01983	0.493422	-3.25671	0.653345	0.0110696	0.0637382	-1.61988	-0.611862	-0.936447	0.167292	0.161905	-0.806326	-1.24802	-0.777484	0.570809	-0.852949	-0.929649	-0.541469	-0.366899	-0.0639394	-1.49233	-0.178859	-2.13698	0.764388	0.793958	0.14038	-0.538421	0.13371	0.0174744	0.910755	-0.0393804	0.649605	-0.265286	1.3155	-0.0525483	0.268504	-0.0909108	0.88694	-0.0257146
RBMS1	1	1.39e-05	0.223418	-0.583018	-0.562334	-0.295591	0.276246	-0.850204	-0.335112	-0.428539	-1.9832	-0.87992	-2.84012	0.192275	-0.0413158	-0.153495	-0.364753	-1.29118	-0.751172	-1.6341	-0.703937	-1.26033	-1.36807	-1.35758	-0.77844	-1.90701	0.34294	-0.764656	-0.488385	-0.292075	-1.74938	-1.09215	-2.93577	0.591519	-0.167837	-0.756037	0.528148	-0.225491	-0.905768	0.0604421	-0.174614	0.0110274	-0.627721	1.21016	0.0727293	-0.517886	-0.146232	0.994747	0.55244
RBMX	1	-1.07031	-0.0845317	-0.578257	-0.760795	-1.00055	-0.384458	-0.0837533	-0.281092	-2.07375	-1.44327	-0.096465	-1.99706	-0.272412	-0.187589	0.31765	-0.323002	0.306354	-0.318407	-0.192338	-0.213101	0.261055	-0.186581	-0.195143	0.652789	-1.4216	-0.845125	-0.0283721	-1.33538	-0.545556	-0.886494	-0.738889	-1.75545	-0.247716	-0.846117	-1.25627	-0.342204	-0.744285	0.608777	0.150796	0.0893811	1.15082	0.00600156	0.359531	-0.464109	-0.559363	-0.393569	-0.204953	-0.24475
RBX1	1	-0.0517249	0.327503	-0.431813	0.0678394	0.66238	0.136812	-0.508992	-0.758834	0.184156	0.0850059	-0.134343	-1.38799	0.0578791	-0.640088	-0.172259	-1.07257	-0.48796	-0.314337	-1.01584	-0.737821	-0.301288	-0.723655	-0.115832	0.516278	-0.340678	-0.61687	-0.339564	-0.798958	-0.127932	-1.24442	-0.281569	-1.91316	0.301111	-0.444384	-0.63918	0.403213	0.0306465	0.268871	-0.186735	-0.225796	-0.267641	0.155566	-0.731585	-0.336376	-0.562782	-0.652395	-0.697021	0.321451
RC3H2	1	-0.466243	0.240401	0.101724	0.191768	-1.00721	0.118021	0.500033	-0.741491	-0.418454	-1.24533	0.283002	-2.32581	1.73613	0.0914836	-0.452507	-0.0383386	-0.737467	-0.134879	-1.00183	-0.800183	-0.345296	-1.26447	0.799783	-0.56878	0.436286	-1.62567	-1.11877	-0.261486	-1.27812	-1.9289	-1.82962	-2.74941	0.0932503	0.150341	-0.516141	0.531623	0.988682	-0.396847	-0.422544	0.0601732	0.3906	-1.04151	1.09282	0.406981	-0.832238	0.71888	0.379252	0.566539
RCC1	1	-0.243464	-0.674103	-0.791901	-0.43915	-0.615433	-0.86775	-1.21164	-0.54107	-0.385775	-0.58386	-1.09041	-1.39982	-0.214802	-0.435714	-0.776426	-0.882367	-0.94706	-0.614853	-1.12721	-1.54426	-0.954852	-1.38103	-0.730827	-1.00449	-0.584957	-1.21998	-1.23375	-1.32541	-0.660761	-0.761626	-1.23272	-1.75518	-1.31118	-0.921591	-1.20545	-0.496895	-0.127172	-1.04384	-0.253412	-0.83332	0.554563	0.151512	-0.387748	-1.05624	-0.744376	-0.201137	0.215377	0.347701
RCOR1	1	-0.791863	-0.0323665	-0.412593	-1.3261	-0.990585	0.465084	-1.07044	-0.508314	0.192363	-1.57673	1.11534	-0.487014	0.0720599	0.194957	2.0378	0.813746	0.0593691	0.49659	-0.392193	-0.270373	-0.223907	0.0931623	-1.12976	0.699456	-0.696333	-1.2811	0.0884553	-0.701952	0.911976	-1.13158	-1.8931	-1.24263	-0.559545	-0.38125	-0.261577	0.260219	-0.281587	-0.060607	1.5129	-0.283669	0.62412	0.45364	0.394627	0.214449	-0.325425	0.67805	0.210222	0.228005
REPIN1	1	-0.341415	0.0623418	-0.512177	-0.741578	-0.0725705	-0.130741	-0.452583	-0.396411	0.529207	-0.236323	-0.688345	-0.452244	0.302716	-0.207453	0.0853599	-0.0249161	0.0780137	-0.313284	-0.314028	-0.291475	-0.240002	0.173263	0.497521	0.660459	-0.13557	-0.774314	0.485029	-0.00106888	-0.303288	-0.277265	-1.38651	-1.37257	0.0729865	-0.20264	-0.744992	0.200677	0.00638622	-0.0879808	0.0136212	0.610248	0.812428	0.0374113	-0.510301	-0.220584	0.131345	0.0964862	0.100956	-0.340137
REPS1	1	-0.272748	-0.0850956	-0.119545	-0.169584	-1.10106	0.497876	-0.0488636	-0.927891	0.103411	-1.28027	0.102137	-1.71794	0.677073	0.435452	-0.569015	-0.360861	-0.428981	0.190422	-0.629465	-0.71347	0.106409	-0.5193	-0.25592	-0.569155	-1.10403	-0.0967861	-0.12688	-0.794058	-0.232546	-0.593952	-0.688561	-2.13749	0.0929024	-0.247635	-0.23422	0.960478	0.517001	-0.0961413	-0.997872	0.290419	0.110846	0.141918	0.913048	0.390297	-0.793178	0.0080388	0.0247743	0.969257
REV1	1	-0.575963	0.906605	-0.0649021	-0.213417	0.0164767	2.25967	-0.139774	-0.241269	0.232734	-1.03899	1.00557	-0.691768	1.96771	1.62111	0.90882	0.501212	-0.541068	0.729631	-1.24681	0.0998872	-0.0810547	-0.626357	-0.225036	-0.785606	-0.279166	-0.18149	-0.614971	-1.0698	-0.730501	0.511668	-0.735179	-1.42139	0.7747	-1.59442	0.520674	-0.560246	-0.0121838	-0.337958	-0.449231	0.581909	0.400525	-0.0123911	-0.0970075	0.444861	0.0676037	0.427549	-0.131276	0.279966
RFX3.AS1	1	-0.0584954	0.00975405	0.332778	-0.0504997	-1.09435	0.23241	-0.462205	-0.303041	0.167258	-1.10157	-0.199418	-3.05396	1.26147	0.687593	0.866314	-0.265388	-0.173486	0.262052	-1.42181	-0.752203	-0.177636	-0.565871	-0.783615	0.0598117	-0.544404	-0.466497	-0.69251	-0.320404	-0.204679	-0.930661	-1.39244	-2.58739	0.81638	-0.0688831	0.623648	1.74228	0.576418	-0.20918	0.404359	0.53685	1.49574	0.16485	0.479794	0.898631	-0.106299	0.294681	1.46074	0.85409
RGS12	1	1.42917	1.65104	0.525744	0.373187	-0.581287	2.5212	1.43957	-0.983124	0.328577	0.449447	0.101815	-1.61898	0.733278	-0.168287	0.636267	-0.2487	-0.550981	1.09714	-0.929187	0.634163	-0.00448623	0.704339	0.0840051	-0.150503	-0.960102	-0.311372	0.015669	-0.468246	0.577072	-0.522414	-2.0706	-2.52709	0.376272	-0.85268	0.336602	-0.815719	0.845645	-0.174687	-1.28748	-0.0894819	0.336384	-0.642379	-0.0941623	0.20545	-0.192449	0.380143	-0.620479	1.05101
RHEB	1	-0.404585	-0.209722	-0.720951	-0.795968	-0.656509	-0.717424	-0.44739	-0.301406	-0.191047	-0.772605	-0.205378	-1.70905	-0.356122	-0.425523	-0.980507	-0.647662	-1.14454	-0.585073	-0.89975	-1.25783	-0.859615	-0.324858	-0.420802	-0.45241	-0.642814	-1.2225	-0.554379	-0.565242	-0.133694	-1.272	-1.17927	-1.88415	-0.706239	-0.351268	-0.00381916	-0.0922071	-0.450943	-0.311372	-0.595221	-0.420147	0.305452	-0.473005	-0.182727	0.164186	-0.453438	-0.415954	-0.553921	-0.0307011
RHOT2	1	-0.179407	0.545073	-0.437904	-0.428089	-0.269979	-0.432828	-0.304893	0.0488739	-0.719976	0.138339	0.562564	-0.772533	0.218052	0.399857	0.766588	0.196389	0.518798	0.199743	0.0717708	-0.303367	-0.144042	-0.532103	0.109187	0.44413	-0.453449	0.158819	-0.449457	-0.663805	-0.800114	-1.06581	-0.963101	-2.23217	0.450603	0.317107	-0.627954	0.193715	0.0497473	-0.362028	-0.30628	-0.670107	0.460193	-0.558913	0.283839	0.406594	0.630885	-0.544822	0.259312	-0.00184739
RIC1	1	-0.303034	-0.380257	0.419559	0.0842819	-1.46872	-0.306461	-0.144006	-0.264471	-0.305539	-1.405	0.74264	-1.98036	0.690402	0.521816	-0.800901	-0.800711	0.0954139	0.344806	-0.388059	0.187218	0.00857532	-0.529057	0.281634	0.50424	-0.569129	-0.56472	-0.569339	-0.487639	0.35001	-0.553175	-0.426381	-1.97885	0.738941	1.15727	0.146319	1.76856	1.58337	-0.0317446	0.781169	0.805065	1.79578	0.215615	0.923744	1.98444	1.43575	1.06252	1.92087	0.57993
RICTOR	1	1.4409	1.63171	0.870411	0.840568	0.818936	1.05984	1.14956	0.27989	0.224934	-0.189813	0.692682	-0.312576	0.56098	1.19199	1.04491	0.103008	-0.00856767	0.73543	-1.04079	-0.124378	0.64369	-0.83371	0.010686	0.527689	-1.05321	-1.48219	-0.65999	-0.690784	0.0672361	-0.144993	-1.34695	-2.9051	0.165349	-0.901716	-0.907321	-0.132217	-0.551094	-0.120865	-0.00725243	-0.290496	-0.172112	-0.386633	-0.0631171	0.59755	0.157376	-0.540544	0.407042	0.268261
RIOX2	1	-0.397018	0.051165	-0.667036	-0.384714	-0.700401	-0.470522	-0.625359	-0.279452	-0.667465	-0.827274	-0.486342	-1.27518	-0.349095	-0.562078	-0.503592	-0.356068	-0.365191	-0.428934	-0.500867	-0.575207	-0.312956	-1.07096	-0.654526	-0.420758	-0.619632	-0.805996	-0.526126	-0.494274	-0.378583	-0.53602	-0.915988	-1.41672	-0.349264	-0.308097	-0.015209	-0.347067	-0.563109	-0.668324	-0.113739	-0.632839	-0.309856	-0.0316953	-0.246634	-0.300156	-0.114451	-0.669752	-0.0429199	0.115589
RIPK1	1	-0.403186	-0.362774	-1.07613	-0.871975	-1.04046	-0.310285	-0.704621	-0.867916	0.0975578	-0.501906	-0.38379	-1.72018	0.103337	-1.2292	-0.547148	-1.07826	-0.6493	-0.329714	-1.28641	-0.130001	-0.547102	-1.48118	-0.610376	-0.428989	-1.21205	-0.483057	-0.401998	-0.981505	-0.0309812	-1.33395	-1.27245	-2.66346	0.243373	-0.338382	-0.410972	0.0324464	-0.109965	-0.394131	-0.548594	-0.1832	0.0247463	-0.406732	0.336233	0.113376	-0.200476	-0.725012	0.107236	0.179477
RLF	1	0.281698	0.416456	-0.930179	-0.65783	-0.140234	0.194255	-0.786238	-1.15648	-0.500232	-0.270399	-0.159087	-1.79325	-0.429879	-0.159035	-0.723325	-0.339963	-0.594802	0.301419	-1.0635	0.171054	-0.534033	-0.810932	-1.18988	0.622341	-0.544919	-0.541621	-0.54184	-0.712931	-0.077613	-1.23423	-0.844104	-1.80237	-0.0441024	0.249402	-0.796872	0.79402	0.131104	-0.418386	-0.550085	-0.680305	-0.114613	-0.994909	-0.724489	-0.415514	-0.413934	-0.42952	0.0735498	-0.186439
RN7SL731P	1	0.0780597	0.320498	-0.217438	0.332652	-0.108646	0.279395	-0.573913	-0.313329	-0.641937	0.406295	0.875598	-0.945189	0.842119	0.189116	0.520065	1.00102	-0.393015	0.334179	-1.32637	0.0881559	0.0294796	0.307411	-0.836014	-0.205764	-0.394632	-1.07894	-0.3785	-0.394906	-0.383964	-0.797813	-1.56549	-2.59316	0.272454	-0.333117	-1.42603	1.22947	0.023432	-1.01981	-0.384191	-0.233519	0.0244577	-0.0996312	-0.26555	-0.149927	-0.233658	-0.477675	0.931758	-0.0695398
RNF10	1	-0.0736831	-0.0565278	-0.0461031	-0.317686	-0.794711	0.324399	-0.779319	0.0889766	-0.494893	-1.19229	-0.64517	-1.39871	-0.129887	-0.271643	-0.587432	-0.53524	-0.453851	-0.0291496	-0.695584	-0.0396525	-1.17396	-0.965995	-1.14126	-0.802905	-0.76285	-0.836074	-0.918798	-0.584878	0.0297665	-0.87757	-1.09871	-2.38438	-0.324595	-0.490781	-0.490557	-0.333463	-0.242597	-0.479069	-0.231634	0.000653889	-0.0807439	-0.225035	-0.253527	0.159805	-0.347815	-0.43307	-0.348176	-0.527452
RNF103.CHMP3	1	-0.0906031	0.0893068	-0.261402	-0.640881	-0.600867	0.267566	-0.336392	-0.264193	0.0208656	-0.738075	0.252009	-0.539916	0.186995	-0.146113	-0.0616297	-0.223566	-0.951943	-1.05066	-1.24467	0.0240159	-0.185967	-0.00617615	-0.116394	-0.569642	-0.784411	-0.592466	-1.02729	-0.0596749	-0.466975	-0.498797	-1.13005	-1.50527	0.509541	-0.506171	-0.609053	0.818416	-0.542182	-0.133748	-0.703609	-0.667359	-0.131036	-0.342546	-0.0430622	0.426625	0.203389	-0.0983986	-0.17697	0.175854
RNF111	1	1.19078	0.393942	1.18706	0.625798	0.251345	-0.0353675	-1.15825	0.383201	-0.490036	-2.37876	0.227847	-1.45597	-0.0460854	1.13283	1.16867	0.308	0.852281	-0.489612	-0.326592	0.0979004	-0.876238	0.344376	-1.08548	-0.618437	-1.2835	-1.22404	1.52724	0.111247	-0.578961	-1.07055	-1.93365	-2.77639	0.191688	-0.776177	1.35903	1.72452	0.321343	0.257948	0.311646	-0.555916	-0.0221626	-0.4772	0.783932	-0.177235	1.05775	0.37067	-0.262491	1.28142
RNF130	1	0.00294614	-0.203733	-1.38575	-0.883257	-1.59735	-0.15344	-0.584734	-0.643459	-0.686327	-1.69188	1.05383	-2.28032	0.880362	-0.243872	0.194911	-0.174355	-0.912983	-0.120749	-1.26488	-0.862001	-0.887896	-0.78457	-0.62187	0.555028	-1.34125	-0.3239	-0.339095	-0.727304	-1.23866	-1.06246	-1.07191	-2.51536	1.35088	-0.803623	0.0343964	0.0970989	0.478054	-1.13154	-0.723892	-0.504075	-0.194449	0.225597	1.29209	0.925592	0.341098	-0.542834	-0.0647305	0.556709
RNF145	1	0.968016	-0.633817	-0.573287	0.226119	-0.571173	0.271676	-0.411682	-0.961527	-0.101725	-0.89759	-0.0839193	-1.6488	0.223481	-0.724867	-0.225492	-0.561385	-0.985741	-0.698957	-0.837131	-0.189105	-0.320238	-0.505613	-0.975958	0.153392	-0.446172	0.16881	-1.23376	-0.807903	-0.511126	-1.25676	-1.82734	-2.6507	0.301056	-0.193794	-0.479914	-0.693612	-0.124257	-0.323613	-0.469594	0.0591567	-0.137591	-0.806801	0.242706	0.135863	0.206609	-0.243275	0.222446	-0.392623
RNF180	1	0.969292	1.67368	-0.176445	0.684121	-0.255226	0.982206	0.253034	-0.489364	-0.153479	0.061647	0.197524	-1.95133	0.337697	-0.393389	1.58138	0.579424	-0.645442	0.592515	-0.811987	0.237626	0.751765	-0.622169	-0.346182	-0.0829608	-0.865222	-0.186642	-0.0526941	1.02041	1.01794	1.04235	0.74131	-1.94925	0.288081	-0.32781	-1.0267	0.339442	1.24425	0.0206587	0.371084	0.170224	0.717787	0.570511	0.403512	1.02376	0.771093	-0.00182456	0.745256	0.707505
RNF38	1	0.55892	1.34004	1.28907	-0.160575	-0.556264	0.483206	-0.483677	-0.584586	-0.511047	-0.483464	-0.0319138	-2.26514	0.0902984	0.204065	0.478764	-0.457224	-0.796527	0.565859	-0.540247	-0.463846	0.381073	-0.601664	-1.26601	-0.728589	-0.329774	-0.204711	-0.749148	-0.383565	-0.661934	-0.938348	-1.23683	-2.11485	-0.0150232	-0.364785	-0.000497354	-0.0535024	-0.119004	-0.355519	-0.325798	-0.215128	0.380192	0.108873	0.269047	0.304368	-0.287317	-0.69249	0.280414	-0.130481
RNF4	1	-1.41687	-0.623108	-1.60302	-0.808705	-0.988276	-1.18888	-1.15769	-0.685843	-0.575332	-1.31107	-0.974698	-2.86121	-0.380385	-0.910975	-0.447862	-0.24212	0.00835215	-0.198551	-1.29545	-0.799136	-0.310246	0.116422	-0.697138	-0.158682	-0.77012	-0.0803278	-1.45693	-1.08421	-0.935441	-1.14251	-1.61092	-1.58329	-0.560143	-0.910592	0.407449	-0.0586309	-0.182719	0.057595	-0.61714	0.166777	0.367814	-0.173303	0.397902	0.995125	0.0744297	-0.219322	0.538301	0.0709242
RNF44	1	-0.499481	-0.780737	-0.660278	-0.564089	-0.315538	-0.170539	-0.564592	0.0897701	-0.774004	-0.160416	-0.0540582	-0.0746206	-0.546543	0.118998	-0.228915	-0.533737	-0.0923883	-0.00703929	-0.494526	-0.530841	-0.537906	-0.499317	-1.07134	-0.845475	-0.318951	-0.995244	0.41105	-0.470283	-0.628897	-0.572878	-0.452192	-1.15058	0.517996	-0.400622	0.103782	-0.313103	-0.380835	-0.683628	-0.332659	-0.403764	-0.467521	-0.0420569	-0.343079	-0.352274	0.788295	0.227479	0.156793	-0.473774
RNGTT	1	0.569989	0.157958	-0.31939	-0.0959791	-0.195147	1.11051	-0.450933	0.487346	-0.651242	-1.96669	-0.740962	-2.43451	-0.0627966	-0.49132	-0.0552146	-0.324136	-0.293782	-0.10162	-0.762642	-0.966451	-0.165755	-1.16226	-0.289719	0.549336	-0.614136	-0.106895	-0.32807	-0.277926	0.402798	0.158189	-1.59221	-0.900031	0.100933	-0.62933	0.00673016	0.975162	0.453933	-0.266907	-0.337362	0.557587	0.760597	-0.448337	1.22813	-0.368435	1.0073	1.15063	0.375417	0.648187
RNMT	1	0.815661	2.1166	1.60556	-0.221608	-0.432315	-0.0122412	-0.0780853	0.099985	-0.013795	0.698393	0.773008	0.316672	1.60518	-0.446685	0.817216	0.520967	-0.970412	-0.364563	-0.176145	-0.0815979	0.244676	0.836744	-0.778873	-1.07704	-1.55684	-0.190057	0.398142	-0.0392184	-0.812757	0.243461	-0.366085	0.048565	0.0596649	-0.90643	0.59963	-0.62013	0.803319	-1.03875	-0.753258	0.643431	0.799585	0.24571	2.58626	0.893888	-0.204945	0.225176	0.593982	0.312513
RPAP2	1	0.696346	0.367227	0.64085	-0.609039	-0.359826	1.43023	-0.642215	-0.710992	-0.741667	-1.65053	0.572649	-2.44372	0.995603	0.300899	0.29665	0.406016	1.39309	0.426827	-0.78259	-0.226754	0.583061	-0.142785	-0.0840421	0.281158	-1.15445	-0.247658	0.310853	0.0432822	0.79849	-1.07829	-0.931826	-0.873508	0.4153	0.683512	0.250932	1.45913	1.29657	1.35832	-0.262263	0.572795	0.805456	-0.207832	1.84791	1.13762	-0.157056	0.525599	0.713992	1.01821
RPL7L1	1	-0.260686	-0.686369	-0.253839	-1.02699	-0.64605	-0.235174	-0.725537	-1.05657	-1.52059	-1.38008	0.426486	-1.33897	-0.249435	0.188868	-0.615869	0.809097	-0.924763	0.0224333	-1.13009	-0.71965	-1.11291	-0.757414	-0.0305291	-0.350184	-0.409182	-0.825463	-0.182822	-1.13662	-0.417051	-0.919658	-0.467709	-1.66667	0.695671	-0.0776969	-0.29632	0.398676	-0.759654	-0.304245	-0.668097	0.515637	-0.240292	-0.81841	0.0635044	-0.643042	0.220432	-0.318815	-0.378198	-0.719295
RPN2	1	0.96103	1.08877	-0.223296	-0.504993	-0.212871	0.760952	-0.55635	0.358918	-0.779403	0.250116	-0.529795	-0.526007	0.1315	0.5379	-0.459751	-1.22593	0.538007	-0.780572	-0.239856	-0.790053	-1.09944	-0.0301908	-0.0826461	0.123775	-0.402097	-0.758798	0.452547	-0.197816	0.0267328	0.239283	-1.32362	-1.38814	0.559795	0.838708	-0.0871186	-0.337251	0.762261	-1.05549	0.0496545	-0.253162	-0.270502	0.583204	0.0430226	-0.312007	0.997393	0.814837	-0.859036	-0.473149
RPP14	1	0.657852	-0.274451	0.197169	0.0775258	-0.0358846	0.752241	0.50997	-0.193569	0.432121	-1.27554	1.66665	-0.349203	1.06851	1.2436	0.402973	0.00410998	0.523337	0.863566	-0.429386	0.725557	0.760318	-0.124989	0.136772	0.379021	0.489506	0.024923	-0.00119361	1.05641	0.915818	0.317546	-1.04458	-2.41375	1.24532	0.921505	-0.267523	2.23756	0.313182	0.646273	1.11464	1.31121	1.62899	-0.322229	1.04673	0.189732	1.85292	0.353763	1.72153	1.22162
RPRD1A	1	-0.591193	0.0492985	-0.516859	-0.531215	-0.512179	0.525719	-1.06452	0.302805	-0.708527	-0.802958	0.138422	-2.36382	-0.438713	0.588205	0.486086	-0.840479	-0.170983	0.504175	-1.02686	0.081663	0.22478	0.0771131	-0.431223	0.0273578	-0.944149	-0.353841	-0.124296	-0.391864	-0.311046	0.193602	-1.2721	-1.50349	0.0223042	-0.516563	0.469567	0.43475	0.534559	-0.971352	-0.639022	0.863409	1.11388	-0.904394	0.396414	-0.370617	-0.342995	-0.394501	0.0170775	0.0432318
RPRD1B	1	-0.483051	0.391716	-0.207737	-0.687833	-1.27055	-0.803909	-0.929072	-0.0827642	-0.5356	-1.15762	-0.440501	-0.956378	-0.973201	-0.170405	-1.23095	-0.42303	-0.55742	-0.256721	-0.943701	-0.810706	-0.186085	-0.926371	-0.646093	-0.637121	-0.515647	-0.685821	-0.948923	-0.389811	-0.545281	-1.08012	-0.921786	-1.1885	-0.0809969	-0.591935	-0.925846	0.566152	-0.577702	-0.6031	-0.825452	-0.0716094	0.129624	-0.117859	0.281829	-0.0926962	-0.153346	0.00703578	-0.0360426	-0.515082
RPS6KA5	1	-0.41268	-0.417689	-0.432065	0.066476	0.139285	0.157549	-0.172191	-0.262212	0.158865	-0.767752	0.376841	-1.04605	0.574538	0.274509	0.0253929	0.536737	0.587026	1.03345	-0.615405	-0.439465	0.738072	-0.606444	0.776837	0.702241	0.585139	-0.197936	0.453777	0.834729	-0.131102	0.765251	-0.917554	-1.77257	0.454264	0.448877	0.322983	1.02014	0.348665	-0.457158	0.260659	0.295949	1.0238	0.695421	0.973157	1.17105	-0.00614416	0.279065	0.591409	0.371453
RREB1	1	-0.0281543	-0.311907	-0.149999	0.261375	-0.10343	-0.161772	-0.468559	-0.631539	-0.27475	-0.21067	-0.0665463	-0.785588	-0.255763	-0.299733	0.246566	-0.0986691	-0.429148	0.173614	-0.817458	-0.652443	0.215842	-0.381096	-0.192525	0.228003	-0.36204	-0.15695	-0.169772	-0.204476	-0.245444	-1.05137	-1.05865	-1.71361	0.647495	-0.353822	0.0167054	-0.0894784	0.030258	-0.308042	-0.22094	0.130559	1.14344	0.0635312	0.0520078	0.131106	-0.168136	0.972595	0.737372	0.112594
RSBN1L	1	-0.209472	-0.485659	0.988677	-0.276336	0.0953654	1.45855	0.477631	-0.303823	-0.301766	-0.0318435	1.17008	-1.28503	0.337436	0.213359	0.613516	0.108122	-0.28731	0.519278	-0.59161	-0.749538	1.19988	0.857913	1.18296	0.637408	1.70361	-0.443657	-0.00535453	-0.163559	0.0802024	-0.241228	0.513258	1.33986	0.387795	-0.549097	-0.0467554	1.15641	0.296435	1.42078	0.477798	3.09374	-0.340587	0.273715	0.479001	1.17364	0.601887	-0.262431	1.2406	1.56863
RSF1	1	-0.267508	0.579949	0.748307	-0.611888	0.278446	-0.279817	-0.781189	0.601668	0.968451	-0.595571	0.325086	0.362403	0.546535	1.57195	-0.370084	1.1142	1.06573	1.38391	-0.466867	-0.141668	1.13156	0.330896	-0.388261	-0.00950076	1.35109	-0.30923	0.877685	0.126282	-0.254002	-0.532996	-1.86232	0.460974	0.216485	0.264473	-0.472981	1.01602	0.60248	0.258553	-0.252649	-0.195576	0.196833	0.655894	0.786918	-1.17471	-0.123834	0.890705	-1.45489	-0.746033
RSPH3	1	-0.11709	0.0248478	0.343699	1.4141	0.0160015	1.09187	0.638495	0.0839311	-0.972329	0.18169	-0.210926	-0.046024	-0.235904	-0.671621	-0.270153	-0.307037	-0.0537143	0.401906	0.32181	-0.737305	-0.0301686	-0.615471	-0.551095	0.435448	-1.1525	-0.112955	0.0374892	0.132841	-0.000556658	-0.633046	-1.11431	-1.056	0.041697	-0.471233	-0.600544	-0.196146	-0.582514	0.328947	0.211992	-0.372845	0.0698045	-0.106073	0.305276	-0.339996	-0.467802	0.239509	-0.551084	0.138655
RSRP1	1	1.5946	0.776403	0.927627	0.568218	0.749257	1.59123	-0.0184866	0.493281	0.236735	-0.115753	0.995869	-1.36533	1.56837	0.98804	0.908866	0.715875	-0.47436	0.818578	-0.36223	-0.123255	0.136519	-0.553417	-0.429413	0.700892	-0.26447	-0.774042	0.0530819	-0.891291	-0.0902021	-0.25427	-0.98768	-2.46436	1.34197	0.136067	-0.120212	0.599497	0.849674	-0.439225	-0.30695	0.0612038	0.836675	0.244695	-0.340904	0.617928	0.16453	-0.320954	0.822252	-0.337401
RSU1	1	0.104026	0.883161	0.251279	0.417055	0.0078598	1.79663	0.416616	-0.464472	0.242228	-1.1652	0.664514	-2.37432	1.32939	-0.596436	1.16841	0.160557	-0.847225	-0.131759	-0.725323	-0.658443	-0.342128	-0.634361	0.0886281	0.29798	-0.735031	-1.273	-0.698359	-0.258859	-0.804032	-0.13418	-1.29849	-2.31595	0.080143	0.0946526	-0.702423	0.184192	-0.190717	-0.563258	-0.481369	0.376829	-0.572772	0.270285	-0.474105	0.289999	0.237045	0.0879832	0.547593	-0.041359
RTTN	1	1.91038	1.34169	1.77963	0.902486	1.13676	1.35267	1.29233	-0.190901	0.514285	0.000709182	1.09952	-0.0296463	0.281541	1.05155	0.574886	0.200705	0.548026	0.879933	1.25794	0.441286	1.45795	-0.417843	0.37771	1.42881	0.272215	0.954892	-0.396164	-0.372882	1.30749	1.59804	0.421384	-0.862948	0.90085	1.00145	0.137513	1.44204	1.63144	0.338396	1.07564	-0.587044	0.26199	0.812116	1.66309	1.12228	1.22788	0.89118	1.17601	-0.454148
RUNX2	1	-0.166024	-0.107653	-0.132938	-0.506195	-0.39486	-0.178478	-0.69399	-0.28569	-0.364414	-0.488123	-0.332383	-0.405522	-0.561508	-0.527216	-0.158338	-0.367333	-0.22594	-0.369569	-0.300574	-0.483337	-0.427098	-0.263381	-0.58456	-0.434291	-0.437705	-0.212708	-0.319211	-0.649108	-0.0788694	-0.274514	-0.598638	-0.385756	0.0533872	-0.101045	-0.254258	-0.497472	-0.462108	-0.750203	0.0680865	-0.493375	-0.238679	-0.0881351	-0.341985	-0.456826	-0.73911	0.0348263	-0.545234	-0.431109
RYBP	1	0.00640931	-0.628534	-0.131543	-0.0123582	-0.541789	-0.828175	-0.716269	-0.947601	-0.354901	-0.947165	-0.003648	-0.967416	0.0942275	-0.152186	-0.897461	-0.537433	-1.1404	0.579748	-0.529597	-0.494645	-0.255514	-0.189756	-0.54043	0.0679504	-0.705444	0.129782	-1.04358	-0.271779	-0.0726888	-0.370687	-0.545786	-1.49084	-0.428971	0.138148	-0.258519	-0.843115	0.117932	-1.40846	-1.08427	0.0433945	0.188989	-0.483612	0.802216	0.689241	-0.539873	0.385039	-0.0608199	0.431631
RYK	1	-0.265145	-0.203928	-0.34811	-0.912681	-0.419815	-0.0736868	-0.510637	-0.379345	-0.232373	-0.628656	-0.296459	-1.78684	-0.496543	-0.471476	-0.258051	-0.0817623	-0.610111	-0.314629	-0.651232	-1.0195	-0.49955	-0.594958	-0.85598	-0.160441	-1.07768	-0.281833	-0.0781937	-0.496988	-1.12613	-0.841949	-0.999542	-1.82141	-0.542568	-0.424012	-0.35717	0.0640564	-0.46175	-0.650372	-0.735641	0.497553	0.730885	-0.561098	0.01221	0.0314725	-0.572936	-0.299974	0.428902	-0.284322
S100PBP	1	-0.391044	-0.658325	-0.102328	-1.31529	-0.160491	-0.0487844	-1.1516	-0.448719	-0.968114	-1.98191	0.52835	-1.4722	0.0665918	0.292206	-0.0836077	-0.76985	-0.910677	0.864397	-1.53924	-0.680027	-0.163717	-0.652007	0.141621	-0.516736	-0.404454	-0.0375929	-0.0973967	-1.63157	-1.15327	-0.47714	-1.03503	-1.83768	0.122209	-0.854482	-0.8921	1.38842	0.0266998	-0.301208	0.343008	-0.364879	0.17852	-0.506708	-0.575591	-0.404184	-0.245295	0.304864	0.637283	1.3809
SARNP	1	-0.156218	1.14487	0.0088773	-0.098192	-1.54728	-0.0576456	-0.839186	-0.24003	-0.516322	-2.10615	0.374694	-0.951621	-0.651906	-0.269144	-0.117184	-0.178413	-0.552828	-0.105714	-0.93456	-0.988985	-0.64525	-1.49997	0.611542	1.41422	0.321654	-0.0720704	-1.00641	-0.00556906	0.384725	-1.75953	-0.370855	-2.43962	-0.0358536	1.18928	0.322609	-0.0218042	1.13005	-0.992053	-0.472187	-0.456134	2.26233	1.05882	0.313881	0.111499	0.204795	-0.499041	0.907102	0.72134
SAT1	1	0.0614957	0.0322916	-0.0372204	0.409512	0.78447	0.210484	-0.174545	0.0311041	0.294623	-0.0839574	-0.225085	-0.305261	0.154288	-0.162075	0.214956	0.1073	-0.433692	-0.567712	-0.617564	-0.472147	-0.611813	-0.844534	-0.355487	0.265862	-0.43782	-0.1782	-0.723679	0.130303	-0.140868	0.303291	-0.70953	-0.527727	0.109704	-0.0434723	0.244755	0.528267	0.259766	0.461047	-0.068292	0.0874216	0.802382	-0.182091	0.611422	0.569748	-0.738747	0.304364	1.07357	0.71812
SCAF8	1	0.49569	-0.424563	0.250217	0.491396	-0.345875	0.448393	-0.144319	-0.600422	-0.407683	-0.864653	-0.00779625	-2.07502	0.435288	0.0959056	-0.258996	-1.22299	0.191794	0.585103	-0.967066	-0.632521	-0.498543	-0.877544	-1.13848	0.546912	-0.377257	-0.199131	-1.18721	-0.125906	0.305618	-0.648376	-1.59372	-2.88674	-0.756066	-0.455275	0.589445	-0.164818	-0.260043	-0.0167286	-0.545894	0.465991	0.266257	-0.389214	0.0465137	-0.0560029	0.296974	0.153753	0.533297	0.194045
SCGB2B2	1	0.408569	0.464201	0.310296	0.768819	0.10151	1.55199	0.116727	-0.480586	0.061425	-0.307935	0.396521	-2.45667	0.95515	0.322484	1.63817	0.869206	0.224475	0.250627	-0.689105	0.456958	0.405025	-0.52622	-0.167829	-0.143177	-0.217063	-0.474586	-0.18044	-0.074198	0.461357	-1.10933	-0.666648	-3.09705	0.56865	0.270211	0.532599	1.42984	1.35852	0.394798	0.741766	1.32813	2.13896	-0.0965164	0.783849	1.14172	1.15078	0.502219	0.871204	0.521677
SCMH1	1	0.38204	-0.726538	0.465169	-0.522174	0.0721599	-0.0579844	-0.748331	-0.669397	0.126943	-1.72461	-0.277376	-2.72837	-0.0455994	0.273455	-0.253062	0.587415	-1.10175	0.0846908	-1.01052	-0.928132	-0.385806	-0.430692	-0.541578	-0.293248	-1.08372	-1.24088	-0.447075	-0.304361	-0.408422	-1.17046	-1.67396	-2.16533	-0.479357	-0.459123	-0.526555	-0.226648	0.591998	0.401023	-0.176292	0.303255	0.0728229	-1.03531	0.113754	-0.511665	0.629522	0.809413	0.537227	0.504135
SCYL2	1	-0.0349025	-0.783244	-0.703494	-0.45463	-0.166459	0.278219	0.467124	-0.0117238	-0.848811	-0.551181	0.226183	-2.35213	-0.00784288	-0.951805	-1.06763	-0.208679	0.322613	-0.911957	-1.79872	-0.195093	-0.347271	-1.05001	-0.567437	-0.51728	-1.44362	-0.620679	-0.377655	-0.668149	-0.287941	-0.176902	-1.28361	-1.4468	0.335618	0.582944	0.269248	0.613121	0.349654	0.178758	-1.06142	0.898427	-0.247613	0.345159	1.86151	0.661585	0.151589	-0.143198	1.30502	1.18442
SDCCAG8	1	-0.466326	0.225931	0.39195	-0.88977	-0.407009	-0.0303654	-0.150068	0.317168	0.766423	-1.58937	0.629336	-2.27659	1.79806	0.256737	0.523857	-0.443239	-0.403091	0.20902	-0.401893	-0.709736	-0.356986	-1.2655	0.606537	-0.0205022	-1.71404	-0.674971	-0.972373	-0.682672	-0.712229	-1.98426	-1.90481	-3.41485	-0.443415	0.494334	-0.78635	0.821504	0.63729	0.791812	-0.546166	1.71525	0.737929	0.559979	1.60576	0.708969	0.358588	0.711907	0.406266	-0.321083
SDHB	1	1.06285	0.879535	0.99513	0.0440904	0.29405	0.668182	0.972393	-0.0295955	-0.114645	-0.436549	1.24738	-1.03093	0.977567	-0.0795267	0.707256	0.865413	1.37683	1.67715	-1.14403	-0.743765	0.561936	0.0298967	-0.793552	0.501275	-0.51964	-0.166607	-0.995236	0.182735	0.190249	0.175504	-0.423843	-1.27533	0.961311	1.18068	1.85485	1.74714	1.5754	1.03699	-0.224124	0.754298	1.03078	0.848147	-0.146351	0.839746	-0.186868	0.0135938	2.01322	1.01961
SEC11A	1	1.43038	-0.154377	1.55452	-0.350994	-0.138558	0.551898	0.341177	-0.418584	0.552361	-0.369125	-0.384952	-1.96584	-0.427141	-0.239884	-0.360563	0.300801	0.163082	0.77975	-0.158061	-0.164634	-0.760633	-0.192541	-0.231156	-0.144904	-0.946328	-0.483887	-0.783917	-0.570951	-0.176984	-1.82507	-1.17442	-1.67418	-0.329628	-0.00368297	0.29047	0.746261	0.0754659	-1.16586	-0.491006	0.24602	0.636005	-0.557511	-0.393489	0.791333	-0.162975	-1.46305	0.329876	-0.359309
SEC14L1	1	-0.00610298	-0.22645	-0.917214	-0.367192	-0.404172	0.272234	-0.389628	0.0364173	-0.146756	-0.986465	0.0543533	-1.60147	1.17136	-0.108924	0.188278	-0.485508	-0.212071	-0.419432	-0.6006	-0.078832	-0.670662	-1.30065	-0.784565	0.201627	-1.01994	-0.477983	-0.367086	-1.1652	-0.19196	-0.898096	-1.58035	-2.3462	1.15599	0.109366	-0.139856	1.1571	0.355245	-0.577591	-0.43543	0.622416	0.276492	-0.46159	0.603668	0.350895	0.532561	-0.131036	1.20374	0.659614
SEC22A	1	-0.375775	0.69726	-0.301451	0.700342	-0.373219	0.389763	0.0537091	-0.0833091	-0.0148076	-1.09611	-0.0833984	-1.8578	-0.75199	0.369498	0.423855	-0.703239	-0.959781	0.638017	-0.861685	0.156964	0.377781	0.741559	-0.248755	-0.292995	-0.791744	-0.853111	0.121075	-0.147769	0.671239	-1.76195	-0.456817	-2.6513	1.09266	0.0831178	-0.312687	0.62733	-0.100089	0.311077	0.888542	0.382654	0.441241	0.372446	0.902087	0.0234047	1.22561	-0.513019	2.11769	0.601689
SEC24B	1	0.0207653	-0.182455	-0.417759	-1.0623	-0.884965	-0.973285	-0.952772	-0.607661	-0.432759	-1.51328	-0.552771	-2.3173	-0.306096	0.593967	-0.80622	-1.06418	-0.0293127	-0.192601	-1.16709	-0.763568	-0.926077	0.101743	-0.627527	0.0857418	-1.0308	-0.727618	-0.444495	-1.01186	-1.26015	-1.25258	-1.66531	-2.61382	-0.0879736	-0.789843	-0.363957	0.282252	-0.203418	0.138552	-0.40826	0.917454	-0.0900135	-0.43068	0.12373	-0.630181	0.339605	-0.652468	0.746538	0.653972
SEC31A	1	0.751416	1.06676	1.34211	0.279896	0.729036	1.81631	0.51233	-0.330011	0.261275	0.93236	0.0436227	-3.08731	0.753469	0.648482	0.908435	0.215224	0.736609	1.12508	-1.20597	-0.554472	-0.242979	-0.755744	-0.866875	0.706195	-1.39776	-1.81254	-0.630087	0.0680424	-0.148645	-0.970421	-0.743459	-3.30002	-0.384492	-1.41113	-0.32944	0.671643	0.437259	-0.250171	0.396422	0.317852	0.641481	-0.504816	0.29348	0.123659	-1.38579	-0.0268999	0.251082	-0.669319
SELENOF	1	-0.862852	-0.59523	-0.9331	-0.766855	-1.31228	-0.597814	-1.04767	-0.764281	-0.486154	-1.75992	-0.818555	-1.38875	-0.462724	-0.236698	-0.241903	-0.388638	-0.597771	-0.918725	-0.782924	-0.410257	-0.82702	-1.09631	-0.764818	-0.82856	0.0220935	-1.18631	-1.46859	-0.560417	0.431146	-1.02187	-1.5384	-2.00956	-0.206311	0.077527	-0.480613	-0.0719123	0.547548	-0.0744193	-0.264355	0.431812	0.587809	0.0915261	-0.183157	0.0554294	-0.412826	-0.270331	0.458636	0.276234
SELENOO	1	1.11228	0.521463	0.10267	-0.113978	0.513581	2.05978	0.157016	1.02594	0.196344	0.314783	0.410693	-1.07286	-0.115513	-0.0504969	-0.723944	1.24351	0.429976	-0.648374	-0.216334	-0.705225	0.558185	0.664258	-0.313929	-0.272817	-0.280161	-1.72049	-0.953042	-0.566485	-0.0999367	0.0945804	-0.659822	-2.62596	0.505537	-1.03011	0.117984	1.2107	0.1321	0.794558	-0.0419957	0.306368	0.736876	0.173373	0.217037	-0.021188	-0.0638988	0.913861	0.170036	-0.271094
SEM1	1	-1.28134	0.856356	-0.181493	-0.270374	0.0912455	0.65501	0.153371	-0.222321	-0.00631247	0.309397	1.15946	-0.699456	-0.0416522	-0.107918	-0.693257	0.0382964	-1.02225	-0.812934	-0.340809	-1.32428	-0.331086	-0.308896	-0.474225	-0.169453	0.361342	-0.176911	-0.628858	-0.135858	0.263336	-0.729198	-0.393042	-1.9267	-0.784672	-0.506521	-1.70485	-1.16284	-0.94151	0.0228518	-0.294016	-1.13499	0.0321734	-0.0767751	0.0571467	1.01711	0.448041	-0.476926	-0.0952868	0.545045
SEMA6A.AS1	1	-0.0433801	-0.103572	-0.418167	-1.07217	-0.260891	0.75042	-0.830762	-0.231786	0.0965519	-0.654891	0.10783	-1.63038	0.359494	-0.392923	0.0547141	-0.645686	-1.88019	-0.0711687	-1.08186	-1.58096	0.0749076	-0.61326	-0.319891	-0.0527193	-1.20256	0.261157	0.153939	-0.700262	0.0241374	-1.27649	-1.30148	-3.19094	-0.131301	0.711803	-0.954626	1.10717	0.254578	-0.0766301	0.338755	1.13642	1.03021	1.11733	-0.693881	0.6491	0.713962	-0.122487	0.821352	1.42812
SERBP1	1	3.14334	1.20599	2.48954	1.55849	0.974333	0.7982	-0.177367	0.924781	1.22483	-0.582043	1.23307	-0.259639	1.61905	1.03133	0.734066	0.258688	1.14622	0.762214	0.0513231	1.93534	0.340852	-0.284337	-0.382667	1.1304	-1.92725	0.392268	-0.826637	0.375152	-0.0240946	-0.0499648	0.956242	0.406174	0.633661	-0.274404	-0.14224	-0.234796	0.908239	-1.01409	-0.352401	-0.198564	-0.41101	-0.0748601	-0.0442545	-0.0687184	0.955601	-0.328173	0.251277	-1.05306
SERP1	1	0.233037	0.499811	-0.140332	-0.431095	0.420661	-0.25306	-0.514569	-1.16674	-0.00537717	-0.756745	1.23968	-1.30832	0.596786	-0.42291	0.681146	-0.856234	-0.211487	0.398882	-0.575626	-1.1865	-0.879273	-0.556192	-1.25629	0.00168684	0.171363	-0.545042	0.635015	0.117664	-0.403712	-1.01564	-2.23823	-1.00509	0.877541	0.770384	0.824838	1.72641	1.59799	0.307229	-0.159382	1.09837	0.160675	0.374372	1.32783	1.46375	0.917516	-0.174236	2.24017	0.717505
SERPINB1	1	-0.785925	-0.635575	-1.3113	-0.506736	-0.641811	-0.438779	-0.947629	-0.414501	-1.11568	-0.770942	-0.370757	-1.6206	-0.674894	-0.516527	-0.484123	-0.342009	-0.839645	-0.202765	-0.798187	-0.815621	-1.22234	-0.889879	-0.85681	-0.803517	-0.786107	-0.721021	-0.847443	-0.123556	-1.03138	-0.463611	-1.00793	-1.60517	0.265713	0.239609	-0.357811	-0.0899609	-0.578036	-0.648947	-0.428506	0.175204	0.0888798	-0.576322	-0.273603	-0.440384	-0.211955	0.120652	0.111116	-0.267323
SERPINF1	1	-0.818934	-0.485469	-0.802492	-0.994446	-1.07377	-0.70325	-0.601562	-0.646976	-0.622737	-0.700378	-0.699766	-1.04289	-0.18506	-0.585703	-1.04737	-0.338158	-0.83368	-0.241984	-0.678249	-0.586072	-0.258545	-0.532791	-0.580758	-0.43332	-0.716102	-0.539612	-0.385993	-0.81989	-0.649725	-0.796877	-0.736645	-1.41703	0.00522489	-0.308407	-0.503247	0.0761658	-0.515955	-0.576392	-0.444548	-0.0302715	-0.299366	-0.360749	0.163199	-0.0597279	-0.0667899	-0.190381	0.0359985	-0.0429259
SFXN4	1	0.949241	-0.207393	2.1541	-0.272133	0.7368	0.444646	0.334369	0.642137	0.695475	-0.337275	1.35821	-1.08734	0.833743	1.48431	0.170302	-0.526719	0.74838	1.72341	-0.330925	0.558349	-0.631974	0.600989	-0.797799	0.719001	-0.681501	0.469126	-0.910888	-0.30054	-0.848887	-1.1613	-1.0413	-2.42413	0.619747	-0.794856	-0.757136	1.0982	1.15211	-0.00538928	0.557133	-0.303346	1.28937	-0.0405405	-0.494477	0.0153234	-0.151072	-0.902248	1.46026	0.0764844
SGCA	1	1.22081	0.835399	0.907937	-0.206348	-0.723815	1.67313	-0.303559	-0.24618	0.527419	-0.898391	0.567042	-1.07061	1.39638	1.05206	0.694774	0.517993	1.24327	1.61771	-1.70295	0.305338	0.493547	-0.517325	-0.159313	0.241367	-0.742266	-0.972581	0.416385	-0.22506	0.455359	-0.188627	-0.50902	-2.25004	-0.685622	0.0703899	-0.159947	1.09199	0.189109	-0.582665	-0.468035	0.930304	0.513581	-1.07814	-0.663373	-0.698039	0.346558	0.0697533	0.884802	-0.621647
SGK1	1	-0.499213	-0.601427	0.34088	-1.20702	-0.70937	0.179506	-0.0259548	-1.38412	-0.15858	-0.711956	0.372552	-1.70404	0.135638	0.479937	-0.372923	1.09785	-0.422001	0.430104	-0.231948	-0.531255	-0.530009	-0.447433	-1.04216	-0.493651	0.485611	-0.170346	0.431559	-0.0969639	0.538107	-0.179401	-0.596299	-1.28234	1.25714	0.194779	-0.959439	0.349561	0.211887	-1.3158	-0.521583	0.434317	-0.00645244	-0.497106	0.135312	-0.686276	0.288983	0.702112	2.03895	-0.254098
SGK3	1	1.12423	1.18188	1.28652	0.577149	0.166134	0.837883	-0.401531	-0.208955	-0.0347249	-0.856584	0.29756	-2.68509	1.02244	0.31447	1.26243	0.188384	-0.816887	0.20476	-1.06508	-0.164124	-0.898145	-0.222653	-0.670016	0.474806	-0.569372	-0.484987	-0.235104	-0.63141	-0.56557	-1.31586	-0.883402	-2.3656	0.995714	1.39324	-0.718186	1.23547	0.86086	1.15367	-0.120682	0.766426	0.840181	-0.601243	1.12604	1.11707	1.08272	0.258375	0.329588	0.863212
SGMS2	1	0.440599	0.196631	0.567562	0.0949203	-0.102046	0.511321	0.204808	-0.671789	0.370625	-0.400671	-0.492442	-0.323343	0.145397	-0.0117809	-0.0667443	0.068726	-0.0397635	-0.255472	-0.929894	-0.554471	-0.621993	-0.866709	-0.859107	-0.297072	-0.470094	-0.828526	-0.617645	-0.410507	-0.569394	-0.0268027	-0.131433	-0.708013	-0.27887	-0.386504	-0.182884	-0.637584	-0.650837	0.165099	-0.306884	-0.845503	-0.0308234	0.196072	-0.670974	-0.198854	-0.0659236	-0.431813	-0.430609	0.056235
SH3BP5.AS1	1	1.04294	0.441178	0.270093	-0.185895	-0.71564	0.300808	-0.0354504	-0.761707	-0.416431	-1.7174	-0.00427647	-0.75971	0.140712	-0.036121	-0.0613516	0.489848	-0.46152	-0.581929	-0.44023	-0.966415	0.485488	-1.15109	-0.259638	-0.811686	-0.660295	-0.892447	-0.320216	1.04461	-0.0057133	-0.38397	-0.916303	-3.42619	1.17755	0.171195	-0.847097	1.07061	-0.186485	-1.24897	-0.759209	0.97641	-0.177058	0.125253	0.045964	1.20837	-0.14749	-0.102535	2.03762	0.286412
SH3GLB1	1	-0.0923376	-0.378459	0.51167	0.0667266	-0.630229	-0.0992279	-0.199747	-0.63828	-0.667681	-0.823985	0.173847	-1.29008	-0.309512	-0.401214	-0.408346	-0.369883	-0.901564	-0.416121	-0.661441	-0.58402	-0.422824	-0.736551	-0.333765	-0.607884	-0.508944	-0.384928	-0.630115	-0.771701	-0.962151	-1.05064	-0.903749	-1.29405	-0.0229902	-0.195113	0.0936937	-0.0732922	-0.33796	-0.0967684	-0.642432	-0.321768	-0.167182	-0.230134	-0.375747	-0.021903	-0.425319	-0.46197	-0.0499082	-0.430698
SHC1	1	-0.360603	-0.700126	-0.83278	-0.568901	-0.92182	-0.271265	-0.415764	-1.04161	0.071466	-0.643377	-0.742018	-0.67035	-0.582982	-0.187619	-0.85749	-0.494223	-1.00249	-0.321179	-0.600471	-0.932797	-0.231185	-1.03248	-0.873238	-0.370007	-0.349945	-0.683018	-0.731144	-0.00721477	-0.0535871	-0.800225	-1.09803	-1.4167	-0.537167	-0.220781	-1.19877	-0.725363	-1.0092	-0.426319	-0.946284	-0.368756	-0.216925	-0.20188	-0.327182	-0.585304	-0.762926	-0.404226	-0.737265	-0.607988
SHQ1	1	-0.628231	-0.827265	-0.601973	-1.18279	-1.75522	-1.2231	-1.84433	-0.948477	-0.833994	-1.1435	-0.408943	-1.26893	-0.0267908	-0.441203	-0.683765	-0.827054	0.117535	-0.850172	-0.895135	-1.12632	-0.554293	-0.896077	0.0462175	-0.123046	-0.753666	-0.956931	-0.74941	-0.0852691	-0.970738	-0.780781	-1.42518	-1.30716	-0.437145	-1.12786	-0.984111	-0.398832	0.151364	-1.20236	-1.16356	-0.58791	-0.444398	-0.52823	-0.0419579	-0.520614	-0.253286	0.290364	-0.593023	0.413967
SIKE1	1	0.450903	0.125827	-0.168521	0.0654319	-0.363666	0.153691	-0.479324	-0.217546	-0.691103	-0.247879	-0.139113	-0.467854	0.0754967	0.0677572	-0.324561	0.0809371	-0.624781	-0.21916	-0.35784	-0.410506	-0.074056	-0.102071	-0.703117	-0.158585	-0.504741	-0.333071	-0.247602	-0.286177	-0.401024	-0.654971	-0.429002	-1.10182	-0.128119	-0.812395	-0.827022	-0.059904	-0.328412	-0.729502	-0.580789	0.0263102	-0.196082	0.277732	0.0211937	-0.377003	-0.515263	-0.296623	0.0220576	-0.0138297
SLC11A2	1	0.195701	1.13625	1.11165	0.705616	0.934289	0.63801	-0.539915	-1.12951	-0.41118	0.294767	-0.0296781	-1.00135	0.641076	0.82381	0.631874	0.571713	-0.831366	-0.48975	-0.910862	-1.00907	-0.456263	-0.883924	-0.915868	1.36839	-0.798079	-0.943205	-0.399871	-0.304649	-0.303017	-0.128229	-1.33899	-2.01372	0.50533	-0.321025	-0.635753	0.710189	-0.305992	-0.197182	-0.347674	-0.596225	1.75111	-0.320843	0.93097	1.35725	-1.05893	-0.60441	0.995162	0.0100933
SLC12A2	1	-1.31825	-1.07032	-0.896974	-0.77906	-1.28027	-0.816853	-1.00496	-1.06417	-1.01245	-1.81204	-0.104306	-1.73076	0.719399	-0.00622447	0.0852127	0.88902	-0.742875	0.192271	-0.950789	-0.768247	1.7205	0.229034	0.18946	0.865787	0.146726	0.312538	0.174163	-0.0445919	-0.267377	-0.771783	-1.62367	-2.57416	1.2431	0.853174	-0.155384	0.953598	0.827412	-0.347875	-0.276927	0.640179	1.58232	0.0443448	0.587525	0.829079	0.74139	0.426894	1.6534	0.57908
SLC12A6	1	-0.888134	-0.436227	-0.946001	-0.263826	-1.20448	-0.785479	-0.320123	-0.36622	0.469314	-0.771688	0.497982	-0.991414	0.879497	-0.473336	-0.0125818	-0.0199016	-0.900687	0.494875	-0.766199	-2.09634	1.43377	-0.0453258	-1.15837	0.237284	0.758603	-0.0282166	0.262395	-0.000436963	-0.950573	0.445932	-0.825013	-0.974574	0.861434	-0.339734	-1.03499	2.02633	1.22445	-0.556618	0.928826	0.696842	0.575185	0.0975732	0.0534873	0.43809	0.397402	0.188443	0.912468	-0.701536
SLC22A23	1	0.385999	0.270841	0.578789	0.487408	0.407311	1.01253	0.365477	0.235156	0.331782	0.0644548	1.32669	-1.44906	1.48587	0.982643	0.794195	1.04525	0.323669	0.435971	-0.160575	1.24416	-0.0313591	-0.361411	0.236548	0.296732	-0.0724145	0.712068	-0.0715752	0.0468008	0.405628	-0.379447	-0.625694	-1.60058	-0.154918	0.0627446	-0.0959621	1.09305	0.352039	-0.397984	0.462966	-0.0320283	0.95801	0.405952	0.644963	0.650327	-0.0818933	0.273694	0.958071	0.0857593
SLC24A3	1	-1.85842	-1.98	-0.914771	-1.48389	-1.54733	-0.335992	-1.59502	-1.50237	-0.798733	-1.7899	0.892385	-2.46347	0.203649	0.0139031	0.248234	-0.121124	-0.527544	0.663054	-1.00886	-0.725732	-0.0334252	0.223744	0.134438	0.767221	0.194264	0.69988	0.771538	0.145343	0.898733	-1.13834	-1.51679	-2.01748	1.20506	0.593368	1.09796	3.14452	1.67834	0.993077	1.29194	1.17291	2.54145	1.32355	2.42298	1.94936	1.59558	0.777818	2.24934	1.72637
SLC25A12	1	0.213417	-0.520818	0.17639	-0.06101	-0.585105	0.161623	0.247214	-0.0643885	0.323449	-0.435738	0.620027	-2.31229	0.567019	0.769999	0.265683	-0.311703	0.820068	0.851322	-0.738459	-0.333287	-0.104258	-0.535156	0.0218583	0.60507	0.209844	0.451589	0.0307222	-0.0905417	-0.136218	-0.94535	-0.820987	-1.4598	0.535639	0.0992631	0.497498	1.03044	0.884718	0.0135779	-0.135457	0.851915	0.853332	0.708015	1.09831	1.03758	0.0893553	0.320557	1.2457	0.59553
SLC25A17	1	0.369608	-1.44829	-0.763286	-0.356159	-1.06484	-0.40553	-0.895755	-1.66195	-0.975704	-1.15614	-0.558477	-2.34562	0.432003	-0.543527	-0.635963	-0.145567	-1.21042	-0.532564	-0.240569	-1.46591	-0.92433	-0.299313	-1.10365	-0.56192	-0.880242	-1.03273	-0.162107	-1.44094	-1.13336	-1.16476	-0.952095	-2.39962	-0.0597385	-0.181457	-0.450861	0.87433	0.238826	0.087408	1.03395	-0.320094	0.782117	0.00163164	-0.0636445	0.216621	0.0386828	-1.32062	1.19283	-0.564157
SLC25A26	1	-0.575686	-0.97519	-0.362696	-0.0703986	0.558509	0.630163	-0.338455	0.266739	-0.344606	-0.991378	0.253576	-1.44633	0.138434	-0.510867	-1.00225	0.258014	-0.235402	0.5163	-0.951753	-1.24775	-0.527986	-0.549892	-0.483779	0.35774	-0.659599	-0.581013	-0.561255	-0.499681	-0.413813	-1.50462	-1.04256	-2.46934	0.813145	-0.372681	-0.385206	0.0759227	0.225249	-0.156812	0.58461	0.314959	0.383714	-0.475115	1.01571	0.00373149	0.0529889	0.516436	0.684737	0.70912
SLC25A28	1	-0.0705508	0.0359465	0.0114866	-0.269709	-0.849686	-0.272282	-1.19118	-0.269064	-0.34697	-0.381526	-0.506176	-0.45501	0.0320804	-0.458908	-0.777154	-0.156854	-0.824197	-0.546841	-1.04516	-0.409762	-0.463494	-0.940033	-1.47367	-0.146328	-0.951215	-0.374257	-0.371171	-0.979471	-0.381686	-0.553487	-0.803442	-1.3251	0.0325423	-0.175964	-0.647214	0.345265	-0.170293	-0.522622	-0.217219	-0.805202	-0.176762	-0.0705725	-0.842096	-0.691529	-0.979833	-0.220599	-0.169827	-0.240682
SLC25A37	1	-0.00527345	-0.0240973	-0.388867	0.0382547	-0.992021	0.255465	-0.657439	-0.676256	-0.437702	-0.68394	-0.534005	-1.33234	0.109395	-0.0566526	-0.136123	-0.277778	0.196098	-0.463482	-1.04004	-0.776531	-0.0638044	-1.26825	-1.02152	-0.525235	-1.11841	-1.03003	-0.90167	-1.06223	-0.492172	-1.0537	-1.08487	-2.60129	0.145029	-0.650182	-0.952346	-0.00558339	-0.545201	0.0474151	-0.065943	-0.282537	0.430167	0.121388	0.06218	-0.0630663	-0.632124	0.123704	-0.121218	-0.0395053
SLC26A3	1	0.0961365	0.832892	-0.275211	-0.303387	0.530868	0.283283	0.397602	0.611077	0.33939	0.0664217	-0.0540628	0.154187	-0.513741	0.918335	-0.333907	0.046103	-0.541051	-0.363273	-0.226741	-0.662099	0.16013	-0.312131	-0.680514	-0.26559	0.142385	0.430592	-0.289859	-1.39307	-0.239592	0.459694	-0.371113	0.160869	-0.30383	-0.514555	-0.230271	-0.456923	-0.788608	-0.317339	-0.421674	0.104454	-0.429802	0.22179	0.192888	0.0450085	0.458208	0.155748	0.260461	0.0640107
SLC2A5	1	-0.300514	-0.582196	-0.485499	-0.461946	-0.613934	-0.569266	-0.626055	-0.684971	-0.419197	-0.687337	-0.431958	-0.845816	-0.312189	-0.412858	-0.644423	-0.204355	-0.0928491	-0.190465	-0.61006	-0.753277	-0.285178	-0.586644	-0.428924	-0.19991	-0.263695	-0.611125	-0.458203	-0.498789	-0.522786	-0.79805	-0.817195	-1.19651	0.209334	-0.350913	-0.57023	-0.222476	-0.236282	-0.495646	-0.186093	-0.338242	-0.101013	-0.350118	-0.220733	-0.0777573	-0.0139829	-0.0864206	0.301086	-0.0367461
SLC30A5	1	-0.1286	0.186798	-0.305551	-1.08439	-1.12125	0.437549	-0.0679081	-0.422861	-1.06895	-1.1201	0.975237	-2.00166	-0.383513	-0.289192	-0.390679	-1.06777	-0.81425	0.0996378	-1.27953	-0.857657	-0.906489	-0.835986	-0.530662	0.104735	0.151025	1.29451	-0.173262	0.298355	-0.954473	-1.5924	-1.13121	-1.82295	0.198962	-0.205692	-0.824498	-0.385578	0.371506	-0.163371	-0.62489	0.589423	-0.163714	-0.787619	0.561249	-0.988383	-1.00983	0.511965	-0.0977907	0.294876
SLC30A7	1	-0.512992	-0.74505	-0.833354	-0.284289	-0.517823	-0.473404	-0.482302	-0.553617	-0.438654	-0.465891	0.0632784	-1.65584	0.177599	-0.408612	-0.400898	-1.09778	-0.388969	-0.968117	-1.71556	-0.526818	-0.140632	-0.0693277	-0.874134	-0.567528	-0.748131	-0.976241	-0.586592	-0.194672	-0.63531	-0.919281	-1.014	-2.38953	0.970312	-0.359349	-0.963316	-0.429924	-0.500453	-0.97941	-0.296193	-0.0355481	0.1149	-0.713336	-0.236572	-0.75157	-0.435167	0.203229	0.363493	-0.385484
SLC35D1	1	-0.135931	0.179254	-0.0795508	-0.635493	0.554192	-0.338881	-0.16224	-0.409736	-0.275647	-0.22488	0.901823	-2.43617	0.038407	0.921135	0.861109	-0.154393	-0.611814	-0.251641	-1.45288	-0.509158	0.451525	-1.63949	0.267027	0.269039	-0.231794	-0.499503	-0.988655	-0.47365	-0.243819	-0.678679	-0.934665	-2.81429	0.223011	-1.31834	-1.3004	-0.0424635	0.427574	-0.562999	-0.0623947	-0.0874518	0.101658	-0.155324	0.341316	-0.0681759	0.350783	0.0444493	0.147486	0.533948
SLC36A1	1	-0.802605	-0.495261	-0.406277	-0.838472	-1.12452	-0.662651	-0.552454	-0.619734	-0.498081	-0.821916	-0.32935	-1.1349	-0.19525	-0.364953	-0.52862	-0.578993	-0.4821	0.0469316	-0.782683	-0.872523	-0.432516	-0.878921	-0.486016	-0.392089	-0.583726	-0.584684	-0.554125	-0.458916	-0.593574	-0.62679	-0.957998	-1.11969	-0.0409359	-0.518445	-0.497377	-0.557427	-0.346259	-0.307981	-0.339191	-0.203162	0.0321488	-0.451523	0.0199471	-0.237942	0.0705239	-0.116524	0.169302	-0.0909957
SLC38A6	1	0.191711	0.471762	-0.501631	-0.166429	-0.577461	0.50898	-0.64207	-0.595308	-0.905631	-0.449733	0.0177966	-0.814364	-0.18571	0.12901	0.147153	-0.190327	0.0818567	0.16824	-0.329914	-0.592211	-0.432421	-0.292284	-0.155958	0.278429	-0.939585	-0.460025	-0.3323	-1.07071	0.537382	-0.0839032	-0.536991	-1.26584	0.397718	-0.324535	0.34376	0.190224	0.550805	-0.363681	0.619196	0.736433	1.42686	-0.00508246	-0.120466	0.38998	0.452921	0.643051	1.05347	0.564167
SLC38A9	1	0.05972	0.222608	-0.904234	-0.541317	-0.493291	0.0104055	-0.145046	-0.312188	-0.712813	-0.677518	0.363271	-1.76089	0.324413	0.430235	-0.271723	0.0655959	-0.114277	0.220608	-0.551094	0.093312	0.487111	-0.764882	-0.840541	-0.255581	-0.717868	-1.38409	0.119356	-1.82002	-0.178441	-0.626607	-0.644947	-1.07423	0.584122	-0.717111	-0.636612	0.32557	0.212237	-0.191576	0.112675	0.638058	-0.0747956	-0.343137	0.868655	-0.204527	0.700064	-1.01473	1.00462	0.568808
SLC39A14	1	-0.417003	-0.679765	-0.878433	-0.571893	-0.628697	-0.261118	-0.631293	-0.69717	-0.383707	-0.678512	-0.491157	-1.09364	-0.613359	-0.848873	-0.53273	-0.552558	-0.897073	-0.662102	-1.17461	-0.863669	-0.49706	-0.901076	-0.517136	-0.793161	-0.357547	-0.742002	-1.18497	-0.537256	-0.552597	-0.992687	-0.935561	-1.06179	-0.401598	-0.481907	0.0024766	-0.694026	-0.647264	-0.278695	-0.62025	-0.62474	-0.298134	-0.252438	-0.292314	-0.522116	-0.527933	-0.385568	-0.131904	0.550931
SLC40A1	1	-0.0964709	-0.36285	-0.259738	-0.930448	-0.846236	0.164993	-0.29771	0.02064	0.0201005	0.328568	-0.0616569	-0.579776	-0.400747	-0.702873	-0.221153	-0.0138542	-0.285525	-0.194508	-0.493155	-0.348667	-0.361962	-0.335785	-0.706208	-0.06249	-0.582997	-1.05769	-0.207589	-0.315453	-0.0817364	-0.646513	-1.33453	-1.31745	0.1354	-0.355742	-1.32932	0.91745	-0.20547	-0.830558	-0.409325	-0.111062	0.410276	-1.08283	-0.0906284	0.0636999	-0.531888	-0.459751	0.329995	0.0038809
SLC6A6	1	0.0767554	-0.0607179	0.263745	-0.475499	0.0949094	0.280922	-0.319245	-0.0485964	-0.150388	-0.252246	0.0774033	-0.165841	0.0546838	0.150622	-0.0645404	0.261832	-0.172907	-0.0699209	-0.148276	0.159107	-0.0385019	-0.0549298	-0.290863	0.0104311	-0.111231	-0.0144006	0.000599827	-0.198382	-0.111299	0.0299294	-0.310624	-0.35815	0.406111	0.220116	0.229585	0.393819	0.0215701	0.0754167	0.084323	0.193069	0.54183	0.119699	0.264003	0.59673	0.0375973	0.516478	0.479721	0.775208
SLC9A8	1	1.64274	0.615738	0.483338	-0.334542	0.0214268	-0.0631323	0.157531	-0.310635	0.176293	0.794482	1.29765	-1.78986	1.26594	0.584079	1.19247	0.0438561	0.483995	0.524128	-1.34634	-0.498453	-0.364419	-0.291147	-0.31348	0.547387	-1.14746	-0.703307	0.781768	-0.114927	0.278013	-0.528265	-1.24557	-2.57014	0.663313	-0.286214	0.281592	1.06865	0.107769	-0.815694	0.0937689	0.620934	1.25066	-0.488484	0.420778	0.170377	0.738796	-0.00740756	0.454036	0.213146
SLC9B2	1	-0.851291	0.3486	0.110646	-0.698884	-0.161169	-0.261064	-0.742127	-0.606316	-0.295135	-0.547395	0.252489	-1.57865	0.291322	0.0661912	-0.138119	-0.229874	-1.1158	-0.0833439	-0.196472	-0.930598	0.232656	-0.943479	-0.414531	0.071514	-0.0143844	-0.264951	-0.383109	-0.466826	-0.60015	-0.557226	-0.825725	-1.52312	-0.13719	-0.919759	0.238348	-0.336861	-0.452801	-0.141071	0.251352	0.722685	-0.320967	0.183822	0.180633	0.267562	0.583477	0.0564973	0.832614	0.372169
SLCO3A1	1	1.03795	1.35834	0.0671543	0.329487	0.0799153	0.535675	0.469054	0.0447254	-0.146275	-0.569929	0.173953	-0.89254	0.834638	0.15999	-0.0428274	-0.162251	-0.560448	-0.494926	-0.466853	-0.273053	-0.378066	-0.388207	-0.0168555	-0.368641	-0.587844	-0.388566	-0.283562	0.66357	-0.105664	-1.02559	-1.10322	-1.5276	-0.484563	-0.973722	-0.430357	0.983275	-0.276298	-0.344922	0.0160879	-0.263003	0.181097	-0.394169	-0.130134	-0.993858	-0.765046	-0.537038	-0.109736	-0.141853
SLK	1	0.100795	0.425623	0.523789	-0.798409	0.424187	-0.163294	-0.181127	0.809152	-0.762886	-1.093	0.967593	-0.438793	-0.684616	0.0490829	-0.439383	2.06711	-0.999218	-1.23174	-1.0045	-0.641846	-0.0589647	-0.373725	-1.10067	0.276546	-0.217333	-0.502234	-0.366678	0.314498	0.437879	1.21847	-0.868589	-0.536204	-0.771595	-1.74179	-0.70204	0.0865262	-1.342	-0.833824	-0.775642	0.130549	-1.21497	-0.104386	-1.11171	-1.05199	-0.0658991	0.24664	-0.199774	-0.442272
SLPI	1	-0.887782	-0.77403	-0.907905	-0.858926	-0.759091	-0.904844	-0.844163	-0.860863	-0.833976	-0.826998	-0.838878	-0.659628	-0.857392	-0.772368	-0.942532	-0.665415	-0.880202	-0.80589	-0.573512	-0.733655	-0.840623	-0.769556	-0.588696	-0.794383	-0.602391	-0.826172	-0.738713	-0.751036	-0.770312	-0.744621	-0.744466	-0.719076	-0.678062	-0.470982	-0.706987	-0.663352	-0.696095	-0.685029	-0.384488	-0.563703	-0.735513	-0.566247	-0.407822	-0.547516	-0.652292	-0.385712	-0.571025	-0.464534
SLTM	1	-1.19673	0.0648723	0.36569	-0.931678	-0.77613	-0.625286	-0.979588	-1.17978	-1.09824	-2.03376	0.883611	1.25284	-1.39611	0.946507	-0.716348	0.765747	0.774281	0.862203	-0.126109	-0.394909	-0.307391	0.096454	-1.0655	-0.0503845	0.666333	0.928383	1.23521	0.871478	1.16154	0.344485	-0.89602	3.33305	0.30788	0.439719	0.523014	0.731963	0.473689	-0.327098	-0.840895	0.626475	0.464545	-0.324941	0.300191	0.85818	1.67351	0.565361	0.446968	-0.194388
SMAD1	1	1.06024	0.481442	0.789785	1.40604	-0.0257757	-0.0071621	0.371858	-0.794619	-0.0524127	-0.232302	0.34916	-1.81524	0.450048	-0.163283	0.026402	-0.460389	-0.321441	0.287835	-1.21645	-0.852301	-0.680351	-0.479784	-0.475223	0.122109	-1.3983	-1.06888	-0.847272	-0.983634	-0.304021	-0.739606	-1.36885	-1.06182	0.54201	-0.346436	-0.884225	0.951941	0.301687	0.074871	0.118922	0.777363	0.381835	-0.333906	0.672153	0.121577	0.515325	0.779012	1.18696	0.274922
SMAD4	1	-0.0843854	0.54778	-0.274326	0.128573	0.174091	0.537523	-0.351664	0.291824	0.242759	-0.673207	-0.0657519	-1.45884	0.310449	1.28348	0.880383	0.0247637	0.190295	0.489494	-0.741019	-0.61359	-0.295313	-0.181597	-0.465888	-0.139916	-0.969408	-0.687611	0.095497	-0.807807	-0.46711	-0.44507	-0.639397	-2.3719	0.263995	-0.470809	-1.08841	0.245652	0.0760267	-0.439763	0.938531	-0.0720108	1.32115	0.0145562	0.614996	-0.225649	-0.0795239	0.810328	1.28679	-0.0710401
[truncated: 3,748 more rows]
[truncated: 152 more columns]

## Sheet: Supplementary Table 6b
Supplementary Table 6. Gene clusters along the pseudotime trajectory for degenerating type I and type II myofibre and the corresponding enriched pathways.
Supplementary Table 6b. Funtional enrichment results for gene clusters identified in pseudotime trajectory of degenerating myofibre.
			Q (-log10)
[truncated: 38 more rows]
