# Supplementary material for: Multimodal cell atlas of the ageing human skeletal muscle
Source: Nature. 2024 Apr 22;629(8010):154–64. doi: 10.1038/s41586-024-07348-6 (PMC11062927; doi:10.1038/s41586-024-07348-6)
Supplement: Supplementary file 9 — Identified significant cell–cell interaction pairs in adult and old skeletal muscle. [file 41586_2024_7348_MOESM9_ESM.xlsx]

## Sheet: Supplementary Table 7a
Supplementary Table 7. Identified significant cell-cell interaction pairs in adult and old skeletal muscle.
Supplementary Table 7a. CellChat analysis in adult group.
Source	Target	Ligand	Receptor	Probability	P	Interaction Name	Interaction Name 2	Pathway name	Annotation	Evidence
Lymphocyte	FAP	TGFB1	TGFbR1_R2	3.33681e-05	0	TGFB1_TGFBR1_TGFBR2	TGFB1 - (TGFBR1+TGFBR2)	TGFb	Secreted Signaling	KEGG: hsa04350
Myeloid cell	FAP	TGFB1	TGFbR1_R2	5.27725e-06	0	TGFB1_TGFBR1_TGFBR2	TGFB1 - (TGFBR1+TGFBR2)	TGFb	Secreted Signaling	KEGG: hsa04350
Lymphocyte	Fibroblast-like cell	TGFB1	TGFbR1_R2	3.17047e-05	0	TGFB1_TGFBR1_TGFBR2	TGFB1 - (TGFBR1+TGFBR2)	TGFb	Secreted Signaling	KEGG: hsa04350
Myeloid cell	Fibroblast-like cell	TGFB1	TGFbR1_R2	5.0141e-06	0	TGFB1_TGFBR1_TGFBR2	TGFB1 - (TGFBR1+TGFBR2)	TGFb	Secreted Signaling	KEGG: hsa04350
FAP	FAP	TGFB2	TGFbR1_R2	2.49972e-06	0	TGFB2_TGFBR1_TGFBR2	TGFB2 - (TGFBR1+TGFBR2)	TGFb	Secreted Signaling	KEGG: hsa04350
MuSC	FAP	TGFB2	TGFbR1_R2	0.00011514	0	TGFB2_TGFBR1_TGFBR2	TGFB2 - (TGFBR1+TGFBR2)	TGFb	Secreted Signaling	KEGG: hsa04350
Fibroblast-like cell	FAP	TGFB2	TGFbR1_R2	6.30048e-07	0	TGFB2_TGFBR1_TGFBR2	TGFB2 - (TGFBR1+TGFBR2)	TGFb	Secreted Signaling	KEGG: hsa04350
Type I	FAP	TGFB2	TGFbR1_R2	2.86062e-06	0	TGFB2_TGFBR1_TGFBR2	TGFB2 - (TGFBR1+TGFBR2)	TGFb	Secreted Signaling	KEGG: hsa04350
FAP	Fibroblast-like cell	TGFB2	TGFbR1_R2	2.37508e-06	0	TGFB2_TGFBR1_TGFBR2	TGFB2 - (TGFBR1+TGFBR2)	TGFb	Secreted Signaling	KEGG: hsa04350
MuSC	Fibroblast-like cell	TGFB2	TGFbR1_R2	0.000109405	0	TGFB2_TGFBR1_TGFBR2	TGFB2 - (TGFBR1+TGFBR2)	TGFb	Secreted Signaling	KEGG: hsa04350
Fibroblast-like cell	Fibroblast-like cell	TGFB2	TGFbR1_R2	5.9863e-07	0	TGFB2_TGFBR1_TGFBR2	TGFB2 - (TGFBR1+TGFBR2)	TGFb	Secreted Signaling	KEGG: hsa04350
Type I	Fibroblast-like cell	TGFB2	TGFbR1_R2	2.71797e-06	0	TGFB2_TGFBR1_TGFBR2	TGFB2 - (TGFBR1+TGFBR2)	TGFb	Secreted Signaling	KEGG: hsa04350
Lymphocyte	FAP	TGFB1	ACVR1B_TGFbR2	8.08081e-05	0	TGFB1_ACVR1B_TGFBR2	TGFB1 - (ACVR1B+TGFBR2)	TGFb	Secreted Signaling	PMID: 27449815
Myeloid cell	FAP	TGFB1	ACVR1B_TGFbR2	1.27813e-05	0	TGFB1_ACVR1B_TGFBR2	TGFB1 - (ACVR1B+TGFBR2)	TGFb	Secreted Signaling	PMID: 27449815
Lymphocyte	Fibroblast-like cell	TGFB1	ACVR1B_TGFbR2	1.91274e-05	0	TGFB1_ACVR1B_TGFBR2	TGFB1 - (ACVR1B+TGFBR2)	TGFb	Secreted Signaling	PMID: 27449815
Myeloid cell	Fibroblast-like cell	TGFB1	ACVR1B_TGFbR2	3.02494e-06	0	TGFB1_ACVR1B_TGFBR2	TGFB1 - (ACVR1B+TGFBR2)	TGFb	Secreted Signaling	PMID: 27449815
Lymphocyte	Adipocyte	TGFB1	ACVR1C_TGFbR2	0.000105483	0	TGFB1_ACVR1C_TGFBR2	TGFB1 - (ACVR1C+TGFBR2)	TGFb	Secreted Signaling	PMID: 27449815
Myeloid cell	Adipocyte	TGFB1	ACVR1C_TGFbR2	1.66826e-05	0	TGFB1_ACVR1C_TGFBR2	TGFB1 - (ACVR1C+TGFBR2)	TGFb	Secreted Signaling	PMID: 27449815
FAP	FAP	TGFB2	ACVR1B_TGFbR2	6.05422e-06	0	TGFB2_ACVR1B_TGFBR2	TGFB2 - (ACVR1B+TGFBR2)	TGFb	Secreted Signaling	PMID: 27449815
MuSC	FAP	TGFB2	ACVR1B_TGFbR2	0.000278732	0	TGFB2_ACVR1B_TGFBR2	TGFB2 - (ACVR1B+TGFBR2)	TGFb	Secreted Signaling	PMID: 27449815
Fibroblast-like cell	FAP	TGFB2	ACVR1B_TGFbR2	1.52598e-06	0	TGFB2_ACVR1B_TGFBR2	TGFB2 - (ACVR1B+TGFBR2)	TGFb	Secreted Signaling	PMID: 27449815
Type I	FAP	TGFB2	ACVR1B_TGFbR2	6.92838e-06	0	TGFB2_ACVR1B_TGFBR2	TGFB2 - (ACVR1B+TGFBR2)	TGFb	Secreted Signaling	PMID: 27449815
FAP	Fibroblast-like cell	TGFB2	ACVR1B_TGFbR2	1.43285e-06	0	TGFB2_ACVR1B_TGFBR2	TGFB2 - (ACVR1B+TGFBR2)	TGFb	Secreted Signaling	PMID: 27449815
MuSC	Fibroblast-like cell	TGFB2	ACVR1B_TGFbR2	6.60097e-05	0	TGFB2_ACVR1B_TGFBR2	TGFB2 - (ACVR1B+TGFBR2)	TGFb	Secreted Signaling	PMID: 27449815
Fibroblast-like cell	Fibroblast-like cell	TGFB2	ACVR1B_TGFbR2	3.61144e-07	0	TGFB2_ACVR1B_TGFBR2	TGFB2 - (ACVR1B+TGFBR2)	TGFb	Secreted Signaling	PMID: 27449815
Type I	Fibroblast-like cell	TGFB2	ACVR1B_TGFbR2	1.63971e-06	0	TGFB2_ACVR1B_TGFBR2	TGFB2 - (ACVR1B+TGFBR2)	TGFb	Secreted Signaling	PMID: 27449815
FAP	Adipocyte	TGFB2	ACVR1C_TGFbR2	7.90222e-06	0	TGFB2_ACVR1C_TGFBR2	TGFB2 - (ACVR1C+TGFBR2)	TGFb	Secreted Signaling	PMID: 27449815
MuSC	Adipocyte	TGFB2	ACVR1C_TGFbR2	0.000363957	0	TGFB2_ACVR1C_TGFBR2	TGFB2 - (ACVR1C+TGFBR2)	TGFb	Secreted Signaling	PMID: 27449815
Fibroblast-like cell	Adipocyte	TGFB2	ACVR1C_TGFbR2	1.99174e-06	0	TGFB2_ACVR1C_TGFBR2	TGFB2 - (ACVR1C+TGFBR2)	TGFb	Secreted Signaling	PMID: 27449815
Type I	Adipocyte	TGFB2	ACVR1C_TGFbR2	9.04312e-06	0	TGFB2_ACVR1C_TGFBR2	TGFB2 - (ACVR1C+TGFBR2)	TGFb	Secreted Signaling	PMID: 27449815
Lymphocyte	FAP	TGFB1	ACVR1_TGFbR	9.49183e-05	0	TGFB1_ACVR1_TGFBR1	TGFB1 - (ACVR1+TGFBR1)	TGFb	Secreted Signaling	PMID: 29376829
Myeloid cell	FAP	TGFB1	ACVR1_TGFbR	1.50117e-05	0	TGFB1_ACVR1_TGFBR1	TGFB1 - (ACVR1+TGFBR1)	TGFb	Secreted Signaling	PMID: 29376829
Lymphocyte	Fibroblast-like cell	TGFB1	ACVR1_TGFbR	5.25498e-05	0	TGFB1_ACVR1_TGFBR1	TGFB1 - (ACVR1+TGFBR1)	TGFb	Secreted Signaling	PMID: 29376829
Myeloid cell	Fibroblast-like cell	TGFB1	ACVR1_TGFbR	8.31065e-06	0	TGFB1_ACVR1_TGFBR1	TGFB1 - (ACVR1+TGFBR1)	TGFb	Secreted Signaling	PMID: 29376829
FAP	FAP	TGFB2	ACVR1_TGFbR	1.84637e-05	0	TGFB2_ACVR1_TGFBR1	TGFB2 - (ACVR1+TGFBR1)	TGFb	Secreted Signaling	PMID: 29376829
MuSC	FAP	TGFB2	ACVR1_TGFbR	0.000381707	0	TGFB2_ACVR1_TGFBR1	TGFB2 - (ACVR1+TGFBR1)	TGFb	Secreted Signaling	PMID: 29376829
Fibroblast-like cell	FAP	TGFB2	ACVR1_TGFbR	3.99309e-06	0	TGFB2_ACVR1_TGFBR1	TGFB2 - (ACVR1+TGFBR1)	TGFb	Secreted Signaling	PMID: 29376829
Type I	FAP	TGFB2	ACVR1_TGFbR	8.80198e-06	0	TGFB2_ACVR1_TGFBR1	TGFB2 - (ACVR1+TGFBR1)	TGFb	Secreted Signaling	PMID: 29376829
FAP	Fibroblast-like cell	TGFB2	ACVR1_TGFbR	1.02218e-05	0	TGFB2_ACVR1_TGFBR1	TGFB2 - (ACVR1+TGFBR1)	TGFb	Secreted Signaling	PMID: 29376829
MuSC	Fibroblast-like cell	TGFB2	ACVR1_TGFbR	0.000211352	0	TGFB2_ACVR1_TGFBR1	TGFB2 - (ACVR1+TGFBR1)	TGFb	Secreted Signaling	PMID: 29376829
Fibroblast-like cell	Fibroblast-like cell	TGFB2	ACVR1_TGFbR	2.21061e-06	0	TGFB2_ACVR1_TGFBR1	TGFB2 - (ACVR1+TGFBR1)	TGFb	Secreted Signaling	PMID: 29376829
Type I	Fibroblast-like cell	TGFB2	ACVR1_TGFbR	4.87287e-06	0	TGFB2_ACVR1_TGFBR1	TGFB2 - (ACVR1+TGFBR1)	TGFb	Secreted Signaling	PMID: 29376829
Pericyte	Adipocyte	BMP2	BMPR1A_BMPR2	2.02847e-05	0	BMP2_BMPR1A_BMPR2	BMP2 - (BMPR1A+BMPR2)	BMP	Secreted Signaling	KEGG: hsa04350; PMID:26893264
Pericyte	FAP	BMP2	BMPR1A_BMPR2	9.24698e-06	0	BMP2_BMPR1A_BMPR2	BMP2 - (BMPR1A+BMPR2)	BMP	Secreted Signaling	KEGG: hsa04350; PMID:26893264
Pericyte	MuSC	BMP2	BMPR1A_BMPR2	3.53197e-06	0	BMP2_BMPR1A_BMPR2	BMP2 - (BMPR1A+BMPR2)	BMP	Secreted Signaling	KEGG: hsa04350; PMID:26893264
Pericyte	Pericyte	BMP2	BMPR1A_BMPR2	8.91039e-06	0	BMP2_BMPR1A_BMPR2	BMP2 - (BMPR1A+BMPR2)	BMP	Secreted Signaling	KEGG: hsa04350; PMID:26893264
Pericyte	Schwann cell	BMP2	BMPR1A_BMPR2	1.03196e-05	0	BMP2_BMPR1A_BMPR2	BMP2 - (BMPR1A+BMPR2)	BMP	Secreted Signaling	KEGG: hsa04350; PMID:26893264
Pericyte	SMC	BMP2	BMPR1A_BMPR2	8.1277e-06	0	BMP2_BMPR1A_BMPR2	BMP2 - (BMPR1A+BMPR2)	BMP	Secreted Signaling	KEGG: hsa04350; PMID:26893264
Pericyte	Fibroblast-like cell	BMP2	BMPR1A_BMPR2	9.17006e-06	0	BMP2_BMPR1A_BMPR2	BMP2 - (BMPR1A+BMPR2)	BMP	Secreted Signaling	KEGG: hsa04350; PMID:26893264
Pericyte	Type I	BMP2	BMPR1A_BMPR2	2.07001e-05	0	BMP2_BMPR1A_BMPR2	BMP2 - (BMPR1A+BMPR2)	BMP	Secreted Signaling	KEGG: hsa04350; PMID:26893264
Pericyte	Type II	BMP2	BMPR1A_BMPR2	1.9759e-05	0	BMP2_BMPR1A_BMPR2	BMP2 - (BMPR1A+BMPR2)	BMP	Secreted Signaling	KEGG: hsa04350; PMID:26893264
FAP	Adipocyte	BMP4	BMPR1A_BMPR2	0.0215371	0	BMP4_BMPR1A_BMPR2	BMP4 - (BMPR1A+BMPR2)	BMP	Secreted Signaling	KEGG: hsa04350; PMID:26893264
MuSC	Adipocyte	BMP4	BMPR1A_BMPR2	0.00561369	0	BMP4_BMPR1A_BMPR2	BMP4 - (BMPR1A+BMPR2)	BMP	Secreted Signaling	KEGG: hsa04350; PMID:26893264
Fibroblast-like cell	Adipocyte	BMP4	BMPR1A_BMPR2	0.0109788	0	BMP4_BMPR1A_BMPR2	BMP4 - (BMPR1A+BMPR2)	BMP	Secreted Signaling	KEGG: hsa04350; PMID:26893264
FAP	FAP	BMP4	BMPR1A_BMPR2	0.00993474	0	BMP4_BMPR1A_BMPR2	BMP4 - (BMPR1A+BMPR2)	BMP	Secreted Signaling	KEGG: hsa04350; PMID:26893264
MuSC	FAP	BMP4	BMPR1A_BMPR2	0.00256881	0	BMP4_BMPR1A_BMPR2	BMP4 - (BMPR1A+BMPR2)	BMP	Secreted Signaling	KEGG: hsa04350; PMID:26893264
Fibroblast-like cell	FAP	BMP4	BMPR1A_BMPR2	0.0050355	0	BMP4_BMPR1A_BMPR2	BMP4 - (BMPR1A+BMPR2)	BMP	Secreted Signaling	KEGG: hsa04350; PMID:26893264
FAP	MuSC	BMP4	BMPR1A_BMPR2	0.00381584	0	BMP4_BMPR1A_BMPR2	BMP4 - (BMPR1A+BMPR2)	BMP	Secreted Signaling	KEGG: hsa04350; PMID:26893264
MuSC	MuSC	BMP4	BMPR1A_BMPR2	0.000982928	0	BMP4_BMPR1A_BMPR2	BMP4 - (BMPR1A+BMPR2)	BMP	Secreted Signaling	KEGG: hsa04350; PMID:26893264
Fibroblast-like cell	MuSC	BMP4	BMPR1A_BMPR2	0.00192888	0	BMP4_BMPR1A_BMPR2	BMP4 - (BMPR1A+BMPR2)	BMP	Secreted Signaling	KEGG: hsa04350; PMID:26893264
FAP	Pericyte	BMP4	BMPR1A_BMPR2	0.00957188	0	BMP4_BMPR1A_BMPR2	BMP4 - (BMPR1A+BMPR2)	BMP	Secreted Signaling	KEGG: hsa04350; PMID:26893264
MuSC	Pericyte	BMP4	BMPR1A_BMPR2	0.0024752	0	BMP4_BMPR1A_BMPR2	BMP4 - (BMPR1A+BMPR2)	BMP	Secreted Signaling	KEGG: hsa04350; PMID:26893264
Fibroblast-like cell	Pericyte	BMP4	BMPR1A_BMPR2	0.00485189	0	BMP4_BMPR1A_BMPR2	BMP4 - (BMPR1A+BMPR2)	BMP	Secreted Signaling	KEGG: hsa04350; PMID:26893264
FAP	Schwann cell	BMP4	BMPR1A_BMPR2	0.0110775	0	BMP4_BMPR1A_BMPR2	BMP4 - (BMPR1A+BMPR2)	BMP	Secreted Signaling	KEGG: hsa04350; PMID:26893264
MuSC	Schwann cell	BMP4	BMPR1A_BMPR2	0.00286598	0	BMP4_BMPR1A_BMPR2	BMP4 - (BMPR1A+BMPR2)	BMP	Secreted Signaling	KEGG: hsa04350; PMID:26893264
Fibroblast-like cell	Schwann cell	BMP4	BMPR1A_BMPR2	0.00561707	0	BMP4_BMPR1A_BMPR2	BMP4 - (BMPR1A+BMPR2)	BMP	Secreted Signaling	KEGG: hsa04350; PMID:26893264
FAP	SMC	BMP4	BMPR1A_BMPR2	0.00874383	0	BMP4_BMPR1A_BMPR2	BMP4 - (BMPR1A+BMPR2)	BMP	Secreted Signaling	KEGG: hsa04350; PMID:26893264
MuSC	SMC	BMP4	BMPR1A_BMPR2	0.00225884	0	BMP4_BMPR1A_BMPR2	BMP4 - (BMPR1A+BMPR2)	BMP	Secreted Signaling	KEGG: hsa04350; PMID:26893264
Fibroblast-like cell	SMC	BMP4	BMPR1A_BMPR2	0.00442903	0	BMP4_BMPR1A_BMPR2	BMP4 - (BMPR1A+BMPR2)	BMP	Secreted Signaling	KEGG: hsa04350; PMID:26893264
FAP	Fibroblast-like cell	BMP4	BMPR1A_BMPR2	0.00985107	0	BMP4_BMPR1A_BMPR2	BMP4 - (BMPR1A+BMPR2)	BMP	Secreted Signaling	KEGG: hsa04350; PMID:26893264
MuSC	Fibroblast-like cell	BMP4	BMPR1A_BMPR2	0.00254736	0	BMP4_BMPR1A_BMPR2	BMP4 - (BMPR1A+BMPR2)	BMP	Secreted Signaling	KEGG: hsa04350; PMID:26893264
Fibroblast-like cell	Fibroblast-like cell	BMP4	BMPR1A_BMPR2	0.00499334	0	BMP4_BMPR1A_BMPR2	BMP4 - (BMPR1A+BMPR2)	BMP	Secreted Signaling	KEGG: hsa04350; PMID:26893264
FAP	Type I	BMP4	BMPR1A_BMPR2	0.0219683	0	BMP4_BMPR1A_BMPR2	BMP4 - (BMPR1A+BMPR2)	BMP	Secreted Signaling	KEGG: hsa04350; PMID:26893264
MuSC	Type I	BMP4	BMPR1A_BMPR2	0.00572783	0	BMP4_BMPR1A_BMPR2	BMP4 - (BMPR1A+BMPR2)	BMP	Secreted Signaling	KEGG: hsa04350; PMID:26893264
Fibroblast-like cell	Type I	BMP4	BMPR1A_BMPR2	0.011201	0	BMP4_BMPR1A_BMPR2	BMP4 - (BMPR1A+BMPR2)	BMP	Secreted Signaling	KEGG: hsa04350; PMID:26893264
FAP	Type II	BMP4	BMPR1A_BMPR2	0.0209892	0	BMP4_BMPR1A_BMPR2	BMP4 - (BMPR1A+BMPR2)	BMP	Secreted Signaling	KEGG: hsa04350; PMID:26893264
MuSC	Type II	BMP4	BMPR1A_BMPR2	0.00546908	0	BMP4_BMPR1A_BMPR2	BMP4 - (BMPR1A+BMPR2)	BMP	Secreted Signaling	KEGG: hsa04350; PMID:26893264
Fibroblast-like cell	Type II	BMP4	BMPR1A_BMPR2	0.010697	0	BMP4_BMPR1A_BMPR2	BMP4 - (BMPR1A+BMPR2)	BMP	Secreted Signaling	KEGG: hsa04350; PMID:26893264
FAP	Adipocyte	BMP5	ACVR1_BMPR2	0.00268265	0	BMP5_ACVR1_BMPR2	BMP5 - (ACVR1+BMPR2)	BMP	Secreted Signaling	KEGG: hsa04350; PMID:26893264
Pericyte	Adipocyte	BMP5	ACVR1_BMPR2	0.00162109	0	BMP5_ACVR1_BMPR2	BMP5 - (ACVR1+BMPR2)	BMP	Secreted Signaling	KEGG: hsa04350; PMID:26893264
SMC	Adipocyte	BMP5	ACVR1_BMPR2	0.00136929	0	BMP5_ACVR1_BMPR2	BMP5 - (ACVR1+BMPR2)	BMP	Secreted Signaling	KEGG: hsa04350; PMID:26893264
Fibroblast-like cell	Adipocyte	BMP5	ACVR1_BMPR2	0.00201413	0	BMP5_ACVR1_BMPR2	BMP5 - (ACVR1+BMPR2)	BMP	Secreted Signaling	KEGG: hsa04350; PMID:26893264
FAP	FAP	BMP5	ACVR1_BMPR2	0.00386038	0	BMP5_ACVR1_BMPR2	BMP5 - (ACVR1+BMPR2)	BMP	Secreted Signaling	KEGG: hsa04350; PMID:26893264
Pericyte	FAP	BMP5	ACVR1_BMPR2	0.00233391	0	BMP5_ACVR1_BMPR2	BMP5 - (ACVR1+BMPR2)	BMP	Secreted Signaling	KEGG: hsa04350; PMID:26893264
SMC	FAP	BMP5	ACVR1_BMPR2	0.00197173	0	BMP5_ACVR1_BMPR2	BMP5 - (ACVR1+BMPR2)	BMP	Secreted Signaling	KEGG: hsa04350; PMID:26893264
Fibroblast-like cell	FAP	BMP5	ACVR1_BMPR2	0.00289928	0	BMP5_ACVR1_BMPR2	BMP5 - (ACVR1+BMPR2)	BMP	Secreted Signaling	KEGG: hsa04350; PMID:26893264
FAP	Fibroblast-like cell	BMP5	ACVR1_BMPR2	0.00200222	0	BMP5_ACVR1_BMPR2	BMP5 - (ACVR1+BMPR2)	BMP	Secreted Signaling	KEGG: hsa04350; PMID:26893264
Pericyte	Fibroblast-like cell	BMP5	ACVR1_BMPR2	0.00120965	0	BMP5_ACVR1_BMPR2	BMP5 - (ACVR1+BMPR2)	BMP	Secreted Signaling	KEGG: hsa04350; PMID:26893264
SMC	Fibroblast-like cell	BMP5	ACVR1_BMPR2	0.00102168	0	BMP5_ACVR1_BMPR2	BMP5 - (ACVR1+BMPR2)	BMP	Secreted Signaling	KEGG: hsa04350; PMID:26893264
Fibroblast-like cell	Fibroblast-like cell	BMP5	ACVR1_BMPR2	0.00150305	0	BMP5_ACVR1_BMPR2	BMP5 - (ACVR1+BMPR2)	BMP	Secreted Signaling	KEGG: hsa04350; PMID:26893264
FAP	Type I	BMP5	ACVR1_BMPR2	0.000449817	0	BMP5_ACVR1_BMPR2	BMP5 - (ACVR1+BMPR2)	BMP	Secreted Signaling	KEGG: hsa04350; PMID:26893264
Pericyte	Type I	BMP5	ACVR1_BMPR2	0.000271589	0	BMP5_ACVR1_BMPR2	BMP5 - (ACVR1+BMPR2)	BMP	Secreted Signaling	KEGG: hsa04350; PMID:26893264
SMC	Type I	BMP5	ACVR1_BMPR2	0.000229336	0	BMP5_ACVR1_BMPR2	BMP5 - (ACVR1+BMPR2)	BMP	Secreted Signaling	KEGG: hsa04350; PMID:26893264
Fibroblast-like cell	Type I	BMP5	ACVR1_BMPR2	0.000337538	0	BMP5_ACVR1_BMPR2	BMP5 - (ACVR1+BMPR2)	BMP	Secreted Signaling	KEGG: hsa04350; PMID:26893264
FAP	Type II	BMP5	ACVR1_BMPR2	0.00463998	0	BMP5_ACVR1_BMPR2	BMP5 - (ACVR1+BMPR2)	BMP	Secreted Signaling	KEGG: hsa04350; PMID:26893264
Pericyte	Type II	BMP5	ACVR1_BMPR2	0.00280596	0	BMP5_ACVR1_BMPR2	BMP5 - (ACVR1+BMPR2)	BMP	Secreted Signaling	KEGG: hsa04350; PMID:26893264
SMC	Type II	BMP5	ACVR1_BMPR2	0.00237074	0	BMP5_ACVR1_BMPR2	BMP5 - (ACVR1+BMPR2)	BMP	Secreted Signaling	KEGG: hsa04350; PMID:26893264
Fibroblast-like cell	Type II	BMP5	ACVR1_BMPR2	0.00348536	0	BMP5_ACVR1_BMPR2	BMP5 - (ACVR1+BMPR2)	BMP	Secreted Signaling	KEGG: hsa04350; PMID:26893264
FAP	Adipocyte	BMP5	BMPR1A_BMPR2	0.0151758	0	BMP5_BMPR1A_BMPR2	BMP5 - (BMPR1A+BMPR2)	BMP	Secreted Signaling	KEGG: hsa04350; PMID:26893264
Pericyte	Adipocyte	BMP5	BMPR1A_BMPR2	0.00921394	0	BMP5_BMPR1A_BMPR2	BMP5 - (BMPR1A+BMPR2)	BMP	Secreted Signaling	KEGG: hsa04350; PMID:26893264
SMC	Adipocyte	BMP5	BMPR1A_BMPR2	0.00779562	0	BMP5_BMPR1A_BMPR2	BMP5 - (BMPR1A+BMPR2)	BMP	Secreted Signaling	KEGG: hsa04350; PMID:26893264
Fibroblast-like cell	Adipocyte	BMP5	BMPR1A_BMPR2	0.0114286	0	BMP5_BMPR1A_BMPR2	BMP5 - (BMPR1A+BMPR2)	BMP	Secreted Signaling	KEGG: hsa04350; PMID:26893264
FAP	FAP	BMP5	BMPR1A_BMPR2	0.0069758	0	BMP5_BMPR1A_BMPR2	BMP5 - (BMPR1A+BMPR2)	BMP	Secreted Signaling	KEGG: hsa04350; PMID:26893264
Pericyte	FAP	BMP5	BMPR1A_BMPR2	0.00422256	0	BMP5_BMPR1A_BMPR2	BMP5 - (BMPR1A+BMPR2)	BMP	Secreted Signaling	KEGG: hsa04350; PMID:26893264
SMC	FAP	BMP5	BMPR1A_BMPR2	0.00356879	0	BMP5_BMPR1A_BMPR2	BMP5 - (BMPR1A+BMPR2)	BMP	Secreted Signaling	KEGG: hsa04350; PMID:26893264
Fibroblast-like cell	FAP	BMP5	BMPR1A_BMPR2	0.00524316	0	BMP5_BMPR1A_BMPR2	BMP5 - (BMPR1A+BMPR2)	BMP	Secreted Signaling	KEGG: hsa04350; PMID:26893264
FAP	MuSC	BMP5	BMPR1A_BMPR2	0.00267489	0	BMP5_BMPR1A_BMPR2	BMP5 - (BMPR1A+BMPR2)	BMP	Secreted Signaling	KEGG: hsa04350; PMID:26893264
Pericyte	MuSC	BMP5	BMPR1A_BMPR2	0.00161685	0	BMP5_BMPR1A_BMPR2	BMP5 - (BMPR1A+BMPR2)	BMP	Secreted Signaling	KEGG: hsa04350; PMID:26893264
SMC	MuSC	BMP5	BMPR1A_BMPR2	0.00136584	0	BMP5_BMPR1A_BMPR2	BMP5 - (BMPR1A+BMPR2)	BMP	Secreted Signaling	KEGG: hsa04350; PMID:26893264
Fibroblast-like cell	MuSC	BMP5	BMPR1A_BMPR2	0.00200866	0	BMP5_BMPR1A_BMPR2	BMP5 - (BMPR1A+BMPR2)	BMP	Secreted Signaling	KEGG: hsa04350; PMID:26893264
FAP	Pericyte	BMP5	BMPR1A_BMPR2	0.00672127	0	BMP5_BMPR1A_BMPR2	BMP5 - (BMPR1A+BMPR2)	BMP	Secreted Signaling	KEGG: hsa04350; PMID:26893264
Pericyte	Pericyte	BMP5	BMPR1A_BMPR2	0.00406862	0	BMP5_BMPR1A_BMPR2	BMP5 - (BMPR1A+BMPR2)	BMP	Secreted Signaling	KEGG: hsa04350; PMID:26893264
SMC	Pericyte	BMP5	BMPR1A_BMPR2	0.00343873	0	BMP5_BMPR1A_BMPR2	BMP5 - (BMPR1A+BMPR2)	BMP	Secreted Signaling	KEGG: hsa04350; PMID:26893264
Fibroblast-like cell	Pericyte	BMP5	BMPR1A_BMPR2	0.00505196	0	BMP5_BMPR1A_BMPR2	BMP5 - (BMPR1A+BMPR2)	BMP	Secreted Signaling	KEGG: hsa04350; PMID:26893264
FAP	Schwann cell	BMP5	BMPR1A_BMPR2	0.00778019	0	BMP5_BMPR1A_BMPR2	BMP5 - (BMPR1A+BMPR2)	BMP	Secreted Signaling	KEGG: hsa04350; PMID:26893264
Pericyte	Schwann cell	BMP5	BMPR1A_BMPR2	0.00471052	0	BMP5_BMPR1A_BMPR2	BMP5 - (BMPR1A+BMPR2)	BMP	Secreted Signaling	KEGG: hsa04350; PMID:26893264
SMC	Schwann cell	BMP5	BMPR1A_BMPR2	0.00398151	0	BMP5_BMPR1A_BMPR2	BMP5 - (BMPR1A+BMPR2)	BMP	Secreted Signaling	KEGG: hsa04350; PMID:26893264
Fibroblast-like cell	Schwann cell	BMP5	BMPR1A_BMPR2	0.0058486	0	BMP5_BMPR1A_BMPR2	BMP5 - (BMPR1A+BMPR2)	BMP	Secreted Signaling	KEGG: hsa04350; PMID:26893264
FAP	SMC	BMP5	BMPR1A_BMPR2	0.00613715	0	BMP5_BMPR1A_BMPR2	BMP5 - (BMPR1A+BMPR2)	BMP	Secreted Signaling	KEGG: hsa04350; PMID:26893264
Pericyte	SMC	BMP5	BMPR1A_BMPR2	0.00371365	0	BMP5_BMPR1A_BMPR2	BMP5 - (BMPR1A+BMPR2)	BMP	Secreted Signaling	KEGG: hsa04350; PMID:26893264
SMC	SMC	BMP5	BMPR1A_BMPR2	0.0031383	0	BMP5_BMPR1A_BMPR2	BMP5 - (BMPR1A+BMPR2)	BMP	Secreted Signaling	KEGG: hsa04350; PMID:26893264
Fibroblast-like cell	SMC	BMP5	BMPR1A_BMPR2	0.0046118	0	BMP5_BMPR1A_BMPR2	BMP5 - (BMPR1A+BMPR2)	BMP	Secreted Signaling	KEGG: hsa04350; PMID:26893264
FAP	Fibroblast-like cell	BMP5	BMPR1A_BMPR2	0.00691726	0	BMP5_BMPR1A_BMPR2	BMP5 - (BMPR1A+BMPR2)	BMP	Secreted Signaling	KEGG: hsa04350; PMID:26893264
Pericyte	Fibroblast-like cell	BMP5	BMPR1A_BMPR2	0.00418724	0	BMP5_BMPR1A_BMPR2	BMP5 - (BMPR1A+BMPR2)	BMP	Secreted Signaling	KEGG: hsa04350; PMID:26893264
SMC	Fibroblast-like cell	BMP5	BMPR1A_BMPR2	0.00353897	0	BMP5_BMPR1A_BMPR2	BMP5 - (BMPR1A+BMPR2)	BMP	Secreted Signaling	KEGG: hsa04350; PMID:26893264
Fibroblast-like cell	Fibroblast-like cell	BMP5	BMPR1A_BMPR2	0.00519925	0	BMP5_BMPR1A_BMPR2	BMP5 - (BMPR1A+BMPR2)	BMP	Secreted Signaling	KEGG: hsa04350; PMID:26893264
FAP	Type I	BMP5	BMPR1A_BMPR2	0.0154816	0	BMP5_BMPR1A_BMPR2	BMP5 - (BMPR1A+BMPR2)	BMP	Secreted Signaling	KEGG: hsa04350; PMID:26893264
Pericyte	Type I	BMP5	BMPR1A_BMPR2	0.00940075	0	BMP5_BMPR1A_BMPR2	BMP5 - (BMPR1A+BMPR2)	BMP	Secreted Signaling	KEGG: hsa04350; PMID:26893264
SMC	Type I	BMP5	BMPR1A_BMPR2	0.007954	0	BMP5_BMPR1A_BMPR2	BMP5 - (BMPR1A+BMPR2)	BMP	Secreted Signaling	KEGG: hsa04350; PMID:26893264
Fibroblast-like cell	Type I	BMP5	BMPR1A_BMPR2	0.0116599	0	BMP5_BMPR1A_BMPR2	BMP5 - (BMPR1A+BMPR2)	BMP	Secreted Signaling	KEGG: hsa04350; PMID:26893264
FAP	Type II	BMP5	BMPR1A_BMPR2	0.0147876	0	BMP5_BMPR1A_BMPR2	BMP5 - (BMPR1A+BMPR2)	BMP	Secreted Signaling	KEGG: hsa04350; PMID:26893264
Pericyte	Type II	BMP5	BMPR1A_BMPR2	0.00897714	0	BMP5_BMPR1A_BMPR2	BMP5 - (BMPR1A+BMPR2)	BMP	Secreted Signaling	KEGG: hsa04350; PMID:26893264
SMC	Type II	BMP5	BMPR1A_BMPR2	0.00759494	0	BMP5_BMPR1A_BMPR2	BMP5 - (BMPR1A+BMPR2)	BMP	Secreted Signaling	KEGG: hsa04350; PMID:26893264
Fibroblast-like cell	Type II	BMP5	BMPR1A_BMPR2	0.0111354	0	BMP5_BMPR1A_BMPR2	BMP5 - (BMPR1A+BMPR2)	BMP	Secreted Signaling	KEGG: hsa04350; PMID:26893264
Endo	Adipocyte	BMP6	ACVR1_BMPR2	3.52388e-05	0	BMP6_ACVR1_BMPR2	BMP6 - (ACVR1+BMPR2)	BMP	Secreted Signaling	KEGG: hsa04350; PMID:26893264
FAP	Adipocyte	BMP6	ACVR1_BMPR2	0.000337006	0	BMP6_ACVR1_BMPR2	BMP6 - (ACVR1+BMPR2)	BMP	Secreted Signaling	KEGG: hsa04350; PMID:26893264
Endo	FAP	BMP6	ACVR1_BMPR2	5.07763e-05	0	BMP6_ACVR1_BMPR2	BMP6 - (ACVR1+BMPR2)	BMP	Secreted Signaling	KEGG: hsa04350; PMID:26893264
FAP	FAP	BMP6	ACVR1_BMPR2	0.000485526	0	BMP6_ACVR1_BMPR2	BMP6 - (ACVR1+BMPR2)	BMP	Secreted Signaling	KEGG: hsa04350; PMID:26893264
Endo	Fibroblast-like cell	BMP6	ACVR1_BMPR2	2.62852e-05	0	BMP6_ACVR1_BMPR2	BMP6 - (ACVR1+BMPR2)	BMP	Secreted Signaling	KEGG: hsa04350; PMID:26893264
FAP	Fibroblast-like cell	BMP6	ACVR1_BMPR2	0.000251395	0	BMP6_ACVR1_BMPR2	BMP6 - (ACVR1+BMPR2)	BMP	Secreted Signaling	KEGG: hsa04350; PMID:26893264
Endo	Type I	BMP6	ACVR1_BMPR2	5.89527e-06	0	BMP6_ACVR1_BMPR2	BMP6 - (ACVR1+BMPR2)	BMP	Secreted Signaling	KEGG: hsa04350; PMID:26893264
FAP	Type I	BMP6	ACVR1_BMPR2	5.6394e-05	0	BMP6_ACVR1_BMPR2	BMP6 - (ACVR1+BMPR2)	BMP	Secreted Signaling	KEGG: hsa04350; PMID:26893264
Endo	Type II	BMP6	ACVR1_BMPR2	6.10729e-05	0	BMP6_ACVR1_BMPR2	BMP6 - (ACVR1+BMPR2)	BMP	Secreted Signaling	KEGG: hsa04350; PMID:26893264
FAP	Type II	BMP6	ACVR1_BMPR2	0.000583937	0	BMP6_ACVR1_BMPR2	BMP6 - (ACVR1+BMPR2)	BMP	Secreted Signaling	KEGG: hsa04350; PMID:26893264
Endo	Adipocyte	BMP6	BMPR1A_BMPR2	0.000201918	0	BMP6_BMPR1A_BMPR2	BMP6 - (BMPR1A+BMPR2)	BMP	Secreted Signaling	KEGG: hsa04350; PMID:26893264
FAP	Adipocyte	BMP6	BMPR1A_BMPR2	0.00192821	0	BMP6_BMPR1A_BMPR2	BMP6 - (BMPR1A+BMPR2)	BMP	Secreted Signaling	KEGG: hsa04350; PMID:26893264
Endo	FAP	BMP6	BMPR1A_BMPR2	9.20559e-05	0	BMP6_BMPR1A_BMPR2	BMP6 - (BMPR1A+BMPR2)	BMP	Secreted Signaling	KEGG: hsa04350; PMID:26893264
FAP	FAP	BMP6	BMPR1A_BMPR2	0.000879914	0	BMP6_BMPR1A_BMPR2	BMP6 - (BMPR1A+BMPR2)	BMP	Secreted Signaling	KEGG: hsa04350; PMID:26893264
Endo	MuSC	BMP6	BMPR1A_BMPR2	3.51633e-05	0	BMP6_BMPR1A_BMPR2	BMP6 - (BMPR1A+BMPR2)	BMP	Secreted Signaling	KEGG: hsa04350; PMID:26893264
FAP	MuSC	BMP6	BMPR1A_BMPR2	0.000336255	0	BMP6_BMPR1A_BMPR2	BMP6 - (BMPR1A+BMPR2)	BMP	Secreted Signaling	KEGG: hsa04350; PMID:26893264
Endo	Pericyte	BMP6	BMPR1A_BMPR2	8.87049e-05	0	BMP6_BMPR1A_BMPR2	BMP6 - (BMPR1A+BMPR2)	BMP	Secreted Signaling	KEGG: hsa04350; PMID:26893264
FAP	Pericyte	BMP6	BMPR1A_BMPR2	0.000847875	0	BMP6_BMPR1A_BMPR2	BMP6 - (BMPR1A+BMPR2)	BMP	Secreted Signaling	KEGG: hsa04350; PMID:26893264
Endo	Schwann cell	BMP6	BMPR1A_BMPR2	0.000102733	0	BMP6_BMPR1A_BMPR2	BMP6 - (BMPR1A+BMPR2)	BMP	Secreted Signaling	KEGG: hsa04350; PMID:26893264
FAP	Schwann cell	BMP6	BMPR1A_BMPR2	0.000981903	0	BMP6_BMPR1A_BMPR2	BMP6 - (BMPR1A+BMPR2)	BMP	Secreted Signaling	KEGG: hsa04350; PMID:26893264
Endo	SMC	BMP6	BMPR1A_BMPR2	8.09141e-05	0	BMP6_BMPR1A_BMPR2	BMP6 - (BMPR1A+BMPR2)	BMP	Secreted Signaling	KEGG: hsa04350; PMID:26893264
FAP	SMC	BMP6	BMPR1A_BMPR2	0.000773497	0	BMP6_BMPR1A_BMPR2	BMP6 - (BMPR1A+BMPR2)	BMP	Secreted Signaling	KEGG: hsa04350; PMID:26893264
Endo	Fibroblast-like cell	BMP6	BMPR1A_BMPR2	9.129e-05	0	BMP6_BMPR1A_BMPR2	BMP6 - (BMPR1A+BMPR2)	BMP	Secreted Signaling	KEGG: hsa04350; PMID:26893264
FAP	Fibroblast-like cell	BMP6	BMPR1A_BMPR2	0.000872586	0	BMP6_BMPR1A_BMPR2	BMP6 - (BMPR1A+BMPR2)	BMP	Secreted Signaling	KEGG: hsa04350; PMID:26893264
Endo	Type I	BMP6	BMPR1A_BMPR2	0.000206053	0	BMP6_BMPR1A_BMPR2	BMP6 - (BMPR1A+BMPR2)	BMP	Secreted Signaling	KEGG: hsa04350; PMID:26893264
FAP	Type I	BMP6	BMPR1A_BMPR2	0.00196763	0	BMP6_BMPR1A_BMPR2	BMP6 - (BMPR1A+BMPR2)	BMP	Secreted Signaling	KEGG: hsa04350; PMID:26893264
Endo	Type II	BMP6	BMPR1A_BMPR2	0.000196687	0	BMP6_BMPR1A_BMPR2	BMP6 - (BMPR1A+BMPR2)	BMP	Secreted Signaling	KEGG: hsa04350; PMID:26893264
FAP	Type II	BMP6	BMPR1A_BMPR2	0.00187833	0	BMP6_BMPR1A_BMPR2	BMP6 - (BMPR1A+BMPR2)	BMP	Secreted Signaling	KEGG: hsa04350; PMID:26893264
Type I	FAP	GDNF	GFRA1_RET	0.00130502	0	GDNF_GFRA1	GDNF - GFRA1	GDNF	Secreted Signaling	PMID: 11544105
Type II	FAP	GDNF	GFRA1_RET	0.0049851	0	GDNF_GFRA1	GDNF - GFRA1	GDNF	Secreted Signaling	PMID: 11544105
Type I	Fibroblast-like cell	GDNF	GFRA1_RET	0.000373609	0	GDNF_GFRA1	GDNF - GFRA1	GDNF	Secreted Signaling	PMID: 11544105
Type II	Fibroblast-like cell	GDNF	GFRA1_RET	0.00143092	0	GDNF_GFRA1	GDNF - GFRA1	GDNF	Secreted Signaling	PMID: 11544105
FAP	Endo	WNT9A	FZD4_LRP5	1.81144e-05	0	WNT9A_FZD4_LRP5	WNT9A - (FZD4+LRP5)	WNT	Secreted Signaling	KEGG: hsa04310; PMID: 23209147
Schwann cell	Endo	WNT9A	FZD4_LRP5	0.000129936	0	WNT9A_FZD4_LRP5	WNT9A - (FZD4+LRP5)	WNT	Secreted Signaling	KEGG: hsa04310; PMID: 23209147
Type I	Endo	WNT9A	FZD4_LRP5	7.30145e-05	0	WNT9A_FZD4_LRP5	WNT9A - (FZD4+LRP5)	WNT	Secreted Signaling	KEGG: hsa04310; PMID: 23209147
Type II	Endo	WNT9A	FZD4_LRP5	0.00071842	0	WNT9A_FZD4_LRP5	WNT9A - (FZD4+LRP5)	WNT	Secreted Signaling	KEGG: hsa04310; PMID: 23209147
FAP	FAP	WNT9A	FZD1_LRP6	1.61592e-05	0	WNT9A_FZD1_LRP6	WNT9A - (FZD1+LRP6)	WNT	Secreted Signaling	KEGG: hsa04310; PMID: 23209147
Schwann cell	FAP	WNT9A	FZD1_LRP6	0.000115911	0	WNT9A_FZD1_LRP6	WNT9A - (FZD1+LRP6)	WNT	Secreted Signaling	KEGG: hsa04310; PMID: 23209147
Type I	FAP	WNT9A	FZD1_LRP6	6.51337e-05	0	WNT9A_FZD1_LRP6	WNT9A - (FZD1+LRP6)	WNT	Secreted Signaling	KEGG: hsa04310; PMID: 23209147
Type II	FAP	WNT9A	FZD1_LRP6	0.000640875	0	WNT9A_FZD1_LRP6	WNT9A - (FZD1+LRP6)	WNT	Secreted Signaling	KEGG: hsa04310; PMID: 23209147
Schwann cell	Adipocyte	WNT9A	FZD4_LRP6	0.000773166	0.02	WNT9A_FZD4_LRP6	WNT9A - (FZD4+LRP6)	WNT	Secreted Signaling	KEGG: hsa04310; PMID: 23209147
Type II	Adipocyte	WNT9A	FZD4_LRP6	0.00426156	0	WNT9A_FZD4_LRP6	WNT9A - (FZD4+LRP6)	WNT	Secreted Signaling	KEGG: hsa04310; PMID: 23209147
Schwann cell	Endo	WNT9A	FZD4_LRP6	0.000476579	0	WNT9A_FZD4_LRP6	WNT9A - (FZD4+LRP6)	WNT	Secreted Signaling	KEGG: hsa04310; PMID: 23209147
Type I	Endo	WNT9A	FZD4_LRP6	0.000267852	0	WNT9A_FZD4_LRP6	WNT9A - (FZD4+LRP6)	WNT	Secreted Signaling	KEGG: hsa04310; PMID: 23209147
Type II	Endo	WNT9A	FZD4_LRP6	0.00262996	0	WNT9A_FZD4_LRP6	WNT9A - (FZD4+LRP6)	WNT	Secreted Signaling	KEGG: hsa04310; PMID: 23209147
Schwann cell	FAP	WNT9A	FZD4_LRP6	0.000311952	0.01	WNT9A_FZD4_LRP6	WNT9A - (FZD4+LRP6)	WNT	Secreted Signaling	KEGG: hsa04310; PMID: 23209147
Type II	FAP	WNT9A	FZD4_LRP6	0.00172268	0	WNT9A_FZD4_LRP6	WNT9A - (FZD4+LRP6)	WNT	Secreted Signaling	KEGG: hsa04310; PMID: 23209147
Type II	Pericyte	WNT9A	FZD4_LRP6	0.000859178	0	WNT9A_FZD4_LRP6	WNT9A - (FZD4+LRP6)	WNT	Secreted Signaling	KEGG: hsa04310; PMID: 23209147
Schwann cell	Fibroblast-like cell	WNT9A	FZD4_LRP6	0.000371713	0	WNT9A_FZD4_LRP6	WNT9A - (FZD4+LRP6)	WNT	Secreted Signaling	KEGG: hsa04310; PMID: 23209147
Type I	Fibroblast-like cell	WNT9A	FZD4_LRP6	0.000208909	0.04	WNT9A_FZD4_LRP6	WNT9A - (FZD4+LRP6)	WNT	Secreted Signaling	KEGG: hsa04310; PMID: 23209147
Type II	Fibroblast-like cell	WNT9A	FZD4_LRP6	0.00205175	0	WNT9A_FZD4_LRP6	WNT9A - (FZD4+LRP6)	WNT	Secreted Signaling	KEGG: hsa04310; PMID: 23209147
FAP	FAP	WNT5A	FZD1	3.90985e-05	0	WNT5A_FZD1	WNT5A - FZD1	ncWNT	Secreted Signaling	KEGG: hsa04310
Fibroblast-like cell	FAP	WNT5A	FZD1	3.10149e-05	0	WNT5A_FZD1	WNT5A - FZD1	ncWNT	Secreted Signaling	KEGG: hsa04310
FAP	Adipocyte	WNT5A	FZD4	0.00227665	0	WNT5A_FZD4	WNT5A - FZD4	ncWNT	Secreted Signaling	KEGG: hsa04310
Fibroblast-like cell	Adipocyte	WNT5A	FZD4	0.00180679	0	WNT5A_FZD4	WNT5A - FZD4	ncWNT	Secreted Signaling	KEGG: hsa04310
FAP	Endo	WNT5A	FZD4	0.000710567	0	WNT5A_FZD4	WNT5A - FZD4	ncWNT	Secreted Signaling	KEGG: hsa04310
Fibroblast-like cell	Endo	WNT5A	FZD4	0.000563736	0	WNT5A_FZD4	WNT5A - FZD4	ncWNT	Secreted Signaling	KEGG: hsa04310
FAP	FAP	WNT5A	FZD4	0.000283278	0	WNT5A_FZD4	WNT5A - FZD4	ncWNT	Secreted Signaling	KEGG: hsa04310
Fibroblast-like cell	FAP	WNT5A	FZD4	0.000224722	0	WNT5A_FZD4	WNT5A - FZD4	ncWNT	Secreted Signaling	KEGG: hsa04310
FAP	Pericyte	WNT5A	FZD4	0.000510765	0	WNT5A_FZD4	WNT5A - FZD4	ncWNT	Secreted Signaling	KEGG: hsa04310
Fibroblast-like cell	Pericyte	WNT5A	FZD4	0.000405204	0	WNT5A_FZD4	WNT5A - FZD4	ncWNT	Secreted Signaling	KEGG: hsa04310
FAP	SMC	WNT5A	FZD4	2.94186e-05	0	WNT5A_FZD4	WNT5A - FZD4	ncWNT	Secreted Signaling	KEGG: hsa04310
Fibroblast-like cell	SMC	WNT5A	FZD4	2.33363e-05	0	WNT5A_FZD4	WNT5A - FZD4	ncWNT	Secreted Signaling	KEGG: hsa04310
FAP	Fibroblast-like cell	WNT5A	FZD4	0.000245597	0	WNT5A_FZD4	WNT5A - FZD4	ncWNT	Secreted Signaling	KEGG: hsa04310
Fibroblast-like cell	Fibroblast-like cell	WNT5A	FZD4	0.000194828	0	WNT5A_FZD4	WNT5A - FZD4	ncWNT	Secreted Signaling	KEGG: hsa04310
FAP	Adipocyte	WNT5A	MCAM	0.00108454	0	WNT5A_MCAM	WNT5A - MCAM	ncWNT	Secreted Signaling	PMID: 24335906
Fibroblast-like cell	Adipocyte	WNT5A	MCAM	0.000860499	0	WNT5A_MCAM	WNT5A - MCAM	ncWNT	Secreted Signaling	PMID: 24335906
FAP	Endo	WNT5A	MCAM	0.000519498	0	WNT5A_MCAM	WNT5A - MCAM	ncWNT	Secreted Signaling	PMID: 24335906
Fibroblast-like cell	Endo	WNT5A	MCAM	0.000412133	0	WNT5A_MCAM	WNT5A - MCAM	ncWNT	Secreted Signaling	PMID: 24335906
FAP	Pericyte	WNT5A	MCAM	0.00170624	0	WNT5A_MCAM	WNT5A - MCAM	ncWNT	Secreted Signaling	PMID: 24335906
Fibroblast-like cell	Pericyte	WNT5A	MCAM	0.00135394	0	WNT5A_MCAM	WNT5A - MCAM	ncWNT	Secreted Signaling	PMID: 24335906
FAP	SMC	WNT5A	MCAM	0.0043559	0	WNT5A_MCAM	WNT5A - MCAM	ncWNT	Secreted Signaling	PMID: 24335906
Fibroblast-like cell	SMC	WNT5A	MCAM	0.0034584	0	WNT5A_MCAM	WNT5A - MCAM	ncWNT	Secreted Signaling	PMID: 24335906
Type II	Adipocyte	EGF	EGFR	0.0267621	0	EGF_EGFR	EGF - EGFR	EGF	Secreted Signaling	KEGG: hsa04012
Schwann cell	FAP	EGF	EGFR	0.0397268	0	EGF_EGFR	EGF - EGFR	EGF	Secreted Signaling	KEGG: hsa04012
Type I	FAP	EGF	EGFR	0.0479597	0	EGF_EGFR	EGF - EGFR	EGF	Secreted Signaling	KEGG: hsa04012
Type II	FAP	EGF	EGFR	0.0959511	0	EGF_EGFR	EGF - EGFR	EGF	Secreted Signaling	KEGG: hsa04012
Schwann cell	MuSC	EGF	EGFR	0.0228526	0	EGF_EGFR	EGF - EGFR	EGF	Secreted Signaling	KEGG: hsa04012
Type I	MuSC	EGF	EGFR	0.0276894	0	EGF_EGFR	EGF - EGFR	EGF	Secreted Signaling	KEGG: hsa04012
Type II	MuSC	EGF	EGFR	0.0566029	0	EGF_EGFR	EGF - EGFR	EGF	Secreted Signaling	KEGG: hsa04012
Type II	Pericyte	EGF	EGFR	0.015647	0	EGF_EGFR	EGF - EGFR	EGF	Secreted Signaling	KEGG: hsa04012
Schwann cell	Fibroblast-like cell	EGF	EGFR	0.0286021	0	EGF_EGFR	EGF - EGFR	EGF	Secreted Signaling	KEGG: hsa04012
Type I	Fibroblast-like cell	EGF	EGFR	0.0346126	0	EGF_EGFR	EGF - EGFR	EGF	Secreted Signaling	KEGG: hsa04012
Type II	Fibroblast-like cell	EGF	EGFR	0.0702334	0	EGF_EGFR	EGF - EGFR	EGF	Secreted Signaling	KEGG: hsa04012
Type I	Type II	EGF	EGFR	0.0175471	0	EGF_EGFR	EGF - EGFR	EGF	Secreted Signaling	KEGG: hsa04012
Type II	Type II	EGF	EGFR	0.036265	0	EGF_EGFR	EGF - EGFR	EGF	Secreted Signaling	KEGG: hsa04012
Lymphocyte	Adipocyte	AREG	EGFR	0.00459965	0	AREG_EGFR	AREG - EGFR	EGF	Secreted Signaling	KEGG: hsa04012
Myeloid cell	Adipocyte	AREG	EGFR	0.00113254	0	AREG_EGFR	AREG - EGFR	EGF	Secreted Signaling	KEGG: hsa04012
Lymphocyte	Endo	AREG	EGFR	0.0010597	0	AREG_EGFR	AREG - EGFR	EGF	Secreted Signaling	KEGG: hsa04012
Myeloid cell	Endo	AREG	EGFR	0.000260226	0	AREG_EGFR	AREG - EGFR	EGF	Secreted Signaling	KEGG: hsa04012
Lymphocyte	FAP	AREG	EGFR	0.0175229	0	AREG_EGFR	AREG - EGFR	EGF	Secreted Signaling	KEGG: hsa04012
Myeloid cell	FAP	AREG	EGFR	0.00435719	0	AREG_EGFR	AREG - EGFR	EGF	Secreted Signaling	KEGG: hsa04012
Lymphocyte	MuSC	AREG	EGFR	0.00998191	0	AREG_EGFR	AREG - EGFR	EGF	Secreted Signaling	KEGG: hsa04012
Myeloid cell	MuSC	AREG	EGFR	0.00246783	0	AREG_EGFR	AREG - EGFR	EGF	Secreted Signaling	KEGG: hsa04012
Lymphocyte	Pericyte	AREG	EGFR	0.00266408	0	AREG_EGFR	AREG - EGFR	EGF	Secreted Signaling	KEGG: hsa04012
Myeloid cell	Pericyte	AREG	EGFR	0.000654998	0	AREG_EGFR	AREG - EGFR	EGF	Secreted Signaling	KEGG: hsa04012
Lymphocyte	SMC	AREG	EGFR	0.00121266	0	AREG_EGFR	AREG - EGFR	EGF	Secreted Signaling	KEGG: hsa04012
Myeloid cell	SMC	AREG	EGFR	0.000297822	0	AREG_EGFR	AREG - EGFR	EGF	Secreted Signaling	KEGG: hsa04012
Lymphocyte	Fibroblast-like cell	AREG	EGFR	0.0125348	0	AREG_EGFR	AREG - EGFR	EGF	Secreted Signaling	KEGG: hsa04012
Myeloid cell	Fibroblast-like cell	AREG	EGFR	0.00310501	0	AREG_EGFR	AREG - EGFR	EGF	Secreted Signaling	KEGG: hsa04012
Lymphocyte	Type I	AREG	EGFR	1.83411e-05	0	AREG_EGFR	AREG - EGFR	EGF	Secreted Signaling	KEGG: hsa04012
Myeloid cell	Type I	AREG	EGFR	4.50039e-06	0	AREG_EGFR	AREG - EGFR	EGF	Secreted Signaling	KEGG: hsa04012
Lymphocyte	Type II	AREG	EGFR	0.00628375	0	AREG_EGFR	AREG - EGFR	EGF	Secreted Signaling	KEGG: hsa04012
Myeloid cell	Type II	AREG	EGFR	0.00154918	0	AREG_EGFR	AREG - EGFR	EGF	Secreted Signaling	KEGG: hsa04012
Endo	Adipocyte	HBEGF	EGFR	0.00149601	0	HBEGF_EGFR	HBEGF - EGFR	EGF	Secreted Signaling	KEGG: hsa04012
MuSC	Adipocyte	HBEGF	EGFR	0.000774645	0	HBEGF_EGFR	HBEGF - EGFR	EGF	Secreted Signaling	KEGG: hsa04012
Myeloid cell	Adipocyte	HBEGF	EGFR	0.00159713	0	HBEGF_EGFR	HBEGF - EGFR	EGF	Secreted Signaling	KEGG: hsa04012
Endo	Endo	HBEGF	EGFR	0.000343837	0	HBEGF_EGFR	HBEGF - EGFR	EGF	Secreted Signaling	KEGG: hsa04012
MuSC	Endo	HBEGF	EGFR	0.000177943	0	HBEGF_EGFR	HBEGF - EGFR	EGF	Secreted Signaling	KEGG: hsa04012
Myeloid cell	Endo	HBEGF	EGFR	0.000367108	0	HBEGF_EGFR	HBEGF - EGFR	EGF	Secreted Signaling	KEGG: hsa04012
Endo	FAP	HBEGF	EGFR	0.0057496	0	HBEGF_EGFR	HBEGF - EGFR	EGF	Secreted Signaling	KEGG: hsa04012
MuSC	FAP	HBEGF	EGFR	0.00298332	0	HBEGF_EGFR	HBEGF - EGFR	EGF	Secreted Signaling	KEGG: hsa04012
Myeloid cell	FAP	HBEGF	EGFR	0.00613649	0	HBEGF_EGFR	HBEGF - EGFR	EGF	Secreted Signaling	KEGG: hsa04012
Endo	MuSC	HBEGF	EGFR	0.00325845	0	HBEGF_EGFR	HBEGF - EGFR	EGF	Secreted Signaling	KEGG: hsa04012
MuSC	MuSC	HBEGF	EGFR	0.00168869	0	HBEGF_EGFR	HBEGF - EGFR	EGF	Secreted Signaling	KEGG: hsa04012
Myeloid cell	MuSC	HBEGF	EGFR	0.00347829	0	HBEGF_EGFR	HBEGF - EGFR	EGF	Secreted Signaling	KEGG: hsa04012
Endo	Pericyte	HBEGF	EGFR	0.000865342	0	HBEGF_EGFR	HBEGF - EGFR	EGF	Secreted Signaling	KEGG: hsa04012
MuSC	Pericyte	HBEGF	EGFR	0.000447945	0	HBEGF_EGFR	HBEGF - EGFR	EGF	Secreted Signaling	KEGG: hsa04012
Myeloid cell	Pericyte	HBEGF	EGFR	0.000923876	0	HBEGF_EGFR	HBEGF - EGFR	EGF	Secreted Signaling	KEGG: hsa04012
Endo	SMC	HBEGF	EGFR	0.000393508	0	HBEGF_EGFR	HBEGF - EGFR	EGF	Secreted Signaling	KEGG: hsa04012
MuSC	SMC	HBEGF	EGFR	0.000203653	0	HBEGF_EGFR	HBEGF - EGFR	EGF	Secreted Signaling	KEGG: hsa04012
Myeloid cell	SMC	HBEGF	EGFR	0.00042014	0	HBEGF_EGFR	HBEGF - EGFR	EGF	Secreted Signaling	KEGG: hsa04012
Endo	Fibroblast-like cell	HBEGF	EGFR	0.00409892	0	HBEGF_EGFR	HBEGF - EGFR	EGF	Secreted Signaling	KEGG: hsa04012
MuSC	Fibroblast-like cell	HBEGF	EGFR	0.00212513	0	HBEGF_EGFR	HBEGF - EGFR	EGF	Secreted Signaling	KEGG: hsa04012
Myeloid cell	Fibroblast-like cell	HBEGF	EGFR	0.00437522	0	HBEGF_EGFR	HBEGF - EGFR	EGF	Secreted Signaling	KEGG: hsa04012
Endo	Type I	HBEGF	EGFR	5.94687e-06	0	HBEGF_EGFR	HBEGF - EGFR	EGF	Secreted Signaling	KEGG: hsa04012
MuSC	Type I	HBEGF	EGFR	3.07713e-06	0	HBEGF_EGFR	HBEGF - EGFR	EGF	Secreted Signaling	KEGG: hsa04012
Myeloid cell	Type I	HBEGF	EGFR	6.34951e-06	0	HBEGF_EGFR	HBEGF - EGFR	EGF	Secreted Signaling	KEGG: hsa04012
Endo	Type II	HBEGF	EGFR	0.00204609	0	HBEGF_EGFR	HBEGF - EGFR	EGF	Secreted Signaling	KEGG: hsa04012
MuSC	Type II	HBEGF	EGFR	0.00105976	0	HBEGF_EGFR	HBEGF - EGFR	EGF	Secreted Signaling	KEGG: hsa04012
Myeloid cell	Type II	HBEGF	EGFR	0.00218432	0	HBEGF_EGFR	HBEGF - EGFR	EGF	Secreted Signaling	KEGG: hsa04012
Endo	Adipocyte	HBEGF	ERBB4	0.00107017	0	HBEGF_ERBB4	HBEGF - ERBB4	EGF	Secreted Signaling	KEGG: hsa04012
MuSC	Adipocyte	HBEGF	ERBB4	0.000554028	0	HBEGF_ERBB4	HBEGF - ERBB4	EGF	Secreted Signaling	KEGG: hsa04012
Myeloid cell	Adipocyte	HBEGF	ERBB4	0.00114254	0	HBEGF_ERBB4	HBEGF - ERBB4	EGF	Secreted Signaling	KEGG: hsa04012
Endo	Endo	HBEGF	ERBB4	8.00864e-05	0	HBEGF_ERBB4	HBEGF - ERBB4	EGF	Secreted Signaling	KEGG: hsa04012
MuSC	Endo	HBEGF	ERBB4	4.14411e-05	0	HBEGF_ERBB4	HBEGF - ERBB4	EGF	Secreted Signaling	KEGG: hsa04012
Myeloid cell	Endo	HBEGF	ERBB4	8.55082e-05	0	HBEGF_ERBB4	HBEGF - ERBB4	EGF	Secreted Signaling	KEGG: hsa04012
Endo	FAP	HBEGF	ERBB4	3.10803e-06	0	HBEGF_ERBB4	HBEGF - ERBB4	EGF	Secreted Signaling	KEGG: hsa04012
MuSC	FAP	HBEGF	ERBB4	1.6082e-06	0	HBEGF_ERBB4	HBEGF - ERBB4	EGF	Secreted Signaling	KEGG: hsa04012
Myeloid cell	FAP	HBEGF	ERBB4	3.31846e-06	0	HBEGF_ERBB4	HBEGF - ERBB4	EGF	Secreted Signaling	KEGG: hsa04012
Endo	Myeloid cell	HBEGF	ERBB4	1.52685e-05	0	HBEGF_ERBB4	HBEGF - ERBB4	EGF	Secreted Signaling	KEGG: hsa04012
MuSC	Myeloid cell	HBEGF	ERBB4	7.90052e-06	0	HBEGF_ERBB4	HBEGF - ERBB4	EGF	Secreted Signaling	KEGG: hsa04012
Myeloid cell	Myeloid cell	HBEGF	ERBB4	1.63023e-05	0	HBEGF_ERBB4	HBEGF - ERBB4	EGF	Secreted Signaling	KEGG: hsa04012
Endo	Pericyte	HBEGF	ERBB4	0.000134425	0	HBEGF_ERBB4	HBEGF - ERBB4	EGF	Secreted Signaling	KEGG: hsa04012
MuSC	Pericyte	HBEGF	ERBB4	6.95607e-05	0	HBEGF_ERBB4	HBEGF - ERBB4	EGF	Secreted Signaling	KEGG: hsa04012
Myeloid cell	Pericyte	HBEGF	ERBB4	0.000143525	0	HBEGF_ERBB4	HBEGF - ERBB4	EGF	Secreted Signaling	KEGG: hsa04012
Endo	Schwann cell	HBEGF	ERBB4	0.00411058	0	HBEGF_ERBB4	HBEGF - ERBB4	EGF	Secreted Signaling	KEGG: hsa04012
MuSC	Schwann cell	HBEGF	ERBB4	0.00213118	0	HBEGF_ERBB4	HBEGF - ERBB4	EGF	Secreted Signaling	KEGG: hsa04012
Myeloid cell	Schwann cell	HBEGF	ERBB4	0.00438767	0	HBEGF_ERBB4	HBEGF - ERBB4	EGF	Secreted Signaling	KEGG: hsa04012
Endo	SMC	HBEGF	ERBB4	0.000930504	0	HBEGF_ERBB4	HBEGF - ERBB4	EGF	Secreted Signaling	KEGG: hsa04012
MuSC	SMC	HBEGF	ERBB4	0.000481691	0	HBEGF_ERBB4	HBEGF - ERBB4	EGF	Secreted Signaling	KEGG: hsa04012
Myeloid cell	SMC	HBEGF	ERBB4	0.000993441	0	HBEGF_ERBB4	HBEGF - ERBB4	EGF	Secreted Signaling	KEGG: hsa04012
Endo	Fibroblast-like cell	HBEGF	ERBB4	0.000124006	0	HBEGF_ERBB4	HBEGF - ERBB4	EGF	Secreted Signaling	KEGG: hsa04012
MuSC	Fibroblast-like cell	HBEGF	ERBB4	6.4169e-05	0	HBEGF_ERBB4	HBEGF - ERBB4	EGF	Secreted Signaling	KEGG: hsa04012
Myeloid cell	Fibroblast-like cell	HBEGF	ERBB4	0.000132401	0	HBEGF_ERBB4	HBEGF - ERBB4	EGF	Secreted Signaling	KEGG: hsa04012
Endo	Type I	HBEGF	ERBB4	0.00341319	0	HBEGF_ERBB4	HBEGF - ERBB4	EGF	Secreted Signaling	KEGG: hsa04012
MuSC	Type I	HBEGF	ERBB4	0.00176902	0	HBEGF_ERBB4	HBEGF - ERBB4	EGF	Secreted Signaling	KEGG: hsa04012
Myeloid cell	Type I	HBEGF	ERBB4	0.00364344	0	HBEGF_ERBB4	HBEGF - ERBB4	EGF	Secreted Signaling	KEGG: hsa04012
Endo	Type II	HBEGF	ERBB4	0.00395902	0	HBEGF_ERBB4	HBEGF - ERBB4	EGF	Secreted Signaling	KEGG: hsa04012
MuSC	Type II	HBEGF	ERBB4	0.00205245	0	HBEGF_ERBB4	HBEGF - ERBB4	EGF	Secreted Signaling	KEGG: hsa04012
Myeloid cell	Type II	HBEGF	ERBB4	0.00422593	0	HBEGF_ERBB4	HBEGF - ERBB4	EGF	Secreted Signaling	KEGG: hsa04012
Schwann cell	Adipocyte	NRG1	ERBB4	0.000975443	0.01	NRG1_ERBB4	NRG1 - ERBB4	NRG	Secreted Signaling	KEGG: hsa04012
Schwann cell	Schwann cell	NRG1	ERBB4	0.00374775	0	NRG1_ERBB4	NRG1 - ERBB4	NRG	Secreted Signaling	KEGG: hsa04012
Schwann cell	SMC	NRG1	ERBB4	0.000848131	0.01	NRG1_ERBB4	NRG1 - ERBB4	NRG	Secreted Signaling	KEGG: hsa04012
Schwann cell	Type I	NRG1	ERBB4	0.00311172	0	NRG1_ERBB4	NRG1 - ERBB4	NRG	Secreted Signaling	KEGG: hsa04012
Schwann cell	Type II	NRG1	ERBB4	0.00360951	0	NRG1_ERBB4	NRG1 - ERBB4	NRG	Secreted Signaling	KEGG: hsa04012
Type I	Adipocyte	NRG2	ERBB4	0.000659951	0	NRG2_ERBB4	NRG2 - ERBB4	NRG	Secreted Signaling	KEGG: hsa04012
Type II	Adipocyte	NRG2	ERBB4	0.000264344	0	NRG2_ERBB4	NRG2 - ERBB4	NRG	Secreted Signaling	KEGG: hsa04012
Adipocyte	Schwann cell	NRG2	ERBB4	0.00295158	0	NRG2_ERBB4	NRG2 - ERBB4	NRG	Secreted Signaling	KEGG: hsa04012
Type I	Schwann cell	NRG2	ERBB4	0.00253787	0	NRG2_ERBB4	NRG2 - ERBB4	NRG	Secreted Signaling	KEGG: hsa04012
Type II	Schwann cell	NRG2	ERBB4	0.00101769	0	NRG2_ERBB4	NRG2 - ERBB4	NRG	Secreted Signaling	KEGG: hsa04012
Type I	SMC	NRG2	ERBB4	0.000573792	0	NRG2_ERBB4	NRG2 - ERBB4	NRG	Secreted Signaling	KEGG: hsa04012
Type II	SMC	NRG2	ERBB4	0.000229821	0.01	NRG2_ERBB4	NRG2 - ERBB4	NRG	Secreted Signaling	KEGG: hsa04012
Adipocyte	Type I	NRG2	ERBB4	0.00245034	0	NRG2_ERBB4	NRG2 - ERBB4	NRG	Secreted Signaling	KEGG: hsa04012
Type I	Type I	NRG2	ERBB4	0.00210674	0	NRG2_ERBB4	NRG2 - ERBB4	NRG	Secreted Signaling	KEGG: hsa04012
Type II	Type I	NRG2	ERBB4	0.000844591	0	NRG2_ERBB4	NRG2 - ERBB4	NRG	Secreted Signaling	KEGG: hsa04012
Adipocyte	Type II	NRG2	ERBB4	0.00284263	0	NRG2_ERBB4	NRG2 - ERBB4	NRG	Secreted Signaling	KEGG: hsa04012
Type I	Type II	NRG2	ERBB4	0.00244415	0	NRG2_ERBB4	NRG2 - ERBB4	NRG	Secreted Signaling	KEGG: hsa04012
Type II	Type II	NRG2	ERBB4	0.000980058	0	NRG2_ERBB4	NRG2 - ERBB4	NRG	Secreted Signaling	KEGG: hsa04012
Schwann cell	Adipocyte	NRG3	ERBB4	0.000249328	0	NRG3_ERBB4	NRG3 - ERBB4	NRG	Secreted Signaling	KEGG: hsa04012
Schwann cell	Endo	NRG3	ERBB4	1.86444e-05	0	NRG3_ERBB4	NRG3 - ERBB4	NRG	Secreted Signaling	KEGG: hsa04012
Schwann cell	FAP	NRG3	ERBB4	7.23516e-07	0	NRG3_ERBB4	NRG3 - ERBB4	NRG	Secreted Signaling	KEGG: hsa04012
Schwann cell	Myeloid cell	NRG3	ERBB4	3.55438e-06	0	NRG3_ERBB4	NRG3 - ERBB4	NRG	Secreted Signaling	KEGG: hsa04012
Schwann cell	Pericyte	NRG3	ERBB4	3.12959e-05	0	NRG3_ERBB4	NRG3 - ERBB4	NRG	Secreted Signaling	KEGG: hsa04012
Schwann cell	Schwann cell	NRG3	ERBB4	0.000959924	0	NRG3_ERBB4	NRG3 - ERBB4	NRG	Secreted Signaling	KEGG: hsa04012
Schwann cell	SMC	NRG3	ERBB4	0.000216766	0	NRG3_ERBB4	NRG3 - ERBB4	NRG	Secreted Signaling	KEGG: hsa04012
Schwann cell	Fibroblast-like cell	NRG3	ERBB4	2.887e-05	0	NRG3_ERBB4	NRG3 - ERBB4	NRG	Secreted Signaling	KEGG: hsa04012
Schwann cell	Type I	NRG3	ERBB4	0.000796639	0	NRG3_ERBB4	NRG3 - ERBB4	NRG	Secreted Signaling	KEGG: hsa04012
Schwann cell	Type II	NRG3	ERBB4	0.000924423	0	NRG3_ERBB4	NRG3 - ERBB4	NRG	Secreted Signaling	KEGG: hsa04012
Type I	Schwann cell	NRG4	ERBB4	0.00280703	0	NRG4_ERBB4	NRG4 - ERBB4	NRG	Secreted Signaling	KEGG: hsa04012
Type II	Schwann cell	NRG4	ERBB4	0.00527031	0	NRG4_ERBB4	NRG4 - ERBB4	NRG	Secreted Signaling	KEGG: hsa04012
Type I	Type I	NRG4	ERBB4	0.00233029	0	NRG4_ERBB4	NRG4 - ERBB4	NRG	Secreted Signaling	KEGG: hsa04012
Type II	Type I	NRG4	ERBB4	0.00437703	0	NRG4_ERBB4	NRG4 - ERBB4	NRG	Secreted Signaling	KEGG: hsa04012
Type I	Type II	NRG4	ERBB4	0.00270341	0	NRG4_ERBB4	NRG4 - ERBB4	NRG	Secreted Signaling	KEGG: hsa04012
Type II	Type II	NRG4	ERBB4	0.00507621	0	NRG4_ERBB4	NRG4 - ERBB4	NRG	Secreted Signaling	KEGG: hsa04012
Pericyte	Adipocyte	FGF1	FGFR1	0.00113925	0	FGF1_FGFR1	FGF1 - FGFR1	FGF	Secreted Signaling	PMC: 4393358
Pericyte	Endo	FGF1	FGFR1	0.000745024	0	FGF1_FGFR1	FGF1 - FGFR1	FGF	Secreted Signaling	PMC: 4393358
Pericyte	FAP	FGF1	FGFR1	0.00315603	0	FGF1_FGFR1	FGF1 - FGFR1	FGF	Secreted Signaling	PMC: 4393358
Pericyte	MuSC	FGF1	FGFR1	0.00109714	0	FGF1_FGFR1	FGF1 - FGFR1	FGF	Secreted Signaling	PMC: 4393358
Pericyte	Pericyte	FGF1	FGFR1	1.70785e-05	0	FGF1_FGFR1	FGF1 - FGFR1	FGF	Secreted Signaling	PMC: 4393358
Pericyte	SMC	FGF1	FGFR1	0.000632532	0	FGF1_FGFR1	FGF1 - FGFR1	FGF	Secreted Signaling	PMC: 4393358
Pericyte	Fibroblast-like cell	FGF1	FGFR1	0.00262078	0	FGF1_FGFR1	FGF1 - FGFR1	FGF	Secreted Signaling	PMC: 4393358
Pericyte	MuSC	FGF1	FGFR4	0.00111183	0	FGF1_FGFR4	FGF1 - FGFR4	FGF	Secreted Signaling	PMC: 4393358
Adipocyte	Adipocyte	FGF2	FGFR1	0.00409317	0	FGF2_FGFR1	FGF2 - FGFR1	FGF	Secreted Signaling	PMC: 4393358
Adipocyte	Endo	FGF2	FGFR1	0.0026795	0	FGF2_FGFR1	FGF2 - FGFR1	FGF	Secreted Signaling	PMC: 4393358
Adipocyte	FAP	FGF2	FGFR1	0.0112801	0	FGF2_FGFR1	FGF2 - FGFR1	FGF	Secreted Signaling	PMC: 4393358
Adipocyte	MuSC	FGF2	FGFR1	0.0039423	0	FGF2_FGFR1	FGF2 - FGFR1	FGF	Secreted Signaling	PMC: 4393358
Adipocyte	Pericyte	FGF2	FGFR1	6.15399e-05	0	FGF2_FGFR1	FGF2 - FGFR1	FGF	Secreted Signaling	PMC: 4393358
Adipocyte	SMC	FGF2	FGFR1	0.00227559	0	FGF2_FGFR1	FGF2 - FGFR1	FGF	Secreted Signaling	PMC: 4393358
Adipocyte	Fibroblast-like cell	FGF2	FGFR1	0.00938002	0	FGF2_FGFR1	FGF2 - FGFR1	FGF	Secreted Signaling	PMC: 4393358
Adipocyte	MuSC	FGF2	FGFR4	0.00399491	0	FGF2_FGFR4	FGF2 - FGFR4	FGF	Secreted Signaling	PMC: 4393358
MuSC	FAP	PDGFA	PDGFRA	0.000133931	0	PDGFA_PDGFRA	PDGFA - PDGFRA	PDGF	Secreted Signaling	PMID: 15207812
SMC	FAP	PDGFA	PDGFRA	0.00582659	0	PDGFA_PDGFRA	PDGFA - PDGFRA	PDGF	Secreted Signaling	PMID: 15207812
Type II	FAP	PDGFA	PDGFRA	0.00345811	0	PDGFA_PDGFRA	PDGFA - PDGFRA	PDGF	Secreted Signaling	PMID: 15207812
MuSC	Fibroblast-like cell	PDGFA	PDGFRA	9.24514e-05	0	PDGFA_PDGFRA	PDGFA - PDGFRA	PDGF	Secreted Signaling	PMID: 15207812
SMC	Fibroblast-like cell	PDGFA	PDGFRA	0.0040355	0	PDGFA_PDGFRA	PDGFA - PDGFRA	PDGF	Secreted Signaling	PMID: 15207812
Type II	Fibroblast-like cell	PDGFA	PDGFRA	0.00239043	0	PDGFA_PDGFRA	PDGFA - PDGFRA	PDGF	Secreted Signaling	PMID: 15207812
MuSC	FAP	PDGFA	PDGFRB	3.00277e-05	0	PDGFA_PDGFRB	PDGFA - PDGFRB	PDGF	Secreted Signaling	PMID: 15207812
SMC	FAP	PDGFA	PDGFRB	0.00131724	0	PDGFA_PDGFRB	PDGFA - PDGFRB	PDGF	Secreted Signaling	PMID: 15207812
Type II	FAP	PDGFA	PDGFRB	0.000778011	0	PDGFA_PDGFRB	PDGFA - PDGFRB	PDGF	Secreted Signaling	PMID: 15207812
MuSC	Pericyte	PDGFA	PDGFRB	0.000114714	0	PDGFA_PDGFRB	PDGFA - PDGFRB	PDGF	Secreted Signaling	PMID: 15207812
SMC	Pericyte	PDGFA	PDGFRB	0.00498715	0	PDGFA_PDGFRB	PDGFA - PDGFRB	PDGF	Secreted Signaling	PMID: 15207812
Type II	Pericyte	PDGFA	PDGFRB	0.00296108	0	PDGFA_PDGFRB	PDGFA - PDGFRB	PDGF	Secreted Signaling	PMID: 15207812
MuSC	SMC	PDGFA	PDGFRB	6.92282e-05	0	PDGFA_PDGFRB	PDGFA - PDGFRB	PDGF	Secreted Signaling	PMID: 15207812
SMC	SMC	PDGFA	PDGFRB	0.00302751	0	PDGFA_PDGFRB	PDGFA - PDGFRB	PDGF	Secreted Signaling	PMID: 15207812
Type II	SMC	PDGFA	PDGFRB	0.00179138	0	PDGFA_PDGFRB	PDGFA - PDGFRB	PDGF	Secreted Signaling	PMID: 15207812
MuSC	Fibroblast-like cell	PDGFA	PDGFRB	3.82423e-05	0	PDGFA_PDGFRB	PDGFA - PDGFRB	PDGF	Secreted Signaling	PMID: 15207812
SMC	Fibroblast-like cell	PDGFA	PDGFRB	0.00167651	0	PDGFA_PDGFRB	PDGFA - PDGFRB	PDGF	Secreted Signaling	PMID: 15207812
Type II	Fibroblast-like cell	PDGFA	PDGFRB	0.000990583	0	PDGFA_PDGFRB	PDGFA - PDGFRB	PDGF	Secreted Signaling	PMID: 15207812
Endo	FAP	PDGFB	PDGFRA	0.00452592	0	PDGFB_PDGFRA	PDGFB - PDGFRA	PDGF	Secreted Signaling	PMID: 15207812
Endo	Fibroblast-like cell	PDGFB	PDGFRA	0.00313178	0	PDGFB_PDGFRA	PDGFB - PDGFRA	PDGF	Secreted Signaling	PMID: 15207812
Endo	FAP	PDGFB	PDGFRB	0.00102085	0	PDGFB_PDGFRB	PDGFB - PDGFRB	PDGF	Secreted Signaling	PMID: 15207812
Endo	Pericyte	PDGFB	PDGFRB	0.0038746	0	PDGFB_PDGFRB	PDGFB - PDGFRB	PDGF	Secreted Signaling	PMID: 15207812
Endo	SMC	PDGFB	PDGFRB	0.0023483	0	PDGFB_PDGFRB	PDGFB - PDGFRB	PDGF	Secreted Signaling	PMID: 15207812
Endo	Fibroblast-like cell	PDGFB	PDGFRB	0.00129952	0	PDGFB_PDGFRB	PDGFB - PDGFRB	PDGF	Secreted Signaling	PMID: 15207812
Adipocyte	FAP	PDGFC	PDGFRA	0.00612639	0	PDGFC_PDGFRA	PDGFC - PDGFRA	PDGF	Secreted Signaling	PMID: 15207812
MuSC	FAP	PDGFC	PDGFRA	0.00153769	0	PDGFC_PDGFRA	PDGFC - PDGFRA	PDGF	Secreted Signaling	PMID: 15207812
Myeloid cell	FAP	PDGFC	PDGFRA	0.0012902	0	PDGFC_PDGFRA	PDGFC - PDGFRA	PDGF	Secreted Signaling	PMID: 15207812
Type I	FAP	PDGFC	PDGFRA	0.000436042	0	PDGFC_PDGFRA	PDGFC - PDGFRA	PDGF	Secreted Signaling	PMID: 15207812
Type II	FAP	PDGFC	PDGFRA	0.000496114	0	PDGFC_PDGFRA	PDGFC - PDGFRA	PDGF	Secreted Signaling	PMID: 15207812
Adipocyte	Fibroblast-like cell	PDGFC	PDGFRA	0.00424237	0	PDGFC_PDGFRA	PDGFC - PDGFRA	PDGF	Secreted Signaling	PMID: 15207812
MuSC	Fibroblast-like cell	PDGFC	PDGFRA	0.00106252	0	PDGFC_PDGFRA	PDGFC - PDGFRA	PDGF	Secreted Signaling	PMID: 15207812
Myeloid cell	Fibroblast-like cell	PDGFC	PDGFRA	0.000891025	0	PDGFC_PDGFRA	PDGFC - PDGFRA	PDGF	Secreted Signaling	PMID: 15207812
Type I	Fibroblast-like cell	PDGFC	PDGFRA	0.000301023	0	PDGFC_PDGFRA	PDGFC - PDGFRA	PDGF	Secreted Signaling	PMID: 15207812
Type II	Fibroblast-like cell	PDGFC	PDGFRA	0.000342503	0	PDGFC_PDGFRA	PDGFC - PDGFRA	PDGF	Secreted Signaling	PMID: 15207812
FAP	FAP	PDGFD	PDGFRB	0.00194296	0	PDGFD_PDGFRB	PDGFD - PDGFRB	PDGF	Secreted Signaling	PMID: 15207812
Fibroblast-like cell	FAP	PDGFD	PDGFRB	0.00137849	0	PDGFD_PDGFRB	PDGFD - PDGFRB	PDGF	Secreted Signaling	PMID: 15207812
FAP	Pericyte	PDGFD	PDGFRB	0.00732308	0	PDGFD_PDGFRB	PDGFD - PDGFRB	PDGF	Secreted Signaling	PMID: 15207812
Fibroblast-like cell	Pericyte	PDGFD	PDGFRB	0.0052165	0	PDGFD_PDGFRB	PDGFD - PDGFRB	PDGF	Secreted Signaling	PMID: 15207812
FAP	SMC	PDGFD	PDGFRB	0.00445869	0	PDGFD_PDGFRB	PDGFD - PDGFRB	PDGF	Secreted Signaling	PMID: 15207812
Fibroblast-like cell	SMC	PDGFD	PDGFRB	0.00316774	0	PDGFD_PDGFRB	PDGFD - PDGFRB	PDGF	Secreted Signaling	PMID: 15207812
FAP	Fibroblast-like cell	PDGFD	PDGFRB	0.00247208	0	PDGFD_PDGFRB	PDGFD - PDGFRB	PDGF	Secreted Signaling	PMID: 15207812
Fibroblast-like cell	Fibroblast-like cell	PDGFD	PDGFRB	0.0017544	0	PDGFD_PDGFRB	PDGFD - PDGFRB	PDGF	Secreted Signaling	PMID: 15207812
Adipocyte	Endo	VEGFA	FLT1	0.0122998	0	VEGFA_VEGFR1	VEGFA - VEGFR1	VEGF	Secreted Signaling	KEGG: hsa04370; PMID: 16633338
MuSC	Endo	VEGFA	FLT1	0.00070645	0	VEGFA_VEGFR1	VEGFA - VEGFR1	VEGF	Secreted Signaling	KEGG: hsa04370; PMID: 16633338
Myeloid cell	Endo	VEGFA	FLT1	0.00288112	0	VEGFA_VEGFR1	VEGFA - VEGFR1	VEGF	Secreted Signaling	KEGG: hsa04370; PMID: 16633338
Schwann cell	Endo	VEGFA	FLT1	0.0248172	0	VEGFA_VEGFR1	VEGFA - VEGFR1	VEGF	Secreted Signaling	KEGG: hsa04370; PMID: 16633338
SMC	Endo	VEGFA	FLT1	0.000898242	0	VEGFA_VEGFR1	VEGFA - VEGFR1	VEGF	Secreted Signaling	KEGG: hsa04370; PMID: 16633338
Fibroblast-like cell	Endo	VEGFA	FLT1	0.00330221	0	VEGFA_VEGFR1	VEGFA - VEGFR1	VEGF	Secreted Signaling	KEGG: hsa04370; PMID: 16633338
Type I	Endo	VEGFA	FLT1	0.0341097	0	VEGFA_VEGFR1	VEGFA - VEGFR1	VEGF	Secreted Signaling	KEGG: hsa04370; PMID: 16633338
Type II	Endo	VEGFA	FLT1	0.0314969	0	VEGFA_VEGFR1	VEGFA - VEGFR1	VEGF	Secreted Signaling	KEGG: hsa04370; PMID: 16633338
Adipocyte	Pericyte	VEGFA	FLT1	0.00609508	0	VEGFA_VEGFR1	VEGFA - VEGFR1	VEGF	Secreted Signaling	KEGG: hsa04370; PMID: 16633338
MuSC	Pericyte	VEGFA	FLT1	0.000348015	0	VEGFA_VEGFR1	VEGFA - VEGFR1	VEGF	Secreted Signaling	KEGG: hsa04370; PMID: 16633338
Myeloid cell	Pericyte	VEGFA	FLT1	0.00142088	0	VEGFA_VEGFR1	VEGFA - VEGFR1	VEGF	Secreted Signaling	KEGG: hsa04370; PMID: 16633338
Schwann cell	Pericyte	VEGFA	FLT1	0.0123771	0	VEGFA_VEGFR1	VEGFA - VEGFR1	VEGF	Secreted Signaling	KEGG: hsa04370; PMID: 16633338
SMC	Pericyte	VEGFA	FLT1	0.000442539	0	VEGFA_VEGFR1	VEGFA - VEGFR1	VEGF	Secreted Signaling	KEGG: hsa04370; PMID: 16633338
Fibroblast-like cell	Pericyte	VEGFA	FLT1	0.0016289	0	VEGFA_VEGFR1	VEGFA - VEGFR1	VEGF	Secreted Signaling	KEGG: hsa04370; PMID: 16633338
Type I	Pericyte	VEGFA	FLT1	0.0170932	0	VEGFA_VEGFR1	VEGFA - VEGFR1	VEGF	Secreted Signaling	KEGG: hsa04370; PMID: 16633338
Type II	Pericyte	VEGFA	FLT1	0.0157626	0	VEGFA_VEGFR1	VEGFA - VEGFR1	VEGF	Secreted Signaling	KEGG: hsa04370; PMID: 16633338
Adipocyte	Endo	VEGFA	KDR	0.000479909	0	VEGFA_VEGFR2	VEGFA - VEGFR2	VEGF	Secreted Signaling	KEGG: hsa04370; PMID: 16633338
MuSC	Endo	VEGFA	KDR	2.72565e-05	0	VEGFA_VEGFR2	VEGFA - VEGFR2	VEGF	Secreted Signaling	KEGG: hsa04370; PMID: 16633338
Myeloid cell	Endo	VEGFA	KDR	0.000111394	0	VEGFA_VEGFR2	VEGFA - VEGFR2	VEGF	Secreted Signaling	KEGG: hsa04370; PMID: 16633338
Schwann cell	Endo	VEGFA	KDR	0.000980244	0	VEGFA_VEGFR2	VEGFA - VEGFR2	VEGF	Secreted Signaling	KEGG: hsa04370; PMID: 16633338
SMC	Endo	VEGFA	KDR	3.46627e-05	0	VEGFA_VEGFR2	VEGFA - VEGFR2	VEGF	Secreted Signaling	KEGG: hsa04370; PMID: 16633338
Fibroblast-like cell	Endo	VEGFA	KDR	0.000127726	0	VEGFA_VEGFR2	VEGFA - VEGFR2	VEGF	Secreted Signaling	KEGG: hsa04370; PMID: 16633338
Type I	Endo	VEGFA	KDR	0.00135973	0	VEGFA_VEGFR2	VEGFA - VEGFR2	VEGF	Secreted Signaling	KEGG: hsa04370; PMID: 16633338
Type II	Endo	VEGFA	KDR	0.00125232	0	VEGFA_VEGFR2	VEGFA - VEGFR2	VEGF	Secreted Signaling	KEGG: hsa04370; PMID: 16633338
Adipocyte	Endo	VEGFB	FLT1	0.0101229	0	VEGFB_VEGFR1	VEGFB - VEGFR1	VEGF	Secreted Signaling	KEGG: hsa04370; PMID: 16633338
FAP	Endo	VEGFB	FLT1	0.00696611	0	VEGFB_VEGFR1	VEGFB - VEGFR1	VEGF	Secreted Signaling	KEGG: hsa04370; PMID: 16633338
MuSC	Endo	VEGFB	FLT1	0.00227968	0	VEGFB_VEGFR1	VEGFB - VEGFR1	VEGF	Secreted Signaling	KEGG: hsa04370; PMID: 16633338
SMC	Endo	VEGFB	FLT1	0.00773333	0	VEGFB_VEGFR1	VEGFB - VEGFR1	VEGF	Secreted Signaling	KEGG: hsa04370; PMID: 16633338
Fibroblast-like cell	Endo	VEGFB	FLT1	0.0088962	0	VEGFB_VEGFR1	VEGFB - VEGFR1	VEGF	Secreted Signaling	KEGG: hsa04370; PMID: 16633338
Adipocyte	Pericyte	VEGFB	FLT1	0.00501074	0	VEGFB_VEGFR1	VEGFB - VEGFR1	VEGF	Secreted Signaling	KEGG: hsa04370; PMID: 16633338
FAP	Pericyte	VEGFB	FLT1	0.00344262	0	VEGFB_VEGFR1	VEGFB - VEGFR1	VEGF	Secreted Signaling	KEGG: hsa04370; PMID: 16633338
MuSC	Pericyte	VEGFB	FLT1	0.00112393	0	VEGFB_VEGFR1	VEGFB - VEGFR1	VEGF	Secreted Signaling	KEGG: hsa04370; PMID: 16633338
SMC	Pericyte	VEGFB	FLT1	0.00382327	0	VEGFB_VEGFR1	VEGFB - VEGFR1	VEGF	Secreted Signaling	KEGG: hsa04370; PMID: 16633338
Fibroblast-like cell	Pericyte	VEGFB	FLT1	0.00440079	0	VEGFB_VEGFR1	VEGFB - VEGFR1	VEGF	Secreted Signaling	KEGG: hsa04370; PMID: 16633338
Type I	Endo	VEGFD	KDR	0.000136021	0	VEGFD_VEGFR2	VEGFD - VEGFR2	VEGF	Secreted Signaling	KEGG: hsa04370; PMID: 16633338
Type II	Endo	VEGFD	KDR	0.000394068	0	VEGFD_VEGFR2	VEGFD - VEGFR2	VEGF	Secreted Signaling	KEGG: hsa04370; PMID: 16633338
FAP	Endo	PGF	FLT1	0.0279358	0	PGF_VEGFR1	PGF - VEGFR1	VEGF	Secreted Signaling	KEGG: hsa04370; PMID: 16633338
SMC	Endo	PGF	FLT1	0.00175706	0	PGF_VEGFR1	PGF - VEGFR1	VEGF	Secreted Signaling	KEGG: hsa04370; PMID: 16633338
Fibroblast-like cell	Endo	PGF	FLT1	0.00590942	0	PGF_VEGFR1	PGF - VEGFR1	VEGF	Secreted Signaling	KEGG: hsa04370; PMID: 16633338
FAP	Pericyte	PGF	FLT1	0.0139548	0	PGF_VEGFR1	PGF - VEGFR1	VEGF	Secreted Signaling	KEGG: hsa04370; PMID: 16633338
SMC	Pericyte	PGF	FLT1	0.000866031	0	PGF_VEGFR1	PGF - VEGFR1	VEGF	Secreted Signaling	KEGG: hsa04370; PMID: 16633338
Fibroblast-like cell	Pericyte	PGF	FLT1	0.00291884	0	PGF_VEGFR1	PGF - VEGFR1	VEGF	Secreted Signaling	KEGG: hsa04370; PMID: 16633338
Adipocyte	Endo	VEGFA	FLT1_KDR	0.00262703	0	VEGFA_VEGFR1R2	VEGFA - VEGFR1R2	VEGF	Secreted Signaling	PMID: 16633338
MuSC	Endo	VEGFA	FLT1_KDR	0.000149505	0	VEGFA_VEGFR1R2	VEGFA - VEGFR1R2	VEGF	Secreted Signaling	PMID: 16633338
Myeloid cell	Endo	VEGFA	FLT1_KDR	0.000610777	0	VEGFA_VEGFR1R2	VEGFA - VEGFR1R2	VEGF	Secreted Signaling	PMID: 16633338
Schwann cell	Endo	VEGFA	FLT1_KDR	0.00535388	0	VEGFA_VEGFR1R2	VEGFA - VEGFR1R2	VEGF	Secreted Signaling	PMID: 16633338
SMC	Endo	VEGFA	FLT1_KDR	0.000190123	0	VEGFA_VEGFR1R2	VEGFA - VEGFR1R2	VEGF	Secreted Signaling	PMID: 16633338
Fibroblast-like cell	Endo	VEGFA	FLT1_KDR	0.000700278	0	VEGFA_VEGFR1R2	VEGFA - VEGFR1R2	VEGF	Secreted Signaling	PMID: 16633338
Type I	Endo	VEGFA	FLT1_KDR	0.00741397	0	VEGFA_VEGFR1R2	VEGFA - VEGFR1R2	VEGF	Secreted Signaling	PMID: 16633338
Type II	Endo	VEGFA	FLT1_KDR	0.00683161	0	VEGFA_VEGFR1R2	VEGFA - VEGFR1R2	VEGF	Secreted Signaling	PMID: 16633338
Adipocyte	Endo	IGF1	IGF1R	0.00068234	0	IGF1_IGF1R	IGF1 - IGF1R	IGF	Secreted Signaling	PMID: 14604834
FAP	Endo	IGF1	IGF1R	0.00544684	0	IGF1_IGF1R	IGF1 - IGF1R	IGF	Secreted Signaling	PMID: 14604834
MuSC	Endo	IGF1	IGF1R	0.00241613	0	IGF1_IGF1R	IGF1 - IGF1R	IGF	Secreted Signaling	PMID: 14604834
Fibroblast-like cell	Endo	IGF1	IGF1R	0.00309958	0	IGF1_IGF1R	IGF1 - IGF1R	IGF	Secreted Signaling	PMID: 14604834
Adipocyte	FAP	IGF1	IGF1R	0.00121997	0	IGF1_IGF1R	IGF1 - IGF1R	IGF	Secreted Signaling	PMID: 14604834
FAP	FAP	IGF1	IGF1R	0.00967762	0	IGF1_IGF1R	IGF1 - IGF1R	IGF	Secreted Signaling	PMID: 14604834
MuSC	FAP	IGF1	IGF1R	0.00430538	0	IGF1_IGF1R	IGF1 - IGF1R	IGF	Secreted Signaling	PMID: 14604834
Fibroblast-like cell	FAP	IGF1	IGF1R	0.00552125	0	IGF1_IGF1R	IGF1 - IGF1R	IGF	Secreted Signaling	PMID: 14604834
Adipocyte	MuSC	IGF1	IGF1R	0.000212799	0.01	IGF1_IGF1R	IGF1 - IGF1R	IGF	Secreted Signaling	PMID: 14604834
FAP	MuSC	IGF1	IGF1R	0.00170683	0	IGF1_IGF1R	IGF1 - IGF1R	IGF	Secreted Signaling	PMID: 14604834
MuSC	MuSC	IGF1	IGF1R	0.000755431	0	IGF1_IGF1R	IGF1 - IGF1R	IGF	Secreted Signaling	PMID: 14604834
Fibroblast-like cell	MuSC	IGF1	IGF1R	0.000969388	0	IGF1_IGF1R	IGF1 - IGF1R	IGF	Secreted Signaling	PMID: 14604834
Adipocyte	Pericyte	IGF1	IGF1R	0.000367121	0.01	IGF1_IGF1R	IGF1 - IGF1R	IGF	Secreted Signaling	PMID: 14604834
FAP	Pericyte	IGF1	IGF1R	0.00293929	0	IGF1_IGF1R	IGF1 - IGF1R	IGF	Secreted Signaling	PMID: 14604834
MuSC	Pericyte	IGF1	IGF1R	0.00130201	0	IGF1_IGF1R	IGF1 - IGF1R	IGF	Secreted Signaling	PMID: 14604834
Fibroblast-like cell	Pericyte	IGF1	IGF1R	0.0016706	0	IGF1_IGF1R	IGF1 - IGF1R	IGF	Secreted Signaling	PMID: 14604834
Adipocyte	Schwann cell	IGF1	IGF1R	0.00021351	0.01	IGF1_IGF1R	IGF1 - IGF1R	IGF	Secreted Signaling	PMID: 14604834
FAP	Schwann cell	IGF1	IGF1R	0.00171478	0	IGF1_IGF1R	IGF1 - IGF1R	IGF	Secreted Signaling	PMID: 14604834
MuSC	Schwann cell	IGF1	IGF1R	0.000758488	0	IGF1_IGF1R	IGF1 - IGF1R	IGF	Secreted Signaling	PMID: 14604834
Fibroblast-like cell	Schwann cell	IGF1	IGF1R	0.000973384	0	IGF1_IGF1R	IGF1 - IGF1R	IGF	Secreted Signaling	PMID: 14604834
Adipocyte	SMC	IGF1	IGF1R	0.000311666	0.01	IGF1_IGF1R	IGF1 - IGF1R	IGF	Secreted Signaling	PMID: 14604834
FAP	SMC	IGF1	IGF1R	0.00249675	0	IGF1_IGF1R	IGF1 - IGF1R	IGF	Secreted Signaling	PMID: 14604834
MuSC	SMC	IGF1	IGF1R	0.00110568	0	IGF1_IGF1R	IGF1 - IGF1R	IGF	Secreted Signaling	PMID: 14604834
Fibroblast-like cell	SMC	IGF1	IGF1R	0.00141874	0	IGF1_IGF1R	IGF1 - IGF1R	IGF	Secreted Signaling	PMID: 14604834
Adipocyte	Fibroblast-like cell	IGF1	IGF1R	0.000725304	0	IGF1_IGF1R	IGF1 - IGF1R	IGF	Secreted Signaling	PMID: 14604834
FAP	Fibroblast-like cell	IGF1	IGF1R	0.00578157	0	IGF1_IGF1R	IGF1 - IGF1R	IGF	Secreted Signaling	PMID: 14604834
MuSC	Fibroblast-like cell	IGF1	IGF1R	0.00256631	0	IGF1_IGF1R	IGF1 - IGF1R	IGF	Secreted Signaling	PMID: 14604834
Fibroblast-like cell	Fibroblast-like cell	IGF1	IGF1R	0.00329197	0	IGF1_IGF1R	IGF1 - IGF1R	IGF	Secreted Signaling	PMID: 14604834
Adipocyte	Type I	IGF1	IGF1R	0.00135673	0	IGF1_IGF1R	IGF1 - IGF1R	IGF	Secreted Signaling	PMID: 14604834
FAP	Type I	IGF1	IGF1R	0.0107824	0	IGF1_IGF1R	IGF1 - IGF1R	IGF	Secreted Signaling	PMID: 14604834
MuSC	Type I	IGF1	IGF1R	0.00479276	0	IGF1_IGF1R	IGF1 - IGF1R	IGF	Secreted Signaling	PMID: 14604834
Fibroblast-like cell	Type I	IGF1	IGF1R	0.00614693	0	IGF1_IGF1R	IGF1 - IGF1R	IGF	Secreted Signaling	PMID: 14604834
Adipocyte	Type II	IGF1	IGF1R	0.00166334	0	IGF1_IGF1R	IGF1 - IGF1R	IGF	Secreted Signaling	PMID: 14604834
FAP	Type II	IGF1	IGF1R	0.0131822	0	IGF1_IGF1R	IGF1 - IGF1R	IGF	Secreted Signaling	PMID: 14604834
MuSC	Type II	IGF1	IGF1R	0.00586707	0	IGF1_IGF1R	IGF1 - IGF1R	IGF	Secreted Signaling	PMID: 14604834
Fibroblast-like cell	Type II	IGF1	IGF1R	0.00752357	0	IGF1_IGF1R	IGF1 - IGF1R	IGF	Secreted Signaling	PMID: 14604834
Endo	Endo	IGF2	IGF1R	0.00459019	0	IGF2_IGF1R	IGF2 - IGF1R	IGF	Secreted Signaling	PMID: 14604834
FAP	Endo	IGF2	IGF1R	0.00342521	0	IGF2_IGF1R	IGF2 - IGF1R	IGF	Secreted Signaling	PMID: 14604834
MuSC	Endo	IGF2	IGF1R	6.51169e-05	0	IGF2_IGF1R	IGF2 - IGF1R	IGF	Secreted Signaling	PMID: 14604834
Pericyte	Endo	IGF2	IGF1R	0.000930956	0	IGF2_IGF1R	IGF2 - IGF1R	IGF	Secreted Signaling	PMID: 14604834
SMC	Endo	IGF2	IGF1R	0.00056091	0	IGF2_IGF1R	IGF2 - IGF1R	IGF	Secreted Signaling	PMID: 14604834
Fibroblast-like cell	Endo	IGF2	IGF1R	0.000644566	0	IGF2_IGF1R	IGF2 - IGF1R	IGF	Secreted Signaling	PMID: 14604834
Endo	FAP	IGF2	IGF1R	0.00816435	0	IGF2_IGF1R	IGF2 - IGF1R	IGF	Secreted Signaling	PMID: 14604834
FAP	FAP	IGF2	IGF1R	0.00610144	0	IGF2_IGF1R	IGF2 - IGF1R	IGF	Secreted Signaling	PMID: 14604834
MuSC	FAP	IGF2	IGF1R	0.000116492	0	IGF2_IGF1R	IGF2 - IGF1R	IGF	Secreted Signaling	PMID: 14604834
Pericyte	FAP	IGF2	IGF1R	0.00166329	0	IGF2_IGF1R	IGF2 - IGF1R	IGF	Secreted Signaling	PMID: 14604834
SMC	FAP	IGF2	IGF1R	0.00100267	0	IGF2_IGF1R	IGF2 - IGF1R	IGF	Secreted Signaling	PMID: 14604834
Fibroblast-like cell	FAP	IGF2	IGF1R	0.00115218	0	IGF2_IGF1R	IGF2 - IGF1R	IGF	Secreted Signaling	PMID: 14604834
Endo	MuSC	IGF2	IGF1R	0.0014372	0	IGF2_IGF1R	IGF2 - IGF1R	IGF	Secreted Signaling	PMID: 14604834
FAP	MuSC	IGF2	IGF1R	0.00107121	0	IGF2_IGF1R	IGF2 - IGF1R	IGF	Secreted Signaling	PMID: 14604834
MuSC	MuSC	IGF2	IGF1R	2.02988e-05	0	IGF2_IGF1R	IGF2 - IGF1R	IGF	Secreted Signaling	PMID: 14604834
Pericyte	MuSC	IGF2	IGF1R	0.00029049	0	IGF2_IGF1R	IGF2 - IGF1R	IGF	Secreted Signaling	PMID: 14604834
SMC	MuSC	IGF2	IGF1R	0.000174954	0	IGF2_IGF1R	IGF2 - IGF1R	IGF	Secreted Signaling	PMID: 14604834
Fibroblast-like cell	MuSC	IGF2	IGF1R	0.000201052	0	IGF2_IGF1R	IGF2 - IGF1R	IGF	Secreted Signaling	PMID: 14604834
Endo	Pericyte	IGF2	IGF1R	0.00247575	0	IGF2_IGF1R	IGF2 - IGF1R	IGF	Secreted Signaling	PMID: 14604834
FAP	Pericyte	IGF2	IGF1R	0.00184609	0	IGF2_IGF1R	IGF2 - IGF1R	IGF	Secreted Signaling	PMID: 14604834
MuSC	Pericyte	IGF2	IGF1R	3.50253e-05	0	IGF2_IGF1R	IGF2 - IGF1R	IGF	Secreted Signaling	PMID: 14604834
Pericyte	Pericyte	IGF2	IGF1R	0.000501051	0	IGF2_IGF1R	IGF2 - IGF1R	IGF	Secreted Signaling	PMID: 14604834
SMC	Pericyte	IGF2	IGF1R	0.000301814	0	IGF2_IGF1R	IGF2 - IGF1R	IGF	Secreted Signaling	PMID: 14604834
Fibroblast-like cell	Pericyte	IGF2	IGF1R	0.000346834	0	IGF2_IGF1R	IGF2 - IGF1R	IGF	Secreted Signaling	PMID: 14604834
Endo	Schwann cell	IGF2	IGF1R	0.00144357	0	IGF2_IGF1R	IGF2 - IGF1R	IGF	Secreted Signaling	PMID: 14604834
FAP	Schwann cell	IGF2	IGF1R	0.00107562	0	IGF2_IGF1R	IGF2 - IGF1R	IGF	Secreted Signaling	PMID: 14604834
MuSC	Schwann cell	IGF2	IGF1R	2.03641e-05	0	IGF2_IGF1R	IGF2 - IGF1R	IGF	Secreted Signaling	PMID: 14604834
Pericyte	Schwann cell	IGF2	IGF1R	0.000291504	0	IGF2_IGF1R	IGF2 - IGF1R	IGF	Secreted Signaling	PMID: 14604834
SMC	Schwann cell	IGF2	IGF1R	0.000175545	0	IGF2_IGF1R	IGF2 - IGF1R	IGF	Secreted Signaling	PMID: 14604834
Fibroblast-like cell	Schwann cell	IGF2	IGF1R	0.000201734	0	IGF2_IGF1R	IGF2 - IGF1R	IGF	Secreted Signaling	PMID: 14604834
Endo	SMC	IGF2	IGF1R	0.00210279	0	IGF2_IGF1R	IGF2 - IGF1R	IGF	Secreted Signaling	PMID: 14604834
FAP	SMC	IGF2	IGF1R	0.00156777	0	IGF2_IGF1R	IGF2 - IGF1R	IGF	Secreted Signaling	PMID: 14604834
MuSC	SMC	IGF2	IGF1R	2.9733e-05	0	IGF2_IGF1R	IGF2 - IGF1R	IGF	Secreted Signaling	PMID: 14604834
Pericyte	SMC	IGF2	IGF1R	0.000425394	0	IGF2_IGF1R	IGF2 - IGF1R	IGF	Secreted Signaling	PMID: 14604834
SMC	SMC	IGF2	IGF1R	0.000256229	0	IGF2_IGF1R	IGF2 - IGF1R	IGF	Secreted Signaling	PMID: 14604834
Fibroblast-like cell	SMC	IGF2	IGF1R	0.000294449	0	IGF2_IGF1R	IGF2 - IGF1R	IGF	Secreted Signaling	PMID: 14604834
Endo	Fibroblast-like cell	IGF2	IGF1R	0.00487346	0	IGF2_IGF1R	IGF2 - IGF1R	IGF	Secreted Signaling	PMID: 14604834
FAP	Fibroblast-like cell	IGF2	IGF1R	0.00363784	0	IGF2_IGF1R	IGF2 - IGF1R	IGF	Secreted Signaling	PMID: 14604834
MuSC	Fibroblast-like cell	IGF2	IGF1R	6.92263e-05	0	IGF2_IGF1R	IGF2 - IGF1R	IGF	Secreted Signaling	PMID: 14604834
Pericyte	Fibroblast-like cell	IGF2	IGF1R	0.000989416	0	IGF2_IGF1R	IGF2 - IGF1R	IGF	Secreted Signaling	PMID: 14604834
SMC	Fibroblast-like cell	IGF2	IGF1R	0.000596203	0	IGF2_IGF1R	IGF2 - IGF1R	IGF	Secreted Signaling	PMID: 14604834
Fibroblast-like cell	Fibroblast-like cell	IGF2	IGF1R	0.000685118	0	IGF2_IGF1R	IGF2 - IGF1R	IGF	Secreted Signaling	PMID: 14604834
Endo	Type I	IGF2	IGF1R	0.00909351	0	IGF2_IGF1R	IGF2 - IGF1R	IGF	Secreted Signaling	PMID: 14604834
FAP	Type I	IGF2	IGF1R	0.00679282	0	IGF2_IGF1R	IGF2 - IGF1R	IGF	Secreted Signaling	PMID: 14604834
MuSC	Type I	IGF2	IGF1R	0.000129529	0	IGF2_IGF1R	IGF2 - IGF1R	IGF	Secreted Signaling	PMID: 14604834
Pericyte	Type I	IGF2	IGF1R	0.00185014	0	IGF2_IGF1R	IGF2 - IGF1R	IGF	Secreted Signaling	PMID: 14604834
SMC	Type I	IGF2	IGF1R	0.00111514	0	IGF2_IGF1R	IGF2 - IGF1R	IGF	Secreted Signaling	PMID: 14604834
Fibroblast-like cell	Type I	IGF2	IGF1R	0.00128142	0	IGF2_IGF1R	IGF2 - IGF1R	IGF	Secreted Signaling	PMID: 14604834
Endo	Type II	IGF2	IGF1R	0.0111227	0	IGF2_IGF1R	IGF2 - IGF1R	IGF	Secreted Signaling	PMID: 14604834
FAP	Type II	IGF2	IGF1R	0.00831419	0	IGF2_IGF1R	IGF2 - IGF1R	IGF	Secreted Signaling	PMID: 14604834
MuSC	Type II	IGF2	IGF1R	0.000158843	0	IGF2_IGF1R	IGF2 - IGF1R	IGF	Secreted Signaling	PMID: 14604834
Pericyte	Type II	IGF2	IGF1R	0.00226754	0	IGF2_IGF1R	IGF2 - IGF1R	IGF	Secreted Signaling	PMID: 14604834
SMC	Type II	IGF2	IGF1R	0.00136703	0	IGF2_IGF1R	IGF2 - IGF1R	IGF	Secreted Signaling	PMID: 14604834
Fibroblast-like cell	Type II	IGF2	IGF1R	0.00157085	0	IGF2_IGF1R	IGF2 - IGF1R	IGF	Secreted Signaling	PMID: 14604834
Endo	Adipocyte	IGF2	IGF2R	0.00837031	0	IGF2_IGF2R	IGF2 - IGF2R	IGF	Secreted Signaling	PMID: 14604834
FAP	Adipocyte	IGF2	IGF2R	0.00625138	0	IGF2_IGF2R	IGF2 - IGF2R	IGF	Secreted Signaling	PMID: 14604834
MuSC	Adipocyte	IGF2	IGF2R	0.000119139	0	IGF2_IGF2R	IGF2 - IGF2R	IGF	Secreted Signaling	PMID: 14604834
Pericyte	Adipocyte	IGF2	IGF2R	0.00170202	0	IGF2_IGF2R	IGF2 - IGF2R	IGF	Secreted Signaling	PMID: 14604834
SMC	Adipocyte	IGF2	IGF2R	0.00102579	0	IGF2_IGF2R	IGF2 - IGF2R	IGF	Secreted Signaling	PMID: 14604834
Fibroblast-like cell	Adipocyte	IGF2	IGF2R	0.00117876	0	IGF2_IGF2R	IGF2 - IGF2R	IGF	Secreted Signaling	PMID: 14604834
Endo	Endo	IGF2	IGF2R	0.00727715	0	IGF2_IGF2R	IGF2 - IGF2R	IGF	Secreted Signaling	PMID: 14604834
FAP	Endo	IGF2	IGF2R	0.00543642	0	IGF2_IGF2R	IGF2 - IGF2R	IGF	Secreted Signaling	PMID: 14604834
MuSC	Endo	IGF2	IGF2R	0.000103687	0	IGF2_IGF2R	IGF2 - IGF2R	IGF	Secreted Signaling	PMID: 14604834
Pericyte	Endo	IGF2	IGF2R	0.00148093	0	IGF2_IGF2R	IGF2 - IGF2R	IGF	Secreted Signaling	PMID: 14604834
SMC	Endo	IGF2	IGF2R	0.000892624	0	IGF2_IGF2R	IGF2 - IGF2R	IGF	Secreted Signaling	PMID: 14604834
Fibroblast-like cell	Endo	IGF2	IGF2R	0.00102573	0	IGF2_IGF2R	IGF2 - IGF2R	IGF	Secreted Signaling	PMID: 14604834
Endo	FAP	IGF2	IGF2R	0.0108681	0	IGF2_IGF2R	IGF2 - IGF2R	IGF	Secreted Signaling	PMID: 14604834
FAP	FAP	IGF2	IGF2R	0.00813134	0	IGF2_IGF2R	IGF2 - IGF2R	IGF	Secreted Signaling	PMID: 14604834
MuSC	FAP	IGF2	IGF2R	0.000155757	0	IGF2_IGF2R	IGF2 - IGF2R	IGF	Secreted Signaling	PMID: 14604834
Pericyte	FAP	IGF2	IGF2R	0.00222171	0	IGF2_IGF2R	IGF2 - IGF2R	IGF	Secreted Signaling	PMID: 14604834
SMC	FAP	IGF2	IGF2R	0.00133984	0	IGF2_IGF2R	IGF2 - IGF2R	IGF	Secreted Signaling	PMID: 14604834
Fibroblast-like cell	FAP	IGF2	IGF2R	0.00153957	0	IGF2_IGF2R	IGF2 - IGF2R	IGF	Secreted Signaling	PMID: 14604834
Endo	Lymphocyte	IGF2	IGF2R	0.00107376	0	IGF2_IGF2R	IGF2 - IGF2R	IGF	Secreted Signaling	PMID: 14604834
FAP	Lymphocyte	IGF2	IGF2R	0.00079997	0	IGF2_IGF2R	IGF2 - IGF2R	IGF	Secreted Signaling	PMID: 14604834
MuSC	Lymphocyte	IGF2	IGF2R	1.51402e-05	0	IGF2_IGF2R	IGF2 - IGF2R	IGF	Secreted Signaling	PMID: 14604834
Pericyte	Lymphocyte	IGF2	IGF2R	0.000216748	0	IGF2_IGF2R	IGF2 - IGF2R	IGF	Secreted Signaling	PMID: 14604834
SMC	Lymphocyte	IGF2	IGF2R	0.000130521	0	IGF2_IGF2R	IGF2 - IGF2R	IGF	Secreted Signaling	PMID: 14604834
Fibroblast-like cell	Lymphocyte	IGF2	IGF2R	0.000149993	0	IGF2_IGF2R	IGF2 - IGF2R	IGF	Secreted Signaling	PMID: 14604834
Endo	MuSC	IGF2	IGF2R	0.0105994	0	IGF2_IGF2R	IGF2 - IGF2R	IGF	Secreted Signaling	PMID: 14604834
FAP	MuSC	IGF2	IGF2R	0.00794034	0	IGF2_IGF2R	IGF2 - IGF2R	IGF	Secreted Signaling	PMID: 14604834
MuSC	MuSC	IGF2	IGF2R	0.000152653	0	IGF2_IGF2R	IGF2 - IGF2R	IGF	Secreted Signaling	PMID: 14604834
Pericyte	MuSC	IGF2	IGF2R	0.00217503	0	IGF2_IGF2R	IGF2 - IGF2R	IGF	Secreted Signaling	PMID: 14604834
SMC	MuSC	IGF2	IGF2R	0.00131227	0	IGF2_IGF2R	IGF2 - IGF2R	IGF	Secreted Signaling	PMID: 14604834
Fibroblast-like cell	MuSC	IGF2	IGF2R	0.00150785	0	IGF2_IGF2R	IGF2 - IGF2R	IGF	Secreted Signaling	PMID: 14604834
Endo	Myeloid cell	IGF2	IGF2R	0.00377444	0	IGF2_IGF2R	IGF2 - IGF2R	IGF	Secreted Signaling	PMID: 14604834
FAP	Myeloid cell	IGF2	IGF2R	0.00281454	0	IGF2_IGF2R	IGF2 - IGF2R	IGF	Secreted Signaling	PMID: 14604834
MuSC	Myeloid cell	IGF2	IGF2R	5.3402e-05	0	IGF2_IGF2R	IGF2 - IGF2R	IGF	Secreted Signaling	PMID: 14604834
Pericyte	Myeloid cell	IGF2	IGF2R	0.000763927	0	IGF2_IGF2R	IGF2 - IGF2R	IGF	Secreted Signaling	PMID: 14604834
SMC	Myeloid cell	IGF2	IGF2R	0.000460163	0	IGF2_IGF2R	IGF2 - IGF2R	IGF	Secreted Signaling	PMID: 14604834
Fibroblast-like cell	Myeloid cell	IGF2	IGF2R	0.000528802	0	IGF2_IGF2R	IGF2 - IGF2R	IGF	Secreted Signaling	PMID: 14604834
Endo	Pericyte	IGF2	IGF2R	0.0149739	0	IGF2_IGF2R	IGF2 - IGF2R	IGF	Secreted Signaling	PMID: 14604834
FAP	Pericyte	IGF2	IGF2R	0.0112353	0	IGF2_IGF2R	IGF2 - IGF2R	IGF	Secreted Signaling	PMID: 14604834
MuSC	Pericyte	IGF2	IGF2R	0.000216994	0	IGF2_IGF2R	IGF2 - IGF2R	IGF	Secreted Signaling	PMID: 14604834
Pericyte	Pericyte	IGF2	IGF2R	0.00308743	0	IGF2_IGF2R	IGF2 - IGF2R	IGF	Secreted Signaling	PMID: 14604834
SMC	Pericyte	IGF2	IGF2R	0.0018638	0	IGF2_IGF2R	IGF2 - IGF2R	IGF	Secreted Signaling	PMID: 14604834
Fibroblast-like cell	Pericyte	IGF2	IGF2R	0.0021415	0	IGF2_IGF2R	IGF2 - IGF2R	IGF	Secreted Signaling	PMID: 14604834
Endo	Schwann cell	IGF2	IGF2R	0.00717928	0	IGF2_IGF2R	IGF2 - IGF2R	IGF	Secreted Signaling	PMID: 14604834
FAP	Schwann cell	IGF2	IGF2R	0.0053595	0	IGF2_IGF2R	IGF2 - IGF2R	IGF	Secreted Signaling	PMID: 14604834
MuSC	Schwann cell	IGF2	IGF2R	0.000102014	0	IGF2_IGF2R	IGF2 - IGF2R	IGF	Secreted Signaling	PMID: 14604834
Pericyte	Schwann cell	IGF2	IGF2R	0.00145792	0	IGF2_IGF2R	IGF2 - IGF2R	IGF	Secreted Signaling	PMID: 14604834
SMC	Schwann cell	IGF2	IGF2R	0.000878542	0	IGF2_IGF2R	IGF2 - IGF2R	IGF	Secreted Signaling	PMID: 14604834
Fibroblast-like cell	Schwann cell	IGF2	IGF2R	0.00100956	0	IGF2_IGF2R	IGF2 - IGF2R	IGF	Secreted Signaling	PMID: 14604834
Endo	SMC	IGF2	IGF2R	0.00554799	0	IGF2_IGF2R	IGF2 - IGF2R	IGF	Secreted Signaling	PMID: 14604834
FAP	SMC	IGF2	IGF2R	0.00414379	0	IGF2_IGF2R	IGF2 - IGF2R	IGF	Secreted Signaling	PMID: 14604834
MuSC	SMC	IGF2	IGF2R	7.89867e-05	0	IGF2_IGF2R	IGF2 - IGF2R	IGF	Secreted Signaling	PMID: 14604834
Pericyte	SMC	IGF2	IGF2R	0.00112834	0	IGF2_IGF2R	IGF2 - IGF2R	IGF	Secreted Signaling	PMID: 14604834
SMC	SMC	IGF2	IGF2R	0.000680056	0	IGF2_IGF2R	IGF2 - IGF2R	IGF	Secreted Signaling	PMID: 14604834
Fibroblast-like cell	SMC	IGF2	IGF2R	0.000781466	0	IGF2_IGF2R	IGF2 - IGF2R	IGF	Secreted Signaling	PMID: 14604834
Endo	Fibroblast-like cell	IGF2	IGF2R	0.00863488	0	IGF2_IGF2R	IGF2 - IGF2R	IGF	Secreted Signaling	PMID: 14604834
FAP	Fibroblast-like cell	IGF2	IGF2R	0.00645698	0	IGF2_IGF2R	IGF2 - IGF2R	IGF	Secreted Signaling	PMID: 14604834
MuSC	Fibroblast-like cell	IGF2	IGF2R	0.000123493	0	IGF2_IGF2R	IGF2 - IGF2R	IGF	Secreted Signaling	PMID: 14604834
Pericyte	Fibroblast-like cell	IGF2	IGF2R	0.00176233	0	IGF2_IGF2R	IGF2 - IGF2R	IGF	Secreted Signaling	PMID: 14604834
SMC	Fibroblast-like cell	IGF2	IGF2R	0.0010626	0	IGF2_IGF2R	IGF2 - IGF2R	IGF	Secreted Signaling	PMID: 14604834
Fibroblast-like cell	Fibroblast-like cell	IGF2	IGF2R	0.00122102	0	IGF2_IGF2R	IGF2 - IGF2R	IGF	Secreted Signaling	PMID: 14604834
Endo	Type I	IGF2	IGF2R	0.014484	0	IGF2_IGF2R	IGF2 - IGF2R	IGF	Secreted Signaling	PMID: 14604834
FAP	Type I	IGF2	IGF2R	0.0108388	0	IGF2_IGF2R	IGF2 - IGF2R	IGF	Secreted Signaling	PMID: 14604834
MuSC	Type I	IGF2	IGF2R	0.000207736	0	IGF2_IGF2R	IGF2 - IGF2R	IGF	Secreted Signaling	PMID: 14604834
Pericyte	Type I	IGF2	IGF2R	0.00296263	0	IGF2_IGF2R	IGF2 - IGF2R	IGF	Secreted Signaling	PMID: 14604834
SMC	Type I	IGF2	IGF2R	0.00178678	0	IGF2_IGF2R	IGF2 - IGF2R	IGF	Secreted Signaling	PMID: 14604834
Fibroblast-like cell	Type I	IGF2	IGF2R	0.00205313	0	IGF2_IGF2R	IGF2 - IGF2R	IGF	Secreted Signaling	PMID: 14604834
Endo	Type II	IGF2	IGF2R	0.0221571	0	IGF2_IGF2R	IGF2 - IGF2R	IGF	Secreted Signaling	PMID: 14604834
FAP	Type II	IGF2	IGF2R	0.0166231	0	IGF2_IGF2R	IGF2 - IGF2R	IGF	Secreted Signaling	PMID: 14604834
MuSC	Type II	IGF2	IGF2R	0.000320943	0	IGF2_IGF2R	IGF2 - IGF2R	IGF	Secreted Signaling	PMID: 14604834
Pericyte	Type II	IGF2	IGF2R	0.00456692	0	IGF2_IGF2R	IGF2 - IGF2R	IGF	Secreted Signaling	PMID: 14604834
SMC	Type II	IGF2	IGF2R	0.00275681	0	IGF2_IGF2R	IGF2 - IGF2R	IGF	Secreted Signaling	PMID: 14604834
Fibroblast-like cell	Type II	IGF2	IGF2R	0.00316757	0	IGF2_IGF2R	IGF2 - IGF2R	IGF	Secreted Signaling	PMID: 14604834
Lymphocyte	Type I	CCL5	CCR3	0.023759	0	CCL5_CCR3	CCL5 - CCR3	CCL	Secreted Signaling	KEGG: hsa04060
Endo	Lymphocyte	CXCL12	CXCR4	0.0130511	0	CXCL12_CXCR4	CXCL12 - CXCR4	CXCL	Secreted Signaling	KEGG: hsa04060
FAP	Lymphocyte	CXCL12	CXCR4	0.0573811	0	CXCL12_CXCR4	CXCL12 - CXCR4	CXCL	Secreted Signaling	KEGG: hsa04060
Pericyte	Lymphocyte	CXCL12	CXCR4	0.0376003	0	CXCL12_CXCR4	CXCL12 - CXCR4	CXCL	Secreted Signaling	KEGG: hsa04060
SMC	Lymphocyte	CXCL12	CXCR4	0.00867127	0	CXCL12_CXCR4	CXCL12 - CXCR4	CXCL	Secreted Signaling	KEGG: hsa04060
Fibroblast-like cell	Lymphocyte	CXCL12	CXCR4	0.0387791	0	CXCL12_CXCR4	CXCL12 - CXCR4	CXCL	Secreted Signaling	KEGG: hsa04060
Endo	MuSC	CXCL12	CXCR4	0.0014919	0	CXCL12_CXCR4	CXCL12 - CXCR4	CXCL	Secreted Signaling	KEGG: hsa04060
FAP	MuSC	CXCL12	CXCR4	0.00683111	0	CXCL12_CXCR4	CXCL12 - CXCR4	CXCL	Secreted Signaling	KEGG: hsa04060
Pericyte	MuSC	CXCL12	CXCR4	0.00439499	0	CXCL12_CXCR4	CXCL12 - CXCR4	CXCL	Secreted Signaling	KEGG: hsa04060
SMC	MuSC	CXCL12	CXCR4	0.000987351	0	CXCL12_CXCR4	CXCL12 - CXCR4	CXCL	Secreted Signaling	KEGG: hsa04060
Fibroblast-like cell	MuSC	CXCL12	CXCR4	0.00453769	0	CXCL12_CXCR4	CXCL12 - CXCR4	CXCL	Secreted Signaling	KEGG: hsa04060
Endo	Myeloid cell	CXCL12	CXCR4	0.00335224	0	CXCL12_CXCR4	CXCL12 - CXCR4	CXCL	Secreted Signaling	KEGG: hsa04060
FAP	Myeloid cell	CXCL12	CXCR4	0.0152476	0	CXCL12_CXCR4	CXCL12 - CXCR4	CXCL	Secreted Signaling	KEGG: hsa04060
Pericyte	Myeloid cell	CXCL12	CXCR4	0.00983973	0	CXCL12_CXCR4	CXCL12 - CXCR4	CXCL	Secreted Signaling	KEGG: hsa04060
SMC	Myeloid cell	CXCL12	CXCR4	0.00221994	0	CXCL12_CXCR4	CXCL12 - CXCR4	CXCL	Secreted Signaling	KEGG: hsa04060
Fibroblast-like cell	Myeloid cell	CXCL12	CXCR4	0.0101574	0	CXCL12_CXCR4	CXCL12 - CXCR4	CXCL	Secreted Signaling	KEGG: hsa04060
Endo	FAP	CXCL12	ACKR3	0.00749853	0	CXCL12_ACKR3	CXCL12 - ACKR3	CXCL	Secreted Signaling	KEGG: hsa04060
FAP	FAP	CXCL12	ACKR3	0.0336108	0	CXCL12_ACKR3	CXCL12 - ACKR3	CXCL	Secreted Signaling	KEGG: hsa04060
Pericyte	FAP	CXCL12	ACKR3	0.0218344	0	CXCL12_ACKR3	CXCL12 - ACKR3	CXCL	Secreted Signaling	KEGG: hsa04060
SMC	FAP	CXCL12	ACKR3	0.00497272	0	CXCL12_ACKR3	CXCL12 - ACKR3	CXCL	Secreted Signaling	KEGG: hsa04060
Fibroblast-like cell	FAP	CXCL12	ACKR3	0.0225305	0	CXCL12_ACKR3	CXCL12 - ACKR3	CXCL	Secreted Signaling	KEGG: hsa04060
Endo	SMC	CXCL12	ACKR3	0.00178995	0	CXCL12_ACKR3	CXCL12 - ACKR3	CXCL	Secreted Signaling	KEGG: hsa04060
FAP	SMC	CXCL12	ACKR3	0.00818708	0	CXCL12_ACKR3	CXCL12 - ACKR3	CXCL	Secreted Signaling	KEGG: hsa04060
Pericyte	SMC	CXCL12	ACKR3	0.00526996	0	CXCL12_ACKR3	CXCL12 - ACKR3	CXCL	Secreted Signaling	KEGG: hsa04060
SMC	SMC	CXCL12	ACKR3	0.00118472	0	CXCL12_ACKR3	CXCL12 - ACKR3	CXCL	Secreted Signaling	KEGG: hsa04060
Fibroblast-like cell	SMC	CXCL12	ACKR3	0.00544091	0	CXCL12_ACKR3	CXCL12 - ACKR3	CXCL	Secreted Signaling	KEGG: hsa04060
Endo	Fibroblast-like cell	CXCL12	ACKR3	0.00599674	0	CXCL12_ACKR3	CXCL12 - ACKR3	CXCL	Secreted Signaling	KEGG: hsa04060
FAP	Fibroblast-like cell	CXCL12	ACKR3	0.0270217	0	CXCL12_ACKR3	CXCL12 - ACKR3	CXCL	Secreted Signaling	KEGG: hsa04060
Pericyte	Fibroblast-like cell	CXCL12	ACKR3	0.0175121	0	CXCL12_ACKR3	CXCL12 - ACKR3	CXCL	Secreted Signaling	KEGG: hsa04060
SMC	Fibroblast-like cell	CXCL12	ACKR3	0.00397477	0	CXCL12_ACKR3	CXCL12 - ACKR3	CXCL	Secreted Signaling	KEGG: hsa04060
Fibroblast-like cell	Fibroblast-like cell	CXCL12	ACKR3	0.018073	0	CXCL12_ACKR3	CXCL12 - ACKR3	CXCL	Secreted Signaling	KEGG: hsa04060
MuSC	Lymphocyte	MIF	CD74_CXCR4	0.0103536	0	MIF_CD74_CXCR4	MIF - (CD74+CXCR4)	MIF	Secreted Signaling	PMID: 29637711; PMID: 24760155
SMC	Lymphocyte	MIF	CD74_CXCR4	0.00341861	0	MIF_CD74_CXCR4	MIF - (CD74+CXCR4)	MIF	Secreted Signaling	PMID: 29637711; PMID: 24760155
MuSC	MuSC	MIF	CD74_CXCR4	0.000691508	0	MIF_CD74_CXCR4	MIF - (CD74+CXCR4)	MIF	Secreted Signaling	PMID: 29637711; PMID: 24760155
SMC	MuSC	MIF	CD74_CXCR4	0.000226844	0	MIF_CD74_CXCR4	MIF - (CD74+CXCR4)	MIF	Secreted Signaling	PMID: 29637711; PMID: 24760155
MuSC	Myeloid cell	MIF	CD74_CXCR4	0.0122358	0	MIF_CD74_CXCR4	MIF - (CD74+CXCR4)	MIF	Secreted Signaling	PMID: 29637711; PMID: 24760155
SMC	Myeloid cell	MIF	CD74_CXCR4	0.00404527	0	MIF_CD74_CXCR4	MIF - (CD74+CXCR4)	MIF	Secreted Signaling	PMID: 29637711; PMID: 24760155
MuSC	Lymphocyte	MIF	CD74_CD44	0.00718658	0	MIF_CD74_CD44	MIF - (CD74+CD44)	MIF	Secreted Signaling	PMID: 29637711; PMID: 26175090
SMC	Lymphocyte	MIF	CD74_CD44	0.00236784	0	MIF_CD74_CD44	MIF - (CD74+CD44)	MIF	Secreted Signaling	PMID: 29637711; PMID: 26175090
MuSC	MuSC	MIF	CD74_CD44	0.000775921	0	MIF_CD74_CD44	MIF - (CD74+CD44)	MIF	Secreted Signaling	PMID: 29637711; PMID: 26175090
SMC	MuSC	MIF	CD74_CD44	0.00025455	0	MIF_CD74_CD44	MIF - (CD74+CD44)	MIF	Secreted Signaling	PMID: 29637711; PMID: 26175090
MuSC	Myeloid cell	MIF	CD74_CD44	0.0157257	0	MIF_CD74_CD44	MIF - (CD74+CD44)	MIF	Secreted Signaling	PMID: 29637711; PMID: 26175090
SMC	Myeloid cell	MIF	CD74_CD44	0.00521138	0	MIF_CD74_CD44	MIF - (CD74+CD44)	MIF	Secreted Signaling	PMID: 29637711; PMID: 26175090
MuSC	Pericyte	MIF	CD74_CD44	0.00298878	0	MIF_CD74_CD44	MIF - (CD74+CD44)	MIF	Secreted Signaling	PMID: 29637711; PMID: 26175090
SMC	Pericyte	MIF	CD74_CD44	0.000981962	0	MIF_CD74_CD44	MIF - (CD74+CD44)	MIF	Secreted Signaling	PMID: 29637711; PMID: 26175090
MuSC	SMC	MIF	CD74_CD44	0.000521372	0	MIF_CD74_CD44	MIF - (CD74+CD44)	MIF	Secreted Signaling	PMID: 29637711; PMID: 26175090
SMC	SMC	MIF	CD74_CD44	0.000171013	0	MIF_CD74_CD44	MIF - (CD74+CD44)	MIF	Secreted Signaling	PMID: 29637711; PMID: 26175090
MuSC	FAP	MIF	ACKR3	0.0112811	0	MIF_ACKR3	MIF - ACKR3	MIF	Secreted Signaling	PMID: 26175090
SMC	FAP	MIF	ACKR3	0.00372721	0	MIF_ACKR3	MIF - ACKR3	MIF	Secreted Signaling	PMID: 26175090
MuSC	SMC	MIF	ACKR3	0.0027007	0	MIF_ACKR3	MIF - ACKR3	MIF	Secreted Signaling	PMID: 26175090
SMC	SMC	MIF	ACKR3	0.000887141	0	MIF_ACKR3	MIF - ACKR3	MIF	Secreted Signaling	PMID: 26175090
MuSC	Fibroblast-like cell	MIF	ACKR3	0.00902861	0	MIF_ACKR3	MIF - ACKR3	MIF	Secreted Signaling	PMID: 26175090
SMC	Fibroblast-like cell	MIF	ACKR3	0.00297846	0	MIF_ACKR3	MIF - ACKR3	MIF	Secreted Signaling	PMID: 26175090
Endo	Myeloid cell	CX3CL1	CX3CR1	0.000592026	0	CX3CL1_CX3CR1	CX3CL1 - CX3CR1	CX3C	Secreted Signaling	KEGG: hsa04060
SMC	Myeloid cell	CX3CL1	CX3CR1	1.75023e-05	0	CX3CL1_CX3CR1	CX3CL1 - CX3CR1	CX3C	Secreted Signaling	KEGG: hsa04060
MuSC	Myeloid cell	CSF1	CSF1R	0.00796751	0	CSF1_CSF1R	CSF1 - CSF1R	CSF	Secreted Signaling	KEGG: hsa04060
Fibroblast-like cell	Myeloid cell	CSF1	CSF1R	0.0007059	0	CSF1_CSF1R	CSF1 - CSF1R	CSF	Secreted Signaling	KEGG: hsa04060
Adipocyte	Myeloid cell	IL16	CD4	6.44053e-05	0	IL16_CD4	IL16 - CD4	IL16	Secreted Signaling	KEGG: hsa04060
FAP	Myeloid cell	IL16	CD4	7.32189e-05	0	IL16_CD4	IL16 - CD4	IL16	Secreted Signaling	KEGG: hsa04060
Fibroblast-like cell	Myeloid cell	IL16	CD4	7.29216e-05	0	IL16_CD4	IL16 - CD4	IL16	Secreted Signaling	KEGG: hsa04060
Lymphocyte	Adipocyte	IFNG	IFNGR1_IFNGR2	0.000989629	0	IFNG_IFNGR1_IFNGR2	IFNG - (IFNGR1+IFNGR2)	IFN-II	Secreted Signaling	KEGG: hsa04060
Lymphocyte	FAP	IFNG	IFNGR1_IFNGR2	0.00141995	0	IFNG_IFNGR1_IFNGR2	IFNG - (IFNGR1+IFNGR2)	IFN-II	Secreted Signaling	KEGG: hsa04060
Lymphocyte	MuSC	IFNG	IFNGR1_IFNGR2	0.000494189	0	IFNG_IFNGR1_IFNGR2	IFNG - (IFNGR1+IFNGR2)	IFN-II	Secreted Signaling	KEGG: hsa04060
Lymphocyte	Myeloid cell	IFNG	IFNGR1_IFNGR2	0.00205567	0	IFNG_IFNGR1_IFNGR2	IFNG - (IFNGR1+IFNGR2)	IFN-II	Secreted Signaling	KEGG: hsa04060
Lymphocyte	Fibroblast-like cell	IFNG	IFNGR1_IFNGR2	0.0013694	0	IFNG_IFNGR1_IFNGR2	IFNG - (IFNGR1+IFNGR2)	IFN-II	Secreted Signaling	KEGG: hsa04060
Lymphocyte	Adipocyte	TNF	TNFRSF1A	0.00281605	0	TNF_TNFRSF1A	TNF - TNFRSF1A	TNF	Secreted Signaling	KEGG: hsa04060
Myeloid cell	Adipocyte	TNF	TNFRSF1A	0.00240325	0	TNF_TNFRSF1A	TNF - TNFRSF1A	TNF	Secreted Signaling	KEGG: hsa04060
Lymphocyte	Endo	TNF	TNFRSF1A	0.000403226	0	TNF_TNFRSF1A	TNF - TNFRSF1A	TNF	Secreted Signaling	KEGG: hsa04060
Myeloid cell	Endo	TNF	TNFRSF1A	0.000343997	0	TNF_TNFRSF1A	TNF - TNFRSF1A	TNF	Secreted Signaling	KEGG: hsa04060
Lymphocyte	FAP	TNF	TNFRSF1A	0.00190663	0	TNF_TNFRSF1A	TNF - TNFRSF1A	TNF	Secreted Signaling	KEGG: hsa04060
Myeloid cell	FAP	TNF	TNFRSF1A	0.00162693	0	TNF_TNFRSF1A	TNF - TNFRSF1A	TNF	Secreted Signaling	KEGG: hsa04060
Lymphocyte	MuSC	TNF	TNFRSF1A	0.00206237	0	TNF_TNFRSF1A	TNF - TNFRSF1A	TNF	Secreted Signaling	KEGG: hsa04060
Myeloid cell	MuSC	TNF	TNFRSF1A	0.00175986	0	TNF_TNFRSF1A	TNF - TNFRSF1A	TNF	Secreted Signaling	KEGG: hsa04060
Lymphocyte	Myeloid cell	TNF	TNFRSF1A	0.000334188	0	TNF_TNFRSF1A	TNF - TNFRSF1A	TNF	Secreted Signaling	KEGG: hsa04060
Myeloid cell	Myeloid cell	TNF	TNFRSF1A	0.000285097	0	TNF_TNFRSF1A	TNF - TNFRSF1A	TNF	Secreted Signaling	KEGG: hsa04060
Lymphocyte	Pericyte	TNF	TNFRSF1A	7.8834e-05	0	TNF_TNFRSF1A	TNF - TNFRSF1A	TNF	Secreted Signaling	KEGG: hsa04060
Myeloid cell	Pericyte	TNF	TNFRSF1A	6.72509e-05	0	TNF_TNFRSF1A	TNF - TNFRSF1A	TNF	Secreted Signaling	KEGG: hsa04060
Lymphocyte	Fibroblast-like cell	TNF	TNFRSF1A	0.00167138	0	TNF_TNFRSF1A	TNF - TNFRSF1A	TNF	Secreted Signaling	KEGG: hsa04060
Myeloid cell	Fibroblast-like cell	TNF	TNFRSF1A	0.00142614	0	TNF_TNFRSF1A	TNF - TNFRSF1A	TNF	Secreted Signaling	KEGG: hsa04060
Lymphocyte	Endo	TNF	TNFRSF1B	0.00224264	0	TNF_TNFRSF1B	TNF - TNFRSF1B	TNF	Secreted Signaling	KEGG: hsa04060
Myeloid cell	Endo	TNF	TNFRSF1B	0.00191374	0	TNF_TNFRSF1B	TNF - TNFRSF1B	TNF	Secreted Signaling	KEGG: hsa04060
Lymphocyte	Lymphocyte	TNF	TNFRSF1B	0.015852	0	TNF_TNFRSF1B	TNF - TNFRSF1B	TNF	Secreted Signaling	KEGG: hsa04060
Myeloid cell	Lymphocyte	TNF	TNFRSF1B	0.0135542	0	TNF_TNFRSF1B	TNF - TNFRSF1B	TNF	Secreted Signaling	KEGG: hsa04060
Lymphocyte	Myeloid cell	TNF	TNFRSF1B	0.0223085	0	TNF_TNFRSF1B	TNF - TNFRSF1B	TNF	Secreted Signaling	KEGG: hsa04060
Myeloid cell	Myeloid cell	TNF	TNFRSF1B	0.0190931	0	TNF_TNFRSF1B	TNF - TNFRSF1B	TNF	Secreted Signaling	KEGG: hsa04060
Endo	Endo	TNFSF10	TNFRSF10A	0.000167124	0	TNFSF10_TNFRSF10B	TNFSF10 - TNFRSF10B	TRAIL	Secreted Signaling	KEGG: hsa04060
FAP	Endo	TNFSF10	TNFRSF10A	6.09373e-05	0	TNFSF10_TNFRSF10B	TNFSF10 - TNFRSF10B	TRAIL	Secreted Signaling	KEGG: hsa04060
Myeloid cell	Endo	TNFSF10	TNFRSF10A	6.62105e-05	0	TNFSF10_TNFRSF10B	TNFSF10 - TNFRSF10B	TRAIL	Secreted Signaling	KEGG: hsa04060
Fibroblast-like cell	Endo	TNFSF10	TNFRSF10A	4.69052e-05	0	TNFSF10_TNFRSF10B	TNFSF10 - TNFRSF10B	TRAIL	Secreted Signaling	KEGG: hsa04060
Pericyte	MuSC	TNFSF12	TNFRSF12A	6.20061e-05	0	TNFSF12_TNFRSF12A	TNFSF12 - TNFRSF12A	TWEAK	Secreted Signaling	KEGG: hsa04060
Adipocyte	Adipocyte	ADIPOQ	ADIPOR2	0.00631403	0	ADIPOQ_ADIPOR2	ADIPOQ - ADIPOR2	ADIPONECTIN	Secreted Signaling	PMID: 21284979
Adipocyte	Endo	ADIPOQ	ADIPOR2	0.00968424	0	ADIPOQ_ADIPOR2	ADIPOQ - ADIPOR2	ADIPONECTIN	Secreted Signaling	PMID: 21284979
Adipocyte	MuSC	ADIPOQ	ADIPOR2	0.000474493	0	ADIPOQ_ADIPOR2	ADIPOQ - ADIPOR2	ADIPONECTIN	Secreted Signaling	PMID: 21284979
Adipocyte	Pericyte	ADIPOQ	ADIPOR2	8.28594e-05	0	ADIPOQ_ADIPOR2	ADIPOQ - ADIPOR2	ADIPONECTIN	Secreted Signaling	PMID: 21284979
Adipocyte	Type I	ADIPOQ	ADIPOR2	0.00140355	0	ADIPOQ_ADIPOR2	ADIPOQ - ADIPOR2	ADIPONECTIN	Secreted Signaling	PMID: 21284979
Adipocyte	Type II	ADIPOQ	ADIPOR2	0.00103931	0	ADIPOQ_ADIPOR2	ADIPOQ - ADIPOR2	ADIPONECTIN	Secreted Signaling	PMID: 21284979
Endo	Adipocyte	NAMPT	INSR	0.00513061	0	NAMPT_INSR	NAMPT - INSR	VISFATIN	Secreted Signaling	PMID: 28490838
Lymphocyte	Adipocyte	NAMPT	INSR	0.00403381	0	NAMPT_INSR	NAMPT - INSR	VISFATIN	Secreted Signaling	PMID: 28490838
MuSC	Adipocyte	NAMPT	INSR	0.0108776	0	NAMPT_INSR	NAMPT - INSR	VISFATIN	Secreted Signaling	PMID: 28490838
Myeloid cell	Adipocyte	NAMPT	INSR	0.0231073	0	NAMPT_INSR	NAMPT - INSR	VISFATIN	Secreted Signaling	PMID: 28490838
Pericyte	Adipocyte	NAMPT	INSR	0.00120819	0	NAMPT_INSR	NAMPT - INSR	VISFATIN	Secreted Signaling	PMID: 28490838
SMC	Adipocyte	NAMPT	INSR	0.00543245	0	NAMPT_INSR	NAMPT - INSR	VISFATIN	Secreted Signaling	PMID: 28490838
Endo	Endo	NAMPT	INSR	0.00128271	0	NAMPT_INSR	NAMPT - INSR	VISFATIN	Secreted Signaling	PMID: 28490838
Lymphocyte	Endo	NAMPT	INSR	0.00100767	0	NAMPT_INSR	NAMPT - INSR	VISFATIN	Secreted Signaling	PMID: 28490838
MuSC	Endo	NAMPT	INSR	0.00273137	0	NAMPT_INSR	NAMPT - INSR	VISFATIN	Secreted Signaling	PMID: 28490838
Myeloid cell	Endo	NAMPT	INSR	0.00585644	0	NAMPT_INSR	NAMPT - INSR	VISFATIN	Secreted Signaling	PMID: 28490838
Pericyte	Endo	NAMPT	INSR	0.00030117	0	NAMPT_INSR	NAMPT - INSR	VISFATIN	Secreted Signaling	PMID: 28490838
SMC	Endo	NAMPT	INSR	0.00135848	0	NAMPT_INSR	NAMPT - INSR	VISFATIN	Secreted Signaling	PMID: 28490838
Endo	FAP	NAMPT	INSR	0.00225283	0	NAMPT_INSR	NAMPT - INSR	VISFATIN	Secreted Signaling	PMID: 28490838
Lymphocyte	FAP	NAMPT	INSR	0.00177014	0	NAMPT_INSR	NAMPT - INSR	VISFATIN	Secreted Signaling	PMID: 28490838
MuSC	FAP	NAMPT	INSR	0.00479187	0	NAMPT_INSR	NAMPT - INSR	VISFATIN	Secreted Signaling	PMID: 28490838
Myeloid cell	FAP	NAMPT	INSR	0.0102502	0	NAMPT_INSR	NAMPT - INSR	VISFATIN	Secreted Signaling	PMID: 28490838
Pericyte	FAP	NAMPT	INSR	0.00052934	0	NAMPT_INSR	NAMPT - INSR	VISFATIN	Secreted Signaling	PMID: 28490838
SMC	FAP	NAMPT	INSR	0.00238578	0	NAMPT_INSR	NAMPT - INSR	VISFATIN	Secreted Signaling	PMID: 28490838
Endo	MuSC	NAMPT	INSR	0.000510787	0	NAMPT_INSR	NAMPT - INSR	VISFATIN	Secreted Signaling	PMID: 28490838
Lymphocyte	MuSC	NAMPT	INSR	0.000401196	0	NAMPT_INSR	NAMPT - INSR	VISFATIN	Secreted Signaling	PMID: 28490838
MuSC	MuSC	NAMPT	INSR	0.00108861	0	NAMPT_INSR	NAMPT - INSR	VISFATIN	Secreted Signaling	PMID: 28490838
Myeloid cell	MuSC	NAMPT	INSR	0.00233853	0	NAMPT_INSR	NAMPT - INSR	VISFATIN	Secreted Signaling	PMID: 28490838
Pericyte	MuSC	NAMPT	INSR	0.000119858	0	NAMPT_INSR	NAMPT - INSR	VISFATIN	Secreted Signaling	PMID: 28490838
SMC	MuSC	NAMPT	INSR	0.000540986	0.01	NAMPT_INSR	NAMPT - INSR	VISFATIN	Secreted Signaling	PMID: 28490838
Endo	Myeloid cell	NAMPT	INSR	0.000323896	0	NAMPT_INSR	NAMPT - INSR	VISFATIN	Secreted Signaling	PMID: 28490838
Lymphocyte	Myeloid cell	NAMPT	INSR	0.000254393	0	NAMPT_INSR	NAMPT - INSR	VISFATIN	Secreted Signaling	PMID: 28490838
MuSC	Myeloid cell	NAMPT	INSR	0.000690445	0	NAMPT_INSR	NAMPT - INSR	VISFATIN	Secreted Signaling	PMID: 28490838
Myeloid cell	Myeloid cell	NAMPT	INSR	0.00148389	0	NAMPT_INSR	NAMPT - INSR	VISFATIN	Secreted Signaling	PMID: 28490838
Pericyte	Myeloid cell	NAMPT	INSR	7.59924e-05	0	NAMPT_INSR	NAMPT - INSR	VISFATIN	Secreted Signaling	PMID: 28490838
SMC	Myeloid cell	NAMPT	INSR	0.00034305	0.04	NAMPT_INSR	NAMPT - INSR	VISFATIN	Secreted Signaling	PMID: 28490838
Endo	Pericyte	NAMPT	INSR	0.00193993	0	NAMPT_INSR	NAMPT - INSR	VISFATIN	Secreted Signaling	PMID: 28490838
Lymphocyte	Pericyte	NAMPT	INSR	0.00152418	0	NAMPT_INSR	NAMPT - INSR	VISFATIN	Secreted Signaling	PMID: 28490838
MuSC	Pericyte	NAMPT	INSR	0.00412777	0	NAMPT_INSR	NAMPT - INSR	VISFATIN	Secreted Signaling	PMID: 28490838
Myeloid cell	Pericyte	NAMPT	INSR	0.00883638	0	NAMPT_INSR	NAMPT - INSR	VISFATIN	Secreted Signaling	PMID: 28490838
Pericyte	Pericyte	NAMPT	INSR	0.00045571	0	NAMPT_INSR	NAMPT - INSR	VISFATIN	Secreted Signaling	PMID: 28490838
SMC	Pericyte	NAMPT	INSR	0.00205445	0	NAMPT_INSR	NAMPT - INSR	VISFATIN	Secreted Signaling	PMID: 28490838
Endo	Schwann cell	NAMPT	INSR	0.00509527	0	NAMPT_INSR	NAMPT - INSR	VISFATIN	Secreted Signaling	PMID: 28490838
Lymphocyte	Schwann cell	NAMPT	INSR	0.004006	0	NAMPT_INSR	NAMPT - INSR	VISFATIN	Secreted Signaling	PMID: 28490838
MuSC	Schwann cell	NAMPT	INSR	0.0108031	0	NAMPT_INSR	NAMPT - INSR	VISFATIN	Secreted Signaling	PMID: 28490838
Myeloid cell	Schwann cell	NAMPT	INSR	0.0229509	0	NAMPT_INSR	NAMPT - INSR	VISFATIN	Secreted Signaling	PMID: 28490838
Pericyte	Schwann cell	NAMPT	INSR	0.00119983	0	NAMPT_INSR	NAMPT - INSR	VISFATIN	Secreted Signaling	PMID: 28490838
SMC	Schwann cell	NAMPT	INSR	0.00539504	0	NAMPT_INSR	NAMPT - INSR	VISFATIN	Secreted Signaling	PMID: 28490838
Endo	SMC	NAMPT	INSR	0.0021667	0	NAMPT_INSR	NAMPT - INSR	VISFATIN	Secreted Signaling	PMID: 28490838
Lymphocyte	SMC	NAMPT	INSR	0.00170243	0	NAMPT_INSR	NAMPT - INSR	VISFATIN	Secreted Signaling	PMID: 28490838
MuSC	SMC	NAMPT	INSR	0.00460912	0	NAMPT_INSR	NAMPT - INSR	VISFATIN	Secreted Signaling	PMID: 28490838
Myeloid cell	SMC	NAMPT	INSR	0.00986136	0	NAMPT_INSR	NAMPT - INSR	VISFATIN	Secreted Signaling	PMID: 28490838
Pericyte	SMC	NAMPT	INSR	0.000509069	0	NAMPT_INSR	NAMPT - INSR	VISFATIN	Secreted Signaling	PMID: 28490838
SMC	SMC	NAMPT	INSR	0.00229458	0	NAMPT_INSR	NAMPT - INSR	VISFATIN	Secreted Signaling	PMID: 28490838
Endo	Fibroblast-like cell	NAMPT	INSR	0.00190137	0	NAMPT_INSR	NAMPT - INSR	VISFATIN	Secreted Signaling	PMID: 28490838
Lymphocyte	Fibroblast-like cell	NAMPT	INSR	0.00149387	0	NAMPT_INSR	NAMPT - INSR	VISFATIN	Secreted Signaling	PMID: 28490838
MuSC	Fibroblast-like cell	NAMPT	INSR	0.00404589	0	NAMPT_INSR	NAMPT - INSR	VISFATIN	Secreted Signaling	PMID: 28490838
Myeloid cell	Fibroblast-like cell	NAMPT	INSR	0.0086619	0	NAMPT_INSR	NAMPT - INSR	VISFATIN	Secreted Signaling	PMID: 28490838
Pericyte	Fibroblast-like cell	NAMPT	INSR	0.000446637	0	NAMPT_INSR	NAMPT - INSR	VISFATIN	Secreted Signaling	PMID: 28490838
SMC	Fibroblast-like cell	NAMPT	INSR	0.00201361	0	NAMPT_INSR	NAMPT - INSR	VISFATIN	Secreted Signaling	PMID: 28490838
Endo	Type I	NAMPT	INSR	0.0069787	0	NAMPT_INSR	NAMPT - INSR	VISFATIN	Secreted Signaling	PMID: 28490838
Lymphocyte	Type I	NAMPT	INSR	0.00548901	0	NAMPT_INSR	NAMPT - INSR	VISFATIN	Secreted Signaling	PMID: 28490838
MuSC	Type I	NAMPT	INSR	0.0147652	0	NAMPT_INSR	NAMPT - INSR	VISFATIN	Secreted Signaling	PMID: 28490838
Myeloid cell	Type I	NAMPT	INSR	0.0312275	0	NAMPT_INSR	NAMPT - INSR	VISFATIN	Secreted Signaling	PMID: 28490838
Pericyte	Type I	NAMPT	INSR	0.00164572	0	NAMPT_INSR	NAMPT - INSR	VISFATIN	Secreted Signaling	PMID: 28490838
SMC	Type I	NAMPT	INSR	0.00738847	0	NAMPT_INSR	NAMPT - INSR	VISFATIN	Secreted Signaling	PMID: 28490838
Endo	Type II	NAMPT	INSR	0.00615024	0	NAMPT_INSR	NAMPT - INSR	VISFATIN	Secreted Signaling	PMID: 28490838
Lymphocyte	Type II	NAMPT	INSR	0.00483653	0	NAMPT_INSR	NAMPT - INSR	VISFATIN	Secreted Signaling	PMID: 28490838
MuSC	Type II	NAMPT	INSR	0.0130245	0	NAMPT_INSR	NAMPT - INSR	VISFATIN	Secreted Signaling	PMID: 28490838
Myeloid cell	Type II	NAMPT	INSR	0.0276004	0	NAMPT_INSR	NAMPT - INSR	VISFATIN	Secreted Signaling	PMID: 28490838
Pericyte	Type II	NAMPT	INSR	0.00144943	0	NAMPT_INSR	NAMPT - INSR	VISFATIN	Secreted Signaling	PMID: 28490838
SMC	Type II	NAMPT	INSR	0.00651168	0	NAMPT_INSR	NAMPT - INSR	VISFATIN	Secreted Signaling	PMID: 28490838
Endo	Endo	NAMPT	ITGA5_ITGB1	0.00159737	0	NAMPT_ITGA5_ITGB1	NAMPT - (ITGA5+ITGB1)	VISFATIN	Secreted Signaling	PMID: 28490838
Lymphocyte	Endo	NAMPT	ITGA5_ITGB1	0.00125494	0	NAMPT_ITGA5_ITGB1	NAMPT - (ITGA5+ITGB1)	VISFATIN	Secreted Signaling	PMID: 28490838
MuSC	Endo	NAMPT	ITGA5_ITGB1	0.00340019	0	NAMPT_ITGA5_ITGB1	NAMPT - (ITGA5+ITGB1)	VISFATIN	Secreted Signaling	PMID: 28490838
Myeloid cell	Endo	NAMPT	ITGA5_ITGB1	0.00728489	0	NAMPT_ITGA5_ITGB1	NAMPT - (ITGA5+ITGB1)	VISFATIN	Secreted Signaling	PMID: 28490838
Pericyte	Endo	NAMPT	ITGA5_ITGB1	0.00037514	0	NAMPT_ITGA5_ITGB1	NAMPT - (ITGA5+ITGB1)	VISFATIN	Secreted Signaling	PMID: 28490838
SMC	Endo	NAMPT	ITGA5_ITGB1	0.0016917	0	NAMPT_ITGA5_ITGB1	NAMPT - (ITGA5+ITGB1)	VISFATIN	Secreted Signaling	PMID: 28490838
Endo	FAP	NAMPT	ITGA5_ITGB1	0.00122041	0	NAMPT_ITGA5_ITGB1	NAMPT - (ITGA5+ITGB1)	VISFATIN	Secreted Signaling	PMID: 28490838
Lymphocyte	FAP	NAMPT	ITGA5_ITGB1	0.000958715	0	NAMPT_ITGA5_ITGB1	NAMPT - (ITGA5+ITGB1)	VISFATIN	Secreted Signaling	PMID: 28490838
MuSC	FAP	NAMPT	ITGA5_ITGB1	0.0025989	0	NAMPT_ITGA5_ITGB1	NAMPT - (ITGA5+ITGB1)	VISFATIN	Secreted Signaling	PMID: 28490838
Myeloid cell	FAP	NAMPT	ITGA5_ITGB1	0.00557326	0	NAMPT_ITGA5_ITGB1	NAMPT - (ITGA5+ITGB1)	VISFATIN	Secreted Signaling	PMID: 28490838
Pericyte	FAP	NAMPT	ITGA5_ITGB1	0.000286529	0	NAMPT_ITGA5_ITGB1	NAMPT - (ITGA5+ITGB1)	VISFATIN	Secreted Signaling	PMID: 28490838
SMC	FAP	NAMPT	ITGA5_ITGB1	0.00129251	0	NAMPT_ITGA5_ITGB1	NAMPT - (ITGA5+ITGB1)	VISFATIN	Secreted Signaling	PMID: 28490838
Endo	Fibroblast-like cell	NAMPT	ITGA5_ITGB1	0.000703073	0	NAMPT_ITGA5_ITGB1	NAMPT - (ITGA5+ITGB1)	VISFATIN	Secreted Signaling	PMID: 28490838
Lymphocyte	Fibroblast-like cell	NAMPT	ITGA5_ITGB1	0.000552249	0	NAMPT_ITGA5_ITGB1	NAMPT - (ITGA5+ITGB1)	VISFATIN	Secreted Signaling	PMID: 28490838
MuSC	Fibroblast-like cell	NAMPT	ITGA5_ITGB1	0.00149809	0	NAMPT_ITGA5_ITGB1	NAMPT - (ITGA5+ITGB1)	VISFATIN	Secreted Signaling	PMID: 28490838
Myeloid cell	Fibroblast-like cell	NAMPT	ITGA5_ITGB1	0.00321666	0	NAMPT_ITGA5_ITGB1	NAMPT - (ITGA5+ITGB1)	VISFATIN	Secreted Signaling	PMID: 28490838
Pericyte	Fibroblast-like cell	NAMPT	ITGA5_ITGB1	0.000165003	0	NAMPT_ITGA5_ITGB1	NAMPT - (ITGA5+ITGB1)	VISFATIN	Secreted Signaling	PMID: 28490838
SMC	Fibroblast-like cell	NAMPT	ITGA5_ITGB1	0.000744632	0	NAMPT_ITGA5_ITGB1	NAMPT - (ITGA5+ITGB1)	VISFATIN	Secreted Signaling	PMID: 28490838
FAP	Adipocyte	ANGPTL1	ITGA1_ITGB1	0.00390655	0	ANGPTL1_ITGA1_ITGB1	ANGPTL1 - (ITGA1+ITGB1)	ANGPTL	Secreted Signaling	PMID: 24478758
Pericyte	Adipocyte	ANGPTL1	ITGA1_ITGB1	0.000375567	0	ANGPTL1_ITGA1_ITGB1	ANGPTL1 - (ITGA1+ITGB1)	ANGPTL	Secreted Signaling	PMID: 24478758
SMC	Adipocyte	ANGPTL1	ITGA1_ITGB1	0.00204739	0	ANGPTL1_ITGA1_ITGB1	ANGPTL1 - (ITGA1+ITGB1)	ANGPTL	Secreted Signaling	PMID: 24478758
Fibroblast-like cell	Adipocyte	ANGPTL1	ITGA1_ITGB1	0.00246751	0	ANGPTL1_ITGA1_ITGB1	ANGPTL1 - (ITGA1+ITGB1)	ANGPTL	Secreted Signaling	PMID: 24478758
FAP	Endo	ANGPTL1	ITGA1_ITGB1	0.0211079	0	ANGPTL1_ITGA1_ITGB1	ANGPTL1 - (ITGA1+ITGB1)	ANGPTL	Secreted Signaling	PMID: 24478758
Pericyte	Endo	ANGPTL1	ITGA1_ITGB1	0.00206145	0	ANGPTL1_ITGA1_ITGB1	ANGPTL1 - (ITGA1+ITGB1)	ANGPTL	Secreted Signaling	PMID: 24478758
SMC	Endo	ANGPTL1	ITGA1_ITGB1	0.0111541	0	ANGPTL1_ITGA1_ITGB1	ANGPTL1 - (ITGA1+ITGB1)	ANGPTL	Secreted Signaling	PMID: 24478758
Fibroblast-like cell	Endo	ANGPTL1	ITGA1_ITGB1	0.0134179	0	ANGPTL1_ITGA1_ITGB1	ANGPTL1 - (ITGA1+ITGB1)	ANGPTL	Secreted Signaling	PMID: 24478758
FAP	FAP	ANGPTL1	ITGA1_ITGB1	0.00410316	0	ANGPTL1_ITGA1_ITGB1	ANGPTL1 - (ITGA1+ITGB1)	ANGPTL	Secreted Signaling	PMID: 24478758
Pericyte	FAP	ANGPTL1	ITGA1_ITGB1	0.000394539	0	ANGPTL1_ITGA1_ITGB1	ANGPTL1 - (ITGA1+ITGB1)	ANGPTL	Secreted Signaling	PMID: 24478758
SMC	FAP	ANGPTL1	ITGA1_ITGB1	0.00215063	0	ANGPTL1_ITGA1_ITGB1	ANGPTL1 - (ITGA1+ITGB1)	ANGPTL	Secreted Signaling	PMID: 24478758
Fibroblast-like cell	FAP	ANGPTL1	ITGA1_ITGB1	0.00259189	0	ANGPTL1_ITGA1_ITGB1	ANGPTL1 - (ITGA1+ITGB1)	ANGPTL	Secreted Signaling	PMID: 24478758
FAP	Pericyte	ANGPTL1	ITGA1_ITGB1	0.0213152	0	ANGPTL1_ITGA1_ITGB1	ANGPTL1 - (ITGA1+ITGB1)	ANGPTL	Secreted Signaling	PMID: 24478758
Pericyte	Pericyte	ANGPTL1	ITGA1_ITGB1	0.00208208	0	ANGPTL1_ITGA1_ITGB1	ANGPTL1 - (ITGA1+ITGB1)	ANGPTL	Secreted Signaling	PMID: 24478758
SMC	Pericyte	ANGPTL1	ITGA1_ITGB1	0.0112648	0	ANGPTL1_ITGA1_ITGB1	ANGPTL1 - (ITGA1+ITGB1)	ANGPTL	Secreted Signaling	PMID: 24478758
Fibroblast-like cell	Pericyte	ANGPTL1	ITGA1_ITGB1	0.0135507	0	ANGPTL1_ITGA1_ITGB1	ANGPTL1 - (ITGA1+ITGB1)	ANGPTL	Secreted Signaling	PMID: 24478758
FAP	SMC	ANGPTL1	ITGA1_ITGB1	0.0142893	0	ANGPTL1_ITGA1_ITGB1	ANGPTL1 - (ITGA1+ITGB1)	ANGPTL	Secreted Signaling	PMID: 24478758
Pericyte	SMC	ANGPTL1	ITGA1_ITGB1	0.00138681	0	ANGPTL1_ITGA1_ITGB1	ANGPTL1 - (ITGA1+ITGB1)	ANGPTL	Secreted Signaling	PMID: 24478758
SMC	SMC	ANGPTL1	ITGA1_ITGB1	0.00752625	0	ANGPTL1_ITGA1_ITGB1	ANGPTL1 - (ITGA1+ITGB1)	ANGPTL	Secreted Signaling	PMID: 24478758
Fibroblast-like cell	SMC	ANGPTL1	ITGA1_ITGB1	0.00906044	0	ANGPTL1_ITGA1_ITGB1	ANGPTL1 - (ITGA1+ITGB1)	ANGPTL	Secreted Signaling	PMID: 24478758
Adipocyte	Endo	ANGPTL2	ITGA5_ITGB1	0.00116395	0	ANGPTL2_ITGA5_ITGB1	ANGPTL2 - (ITGA5+ITGB1)	ANGPTL	Secreted Signaling	PMID: 24478758
FAP	Endo	ANGPTL2	ITGA5_ITGB1	0.00738374	0	ANGPTL2_ITGA5_ITGB1	ANGPTL2 - (ITGA5+ITGB1)	ANGPTL	Secreted Signaling	PMID: 24478758
MuSC	Endo	ANGPTL2	ITGA5_ITGB1	0.00052569	0	ANGPTL2_ITGA5_ITGB1	ANGPTL2 - (ITGA5+ITGB1)	ANGPTL	Secreted Signaling	PMID: 24478758
Fibroblast-like cell	Endo	ANGPTL2	ITGA5_ITGB1	0.00517367	0	ANGPTL2_ITGA5_ITGB1	ANGPTL2 - (ITGA5+ITGB1)	ANGPTL	Secreted Signaling	PMID: 24478758
Type II	Endo	ANGPTL2	ITGA5_ITGB1	0.000205574	0	ANGPTL2_ITGA5_ITGB1	ANGPTL2 - (ITGA5+ITGB1)	ANGPTL	Secreted Signaling	PMID: 24478758
Adipocyte	FAP	ANGPTL2	ITGA5_ITGB1	0.00088918	0	ANGPTL2_ITGA5_ITGB1	ANGPTL2 - (ITGA5+ITGB1)	ANGPTL	Secreted Signaling	PMID: 24478758
FAP	FAP	ANGPTL2	ITGA5_ITGB1	0.00564901	0	ANGPTL2_ITGA5_ITGB1	ANGPTL2 - (ITGA5+ITGB1)	ANGPTL	Secreted Signaling	PMID: 24478758
MuSC	FAP	ANGPTL2	ITGA5_ITGB1	0.000401533	0	ANGPTL2_ITGA5_ITGB1	ANGPTL2 - (ITGA5+ITGB1)	ANGPTL	Secreted Signaling	PMID: 24478758
Fibroblast-like cell	FAP	ANGPTL2	ITGA5_ITGB1	0.0039561	0	ANGPTL2_ITGA5_ITGB1	ANGPTL2 - (ITGA5+ITGB1)	ANGPTL	Secreted Signaling	PMID: 24478758
Type II	FAP	ANGPTL2	ITGA5_ITGB1	0.00015701	0	ANGPTL2_ITGA5_ITGB1	ANGPTL2 - (ITGA5+ITGB1)	ANGPTL	Secreted Signaling	PMID: 24478758
Adipocyte	Fibroblast-like cell	ANGPTL2	ITGA5_ITGB1	0.00051218	0	ANGPTL2_ITGA5_ITGB1	ANGPTL2 - (ITGA5+ITGB1)	ANGPTL	Secreted Signaling	PMID: 24478758
FAP	Fibroblast-like cell	ANGPTL2	ITGA5_ITGB1	0.00326049	0	ANGPTL2_ITGA5_ITGB1	ANGPTL2 - (ITGA5+ITGB1)	ANGPTL	Secreted Signaling	PMID: 24478758
MuSC	Fibroblast-like cell	ANGPTL2	ITGA5_ITGB1	0.00023124	0	ANGPTL2_ITGA5_ITGB1	ANGPTL2 - (ITGA5+ITGB1)	ANGPTL	Secreted Signaling	PMID: 24478758
Fibroblast-like cell	Fibroblast-like cell	ANGPTL2	ITGA5_ITGB1	0.00228174	0	ANGPTL2_ITGA5_ITGB1	ANGPTL2 - (ITGA5+ITGB1)	ANGPTL	Secreted Signaling	PMID: 24478758
Type II	Fibroblast-like cell	ANGPTL2	ITGA5_ITGB1	9.04116e-05	0	ANGPTL2_ITGA5_ITGB1	ANGPTL2 - (ITGA5+ITGB1)	ANGPTL	Secreted Signaling	PMID: 24478758
Adipocyte	Myeloid cell	ANGPTL2	TLR4	0.00018731	0	ANGPTL2_TLR4	ANGPTL2 - TLR4	ANGPTL	Secreted Signaling	PMID: 24478758
FAP	Myeloid cell	ANGPTL2	TLR4	0.00119449	0	ANGPTL2_TLR4	ANGPTL2 - TLR4	ANGPTL	Secreted Signaling	PMID: 24478758
MuSC	Myeloid cell	ANGPTL2	TLR4	8.45524e-05	0	ANGPTL2_TLR4	ANGPTL2 - TLR4	ANGPTL	Secreted Signaling	PMID: 24478758
Fibroblast-like cell	Myeloid cell	ANGPTL2	TLR4	0.000835398	0	ANGPTL2_TLR4	ANGPTL2 - TLR4	ANGPTL	Secreted Signaling	PMID: 24478758
Type II	Myeloid cell	ANGPTL2	TLR4	3.30558e-05	0	ANGPTL2_TLR4	ANGPTL2 - TLR4	ANGPTL	Secreted Signaling	PMID: 24478758
Adipocyte	Myeloid cell	ANGPTL2	LILRB3	0.00166428	0	ANGPTL2_PIRB	ANGPTL2 - PIRB	ANGPTL	Secreted Signaling	PMID: 24478758
FAP	Myeloid cell	ANGPTL2	LILRB3	0.0105295	0	ANGPTL2_PIRB	ANGPTL2 - PIRB	ANGPTL	Secreted Signaling	PMID: 24478758
MuSC	Myeloid cell	ANGPTL2	LILRB3	0.000751868	0	ANGPTL2_PIRB	ANGPTL2 - PIRB	ANGPTL	Secreted Signaling	PMID: 24478758
Fibroblast-like cell	Myeloid cell	ANGPTL2	LILRB3	0.00738487	0	ANGPTL2_PIRB	ANGPTL2 - PIRB	ANGPTL	Secreted Signaling	PMID: 24478758
Type II	Myeloid cell	ANGPTL2	LILRB3	0.000294063	0	ANGPTL2_PIRB	ANGPTL2 - PIRB	ANGPTL	Secreted Signaling	PMID: 24478758
FAP	Myeloid cell	ANGPTL1	LILRB3	0.00751619	0	ANGPTL1_PIRB	ANGPTL1 - PIRB	ANGPTL	Secreted Signaling	PMID: 24478758
Pericyte	Myeloid cell	ANGPTL1	LILRB3	0.000724964	0	ANGPTL1_PIRB	ANGPTL1 - PIRB	ANGPTL	Secreted Signaling	PMID: 24478758
SMC	Myeloid cell	ANGPTL1	LILRB3	0.00394597	0	ANGPTL1_PIRB	ANGPTL1 - PIRB	ANGPTL	Secreted Signaling	PMID: 24478758
Fibroblast-like cell	Myeloid cell	ANGPTL1	LILRB3	0.00475383	0	ANGPTL1_PIRB	ANGPTL1 - PIRB	ANGPTL	Secreted Signaling	PMID: 24478758
Adipocyte	Endo	ANGPTL4	ITGA5_ITGB1	0.00247821	0	ANGPTL4_ITGA5_ITGB1	ANGPTL4 - (ITGA5+ITGB1)	ANGPTL	Secreted Signaling	PMID: 30049845
MuSC	Endo	ANGPTL4	ITGA5_ITGB1	0.00116455	0	ANGPTL4_ITGA5_ITGB1	ANGPTL4 - (ITGA5+ITGB1)	ANGPTL	Secreted Signaling	PMID: 30049845
Adipocyte	FAP	ANGPTL4	ITGA5_ITGB1	0.00189378	0	ANGPTL4_ITGA5_ITGB1	ANGPTL4 - (ITGA5+ITGB1)	ANGPTL	Secreted Signaling	PMID: 30049845
MuSC	FAP	ANGPTL4	ITGA5_ITGB1	0.000889644	0	ANGPTL4_ITGA5_ITGB1	ANGPTL4 - (ITGA5+ITGB1)	ANGPTL	Secreted Signaling	PMID: 30049845
Adipocyte	Fibroblast-like cell	ANGPTL4	ITGA5_ITGB1	0.00109131	0	ANGPTL4_ITGA5_ITGB1	ANGPTL4 - (ITGA5+ITGB1)	ANGPTL	Secreted Signaling	PMID: 30049845
MuSC	Fibroblast-like cell	ANGPTL4	ITGA5_ITGB1	0.000512447	0	ANGPTL4_ITGA5_ITGB1	ANGPTL4 - (ITGA5+ITGB1)	ANGPTL	Secreted Signaling	PMID: 30049845
Adipocyte	Endo	ANGPTL4	CDH5	0.00598522	0	ANGPTL4_CDH5	ANGPTL4 - CDH5	ANGPTL	Secreted Signaling	PMID: 30049845
MuSC	Endo	ANGPTL4	CDH5	0.00281781	0	ANGPTL4_CDH5	ANGPTL4 - CDH5	ANGPTL	Secreted Signaling	PMID: 30049845
Adipocyte	FAP	ANGPTL4	CDH11	0.000142465	0	ANGPTL4_CDH11	ANGPTL4 - CDH11	ANGPTL	Secreted Signaling	PMID: 30049845
MuSC	FAP	ANGPTL4	CDH11	6.68636e-05	0	ANGPTL4_CDH11	ANGPTL4 - CDH11	ANGPTL	Secreted Signaling	PMID: 30049845
Adipocyte	Fibroblast-like cell	ANGPTL4	CDH11	0.000339009	0	ANGPTL4_CDH11	ANGPTL4 - CDH11	ANGPTL	Secreted Signaling	PMID: 30049845
MuSC	Fibroblast-like cell	ANGPTL4	CDH11	0.000159125	0	ANGPTL4_CDH11	ANGPTL4 - CDH11	ANGPTL	Secreted Signaling	PMID: 30049845
Adipocyte	Adipocyte	ANGPTL4	SDC2	0.000357853	0	ANGPTL4_SDC2	ANGPTL4 - SDC2	ANGPTL	Secreted Signaling	PMID: 29017031
MuSC	Adipocyte	ANGPTL4	SDC2	0.000167972	0	ANGPTL4_SDC2	ANGPTL4 - SDC2	ANGPTL	Secreted Signaling	PMID: 29017031
Adipocyte	FAP	ANGPTL4	SDC2	0.00855962	0	ANGPTL4_SDC2	ANGPTL4 - SDC2	ANGPTL	Secreted Signaling	PMID: 29017031
MuSC	FAP	ANGPTL4	SDC2	0.00403535	0	ANGPTL4_SDC2	ANGPTL4 - SDC2	ANGPTL	Secreted Signaling	PMID: 29017031
Adipocyte	MuSC	ANGPTL4	SDC2	0.00207794	0	ANGPTL4_SDC2	ANGPTL4 - SDC2	ANGPTL	Secreted Signaling	PMID: 29017031
MuSC	MuSC	ANGPTL4	SDC2	0.000976251	0	ANGPTL4_SDC2	ANGPTL4 - SDC2	ANGPTL	Secreted Signaling	PMID: 29017031
Adipocyte	SMC	ANGPTL4	SDC2	0.00157588	0	ANGPTL4_SDC2	ANGPTL4 - SDC2	ANGPTL	Secreted Signaling	PMID: 29017031
MuSC	SMC	ANGPTL4	SDC2	0.000740179	0	ANGPTL4_SDC2	ANGPTL4 - SDC2	ANGPTL	Secreted Signaling	PMID: 29017031
Adipocyte	Fibroblast-like cell	ANGPTL4	SDC2	0.00714846	0	ANGPTL4_SDC2	ANGPTL4 - SDC2	ANGPTL	Secreted Signaling	PMID: 29017031
MuSC	Fibroblast-like cell	ANGPTL4	SDC2	0.00336754	0	ANGPTL4_SDC2	ANGPTL4 - SDC2	ANGPTL	Secreted Signaling	PMID: 29017031
Adipocyte	MuSC	ANGPTL4	SDC4	0.000407748	0	ANGPTL4_SDC4	ANGPTL4 - SDC4	ANGPTL	Secreted Signaling	PMID: 29017031
MuSC	MuSC	ANGPTL4	SDC4	0.000191397	0	ANGPTL4_SDC4	ANGPTL4 - SDC4	ANGPTL	Secreted Signaling	PMID: 29017031
Adipocyte	Type II	ANGPTL4	SDC4	2.55994e-05	0	ANGPTL4_SDC4	ANGPTL4 - SDC4	ANGPTL	Secreted Signaling	PMID: 29017031
MuSC	Type II	ANGPTL4	SDC4	1.20139e-05	0	ANGPTL4_SDC4	ANGPTL4 - SDC4	ANGPTL	Secreted Signaling	PMID: 29017031
Adipocyte	Endo	ANGPT1	TEK	0.00582199	0	ANGPT1_TEK	ANGPT1 - TEK	ANGPT	Secreted Signaling	PMID: 20651738
FAP	Endo	ANGPT1	TEK	0.000477254	0	ANGPT1_TEK	ANGPT1 - TEK	ANGPT	Secreted Signaling	PMID: 20651738
Pericyte	Endo	ANGPT1	TEK	0.00137779	0	ANGPT1_TEK	ANGPT1 - TEK	ANGPT	Secreted Signaling	PMID: 20651738
SMC	Endo	ANGPT1	TEK	0.00584575	0	ANGPT1_TEK	ANGPT1 - TEK	ANGPT	Secreted Signaling	PMID: 20651738
Fibroblast-like cell	Endo	ANGPT1	TEK	0.000186703	0	ANGPT1_TEK	ANGPT1 - TEK	ANGPT	Secreted Signaling	PMID: 20651738
Type I	Endo	ANGPT1	TEK	0.0014088	0	ANGPT1_TEK	ANGPT1 - TEK	ANGPT	Secreted Signaling	PMID: 20651738
Type II	Endo	ANGPT1	TEK	0.00158329	0	ANGPT1_TEK	ANGPT1 - TEK	ANGPT	Secreted Signaling	PMID: 20651738
SMC	Adipocyte	PTN	SDC2	0.000584397	0	PTN_SDC2	PTN - SDC2	PTN	Secreted Signaling	PMID: 28356350; PMID: 25620911
SMC	FAP	PTN	SDC2	0.0139062	0	PTN_SDC2	PTN - SDC2	PTN	Secreted Signaling	PMID: 28356350; PMID: 25620911
SMC	MuSC	PTN	SDC2	0.00338972	0	PTN_SDC2	PTN - SDC2	PTN	Secreted Signaling	PMID: 28356350; PMID: 25620911
SMC	SMC	PTN	SDC2	0.00257154	0	PTN_SDC2	PTN - SDC2	PTN	Secreted Signaling	PMID: 28356350; PMID: 25620911
SMC	Fibroblast-like cell	PTN	SDC2	0.0116239	0	PTN_SDC2	PTN - SDC2	PTN	Secreted Signaling	PMID: 28356350; PMID: 25620911
SMC	MuSC	PTN	SDC4	0.000665859	0	PTN_SDC4	PTN - SDC4	PTN	Secreted Signaling	PMID: 28356350; PMID: 25620911
SMC	Type II	PTN	SDC4	4.18143e-05	0	PTN_SDC4	PTN - SDC4	PTN	Secreted Signaling	PMID: 28356350; PMID: 25620911
SMC	Adipocyte	PTN	NCL	0.00392008	0	PTN_NCL	PTN - NCL	PTN	Secreted Signaling	PMID: 28356350; PMID: 25620911
SMC	Endo	PTN	NCL	0.0105744	0	PTN_NCL	PTN - NCL	PTN	Secreted Signaling	PMID: 28356350; PMID: 25620911
SMC	FAP	PTN	NCL	0.00930718	0	PTN_NCL	PTN - NCL	PTN	Secreted Signaling	PMID: 28356350; PMID: 25620911
SMC	Lymphocyte	PTN	NCL	0.0302379	0	PTN_NCL	PTN - NCL	PTN	Secreted Signaling	PMID: 28356350; PMID: 25620911
SMC	MuSC	PTN	NCL	0.0248521	0	PTN_NCL	PTN - NCL	PTN	Secreted Signaling	PMID: 28356350; PMID: 25620911
SMC	Myeloid cell	PTN	NCL	0.0185174	0	PTN_NCL	PTN - NCL	PTN	Secreted Signaling	PMID: 28356350; PMID: 25620911
SMC	Pericyte	PTN	NCL	0.0121097	0	PTN_NCL	PTN - NCL	PTN	Secreted Signaling	PMID: 28356350; PMID: 25620911
SMC	Schwann cell	PTN	NCL	0.00101486	0	PTN_NCL	PTN - NCL	PTN	Secreted Signaling	PMID: 28356350; PMID: 25620911
SMC	SMC	PTN	NCL	0.0127929	0	PTN_NCL	PTN - NCL	PTN	Secreted Signaling	PMID: 28356350; PMID: 25620911
SMC	Fibroblast-like cell	PTN	NCL	0.00998524	0	PTN_NCL	PTN - NCL	PTN	Secreted Signaling	PMID: 28356350; PMID: 25620911
SMC	Type I	PTN	NCL	0.00321707	0	PTN_NCL	PTN - NCL	PTN	Secreted Signaling	PMID: 28356350; PMID: 25620911
SMC	Type II	PTN	NCL	0.00252064	0	PTN_NCL	PTN - NCL	PTN	Secreted Signaling	PMID: 28356350; PMID: 25620911
Pericyte	FAP	AGT	AGTR1	3.08845e-05	0	AGT_AGTR1B	AGT - AGTR1B	AGT	Secreted Signaling	KEGG: hsa04080
Pericyte	Pericyte	AGT	AGTR1	1.59003e-05	0	AGT_AGTR1B	AGT - AGTR1B	AGT	Secreted Signaling	KEGG: hsa04080
Pericyte	Fibroblast-like cell	AGT	AGTR1	2.28117e-05	0	AGT_AGTR1B	AGT - AGTR1B	AGT	Secreted Signaling	KEGG: hsa04080
FAP	Myeloid cell	C3	C3AR1	0.00651885	0	C3_C3AR1	C3 - C3AR1	COMPLEMENT	Secreted Signaling	KEGG: hsa04080
Fibroblast-like cell	Myeloid cell	C3	C3AR1	0.00495403	0	C3_C3AR1	C3 - C3AR1	COMPLEMENT	Secreted Signaling	KEGG: hsa04080
FAP	Myeloid cell	C3	ITGAM_ITGB2	0.00836143	0	C3_ITGAM_ITGB2	C3 - (ITGAM+ITGB2)	COMPLEMENT	Secreted Signaling	PMID: 16234578
Fibroblast-like cell	Myeloid cell	C3	ITGAM_ITGB2	0.00635714	0	C3_ITGAM_ITGB2	C3 - (ITGAM+ITGB2)	COMPLEMENT	Secreted Signaling	PMID: 16234578
FAP	Myeloid cell	C3	ITGAX_ITGB2	0.032246	0	C3_ITGAX_ITGB2	C3 - (ITGAX+ITGB2)	COMPLEMENT	Secreted Signaling	PMID: 16234578
Fibroblast-like cell	Myeloid cell	C3	ITGAX_ITGB2	0.0246588	0	C3_ITGAX_ITGB2	C3 - (ITGAX+ITGB2)	COMPLEMENT	Secreted Signaling	PMID: 16234578
MuSC	Pericyte	EDN3	EDNRA	0.000957573	0	EDN3_EDNRA	EDN3 - EDNRA	EDN	Secreted Signaling	KEGG: hsa04080
MuSC	SMC	EDN3	EDNRA	0.00300431	0	EDN3_EDNRA	EDN3 - EDNRA	EDN	Secreted Signaling	KEGG: hsa04080
MuSC	Pericyte	EDN3	EDNRB	0.00105312	0	EDN3_EDNRB	EDN3 - EDNRB	EDN	Secreted Signaling	KEGG: hsa04080
Lymphocyte	Pericyte	GZMA	F2R	0.000196244	0	GZMA_F2R	GZMA - F2R	PARs	Secreted Signaling	KEGG: hsa04080
Lymphocyte	Endo	GZMA	F2RL3	0.00176689	0	GZMA_F2RL3	GZMA - F2RL3	PARs	Secreted Signaling	KEGG: hsa04080
Lymphocyte	Adipocyte	GZMA	PARD3	0.0826491	0	GZMA_PARD3	GZMA - PARD3	PARs	Secreted Signaling	KEGG: hsa04080
Lymphocyte	Endo	GZMA	PARD3	0.00528762	0	GZMA_PARD3	GZMA - PARD3	PARs	Secreted Signaling	KEGG: hsa04080
Lymphocyte	FAP	GZMA	PARD3	0.0507082	0	GZMA_PARD3	GZMA - PARD3	PARs	Secreted Signaling	KEGG: hsa04080
Lymphocyte	MuSC	GZMA	PARD3	0.0185638	0	GZMA_PARD3	GZMA - PARD3	PARs	Secreted Signaling	KEGG: hsa04080
Lymphocyte	Myeloid cell	GZMA	PARD3	0.000141894	0	GZMA_PARD3	GZMA - PARD3	PARs	Secreted Signaling	KEGG: hsa04080
Lymphocyte	Pericyte	GZMA	PARD3	0.0659263	0	GZMA_PARD3	GZMA - PARD3	PARs	Secreted Signaling	KEGG: hsa04080
Lymphocyte	Schwann cell	GZMA	PARD3	0.0596172	0	GZMA_PARD3	GZMA - PARD3	PARs	Secreted Signaling	KEGG: hsa04080
Lymphocyte	SMC	GZMA	PARD3	0.0339424	0	GZMA_PARD3	GZMA - PARD3	PARs	Secreted Signaling	KEGG: hsa04080
Lymphocyte	Fibroblast-like cell	GZMA	PARD3	0.0423211	0	GZMA_PARD3	GZMA - PARD3	PARs	Secreted Signaling	KEGG: hsa04080
Lymphocyte	Type I	GZMA	PARD3	0.0750824	0	GZMA_PARD3	GZMA - PARD3	PARs	Secreted Signaling	KEGG: hsa04080
Lymphocyte	Type II	GZMA	PARD3	0.0860837	0	GZMA_PARD3	GZMA - PARD3	PARs	Secreted Signaling	KEGG: hsa04080
FAP	Adipocyte	NTF3	NTRK2	9.99012e-05	0	NTF3_NTRK2	NTF3 - NTRK2	NT	Secreted Signaling	PMID: 27908981
SMC	Adipocyte	NTF3	NTRK2	0.000153433	0	NTF3_NTRK2	NTF3 - NTRK2	NT	Secreted Signaling	PMID: 27908981
FAP	FAP	NTF3	NTRK2	8.76356e-06	0	NTF3_NTRK2	NTF3 - NTRK2	NT	Secreted Signaling	PMID: 27908981
SMC	FAP	NTF3	NTRK2	1.34601e-05	0	NTF3_NTRK2	NTF3 - NTRK2	NT	Secreted Signaling	PMID: 27908981
FAP	SMC	NTF3	NTRK2	0.000198241	0	NTF3_NTRK2	NTF3 - NTRK2	NT	Secreted Signaling	PMID: 27908981
SMC	SMC	NTF3	NTRK2	0.000304451	0	NTF3_NTRK2	NTF3 - NTRK2	NT	Secreted Signaling	PMID: 27908981
FAP	Fibroblast-like cell	NTF3	NTRK2	2.50866e-05	0	NTF3_NTRK2	NTF3 - NTRK2	NT	Secreted Signaling	PMID: 27908981
SMC	Fibroblast-like cell	NTF3	NTRK2	3.85306e-05	0	NTF3_NTRK2	NTF3 - NTRK2	NT	Secreted Signaling	PMID: 27908981
FAP	SMC	NTF3	NTRK3	0.000123897	0	NTF3_NTRK3	NTF3 - NTRK3	NT	Secreted Signaling	PMID: 27908981
SMC	SMC	NTF3	NTRK3	0.000190285	0	NTF3_NTRK3	NTF3 - NTRK3	NT	Secreted Signaling	PMID: 27908981
Adipocyte	Endo	SEMA3A	NRP1_PLXNA2	0.0218069	0	SEMA3A_NRP1_PLXNA2	SEMA3A - (NRP1+PLXNA2)	SEMA3	Secreted Signaling	PMID: 27533782
Adipocyte	FAP	SEMA3A	NRP1_PLXNA2	0.00271818	0	SEMA3A_NRP1_PLXNA2	SEMA3A - (NRP1+PLXNA2)	SEMA3	Secreted Signaling	PMID: 27533782
Adipocyte	SMC	SEMA3A	NRP1_PLXNA2	0.000727626	0	SEMA3A_NRP1_PLXNA2	SEMA3A - (NRP1+PLXNA2)	SEMA3	Secreted Signaling	PMID: 27533782
Adipocyte	Fibroblast-like cell	SEMA3A	NRP1_PLXNA2	0.00567741	0	SEMA3A_NRP1_PLXNA2	SEMA3A - (NRP1+PLXNA2)	SEMA3	Secreted Signaling	PMID: 27533782
Adipocyte	Adipocyte	SEMA3A	NRP1_PLXNA4	0.0187467	0	SEMA3A_NRP1_PLXNA4	SEMA3A - (NRP1+PLXNA4)	SEMA3	Secreted Signaling	PMID: 27533782
Adipocyte	Endo	SEMA3B	NRP1_PLXNA2	0.0118762	0	SEMA3B_NRP1_PLXNA2	SEMA3B - (NRP1+PLXNA2)	SEMA3	Secreted Signaling	PMID: 27533782
Adipocyte	FAP	SEMA3B	NRP1_PLXNA2	0.00146731	0	SEMA3B_NRP1_PLXNA2	SEMA3B - (NRP1+PLXNA2)	SEMA3	Secreted Signaling	PMID: 27533782
Adipocyte	SMC	SEMA3B	NRP1_PLXNA2	0.000392421	0	SEMA3B_NRP1_PLXNA2	SEMA3B - (NRP1+PLXNA2)	SEMA3	Secreted Signaling	PMID: 27533782
Adipocyte	Fibroblast-like cell	SEMA3B	NRP1_PLXNA2	0.00306892	0	SEMA3B_NRP1_PLXNA2	SEMA3B - (NRP1+PLXNA2)	SEMA3	Secreted Signaling	PMID: 27533782
Adipocyte	Adipocyte	SEMA3B	NRP1_PLXNA4	0.0101951	0	SEMA3B_NRP1_PLXNA4	SEMA3B - (NRP1+PLXNA4)	SEMA3	Secreted Signaling	PMID: 27533782
Adipocyte	Endo	SEMA3C	NRP1_PLXNA2	0.00271248	0	SEMA3C_NRP1_PLXNA2	SEMA3C - (NRP1+PLXNA2)	SEMA3	Secreted Signaling	PMID: 27533782
MuSC	Endo	SEMA3C	NRP1_PLXNA2	0.0157319	0	SEMA3C_NRP1_PLXNA2	SEMA3C - (NRP1+PLXNA2)	SEMA3	Secreted Signaling	PMID: 27533782
Schwann cell	Endo	SEMA3C	NRP1_PLXNA2	0.00700709	0	SEMA3C_NRP1_PLXNA2	SEMA3C - (NRP1+PLXNA2)	SEMA3	Secreted Signaling	PMID: 27533782
Fibroblast-like cell	Endo	SEMA3C	NRP1_PLXNA2	0.00562592	0	SEMA3C_NRP1_PLXNA2	SEMA3C - (NRP1+PLXNA2)	SEMA3	Secreted Signaling	PMID: 27533782
Type I	Endo	SEMA3C	NRP1_PLXNA2	0.00916885	0	SEMA3C_NRP1_PLXNA2	SEMA3C - (NRP1+PLXNA2)	SEMA3	Secreted Signaling	PMID: 27533782
Type II	Endo	SEMA3C	NRP1_PLXNA2	0.00681847	0	SEMA3C_NRP1_PLXNA2	SEMA3C - (NRP1+PLXNA2)	SEMA3	Secreted Signaling	PMID: 27533782
MuSC	FAP	SEMA3C	NRP1_PLXNA2	0.00195035	0	SEMA3C_NRP1_PLXNA2	SEMA3C - (NRP1+PLXNA2)	SEMA3	Secreted Signaling	PMID: 27533782
Type I	FAP	SEMA3C	NRP1_PLXNA2	0.0011301	0	SEMA3C_NRP1_PLXNA2	SEMA3C - (NRP1+PLXNA2)	SEMA3	Secreted Signaling	PMID: 27533782
MuSC	Fibroblast-like cell	SEMA3C	NRP1_PLXNA2	0.00407706	0	SEMA3C_NRP1_PLXNA2	SEMA3C - (NRP1+PLXNA2)	SEMA3	Secreted Signaling	PMID: 27533782
Schwann cell	Fibroblast-like cell	SEMA3C	NRP1_PLXNA2	0.0018041	0	SEMA3C_NRP1_PLXNA2	SEMA3C - (NRP1+PLXNA2)	SEMA3	Secreted Signaling	PMID: 27533782
Fibroblast-like cell	Fibroblast-like cell	SEMA3C	NRP1_PLXNA2	0.001447	0	SEMA3C_NRP1_PLXNA2	SEMA3C - (NRP1+PLXNA2)	SEMA3	Secreted Signaling	PMID: 27533782
Type I	Fibroblast-like cell	SEMA3C	NRP1_PLXNA2	0.0023645	0	SEMA3C_NRP1_PLXNA2	SEMA3C - (NRP1+PLXNA2)	SEMA3	Secreted Signaling	PMID: 27533782
Type II	Fibroblast-like cell	SEMA3C	NRP1_PLXNA2	0.00175529	0	SEMA3C_NRP1_PLXNA2	SEMA3C - (NRP1+PLXNA2)	SEMA3	Secreted Signaling	PMID: 27533782
Adipocyte	Adipocyte	SEMA3C	NRP1_PLXNA4	0.00232546	0	SEMA3C_NRP1_PLXNA4	SEMA3C - (NRP1+PLXNA4)	SEMA3	Secreted Signaling	PMID: 27533782
MuSC	Adipocyte	SEMA3C	NRP1_PLXNA4	0.0135124	0	SEMA3C_NRP1_PLXNA4	SEMA3C - (NRP1+PLXNA4)	SEMA3	Secreted Signaling	PMID: 27533782
Schwann cell	Adipocyte	SEMA3C	NRP1_PLXNA4	0.00601099	0	SEMA3C_NRP1_PLXNA4	SEMA3C - (NRP1+PLXNA4)	SEMA3	Secreted Signaling	PMID: 27533782
Fibroblast-like cell	Adipocyte	SEMA3C	NRP1_PLXNA4	0.00482521	0	SEMA3C_NRP1_PLXNA4	SEMA3C - (NRP1+PLXNA4)	SEMA3	Secreted Signaling	PMID: 27533782
Type I	Adipocyte	SEMA3C	NRP1_PLXNA4	0.00786789	0	SEMA3C_NRP1_PLXNA4	SEMA3C - (NRP1+PLXNA4)	SEMA3	Secreted Signaling	PMID: 27533782
Type II	Adipocyte	SEMA3C	NRP1_PLXNA4	0.00584903	0	SEMA3C_NRP1_PLXNA4	SEMA3C - (NRP1+PLXNA4)	SEMA3	Secreted Signaling	PMID: 27533782
Adipocyte	Adipocyte	SEMA3C	PLXND1	0.000433983	0	SEMA3C_PLXND1	SEMA3C - PLXND1	SEMA3	Secreted Signaling	PMID: 27533782
MuSC	Adipocyte	SEMA3C	PLXND1	0.00254494	0	SEMA3C_PLXND1	SEMA3C - PLXND1	SEMA3	Secreted Signaling	PMID: 27533782
Schwann cell	Adipocyte	SEMA3C	PLXND1	0.00112517	0	SEMA3C_PLXND1	SEMA3C - PLXND1	SEMA3	Secreted Signaling	PMID: 27533782
Fibroblast-like cell	Adipocyte	SEMA3C	PLXND1	0.000902334	0	SEMA3C_PLXND1	SEMA3C - PLXND1	SEMA3	Secreted Signaling	PMID: 27533782
Type I	Adipocyte	SEMA3C	PLXND1	0.00147499	0	SEMA3C_PLXND1	SEMA3C - PLXND1	SEMA3	Secreted Signaling	PMID: 27533782
Type II	Adipocyte	SEMA3C	PLXND1	0.00109471	0	SEMA3C_PLXND1	SEMA3C - PLXND1	SEMA3	Secreted Signaling	PMID: 27533782
Adipocyte	Endo	SEMA3C	PLXND1	0.00153827	0	SEMA3C_PLXND1	SEMA3C - PLXND1	SEMA3	Secreted Signaling	PMID: 27533782
MuSC	Endo	SEMA3C	PLXND1	0.00897241	0	SEMA3C_PLXND1	SEMA3C - PLXND1	SEMA3	Secreted Signaling	PMID: 27533782
Schwann cell	Endo	SEMA3C	PLXND1	0.0039812	0	SEMA3C_PLXND1	SEMA3C - PLXND1	SEMA3	Secreted Signaling	PMID: 27533782
Fibroblast-like cell	Endo	SEMA3C	PLXND1	0.00319454	0	SEMA3C_PLXND1	SEMA3C - PLXND1	SEMA3	Secreted Signaling	PMID: 27533782
Type I	Endo	SEMA3C	PLXND1	0.00521434	0	SEMA3C_PLXND1	SEMA3C - PLXND1	SEMA3	Secreted Signaling	PMID: 27533782
Type II	Endo	SEMA3C	PLXND1	0.00387371	0	SEMA3C_PLXND1	SEMA3C - PLXND1	SEMA3	Secreted Signaling	PMID: 27533782
Adipocyte	Myeloid cell	SEMA3C	PLXND1	0.000154124	0	SEMA3C_PLXND1	SEMA3C - PLXND1	SEMA3	Secreted Signaling	PMID: 27533782
MuSC	Myeloid cell	SEMA3C	PLXND1	0.000905037	0	SEMA3C_PLXND1	SEMA3C - PLXND1	SEMA3	Secreted Signaling	PMID: 27533782
Schwann cell	Myeloid cell	SEMA3C	PLXND1	0.000399768	0	SEMA3C_PLXND1	SEMA3C - PLXND1	SEMA3	Secreted Signaling	PMID: 27533782
Fibroblast-like cell	Myeloid cell	SEMA3C	PLXND1	0.000320549	0	SEMA3C_PLXND1	SEMA3C - PLXND1	SEMA3	Secreted Signaling	PMID: 27533782
Type I	Myeloid cell	SEMA3C	PLXND1	0.000524178	0	SEMA3C_PLXND1	SEMA3C - PLXND1	SEMA3	Secreted Signaling	PMID: 27533782
Type II	Myeloid cell	SEMA3C	PLXND1	0.000388938	0	SEMA3C_PLXND1	SEMA3C - PLXND1	SEMA3	Secreted Signaling	PMID: 27533782
Adipocyte	Pericyte	SEMA3C	PLXND1	0.00106212	0	SEMA3C_PLXND1	SEMA3C - PLXND1	SEMA3	Secreted Signaling	PMID: 27533782
MuSC	Pericyte	SEMA3C	PLXND1	0.00620943	0	SEMA3C_PLXND1	SEMA3C - PLXND1	SEMA3	Secreted Signaling	PMID: 27533782
Schwann cell	Pericyte	SEMA3C	PLXND1	0.00275095	0	SEMA3C_PLXND1	SEMA3C - PLXND1	SEMA3	Secreted Signaling	PMID: 27533782
Fibroblast-like cell	Pericyte	SEMA3C	PLXND1	0.00220685	0	SEMA3C_PLXND1	SEMA3C - PLXND1	SEMA3	Secreted Signaling	PMID: 27533782
Type I	Pericyte	SEMA3C	PLXND1	0.00360442	0	SEMA3C_PLXND1	SEMA3C - PLXND1	SEMA3	Secreted Signaling	PMID: 27533782
Type II	Pericyte	SEMA3C	PLXND1	0.00267659	0	SEMA3C_PLXND1	SEMA3C - PLXND1	SEMA3	Secreted Signaling	PMID: 27533782
Adipocyte	SMC	SEMA3C	PLXND1	0.000223917	0	SEMA3C_PLXND1	SEMA3C - PLXND1	SEMA3	Secreted Signaling	PMID: 27533782
MuSC	SMC	SEMA3C	PLXND1	0.00131443	0	SEMA3C_PLXND1	SEMA3C - PLXND1	SEMA3	Secreted Signaling	PMID: 27533782
Schwann cell	SMC	SEMA3C	PLXND1	0.000580735	0	SEMA3C_PLXND1	SEMA3C - PLXND1	SEMA3	Secreted Signaling	PMID: 27533782
Fibroblast-like cell	SMC	SEMA3C	PLXND1	0.000465672	0	SEMA3C_PLXND1	SEMA3C - PLXND1	SEMA3	Secreted Signaling	PMID: 27533782
Type I	SMC	SEMA3C	PLXND1	0.000761418	0	SEMA3C_PLXND1	SEMA3C - PLXND1	SEMA3	Secreted Signaling	PMID: 27533782
Type II	SMC	SEMA3C	PLXND1	0.000565004	0	SEMA3C_PLXND1	SEMA3C - PLXND1	SEMA3	Secreted Signaling	PMID: 27533782
Endo	MuSC	ADM	CALCR	0.000814171	0	ADM_CALCR	ADM - CALCR	CALCR	Secreted Signaling	KEGG: hsa04080
FAP	MuSC	ADM	CALCR	0.00212534	0	ADM_CALCR	ADM - CALCR	CALCR	Secreted Signaling	KEGG: hsa04080
Myeloid cell	MuSC	ADM	CALCR	0.000177748	0	ADM_CALCR	ADM - CALCR	CALCR	Secreted Signaling	KEGG: hsa04080
Fibroblast-like cell	MuSC	ADM	CALCR	0.00155141	0	ADM_CALCR	ADM - CALCR	CALCR	Secreted Signaling	KEGG: hsa04080
Endo	Adipocyte	ADM	CALCRL	0.000469577	0	ADM_CALCRL	ADM - CALCRL	CALCR	Secreted Signaling	KEGG: hsa04080
FAP	Adipocyte	ADM	CALCRL	0.00122648	0	ADM_CALCRL	ADM - CALCRL	CALCR	Secreted Signaling	KEGG: hsa04080
Myeloid cell	Adipocyte	ADM	CALCRL	0.00010249	0	ADM_CALCRL	ADM - CALCRL	CALCR	Secreted Signaling	KEGG: hsa04080
Fibroblast-like cell	Adipocyte	ADM	CALCRL	0.000895063	0	ADM_CALCRL	ADM - CALCRL	CALCR	Secreted Signaling	KEGG: hsa04080
Endo	Endo	ADM	CALCRL	0.000222769	0	ADM_CALCRL	ADM - CALCRL	CALCR	Secreted Signaling	KEGG: hsa04080
FAP	Endo	ADM	CALCRL	0.000582079	0	ADM_CALCRL	ADM - CALCRL	CALCR	Secreted Signaling	KEGG: hsa04080
Myeloid cell	Endo	ADM	CALCRL	4.86121e-05	0	ADM_CALCRL	ADM - CALCRL	CALCR	Secreted Signaling	KEGG: hsa04080
Fibroblast-like cell	Endo	ADM	CALCRL	0.000424716	0	ADM_CALCRL	ADM - CALCRL	CALCR	Secreted Signaling	KEGG: hsa04080
Endo	FAP	ADM	CALCRL	0.000481014	0	ADM_CALCRL	ADM - CALCRL	CALCR	Secreted Signaling	KEGG: hsa04080
FAP	FAP	ADM	CALCRL	0.00125633	0	ADM_CALCRL	ADM - CALCRL	CALCR	Secreted Signaling	KEGG: hsa04080
Myeloid cell	FAP	ADM	CALCRL	0.000104987	0	ADM_CALCRL	ADM - CALCRL	CALCR	Secreted Signaling	KEGG: hsa04080
Fibroblast-like cell	FAP	ADM	CALCRL	0.000916854	0	ADM_CALCRL	ADM - CALCRL	CALCR	Secreted Signaling	KEGG: hsa04080
Endo	Fibroblast-like cell	ADM	CALCRL	0.000133128	0	ADM_CALCRL	ADM - CALCRL	CALCR	Secreted Signaling	KEGG: hsa04080
FAP	Fibroblast-like cell	ADM	CALCRL	0.000347905	0	ADM_CALCRL	ADM - CALCRL	CALCR	Secreted Signaling	KEGG: hsa04080
Myeloid cell	Fibroblast-like cell	ADM	CALCRL	2.90489e-05	0	ADM_CALCRL	ADM - CALCRL	CALCR	Secreted Signaling	KEGG: hsa04080
Fibroblast-like cell	Fibroblast-like cell	ADM	CALCRL	0.000253834	0	ADM_CALCRL	ADM - CALCRL	CALCR	Secreted Signaling	KEGG: hsa04080
Adipocyte	Myeloid cell	ANXA1	FPR1	0.000526171	0	ANXA1_FPR1	ANXA1 - FPR1	ANNEXIN	Secreted Signaling	PMID: 23230437
Endo	Myeloid cell	ANXA1	FPR1	0.00218089	0	ANXA1_FPR1	ANXA1 - FPR1	ANNEXIN	Secreted Signaling	PMID: 23230437
FAP	Myeloid cell	ANXA1	FPR1	0.00387222	0	ANXA1_FPR1	ANXA1 - FPR1	ANNEXIN	Secreted Signaling	PMID: 23230437
Lymphocyte	Myeloid cell	ANXA1	FPR1	0.00639597	0	ANXA1_FPR1	ANXA1 - FPR1	ANNEXIN	Secreted Signaling	PMID: 23230437
MuSC	Myeloid cell	ANXA1	FPR1	0.00584791	0	ANXA1_FPR1	ANXA1 - FPR1	ANNEXIN	Secreted Signaling	PMID: 23230437
Myeloid cell	Myeloid cell	ANXA1	FPR1	0.00210082	0	ANXA1_FPR1	ANXA1 - FPR1	ANNEXIN	Secreted Signaling	PMID: 23230437
Pericyte	Myeloid cell	ANXA1	FPR1	0.000868126	0	ANXA1_FPR1	ANXA1 - FPR1	ANNEXIN	Secreted Signaling	PMID: 23230437
SMC	Myeloid cell	ANXA1	FPR1	0.00181822	0	ANXA1_FPR1	ANXA1 - FPR1	ANNEXIN	Secreted Signaling	PMID: 23230437
Fibroblast-like cell	Myeloid cell	ANXA1	FPR1	0.00437353	0	ANXA1_FPR1	ANXA1 - FPR1	ANNEXIN	Secreted Signaling	PMID: 23230437
Endo	FAP	GAS6	AXL	0.00273482	0	GAS6_AXL	GAS6 - AXL	GAS	Secreted Signaling	PMID: 27801848
FAP	FAP	GAS6	AXL	0.00570182	0	GAS6_AXL	GAS6 - AXL	GAS	Secreted Signaling	PMID: 27801848
Pericyte	FAP	GAS6	AXL	0.00305015	0	GAS6_AXL	GAS6 - AXL	GAS	Secreted Signaling	PMID: 27801848
SMC	FAP	GAS6	AXL	8.85915e-05	0	GAS6_AXL	GAS6 - AXL	GAS	Secreted Signaling	PMID: 27801848
Fibroblast-like cell	FAP	GAS6	AXL	0.00248628	0	GAS6_AXL	GAS6 - AXL	GAS	Secreted Signaling	PMID: 27801848
Endo	Pericyte	GAS6	AXL	0.00224074	0	GAS6_AXL	GAS6 - AXL	GAS	Secreted Signaling	PMID: 27801848
FAP	Pericyte	GAS6	AXL	0.00467422	0	GAS6_AXL	GAS6 - AXL	GAS	Secreted Signaling	PMID: 27801848
Pericyte	Pericyte	GAS6	AXL	0.00249924	0	GAS6_AXL	GAS6 - AXL	GAS	Secreted Signaling	PMID: 27801848
SMC	Pericyte	GAS6	AXL	7.25514e-05	0	GAS6_AXL	GAS6 - AXL	GAS	Secreted Signaling	PMID: 27801848
Fibroblast-like cell	Pericyte	GAS6	AXL	0.00203701	0	GAS6_AXL	GAS6 - AXL	GAS	Secreted Signaling	PMID: 27801848
Endo	SMC	GAS6	AXL	0.00251795	0	GAS6_AXL	GAS6 - AXL	GAS	Secreted Signaling	PMID: 27801848
FAP	SMC	GAS6	AXL	0.00525091	0	GAS6_AXL	GAS6 - AXL	GAS	Secreted Signaling	PMID: 27801848
Pericyte	SMC	GAS6	AXL	0.00280835	0	GAS6_AXL	GAS6 - AXL	GAS	Secreted Signaling	PMID: 27801848
SMC	SMC	GAS6	AXL	8.15491e-05	0	GAS6_AXL	GAS6 - AXL	GAS	Secreted Signaling	PMID: 27801848
Fibroblast-like cell	SMC	GAS6	AXL	0.00228908	0	GAS6_AXL	GAS6 - AXL	GAS	Secreted Signaling	PMID: 27801848
Endo	Fibroblast-like cell	GAS6	AXL	0.00250817	0	GAS6_AXL	GAS6 - AXL	GAS	Secreted Signaling	PMID: 27801848
FAP	Fibroblast-like cell	GAS6	AXL	0.00523055	0	GAS6_AXL	GAS6 - AXL	GAS	Secreted Signaling	PMID: 27801848
Pericyte	Fibroblast-like cell	GAS6	AXL	0.00279743	0	GAS6_AXL	GAS6 - AXL	GAS	Secreted Signaling	PMID: 27801848
SMC	Fibroblast-like cell	GAS6	AXL	8.12313e-05	0	GAS6_AXL	GAS6 - AXL	GAS	Secreted Signaling	PMID: 27801848
Fibroblast-like cell	Fibroblast-like cell	GAS6	AXL	0.00228018	0	GAS6_AXL	GAS6 - AXL	GAS	Secreted Signaling	PMID: 27801848
Endo	Myeloid cell	GAS6	MERTK	0.000192272	0	GAS6_MERTK	GAS6 - MERTK	GAS	Secreted Signaling	PMID: 27801848
FAP	Myeloid cell	GAS6	MERTK	0.000401978	0	GAS6_MERTK	GAS6 - MERTK	GAS	Secreted Signaling	PMID: 27801848
Pericyte	Myeloid cell	GAS6	MERTK	0.000214504	0	GAS6_MERTK	GAS6 - MERTK	GAS	Secreted Signaling	PMID: 27801848
SMC	Myeloid cell	GAS6	MERTK	6.2131e-06	0	GAS6_MERTK	GAS6 - MERTK	GAS	Secreted Signaling	PMID: 27801848
Fibroblast-like cell	Myeloid cell	GAS6	MERTK	0.000174758	0	GAS6_MERTK	GAS6 - MERTK	GAS	Secreted Signaling	PMID: 27801848
Endo	Pericyte	GAS6	MERTK	0.000195029	0	GAS6_MERTK	GAS6 - MERTK	GAS	Secreted Signaling	PMID: 27801848
FAP	Pericyte	GAS6	MERTK	0.000407742	0	GAS6_MERTK	GAS6 - MERTK	GAS	Secreted Signaling	PMID: 27801848
Pericyte	Pericyte	GAS6	MERTK	0.00021758	0	GAS6_MERTK	GAS6 - MERTK	GAS	Secreted Signaling	PMID: 27801848
SMC	Pericyte	GAS6	MERTK	6.30222e-06	0	GAS6_MERTK	GAS6 - MERTK	GAS	Secreted Signaling	PMID: 27801848
Fibroblast-like cell	Pericyte	GAS6	MERTK	0.000177264	0	GAS6_MERTK	GAS6 - MERTK	GAS	Secreted Signaling	PMID: 27801848
Endo	SMC	GAS6	MERTK	0.000335816	0	GAS6_MERTK	GAS6 - MERTK	GAS	Secreted Signaling	PMID: 27801848
FAP	SMC	GAS6	MERTK	0.000701972	0	GAS6_MERTK	GAS6 - MERTK	GAS	Secreted Signaling	PMID: 27801848
Pericyte	SMC	GAS6	MERTK	0.00037464	0	GAS6_MERTK	GAS6 - MERTK	GAS	Secreted Signaling	PMID: 27801848
SMC	SMC	GAS6	MERTK	1.08531e-05	0	GAS6_MERTK	GAS6 - MERTK	GAS	Secreted Signaling	PMID: 27801848
Fibroblast-like cell	SMC	GAS6	MERTK	0.00030523	0	GAS6_MERTK	GAS6 - MERTK	GAS	Secreted Signaling	PMID: 27801848
Endo	Adipocyte	GAS6	TYRO3	0.000938466	0	GAS6_TYRO3	GAS6 - TYRO3	GAS	Secreted Signaling	PMID: 27801848
FAP	Adipocyte	GAS6	TYRO3	0.00196043	0	GAS6_TYRO3	GAS6 - TYRO3	GAS	Secreted Signaling	PMID: 27801848
Pericyte	Adipocyte	GAS6	TYRO3	0.00104689	0	GAS6_TYRO3	GAS6 - TYRO3	GAS	Secreted Signaling	PMID: 27801848
SMC	Adipocyte	GAS6	TYRO3	3.03476e-05	0	GAS6_TYRO3	GAS6 - TYRO3	GAS	Secreted Signaling	PMID: 27801848
Fibroblast-like cell	Adipocyte	GAS6	TYRO3	0.000853039	0	GAS6_TYRO3	GAS6 - TYRO3	GAS	Secreted Signaling	PMID: 27801848
Endo	Adipocyte	GRN	SORT1	0.000742599	0	GRN_SORT1	GRN - SORT1	GRN	Secreted Signaling	PMID: 29555433
FAP	Adipocyte	GRN	SORT1	0.00426254	0	GRN_SORT1	GRN - SORT1	GRN	Secreted Signaling	PMID: 29555433
MuSC	Adipocyte	GRN	SORT1	0.00162949	0	GRN_SORT1	GRN - SORT1	GRN	Secreted Signaling	PMID: 29555433
Myeloid cell	Adipocyte	GRN	SORT1	0.0163083	0	GRN_SORT1	GRN - SORT1	GRN	Secreted Signaling	PMID: 29555433
Fibroblast-like cell	Adipocyte	GRN	SORT1	0.00347129	0	GRN_SORT1	GRN - SORT1	GRN	Secreted Signaling	PMID: 29555433
Endo	MuSC	GRN	SORT1	3.29024e-05	0	GRN_SORT1	GRN - SORT1	GRN	Secreted Signaling	PMID: 29555433
FAP	MuSC	GRN	SORT1	0.000189499	0	GRN_SORT1	GRN - SORT1	GRN	Secreted Signaling	PMID: 29555433
MuSC	MuSC	GRN	SORT1	7.22592e-05	0	GRN_SORT1	GRN - SORT1	GRN	Secreted Signaling	PMID: 29555433
Myeloid cell	MuSC	GRN	SORT1	0.000733492	0	GRN_SORT1	GRN - SORT1	GRN	Secreted Signaling	PMID: 29555433
Fibroblast-like cell	MuSC	GRN	SORT1	0.000154205	0	GRN_SORT1	GRN - SORT1	GRN	Secreted Signaling	PMID: 29555433
Endo	Pericyte	GRN	SORT1	3.81515e-05	0	GRN_SORT1	GRN - SORT1	GRN	Secreted Signaling	PMID: 29555433
FAP	Pericyte	GRN	SORT1	0.000219725	0	GRN_SORT1	GRN - SORT1	GRN	Secreted Signaling	PMID: 29555433
MuSC	Pericyte	GRN	SORT1	8.37864e-05	0	GRN_SORT1	GRN - SORT1	GRN	Secreted Signaling	PMID: 29555433
Myeloid cell	Pericyte	GRN	SORT1	0.000850413	0	GRN_SORT1	GRN - SORT1	GRN	Secreted Signaling	PMID: 29555433
Fibroblast-like cell	Pericyte	GRN	SORT1	0.000178803	0	GRN_SORT1	GRN - SORT1	GRN	Secreted Signaling	PMID: 29555433
Endo	Schwann cell	GRN	SORT1	0.000290841	0	GRN_SORT1	GRN - SORT1	GRN	Secreted Signaling	PMID: 29555433
FAP	Schwann cell	GRN	SORT1	0.00167302	0	GRN_SORT1	GRN - SORT1	GRN	Secreted Signaling	PMID: 29555433
MuSC	Schwann cell	GRN	SORT1	0.000638538	0	GRN_SORT1	GRN - SORT1	GRN	Secreted Signaling	PMID: 29555433
Myeloid cell	Schwann cell	GRN	SORT1	0.00644828	0	GRN_SORT1	GRN - SORT1	GRN	Secreted Signaling	PMID: 29555433
Fibroblast-like cell	Schwann cell	GRN	SORT1	0.0013618	0	GRN_SORT1	GRN - SORT1	GRN	Secreted Signaling	PMID: 29555433
Endo	SMC	GRN	SORT1	0.000420795	0	GRN_SORT1	GRN - SORT1	GRN	Secreted Signaling	PMID: 29555433
FAP	SMC	GRN	SORT1	0.00241907	0	GRN_SORT1	GRN - SORT1	GRN	Secreted Signaling	PMID: 29555433
MuSC	SMC	GRN	SORT1	0.000923705	0	GRN_SORT1	GRN - SORT1	GRN	Secreted Signaling	PMID: 29555433
Myeloid cell	SMC	GRN	SORT1	0.0093039	0	GRN_SORT1	GRN - SORT1	GRN	Secreted Signaling	PMID: 29555433
Fibroblast-like cell	SMC	GRN	SORT1	0.00196934	0	GRN_SORT1	GRN - SORT1	GRN	Secreted Signaling	PMID: 29555433
Endo	Type I	GRN	SORT1	0.000270135	0	GRN_SORT1	GRN - SORT1	GRN	Secreted Signaling	PMID: 29555433
FAP	Type I	GRN	SORT1	0.00155407	0	GRN_SORT1	GRN - SORT1	GRN	Secreted Signaling	PMID: 29555433
MuSC	Type I	GRN	SORT1	0.000593092	0	GRN_SORT1	GRN - SORT1	GRN	Secreted Signaling	PMID: 29555433
Myeloid cell	Type I	GRN	SORT1	0.00599183	0	GRN_SORT1	GRN - SORT1	GRN	Secreted Signaling	PMID: 29555433
Fibroblast-like cell	Type I	GRN	SORT1	0.00126495	0	GRN_SORT1	GRN - SORT1	GRN	Secreted Signaling	PMID: 29555433
Endo	Type II	GRN	SORT1	0.000419288	0	GRN_SORT1	GRN - SORT1	GRN	Secreted Signaling	PMID: 29555433
FAP	Type II	GRN	SORT1	0.00241042	0	GRN_SORT1	GRN - SORT1	GRN	Secreted Signaling	PMID: 29555433
MuSC	Type II	GRN	SORT1	0.000920401	0	GRN_SORT1	GRN - SORT1	GRN	Secreted Signaling	PMID: 29555433
Myeloid cell	Type II	GRN	SORT1	0.00927089	0	GRN_SORT1	GRN - SORT1	GRN	Secreted Signaling	PMID: 29555433
Fibroblast-like cell	Type II	GRN	SORT1	0.0019623	0	GRN_SORT1	GRN - SORT1	GRN	Secreted Signaling	PMID: 29555433
Adipocyte	Adipocyte	LEP	LEPR	0.0010306	0	LEP_LEPR	LEP - LEPR	LEP	Secreted Signaling	KEGG: hsa04080
Adipocyte	MuSC	LEP	LEPR	0.000250841	0	LEP_LEPR	LEP - LEPR	LEP	Secreted Signaling	KEGG: hsa04080
Myeloid cell	Lymphocyte	LGALS9	PTPRC	0.0159957	0	LGALS9_CD45	LGALS9 - CD45	GALECTIN	Secreted Signaling	PMID: 30120235
Myeloid cell	Myeloid cell	LGALS9	PTPRC	0.0121537	0	LGALS9_CD45	LGALS9 - CD45	GALECTIN	Secreted Signaling	PMID: 30120235
Endo	FAP	PROS1	AXL	0.000301986	0	PROS1_AXL	PROS1 - AXL	PROS	Secreted Signaling	PMID: 29531161
FAP	FAP	PROS1	AXL	0.000889024	0	PROS1_AXL	PROS1 - AXL	PROS	Secreted Signaling	PMID: 29531161
MuSC	FAP	PROS1	AXL	0.000620969	0	PROS1_AXL	PROS1 - AXL	PROS	Secreted Signaling	PMID: 29531161
Fibroblast-like cell	FAP	PROS1	AXL	0.00078901	0	PROS1_AXL	PROS1 - AXL	PROS	Secreted Signaling	PMID: 29531161
Endo	Pericyte	PROS1	AXL	0.000247319	0	PROS1_AXL	PROS1 - AXL	PROS	Secreted Signaling	PMID: 29531161
FAP	Pericyte	PROS1	AXL	0.000728166	0	PROS1_AXL	PROS1 - AXL	PROS	Secreted Signaling	PMID: 29531161
MuSC	Pericyte	PROS1	AXL	0.000508587	0	PROS1_AXL	PROS1 - AXL	PROS	Secreted Signaling	PMID: 29531161
Fibroblast-like cell	Pericyte	PROS1	AXL	0.000646236	0	PROS1_AXL	PROS1 - AXL	PROS	Secreted Signaling	PMID: 29531161
Endo	SMC	PROS1	AXL	0.000277986	0	PROS1_AXL	PROS1 - AXL	PROS	Secreted Signaling	PMID: 29531161
FAP	SMC	PROS1	AXL	0.000818406	0	PROS1_AXL	PROS1 - AXL	PROS	Secreted Signaling	PMID: 29531161
MuSC	SMC	PROS1	AXL	0.000571631	0	PROS1_AXL	PROS1 - AXL	PROS	Secreted Signaling	PMID: 29531161
Fibroblast-like cell	SMC	PROS1	AXL	0.00072633	0	PROS1_AXL	PROS1 - AXL	PROS	Secreted Signaling	PMID: 29531161
Endo	Fibroblast-like cell	PROS1	AXL	0.000276902	0	PROS1_AXL	PROS1 - AXL	PROS	Secreted Signaling	PMID: 29531161
FAP	Fibroblast-like cell	PROS1	AXL	0.000815219	0	PROS1_AXL	PROS1 - AXL	PROS	Secreted Signaling	PMID: 29531161
MuSC	Fibroblast-like cell	PROS1	AXL	0.000569404	0	PROS1_AXL	PROS1 - AXL	PROS	Secreted Signaling	PMID: 29531161
Fibroblast-like cell	Fibroblast-like cell	PROS1	AXL	0.000723501	0	PROS1_AXL	PROS1 - AXL	PROS	Secreted Signaling	PMID: 29531161
Endo	Adipocyte	PROS1	TYRO3	0.000103462	0	PROS1_TYRO3	PROS1 - TYRO3	PROS	Secreted Signaling	PMID: 30501104
FAP	Adipocyte	PROS1	TYRO3	0.000304702	0	PROS1_TYRO3	PROS1 - TYRO3	PROS	Secreted Signaling	PMID: 30501104
MuSC	Adipocyte	PROS1	TYRO3	0.000212792	0	PROS1_TYRO3	PROS1 - TYRO3	PROS	Secreted Signaling	PMID: 30501104
Fibroblast-like cell	Adipocyte	PROS1	TYRO3	0.000270406	0	PROS1_TYRO3	PROS1 - TYRO3	PROS	Secreted Signaling	PMID: 30501104
Adipocyte	FAP	RARRES2	CMKLR1	0.00114613	0	RARRES2_CMKLR1	RARRES2 - CMKLR1	CHEMERIN	Secreted Signaling	PMID: 24671882
MuSC	FAP	RARRES2	CMKLR1	0.000489382	0	RARRES2_CMKLR1	RARRES2 - CMKLR1	CHEMERIN	Secreted Signaling	PMID: 24671882
SMC	FAP	RARRES2	CMKLR1	0.000107069	0	RARRES2_CMKLR1	RARRES2 - CMKLR1	CHEMERIN	Secreted Signaling	PMID: 24671882
Myeloid cell	Myeloid cell	LGALS9	HAVCR2	0.000196769	0	LGALS9_HAVCR2	LGALS9 - HAVCR2	GALECTIN	Secreted Signaling	PMID: 27192565
Myeloid cell	FAP	LGALS9	CD44	0.00157661	0	LGALS9_CD44	LGALS9 - CD44	GALECTIN	Secreted Signaling	PMID: 25065622
Myeloid cell	Lymphocyte	LGALS9	CD44	0.00607372	0	LGALS9_CD44	LGALS9 - CD44	GALECTIN	Secreted Signaling	PMID: 25065622
Myeloid cell	MuSC	LGALS9	CD44	0.00181289	0	LGALS9_CD44	LGALS9 - CD44	GALECTIN	Secreted Signaling	PMID: 25065622
Myeloid cell	Myeloid cell	LGALS9	CD44	0.00537205	0	LGALS9_CD44	LGALS9 - CD44	GALECTIN	Secreted Signaling	PMID: 25065622
Myeloid cell	Pericyte	LGALS9	CD44	0.00333604	0	LGALS9_CD44	LGALS9 - CD44	GALECTIN	Secreted Signaling	PMID: 25065622
Myeloid cell	SMC	LGALS9	CD44	0.000908662	0	LGALS9_CD44	LGALS9 - CD44	GALECTIN	Secreted Signaling	PMID: 25065622
Myeloid cell	Fibroblast-like cell	LGALS9	CD44	0.00242294	0	LGALS9_CD44	LGALS9 - CD44	GALECTIN	Secreted Signaling	PMID: 25065622
FAP	Adipocyte	COL1A1	ITGA1_ITGB1	0.0047564	0	COL1A1_ITGA1_ITGB1	COL1A1 - (ITGA1+ITGB1)	COLLAGEN	ECM-Receptor	KEGG: hsa04512
Pericyte	Adipocyte	COL1A1	ITGA1_ITGB1	0.00100422	0	COL1A1_ITGA1_ITGB1	COL1A1 - (ITGA1+ITGB1)	COLLAGEN	ECM-Receptor	KEGG: hsa04512
SMC	Adipocyte	COL1A1	ITGA1_ITGB1	0.00011007	0	COL1A1_ITGA1_ITGB1	COL1A1 - (ITGA1+ITGB1)	COLLAGEN	ECM-Receptor	KEGG: hsa04512
Fibroblast-like cell	Adipocyte	COL1A1	ITGA1_ITGB1	0.00691254	0	COL1A1_ITGA1_ITGB1	COL1A1 - (ITGA1+ITGB1)	COLLAGEN	ECM-Receptor	KEGG: hsa04512
FAP	Endo	COL1A1	ITGA1_ITGB1	0.0256037	0	COL1A1_ITGA1_ITGB1	COL1A1 - (ITGA1+ITGB1)	COLLAGEN	ECM-Receptor	KEGG: hsa04512
Pericyte	Endo	COL1A1	ITGA1_ITGB1	0.00549655	0	COL1A1_ITGA1_ITGB1	COL1A1 - (ITGA1+ITGB1)	COLLAGEN	ECM-Receptor	KEGG: hsa04512
SMC	Endo	COL1A1	ITGA1_ITGB1	0.000604883	0	COL1A1_ITGA1_ITGB1	COL1A1 - (ITGA1+ITGB1)	COLLAGEN	ECM-Receptor	KEGG: hsa04512
Fibroblast-like cell	Endo	COL1A1	ITGA1_ITGB1	0.0368602	0	COL1A1_ITGA1_ITGB1	COL1A1 - (ITGA1+ITGB1)	COLLAGEN	ECM-Receptor	KEGG: hsa04512
FAP	FAP	COL1A1	ITGA1_ITGB1	0.00499557	0	COL1A1_ITGA1_ITGB1	COL1A1 - (ITGA1+ITGB1)	COLLAGEN	ECM-Receptor	KEGG: hsa04512
Pericyte	FAP	COL1A1	ITGA1_ITGB1	0.00105492	0	COL1A1_ITGA1_ITGB1	COL1A1 - (ITGA1+ITGB1)	COLLAGEN	ECM-Receptor	KEGG: hsa04512
SMC	FAP	COL1A1	ITGA1_ITGB1	0.000115632	0	COL1A1_ITGA1_ITGB1	COL1A1 - (ITGA1+ITGB1)	COLLAGEN	ECM-Receptor	KEGG: hsa04512
Fibroblast-like cell	FAP	COL1A1	ITGA1_ITGB1	0.00725933	0	COL1A1_ITGA1_ITGB1	COL1A1 - (ITGA1+ITGB1)	COLLAGEN	ECM-Receptor	KEGG: hsa04512
FAP	Pericyte	COL1A1	ITGA1_ITGB1	0.0258539	0	COL1A1_ITGA1_ITGB1	COL1A1 - (ITGA1+ITGB1)	COLLAGEN	ECM-Receptor	KEGG: hsa04512
Pericyte	Pericyte	COL1A1	ITGA1_ITGB1	0.00555139	0	COL1A1_ITGA1_ITGB1	COL1A1 - (ITGA1+ITGB1)	COLLAGEN	ECM-Receptor	KEGG: hsa04512
SMC	Pericyte	COL1A1	ITGA1_ITGB1	0.000610947	0	COL1A1_ITGA1_ITGB1	COL1A1 - (ITGA1+ITGB1)	COLLAGEN	ECM-Receptor	KEGG: hsa04512
Fibroblast-like cell	Pericyte	COL1A1	ITGA1_ITGB1	0.0372162	0	COL1A1_ITGA1_ITGB1	COL1A1 - (ITGA1+ITGB1)	COLLAGEN	ECM-Receptor	KEGG: hsa04512
FAP	SMC	COL1A1	ITGA1_ITGB1	0.0173586	0	COL1A1_ITGA1_ITGB1	COL1A1 - (ITGA1+ITGB1)	COLLAGEN	ECM-Receptor	KEGG: hsa04512
Pericyte	SMC	COL1A1	ITGA1_ITGB1	0.0037019	0	COL1A1_ITGA1_ITGB1	COL1A1 - (ITGA1+ITGB1)	COLLAGEN	ECM-Receptor	KEGG: hsa04512
SMC	SMC	COL1A1	ITGA1_ITGB1	0.000406733	0	COL1A1_ITGA1_ITGB1	COL1A1 - (ITGA1+ITGB1)	COLLAGEN	ECM-Receptor	KEGG: hsa04512
Fibroblast-like cell	SMC	COL1A1	ITGA1_ITGB1	0.0250834	0	COL1A1_ITGA1_ITGB1	COL1A1 - (ITGA1+ITGB1)	COLLAGEN	ECM-Receptor	KEGG: hsa04512
Endo	Adipocyte	COL1A2	ITGA1_ITGB1	2.43539e-05	0	COL1A2_ITGA1_ITGB1	COL1A2 - (ITGA1+ITGB1)	COLLAGEN	ECM-Receptor	KEGG: hsa04512
FAP	Adipocyte	COL1A2	ITGA1_ITGB1	0.0180248	0	COL1A2_ITGA1_ITGB1	COL1A2 - (ITGA1+ITGB1)	COLLAGEN	ECM-Receptor	KEGG: hsa04512
MuSC	Adipocyte	COL1A2	ITGA1_ITGB1	0.00613357	0	COL1A2_ITGA1_ITGB1	COL1A2 - (ITGA1+ITGB1)	COLLAGEN	ECM-Receptor	KEGG: hsa04512
Pericyte	Adipocyte	COL1A2	ITGA1_ITGB1	0.00465404	0	COL1A2_ITGA1_ITGB1	COL1A2 - (ITGA1+ITGB1)	COLLAGEN	ECM-Receptor	KEGG: hsa04512
SMC	Adipocyte	COL1A2	ITGA1_ITGB1	0.00307567	0	COL1A2_ITGA1_ITGB1	COL1A2 - (ITGA1+ITGB1)	COLLAGEN	ECM-Receptor	KEGG: hsa04512
Fibroblast-like cell	Adipocyte	COL1A2	ITGA1_ITGB1	0.0177886	0	COL1A2_ITGA1_ITGB1	COL1A2 - (ITGA1+ITGB1)	COLLAGEN	ECM-Receptor	KEGG: hsa04512
Endo	Endo	COL1A2	ITGA1_ITGB1	0.000133887	0	COL1A2_ITGA1_ITGB1	COL1A2 - (ITGA1+ITGB1)	COLLAGEN	ECM-Receptor	KEGG: hsa04512
FAP	Endo	COL1A2	ITGA1_ITGB1	0.0916709	0	COL1A2_ITGA1_ITGB1	COL1A2 - (ITGA1+ITGB1)	COLLAGEN	ECM-Receptor	KEGG: hsa04512
MuSC	Endo	COL1A2	ITGA1_ITGB1	0.0328179	0	COL1A2_ITGA1_ITGB1	COL1A2 - (ITGA1+ITGB1)	COLLAGEN	ECM-Receptor	KEGG: hsa04512
Pericyte	Endo	COL1A2	ITGA1_ITGB1	0.025064	0	COL1A2_ITGA1_ITGB1	COL1A2 - (ITGA1+ITGB1)	COLLAGEN	ECM-Receptor	KEGG: hsa04512
SMC	Endo	COL1A2	ITGA1_ITGB1	0.0166798	0	COL1A2_ITGA1_ITGB1	COL1A2 - (ITGA1+ITGB1)	COLLAGEN	ECM-Receptor	KEGG: hsa04512
Fibroblast-like cell	Endo	COL1A2	ITGA1_ITGB1	0.0905584	0	COL1A2_ITGA1_ITGB1	COL1A2 - (ITGA1+ITGB1)	COLLAGEN	ECM-Receptor	KEGG: hsa04512
Endo	FAP	COL1A2	ITGA1_ITGB1	2.55847e-05	0	COL1A2_ITGA1_ITGB1	COL1A2 - (ITGA1+ITGB1)	COLLAGEN	ECM-Receptor	KEGG: hsa04512
FAP	FAP	COL1A2	ITGA1_ITGB1	0.0189185	0	COL1A2_ITGA1_ITGB1	COL1A2 - (ITGA1+ITGB1)	COLLAGEN	ECM-Receptor	KEGG: hsa04512
MuSC	FAP	COL1A2	ITGA1_ITGB1	0.00644154	0	COL1A2_ITGA1_ITGB1	COL1A2 - (ITGA1+ITGB1)	COLLAGEN	ECM-Receptor	KEGG: hsa04512
Pericyte	FAP	COL1A2	ITGA1_ITGB1	0.00488809	0	COL1A2_ITGA1_ITGB1	COL1A2 - (ITGA1+ITGB1)	COLLAGEN	ECM-Receptor	KEGG: hsa04512
SMC	FAP	COL1A2	ITGA1_ITGB1	0.0032306	0	COL1A2_ITGA1_ITGB1	COL1A2 - (ITGA1+ITGB1)	COLLAGEN	ECM-Receptor	KEGG: hsa04512
Fibroblast-like cell	FAP	COL1A2	ITGA1_ITGB1	0.0186707	0	COL1A2_ITGA1_ITGB1	COL1A2 - (ITGA1+ITGB1)	COLLAGEN	ECM-Receptor	KEGG: hsa04512
Endo	Pericyte	COL1A2	ITGA1_ITGB1	0.00013523	0	COL1A2_ITGA1_ITGB1	COL1A2 - (ITGA1+ITGB1)	COLLAGEN	ECM-Receptor	KEGG: hsa04512
FAP	Pericyte	COL1A2	ITGA1_ITGB1	0.0925055	0	COL1A2_ITGA1_ITGB1	COL1A2 - (ITGA1+ITGB1)	COLLAGEN	ECM-Receptor	KEGG: hsa04512
MuSC	Pericyte	COL1A2	ITGA1_ITGB1	0.0331363	0	COL1A2_ITGA1_ITGB1	COL1A2 - (ITGA1+ITGB1)	COLLAGEN	ECM-Receptor	KEGG: hsa04512
Pericyte	Pericyte	COL1A2	ITGA1_ITGB1	0.025309	0	COL1A2_ITGA1_ITGB1	COL1A2 - (ITGA1+ITGB1)	COLLAGEN	ECM-Receptor	KEGG: hsa04512
SMC	Pericyte	COL1A2	ITGA1_ITGB1	0.0168443	0	COL1A2_ITGA1_ITGB1	COL1A2 - (ITGA1+ITGB1)	COLLAGEN	ECM-Receptor	KEGG: hsa04512
Fibroblast-like cell	Pericyte	COL1A2	ITGA1_ITGB1	0.0913839	0	COL1A2_ITGA1_ITGB1	COL1A2 - (ITGA1+ITGB1)	COLLAGEN	ECM-Receptor	KEGG: hsa04512
Endo	SMC	COL1A2	ITGA1_ITGB1	9.00141e-05	0	COL1A2_ITGA1_ITGB1	COL1A2 - (ITGA1+ITGB1)	COLLAGEN	ECM-Receptor	KEGG: hsa04512
FAP	SMC	COL1A2	ITGA1_ITGB1	0.0635376	0	COL1A2_ITGA1_ITGB1	COL1A2 - (ITGA1+ITGB1)	COLLAGEN	ECM-Receptor	KEGG: hsa04512
MuSC	SMC	COL1A2	ITGA1_ITGB1	0.0223028	0	COL1A2_ITGA1_ITGB1	COL1A2 - (ITGA1+ITGB1)	COLLAGEN	ECM-Receptor	KEGG: hsa04512
Pericyte	SMC	COL1A2	ITGA1_ITGB1	0.0169896	0	COL1A2_ITGA1_ITGB1	COL1A2 - (ITGA1+ITGB1)	COLLAGEN	ECM-Receptor	KEGG: hsa04512
SMC	SMC	COL1A2	ITGA1_ITGB1	0.0112752	0	COL1A2_ITGA1_ITGB1	COL1A2 - (ITGA1+ITGB1)	COLLAGEN	ECM-Receptor	KEGG: hsa04512
Fibroblast-like cell	SMC	COL1A2	ITGA1_ITGB1	0.0627429	0	COL1A2_ITGA1_ITGB1	COL1A2 - (ITGA1+ITGB1)	COLLAGEN	ECM-Receptor	KEGG: hsa04512
Adipocyte	Adipocyte	COL4A1	ITGA1_ITGB1	0.00574432	0	COL4A1_ITGA1_ITGB1	COL4A1 - (ITGA1+ITGB1)	COLLAGEN	ECM-Receptor	KEGG: hsa04512
Endo	Adipocyte	COL4A1	ITGA1_ITGB1	0.00540061	0	COL4A1_ITGA1_ITGB1	COL4A1 - (ITGA1+ITGB1)	COLLAGEN	ECM-Receptor	KEGG: hsa04512
FAP	Adipocyte	COL4A1	ITGA1_ITGB1	0.0151055	0	COL4A1_ITGA1_ITGB1	COL4A1 - (ITGA1+ITGB1)	COLLAGEN	ECM-Receptor	KEGG: hsa04512
MuSC	Adipocyte	COL4A1	ITGA1_ITGB1	0.00367301	0	COL4A1_ITGA1_ITGB1	COL4A1 - (ITGA1+ITGB1)	COLLAGEN	ECM-Receptor	KEGG: hsa04512
Pericyte	Adipocyte	COL4A1	ITGA1_ITGB1	0.00655914	0	COL4A1_ITGA1_ITGB1	COL4A1 - (ITGA1+ITGB1)	COLLAGEN	ECM-Receptor	KEGG: hsa04512
SMC	Adipocyte	COL4A1	ITGA1_ITGB1	0.00222986	0	COL4A1_ITGA1_ITGB1	COL4A1 - (ITGA1+ITGB1)	COLLAGEN	ECM-Receptor	KEGG: hsa04512
Fibroblast-like cell	Adipocyte	COL4A1	ITGA1_ITGB1	0.00824351	0	COL4A1_ITGA1_ITGB1	COL4A1 - (ITGA1+ITGB1)	COLLAGEN	ECM-Receptor	KEGG: hsa04512
Adipocyte	Endo	COL4A1	ITGA1_ITGB1	0.0307877	0	COL4A1_ITGA1_ITGB1	COL4A1 - (ITGA1+ITGB1)	COLLAGEN	ECM-Receptor	KEGG: hsa04512
Endo	Endo	COL4A1	ITGA1_ITGB1	0.0289892	0	COL4A1_ITGA1_ITGB1	COL4A1 - (ITGA1+ITGB1)	COLLAGEN	ECM-Receptor	KEGG: hsa04512
FAP	Endo	COL4A1	ITGA1_ITGB1	0.0777684	0	COL4A1_ITGA1_ITGB1	COL4A1 - (ITGA1+ITGB1)	COLLAGEN	ECM-Receptor	KEGG: hsa04512
MuSC	Endo	COL4A1	ITGA1_ITGB1	0.0198666	0	COL4A1_ITGA1_ITGB1	COL4A1 - (ITGA1+ITGB1)	COLLAGEN	ECM-Receptor	KEGG: hsa04512
Pericyte	Endo	COL4A1	ITGA1_ITGB1	0.0350297	0	COL4A1_ITGA1_ITGB1	COL4A1 - (ITGA1+ITGB1)	COLLAGEN	ECM-Receptor	KEGG: hsa04512
SMC	Endo	COL4A1	ITGA1_ITGB1	0.0121384	0	COL4A1_ITGA1_ITGB1	COL4A1 - (ITGA1+ITGB1)	COLLAGEN	ECM-Receptor	KEGG: hsa04512
Fibroblast-like cell	Endo	COL4A1	ITGA1_ITGB1	0.0437037	0	COL4A1_ITGA1_ITGB1	COL4A1 - (ITGA1+ITGB1)	COLLAGEN	ECM-Receptor	KEGG: hsa04512
Adipocyte	FAP	COL4A1	ITGA1_ITGB1	0.00603286	0	COL4A1_ITGA1_ITGB1	COL4A1 - (ITGA1+ITGB1)	COLLAGEN	ECM-Receptor	KEGG: hsa04512
Endo	FAP	COL4A1	ITGA1_ITGB1	0.00567199	0	COL4A1_ITGA1_ITGB1	COL4A1 - (ITGA1+ITGB1)	COLLAGEN	ECM-Receptor	KEGG: hsa04512
FAP	FAP	COL4A1	ITGA1_ITGB1	0.0158568	0	COL4A1_ITGA1_ITGB1	COL4A1 - (ITGA1+ITGB1)	COLLAGEN	ECM-Receptor	KEGG: hsa04512
MuSC	FAP	COL4A1	ITGA1_ITGB1	0.00385792	0	COL4A1_ITGA1_ITGB1	COL4A1 - (ITGA1+ITGB1)	COLLAGEN	ECM-Receptor	KEGG: hsa04512
Pericyte	FAP	COL4A1	ITGA1_ITGB1	0.00688833	0	COL4A1_ITGA1_ITGB1	COL4A1 - (ITGA1+ITGB1)	COLLAGEN	ECM-Receptor	KEGG: hsa04512
SMC	FAP	COL4A1	ITGA1_ITGB1	0.00234228	0	COL4A1_ITGA1_ITGB1	COL4A1 - (ITGA1+ITGB1)	COLLAGEN	ECM-Receptor	KEGG: hsa04512
Fibroblast-like cell	FAP	COL4A1	ITGA1_ITGB1	0.00865651	0	COL4A1_ITGA1_ITGB1	COL4A1 - (ITGA1+ITGB1)	COLLAGEN	ECM-Receptor	KEGG: hsa04512
Adipocyte	Pericyte	COL4A1	ITGA1_ITGB1	0.031087	0	COL4A1_ITGA1_ITGB1	COL4A1 - (ITGA1+ITGB1)	COLLAGEN	ECM-Receptor	KEGG: hsa04512
Endo	Pericyte	COL4A1	ITGA1_ITGB1	0.0292715	0	COL4A1_ITGA1_ITGB1	COL4A1 - (ITGA1+ITGB1)	COLLAGEN	ECM-Receptor	KEGG: hsa04512
FAP	Pericyte	COL4A1	ITGA1_ITGB1	0.0784873	0	COL4A1_ITGA1_ITGB1	COL4A1 - (ITGA1+ITGB1)	COLLAGEN	ECM-Receptor	KEGG: hsa04512
MuSC	Pericyte	COL4A1	ITGA1_ITGB1	0.0200619	0	COL4A1_ITGA1_ITGB1	COL4A1 - (ITGA1+ITGB1)	COLLAGEN	ECM-Receptor	KEGG: hsa04512
Pericyte	Pericyte	COL4A1	ITGA1_ITGB1	0.0353687	0	COL4A1_ITGA1_ITGB1	COL4A1 - (ITGA1+ITGB1)	COLLAGEN	ECM-Receptor	KEGG: hsa04512
SMC	Pericyte	COL4A1	ITGA1_ITGB1	0.0122587	0	COL4A1_ITGA1_ITGB1	COL4A1 - (ITGA1+ITGB1)	COLLAGEN	ECM-Receptor	KEGG: hsa04512
Fibroblast-like cell	Pericyte	COL4A1	ITGA1_ITGB1	0.0441228	0	COL4A1_ITGA1_ITGB1	COL4A1 - (ITGA1+ITGB1)	COLLAGEN	ECM-Receptor	KEGG: hsa04512
Adipocyte	SMC	COL4A1	ITGA1_ITGB1	0.020909	0	COL4A1_ITGA1_ITGB1	COL4A1 - (ITGA1+ITGB1)	COLLAGEN	ECM-Receptor	KEGG: hsa04512
Endo	SMC	COL4A1	ITGA1_ITGB1	0.0196759	0	COL4A1_ITGA1_ITGB1	COL4A1 - (ITGA1+ITGB1)	COLLAGEN	ECM-Receptor	KEGG: hsa04512
FAP	SMC	COL4A1	ITGA1_ITGB1	0.0536496	0	COL4A1_ITGA1_ITGB1	COL4A1 - (ITGA1+ITGB1)	COLLAGEN	ECM-Receptor	KEGG: hsa04512
MuSC	SMC	COL4A1	ITGA1_ITGB1	0.0134435	0	COL4A1_ITGA1_ITGB1	COL4A1 - (ITGA1+ITGB1)	COLLAGEN	ECM-Receptor	KEGG: hsa04512
Pericyte	SMC	COL4A1	ITGA1_ITGB1	0.0238234	0	COL4A1_ITGA1_ITGB1	COL4A1 - (ITGA1+ITGB1)	COLLAGEN	ECM-Receptor	KEGG: hsa04512
SMC	SMC	COL4A1	ITGA1_ITGB1	0.00819301	0	COL4A1_ITGA1_ITGB1	COL4A1 - (ITGA1+ITGB1)	COLLAGEN	ECM-Receptor	KEGG: hsa04512
Fibroblast-like cell	SMC	COL4A1	ITGA1_ITGB1	0.0298081	0	COL4A1_ITGA1_ITGB1	COL4A1 - (ITGA1+ITGB1)	COLLAGEN	ECM-Receptor	KEGG: hsa04512
Adipocyte	Adipocyte	COL4A2	ITGA1_ITGB1	0.00583134	0	COL4A2_ITGA1_ITGB1	COL4A2 - (ITGA1+ITGB1)	COLLAGEN	ECM-Receptor	KEGG: hsa04512
Endo	Adipocyte	COL4A2	ITGA1_ITGB1	0.00481815	0	COL4A2_ITGA1_ITGB1	COL4A2 - (ITGA1+ITGB1)	COLLAGEN	ECM-Receptor	KEGG: hsa04512
FAP	Adipocyte	COL4A2	ITGA1_ITGB1	0.0128856	0	COL4A2_ITGA1_ITGB1	COL4A2 - (ITGA1+ITGB1)	COLLAGEN	ECM-Receptor	KEGG: hsa04512
MuSC	Adipocyte	COL4A2	ITGA1_ITGB1	0.00194258	0	COL4A2_ITGA1_ITGB1	COL4A2 - (ITGA1+ITGB1)	COLLAGEN	ECM-Receptor	KEGG: hsa04512
Pericyte	Adipocyte	COL4A2	ITGA1_ITGB1	0.0080846	0	COL4A2_ITGA1_ITGB1	COL4A2 - (ITGA1+ITGB1)	COLLAGEN	ECM-Receptor	KEGG: hsa04512
SMC	Adipocyte	COL4A2	ITGA1_ITGB1	0.00392744	0	COL4A2_ITGA1_ITGB1	COL4A2 - (ITGA1+ITGB1)	COLLAGEN	ECM-Receptor	KEGG: hsa04512
Fibroblast-like cell	Adipocyte	COL4A2	ITGA1_ITGB1	0.00720731	0	COL4A2_ITGA1_ITGB1	COL4A2 - (ITGA1+ITGB1)	COLLAGEN	ECM-Receptor	KEGG: hsa04512
Adipocyte	Endo	COL4A2	ITGA1_ITGB1	0.0312422	0	COL4A2_ITGA1_ITGB1	COL4A2 - (ITGA1+ITGB1)	COLLAGEN	ECM-Receptor	KEGG: hsa04512
Endo	Endo	COL4A2	ITGA1_ITGB1	0.025929	0	COL4A2_ITGA1_ITGB1	COL4A2 - (ITGA1+ITGB1)	COLLAGEN	ECM-Receptor	KEGG: hsa04512
FAP	Endo	COL4A2	ITGA1_ITGB1	0.0669657	0	COL4A2_ITGA1_ITGB1	COL4A2 - (ITGA1+ITGB1)	COLLAGEN	ECM-Receptor	KEGG: hsa04512
MuSC	Endo	COL4A2	ITGA1_ITGB1	0.0105881	0	COL4A2_ITGA1_ITGB1	COL4A2 - (ITGA1+ITGB1)	COLLAGEN	ECM-Receptor	KEGG: hsa04512
Pericyte	Endo	COL4A2	ITGA1_ITGB1	0.0428908	0	COL4A2_ITGA1_ITGB1	COL4A2 - (ITGA1+ITGB1)	COLLAGEN	ECM-Receptor	KEGG: hsa04512
SMC	Endo	COL4A2	ITGA1_ITGB1	0.0212189	0	COL4A2_ITGA1_ITGB1	COL4A2 - (ITGA1+ITGB1)	COLLAGEN	ECM-Receptor	KEGG: hsa04512
Fibroblast-like cell	Endo	COL4A2	ITGA1_ITGB1	0.0383826	0	COL4A2_ITGA1_ITGB1	COL4A2 - (ITGA1+ITGB1)	COLLAGEN	ECM-Receptor	KEGG: hsa04512
Adipocyte	FAP	COL4A2	ITGA1_ITGB1	0.00612423	0	COL4A2_ITGA1_ITGB1	COL4A2 - (ITGA1+ITGB1)	COLLAGEN	ECM-Receptor	KEGG: hsa04512
Endo	FAP	COL4A2	ITGA1_ITGB1	0.00506041	0	COL4A2_ITGA1_ITGB1	COL4A2 - (ITGA1+ITGB1)	COLLAGEN	ECM-Receptor	KEGG: hsa04512
FAP	FAP	COL4A2	ITGA1_ITGB1	0.013528	0	COL4A2_ITGA1_ITGB1	COL4A2 - (ITGA1+ITGB1)	COLLAGEN	ECM-Receptor	KEGG: hsa04512
MuSC	FAP	COL4A2	ITGA1_ITGB1	0.00204055	0	COL4A2_ITGA1_ITGB1	COL4A2 - (ITGA1+ITGB1)	COLLAGEN	ECM-Receptor	KEGG: hsa04512
Pericyte	FAP	COL4A2	ITGA1_ITGB1	0.0084897	0	COL4A2_ITGA1_ITGB1	COL4A2 - (ITGA1+ITGB1)	COLLAGEN	ECM-Receptor	KEGG: hsa04512
SMC	FAP	COL4A2	ITGA1_ITGB1	0.0041251	0	COL4A2_ITGA1_ITGB1	COL4A2 - (ITGA1+ITGB1)	COLLAGEN	ECM-Receptor	KEGG: hsa04512
Fibroblast-like cell	FAP	COL4A2	ITGA1_ITGB1	0.00756878	0	COL4A2_ITGA1_ITGB1	COL4A2 - (ITGA1+ITGB1)	COLLAGEN	ECM-Receptor	KEGG: hsa04512
Adipocyte	Pericyte	COL4A2	ITGA1_ITGB1	0.0315457	0	COL4A2_ITGA1_ITGB1	COL4A2 - (ITGA1+ITGB1)	COLLAGEN	ECM-Receptor	KEGG: hsa04512
Endo	Pericyte	COL4A2	ITGA1_ITGB1	0.0261823	0	COL4A2_ITGA1_ITGB1	COL4A2 - (ITGA1+ITGB1)	COLLAGEN	ECM-Receptor	KEGG: hsa04512
FAP	Pericyte	COL4A2	ITGA1_ITGB1	0.0675921	0	COL4A2_ITGA1_ITGB1	COL4A2 - (ITGA1+ITGB1)	COLLAGEN	ECM-Receptor	KEGG: hsa04512
MuSC	Pericyte	COL4A2	ITGA1_ITGB1	0.0106932	0	COL4A2_ITGA1_ITGB1	COL4A2 - (ITGA1+ITGB1)	COLLAGEN	ECM-Receptor	KEGG: hsa04512
Pericyte	Pericyte	COL4A2	ITGA1_ITGB1	0.0433024	0	COL4A2_ITGA1_ITGB1	COL4A2 - (ITGA1+ITGB1)	COLLAGEN	ECM-Receptor	KEGG: hsa04512
SMC	Pericyte	COL4A2	ITGA1_ITGB1	0.0214272	0	COL4A2_ITGA1_ITGB1	COL4A2 - (ITGA1+ITGB1)	COLLAGEN	ECM-Receptor	KEGG: hsa04512
Fibroblast-like cell	Pericyte	COL4A2	ITGA1_ITGB1	0.0387528	0	COL4A2_ITGA1_ITGB1	COL4A2 - (ITGA1+ITGB1)	COLLAGEN	ECM-Receptor	KEGG: hsa04512
Adipocyte	SMC	COL4A2	ITGA1_ITGB1	0.0212208	0	COL4A2_ITGA1_ITGB1	COL4A2 - (ITGA1+ITGB1)	COLLAGEN	ECM-Receptor	KEGG: hsa04512
Endo	SMC	COL4A2	ITGA1_ITGB1	0.017581	0	COL4A2_ITGA1_ITGB1	COL4A2 - (ITGA1+ITGB1)	COLLAGEN	ECM-Receptor	KEGG: hsa04512
FAP	SMC	COL4A2	ITGA1_ITGB1	0.0460301	0	COL4A2_ITGA1_ITGB1	COL4A2 - (ITGA1+ITGB1)	COLLAGEN	ECM-Receptor	KEGG: hsa04512
MuSC	SMC	COL4A2	ITGA1_ITGB1	0.007143	0	COL4A2_ITGA1_ITGB1	COL4A2 - (ITGA1+ITGB1)	COLLAGEN	ECM-Receptor	KEGG: hsa04512
Pericyte	SMC	COL4A2	ITGA1_ITGB1	0.0292458	0	COL4A2_ITGA1_ITGB1	COL4A2 - (ITGA1+ITGB1)	COLLAGEN	ECM-Receptor	KEGG: hsa04512
SMC	SMC	COL4A2	ITGA1_ITGB1	0.014365	0	COL4A2_ITGA1_ITGB1	COL4A2 - (ITGA1+ITGB1)	COLLAGEN	ECM-Receptor	KEGG: hsa04512
Fibroblast-like cell	SMC	COL4A2	ITGA1_ITGB1	0.0261327	0	COL4A2_ITGA1_ITGB1	COL4A2 - (ITGA1+ITGB1)	COLLAGEN	ECM-Receptor	KEGG: hsa04512
Adipocyte	Adipocyte	COL4A3	ITGA1_ITGB1	0.00115994	0.01	COL4A3_ITGA1_ITGB1	COL4A3 - (ITGA1+ITGB1)	COLLAGEN	ECM-Receptor	KEGG: hsa04512
Endo	Adipocyte	COL4A3	ITGA1_ITGB1	2.64851e-05	0.02	COL4A3_ITGA1_ITGB1	COL4A3 - (ITGA1+ITGB1)	COLLAGEN	ECM-Receptor	KEGG: hsa04512
Pericyte	Adipocyte	COL4A3	ITGA1_ITGB1	0.000322563	0.01	COL4A3_ITGA1_ITGB1	COL4A3 - (ITGA1+ITGB1)	COLLAGEN	ECM-Receptor	KEGG: hsa04512
Schwann cell	Adipocyte	COL4A3	ITGA1_ITGB1	0.00235552	0	COL4A3_ITGA1_ITGB1	COL4A3 - (ITGA1+ITGB1)	COLLAGEN	ECM-Receptor	KEGG: hsa04512
SMC	Adipocyte	COL4A3	ITGA1_ITGB1	8.97017e-05	0.01	COL4A3_ITGA1_ITGB1	COL4A3 - (ITGA1+ITGB1)	COLLAGEN	ECM-Receptor	KEGG: hsa04512
Fibroblast-like cell	Adipocyte	COL4A3	ITGA1_ITGB1	0.000508211	0.01	COL4A3_ITGA1_ITGB1	COL4A3 - (ITGA1+ITGB1)	COLLAGEN	ECM-Receptor	KEGG: hsa04512
Type I	Adipocyte	COL4A3	ITGA1_ITGB1	0.00475995	0	COL4A3_ITGA1_ITGB1	COL4A3 - (ITGA1+ITGB1)	COLLAGEN	ECM-Receptor	KEGG: hsa04512
Type II	Adipocyte	COL4A3	ITGA1_ITGB1	0.0138325	0	COL4A3_ITGA1_ITGB1	COL4A3 - (ITGA1+ITGB1)	COLLAGEN	ECM-Receptor	KEGG: hsa04512
Adipocyte	Endo	COL4A3	ITGA1_ITGB1	0.00634444	0	COL4A3_ITGA1_ITGB1	COL4A3 - (ITGA1+ITGB1)	COLLAGEN	ECM-Receptor	KEGG: hsa04512
Endo	Endo	COL4A3	ITGA1_ITGB1	0.000145602	0	COL4A3_ITGA1_ITGB1	COL4A3 - (ITGA1+ITGB1)	COLLAGEN	ECM-Receptor	KEGG: hsa04512
Pericyte	Endo	COL4A3	ITGA1_ITGB1	0.00177094	0	COL4A3_ITGA1_ITGB1	COL4A3 - (ITGA1+ITGB1)	COLLAGEN	ECM-Receptor	KEGG: hsa04512
Schwann cell	Endo	COL4A3	ITGA1_ITGB1	0.0128153	0	COL4A3_ITGA1_ITGB1	COL4A3 - (ITGA1+ITGB1)	COLLAGEN	ECM-Receptor	KEGG: hsa04512
SMC	Endo	COL4A3	ITGA1_ITGB1	0.000492996	0	COL4A3_ITGA1_ITGB1	COL4A3 - (ITGA1+ITGB1)	COLLAGEN	ECM-Receptor	KEGG: hsa04512
Fibroblast-like cell	Endo	COL4A3	ITGA1_ITGB1	0.00278785	0	COL4A3_ITGA1_ITGB1	COL4A3 - (ITGA1+ITGB1)	COLLAGEN	ECM-Receptor	KEGG: hsa04512
Type I	Endo	COL4A3	ITGA1_ITGB1	0.0256224	0	COL4A3_ITGA1_ITGB1	COL4A3 - (ITGA1+ITGB1)	COLLAGEN	ECM-Receptor	KEGG: hsa04512
Type II	Endo	COL4A3	ITGA1_ITGB1	0.0715986	0	COL4A3_ITGA1_ITGB1	COL4A3 - (ITGA1+ITGB1)	COLLAGEN	ECM-Receptor	KEGG: hsa04512
Adipocyte	FAP	COL4A3	ITGA1_ITGB1	0.00121849	0	COL4A3_ITGA1_ITGB1	COL4A3 - (ITGA1+ITGB1)	COLLAGEN	ECM-Receptor	KEGG: hsa04512
Endo	FAP	COL4A3	ITGA1_ITGB1	2.78236e-05	0	COL4A3_ITGA1_ITGB1	COL4A3 - (ITGA1+ITGB1)	COLLAGEN	ECM-Receptor	KEGG: hsa04512
Pericyte	FAP	COL4A3	ITGA1_ITGB1	0.000338859	0	COL4A3_ITGA1_ITGB1	COL4A3 - (ITGA1+ITGB1)	COLLAGEN	ECM-Receptor	KEGG: hsa04512
Schwann cell	FAP	COL4A3	ITGA1_ITGB1	0.00247427	0	COL4A3_ITGA1_ITGB1	COL4A3 - (ITGA1+ITGB1)	COLLAGEN	ECM-Receptor	KEGG: hsa04512
SMC	FAP	COL4A3	ITGA1_ITGB1	9.42345e-05	0	COL4A3_ITGA1_ITGB1	COL4A3 - (ITGA1+ITGB1)	COLLAGEN	ECM-Receptor	KEGG: hsa04512
Fibroblast-like cell	FAP	COL4A3	ITGA1_ITGB1	0.00053388	0	COL4A3_ITGA1_ITGB1	COL4A3 - (ITGA1+ITGB1)	COLLAGEN	ECM-Receptor	KEGG: hsa04512
Type I	FAP	COL4A3	ITGA1_ITGB1	0.0049993	0	COL4A3_ITGA1_ITGB1	COL4A3 - (ITGA1+ITGB1)	COLLAGEN	ECM-Receptor	KEGG: hsa04512
Type II	FAP	COL4A3	ITGA1_ITGB1	0.0145214	0	COL4A3_ITGA1_ITGB1	COL4A3 - (ITGA1+ITGB1)	COLLAGEN	ECM-Receptor	KEGG: hsa04512
Adipocyte	Pericyte	COL4A3	ITGA1_ITGB1	0.00640768	0	COL4A3_ITGA1_ITGB1	COL4A3 - (ITGA1+ITGB1)	COLLAGEN	ECM-Receptor	KEGG: hsa04512
Endo	Pericyte	COL4A3	ITGA1_ITGB1	0.000147063	0	COL4A3_ITGA1_ITGB1	COL4A3 - (ITGA1+ITGB1)	COLLAGEN	ECM-Receptor	KEGG: hsa04512
Pericyte	Pericyte	COL4A3	ITGA1_ITGB1	0.00178867	0	COL4A3_ITGA1_ITGB1	COL4A3 - (ITGA1+ITGB1)	COLLAGEN	ECM-Receptor	KEGG: hsa04512
Schwann cell	Pericyte	COL4A3	ITGA1_ITGB1	0.0129422	0	COL4A3_ITGA1_ITGB1	COL4A3 - (ITGA1+ITGB1)	COLLAGEN	ECM-Receptor	KEGG: hsa04512
SMC	Pericyte	COL4A3	ITGA1_ITGB1	0.000497939	0	COL4A3_ITGA1_ITGB1	COL4A3 - (ITGA1+ITGB1)	COLLAGEN	ECM-Receptor	KEGG: hsa04512
Fibroblast-like cell	Pericyte	COL4A3	ITGA1_ITGB1	0.00281574	0	COL4A3_ITGA1_ITGB1	COL4A3 - (ITGA1+ITGB1)	COLLAGEN	ECM-Receptor	KEGG: hsa04512
Type I	Pericyte	COL4A3	ITGA1_ITGB1	0.0258728	0	COL4A3_ITGA1_ITGB1	COL4A3 - (ITGA1+ITGB1)	COLLAGEN	ECM-Receptor	KEGG: hsa04512
Type II	Pericyte	COL4A3	ITGA1_ITGB1	0.072265	0	COL4A3_ITGA1_ITGB1	COL4A3 - (ITGA1+ITGB1)	COLLAGEN	ECM-Receptor	KEGG: hsa04512
Adipocyte	SMC	COL4A3	ITGA1_ITGB1	0.00427414	0	COL4A3_ITGA1_ITGB1	COL4A3 - (ITGA1+ITGB1)	COLLAGEN	ECM-Receptor	KEGG: hsa04512
Endo	SMC	COL4A3	ITGA1_ITGB1	9.78905e-05	0	COL4A3_ITGA1_ITGB1	COL4A3 - (ITGA1+ITGB1)	COLLAGEN	ECM-Receptor	KEGG: hsa04512
Pericyte	SMC	COL4A3	ITGA1_ITGB1	0.00119126	0	COL4A3_ITGA1_ITGB1	COL4A3 - (ITGA1+ITGB1)	COLLAGEN	ECM-Receptor	KEGG: hsa04512
Schwann cell	SMC	COL4A3	ITGA1_ITGB1	0.00865181	0	COL4A3_ITGA1_ITGB1	COL4A3 - (ITGA1+ITGB1)	COLLAGEN	ECM-Receptor	KEGG: hsa04512
SMC	SMC	COL4A3	ITGA1_ITGB1	0.000331486	0	COL4A3_ITGA1_ITGB1	COL4A3 - (ITGA1+ITGB1)	COLLAGEN	ECM-Receptor	KEGG: hsa04512
Fibroblast-like cell	SMC	COL4A3	ITGA1_ITGB1	0.00187594	0	COL4A3_ITGA1_ITGB1	COL4A3 - (ITGA1+ITGB1)	COLLAGEN	ECM-Receptor	KEGG: hsa04512
Type I	SMC	COL4A3	ITGA1_ITGB1	0.0173714	0	COL4A3_ITGA1_ITGB1	COL4A3 - (ITGA1+ITGB1)	COLLAGEN	ECM-Receptor	KEGG: hsa04512
Type II	SMC	COL4A3	ITGA1_ITGB1	0.0492911	0	COL4A3_ITGA1_ITGB1	COL4A3 - (ITGA1+ITGB1)	COLLAGEN	ECM-Receptor	KEGG: hsa04512
Adipocyte	Adipocyte	COL4A4	ITGA1_ITGB1	0.000450177	0.01	COL4A4_ITGA1_ITGB1	COL4A4 - (ITGA1+ITGB1)	COLLAGEN	ECM-Receptor	KEGG: hsa04512
Pericyte	Adipocyte	COL4A4	ITGA1_ITGB1	2.92025e-06	0.02	COL4A4_ITGA1_ITGB1	COL4A4 - (ITGA1+ITGB1)	COLLAGEN	ECM-Receptor	KEGG: hsa04512
Schwann cell	Adipocyte	COL4A4	ITGA1_ITGB1	0.0011673	0.01	COL4A4_ITGA1_ITGB1	COL4A4 - (ITGA1+ITGB1)	COLLAGEN	ECM-Receptor	KEGG: hsa04512
Type I	Adipocyte	COL4A4	ITGA1_ITGB1	0.00210312	0	COL4A4_ITGA1_ITGB1	COL4A4 - (ITGA1+ITGB1)	COLLAGEN	ECM-Receptor	KEGG: hsa04512
Type II	Adipocyte	COL4A4	ITGA1_ITGB1	0.00885988	0	COL4A4_ITGA1_ITGB1	COL4A4 - (ITGA1+ITGB1)	COLLAGEN	ECM-Receptor	KEGG: hsa04512
Adipocyte	Endo	COL4A4	ITGA1_ITGB1	0.00247014	0	COL4A4_ITGA1_ITGB1	COL4A4 - (ITGA1+ITGB1)	COLLAGEN	ECM-Receptor	KEGG: hsa04512
Pericyte	Endo	COL4A4	ITGA1_ITGB1	1.60558e-05	0	COL4A4_ITGA1_ITGB1	COL4A4 - (ITGA1+ITGB1)	COLLAGEN	ECM-Receptor	KEGG: hsa04512
Schwann cell	Endo	COL4A4	ITGA1_ITGB1	0.00638449	0	COL4A4_ITGA1_ITGB1	COL4A4 - (ITGA1+ITGB1)	COLLAGEN	ECM-Receptor	KEGG: hsa04512
Type I	Endo	COL4A4	ITGA1_ITGB1	0.011455	0	COL4A4_ITGA1_ITGB1	COL4A4 - (ITGA1+ITGB1)	COLLAGEN	ECM-Receptor	KEGG: hsa04512
Type II	Endo	COL4A4	ITGA1_ITGB1	0.0468461	0	COL4A4_ITGA1_ITGB1	COL4A4 - (ITGA1+ITGB1)	COLLAGEN	ECM-Receptor	KEGG: hsa04512
Adipocyte	FAP	COL4A4	ITGA1_ITGB1	0.000472916	0	COL4A4_ITGA1_ITGB1	COL4A4 - (ITGA1+ITGB1)	COLLAGEN	ECM-Receptor	KEGG: hsa04512
Pericyte	FAP	COL4A4	ITGA1_ITGB1	3.06783e-06	0	COL4A4_ITGA1_ITGB1	COL4A4 - (ITGA1+ITGB1)	COLLAGEN	ECM-Receptor	KEGG: hsa04512
Schwann cell	FAP	COL4A4	ITGA1_ITGB1	0.00122622	0	COL4A4_ITGA1_ITGB1	COL4A4 - (ITGA1+ITGB1)	COLLAGEN	ECM-Receptor	KEGG: hsa04512
Type I	FAP	COL4A4	ITGA1_ITGB1	0.00220917	0	COL4A4_ITGA1_ITGB1	COL4A4 - (ITGA1+ITGB1)	COLLAGEN	ECM-Receptor	KEGG: hsa04512
Type II	FAP	COL4A4	ITGA1_ITGB1	0.00930346	0	COL4A4_ITGA1_ITGB1	COL4A4 - (ITGA1+ITGB1)	COLLAGEN	ECM-Receptor	KEGG: hsa04512
Adipocyte	Pericyte	COL4A4	ITGA1_ITGB1	0.00249486	0	COL4A4_ITGA1_ITGB1	COL4A4 - (ITGA1+ITGB1)	COLLAGEN	ECM-Receptor	KEGG: hsa04512
Pericyte	Pericyte	COL4A4	ITGA1_ITGB1	1.62169e-05	0	COL4A4_ITGA1_ITGB1	COL4A4 - (ITGA1+ITGB1)	COLLAGEN	ECM-Receptor	KEGG: hsa04512
Schwann cell	Pericyte	COL4A4	ITGA1_ITGB1	0.00644813	0	COL4A4_ITGA1_ITGB1	COL4A4 - (ITGA1+ITGB1)	COLLAGEN	ECM-Receptor	KEGG: hsa04512
Type I	Pericyte	COL4A4	ITGA1_ITGB1	0.0115686	0	COL4A4_ITGA1_ITGB1	COL4A4 - (ITGA1+ITGB1)	COLLAGEN	ECM-Receptor	KEGG: hsa04512
Type II	Pericyte	COL4A4	ITGA1_ITGB1	0.0472939	0	COL4A4_ITGA1_ITGB1	COL4A4 - (ITGA1+ITGB1)	COLLAGEN	ECM-Receptor	KEGG: hsa04512
Adipocyte	SMC	COL4A4	ITGA1_ITGB1	0.00166198	0	COL4A4_ITGA1_ITGB1	COL4A4 - (ITGA1+ITGB1)	COLLAGEN	ECM-Receptor	KEGG: hsa04512
Pericyte	SMC	COL4A4	ITGA1_ITGB1	1.07941e-05	0	COL4A4_ITGA1_ITGB1	COL4A4 - (ITGA1+ITGB1)	COLLAGEN	ECM-Receptor	KEGG: hsa04512
Schwann cell	SMC	COL4A4	ITGA1_ITGB1	0.00430118	0	COL4A4_ITGA1_ITGB1	COL4A4 - (ITGA1+ITGB1)	COLLAGEN	ECM-Receptor	KEGG: hsa04512
Type I	SMC	COL4A4	ITGA1_ITGB1	0.00772999	0	COL4A4_ITGA1_ITGB1	COL4A4 - (ITGA1+ITGB1)	COLLAGEN	ECM-Receptor	KEGG: hsa04512
Type II	SMC	COL4A4	ITGA1_ITGB1	0.0319849	0	COL4A4_ITGA1_ITGB1	COL4A4 - (ITGA1+ITGB1)	COLLAGEN	ECM-Receptor	KEGG: hsa04512
Schwann cell	Adipocyte	COL4A5	ITGA1_ITGB1	0.00138615	0	COL4A5_ITGA1_ITGB1	COL4A5 - (ITGA1+ITGB1)	COLLAGEN	ECM-Receptor	KEGG: hsa04512
SMC	Adipocyte	COL4A5	ITGA1_ITGB1	0.00178207	0	COL4A5_ITGA1_ITGB1	COL4A5 - (ITGA1+ITGB1)	COLLAGEN	ECM-Receptor	KEGG: hsa04512
Type I	Adipocyte	COL4A5	ITGA1_ITGB1	0.00178593	0	COL4A5_ITGA1_ITGB1	COL4A5 - (ITGA1+ITGB1)	COLLAGEN	ECM-Receptor	KEGG: hsa04512
Type II	Adipocyte	COL4A5	ITGA1_ITGB1	0.000357428	0	COL4A5_ITGA1_ITGB1	COL4A5 - (ITGA1+ITGB1)	COLLAGEN	ECM-Receptor	KEGG: hsa04512
Schwann cell	Endo	COL4A5	ITGA1_ITGB1	0.00757404	0	COL4A5_ITGA1_ITGB1	COL4A5 - (ITGA1+ITGB1)	COLLAGEN	ECM-Receptor	KEGG: hsa04512
SMC	Endo	COL4A5	ITGA1_ITGB1	0.00972022	0	COL4A5_ITGA1_ITGB1	COL4A5 - (ITGA1+ITGB1)	COLLAGEN	ECM-Receptor	KEGG: hsa04512
Type I	Endo	COL4A5	ITGA1_ITGB1	0.0097411	0	COL4A5_ITGA1_ITGB1	COL4A5 - (ITGA1+ITGB1)	COLLAGEN	ECM-Receptor	KEGG: hsa04512
Type II	Endo	COL4A5	ITGA1_ITGB1	0.00196205	0	COL4A5_ITGA1_ITGB1	COL4A5 - (ITGA1+ITGB1)	COLLAGEN	ECM-Receptor	KEGG: hsa04512
Schwann cell	FAP	COL4A5	ITGA1_ITGB1	0.00145609	0	COL4A5_ITGA1_ITGB1	COL4A5 - (ITGA1+ITGB1)	COLLAGEN	ECM-Receptor	KEGG: hsa04512
SMC	FAP	COL4A5	ITGA1_ITGB1	0.00187196	0	COL4A5_ITGA1_ITGB1	COL4A5 - (ITGA1+ITGB1)	COLLAGEN	ECM-Receptor	KEGG: hsa04512
Type I	FAP	COL4A5	ITGA1_ITGB1	0.00187602	0	COL4A5_ITGA1_ITGB1	COL4A5 - (ITGA1+ITGB1)	COLLAGEN	ECM-Receptor	KEGG: hsa04512
Type II	FAP	COL4A5	ITGA1_ITGB1	0.000375485	0	COL4A5_ITGA1_ITGB1	COL4A5 - (ITGA1+ITGB1)	COLLAGEN	ECM-Receptor	KEGG: hsa04512
Schwann cell	Pericyte	COL4A5	ITGA1_ITGB1	0.00764944	0	COL4A5_ITGA1_ITGB1	COL4A5 - (ITGA1+ITGB1)	COLLAGEN	ECM-Receptor	KEGG: hsa04512
SMC	Pericyte	COL4A5	ITGA1_ITGB1	0.00981678	0	COL4A5_ITGA1_ITGB1	COL4A5 - (ITGA1+ITGB1)	COLLAGEN	ECM-Receptor	KEGG: hsa04512
Type I	Pericyte	COL4A5	ITGA1_ITGB1	0.00983786	0	COL4A5_ITGA1_ITGB1	COL4A5 - (ITGA1+ITGB1)	COLLAGEN	ECM-Receptor	KEGG: hsa04512
Type II	Pericyte	COL4A5	ITGA1_ITGB1	0.00198169	0	COL4A5_ITGA1_ITGB1	COL4A5 - (ITGA1+ITGB1)	COLLAGEN	ECM-Receptor	KEGG: hsa04512
Schwann cell	SMC	COL4A5	ITGA1_ITGB1	0.00510456	0	COL4A5_ITGA1_ITGB1	COL4A5 - (ITGA1+ITGB1)	COLLAGEN	ECM-Receptor	KEGG: hsa04512
SMC	SMC	COL4A5	ITGA1_ITGB1	0.00655562	0	COL4A5_ITGA1_ITGB1	COL4A5 - (ITGA1+ITGB1)	COLLAGEN	ECM-Receptor	KEGG: hsa04512
Type I	SMC	COL4A5	ITGA1_ITGB1	0.00656974	0	COL4A5_ITGA1_ITGB1	COL4A5 - (ITGA1+ITGB1)	COLLAGEN	ECM-Receptor	KEGG: hsa04512
Type II	SMC	COL4A5	ITGA1_ITGB1	0.0013199	0	COL4A5_ITGA1_ITGB1	COL4A5 - (ITGA1+ITGB1)	COLLAGEN	ECM-Receptor	KEGG: hsa04512
Adipocyte	Adipocyte	COL6A1	ITGA1_ITGB1	0.0010739	0	COL6A1_ITGA1_ITGB1	COL6A1 - (ITGA1+ITGB1)	COLLAGEN	ECM-Receptor	KEGG: hsa04512
Endo	Adipocyte	COL6A1	ITGA1_ITGB1	4.50092e-05	0.01	COL6A1_ITGA1_ITGB1	COL6A1 - (ITGA1+ITGB1)	COLLAGEN	ECM-Receptor	KEGG: hsa04512
FAP	Adipocyte	COL6A1	ITGA1_ITGB1	0.0137988	0	COL6A1_ITGA1_ITGB1	COL6A1 - (ITGA1+ITGB1)	COLLAGEN	ECM-Receptor	KEGG: hsa04512
MuSC	Adipocyte	COL6A1	ITGA1_ITGB1	0.0026176	0	COL6A1_ITGA1_ITGB1	COL6A1 - (ITGA1+ITGB1)	COLLAGEN	ECM-Receptor	KEGG: hsa04512
Pericyte	Adipocyte	COL6A1	ITGA1_ITGB1	0.00670951	0	COL6A1_ITGA1_ITGB1	COL6A1 - (ITGA1+ITGB1)	COLLAGEN	ECM-Receptor	KEGG: hsa04512
SMC	Adipocyte	COL6A1	ITGA1_ITGB1	0.00361288	0	COL6A1_ITGA1_ITGB1	COL6A1 - (ITGA1+ITGB1)	COLLAGEN	ECM-Receptor	KEGG: hsa04512
Fibroblast-like cell	Adipocyte	COL6A1	ITGA1_ITGB1	0.0112744	0	COL6A1_ITGA1_ITGB1	COL6A1 - (ITGA1+ITGB1)	COLLAGEN	ECM-Receptor	KEGG: hsa04512
Adipocyte	Endo	COL6A1	ITGA1_ITGB1	0.00587607	0	COL6A1_ITGA1_ITGB1	COL6A1 - (ITGA1+ITGB1)	COLLAGEN	ECM-Receptor	KEGG: hsa04512
Endo	Endo	COL6A1	ITGA1_ITGB1	0.000247418	0	COL6A1_ITGA1_ITGB1	COL6A1 - (ITGA1+ITGB1)	COLLAGEN	ECM-Receptor	KEGG: hsa04512
FAP	Endo	COL6A1	ITGA1_ITGB1	0.0714345	0	COL6A1_ITGA1_ITGB1	COL6A1 - (ITGA1+ITGB1)	COLLAGEN	ECM-Receptor	KEGG: hsa04512
MuSC	Endo	COL6A1	ITGA1_ITGB1	0.0142245	0	COL6A1_ITGA1_ITGB1	COL6A1 - (ITGA1+ITGB1)	COLLAGEN	ECM-Receptor	KEGG: hsa04512
Pericyte	Endo	COL6A1	ITGA1_ITGB1	0.0358093	0	COL6A1_ITGA1_ITGB1	COL6A1 - (ITGA1+ITGB1)	COLLAGEN	ECM-Receptor	KEGG: hsa04512
SMC	Endo	COL6A1	ITGA1_ITGB1	0.0195465	0	COL6A1_ITGA1_ITGB1	COL6A1 - (ITGA1+ITGB1)	COLLAGEN	ECM-Receptor	KEGG: hsa04512
Fibroblast-like cell	Endo	COL6A1	ITGA1_ITGB1	0.0589963	0	COL6A1_ITGA1_ITGB1	COL6A1 - (ITGA1+ITGB1)	COLLAGEN	ECM-Receptor	KEGG: hsa04512
Adipocyte	FAP	COL6A1	ITGA1_ITGB1	0.00112811	0	COL6A1_ITGA1_ITGB1	COL6A1 - (ITGA1+ITGB1)	COLLAGEN	ECM-Receptor	KEGG: hsa04512
Endo	FAP	COL6A1	ITGA1_ITGB1	4.72837e-05	0	COL6A1_ITGA1_ITGB1	COL6A1 - (ITGA1+ITGB1)	COLLAGEN	ECM-Receptor	KEGG: hsa04512
FAP	FAP	COL6A1	ITGA1_ITGB1	0.0144861	0	COL6A1_ITGA1_ITGB1	COL6A1 - (ITGA1+ITGB1)	COLLAGEN	ECM-Receptor	KEGG: hsa04512
MuSC	FAP	COL6A1	ITGA1_ITGB1	0.00274953	0	COL6A1_ITGA1_ITGB1	COL6A1 - (ITGA1+ITGB1)	COLLAGEN	ECM-Receptor	KEGG: hsa04512
Pericyte	FAP	COL6A1	ITGA1_ITGB1	0.00704619	0	COL6A1_ITGA1_ITGB1	COL6A1 - (ITGA1+ITGB1)	COLLAGEN	ECM-Receptor	KEGG: hsa04512
SMC	FAP	COL6A1	ITGA1_ITGB1	0.00379477	0	COL6A1_ITGA1_ITGB1	COL6A1 - (ITGA1+ITGB1)	COLLAGEN	ECM-Receptor	KEGG: hsa04512
Fibroblast-like cell	FAP	COL6A1	ITGA1_ITGB1	0.0118374	0	COL6A1_ITGA1_ITGB1	COL6A1 - (ITGA1+ITGB1)	COLLAGEN	ECM-Receptor	KEGG: hsa04512
Adipocyte	Pericyte	COL6A1	ITGA1_ITGB1	0.00593467	0	COL6A1_ITGA1_ITGB1	COL6A1 - (ITGA1+ITGB1)	COLLAGEN	ECM-Receptor	KEGG: hsa04512
Endo	Pericyte	COL6A1	ITGA1_ITGB1	0.0002499	0	COL6A1_ITGA1_ITGB1	COL6A1 - (ITGA1+ITGB1)	COLLAGEN	ECM-Receptor	KEGG: hsa04512
FAP	Pericyte	COL6A1	ITGA1_ITGB1	0.0720994	0	COL6A1_ITGA1_ITGB1	COL6A1 - (ITGA1+ITGB1)	COLLAGEN	ECM-Receptor	KEGG: hsa04512
MuSC	Pericyte	COL6A1	ITGA1_ITGB1	0.0143652	0	COL6A1_ITGA1_ITGB1	COL6A1 - (ITGA1+ITGB1)	COLLAGEN	ECM-Receptor	KEGG: hsa04512
Pericyte	Pericyte	COL6A1	ITGA1_ITGB1	0.0361555	0	COL6A1_ITGA1_ITGB1	COL6A1 - (ITGA1+ITGB1)	COLLAGEN	ECM-Receptor	KEGG: hsa04512
SMC	Pericyte	COL6A1	ITGA1_ITGB1	0.0197388	0	COL6A1_ITGA1_ITGB1	COL6A1 - (ITGA1+ITGB1)	COLLAGEN	ECM-Receptor	KEGG: hsa04512
Fibroblast-like cell	Pericyte	COL6A1	ITGA1_ITGB1	0.0595529	0	COL6A1_ITGA1_ITGB1	COL6A1 - (ITGA1+ITGB1)	COLLAGEN	ECM-Receptor	KEGG: hsa04512
Adipocyte	SMC	COL6A1	ITGA1_ITGB1	0.003958	0	COL6A1_ITGA1_ITGB1	COL6A1 - (ITGA1+ITGB1)	COLLAGEN	ECM-Receptor	KEGG: hsa04512
Endo	SMC	COL6A1	ITGA1_ITGB1	0.000166348	0	COL6A1_ITGA1_ITGB1	COL6A1 - (ITGA1+ITGB1)	COLLAGEN	ECM-Receptor	KEGG: hsa04512
FAP	SMC	COL6A1	ITGA1_ITGB1	0.0491753	0	COL6A1_ITGA1_ITGB1	COL6A1 - (ITGA1+ITGB1)	COLLAGEN	ECM-Receptor	KEGG: hsa04512
MuSC	SMC	COL6A1	ITGA1_ITGB1	0.0096077	0	COL6A1_ITGA1_ITGB1	COL6A1 - (ITGA1+ITGB1)	COLLAGEN	ECM-Receptor	KEGG: hsa04512
Pericyte	SMC	COL6A1	ITGA1_ITGB1	0.0243598	0	COL6A1_ITGA1_ITGB1	COL6A1 - (ITGA1+ITGB1)	COLLAGEN	ECM-Receptor	KEGG: hsa04512
SMC	SMC	COL6A1	ITGA1_ITGB1	0.0132255	0	COL6A1_ITGA1_ITGB1	COL6A1 - (ITGA1+ITGB1)	COLLAGEN	ECM-Receptor	KEGG: hsa04512
Fibroblast-like cell	SMC	COL6A1	ITGA1_ITGB1	0.0404442	0	COL6A1_ITGA1_ITGB1	COL6A1 - (ITGA1+ITGB1)	COLLAGEN	ECM-Receptor	KEGG: hsa04512
Adipocyte	Adipocyte	COL6A2	ITGA1_ITGB1	0.000412186	0	COL6A2_ITGA1_ITGB1	COL6A2 - (ITGA1+ITGB1)	COLLAGEN	ECM-Receptor	KEGG: hsa04512
Endo	Adipocyte	COL6A2	ITGA1_ITGB1	9.70168e-06	0	COL6A2_ITGA1_ITGB1	COL6A2 - (ITGA1+ITGB1)	COLLAGEN	ECM-Receptor	KEGG: hsa04512
FAP	Adipocyte	COL6A2	ITGA1_ITGB1	0.0111565	0	COL6A2_ITGA1_ITGB1	COL6A2 - (ITGA1+ITGB1)	COLLAGEN	ECM-Receptor	KEGG: hsa04512
MuSC	Adipocyte	COL6A2	ITGA1_ITGB1	0.00187489	0	COL6A2_ITGA1_ITGB1	COL6A2 - (ITGA1+ITGB1)	COLLAGEN	ECM-Receptor	KEGG: hsa04512
Pericyte	Adipocyte	COL6A2	ITGA1_ITGB1	0.00609714	0	COL6A2_ITGA1_ITGB1	COL6A2 - (ITGA1+ITGB1)	COLLAGEN	ECM-Receptor	KEGG: hsa04512
SMC	Adipocyte	COL6A2	ITGA1_ITGB1	0.00447778	0	COL6A2_ITGA1_ITGB1	COL6A2 - (ITGA1+ITGB1)	COLLAGEN	ECM-Receptor	KEGG: hsa04512
Fibroblast-like cell	Adipocyte	COL6A2	ITGA1_ITGB1	0.00960398	0	COL6A2_ITGA1_ITGB1	COL6A2 - (ITGA1+ITGB1)	COLLAGEN	ECM-Receptor	KEGG: hsa04512
Adipocyte	Endo	COL6A2	ITGA1_ITGB1	0.00226208	0	COL6A2_ITGA1_ITGB1	COL6A2 - (ITGA1+ITGB1)	COLLAGEN	ECM-Receptor	KEGG: hsa04512
Endo	Endo	COL6A2	ITGA1_ITGB1	5.33392e-05	0	COL6A2_ITGA1_ITGB1	COL6A2 - (ITGA1+ITGB1)	COLLAGEN	ECM-Receptor	KEGG: hsa04512
FAP	Endo	COL6A2	ITGA1_ITGB1	0.0584093	0	COL6A2_ITGA1_ITGB1	COL6A2 - (ITGA1+ITGB1)	COLLAGEN	ECM-Receptor	KEGG: hsa04512
MuSC	Endo	COL6A2	ITGA1_ITGB1	0.0102222	0	COL6A2_ITGA1_ITGB1	COL6A2 - (ITGA1+ITGB1)	COLLAGEN	ECM-Receptor	KEGG: hsa04512
Pericyte	Endo	COL6A2	ITGA1_ITGB1	0.0326283	0	COL6A2_ITGA1_ITGB1	COL6A2 - (ITGA1+ITGB1)	COLLAGEN	ECM-Receptor	KEGG: hsa04512
SMC	Endo	COL6A2	ITGA1_ITGB1	0.0241335	0	COL6A2_ITGA1_ITGB1	COL6A2 - (ITGA1+ITGB1)	COLLAGEN	ECM-Receptor	KEGG: hsa04512
Fibroblast-like cell	Endo	COL6A2	ITGA1_ITGB1	0.0506176	0	COL6A2_ITGA1_ITGB1	COL6A2 - (ITGA1+ITGB1)	COLLAGEN	ECM-Receptor	KEGG: hsa04512
Adipocyte	FAP	COL6A2	ITGA1_ITGB1	0.000433008	0	COL6A2_ITGA1_ITGB1	COL6A2 - (ITGA1+ITGB1)	COLLAGEN	ECM-Receptor	KEGG: hsa04512
Endo	FAP	COL6A2	ITGA1_ITGB1	1.0192e-05	0	COL6A2_ITGA1_ITGB1	COL6A2 - (ITGA1+ITGB1)	COLLAGEN	ECM-Receptor	KEGG: hsa04512
FAP	FAP	COL6A2	ITGA1_ITGB1	0.0117137	0	COL6A2_ITGA1_ITGB1	COL6A2 - (ITGA1+ITGB1)	COLLAGEN	ECM-Receptor	KEGG: hsa04512
MuSC	FAP	COL6A2	ITGA1_ITGB1	0.00196945	0	COL6A2_ITGA1_ITGB1	COL6A2 - (ITGA1+ITGB1)	COLLAGEN	ECM-Receptor	KEGG: hsa04512
Pericyte	FAP	COL6A2	ITGA1_ITGB1	0.0064033	0	COL6A2_ITGA1_ITGB1	COL6A2 - (ITGA1+ITGB1)	COLLAGEN	ECM-Receptor	KEGG: hsa04512
SMC	FAP	COL6A2	ITGA1_ITGB1	0.00470301	0	COL6A2_ITGA1_ITGB1	COL6A2 - (ITGA1+ITGB1)	COLLAGEN	ECM-Receptor	KEGG: hsa04512
Fibroblast-like cell	FAP	COL6A2	ITGA1_ITGB1	0.0100844	0	COL6A2_ITGA1_ITGB1	COL6A2 - (ITGA1+ITGB1)	COLLAGEN	ECM-Receptor	KEGG: hsa04512
Adipocyte	Pericyte	COL6A2	ITGA1_ITGB1	0.00228472	0	COL6A2_ITGA1_ITGB1	COL6A2 - (ITGA1+ITGB1)	COLLAGEN	ECM-Receptor	KEGG: hsa04512
Endo	Pericyte	COL6A2	ITGA1_ITGB1	5.38742e-05	0	COL6A2_ITGA1_ITGB1	COL6A2 - (ITGA1+ITGB1)	COLLAGEN	ECM-Receptor	KEGG: hsa04512
FAP	Pericyte	COL6A2	ITGA1_ITGB1	0.0589607	0	COL6A2_ITGA1_ITGB1	COL6A2 - (ITGA1+ITGB1)	COLLAGEN	ECM-Receptor	KEGG: hsa04512
MuSC	Pericyte	COL6A2	ITGA1_ITGB1	0.0103237	0	COL6A2_ITGA1_ITGB1	COL6A2 - (ITGA1+ITGB1)	COLLAGEN	ECM-Receptor	KEGG: hsa04512
Pericyte	Pericyte	COL6A2	ITGA1_ITGB1	0.0329448	0	COL6A2_ITGA1_ITGB1	COL6A2 - (ITGA1+ITGB1)	COLLAGEN	ECM-Receptor	KEGG: hsa04512
SMC	Pericyte	COL6A2	ITGA1_ITGB1	0.0243697	0	COL6A2_ITGA1_ITGB1	COL6A2 - (ITGA1+ITGB1)	COLLAGEN	ECM-Receptor	KEGG: hsa04512
Fibroblast-like cell	Pericyte	COL6A2	ITGA1_ITGB1	0.0510994	0	COL6A2_ITGA1_ITGB1	COL6A2 - (ITGA1+ITGB1)	COLLAGEN	ECM-Receptor	KEGG: hsa04512
Adipocyte	SMC	COL6A2	ITGA1_ITGB1	0.00152188	0	COL6A2_ITGA1_ITGB1	COL6A2 - (ITGA1+ITGB1)	COLLAGEN	ECM-Receptor	KEGG: hsa04512
Endo	SMC	COL6A2	ITGA1_ITGB1	3.58596e-05	0	COL6A2_ITGA1_ITGB1	COL6A2 - (ITGA1+ITGB1)	COLLAGEN	ECM-Receptor	KEGG: hsa04512
FAP	SMC	COL6A2	ITGA1_ITGB1	0.0400338	0	COL6A2_ITGA1_ITGB1	COL6A2 - (ITGA1+ITGB1)	COLLAGEN	ECM-Receptor	KEGG: hsa04512
MuSC	SMC	COL6A2	ITGA1_ITGB1	0.00689533	0	COL6A2_ITGA1_ITGB1	COL6A2 - (ITGA1+ITGB1)	COLLAGEN	ECM-Receptor	KEGG: hsa04512
Pericyte	SMC	COL6A2	ITGA1_ITGB1	0.0221725	0	COL6A2_ITGA1_ITGB1	COL6A2 - (ITGA1+ITGB1)	COLLAGEN	ECM-Receptor	KEGG: hsa04512
SMC	SMC	COL6A2	ITGA1_ITGB1	0.0163539	0	COL6A2_ITGA1_ITGB1	COL6A2 - (ITGA1+ITGB1)	COLLAGEN	ECM-Receptor	KEGG: hsa04512
Fibroblast-like cell	SMC	COL6A2	ITGA1_ITGB1	0.0346033	0	COL6A2_ITGA1_ITGB1	COL6A2 - (ITGA1+ITGB1)	COLLAGEN	ECM-Receptor	KEGG: hsa04512
FAP	Adipocyte	COL6A3	ITGA1_ITGB1	0.0211875	0	COL6A3_ITGA1_ITGB1	COL6A3 - (ITGA1+ITGB1)	COLLAGEN	ECM-Receptor	KEGG: hsa04512
Pericyte	Adipocyte	COL6A3	ITGA1_ITGB1	0.00268085	0	COL6A3_ITGA1_ITGB1	COL6A3 - (ITGA1+ITGB1)	COLLAGEN	ECM-Receptor	KEGG: hsa04512
SMC	Adipocyte	COL6A3	ITGA1_ITGB1	3.52433e-05	0	COL6A3_ITGA1_ITGB1	COL6A3 - (ITGA1+ITGB1)	COLLAGEN	ECM-Receptor	KEGG: hsa04512
Fibroblast-like cell	Adipocyte	COL6A3	ITGA1_ITGB1	0.0183199	0	COL6A3_ITGA1_ITGB1	COL6A3 - (ITGA1+ITGB1)	COLLAGEN	ECM-Receptor	KEGG: hsa04512
FAP	Endo	COL6A3	ITGA1_ITGB1	0.106356	0	COL6A3_ITGA1_ITGB1	COL6A3 - (ITGA1+ITGB1)	COLLAGEN	ECM-Receptor	KEGG: hsa04512
Pericyte	Endo	COL6A3	ITGA1_ITGB1	0.0145641	0	COL6A3_ITGA1_ITGB1	COL6A3 - (ITGA1+ITGB1)	COLLAGEN	ECM-Receptor	KEGG: hsa04512
SMC	Endo	COL6A3	ITGA1_ITGB1	0.000193743	0	COL6A3_ITGA1_ITGB1	COL6A3 - (ITGA1+ITGB1)	COLLAGEN	ECM-Receptor	KEGG: hsa04512
Fibroblast-like cell	Endo	COL6A3	ITGA1_ITGB1	0.0930574	0	COL6A3_ITGA1_ITGB1	COL6A3 - (ITGA1+ITGB1)	COLLAGEN	ECM-Receptor	KEGG: hsa04512
FAP	FAP	COL6A3	ITGA1_ITGB1	0.0222344	0	COL6A3_ITGA1_ITGB1	COL6A3 - (ITGA1+ITGB1)	COLLAGEN	ECM-Receptor	KEGG: hsa04512
Pericyte	FAP	COL6A3	ITGA1_ITGB1	0.00281595	0	COL6A3_ITGA1_ITGB1	COL6A3 - (ITGA1+ITGB1)	COLLAGEN	ECM-Receptor	KEGG: hsa04512
SMC	FAP	COL6A3	ITGA1_ITGB1	3.70243e-05	0	COL6A3_ITGA1_ITGB1	COL6A3 - (ITGA1+ITGB1)	COLLAGEN	ECM-Receptor	KEGG: hsa04512
Fibroblast-like cell	FAP	COL6A3	ITGA1_ITGB1	0.0192279	0	COL6A3_ITGA1_ITGB1	COL6A3 - (ITGA1+ITGB1)	COLLAGEN	ECM-Receptor	KEGG: hsa04512
FAP	Pericyte	COL6A3	ITGA1_ITGB1	0.107308	0	COL6A3_ITGA1_ITGB1	COL6A3 - (ITGA1+ITGB1)	COLLAGEN	ECM-Receptor	KEGG: hsa04512
Pericyte	Pericyte	COL6A3	ITGA1_ITGB1	0.0147081	0	COL6A3_ITGA1_ITGB1	COL6A3 - (ITGA1+ITGB1)	COLLAGEN	ECM-Receptor	KEGG: hsa04512
SMC	Pericyte	COL6A3	ITGA1_ITGB1	0.000195686	0	COL6A3_ITGA1_ITGB1	COL6A3 - (ITGA1+ITGB1)	COLLAGEN	ECM-Receptor	KEGG: hsa04512
Fibroblast-like cell	Pericyte	COL6A3	ITGA1_ITGB1	0.0939033	0	COL6A3_ITGA1_ITGB1	COL6A3 - (ITGA1+ITGB1)	COLLAGEN	ECM-Receptor	KEGG: hsa04512
FAP	SMC	COL6A3	ITGA1_ITGB1	0.0740834	0	COL6A3_ITGA1_ITGB1	COL6A3 - (ITGA1+ITGB1)	COLLAGEN	ECM-Receptor	KEGG: hsa04512
Pericyte	SMC	COL6A3	ITGA1_ITGB1	0.00983816	0	COL6A3_ITGA1_ITGB1	COL6A3 - (ITGA1+ITGB1)	COLLAGEN	ECM-Receptor	KEGG: hsa04512
SMC	SMC	COL6A3	ITGA1_ITGB1	0.000130258	0	COL6A3_ITGA1_ITGB1	COL6A3 - (ITGA1+ITGB1)	COLLAGEN	ECM-Receptor	KEGG: hsa04512
Fibroblast-like cell	SMC	COL6A3	ITGA1_ITGB1	0.0645287	0	COL6A3_ITGA1_ITGB1	COL6A3 - (ITGA1+ITGB1)	COLLAGEN	ECM-Receptor	KEGG: hsa04512
FAP	Adipocyte	COL6A6	ITGA1_ITGB1	0.00249208	0	COL6A6_ITGA1_ITGB1	COL6A6 - (ITGA1+ITGB1)	COLLAGEN	ECM-Receptor	KEGG: hsa04512
Fibroblast-like cell	Adipocyte	COL6A6	ITGA1_ITGB1	0.000860518	0	COL6A6_ITGA1_ITGB1	COL6A6 - (ITGA1+ITGB1)	COLLAGEN	ECM-Receptor	KEGG: hsa04512
FAP	Endo	COL6A6	ITGA1_ITGB1	0.01355	0	COL6A6_ITGA1_ITGB1	COL6A6 - (ITGA1+ITGB1)	COLLAGEN	ECM-Receptor	KEGG: hsa04512
Fibroblast-like cell	Endo	COL6A6	ITGA1_ITGB1	0.00471303	0	COL6A6_ITGA1_ITGB1	COL6A6 - (ITGA1+ITGB1)	COLLAGEN	ECM-Receptor	KEGG: hsa04512
FAP	FAP	COL6A6	ITGA1_ITGB1	0.00261769	0	COL6A6_ITGA1_ITGB1	COL6A6 - (ITGA1+ITGB1)	COLLAGEN	ECM-Receptor	KEGG: hsa04512
Fibroblast-like cell	FAP	COL6A6	ITGA1_ITGB1	0.000903966	0	COL6A6_ITGA1_ITGB1	COL6A6 - (ITGA1+ITGB1)	COLLAGEN	ECM-Receptor	KEGG: hsa04512
FAP	Pericyte	COL6A6	ITGA1_ITGB1	0.013684	0	COL6A6_ITGA1_ITGB1	COL6A6 - (ITGA1+ITGB1)	COLLAGEN	ECM-Receptor	KEGG: hsa04512
Fibroblast-like cell	Pericyte	COL6A6	ITGA1_ITGB1	0.00476008	0	COL6A6_ITGA1_ITGB1	COL6A6 - (ITGA1+ITGB1)	COLLAGEN	ECM-Receptor	KEGG: hsa04512
FAP	SMC	COL6A6	ITGA1_ITGB1	0.00915003	0	COL6A6_ITGA1_ITGB1	COL6A6 - (ITGA1+ITGB1)	COLLAGEN	ECM-Receptor	KEGG: hsa04512
Fibroblast-like cell	SMC	COL6A6	ITGA1_ITGB1	0.00317339	0	COL6A6_ITGA1_ITGB1	COL6A6 - (ITGA1+ITGB1)	COLLAGEN	ECM-Receptor	KEGG: hsa04512
Endo	SMC	FN1	ITGA3_ITGB1	0.000229492	0	FN1_ITGA3_ITGB1	FN1 - (ITGA3+ITGB1)	FN1	ECM-Receptor	KEGG: hsa04512
FAP	SMC	FN1	ITGA3_ITGB1	0.00772793	0	FN1_ITGA3_ITGB1	FN1 - (ITGA3+ITGB1)	FN1	ECM-Receptor	KEGG: hsa04512
MuSC	SMC	FN1	ITGA3_ITGB1	0.0100543	0	FN1_ITGA3_ITGB1	FN1 - (ITGA3+ITGB1)	FN1	ECM-Receptor	KEGG: hsa04512
Pericyte	SMC	FN1	ITGA3_ITGB1	0.000278596	0	FN1_ITGA3_ITGB1	FN1 - (ITGA3+ITGB1)	FN1	ECM-Receptor	KEGG: hsa04512
SMC	SMC	FN1	ITGA3_ITGB1	0.000627909	0	FN1_ITGA3_ITGB1	FN1 - (ITGA3+ITGB1)	FN1	ECM-Receptor	KEGG: hsa04512
Fibroblast-like cell	SMC	FN1	ITGA3_ITGB1	0.00901785	0	FN1_ITGA3_ITGB1	FN1 - (ITGA3+ITGB1)	FN1	ECM-Receptor	KEGG: hsa04512
Endo	Lymphocyte	FN1	ITGA4_ITGB1	0.000529081	0	FN1_ITGA4_ITGB1	FN1 - (ITGA4+ITGB1)	FN1	ECM-Receptor	KEGG: hsa04512
FAP	Lymphocyte	FN1	ITGA4_ITGB1	0.0176436	0	FN1_ITGA4_ITGB1	FN1 - (ITGA4+ITGB1)	FN1	ECM-Receptor	KEGG: hsa04512
MuSC	Lymphocyte	FN1	ITGA4_ITGB1	0.0228861	0	FN1_ITGA4_ITGB1	FN1 - (ITGA4+ITGB1)	FN1	ECM-Receptor	KEGG: hsa04512
Pericyte	Lymphocyte	FN1	ITGA4_ITGB1	0.000642246	0	FN1_ITGA4_ITGB1	FN1 - (ITGA4+ITGB1)	FN1	ECM-Receptor	KEGG: hsa04512
SMC	Lymphocyte	FN1	ITGA4_ITGB1	0.00144686	0	FN1_ITGA4_ITGB1	FN1 - (ITGA4+ITGB1)	FN1	ECM-Receptor	KEGG: hsa04512
Fibroblast-like cell	Lymphocyte	FN1	ITGA4_ITGB1	0.0205543	0	FN1_ITGA4_ITGB1	FN1 - (ITGA4+ITGB1)	FN1	ECM-Receptor	KEGG: hsa04512
Endo	Myeloid cell	FN1	ITGA4_ITGB1	0.000326308	0	FN1_ITGA4_ITGB1	FN1 - (ITGA4+ITGB1)	FN1	ECM-Receptor	KEGG: hsa04512
FAP	Myeloid cell	FN1	ITGA4_ITGB1	0.0109535	0	FN1_ITGA4_ITGB1	FN1 - (ITGA4+ITGB1)	FN1	ECM-Receptor	KEGG: hsa04512
MuSC	Myeloid cell	FN1	ITGA4_ITGB1	0.0142369	0	FN1_ITGA4_ITGB1	FN1 - (ITGA4+ITGB1)	FN1	ECM-Receptor	KEGG: hsa04512
Pericyte	Myeloid cell	FN1	ITGA4_ITGB1	0.00039612	0	FN1_ITGA4_ITGB1	FN1 - (ITGA4+ITGB1)	FN1	ECM-Receptor	KEGG: hsa04512
SMC	Myeloid cell	FN1	ITGA4_ITGB1	0.000892657	0	FN1_ITGA4_ITGB1	FN1 - (ITGA4+ITGB1)	FN1	ECM-Receptor	KEGG: hsa04512
Fibroblast-like cell	Myeloid cell	FN1	ITGA4_ITGB1	0.0127749	0	FN1_ITGA4_ITGB1	FN1 - (ITGA4+ITGB1)	FN1	ECM-Receptor	KEGG: hsa04512
Endo	Endo	FN1	ITGA5_ITGB1	0.000315654	0	FN1_ITGA5_ITGB1	FN1 - (ITGA5+ITGB1)	FN1	ECM-Receptor	KEGG: hsa04512
FAP	Endo	FN1	ITGA5_ITGB1	0.0105995	0	FN1_ITGA5_ITGB1	FN1 - (ITGA5+ITGB1)	FN1	ECM-Receptor	KEGG: hsa04512
MuSC	Endo	FN1	ITGA5_ITGB1	0.0137784	0	FN1_ITGA5_ITGB1	FN1 - (ITGA5+ITGB1)	FN1	ECM-Receptor	KEGG: hsa04512
Pericyte	Endo	FN1	ITGA5_ITGB1	0.000383187	0	FN1_ITGA5_ITGB1	FN1 - (ITGA5+ITGB1)	FN1	ECM-Receptor	KEGG: hsa04512
SMC	Endo	FN1	ITGA5_ITGB1	0.000863527	0	FN1_ITGA5_ITGB1	FN1 - (ITGA5+ITGB1)	FN1	ECM-Receptor	KEGG: hsa04512
Fibroblast-like cell	Endo	FN1	ITGA5_ITGB1	0.0123628	0	FN1_ITGA5_ITGB1	FN1 - (ITGA5+ITGB1)	FN1	ECM-Receptor	KEGG: hsa04512
Endo	FAP	FN1	ITGA5_ITGB1	0.000241091	0	FN1_ITGA5_ITGB1	FN1 - (ITGA5+ITGB1)	FN1	ECM-Receptor	KEGG: hsa04512
FAP	FAP	FN1	ITGA5_ITGB1	0.00811546	0	FN1_ITGA5_ITGB1	FN1 - (ITGA5+ITGB1)	FN1	ECM-Receptor	KEGG: hsa04512
MuSC	FAP	FN1	ITGA5_ITGB1	0.0105573	0	FN1_ITGA5_ITGB1	FN1 - (ITGA5+ITGB1)	FN1	ECM-Receptor	KEGG: hsa04512
Pericyte	FAP	FN1	ITGA5_ITGB1	0.000292677	0	FN1_ITGA5_ITGB1	FN1 - (ITGA5+ITGB1)	FN1	ECM-Receptor	KEGG: hsa04512
SMC	FAP	FN1	ITGA5_ITGB1	0.000659633	0	FN1_ITGA5_ITGB1	FN1 - (ITGA5+ITGB1)	FN1	ECM-Receptor	KEGG: hsa04512
Fibroblast-like cell	FAP	FN1	ITGA5_ITGB1	0.00946945	0	FN1_ITGA5_ITGB1	FN1 - (ITGA5+ITGB1)	FN1	ECM-Receptor	KEGG: hsa04512
Endo	Fibroblast-like cell	FN1	ITGA5_ITGB1	0.000138834	0	FN1_ITGA5_ITGB1	FN1 - (ITGA5+ITGB1)	FN1	ECM-Receptor	KEGG: hsa04512
FAP	Fibroblast-like cell	FN1	ITGA5_ITGB1	0.00468899	0	FN1_ITGA5_ITGB1	FN1 - (ITGA5+ITGB1)	FN1	ECM-Receptor	KEGG: hsa04512
MuSC	Fibroblast-like cell	FN1	ITGA5_ITGB1	0.00610618	0	FN1_ITGA5_ITGB1	FN1 - (ITGA5+ITGB1)	FN1	ECM-Receptor	KEGG: hsa04512
Pericyte	Fibroblast-like cell	FN1	ITGA5_ITGB1	0.000168543	0	FN1_ITGA5_ITGB1	FN1 - (ITGA5+ITGB1)	FN1	ECM-Receptor	KEGG: hsa04512
SMC	Fibroblast-like cell	FN1	ITGA5_ITGB1	0.00037992	0	FN1_ITGA5_ITGB1	FN1 - (ITGA5+ITGB1)	FN1	ECM-Receptor	KEGG: hsa04512
Fibroblast-like cell	Fibroblast-like cell	FN1	ITGA5_ITGB1	0.00547446	0	FN1_ITGA5_ITGB1	FN1 - (ITGA5+ITGB1)	FN1	ECM-Receptor	KEGG: hsa04512
Endo	FAP	FN1	ITGA8_ITGB1	0.00116394	0	FN1_ITGA8_ITGB1	FN1 - (ITGA8+ITGB1)	FN1	ECM-Receptor	KEGG: hsa04512
FAP	FAP	FN1	ITGA8_ITGB1	0.0380332	0	FN1_ITGA8_ITGB1	FN1 - (ITGA8+ITGB1)	FN1	ECM-Receptor	KEGG: hsa04512
MuSC	FAP	FN1	ITGA8_ITGB1	0.0490318	0	FN1_ITGA8_ITGB1	FN1 - (ITGA8+ITGB1)	FN1	ECM-Receptor	KEGG: hsa04512
Pericyte	FAP	FN1	ITGA8_ITGB1	0.00141271	0	FN1_ITGA8_ITGB1	FN1 - (ITGA8+ITGB1)	FN1	ECM-Receptor	KEGG: hsa04512
SMC	FAP	FN1	ITGA8_ITGB1	0.00317949	0	FN1_ITGA8_ITGB1	FN1 - (ITGA8+ITGB1)	FN1	ECM-Receptor	KEGG: hsa04512
Fibroblast-like cell	FAP	FN1	ITGA8_ITGB1	0.0441565	0	FN1_ITGA8_ITGB1	FN1 - (ITGA8+ITGB1)	FN1	ECM-Receptor	KEGG: hsa04512
Endo	SMC	FN1	ITGA8_ITGB1	0.00171289	0	FN1_ITGA8_ITGB1	FN1 - (ITGA8+ITGB1)	FN1	ECM-Receptor	KEGG: hsa04512
FAP	SMC	FN1	ITGA8_ITGB1	0.0550131	0	FN1_ITGA8_ITGB1	FN1 - (ITGA8+ITGB1)	FN1	ECM-Receptor	KEGG: hsa04512
MuSC	SMC	FN1	ITGA8_ITGB1	0.0705618	0	FN1_ITGA8_ITGB1	FN1 - (ITGA8+ITGB1)	FN1	ECM-Receptor	KEGG: hsa04512
Pericyte	SMC	FN1	ITGA8_ITGB1	0.00207874	0	FN1_ITGA8_ITGB1	FN1 - (ITGA8+ITGB1)	FN1	ECM-Receptor	KEGG: hsa04512
SMC	SMC	FN1	ITGA8_ITGB1	0.00467458	0	FN1_ITGA8_ITGB1	FN1 - (ITGA8+ITGB1)	FN1	ECM-Receptor	KEGG: hsa04512
Fibroblast-like cell	SMC	FN1	ITGA8_ITGB1	0.0636892	0	FN1_ITGA8_ITGB1	FN1 - (ITGA8+ITGB1)	FN1	ECM-Receptor	KEGG: hsa04512
Endo	Fibroblast-like cell	FN1	ITGA8_ITGB1	0.000289606	0	FN1_ITGA8_ITGB1	FN1 - (ITGA8+ITGB1)	FN1	ECM-Receptor	KEGG: hsa04512
FAP	Fibroblast-like cell	FN1	ITGA8_ITGB1	0.00973308	0	FN1_ITGA8_ITGB1	FN1 - (ITGA8+ITGB1)	FN1	ECM-Receptor	KEGG: hsa04512
MuSC	Fibroblast-like cell	FN1	ITGA8_ITGB1	0.0126554	0	FN1_ITGA8_ITGB1	FN1 - (ITGA8+ITGB1)	FN1	ECM-Receptor	KEGG: hsa04512
Pericyte	Fibroblast-like cell	FN1	ITGA8_ITGB1	0.000351568	0	FN1_ITGA8_ITGB1	FN1 - (ITGA8+ITGB1)	FN1	ECM-Receptor	KEGG: hsa04512
SMC	Fibroblast-like cell	FN1	ITGA8_ITGB1	0.000792303	0	FN1_ITGA8_ITGB1	FN1 - (ITGA8+ITGB1)	FN1	ECM-Receptor	KEGG: hsa04512
Fibroblast-like cell	Fibroblast-like cell	FN1	ITGA8_ITGB1	0.0113539	0	FN1_ITGA8_ITGB1	FN1 - (ITGA8+ITGB1)	FN1	ECM-Receptor	KEGG: hsa04512
Adipocyte	Adipocyte	LAMA2	ITGA1_ITGB1	0.00287844	0	LAMA2_ITGA1_ITGB1	LAMA2 - (ITGA1+ITGB1)	LAMININ	ECM-Receptor	KEGG: hsa04512
Endo	Adipocyte	LAMA2	ITGA1_ITGB1	0.000389331	0.01	LAMA2_ITGA1_ITGB1	LAMA2 - (ITGA1+ITGB1)	LAMININ	ECM-Receptor	KEGG: hsa04512
FAP	Adipocyte	LAMA2	ITGA1_ITGB1	0.0269513	0	LAMA2_ITGA1_ITGB1	LAMA2 - (ITGA1+ITGB1)	LAMININ	ECM-Receptor	KEGG: hsa04512
MuSC	Adipocyte	LAMA2	ITGA1_ITGB1	0.0130365	0	LAMA2_ITGA1_ITGB1	LAMA2 - (ITGA1+ITGB1)	LAMININ	ECM-Receptor	KEGG: hsa04512
Pericyte	Adipocyte	LAMA2	ITGA1_ITGB1	0.000139621	0.01	LAMA2_ITGA1_ITGB1	LAMA2 - (ITGA1+ITGB1)	LAMININ	ECM-Receptor	KEGG: hsa04512
Schwann cell	Adipocyte	LAMA2	ITGA1_ITGB1	0.00168237	0	LAMA2_ITGA1_ITGB1	LAMA2 - (ITGA1+ITGB1)	LAMININ	ECM-Receptor	KEGG: hsa04512
SMC	Adipocyte	LAMA2	ITGA1_ITGB1	0.00010855	0.01	LAMA2_ITGA1_ITGB1	LAMA2 - (ITGA1+ITGB1)	LAMININ	ECM-Receptor	KEGG: hsa04512
Fibroblast-like cell	Adipocyte	LAMA2	ITGA1_ITGB1	0.0213746	0	LAMA2_ITGA1_ITGB1	LAMA2 - (ITGA1+ITGB1)	LAMININ	ECM-Receptor	KEGG: hsa04512
Type I	Adipocyte	LAMA2	ITGA1_ITGB1	0.000880278	0	LAMA2_ITGA1_ITGB1	LAMA2 - (ITGA1+ITGB1)	LAMININ	ECM-Receptor	KEGG: hsa04512
Type II	Adipocyte	LAMA2	ITGA1_ITGB1	0.00116864	0	LAMA2_ITGA1_ITGB1	LAMA2 - (ITGA1+ITGB1)	LAMININ	ECM-Receptor	KEGG: hsa04512
Adipocyte	Endo	LAMA2	ITGA1_ITGB1	0.0156238	0	LAMA2_ITGA1_ITGB1	LAMA2 - (ITGA1+ITGB1)	LAMININ	ECM-Receptor	KEGG: hsa04512
Endo	Endo	LAMA2	ITGA1_ITGB1	0.00213686	0	LAMA2_ITGA1_ITGB1	LAMA2 - (ITGA1+ITGB1)	LAMININ	ECM-Receptor	KEGG: hsa04512
FAP	Endo	LAMA2	ITGA1_ITGB1	0.132161	0	LAMA2_ITGA1_ITGB1	LAMA2 - (ITGA1+ITGB1)	LAMININ	ECM-Receptor	KEGG: hsa04512
MuSC	Endo	LAMA2	ITGA1_ITGB1	0.0677063	0	LAMA2_ITGA1_ITGB1	LAMA2 - (ITGA1+ITGB1)	LAMININ	ECM-Receptor	KEGG: hsa04512
Pericyte	Endo	LAMA2	ITGA1_ITGB1	0.00076718	0	LAMA2_ITGA1_ITGB1	LAMA2 - (ITGA1+ITGB1)	LAMININ	ECM-Receptor	KEGG: hsa04512
Schwann cell	Endo	LAMA2	ITGA1_ITGB1	0.00918048	0	LAMA2_ITGA1_ITGB1	LAMA2 - (ITGA1+ITGB1)	LAMININ	ECM-Receptor	KEGG: hsa04512
SMC	Endo	LAMA2	ITGA1_ITGB1	0.000596535	0	LAMA2_ITGA1_ITGB1	LAMA2 - (ITGA1+ITGB1)	LAMININ	ECM-Receptor	KEGG: hsa04512
Fibroblast-like cell	Endo	LAMA2	ITGA1_ITGB1	0.107213	0	LAMA2_ITGA1_ITGB1	LAMA2 - (ITGA1+ITGB1)	LAMININ	ECM-Receptor	KEGG: hsa04512
Type I	Endo	LAMA2	ITGA1_ITGB1	0.00482083	0	LAMA2_ITGA1_ITGB1	LAMA2 - (ITGA1+ITGB1)	LAMININ	ECM-Receptor	KEGG: hsa04512
Type II	Endo	LAMA2	ITGA1_ITGB1	0.00639178	0	LAMA2_ITGA1_ITGB1	LAMA2 - (ITGA1+ITGB1)	LAMININ	ECM-Receptor	KEGG: hsa04512
Adipocyte	FAP	LAMA2	ITGA1_ITGB1	0.00302346	0	LAMA2_ITGA1_ITGB1	LAMA2 - (ITGA1+ITGB1)	LAMININ	ECM-Receptor	KEGG: hsa04512
Endo	FAP	LAMA2	ITGA1_ITGB1	0.000408998	0	LAMA2_ITGA1_ITGB1	LAMA2 - (ITGA1+ITGB1)	LAMININ	ECM-Receptor	KEGG: hsa04512
FAP	FAP	LAMA2	ITGA1_ITGB1	0.0282748	0	LAMA2_ITGA1_ITGB1	LAMA2 - (ITGA1+ITGB1)	LAMININ	ECM-Receptor	KEGG: hsa04512
MuSC	FAP	LAMA2	ITGA1_ITGB1	0.0136863	0	LAMA2_ITGA1_ITGB1	LAMA2 - (ITGA1+ITGB1)	LAMININ	ECM-Receptor	KEGG: hsa04512
Pericyte	FAP	LAMA2	ITGA1_ITGB1	0.000146676	0	LAMA2_ITGA1_ITGB1	LAMA2 - (ITGA1+ITGB1)	LAMININ	ECM-Receptor	KEGG: hsa04512
Schwann cell	FAP	LAMA2	ITGA1_ITGB1	0.00176724	0	LAMA2_ITGA1_ITGB1	LAMA2 - (ITGA1+ITGB1)	LAMININ	ECM-Receptor	KEGG: hsa04512
SMC	FAP	LAMA2	ITGA1_ITGB1	0.000114035	0	LAMA2_ITGA1_ITGB1	LAMA2 - (ITGA1+ITGB1)	LAMININ	ECM-Receptor	KEGG: hsa04512
Fibroblast-like cell	FAP	LAMA2	ITGA1_ITGB1	0.0224306	0	LAMA2_ITGA1_ITGB1	LAMA2 - (ITGA1+ITGB1)	LAMININ	ECM-Receptor	KEGG: hsa04512
Type I	FAP	LAMA2	ITGA1_ITGB1	0.000924724	0	LAMA2_ITGA1_ITGB1	LAMA2 - (ITGA1+ITGB1)	LAMININ	ECM-Receptor	KEGG: hsa04512
Type II	FAP	LAMA2	ITGA1_ITGB1	0.00122763	0	LAMA2_ITGA1_ITGB1	LAMA2 - (ITGA1+ITGB1)	LAMININ	ECM-Receptor	KEGG: hsa04512
Adipocyte	Pericyte	LAMA2	ITGA1_ITGB1	0.0157781	0	LAMA2_ITGA1_ITGB1	LAMA2 - (ITGA1+ITGB1)	LAMININ	ECM-Receptor	KEGG: hsa04512
Endo	Pericyte	LAMA2	ITGA1_ITGB1	0.00215825	0	LAMA2_ITGA1_ITGB1	LAMA2 - (ITGA1+ITGB1)	LAMININ	ECM-Receptor	KEGG: hsa04512
FAP	Pericyte	LAMA2	ITGA1_ITGB1	0.13331	0	LAMA2_ITGA1_ITGB1	LAMA2 - (ITGA1+ITGB1)	LAMININ	ECM-Receptor	KEGG: hsa04512
MuSC	Pericyte	LAMA2	ITGA1_ITGB1	0.0683391	0	LAMA2_ITGA1_ITGB1	LAMA2 - (ITGA1+ITGB1)	LAMININ	ECM-Receptor	KEGG: hsa04512
Pericyte	Pericyte	LAMA2	ITGA1_ITGB1	0.00077487	0	LAMA2_ITGA1_ITGB1	LAMA2 - (ITGA1+ITGB1)	LAMININ	ECM-Receptor	KEGG: hsa04512
Schwann cell	Pericyte	LAMA2	ITGA1_ITGB1	0.00927173	0	LAMA2_ITGA1_ITGB1	LAMA2 - (ITGA1+ITGB1)	LAMININ	ECM-Receptor	KEGG: hsa04512
SMC	Pericyte	LAMA2	ITGA1_ITGB1	0.000602516	0	LAMA2_ITGA1_ITGB1	LAMA2 - (ITGA1+ITGB1)	LAMININ	ECM-Receptor	KEGG: hsa04512
Fibroblast-like cell	Pericyte	LAMA2	ITGA1_ITGB1	0.108172	0	LAMA2_ITGA1_ITGB1	LAMA2 - (ITGA1+ITGB1)	LAMININ	ECM-Receptor	KEGG: hsa04512
Type I	Pericyte	LAMA2	ITGA1_ITGB1	0.00486896	0	LAMA2_ITGA1_ITGB1	LAMA2 - (ITGA1+ITGB1)	LAMININ	ECM-Receptor	KEGG: hsa04512
Type II	Pericyte	LAMA2	ITGA1_ITGB1	0.00645549	0	LAMA2_ITGA1_ITGB1	LAMA2 - (ITGA1+ITGB1)	LAMININ	ECM-Receptor	KEGG: hsa04512
Adipocyte	SMC	LAMA2	ITGA1_ITGB1	0.0105577	0	LAMA2_ITGA1_ITGB1	LAMA2 - (ITGA1+ITGB1)	LAMININ	ECM-Receptor	KEGG: hsa04512
Endo	SMC	LAMA2	ITGA1_ITGB1	0.00143758	0	LAMA2_ITGA1_ITGB1	LAMA2 - (ITGA1+ITGB1)	LAMININ	ECM-Receptor	KEGG: hsa04512
FAP	SMC	LAMA2	ITGA1_ITGB1	0.0928717	0	LAMA2_ITGA1_ITGB1	LAMA2 - (ITGA1+ITGB1)	LAMININ	ECM-Receptor	KEGG: hsa04512
MuSC	SMC	LAMA2	ITGA1_ITGB1	0.0465507	0	LAMA2_ITGA1_ITGB1	LAMA2 - (ITGA1+ITGB1)	LAMININ	ECM-Receptor	KEGG: hsa04512
Pericyte	SMC	LAMA2	ITGA1_ITGB1	0.000515891	0	LAMA2_ITGA1_ITGB1	LAMA2 - (ITGA1+ITGB1)	LAMININ	ECM-Receptor	KEGG: hsa04512
Schwann cell	SMC	LAMA2	ITGA1_ITGB1	0.0061905	0	LAMA2_ITGA1_ITGB1	LAMA2 - (ITGA1+ITGB1)	LAMININ	ECM-Receptor	KEGG: hsa04512
SMC	SMC	LAMA2	ITGA1_ITGB1	0.000401118	0	LAMA2_ITGA1_ITGB1	LAMA2 - (ITGA1+ITGB1)	LAMININ	ECM-Receptor	KEGG: hsa04512
Fibroblast-like cell	SMC	LAMA2	ITGA1_ITGB1	0.0747023	0	LAMA2_ITGA1_ITGB1	LAMA2 - (ITGA1+ITGB1)	LAMININ	ECM-Receptor	KEGG: hsa04512
Type I	SMC	LAMA2	ITGA1_ITGB1	0.00324609	0	LAMA2_ITGA1_ITGB1	LAMA2 - (ITGA1+ITGB1)	LAMININ	ECM-Receptor	KEGG: hsa04512
Type II	SMC	LAMA2	ITGA1_ITGB1	0.0043061	0	LAMA2_ITGA1_ITGB1	LAMA2 - (ITGA1+ITGB1)	LAMININ	ECM-Receptor	KEGG: hsa04512
Endo	Adipocyte	LAMA3	ITGA1_ITGB1	0.000744918	0	LAMA3_ITGA1_ITGB1	LAMA3 - (ITGA1+ITGB1)	LAMININ	ECM-Receptor	KEGG: hsa04512
SMC	Adipocyte	LAMA3	ITGA1_ITGB1	0.00283999	0	LAMA3_ITGA1_ITGB1	LAMA3 - (ITGA1+ITGB1)	LAMININ	ECM-Receptor	KEGG: hsa04512
Endo	Endo	LAMA3	ITGA1_ITGB1	0.00408201	0	LAMA3_ITGA1_ITGB1	LAMA3 - (ITGA1+ITGB1)	LAMININ	ECM-Receptor	KEGG: hsa04512
SMC	Endo	LAMA3	ITGA1_ITGB1	0.0154178	0	LAMA3_ITGA1_ITGB1	LAMA3 - (ITGA1+ITGB1)	LAMININ	ECM-Receptor	KEGG: hsa04512
Endo	FAP	LAMA3	ITGA1_ITGB1	0.000782535	0	LAMA3_ITGA1_ITGB1	LAMA3 - (ITGA1+ITGB1)	LAMININ	ECM-Receptor	KEGG: hsa04512
SMC	FAP	LAMA3	ITGA1_ITGB1	0.00298308	0	LAMA3_ITGA1_ITGB1	LAMA3 - (ITGA1+ITGB1)	LAMININ	ECM-Receptor	KEGG: hsa04512
Endo	Pericyte	LAMA3	ITGA1_ITGB1	0.00412279	0	LAMA3_ITGA1_ITGB1	LAMA3 - (ITGA1+ITGB1)	LAMININ	ECM-Receptor	KEGG: hsa04512
SMC	Pericyte	LAMA3	ITGA1_ITGB1	0.01557	0	LAMA3_ITGA1_ITGB1	LAMA3 - (ITGA1+ITGB1)	LAMININ	ECM-Receptor	KEGG: hsa04512
Endo	SMC	LAMA3	ITGA1_ITGB1	0.00274794	0	LAMA3_ITGA1_ITGB1	LAMA3 - (ITGA1+ITGB1)	LAMININ	ECM-Receptor	KEGG: hsa04512
SMC	SMC	LAMA3	ITGA1_ITGB1	0.0104177	0	LAMA3_ITGA1_ITGB1	LAMA3 - (ITGA1+ITGB1)	LAMININ	ECM-Receptor	KEGG: hsa04512
Adipocyte	Adipocyte	LAMA4	ITGA1_ITGB1	0.0136329	0	LAMA4_ITGA1_ITGB1	LAMA4 - (ITGA1+ITGB1)	LAMININ	ECM-Receptor	KEGG: hsa04512
Endo	Adipocyte	LAMA4	ITGA1_ITGB1	0.00161559	0	LAMA4_ITGA1_ITGB1	LAMA4 - (ITGA1+ITGB1)	LAMININ	ECM-Receptor	KEGG: hsa04512
FAP	Adipocyte	LAMA4	ITGA1_ITGB1	0.00478265	0	LAMA4_ITGA1_ITGB1	LAMA4 - (ITGA1+ITGB1)	LAMININ	ECM-Receptor	KEGG: hsa04512
Pericyte	Adipocyte	LAMA4	ITGA1_ITGB1	0.0052253	0	LAMA4_ITGA1_ITGB1	LAMA4 - (ITGA1+ITGB1)	LAMININ	ECM-Receptor	KEGG: hsa04512
SMC	Adipocyte	LAMA4	ITGA1_ITGB1	0.000615003	0	LAMA4_ITGA1_ITGB1	LAMA4 - (ITGA1+ITGB1)	LAMININ	ECM-Receptor	KEGG: hsa04512
Fibroblast-like cell	Adipocyte	LAMA4	ITGA1_ITGB1	0.005017	0	LAMA4_ITGA1_ITGB1	LAMA4 - (ITGA1+ITGB1)	LAMININ	ECM-Receptor	KEGG: hsa04512
Adipocyte	Endo	LAMA4	ITGA1_ITGB1	0.0706249	0	LAMA4_ITGA1_ITGB1	LAMA4 - (ITGA1+ITGB1)	LAMININ	ECM-Receptor	KEGG: hsa04512
Endo	Endo	LAMA4	ITGA1_ITGB1	0.00881871	0	LAMA4_ITGA1_ITGB1	LAMA4 - (ITGA1+ITGB1)	LAMININ	ECM-Receptor	KEGG: hsa04512
FAP	Endo	LAMA4	ITGA1_ITGB1	0.025742	0	LAMA4_ITGA1_ITGB1	LAMA4 - (ITGA1+ITGB1)	LAMININ	ECM-Receptor	KEGG: hsa04512
Pericyte	Endo	LAMA4	ITGA1_ITGB1	0.0280698	0	LAMA4_ITGA1_ITGB1	LAMA4 - (ITGA1+ITGB1)	LAMININ	ECM-Receptor	KEGG: hsa04512
SMC	Endo	LAMA4	ITGA1_ITGB1	0.00337206	0	LAMA4_ITGA1_ITGB1	LAMA4 - (ITGA1+ITGB1)	LAMININ	ECM-Receptor	KEGG: hsa04512
Fibroblast-like cell	Endo	LAMA4	ITGA1_ITGB1	0.0269756	0	LAMA4_ITGA1_ITGB1	LAMA4 - (ITGA1+ITGB1)	LAMININ	ECM-Receptor	KEGG: hsa04512
Adipocyte	FAP	LAMA4	ITGA1_ITGB1	0.014312	0	LAMA4_ITGA1_ITGB1	LAMA4 - (ITGA1+ITGB1)	LAMININ	ECM-Receptor	KEGG: hsa04512
Endo	FAP	LAMA4	ITGA1_ITGB1	0.0016971	0	LAMA4_ITGA1_ITGB1	LAMA4 - (ITGA1+ITGB1)	LAMININ	ECM-Receptor	KEGG: hsa04512
FAP	FAP	LAMA4	ITGA1_ITGB1	0.00502314	0	LAMA4_ITGA1_ITGB1	LAMA4 - (ITGA1+ITGB1)	LAMININ	ECM-Receptor	KEGG: hsa04512
Pericyte	FAP	LAMA4	ITGA1_ITGB1	0.00548792	0	LAMA4_ITGA1_ITGB1	LAMA4 - (ITGA1+ITGB1)	LAMININ	ECM-Receptor	KEGG: hsa04512
SMC	FAP	LAMA4	ITGA1_ITGB1	0.000646063	0	LAMA4_ITGA1_ITGB1	LAMA4 - (ITGA1+ITGB1)	LAMININ	ECM-Receptor	KEGG: hsa04512
Fibroblast-like cell	FAP	LAMA4	ITGA1_ITGB1	0.00526921	0	LAMA4_ITGA1_ITGB1	LAMA4 - (ITGA1+ITGB1)	LAMININ	ECM-Receptor	KEGG: hsa04512
Adipocyte	Pericyte	LAMA4	ITGA1_ITGB1	0.0712829	0	LAMA4_ITGA1_ITGB1	LAMA4 - (ITGA1+ITGB1)	LAMININ	ECM-Receptor	KEGG: hsa04512
Endo	Pericyte	LAMA4	ITGA1_ITGB1	0.00890639	0	LAMA4_ITGA1_ITGB1	LAMA4 - (ITGA1+ITGB1)	LAMININ	ECM-Receptor	KEGG: hsa04512
FAP	Pericyte	LAMA4	ITGA1_ITGB1	0.0259936	0	LAMA4_ITGA1_ITGB1	LAMA4 - (ITGA1+ITGB1)	LAMININ	ECM-Receptor	KEGG: hsa04512
Pericyte	Pericyte	LAMA4	ITGA1_ITGB1	0.0283434	0	LAMA4_ITGA1_ITGB1	LAMA4 - (ITGA1+ITGB1)	LAMININ	ECM-Receptor	KEGG: hsa04512
SMC	Pericyte	LAMA4	ITGA1_ITGB1	0.00340578	0	LAMA4_ITGA1_ITGB1	LAMA4 - (ITGA1+ITGB1)	LAMININ	ECM-Receptor	KEGG: hsa04512
Fibroblast-like cell	Pericyte	LAMA4	ITGA1_ITGB1	0.0272388	0	LAMA4_ITGA1_ITGB1	LAMA4 - (ITGA1+ITGB1)	LAMININ	ECM-Receptor	KEGG: hsa04512
Adipocyte	SMC	LAMA4	ITGA1_ITGB1	0.0486048	0	LAMA4_ITGA1_ITGB1	LAMA4 - (ITGA1+ITGB1)	LAMININ	ECM-Receptor	KEGG: hsa04512
Endo	SMC	LAMA4	ITGA1_ITGB1	0.00594585	0	LAMA4_ITGA1_ITGB1	LAMA4 - (ITGA1+ITGB1)	LAMININ	ECM-Receptor	KEGG: hsa04512
FAP	SMC	LAMA4	ITGA1_ITGB1	0.0174532	0	LAMA4_ITGA1_ITGB1	LAMA4 - (ITGA1+ITGB1)	LAMININ	ECM-Receptor	KEGG: hsa04512
Pericyte	SMC	LAMA4	ITGA1_ITGB1	0.019046	0	LAMA4_ITGA1_ITGB1	LAMA4 - (ITGA1+ITGB1)	LAMININ	ECM-Receptor	KEGG: hsa04512
SMC	SMC	LAMA4	ITGA1_ITGB1	0.00226949	0	LAMA4_ITGA1_ITGB1	LAMA4 - (ITGA1+ITGB1)	LAMININ	ECM-Receptor	KEGG: hsa04512
Fibroblast-like cell	SMC	LAMA4	ITGA1_ITGB1	0.0182969	0	LAMA4_ITGA1_ITGB1	LAMA4 - (ITGA1+ITGB1)	LAMININ	ECM-Receptor	KEGG: hsa04512
Endo	Adipocyte	LAMA5	ITGA1_ITGB1	0.00322559	0	LAMA5_ITGA1_ITGB1	LAMA5 - (ITGA1+ITGB1)	LAMININ	ECM-Receptor	KEGG: hsa04512
Pericyte	Adipocyte	LAMA5	ITGA1_ITGB1	0.000903003	0	LAMA5_ITGA1_ITGB1	LAMA5 - (ITGA1+ITGB1)	LAMININ	ECM-Receptor	KEGG: hsa04512
SMC	Adipocyte	LAMA5	ITGA1_ITGB1	0.0028239	0	LAMA5_ITGA1_ITGB1	LAMA5 - (ITGA1+ITGB1)	LAMININ	ECM-Receptor	KEGG: hsa04512
Endo	Endo	LAMA5	ITGA1_ITGB1	0.0174812	0	LAMA5_ITGA1_ITGB1	LAMA5 - (ITGA1+ITGB1)	LAMININ	ECM-Receptor	KEGG: hsa04512
Pericyte	Endo	LAMA5	ITGA1_ITGB1	0.00494478	0	LAMA5_ITGA1_ITGB1	LAMA5 - (ITGA1+ITGB1)	LAMININ	ECM-Receptor	KEGG: hsa04512
SMC	Endo	LAMA5	ITGA1_ITGB1	0.0153315	0	LAMA5_ITGA1_ITGB1	LAMA5 - (ITGA1+ITGB1)	LAMININ	ECM-Receptor	KEGG: hsa04512
Endo	FAP	LAMA5	ITGA1_ITGB1	0.00338805	0	LAMA5_ITGA1_ITGB1	LAMA5 - (ITGA1+ITGB1)	LAMININ	ECM-Receptor	KEGG: hsa04512
Pericyte	FAP	LAMA5	ITGA1_ITGB1	0.000948594	0	LAMA5_ITGA1_ITGB1	LAMA5 - (ITGA1+ITGB1)	LAMININ	ECM-Receptor	KEGG: hsa04512
SMC	FAP	LAMA5	ITGA1_ITGB1	0.00296619	0	LAMA5_ITGA1_ITGB1	LAMA5 - (ITGA1+ITGB1)	LAMININ	ECM-Receptor	KEGG: hsa04512
Endo	Pericyte	LAMA5	ITGA1_ITGB1	0.0176535	0	LAMA5_ITGA1_ITGB1	LAMA5 - (ITGA1+ITGB1)	LAMININ	ECM-Receptor	KEGG: hsa04512
Pericyte	Pericyte	LAMA5	ITGA1_ITGB1	0.00499414	0	LAMA5_ITGA1_ITGB1	LAMA5 - (ITGA1+ITGB1)	LAMININ	ECM-Receptor	KEGG: hsa04512
SMC	Pericyte	LAMA5	ITGA1_ITGB1	0.015483	0	LAMA5_ITGA1_ITGB1	LAMA5 - (ITGA1+ITGB1)	LAMININ	ECM-Receptor	KEGG: hsa04512
Endo	SMC	LAMA5	ITGA1_ITGB1	0.01182	0	LAMA5_ITGA1_ITGB1	LAMA5 - (ITGA1+ITGB1)	LAMININ	ECM-Receptor	KEGG: hsa04512
Pericyte	SMC	LAMA5	ITGA1_ITGB1	0.00332968	0	LAMA5_ITGA1_ITGB1	LAMA5 - (ITGA1+ITGB1)	LAMININ	ECM-Receptor	KEGG: hsa04512
SMC	SMC	LAMA5	ITGA1_ITGB1	0.0103592	0	LAMA5_ITGA1_ITGB1	LAMA5 - (ITGA1+ITGB1)	LAMININ	ECM-Receptor	KEGG: hsa04512
Adipocyte	Adipocyte	LAMB1	ITGA1_ITGB1	0.00548601	0	LAMB1_ITGA1_ITGB1	LAMB1 - (ITGA1+ITGB1)	LAMININ	ECM-Receptor	KEGG: hsa04512
Endo	Adipocyte	LAMB1	ITGA1_ITGB1	0.00246741	0	LAMB1_ITGA1_ITGB1	LAMB1 - (ITGA1+ITGB1)	LAMININ	ECM-Receptor	KEGG: hsa04512
FAP	Adipocyte	LAMB1	ITGA1_ITGB1	0.0167794	0	LAMB1_ITGA1_ITGB1	LAMB1 - (ITGA1+ITGB1)	LAMININ	ECM-Receptor	KEGG: hsa04512
Pericyte	Adipocyte	LAMB1	ITGA1_ITGB1	0.00606866	0	LAMB1_ITGA1_ITGB1	LAMB1 - (ITGA1+ITGB1)	LAMININ	ECM-Receptor	KEGG: hsa04512
Fibroblast-like cell	Adipocyte	LAMB1	ITGA1_ITGB1	0.010788	0	LAMB1_ITGA1_ITGB1	LAMB1 - (ITGA1+ITGB1)	LAMININ	ECM-Receptor	KEGG: hsa04512
Adipocyte	Endo	LAMB1	ITGA1_ITGB1	0.0294366	0	LAMB1_ITGA1_ITGB1	LAMB1 - (ITGA1+ITGB1)	LAMININ	ECM-Receptor	KEGG: hsa04512
Endo	Endo	LAMB1	ITGA1_ITGB1	0.0134173	0	LAMB1_ITGA1_ITGB1	LAMB1 - (ITGA1+ITGB1)	LAMININ	ECM-Receptor	KEGG: hsa04512
FAP	Endo	LAMB1	ITGA1_ITGB1	0.0857813	0	LAMB1_ITGA1_ITGB1	LAMB1 - (ITGA1+ITGB1)	LAMININ	ECM-Receptor	KEGG: hsa04512
Pericyte	Endo	LAMB1	ITGA1_ITGB1	0.0324799	0	LAMB1_ITGA1_ITGB1	LAMB1 - (ITGA1+ITGB1)	LAMININ	ECM-Receptor	KEGG: hsa04512
Fibroblast-like cell	Endo	LAMB1	ITGA1_ITGB1	0.0565693	0	LAMB1_ITGA1_ITGB1	LAMB1 - (ITGA1+ITGB1)	LAMININ	ECM-Receptor	KEGG: hsa04512
Adipocyte	FAP	LAMB1	ITGA1_ITGB1	0.00576166	0	LAMB1_ITGA1_ITGB1	LAMB1 - (ITGA1+ITGB1)	LAMININ	ECM-Receptor	KEGG: hsa04512
Endo	FAP	LAMB1	ITGA1_ITGB1	0.00259178	0	LAMB1_ITGA1_ITGB1	LAMB1 - (ITGA1+ITGB1)	LAMININ	ECM-Receptor	KEGG: hsa04512
FAP	FAP	LAMB1	ITGA1_ITGB1	0.0176124	0	LAMB1_ITGA1_ITGB1	LAMB1 - (ITGA1+ITGB1)	LAMININ	ECM-Receptor	KEGG: hsa04512
Pericyte	FAP	LAMB1	ITGA1_ITGB1	0.00637339	0	LAMB1_ITGA1_ITGB1	LAMB1 - (ITGA1+ITGB1)	LAMININ	ECM-Receptor	KEGG: hsa04512
Fibroblast-like cell	FAP	LAMB1	ITGA1_ITGB1	0.011327	0	LAMB1_ITGA1_ITGB1	LAMB1 - (ITGA1+ITGB1)	LAMININ	ECM-Receptor	KEGG: hsa04512
Adipocyte	Pericyte	LAMB1	ITGA1_ITGB1	0.0297232	0	LAMB1_ITGA1_ITGB1	LAMB1 - (ITGA1+ITGB1)	LAMININ	ECM-Receptor	KEGG: hsa04512
Endo	Pericyte	LAMB1	ITGA1_ITGB1	0.0135501	0	LAMB1_ITGA1_ITGB1	LAMB1 - (ITGA1+ITGB1)	LAMININ	ECM-Receptor	KEGG: hsa04512
FAP	Pericyte	LAMB1	ITGA1_ITGB1	0.0865673	0	LAMB1_ITGA1_ITGB1	LAMB1 - (ITGA1+ITGB1)	LAMININ	ECM-Receptor	KEGG: hsa04512
Pericyte	Pericyte	LAMB1	ITGA1_ITGB1	0.032795	0	LAMB1_ITGA1_ITGB1	LAMB1 - (ITGA1+ITGB1)	LAMININ	ECM-Receptor	KEGG: hsa04512
Fibroblast-like cell	Pericyte	LAMB1	ITGA1_ITGB1	0.0571044	0	LAMB1_ITGA1_ITGB1	LAMB1 - (ITGA1+ITGB1)	LAMININ	ECM-Receptor	KEGG: hsa04512
Adipocyte	SMC	LAMB1	ITGA1_ITGB1	0.0199825	0	LAMB1_ITGA1_ITGB1	LAMB1 - (ITGA1+ITGB1)	LAMININ	ECM-Receptor	KEGG: hsa04512
Endo	SMC	LAMB1	ITGA1_ITGB1	0.00906008	0	LAMB1_ITGA1_ITGB1	LAMB1 - (ITGA1+ITGB1)	LAMININ	ECM-Receptor	KEGG: hsa04512
FAP	SMC	LAMB1	ITGA1_ITGB1	0.0593373	0	LAMB1_ITGA1_ITGB1	LAMB1 - (ITGA1+ITGB1)	LAMININ	ECM-Receptor	KEGG: hsa04512
Pericyte	SMC	LAMB1	ITGA1_ITGB1	0.0220706	0	LAMB1_ITGA1_ITGB1	LAMB1 - (ITGA1+ITGB1)	LAMININ	ECM-Receptor	KEGG: hsa04512
Fibroblast-like cell	SMC	LAMB1	ITGA1_ITGB1	0.0387489	0	LAMB1_ITGA1_ITGB1	LAMB1 - (ITGA1+ITGB1)	LAMININ	ECM-Receptor	KEGG: hsa04512
Adipocyte	Adipocyte	LAMB2	ITGA1_ITGB1	0.000684911	0	LAMB2_ITGA1_ITGB1	LAMB2 - (ITGA1+ITGB1)	LAMININ	ECM-Receptor	KEGG: hsa04512
Endo	Adipocyte	LAMB2	ITGA1_ITGB1	0.0014062	0	LAMB2_ITGA1_ITGB1	LAMB2 - (ITGA1+ITGB1)	LAMININ	ECM-Receptor	KEGG: hsa04512
FAP	Adipocyte	LAMB2	ITGA1_ITGB1	0.00336338	0	LAMB2_ITGA1_ITGB1	LAMB2 - (ITGA1+ITGB1)	LAMININ	ECM-Receptor	KEGG: hsa04512
MuSC	Adipocyte	LAMB2	ITGA1_ITGB1	0.00248479	0	LAMB2_ITGA1_ITGB1	LAMB2 - (ITGA1+ITGB1)	LAMININ	ECM-Receptor	KEGG: hsa04512
Pericyte	Adipocyte	LAMB2	ITGA1_ITGB1	0.00265364	0	LAMB2_ITGA1_ITGB1	LAMB2 - (ITGA1+ITGB1)	LAMININ	ECM-Receptor	KEGG: hsa04512
Schwann cell	Adipocyte	LAMB2	ITGA1_ITGB1	0.000339273	0	LAMB2_ITGA1_ITGB1	LAMB2 - (ITGA1+ITGB1)	LAMININ	ECM-Receptor	KEGG: hsa04512
SMC	Adipocyte	LAMB2	ITGA1_ITGB1	0.00158826	0	LAMB2_ITGA1_ITGB1	LAMB2 - (ITGA1+ITGB1)	LAMININ	ECM-Receptor	KEGG: hsa04512
Fibroblast-like cell	Adipocyte	LAMB2	ITGA1_ITGB1	0.00314249	0	LAMB2_ITGA1_ITGB1	LAMB2 - (ITGA1+ITGB1)	LAMININ	ECM-Receptor	KEGG: hsa04512
Type II	Adipocyte	LAMB2	ITGA1_ITGB1	2.90722e-05	0.01	LAMB2_ITGA1_ITGB1	LAMB2 - (ITGA1+ITGB1)	LAMININ	ECM-Receptor	KEGG: hsa04512
Adipocyte	Endo	LAMB2	ITGA1_ITGB1	0.00375419	0	LAMB2_ITGA1_ITGB1	LAMB2 - (ITGA1+ITGB1)	LAMININ	ECM-Receptor	KEGG: hsa04512
Endo	Endo	LAMB2	ITGA1_ITGB1	0.00768295	0	LAMB2_ITGA1_ITGB1	LAMB2 - (ITGA1+ITGB1)	LAMININ	ECM-Receptor	KEGG: hsa04512
FAP	Endo	LAMB2	ITGA1_ITGB1	0.0182168	0	LAMB2_ITGA1_ITGB1	LAMB2 - (ITGA1+ITGB1)	LAMININ	ECM-Receptor	KEGG: hsa04512
MuSC	Endo	LAMB2	ITGA1_ITGB1	0.0135108	0	LAMB2_ITGA1_ITGB1	LAMB2 - (ITGA1+ITGB1)	LAMININ	ECM-Receptor	KEGG: hsa04512
Pericyte	Endo	LAMB2	ITGA1_ITGB1	0.0144181	0	LAMB2_ITGA1_ITGB1	LAMB2 - (ITGA1+ITGB1)	LAMININ	ECM-Receptor	KEGG: hsa04512
Schwann cell	Endo	LAMB2	ITGA1_ITGB1	0.00186254	0	LAMB2_ITGA1_ITGB1	LAMB2 - (ITGA1+ITGB1)	LAMININ	ECM-Receptor	KEGG: hsa04512
SMC	Endo	LAMB2	ITGA1_ITGB1	0.0086706	0	LAMB2_ITGA1_ITGB1	LAMB2 - (ITGA1+ITGB1)	LAMININ	ECM-Receptor	KEGG: hsa04512
Fibroblast-like cell	Endo	LAMB2	ITGA1_ITGB1	0.0170371	0	LAMB2_ITGA1_ITGB1	LAMB2 - (ITGA1+ITGB1)	LAMININ	ECM-Receptor	KEGG: hsa04512
Type II	Endo	LAMB2	ITGA1_ITGB1	0.000159823	0	LAMB2_ITGA1_ITGB1	LAMB2 - (ITGA1+ITGB1)	LAMININ	ECM-Receptor	KEGG: hsa04512
Adipocyte	FAP	LAMB2	ITGA1_ITGB1	0.000719499	0	LAMB2_ITGA1_ITGB1	LAMB2 - (ITGA1+ITGB1)	LAMININ	ECM-Receptor	KEGG: hsa04512
Endo	FAP	LAMB2	ITGA1_ITGB1	0.00147716	0	LAMB2_ITGA1_ITGB1	LAMB2 - (ITGA1+ITGB1)	LAMININ	ECM-Receptor	KEGG: hsa04512
FAP	FAP	LAMB2	ITGA1_ITGB1	0.00353275	0	LAMB2_ITGA1_ITGB1	LAMB2 - (ITGA1+ITGB1)	LAMININ	ECM-Receptor	KEGG: hsa04512
MuSC	FAP	LAMB2	ITGA1_ITGB1	0.00261003	0	LAMB2_ITGA1_ITGB1	LAMB2 - (ITGA1+ITGB1)	LAMININ	ECM-Receptor	KEGG: hsa04512
Pericyte	FAP	LAMB2	ITGA1_ITGB1	0.00278738	0	LAMB2_ITGA1_ITGB1	LAMB2 - (ITGA1+ITGB1)	LAMININ	ECM-Receptor	KEGG: hsa04512
Schwann cell	FAP	LAMB2	ITGA1_ITGB1	0.000356412	0	LAMB2_ITGA1_ITGB1	LAMB2 - (ITGA1+ITGB1)	LAMININ	ECM-Receptor	KEGG: hsa04512
SMC	FAP	LAMB2	ITGA1_ITGB1	0.0016684	0	LAMB2_ITGA1_ITGB1	LAMB2 - (ITGA1+ITGB1)	LAMININ	ECM-Receptor	KEGG: hsa04512
Fibroblast-like cell	FAP	LAMB2	ITGA1_ITGB1	0.00330077	0	LAMB2_ITGA1_ITGB1	LAMB2 - (ITGA1+ITGB1)	LAMININ	ECM-Receptor	KEGG: hsa04512
Type II	FAP	LAMB2	ITGA1_ITGB1	3.05413e-05	0	LAMB2_ITGA1_ITGB1	LAMB2 - (ITGA1+ITGB1)	LAMININ	ECM-Receptor	KEGG: hsa04512
Adipocyte	Pericyte	LAMB2	ITGA1_ITGB1	0.00379171	0	LAMB2_ITGA1_ITGB1	LAMB2 - (ITGA1+ITGB1)	LAMININ	ECM-Receptor	KEGG: hsa04512
Endo	Pericyte	LAMB2	ITGA1_ITGB1	0.00775943	0	LAMB2_ITGA1_ITGB1	LAMB2 - (ITGA1+ITGB1)	LAMININ	ECM-Receptor	KEGG: hsa04512
FAP	Pericyte	LAMB2	ITGA1_ITGB1	0.0183962	0	LAMB2_ITGA1_ITGB1	LAMB2 - (ITGA1+ITGB1)	LAMININ	ECM-Receptor	KEGG: hsa04512
MuSC	Pericyte	LAMB2	ITGA1_ITGB1	0.0136445	0	LAMB2_ITGA1_ITGB1	LAMB2 - (ITGA1+ITGB1)	LAMININ	ECM-Receptor	KEGG: hsa04512
Pericyte	Pericyte	LAMB2	ITGA1_ITGB1	0.0145606	0	LAMB2_ITGA1_ITGB1	LAMB2 - (ITGA1+ITGB1)	LAMININ	ECM-Receptor	KEGG: hsa04512
Schwann cell	Pericyte	LAMB2	ITGA1_ITGB1	0.00188119	0	LAMB2_ITGA1_ITGB1	LAMB2 - (ITGA1+ITGB1)	LAMININ	ECM-Receptor	KEGG: hsa04512
SMC	Pericyte	LAMB2	ITGA1_ITGB1	0.00875682	0	LAMB2_ITGA1_ITGB1	LAMB2 - (ITGA1+ITGB1)	LAMININ	ECM-Receptor	KEGG: hsa04512
Fibroblast-like cell	Pericyte	LAMB2	ITGA1_ITGB1	0.0172051	0	LAMB2_ITGA1_ITGB1	LAMB2 - (ITGA1+ITGB1)	LAMININ	ECM-Receptor	KEGG: hsa04512
Type II	Pericyte	LAMB2	ITGA1_ITGB1	0.000161426	0	LAMB2_ITGA1_ITGB1	LAMB2 - (ITGA1+ITGB1)	LAMININ	ECM-Receptor	KEGG: hsa04512
Adipocyte	SMC	LAMB2	ITGA1_ITGB1	0.00252699	0	LAMB2_ITGA1_ITGB1	LAMB2 - (ITGA1+ITGB1)	LAMININ	ECM-Receptor	KEGG: hsa04512
Endo	SMC	LAMB2	ITGA1_ITGB1	0.00517815	0	LAMB2_ITGA1_ITGB1	LAMB2 - (ITGA1+ITGB1)	LAMININ	ECM-Receptor	KEGG: hsa04512
FAP	SMC	LAMB2	ITGA1_ITGB1	0.0123204	0	LAMB2_ITGA1_ITGB1	LAMB2 - (ITGA1+ITGB1)	LAMININ	ECM-Receptor	KEGG: hsa04512
MuSC	SMC	LAMB2	ITGA1_ITGB1	0.00912344	0	LAMB2_ITGA1_ITGB1	LAMB2 - (ITGA1+ITGB1)	LAMININ	ECM-Receptor	KEGG: hsa04512
Pericyte	SMC	LAMB2	ITGA1_ITGB1	0.00973904	0	LAMB2_ITGA1_ITGB1	LAMB2 - (ITGA1+ITGB1)	LAMININ	ECM-Receptor	KEGG: hsa04512
Schwann cell	SMC	LAMB2	ITGA1_ITGB1	0.00125292	0	LAMB2_ITGA1_ITGB1	LAMB2 - (ITGA1+ITGB1)	LAMININ	ECM-Receptor	KEGG: hsa04512
SMC	SMC	LAMB2	ITGA1_ITGB1	0.0058457	0	LAMB2_ITGA1_ITGB1	LAMB2 - (ITGA1+ITGB1)	LAMININ	ECM-Receptor	KEGG: hsa04512
Fibroblast-like cell	SMC	LAMB2	ITGA1_ITGB1	0.0115181	0	LAMB2_ITGA1_ITGB1	LAMB2 - (ITGA1+ITGB1)	LAMININ	ECM-Receptor	KEGG: hsa04512
Type II	SMC	LAMB2	ITGA1_ITGB1	0.000107452	0	LAMB2_ITGA1_ITGB1	LAMB2 - (ITGA1+ITGB1)	LAMININ	ECM-Receptor	KEGG: hsa04512
Adipocyte	Adipocyte	LAMC1	ITGA1_ITGB1	0.00519812	0	LAMC1_ITGA1_ITGB1	LAMC1 - (ITGA1+ITGB1)	LAMININ	ECM-Receptor	KEGG: hsa04512
Endo	Adipocyte	LAMC1	ITGA1_ITGB1	0.00157355	0	LAMC1_ITGA1_ITGB1	LAMC1 - (ITGA1+ITGB1)	LAMININ	ECM-Receptor	KEGG: hsa04512
FAP	Adipocyte	LAMC1	ITGA1_ITGB1	0.0158514	0	LAMC1_ITGA1_ITGB1	LAMC1 - (ITGA1+ITGB1)	LAMININ	ECM-Receptor	KEGG: hsa04512
MuSC	Adipocyte	LAMC1	ITGA1_ITGB1	0.00298678	0	LAMC1_ITGA1_ITGB1	LAMC1 - (ITGA1+ITGB1)	LAMININ	ECM-Receptor	KEGG: hsa04512
Pericyte	Adipocyte	LAMC1	ITGA1_ITGB1	0.00210471	0	LAMC1_ITGA1_ITGB1	LAMC1 - (ITGA1+ITGB1)	LAMININ	ECM-Receptor	KEGG: hsa04512
Schwann cell	Adipocyte	LAMC1	ITGA1_ITGB1	0.00123396	0	LAMC1_ITGA1_ITGB1	LAMC1 - (ITGA1+ITGB1)	LAMININ	ECM-Receptor	KEGG: hsa04512
SMC	Adipocyte	LAMC1	ITGA1_ITGB1	0.00297832	0	LAMC1_ITGA1_ITGB1	LAMC1 - (ITGA1+ITGB1)	LAMININ	ECM-Receptor	KEGG: hsa04512
Fibroblast-like cell	Adipocyte	LAMC1	ITGA1_ITGB1	0.0116652	0	LAMC1_ITGA1_ITGB1	LAMC1 - (ITGA1+ITGB1)	LAMININ	ECM-Receptor	KEGG: hsa04512
Type I	Adipocyte	LAMC1	ITGA1_ITGB1	0.00119588	0	LAMC1_ITGA1_ITGB1	LAMC1 - (ITGA1+ITGB1)	LAMININ	ECM-Receptor	KEGG: hsa04512
Type II	Adipocyte	LAMC1	ITGA1_ITGB1	0.00113139	0	LAMC1_ITGA1_ITGB1	LAMC1 - (ITGA1+ITGB1)	LAMININ	ECM-Receptor	KEGG: hsa04512
Adipocyte	Endo	LAMC1	ITGA1_ITGB1	0.0279271	0	LAMC1_ITGA1_ITGB1	LAMC1 - (ITGA1+ITGB1)	LAMININ	ECM-Receptor	KEGG: hsa04512
Endo	Endo	LAMC1	ITGA1_ITGB1	0.00859085	0	LAMC1_ITGA1_ITGB1	LAMC1 - (ITGA1+ITGB1)	LAMININ	ECM-Receptor	KEGG: hsa04512
FAP	Endo	LAMC1	ITGA1_ITGB1	0.081353	0	LAMC1_ITGA1_ITGB1	LAMC1 - (ITGA1+ITGB1)	LAMININ	ECM-Receptor	KEGG: hsa04512
MuSC	Endo	LAMC1	ITGA1_ITGB1	0.0162041	0	LAMC1_ITGA1_ITGB1	LAMC1 - (ITGA1+ITGB1)	LAMININ	ECM-Receptor	KEGG: hsa04512
Pericyte	Endo	LAMC1	ITGA1_ITGB1	0.0114635	0	LAMC1_ITGA1_ITGB1	LAMC1 - (ITGA1+ITGB1)	LAMININ	ECM-Receptor	KEGG: hsa04512
Schwann cell	Endo	LAMC1	ITGA1_ITGB1	0.00674705	0	LAMC1_ITGA1_ITGB1	LAMC1 - (ITGA1+ITGB1)	LAMININ	ECM-Receptor	KEGG: hsa04512
SMC	Endo	LAMC1	ITGA1_ITGB1	0.0161588	0	LAMC1_ITGA1_ITGB1	LAMC1 - (ITGA1+ITGB1)	LAMININ	ECM-Receptor	KEGG: hsa04512
Fibroblast-like cell	Endo	LAMC1	ITGA1_ITGB1	0.0609398	0	LAMC1_ITGA1_ITGB1	LAMC1 - (ITGA1+ITGB1)	LAMININ	ECM-Receptor	KEGG: hsa04512
Type I	Endo	LAMC1	ITGA1_ITGB1	0.00653998	0	LAMC1_ITGA1_ITGB1	LAMC1 - (ITGA1+ITGB1)	LAMININ	ECM-Receptor	KEGG: hsa04512
Type II	Endo	LAMC1	ITGA1_ITGB1	0.00618905	0	LAMC1_ITGA1_ITGB1	LAMC1 - (ITGA1+ITGB1)	LAMININ	ECM-Receptor	KEGG: hsa04512
Adipocyte	FAP	LAMC1	ITGA1_ITGB1	0.00545938	0	LAMC1_ITGA1_ITGB1	LAMC1 - (ITGA1+ITGB1)	LAMININ	ECM-Receptor	KEGG: hsa04512
Endo	FAP	LAMC1	ITGA1_ITGB1	0.00165294	0	LAMC1_ITGA1_ITGB1	LAMC1 - (ITGA1+ITGB1)	LAMININ	ECM-Receptor	KEGG: hsa04512
FAP	FAP	LAMC1	ITGA1_ITGB1	0.0166391	0	LAMC1_ITGA1_ITGB1	LAMC1 - (ITGA1+ITGB1)	LAMININ	ECM-Receptor	KEGG: hsa04512
MuSC	FAP	LAMC1	ITGA1_ITGB1	0.00313725	0	LAMC1_ITGA1_ITGB1	LAMC1 - (ITGA1+ITGB1)	LAMININ	ECM-Receptor	KEGG: hsa04512
Pericyte	FAP	LAMC1	ITGA1_ITGB1	0.00221084	0	LAMC1_ITGA1_ITGB1	LAMC1 - (ITGA1+ITGB1)	LAMININ	ECM-Receptor	KEGG: hsa04512
Schwann cell	FAP	LAMC1	ITGA1_ITGB1	0.00129624	0	LAMC1_ITGA1_ITGB1	LAMC1 - (ITGA1+ITGB1)	LAMININ	ECM-Receptor	KEGG: hsa04512
SMC	FAP	LAMC1	ITGA1_ITGB1	0.00312837	0	LAMC1_ITGA1_ITGB1	LAMC1 - (ITGA1+ITGB1)	LAMININ	ECM-Receptor	KEGG: hsa04512
Fibroblast-like cell	FAP	LAMC1	ITGA1_ITGB1	0.0122475	0	LAMC1_ITGA1_ITGB1	LAMC1 - (ITGA1+ITGB1)	LAMININ	ECM-Receptor	KEGG: hsa04512
Type I	FAP	LAMC1	ITGA1_ITGB1	0.00125624	0	LAMC1_ITGA1_ITGB1	LAMC1 - (ITGA1+ITGB1)	LAMININ	ECM-Receptor	KEGG: hsa04512
Type II	FAP	LAMC1	ITGA1_ITGB1	0.00118849	0	LAMC1_ITGA1_ITGB1	LAMC1 - (ITGA1+ITGB1)	LAMININ	ECM-Receptor	KEGG: hsa04512
Adipocyte	Pericyte	LAMC1	ITGA1_ITGB1	0.0281994	0	LAMC1_ITGA1_ITGB1	LAMC1 - (ITGA1+ITGB1)	LAMININ	ECM-Receptor	KEGG: hsa04512
Endo	Pericyte	LAMC1	ITGA1_ITGB1	0.00867629	0	LAMC1_ITGA1_ITGB1	LAMC1 - (ITGA1+ITGB1)	LAMININ	ECM-Receptor	KEGG: hsa04512
FAP	Pericyte	LAMC1	ITGA1_ITGB1	0.0821021	0	LAMC1_ITGA1_ITGB1	LAMC1 - (ITGA1+ITGB1)	LAMININ	ECM-Receptor	KEGG: hsa04512
MuSC	Pericyte	LAMC1	ITGA1_ITGB1	0.016364	0	LAMC1_ITGA1_ITGB1	LAMC1 - (ITGA1+ITGB1)	LAMININ	ECM-Receptor	KEGG: hsa04512
Pericyte	Pericyte	LAMC1	ITGA1_ITGB1	0.0115772	0	LAMC1_ITGA1_ITGB1	LAMC1 - (ITGA1+ITGB1)	LAMININ	ECM-Receptor	KEGG: hsa04512
Schwann cell	Pericyte	LAMC1	ITGA1_ITGB1	0.00681428	0	LAMC1_ITGA1_ITGB1	LAMC1 - (ITGA1+ITGB1)	LAMININ	ECM-Receptor	KEGG: hsa04512
SMC	Pericyte	LAMC1	ITGA1_ITGB1	0.0163183	0	LAMC1_ITGA1_ITGB1	LAMC1 - (ITGA1+ITGB1)	LAMININ	ECM-Receptor	KEGG: hsa04512
Fibroblast-like cell	Pericyte	LAMC1	ITGA1_ITGB1	0.0615136	0	LAMC1_ITGA1_ITGB1	LAMC1 - (ITGA1+ITGB1)	LAMININ	ECM-Receptor	KEGG: hsa04512
Type I	Pericyte	LAMC1	ITGA1_ITGB1	0.00660515	0	LAMC1_ITGA1_ITGB1	LAMC1 - (ITGA1+ITGB1)	LAMININ	ECM-Receptor	KEGG: hsa04512
Type II	Pericyte	LAMC1	ITGA1_ITGB1	0.00625075	0	LAMC1_ITGA1_ITGB1	LAMC1 - (ITGA1+ITGB1)	LAMININ	ECM-Receptor	KEGG: hsa04512
Adipocyte	SMC	LAMC1	ITGA1_ITGB1	0.0189483	0	LAMC1_ITGA1_ITGB1	LAMC1 - (ITGA1+ITGB1)	LAMININ	ECM-Receptor	KEGG: hsa04512
Endo	SMC	LAMC1	ITGA1_ITGB1	0.00579179	0	LAMC1_ITGA1_ITGB1	LAMC1 - (ITGA1+ITGB1)	LAMININ	ECM-Receptor	KEGG: hsa04512
FAP	SMC	LAMC1	ITGA1_ITGB1	0.0561903	0	LAMC1_ITGA1_ITGB1	LAMC1 - (ITGA1+ITGB1)	LAMININ	ECM-Receptor	KEGG: hsa04512
MuSC	SMC	LAMC1	ITGA1_ITGB1	0.0109519	0	LAMC1_ITGA1_ITGB1	LAMC1 - (ITGA1+ITGB1)	LAMININ	ECM-Receptor	KEGG: hsa04512
Pericyte	SMC	LAMC1	ITGA1_ITGB1	0.0077358	0	LAMC1_ITGA1_ITGB1	LAMC1 - (ITGA1+ITGB1)	LAMININ	ECM-Receptor	KEGG: hsa04512
Schwann cell	SMC	LAMC1	ITGA1_ITGB1	0.00454598	0	LAMC1_ITGA1_ITGB1	LAMC1 - (ITGA1+ITGB1)	LAMININ	ECM-Receptor	KEGG: hsa04512
SMC	SMC	LAMC1	ITGA1_ITGB1	0.0109211	0	LAMC1_ITGA1_ITGB1	LAMC1 - (ITGA1+ITGB1)	LAMININ	ECM-Receptor	KEGG: hsa04512
Fibroblast-like cell	SMC	LAMC1	ITGA1_ITGB1	0.0418036	0	LAMC1_ITGA1_ITGB1	LAMC1 - (ITGA1+ITGB1)	LAMININ	ECM-Receptor	KEGG: hsa04512
Type I	SMC	LAMC1	ITGA1_ITGB1	0.00440615	0	LAMC1_ITGA1_ITGB1	LAMC1 - (ITGA1+ITGB1)	LAMININ	ECM-Receptor	KEGG: hsa04512
Type II	SMC	LAMC1	ITGA1_ITGB1	0.00416925	0	LAMC1_ITGA1_ITGB1	LAMC1 - (ITGA1+ITGB1)	LAMININ	ECM-Receptor	KEGG: hsa04512
Adipocyte	SMC	LAMA2	ITGA3_ITGB1	0.00282468	0	LAMA2_ITGA3_ITGB1	LAMA2 - (ITGA3+ITGB1)	LAMININ	ECM-Receptor	KEGG: hsa04512
Endo	SMC	LAMA2	ITGA3_ITGB1	0.000382041	0	LAMA2_ITGA3_ITGB1	LAMA2 - (ITGA3+ITGB1)	LAMININ	ECM-Receptor	KEGG: hsa04512
FAP	SMC	LAMA2	ITGA3_ITGB1	0.0264598	0	LAMA2_ITGA3_ITGB1	LAMA2 - (ITGA3+ITGB1)	LAMININ	ECM-Receptor	KEGG: hsa04512
MuSC	SMC	LAMA2	ITGA3_ITGB1	0.0127954	0	LAMA2_ITGA3_ITGB1	LAMA2 - (ITGA3+ITGB1)	LAMININ	ECM-Receptor	KEGG: hsa04512
Pericyte	SMC	LAMA2	ITGA3_ITGB1	0.000137007	0	LAMA2_ITGA3_ITGB1	LAMA2 - (ITGA3+ITGB1)	LAMININ	ECM-Receptor	KEGG: hsa04512
Schwann cell	SMC	LAMA2	ITGA3_ITGB1	0.00165091	0	LAMA2_ITGA3_ITGB1	LAMA2 - (ITGA3+ITGB1)	LAMININ	ECM-Receptor	KEGG: hsa04512
SMC	SMC	LAMA2	ITGA3_ITGB1	0.000106517	0	LAMA2_ITGA3_ITGB1	LAMA2 - (ITGA3+ITGB1)	LAMININ	ECM-Receptor	KEGG: hsa04512
Fibroblast-like cell	SMC	LAMA2	ITGA3_ITGB1	0.0209827	0	LAMA2_ITGA3_ITGB1	LAMA2 - (ITGA3+ITGB1)	LAMININ	ECM-Receptor	KEGG: hsa04512
Type I	SMC	LAMA2	ITGA3_ITGB1	0.000863805	0	LAMA2_ITGA3_ITGB1	LAMA2 - (ITGA3+ITGB1)	LAMININ	ECM-Receptor	KEGG: hsa04512
Type II	SMC	LAMA2	ITGA3_ITGB1	0.00114678	0	LAMA2_ITGA3_ITGB1	LAMA2 - (ITGA3+ITGB1)	LAMININ	ECM-Receptor	KEGG: hsa04512
Endo	SMC	LAMA3	ITGA3_ITGB1	0.000730976	0	LAMA3_ITGA3_ITGB1	LAMA3 - (ITGA3+ITGB1)	LAMININ	ECM-Receptor	KEGG: hsa04512
SMC	SMC	LAMA3	ITGA3_ITGB1	0.00278694	0	LAMA3_ITGA3_ITGB1	LAMA3 - (ITGA3+ITGB1)	LAMININ	ECM-Receptor	KEGG: hsa04512
Adipocyte	SMC	LAMA4	ITGA3_ITGB1	0.0133809	0	LAMA4_ITGA3_ITGB1	LAMA4 - (ITGA3+ITGB1)	LAMININ	ECM-Receptor	KEGG: hsa04512
Endo	SMC	LAMA4	ITGA3_ITGB1	0.00158538	0	LAMA4_ITGA3_ITGB1	LAMA4 - (ITGA3+ITGB1)	LAMININ	ECM-Receptor	KEGG: hsa04512
FAP	SMC	LAMA4	ITGA3_ITGB1	0.0046935	0	LAMA4_ITGA3_ITGB1	LAMA4 - (ITGA3+ITGB1)	LAMININ	ECM-Receptor	KEGG: hsa04512
Pericyte	SMC	LAMA4	ITGA3_ITGB1	0.00512793	0	LAMA4_ITGA3_ITGB1	LAMA4 - (ITGA3+ITGB1)	LAMININ	ECM-Receptor	KEGG: hsa04512
SMC	SMC	LAMA4	ITGA3_ITGB1	0.000603492	0	LAMA4_ITGA3_ITGB1	LAMA4 - (ITGA3+ITGB1)	LAMININ	ECM-Receptor	KEGG: hsa04512
Fibroblast-like cell	SMC	LAMA4	ITGA3_ITGB1	0.0049235	0	LAMA4_ITGA3_ITGB1	LAMA4 - (ITGA3+ITGB1)	LAMININ	ECM-Receptor	KEGG: hsa04512
Endo	SMC	LAMA5	ITGA3_ITGB1	0.00316537	0	LAMA5_ITGA3_ITGB1	LAMA5 - (ITGA3+ITGB1)	LAMININ	ECM-Receptor	KEGG: hsa04512
Pericyte	SMC	LAMA5	ITGA3_ITGB1	0.000886105	0	LAMA5_ITGA3_ITGB1	LAMA5 - (ITGA3+ITGB1)	LAMININ	ECM-Receptor	KEGG: hsa04512
SMC	SMC	LAMA5	ITGA3_ITGB1	0.00277116	0	LAMA5_ITGA3_ITGB1	LAMA5 - (ITGA3+ITGB1)	LAMININ	ECM-Receptor	KEGG: hsa04512
Adipocyte	SMC	LAMB1	ITGA3_ITGB1	0.00538382	0	LAMB1_ITGA3_ITGB1	LAMB1 - (ITGA3+ITGB1)	LAMININ	ECM-Receptor	KEGG: hsa04512
Endo	SMC	LAMB1	ITGA3_ITGB1	0.00242131	0	LAMB1_ITGA3_ITGB1	LAMB1 - (ITGA3+ITGB1)	LAMININ	ECM-Receptor	KEGG: hsa04512
FAP	SMC	LAMB1	ITGA3_ITGB1	0.0164703	0	LAMB1_ITGA3_ITGB1	LAMB1 - (ITGA3+ITGB1)	LAMININ	ECM-Receptor	KEGG: hsa04512
Pericyte	SMC	LAMB1	ITGA3_ITGB1	0.00595567	0	LAMB1_ITGA3_ITGB1	LAMB1 - (ITGA3+ITGB1)	LAMININ	ECM-Receptor	KEGG: hsa04512
Fibroblast-like cell	SMC	LAMB1	ITGA3_ITGB1	0.0105881	0	LAMB1_ITGA3_ITGB1	LAMB1 - (ITGA3+ITGB1)	LAMININ	ECM-Receptor	KEGG: hsa04512
Adipocyte	SMC	LAMB2	ITGA3_ITGB1	0.000672092	0	LAMB2_ITGA3_ITGB1	LAMB2 - (ITGA3+ITGB1)	LAMININ	ECM-Receptor	KEGG: hsa04512
Endo	SMC	LAMB2	ITGA3_ITGB1	0.0013799	0	LAMB2_ITGA3_ITGB1	LAMB2 - (ITGA3+ITGB1)	LAMININ	ECM-Receptor	KEGG: hsa04512
FAP	SMC	LAMB2	ITGA3_ITGB1	0.00330059	0	LAMB2_ITGA3_ITGB1	LAMB2 - (ITGA3+ITGB1)	LAMININ	ECM-Receptor	KEGG: hsa04512
MuSC	SMC	LAMB2	ITGA3_ITGB1	0.00243836	0	LAMB2_ITGA3_ITGB1	LAMB2 - (ITGA3+ITGB1)	LAMININ	ECM-Receptor	KEGG: hsa04512
Pericyte	SMC	LAMB2	ITGA3_ITGB1	0.00260407	0	LAMB2_ITGA3_ITGB1	LAMB2 - (ITGA3+ITGB1)	LAMININ	ECM-Receptor	KEGG: hsa04512
Schwann cell	SMC	LAMB2	ITGA3_ITGB1	0.00033292	0	LAMB2_ITGA3_ITGB1	LAMB2 - (ITGA3+ITGB1)	LAMININ	ECM-Receptor	KEGG: hsa04512
SMC	SMC	LAMB2	ITGA3_ITGB1	0.00155856	0	LAMB2_ITGA3_ITGB1	LAMB2 - (ITGA3+ITGB1)	LAMININ	ECM-Receptor	KEGG: hsa04512
Fibroblast-like cell	SMC	LAMB2	ITGA3_ITGB1	0.00308381	0	LAMB2_ITGA3_ITGB1	LAMB2 - (ITGA3+ITGB1)	LAMININ	ECM-Receptor	KEGG: hsa04512
Type II	SMC	LAMB2	ITGA3_ITGB1	2.85277e-05	0	LAMB2_ITGA3_ITGB1	LAMB2 - (ITGA3+ITGB1)	LAMININ	ECM-Receptor	KEGG: hsa04512
Adipocyte	SMC	LAMC1	ITGA3_ITGB1	0.00510125	0	LAMC1_ITGA3_ITGB1	LAMC1 - (ITGA3+ITGB1)	LAMININ	ECM-Receptor	KEGG: hsa04512
Endo	SMC	LAMC1	ITGA3_ITGB1	0.00154413	0	LAMC1_ITGA3_ITGB1	LAMC1 - (ITGA3+ITGB1)	LAMININ	ECM-Receptor	KEGG: hsa04512
FAP	SMC	LAMC1	ITGA3_ITGB1	0.0155591	0	LAMC1_ITGA3_ITGB1	LAMC1 - (ITGA3+ITGB1)	LAMININ	ECM-Receptor	KEGG: hsa04512
MuSC	SMC	LAMC1	ITGA3_ITGB1	0.002931	0	LAMC1_ITGA3_ITGB1	LAMC1 - (ITGA3+ITGB1)	LAMININ	ECM-Receptor	KEGG: hsa04512
Pericyte	SMC	LAMC1	ITGA3_ITGB1	0.00206537	0	LAMC1_ITGA3_ITGB1	LAMC1 - (ITGA3+ITGB1)	LAMININ	ECM-Receptor	KEGG: hsa04512
Schwann cell	SMC	LAMC1	ITGA3_ITGB1	0.00121087	0	LAMC1_ITGA3_ITGB1	LAMC1 - (ITGA3+ITGB1)	LAMININ	ECM-Receptor	KEGG: hsa04512
SMC	SMC	LAMC1	ITGA3_ITGB1	0.0029227	0	LAMC1_ITGA3_ITGB1	LAMC1 - (ITGA3+ITGB1)	LAMININ	ECM-Receptor	KEGG: hsa04512
Fibroblast-like cell	SMC	LAMC1	ITGA3_ITGB1	0.0114493	0	LAMC1_ITGA3_ITGB1	LAMC1 - (ITGA3+ITGB1)	LAMININ	ECM-Receptor	KEGG: hsa04512
Type I	SMC	LAMC1	ITGA3_ITGB1	0.00117351	0	LAMC1_ITGA3_ITGB1	LAMC1 - (ITGA3+ITGB1)	LAMININ	ECM-Receptor	KEGG: hsa04512
Type II	SMC	LAMC1	ITGA3_ITGB1	0.00111022	0	LAMC1_ITGA3_ITGB1	LAMC1 - (ITGA3+ITGB1)	LAMININ	ECM-Receptor	KEGG: hsa04512
SMC	SMC	THBS1	ITGA3_ITGB1	7.66062e-06	0	THBS1_ITGA3_ITGB1	THBS1 - (ITGA3+ITGB1)	THBS	ECM-Receptor	KEGG: hsa04512
Fibroblast-like cell	SMC	THBS2	ITGA3_ITGB1	0.000126133	0	THBS2_ITGA3_ITGB1	THBS2 - (ITGA3+ITGB1)	THBS	ECM-Receptor	KEGG: hsa04512
FAP	SMC	THBS3	ITGA3_ITGB1	0.000368712	0	THBS3_ITGA3_ITGB1	THBS3 - (ITGA3+ITGB1)	THBS	ECM-Receptor	KEGG: hsa04512
Fibroblast-like cell	SMC	THBS3	ITGA3_ITGB1	0.000436066	0	THBS3_ITGA3_ITGB1	THBS3 - (ITGA3+ITGB1)	THBS	ECM-Receptor	KEGG: hsa04512
Endo	SMC	THBS4	ITGA3_ITGB1	0.000230464	0	THBS4_ITGA3_ITGB1	THBS4 - (ITGA3+ITGB1)	THBS	ECM-Receptor	KEGG: hsa04512
FAP	SMC	THBS4	ITGA3_ITGB1	0.00663658	0	THBS4_ITGA3_ITGB1	THBS4 - (ITGA3+ITGB1)	THBS	ECM-Receptor	KEGG: hsa04512
MuSC	SMC	THBS4	ITGA3_ITGB1	0.00247952	0	THBS4_ITGA3_ITGB1	THBS4 - (ITGA3+ITGB1)	THBS	ECM-Receptor	KEGG: hsa04512
Pericyte	SMC	THBS4	ITGA3_ITGB1	0.00665701	0	THBS4_ITGA3_ITGB1	THBS4 - (ITGA3+ITGB1)	THBS	ECM-Receptor	KEGG: hsa04512
Fibroblast-like cell	SMC	THBS4	ITGA3_ITGB1	0.00680036	0	THBS4_ITGA3_ITGB1	THBS4 - (ITGA3+ITGB1)	THBS	ECM-Receptor	KEGG: hsa04512
FAP	SMC	COL1A1	ITGA3_ITGB1	0.00466773	0	COL1A1_ITGA3_ITGB1	COL1A1 - (ITGA3+ITGB1)	COLLAGEN	ECM-Receptor	KEGG: hsa04512
Pericyte	SMC	COL1A1	ITGA3_ITGB1	0.000985431	0	COL1A1_ITGA3_ITGB1	COL1A1 - (ITGA3+ITGB1)	COLLAGEN	ECM-Receptor	KEGG: hsa04512
SMC	SMC	COL1A1	ITGA3_ITGB1	0.000108008	0	COL1A1_ITGA3_ITGB1	COL1A1 - (ITGA3+ITGB1)	COLLAGEN	ECM-Receptor	KEGG: hsa04512
Fibroblast-like cell	SMC	COL1A1	ITGA3_ITGB1	0.00678394	0	COL1A1_ITGA3_ITGB1	COL1A1 - (ITGA3+ITGB1)	COLLAGEN	ECM-Receptor	KEGG: hsa04512
Endo	SMC	COL1A2	ITGA3_ITGB1	2.38978e-05	0	COL1A2_ITGA3_ITGB1	COL1A2 - (ITGA3+ITGB1)	COLLAGEN	ECM-Receptor	KEGG: hsa04512
FAP	SMC	COL1A2	ITGA3_ITGB1	0.0176932	0	COL1A2_ITGA3_ITGB1	COL1A2 - (ITGA3+ITGB1)	COLLAGEN	ECM-Receptor	KEGG: hsa04512
MuSC	SMC	COL1A2	ITGA3_ITGB1	0.00601938	0	COL1A2_ITGA3_ITGB1	COL1A2 - (ITGA3+ITGB1)	COLLAGEN	ECM-Receptor	KEGG: hsa04512
Pericyte	SMC	COL1A2	ITGA3_ITGB1	0.00456727	0	COL1A2_ITGA3_ITGB1	COL1A2 - (ITGA3+ITGB1)	COLLAGEN	ECM-Receptor	KEGG: hsa04512
SMC	SMC	COL1A2	ITGA3_ITGB1	0.00301824	0	COL1A2_ITGA3_ITGB1	COL1A2 - (ITGA3+ITGB1)	COLLAGEN	ECM-Receptor	KEGG: hsa04512
Fibroblast-like cell	SMC	COL1A2	ITGA3_ITGB1	0.0174612	0	COL1A2_ITGA3_ITGB1	COL1A2 - (ITGA3+ITGB1)	COLLAGEN	ECM-Receptor	KEGG: hsa04512
Adipocyte	SMC	COL4A1	ITGA3_ITGB1	0.00563733	0	COL4A1_ITGA3_ITGB1	COL4A1 - (ITGA3+ITGB1)	COLLAGEN	ECM-Receptor	KEGG: hsa04512
Endo	SMC	COL4A1	ITGA3_ITGB1	0.00529999	0	COL4A1_ITGA3_ITGB1	COL4A1 - (ITGA3+ITGB1)	COLLAGEN	ECM-Receptor	KEGG: hsa04512
FAP	SMC	COL4A1	ITGA3_ITGB1	0.0148268	0	COL4A1_ITGA3_ITGB1	COL4A1 - (ITGA3+ITGB1)	COLLAGEN	ECM-Receptor	KEGG: hsa04512
MuSC	SMC	COL4A1	ITGA3_ITGB1	0.00360446	0	COL4A1_ITGA3_ITGB1	COL4A1 - (ITGA3+ITGB1)	COLLAGEN	ECM-Receptor	KEGG: hsa04512
Pericyte	SMC	COL4A1	ITGA3_ITGB1	0.00643708	0	COL4A1_ITGA3_ITGB1	COL4A1 - (ITGA3+ITGB1)	COLLAGEN	ECM-Receptor	KEGG: hsa04512
SMC	SMC	COL4A1	ITGA3_ITGB1	0.00218818	0	COL4A1_ITGA3_ITGB1	COL4A1 - (ITGA3+ITGB1)	COLLAGEN	ECM-Receptor	KEGG: hsa04512
Fibroblast-like cell	SMC	COL4A1	ITGA3_ITGB1	0.00809036	0	COL4A1_ITGA3_ITGB1	COL4A1 - (ITGA3+ITGB1)	COLLAGEN	ECM-Receptor	KEGG: hsa04512
Adipocyte	SMC	COL4A2	ITGA3_ITGB1	0.00572274	0	COL4A2_ITGA3_ITGB1	COL4A2 - (ITGA3+ITGB1)	COLLAGEN	ECM-Receptor	KEGG: hsa04512
Endo	SMC	COL4A2	ITGA3_ITGB1	0.00472833	0	COL4A2_ITGA3_ITGB1	COL4A2 - (ITGA3+ITGB1)	COLLAGEN	ECM-Receptor	KEGG: hsa04512
FAP	SMC	COL4A2	ITGA3_ITGB1	0.0126473	0	COL4A2_ITGA3_ITGB1	COL4A2 - (ITGA3+ITGB1)	COLLAGEN	ECM-Receptor	KEGG: hsa04512
MuSC	SMC	COL4A2	ITGA3_ITGB1	0.00190627	0	COL4A2_ITGA3_ITGB1	COL4A2 - (ITGA3+ITGB1)	COLLAGEN	ECM-Receptor	KEGG: hsa04512
Pericyte	SMC	COL4A2	ITGA3_ITGB1	0.00793438	0	COL4A2_ITGA3_ITGB1	COL4A2 - (ITGA3+ITGB1)	COLLAGEN	ECM-Receptor	KEGG: hsa04512
SMC	SMC	COL4A2	ITGA3_ITGB1	0.00385416	0	COL4A2_ITGA3_ITGB1	COL4A2 - (ITGA3+ITGB1)	COLLAGEN	ECM-Receptor	KEGG: hsa04512
Fibroblast-like cell	SMC	COL4A2	ITGA3_ITGB1	0.00707327	0	COL4A2_ITGA3_ITGB1	COL4A2 - (ITGA3+ITGB1)	COLLAGEN	ECM-Receptor	KEGG: hsa04512
Adipocyte	SMC	COL4A3	ITGA3_ITGB1	0.00113824	0	COL4A3_ITGA3_ITGB1	COL4A3 - (ITGA3+ITGB1)	COLLAGEN	ECM-Receptor	KEGG: hsa04512
Endo	SMC	COL4A3	ITGA3_ITGB1	2.59891e-05	0	COL4A3_ITGA3_ITGB1	COL4A3 - (ITGA3+ITGB1)	COLLAGEN	ECM-Receptor	KEGG: hsa04512
Pericyte	SMC	COL4A3	ITGA3_ITGB1	0.000316524	0	COL4A3_ITGA3_ITGB1	COL4A3 - (ITGA3+ITGB1)	COLLAGEN	ECM-Receptor	KEGG: hsa04512
Schwann cell	SMC	COL4A3	ITGA3_ITGB1	0.0023115	0	COL4A3_ITGA3_ITGB1	COL4A3 - (ITGA3+ITGB1)	COLLAGEN	ECM-Receptor	KEGG: hsa04512
SMC	SMC	COL4A3	ITGA3_ITGB1	8.80218e-05	0	COL4A3_ITGA3_ITGB1	COL4A3 - (ITGA3+ITGB1)	COLLAGEN	ECM-Receptor	KEGG: hsa04512
Fibroblast-like cell	SMC	COL4A3	ITGA3_ITGB1	0.000498697	0	COL4A3_ITGA3_ITGB1	COL4A3 - (ITGA3+ITGB1)	COLLAGEN	ECM-Receptor	KEGG: hsa04512
Type I	SMC	COL4A3	ITGA3_ITGB1	0.00467122	0	COL4A3_ITGA3_ITGB1	COL4A3 - (ITGA3+ITGB1)	COLLAGEN	ECM-Receptor	KEGG: hsa04512
Type II	SMC	COL4A3	ITGA3_ITGB1	0.013577	0	COL4A3_ITGA3_ITGB1	COL4A3 - (ITGA3+ITGB1)	COLLAGEN	ECM-Receptor	KEGG: hsa04512
Adipocyte	SMC	COL4A4	ITGA3_ITGB1	0.000441749	0	COL4A4_ITGA3_ITGB1	COL4A4 - (ITGA3+ITGB1)	COLLAGEN	ECM-Receptor	KEGG: hsa04512
Pericyte	SMC	COL4A4	ITGA3_ITGB1	2.86555e-06	0	COL4A4_ITGA3_ITGB1	COL4A4 - (ITGA3+ITGB1)	COLLAGEN	ECM-Receptor	KEGG: hsa04512
Schwann cell	SMC	COL4A4	ITGA3_ITGB1	0.00114546	0	COL4A4_ITGA3_ITGB1	COL4A4 - (ITGA3+ITGB1)	COLLAGEN	ECM-Receptor	KEGG: hsa04512
Type I	SMC	COL4A4	ITGA3_ITGB1	0.00206381	0	COL4A4_ITGA3_ITGB1	COL4A4 - (ITGA3+ITGB1)	COLLAGEN	ECM-Receptor	KEGG: hsa04512
Type II	SMC	COL4A4	ITGA3_ITGB1	0.00869538	0	COL4A4_ITGA3_ITGB1	COL4A4 - (ITGA3+ITGB1)	COLLAGEN	ECM-Receptor	KEGG: hsa04512
Schwann cell	SMC	COL4A5	ITGA3_ITGB1	0.00136022	0	COL4A5_ITGA3_ITGB1	COL4A5 - (ITGA3+ITGB1)	COLLAGEN	ECM-Receptor	KEGG: hsa04512
SMC	SMC	COL4A5	ITGA3_ITGB1	0.00174875	0	COL4A5_ITGA3_ITGB1	COL4A5 - (ITGA3+ITGB1)	COLLAGEN	ECM-Receptor	KEGG: hsa04512
Type I	SMC	COL4A5	ITGA3_ITGB1	0.00175254	0	COL4A5_ITGA3_ITGB1	COL4A5 - (ITGA3+ITGB1)	COLLAGEN	ECM-Receptor	KEGG: hsa04512
Type II	SMC	COL4A5	ITGA3_ITGB1	0.000350736	0	COL4A5_ITGA3_ITGB1	COL4A5 - (ITGA3+ITGB1)	COLLAGEN	ECM-Receptor	KEGG: hsa04512
Adipocyte	SMC	COL6A1	ITGA3_ITGB1	0.0010538	0	COL6A1_ITGA3_ITGB1	COL6A1 - (ITGA3+ITGB1)	COLLAGEN	ECM-Receptor	KEGG: hsa04512
Endo	SMC	COL6A1	ITGA3_ITGB1	4.41663e-05	0	COL6A1_ITGA3_ITGB1	COL6A1 - (ITGA3+ITGB1)	COLLAGEN	ECM-Receptor	KEGG: hsa04512
FAP	SMC	COL6A1	ITGA3_ITGB1	0.0135439	0	COL6A1_ITGA3_ITGB1	COL6A1 - (ITGA3+ITGB1)	COLLAGEN	ECM-Receptor	KEGG: hsa04512
MuSC	SMC	COL6A1	ITGA3_ITGB1	0.0025687	0	COL6A1_ITGA3_ITGB1	COL6A1 - (ITGA3+ITGB1)	COLLAGEN	ECM-Receptor	KEGG: hsa04512
Pericyte	SMC	COL6A1	ITGA3_ITGB1	0.00658467	0	COL6A1_ITGA3_ITGB1	COL6A1 - (ITGA3+ITGB1)	COLLAGEN	ECM-Receptor	KEGG: hsa04512
SMC	SMC	COL6A1	ITGA3_ITGB1	0.00354545	0	COL6A1_ITGA3_ITGB1	COL6A1 - (ITGA3+ITGB1)	COLLAGEN	ECM-Receptor	KEGG: hsa04512
Fibroblast-like cell	SMC	COL6A1	ITGA3_ITGB1	0.0110655	0	COL6A1_ITGA3_ITGB1	COL6A1 - (ITGA3+ITGB1)	COLLAGEN	ECM-Receptor	KEGG: hsa04512
Adipocyte	SMC	COL6A2	ITGA3_ITGB1	0.000404469	0	COL6A2_ITGA3_ITGB1	COL6A2 - (ITGA3+ITGB1)	COLLAGEN	ECM-Receptor	KEGG: hsa04512
Endo	SMC	COL6A2	ITGA3_ITGB1	9.51997e-06	0	COL6A2_ITGA3_ITGB1	COL6A2 - (ITGA3+ITGB1)	COLLAGEN	ECM-Receptor	KEGG: hsa04512
FAP	SMC	COL6A2	ITGA3_ITGB1	0.0109499	0	COL6A2_ITGA3_ITGB1	COL6A2 - (ITGA3+ITGB1)	COLLAGEN	ECM-Receptor	KEGG: hsa04512
MuSC	SMC	COL6A2	ITGA3_ITGB1	0.00183984	0	COL6A2_ITGA3_ITGB1	COL6A2 - (ITGA3+ITGB1)	COLLAGEN	ECM-Receptor	KEGG: hsa04512
Pericyte	SMC	COL6A2	ITGA3_ITGB1	0.00598363	0	COL6A2_ITGA3_ITGB1	COL6A2 - (ITGA3+ITGB1)	COLLAGEN	ECM-Receptor	KEGG: hsa04512
SMC	SMC	COL6A2	ITGA3_ITGB1	0.00439428	0	COL6A2_ITGA3_ITGB1	COL6A2 - (ITGA3+ITGB1)	COLLAGEN	ECM-Receptor	KEGG: hsa04512
Fibroblast-like cell	SMC	COL6A2	ITGA3_ITGB1	0.00942579	0	COL6A2_ITGA3_ITGB1	COL6A2 - (ITGA3+ITGB1)	COLLAGEN	ECM-Receptor	KEGG: hsa04512
FAP	SMC	COL6A3	ITGA3_ITGB1	0.0207989	0	COL6A3_ITGA3_ITGB1	COL6A3 - (ITGA3+ITGB1)	COLLAGEN	ECM-Receptor	KEGG: hsa04512
Pericyte	SMC	COL6A3	ITGA3_ITGB1	0.00263077	0	COL6A3_ITGA3_ITGB1	COL6A3 - (ITGA3+ITGB1)	COLLAGEN	ECM-Receptor	KEGG: hsa04512
SMC	SMC	COL6A3	ITGA3_ITGB1	3.45833e-05	0	COL6A3_ITGA3_ITGB1	COL6A3 - (ITGA3+ITGB1)	COLLAGEN	ECM-Receptor	KEGG: hsa04512
Fibroblast-like cell	SMC	COL6A3	ITGA3_ITGB1	0.0179829	0	COL6A3_ITGA3_ITGB1	COL6A3 - (ITGA3+ITGB1)	COLLAGEN	ECM-Receptor	KEGG: hsa04512
FAP	SMC	COL6A6	ITGA3_ITGB1	0.00244551	0	COL6A6_ITGA3_ITGB1	COL6A6 - (ITGA3+ITGB1)	COLLAGEN	ECM-Receptor	KEGG: hsa04512
Fibroblast-like cell	SMC	COL6A6	ITGA3_ITGB1	0.000844414	0	COL6A6_ITGA3_ITGB1	COL6A6 - (ITGA3+ITGB1)	COLLAGEN	ECM-Receptor	KEGG: hsa04512
Adipocyte	Endo	LAMA2	ITGA6_ITGB1	0.0198966	0	LAMA2_ITGA6_ITGB1	LAMA2 - (ITGA6+ITGB1)	LAMININ	ECM-Receptor	KEGG: hsa04512
Endo	Endo	LAMA2	ITGA6_ITGB1	0.00273148	0	LAMA2_ITGA6_ITGB1	LAMA2 - (ITGA6+ITGB1)	LAMININ	ECM-Receptor	KEGG: hsa04512
FAP	Endo	LAMA2	ITGA6_ITGB1	0.163026	0	LAMA2_ITGA6_ITGB1	LAMA2 - (ITGA6+ITGB1)	LAMININ	ECM-Receptor	KEGG: hsa04512
MuSC	Endo	LAMA2	ITGA6_ITGB1	0.0849927	0	LAMA2_ITGA6_ITGB1	LAMA2 - (ITGA6+ITGB1)	LAMININ	ECM-Receptor	KEGG: hsa04512
Pericyte	Endo	LAMA2	ITGA6_ITGB1	0.000981036	0	LAMA2_ITGA6_ITGB1	LAMA2 - (ITGA6+ITGB1)	LAMININ	ECM-Receptor	KEGG: hsa04512
Schwann cell	Endo	LAMA2	ITGA6_ITGB1	0.0117121	0	LAMA2_ITGA6_ITGB1	LAMA2 - (ITGA6+ITGB1)	LAMININ	ECM-Receptor	KEGG: hsa04512
SMC	Endo	LAMA2	ITGA6_ITGB1	0.000762859	0	LAMA2_ITGA6_ITGB1	LAMA2 - (ITGA6+ITGB1)	LAMININ	ECM-Receptor	KEGG: hsa04512
Fibroblast-like cell	Endo	LAMA2	ITGA6_ITGB1	0.133146	0	LAMA2_ITGA6_ITGB1	LAMA2 - (ITGA6+ITGB1)	LAMININ	ECM-Receptor	KEGG: hsa04512
Type I	Endo	LAMA2	ITGA6_ITGB1	0.0061577	0	LAMA2_ITGA6_ITGB1	LAMA2 - (ITGA6+ITGB1)	LAMININ	ECM-Receptor	KEGG: hsa04512
Type II	Endo	LAMA2	ITGA6_ITGB1	0.00816072	0	LAMA2_ITGA6_ITGB1	LAMA2 - (ITGA6+ITGB1)	LAMININ	ECM-Receptor	KEGG: hsa04512
Adipocyte	Pericyte	LAMA2	ITGA6_ITGB1	0.00337741	0	LAMA2_ITGA6_ITGB1	LAMA2 - (ITGA6+ITGB1)	LAMININ	ECM-Receptor	KEGG: hsa04512
Endo	Pericyte	LAMA2	ITGA6_ITGB1	0.000457019	0	LAMA2_ITGA6_ITGB1	LAMA2 - (ITGA6+ITGB1)	LAMININ	ECM-Receptor	KEGG: hsa04512
FAP	Pericyte	LAMA2	ITGA6_ITGB1	0.0314915	0	LAMA2_ITGA6_ITGB1	LAMA2 - (ITGA6+ITGB1)	LAMININ	ECM-Receptor	KEGG: hsa04512
MuSC	Pericyte	LAMA2	ITGA6_ITGB1	0.0152694	0	LAMA2_ITGA6_ITGB1	LAMA2 - (ITGA6+ITGB1)	LAMININ	ECM-Receptor	KEGG: hsa04512
Pericyte	Pericyte	LAMA2	ITGA6_ITGB1	0.000163903	0	LAMA2_ITGA6_ITGB1	LAMA2 - (ITGA6+ITGB1)	LAMININ	ECM-Receptor	KEGG: hsa04512
Schwann cell	Pericyte	LAMA2	ITGA6_ITGB1	0.00197442	0	LAMA2_ITGA6_ITGB1	LAMA2 - (ITGA6+ITGB1)	LAMININ	ECM-Receptor	KEGG: hsa04512
SMC	Pericyte	LAMA2	ITGA6_ITGB1	0.000127428	0	LAMA2_ITGA6_ITGB1	LAMA2 - (ITGA6+ITGB1)	LAMININ	ECM-Receptor	KEGG: hsa04512
Fibroblast-like cell	Pericyte	LAMA2	ITGA6_ITGB1	0.0249995	0	LAMA2_ITGA6_ITGB1	LAMA2 - (ITGA6+ITGB1)	LAMININ	ECM-Receptor	KEGG: hsa04512
Type I	Pericyte	LAMA2	ITGA6_ITGB1	0.00103323	0	LAMA2_ITGA6_ITGB1	LAMA2 - (ITGA6+ITGB1)	LAMININ	ECM-Receptor	KEGG: hsa04512
Type II	Pericyte	LAMA2	ITGA6_ITGB1	0.00137163	0	LAMA2_ITGA6_ITGB1	LAMA2 - (ITGA6+ITGB1)	LAMININ	ECM-Receptor	KEGG: hsa04512
Endo	Endo	LAMA3	ITGA6_ITGB1	0.00521507	0	LAMA3_ITGA6_ITGB1	LAMA3 - (ITGA6+ITGB1)	LAMININ	ECM-Receptor	KEGG: hsa04512
SMC	Endo	LAMA3	ITGA6_ITGB1	0.0196353	0	LAMA3_ITGA6_ITGB1	LAMA3 - (ITGA6+ITGB1)	LAMININ	ECM-Receptor	KEGG: hsa04512
Endo	Pericyte	LAMA3	ITGA6_ITGB1	0.000874374	0	LAMA3_ITGA6_ITGB1	LAMA3 - (ITGA6+ITGB1)	LAMININ	ECM-Receptor	KEGG: hsa04512
SMC	Pericyte	LAMA3	ITGA6_ITGB1	0.00333232	0	LAMA3_ITGA6_ITGB1	LAMA3 - (ITGA6+ITGB1)	LAMININ	ECM-Receptor	KEGG: hsa04512
Adipocyte	Endo	LAMA4	ITGA6_ITGB1	0.0885856	0	LAMA4_ITGA6_ITGB1	LAMA4 - (ITGA6+ITGB1)	LAMININ	ECM-Receptor	KEGG: hsa04512
Endo	Endo	LAMA4	ITGA6_ITGB1	0.0112517	0	LAMA4_ITGA6_ITGB1	LAMA4 - (ITGA6+ITGB1)	LAMININ	ECM-Receptor	KEGG: hsa04512
FAP	Endo	LAMA4	ITGA6_ITGB1	0.03269	0	LAMA4_ITGA6_ITGB1	LAMA4 - (ITGA6+ITGB1)	LAMININ	ECM-Receptor	KEGG: hsa04512
Pericyte	Endo	LAMA4	ITGA6_ITGB1	0.0356231	0	LAMA4_ITGA6_ITGB1	LAMA4 - (ITGA6+ITGB1)	LAMININ	ECM-Receptor	KEGG: hsa04512
SMC	Endo	LAMA4	ITGA6_ITGB1	0.00430892	0	LAMA4_ITGA6_ITGB1	LAMA4 - (ITGA6+ITGB1)	LAMININ	ECM-Receptor	KEGG: hsa04512
Fibroblast-like cell	Endo	LAMA4	ITGA6_ITGB1	0.0342448	0	LAMA4_ITGA6_ITGB1	LAMA4 - (ITGA6+ITGB1)	LAMININ	ECM-Receptor	KEGG: hsa04512
Adipocyte	Pericyte	LAMA4	ITGA6_ITGB1	0.0159663	0	LAMA4_ITGA6_ITGB1	LAMA4 - (ITGA6+ITGB1)	LAMININ	ECM-Receptor	KEGG: hsa04512
Endo	Pericyte	LAMA4	ITGA6_ITGB1	0.00189607	0	LAMA4_ITGA6_ITGB1	LAMA4 - (ITGA6+ITGB1)	LAMININ	ECM-Receptor	KEGG: hsa04512
FAP	Pericyte	LAMA4	ITGA6_ITGB1	0.00560987	0	LAMA4_ITGA6_ITGB1	LAMA4 - (ITGA6+ITGB1)	LAMININ	ECM-Receptor	KEGG: hsa04512
Pericyte	Pericyte	LAMA4	ITGA6_ITGB1	0.0061286	0	LAMA4_ITGA6_ITGB1	LAMA4 - (ITGA6+ITGB1)	LAMININ	ECM-Receptor	KEGG: hsa04512
SMC	Pericyte	LAMA4	ITGA6_ITGB1	0.000721898	0	LAMA4_ITGA6_ITGB1	LAMA4 - (ITGA6+ITGB1)	LAMININ	ECM-Receptor	KEGG: hsa04512
Fibroblast-like cell	Pericyte	LAMA4	ITGA6_ITGB1	0.00588451	0	LAMA4_ITGA6_ITGB1	LAMA4 - (ITGA6+ITGB1)	LAMININ	ECM-Receptor	KEGG: hsa04512
Endo	Endo	LAMA5	ITGA6_ITGB1	0.0222505	0	LAMA5_ITGA6_ITGB1	LAMA5 - (ITGA6+ITGB1)	LAMININ	ECM-Receptor	KEGG: hsa04512
Pericyte	Endo	LAMA5	ITGA6_ITGB1	0.0063158	0	LAMA5_ITGA6_ITGB1	LAMA5 - (ITGA6+ITGB1)	LAMININ	ECM-Receptor	KEGG: hsa04512
SMC	Endo	LAMA5	ITGA6_ITGB1	0.019526	0	LAMA5_ITGA6_ITGB1	LAMA5 - (ITGA6+ITGB1)	LAMININ	ECM-Receptor	KEGG: hsa04512
Endo	Pericyte	LAMA5	ITGA6_ITGB1	0.00378452	0	LAMA5_ITGA6_ITGB1	LAMA5 - (ITGA6+ITGB1)	LAMININ	ECM-Receptor	KEGG: hsa04512
Pericyte	Pericyte	LAMA5	ITGA6_ITGB1	0.0010599	0	LAMA5_ITGA6_ITGB1	LAMA5 - (ITGA6+ITGB1)	LAMININ	ECM-Receptor	KEGG: hsa04512
SMC	Pericyte	LAMA5	ITGA6_ITGB1	0.00331346	0	LAMA5_ITGA6_ITGB1	LAMA5 - (ITGA6+ITGB1)	LAMININ	ECM-Receptor	KEGG: hsa04512
Adipocyte	Endo	LAMB1	ITGA6_ITGB1	0.0373436	0	LAMB1_ITGA6_ITGB1	LAMB1 - (ITGA6+ITGB1)	LAMININ	ECM-Receptor	KEGG: hsa04512
Endo	Endo	LAMB1	ITGA6_ITGB1	0.0170972	0	LAMB1_ITGA6_ITGB1	LAMB1 - (ITGA6+ITGB1)	LAMININ	ECM-Receptor	KEGG: hsa04512
FAP	Endo	LAMB1	ITGA6_ITGB1	0.107152	0	LAMB1_ITGA6_ITGB1	LAMB1 - (ITGA6+ITGB1)	LAMININ	ECM-Receptor	KEGG: hsa04512
Pericyte	Endo	LAMB1	ITGA6_ITGB1	0.0411696	0	LAMB1_ITGA6_ITGB1	LAMB1 - (ITGA6+ITGB1)	LAMININ	ECM-Receptor	KEGG: hsa04512
Fibroblast-like cell	Endo	LAMB1	ITGA6_ITGB1	0.0712295	0	LAMB1_ITGA6_ITGB1	LAMB1 - (ITGA6+ITGB1)	LAMININ	ECM-Receptor	KEGG: hsa04512
Adipocyte	Pericyte	LAMB1	ITGA6_ITGB1	0.0064341	0	LAMB1_ITGA6_ITGB1	LAMB1 - (ITGA6+ITGB1)	LAMININ	ECM-Receptor	KEGG: hsa04512
Endo	Pericyte	LAMB1	ITGA6_ITGB1	0.00289534	0	LAMB1_ITGA6_ITGB1	LAMB1 - (ITGA6+ITGB1)	LAMININ	ECM-Receptor	KEGG: hsa04512
FAP	Pericyte	LAMB1	ITGA6_ITGB1	0.0196406	0	LAMB1_ITGA6_ITGB1	LAMB1 - (ITGA6+ITGB1)	LAMININ	ECM-Receptor	KEGG: hsa04512
Pericyte	Pericyte	LAMB1	ITGA6_ITGB1	0.00711671	0	LAMB1_ITGA6_ITGB1	LAMB1 - (ITGA6+ITGB1)	LAMININ	ECM-Receptor	KEGG: hsa04512
Fibroblast-like cell	Pericyte	LAMB1	ITGA6_ITGB1	0.0126407	0	LAMB1_ITGA6_ITGB1	LAMB1 - (ITGA6+ITGB1)	LAMININ	ECM-Receptor	KEGG: hsa04512
Adipocyte	Endo	LAMB2	ITGA6_ITGB1	0.0047967	0	LAMB2_ITGA6_ITGB1	LAMB2 - (ITGA6+ITGB1)	LAMININ	ECM-Receptor	KEGG: hsa04512
Endo	Endo	LAMB2	ITGA6_ITGB1	0.0098057	0	LAMB2_ITGA6_ITGB1	LAMB2 - (ITGA6+ITGB1)	LAMININ	ECM-Receptor	KEGG: hsa04512
FAP	Endo	LAMB2	ITGA6_ITGB1	0.023182	0	LAMB2_ITGA6_ITGB1	LAMB2 - (ITGA6+ITGB1)	LAMININ	ECM-Receptor	KEGG: hsa04512
MuSC	Endo	LAMB2	ITGA6_ITGB1	0.0172158	0	LAMB2_ITGA6_ITGB1	LAMB2 - (ITGA6+ITGB1)	LAMININ	ECM-Receptor	KEGG: hsa04512
Pericyte	Endo	LAMB2	ITGA6_ITGB1	0.0183673	0	LAMB2_ITGA6_ITGB1	LAMB2 - (ITGA6+ITGB1)	LAMININ	ECM-Receptor	KEGG: hsa04512
Schwann cell	Endo	LAMB2	ITGA6_ITGB1	0.002381	0	LAMB2_ITGA6_ITGB1	LAMB2 - (ITGA6+ITGB1)	LAMININ	ECM-Receptor	KEGG: hsa04512
SMC	Endo	LAMB2	ITGA6_ITGB1	0.0110632	0	LAMB2_ITGA6_ITGB1	LAMB2 - (ITGA6+ITGB1)	LAMININ	ECM-Receptor	KEGG: hsa04512
Fibroblast-like cell	Endo	LAMB2	ITGA6_ITGB1	0.0216878	0	LAMB2_ITGA6_ITGB1	LAMB2 - (ITGA6+ITGB1)	LAMININ	ECM-Receptor	KEGG: hsa04512
Type II	Endo	LAMB2	ITGA6_ITGB1	0.000204409	0	LAMB2_ITGA6_ITGB1	LAMB2 - (ITGA6+ITGB1)	LAMININ	ECM-Receptor	KEGG: hsa04512
Adipocyte	Pericyte	LAMB2	ITGA6_ITGB1	0.000803947	0	LAMB2_ITGA6_ITGB1	LAMB2 - (ITGA6+ITGB1)	LAMININ	ECM-Receptor	KEGG: hsa04512
Endo	Pericyte	LAMB2	ITGA6_ITGB1	0.00165039	0	LAMB2_ITGA6_ITGB1	LAMB2 - (ITGA6+ITGB1)	LAMININ	ECM-Receptor	KEGG: hsa04512
FAP	Pericyte	LAMB2	ITGA6_ITGB1	0.00394608	0	LAMB2_ITGA6_ITGB1	LAMB2 - (ITGA6+ITGB1)	LAMININ	ECM-Receptor	KEGG: hsa04512
MuSC	Pericyte	LAMB2	ITGA6_ITGB1	0.00291572	0	LAMB2_ITGA6_ITGB1	LAMB2 - (ITGA6+ITGB1)	LAMININ	ECM-Receptor	KEGG: hsa04512
Pericyte	Pericyte	LAMB2	ITGA6_ITGB1	0.00311377	0	LAMB2_ITGA6_ITGB1	LAMB2 - (ITGA6+ITGB1)	LAMININ	ECM-Receptor	KEGG: hsa04512
Schwann cell	Pericyte	LAMB2	ITGA6_ITGB1	0.000398261	0	LAMB2_ITGA6_ITGB1	LAMB2 - (ITGA6+ITGB1)	LAMININ	ECM-Receptor	KEGG: hsa04512
SMC	Pericyte	LAMB2	ITGA6_ITGB1	0.00186401	0	LAMB2_ITGA6_ITGB1	LAMB2 - (ITGA6+ITGB1)	LAMININ	ECM-Receptor	KEGG: hsa04512
Fibroblast-like cell	Pericyte	LAMB2	ITGA6_ITGB1	0.00368707	0	LAMB2_ITGA6_ITGB1	LAMB2 - (ITGA6+ITGB1)	LAMININ	ECM-Receptor	KEGG: hsa04512
Type II	Pericyte	LAMB2	ITGA6_ITGB1	3.41287e-05	0	LAMB2_ITGA6_ITGB1	LAMB2 - (ITGA6+ITGB1)	LAMININ	ECM-Receptor	KEGG: hsa04512
Adipocyte	Endo	LAMC1	ITGA6_ITGB1	0.0354434	0	LAMC1_ITGA6_ITGB1	LAMC1 - (ITGA6+ITGB1)	LAMININ	ECM-Receptor	KEGG: hsa04512
Endo	Endo	LAMC1	ITGA6_ITGB1	0.0109617	0	LAMC1_ITGA6_ITGB1	LAMC1 - (ITGA6+ITGB1)	LAMININ	ECM-Receptor	KEGG: hsa04512
FAP	Endo	LAMC1	ITGA6_ITGB1	0.101743	0	LAMC1_ITGA6_ITGB1	LAMC1 - (ITGA6+ITGB1)	LAMININ	ECM-Receptor	KEGG: hsa04512
MuSC	Endo	LAMC1	ITGA6_ITGB1	0.0206323	0	LAMC1_ITGA6_ITGB1	LAMC1 - (ITGA6+ITGB1)	LAMININ	ECM-Receptor	KEGG: hsa04512
Pericyte	Endo	LAMC1	ITGA6_ITGB1	0.0146155	0	LAMC1_ITGA6_ITGB1	LAMC1 - (ITGA6+ITGB1)	LAMININ	ECM-Receptor	KEGG: hsa04512
Schwann cell	Endo	LAMC1	ITGA6_ITGB1	0.00861346	0	LAMC1_ITGA6_ITGB1	LAMC1 - (ITGA6+ITGB1)	LAMININ	ECM-Receptor	KEGG: hsa04512
SMC	Endo	LAMC1	ITGA6_ITGB1	0.0205749	0	LAMC1_ITGA6_ITGB1	LAMC1 - (ITGA6+ITGB1)	LAMININ	ECM-Receptor	KEGG: hsa04512
Fibroblast-like cell	Endo	LAMC1	ITGA6_ITGB1	0.0766406	0	LAMC1_ITGA6_ITGB1	LAMC1 - (ITGA6+ITGB1)	LAMININ	ECM-Receptor	KEGG: hsa04512
Type I	Endo	LAMC1	ITGA6_ITGB1	0.00834958	0	LAMC1_ITGA6_ITGB1	LAMC1 - (ITGA6+ITGB1)	LAMININ	ECM-Receptor	KEGG: hsa04512
Type II	Endo	LAMC1	ITGA6_ITGB1	0.00790233	0	LAMC1_ITGA6_ITGB1	LAMC1 - (ITGA6+ITGB1)	LAMININ	ECM-Receptor	KEGG: hsa04512
Adipocyte	Pericyte	LAMC1	ITGA6_ITGB1	0.00609675	0	LAMC1_ITGA6_ITGB1	LAMC1 - (ITGA6+ITGB1)	LAMININ	ECM-Receptor	KEGG: hsa04512
Endo	Pericyte	LAMC1	ITGA6_ITGB1	0.00184675	0	LAMC1_ITGA6_ITGB1	LAMC1 - (ITGA6+ITGB1)	LAMININ	ECM-Receptor	KEGG: hsa04512
FAP	Pericyte	LAMC1	ITGA6_ITGB1	0.0185574	0	LAMC1_ITGA6_ITGB1	LAMC1 - (ITGA6+ITGB1)	LAMININ	ECM-Receptor	KEGG: hsa04512
MuSC	Pericyte	LAMC1	ITGA6_ITGB1	0.00350447	0	LAMC1_ITGA6_ITGB1	LAMC1 - (ITGA6+ITGB1)	LAMININ	ECM-Receptor	KEGG: hsa04512
Pericyte	Pericyte	LAMC1	ITGA6_ITGB1	0.0024699	0	LAMC1_ITGA6_ITGB1	LAMC1 - (ITGA6+ITGB1)	LAMININ	ECM-Receptor	KEGG: hsa04512
Schwann cell	Pericyte	LAMC1	ITGA6_ITGB1	0.00144828	0	LAMC1_ITGA6_ITGB1	LAMC1 - (ITGA6+ITGB1)	LAMININ	ECM-Receptor	KEGG: hsa04512
SMC	Pericyte	LAMC1	ITGA6_ITGB1	0.00349455	0	LAMC1_ITGA6_ITGB1	LAMC1 - (ITGA6+ITGB1)	LAMININ	ECM-Receptor	KEGG: hsa04512
Fibroblast-like cell	Pericyte	LAMC1	ITGA6_ITGB1	0.0136665	0	LAMC1_ITGA6_ITGB1	LAMC1 - (ITGA6+ITGB1)	LAMININ	ECM-Receptor	KEGG: hsa04512
Type I	Pericyte	LAMC1	ITGA6_ITGB1	0.0014036	0	LAMC1_ITGA6_ITGB1	LAMC1 - (ITGA6+ITGB1)	LAMININ	ECM-Receptor	KEGG: hsa04512
Type II	Pericyte	LAMC1	ITGA6_ITGB1	0.00132791	0	LAMC1_ITGA6_ITGB1	LAMC1 - (ITGA6+ITGB1)	LAMININ	ECM-Receptor	KEGG: hsa04512
Adipocyte	Adipocyte	LAMA2	ITGA7_ITGB1	0.0140187	0	LAMA2_ITGA7_ITGB1	LAMA2 - (ITGA7+ITGB1)	LAMININ	ECM-Receptor	KEGG: hsa04512
FAP	Adipocyte	LAMA2	ITGA7_ITGB1	0.120043	0	LAMA2_ITGA7_ITGB1	LAMA2 - (ITGA7+ITGB1)	LAMININ	ECM-Receptor	KEGG: hsa04512
MuSC	Adipocyte	LAMA2	ITGA7_ITGB1	0.0610822	0	LAMA2_ITGA7_ITGB1	LAMA2 - (ITGA7+ITGB1)	LAMININ	ECM-Receptor	KEGG: hsa04512
Fibroblast-like cell	Adipocyte	LAMA2	ITGA7_ITGB1	0.0971266	0	LAMA2_ITGA7_ITGB1	LAMA2 - (ITGA7+ITGB1)	LAMININ	ECM-Receptor	KEGG: hsa04512
FAP	Endo	LAMA2	ITGA7_ITGB1	0.0365894	0	LAMA2_ITGA7_ITGB1	LAMA2 - (ITGA7+ITGB1)	LAMININ	ECM-Receptor	KEGG: hsa04512
MuSC	Endo	LAMA2	ITGA7_ITGB1	0.0177894	0	LAMA2_ITGA7_ITGB1	LAMA2 - (ITGA7+ITGB1)	LAMININ	ECM-Receptor	KEGG: hsa04512
Fibroblast-like cell	Endo	LAMA2	ITGA7_ITGB1	0.0290781	0	LAMA2_ITGA7_ITGB1	LAMA2 - (ITGA7+ITGB1)	LAMININ	ECM-Receptor	KEGG: hsa04512
Adipocyte	MuSC	LAMA2	ITGA7_ITGB1	0.015552	0	LAMA2_ITGA7_ITGB1	LAMA2 - (ITGA7+ITGB1)	LAMININ	ECM-Receptor	KEGG: hsa04512
FAP	MuSC	LAMA2	ITGA7_ITGB1	0.131625	0	LAMA2_ITGA7_ITGB1	LAMA2 - (ITGA7+ITGB1)	LAMININ	ECM-Receptor	KEGG: hsa04512
MuSC	MuSC	LAMA2	ITGA7_ITGB1	0.0674113	0	LAMA2_ITGA7_ITGB1	LAMA2 - (ITGA7+ITGB1)	LAMININ	ECM-Receptor	KEGG: hsa04512
Schwann cell	MuSC	LAMA2	ITGA7_ITGB1	0.00913798	0.02	LAMA2_ITGA7_ITGB1	LAMA2 - (ITGA7+ITGB1)	LAMININ	ECM-Receptor	KEGG: hsa04512
Fibroblast-like cell	MuSC	LAMA2	ITGA7_ITGB1	0.106766	0	LAMA2_ITGA7_ITGB1	LAMA2 - (ITGA7+ITGB1)	LAMININ	ECM-Receptor	KEGG: hsa04512
Type II	MuSC	LAMA2	ITGA7_ITGB1	0.00636211	0	LAMA2_ITGA7_ITGB1	LAMA2 - (ITGA7+ITGB1)	LAMININ	ECM-Receptor	KEGG: hsa04512
Adipocyte	Pericyte	LAMA2	ITGA7_ITGB1	0.0227715	0	LAMA2_ITGA7_ITGB1	LAMA2 - (ITGA7+ITGB1)	LAMININ	ECM-Receptor	KEGG: hsa04512
FAP	Pericyte	LAMA2	ITGA7_ITGB1	0.182725	0	LAMA2_ITGA7_ITGB1	LAMA2 - (ITGA7+ITGB1)	LAMININ	ECM-Receptor	KEGG: hsa04512
MuSC	Pericyte	LAMA2	ITGA7_ITGB1	0.0963486	0	LAMA2_ITGA7_ITGB1	LAMA2 - (ITGA7+ITGB1)	LAMININ	ECM-Receptor	KEGG: hsa04512
Schwann cell	Pericyte	LAMA2	ITGA7_ITGB1	0.0134206	0	LAMA2_ITGA7_ITGB1	LAMA2 - (ITGA7+ITGB1)	LAMININ	ECM-Receptor	KEGG: hsa04512
Fibroblast-like cell	Pericyte	LAMA2	ITGA7_ITGB1	0.149882	0	LAMA2_ITGA7_ITGB1	LAMA2 - (ITGA7+ITGB1)	LAMININ	ECM-Receptor	KEGG: hsa04512
Type I	Pericyte	LAMA2	ITGA7_ITGB1	0.00706173	0	LAMA2_ITGA7_ITGB1	LAMA2 - (ITGA7+ITGB1)	LAMININ	ECM-Receptor	KEGG: hsa04512
Type II	Pericyte	LAMA2	ITGA7_ITGB1	0.00935604	0	LAMA2_ITGA7_ITGB1	LAMA2 - (ITGA7+ITGB1)	LAMININ	ECM-Receptor	KEGG: hsa04512
FAP	Schwann cell	LAMA2	ITGA7_ITGB1	0.0305468	0	LAMA2_ITGA7_ITGB1	LAMA2 - (ITGA7+ITGB1)	LAMININ	ECM-Receptor	KEGG: hsa04512
MuSC	Schwann cell	LAMA2	ITGA7_ITGB1	0.0148039	0	LAMA2_ITGA7_ITGB1	LAMA2 - (ITGA7+ITGB1)	LAMININ	ECM-Receptor	KEGG: hsa04512
Fibroblast-like cell	Schwann cell	LAMA2	ITGA7_ITGB1	0.0242448	0	LAMA2_ITGA7_ITGB1	LAMA2 - (ITGA7+ITGB1)	LAMININ	ECM-Receptor	KEGG: hsa04512
Adipocyte	SMC	LAMA2	ITGA7_ITGB1	0.0197219	0	LAMA2_ITGA7_ITGB1	LAMA2 - (ITGA7+ITGB1)	LAMININ	ECM-Receptor	KEGG: hsa04512
FAP	SMC	LAMA2	ITGA7_ITGB1	0.161801	0	LAMA2_ITGA7_ITGB1	LAMA2 - (ITGA7+ITGB1)	LAMININ	ECM-Receptor	KEGG: hsa04512
MuSC	SMC	LAMA2	ITGA7_ITGB1	0.0842953	0	LAMA2_ITGA7_ITGB1	LAMA2 - (ITGA7+ITGB1)	LAMININ	ECM-Receptor	KEGG: hsa04512
Schwann cell	SMC	LAMA2	ITGA7_ITGB1	0.0116084	0	LAMA2_ITGA7_ITGB1	LAMA2 - (ITGA7+ITGB1)	LAMININ	ECM-Receptor	KEGG: hsa04512
Fibroblast-like cell	SMC	LAMA2	ITGA7_ITGB1	0.13211	0	LAMA2_ITGA7_ITGB1	LAMA2 - (ITGA7+ITGB1)	LAMININ	ECM-Receptor	KEGG: hsa04512
Type I	SMC	LAMA2	ITGA7_ITGB1	0.00610286	0	LAMA2_ITGA7_ITGB1	LAMA2 - (ITGA7+ITGB1)	LAMININ	ECM-Receptor	KEGG: hsa04512
Type II	SMC	LAMA2	ITGA7_ITGB1	0.00808819	0	LAMA2_ITGA7_ITGB1	LAMA2 - (ITGA7+ITGB1)	LAMININ	ECM-Receptor	KEGG: hsa04512
FAP	Fibroblast-like cell	LAMA2	ITGA7_ITGB1	0.0249574	0	LAMA2_ITGA7_ITGB1	LAMA2 - (ITGA7+ITGB1)	LAMININ	ECM-Receptor	KEGG: hsa04512
MuSC	Fibroblast-like cell	LAMA2	ITGA7_ITGB1	0.0120593	0	LAMA2_ITGA7_ITGB1	LAMA2 - (ITGA7+ITGB1)	LAMININ	ECM-Receptor	KEGG: hsa04512
Fibroblast-like cell	Fibroblast-like cell	LAMA2	ITGA7_ITGB1	0.0197849	0	LAMA2_ITGA7_ITGB1	LAMA2 - (ITGA7+ITGB1)	LAMININ	ECM-Receptor	KEGG: hsa04512
FAP	Type I	LAMA2	ITGA7_ITGB1	0.0469093	0	LAMA2_ITGA7_ITGB1	LAMA2 - (ITGA7+ITGB1)	LAMININ	ECM-Receptor	KEGG: hsa04512
MuSC	Type I	LAMA2	ITGA7_ITGB1	0.0229331	0	LAMA2_ITGA7_ITGB1	LAMA2 - (ITGA7+ITGB1)	LAMININ	ECM-Receptor	KEGG: hsa04512
Fibroblast-like cell	Type I	LAMA2	ITGA7_ITGB1	0.0373616	0	LAMA2_ITGA7_ITGB1	LAMA2 - (ITGA7+ITGB1)	LAMININ	ECM-Receptor	KEGG: hsa04512
FAP	Type II	LAMA2	ITGA7_ITGB1	0.0417371	0	LAMA2_ITGA7_ITGB1	LAMA2 - (ITGA7+ITGB1)	LAMININ	ECM-Receptor	KEGG: hsa04512
MuSC	Type II	LAMA2	ITGA7_ITGB1	0.020348	0	LAMA2_ITGA7_ITGB1	LAMA2 - (ITGA7+ITGB1)	LAMININ	ECM-Receptor	KEGG: hsa04512
Fibroblast-like cell	Type II	LAMA2	ITGA7_ITGB1	0.0332054	0	LAMA2_ITGA7_ITGB1	LAMA2 - (ITGA7+ITGB1)	LAMININ	ECM-Receptor	KEGG: hsa04512
Endo	Adipocyte	LAMA3	ITGA7_ITGB1	0.00365822	0	LAMA3_ITGA7_ITGB1	LAMA3 - (ITGA7+ITGB1)	LAMININ	ECM-Receptor	KEGG: hsa04512
SMC	Adipocyte	LAMA3	ITGA7_ITGB1	0.0138335	0	LAMA3_ITGA7_ITGB1	LAMA3 - (ITGA7+ITGB1)	LAMININ	ECM-Receptor	KEGG: hsa04512
Endo	Endo	LAMA3	ITGA7_ITGB1	0.00102115	0	LAMA3_ITGA7_ITGB1	LAMA3 - (ITGA7+ITGB1)	LAMININ	ECM-Receptor	KEGG: hsa04512
SMC	Endo	LAMA3	ITGA7_ITGB1	0.00389008	0	LAMA3_ITGA7_ITGB1	LAMA3 - (ITGA7+ITGB1)	LAMININ	ECM-Receptor	KEGG: hsa04512
Endo	MuSC	LAMA3	ITGA7_ITGB1	0.00406302	0	LAMA3_ITGA7_ITGB1	LAMA3 - (ITGA7+ITGB1)	LAMININ	ECM-Receptor	KEGG: hsa04512
SMC	MuSC	LAMA3	ITGA7_ITGB1	0.0153468	0	LAMA3_ITGA7_ITGB1	LAMA3 - (ITGA7+ITGB1)	LAMININ	ECM-Receptor	KEGG: hsa04512
Endo	Pericyte	LAMA3	ITGA7_ITGB1	0.00598154	0	LAMA3_ITGA7_ITGB1	LAMA3 - (ITGA7+ITGB1)	LAMININ	ECM-Receptor	KEGG: hsa04512
SMC	Pericyte	LAMA3	ITGA7_ITGB1	0.0224733	0	LAMA3_ITGA7_ITGB1	LAMA3 - (ITGA7+ITGB1)	LAMININ	ECM-Receptor	KEGG: hsa04512
Endo	Schwann cell	LAMA3	ITGA7_ITGB1	0.000847342	0	LAMA3_ITGA7_ITGB1	LAMA3 - (ITGA7+ITGB1)	LAMININ	ECM-Receptor	KEGG: hsa04512
SMC	Schwann cell	LAMA3	ITGA7_ITGB1	0.00322954	0	LAMA3_ITGA7_ITGB1	LAMA3 - (ITGA7+ITGB1)	LAMININ	ECM-Receptor	KEGG: hsa04512
Endo	SMC	LAMA3	ITGA7_ITGB1	0.00516858	0	LAMA3_ITGA7_ITGB1	LAMA3 - (ITGA7+ITGB1)	LAMININ	ECM-Receptor	KEGG: hsa04512
SMC	SMC	LAMA3	ITGA7_ITGB1	0.0194628	0	LAMA3_ITGA7_ITGB1	LAMA3 - (ITGA7+ITGB1)	LAMININ	ECM-Receptor	KEGG: hsa04512
Endo	Fibroblast-like cell	LAMA3	ITGA7_ITGB1	0.000688437	0	LAMA3_ITGA7_ITGB1	LAMA3 - (ITGA7+ITGB1)	LAMININ	ECM-Receptor	KEGG: hsa04512
SMC	Fibroblast-like cell	LAMA3	ITGA7_ITGB1	0.00262507	0	LAMA3_ITGA7_ITGB1	LAMA3 - (ITGA7+ITGB1)	LAMININ	ECM-Receptor	KEGG: hsa04512
Endo	Type I	LAMA3	ITGA7_ITGB1	0.00132293	0	LAMA3_ITGA7_ITGB1	LAMA3 - (ITGA7+ITGB1)	LAMININ	ECM-Receptor	KEGG: hsa04512
SMC	Type I	LAMA3	ITGA7_ITGB1	0.00503546	0	LAMA3_ITGA7_ITGB1	LAMA3 - (ITGA7+ITGB1)	LAMININ	ECM-Receptor	KEGG: hsa04512
Endo	Type II	LAMA3	ITGA7_ITGB1	0.00117089	0	LAMA3_ITGA7_ITGB1	LAMA3 - (ITGA7+ITGB1)	LAMININ	ECM-Receptor	KEGG: hsa04512
SMC	Type II	LAMA3	ITGA7_ITGB1	0.00445865	0	LAMA3_ITGA7_ITGB1	LAMA3 - (ITGA7+ITGB1)	LAMININ	ECM-Receptor	KEGG: hsa04512
Adipocyte	Adipocyte	LAMA4	ITGA7_ITGB1	0.0637347	0	LAMA4_ITGA7_ITGB1	LAMA4 - (ITGA7+ITGB1)	LAMININ	ECM-Receptor	KEGG: hsa04512
Endo	Adipocyte	LAMA4	ITGA7_ITGB1	0.00790706	0	LAMA4_ITGA7_ITGB1	LAMA4 - (ITGA7+ITGB1)	LAMININ	ECM-Receptor	KEGG: hsa04512
FAP	Adipocyte	LAMA4	ITGA7_ITGB1	0.0231217	0	LAMA4_ITGA7_ITGB1	LAMA4 - (ITGA7+ITGB1)	LAMININ	ECM-Receptor	KEGG: hsa04512
Pericyte	Adipocyte	LAMA4	ITGA7_ITGB1	0.0252187	0	LAMA4_ITGA7_ITGB1	LAMA4 - (ITGA7+ITGB1)	LAMININ	ECM-Receptor	KEGG: hsa04512
SMC	Adipocyte	LAMA4	ITGA7_ITGB1	0.00302175	0	LAMA4_ITGA7_ITGB1	LAMA4 - (ITGA7+ITGB1)	LAMININ	ECM-Receptor	KEGG: hsa04512
Fibroblast-like cell	Adipocyte	LAMA4	ITGA7_ITGB1	0.0242328	0	LAMA4_ITGA7_ITGB1	LAMA4 - (ITGA7+ITGB1)	LAMININ	ECM-Receptor	KEGG: hsa04512
Adipocyte	Endo	LAMA4	ITGA7_ITGB1	0.0185992	0	LAMA4_ITGA7_ITGB1	LAMA4 - (ITGA7+ITGB1)	LAMININ	ECM-Receptor	KEGG: hsa04512
Endo	Endo	LAMA4	ITGA7_ITGB1	0.00221396	0	LAMA4_ITGA7_ITGB1	LAMA4 - (ITGA7+ITGB1)	LAMININ	ECM-Receptor	KEGG: hsa04512
FAP	Endo	LAMA4	ITGA7_ITGB1	0.00654633	0	LAMA4_ITGA7_ITGB1	LAMA4 - (ITGA7+ITGB1)	LAMININ	ECM-Receptor	KEGG: hsa04512
Pericyte	Endo	LAMA4	ITGA7_ITGB1	0.00715103	0	LAMA4_ITGA7_ITGB1	LAMA4 - (ITGA7+ITGB1)	LAMININ	ECM-Receptor	KEGG: hsa04512
SMC	Endo	LAMA4	ITGA7_ITGB1	0.000843097	0	LAMA4_ITGA7_ITGB1	LAMA4 - (ITGA7+ITGB1)	LAMININ	ECM-Receptor	KEGG: hsa04512
Fibroblast-like cell	Endo	LAMA4	ITGA7_ITGB1	0.0068665	0	LAMA4_ITGA7_ITGB1	LAMA4 - (ITGA7+ITGB1)	LAMININ	ECM-Receptor	KEGG: hsa04512
Adipocyte	MuSC	LAMA4	ITGA7_ITGB1	0.0703181	0	LAMA4_ITGA7_ITGB1	LAMA4 - (ITGA7+ITGB1)	LAMININ	ECM-Receptor	KEGG: hsa04512
Endo	MuSC	LAMA4	ITGA7_ITGB1	0.00877787	0	LAMA4_ITGA7_ITGB1	LAMA4 - (ITGA7+ITGB1)	LAMININ	ECM-Receptor	KEGG: hsa04512
FAP	MuSC	LAMA4	ITGA7_ITGB1	0.0256249	0	LAMA4_ITGA7_ITGB1	LAMA4 - (ITGA7+ITGB1)	LAMININ	ECM-Receptor	KEGG: hsa04512
Pericyte	MuSC	LAMA4	ITGA7_ITGB1	0.0279423	0	LAMA4_ITGA7_ITGB1	LAMA4 - (ITGA7+ITGB1)	LAMININ	ECM-Receptor	KEGG: hsa04512
SMC	MuSC	LAMA4	ITGA7_ITGB1	0.00335636	0	LAMA4_ITGA7_ITGB1	LAMA4 - (ITGA7+ITGB1)	LAMININ	ECM-Receptor	KEGG: hsa04512
Fibroblast-like cell	MuSC	LAMA4	ITGA7_ITGB1	0.0268529	0	LAMA4_ITGA7_ITGB1	LAMA4 - (ITGA7+ITGB1)	LAMININ	ECM-Receptor	KEGG: hsa04512
Adipocyte	Pericyte	LAMA4	ITGA7_ITGB1	0.100369	0	LAMA4_ITGA7_ITGB1	LAMA4 - (ITGA7+ITGB1)	LAMININ	ECM-Receptor	KEGG: hsa04512
Endo	Pericyte	LAMA4	ITGA7_ITGB1	0.0128939	0	LAMA4_ITGA7_ITGB1	LAMA4 - (ITGA7+ITGB1)	LAMININ	ECM-Receptor	KEGG: hsa04512
FAP	Pericyte	LAMA4	ITGA7_ITGB1	0.0373429	0	LAMA4_ITGA7_ITGB1	LAMA4 - (ITGA7+ITGB1)	LAMININ	ECM-Receptor	KEGG: hsa04512
Pericyte	Pericyte	LAMA4	ITGA7_ITGB1	0.0406759	0	LAMA4_ITGA7_ITGB1	LAMA4 - (ITGA7+ITGB1)	LAMININ	ECM-Receptor	KEGG: hsa04512
SMC	Pericyte	LAMA4	ITGA7_ITGB1	0.00494287	0	LAMA4_ITGA7_ITGB1	LAMA4 - (ITGA7+ITGB1)	LAMININ	ECM-Receptor	KEGG: hsa04512
Fibroblast-like cell	Pericyte	LAMA4	ITGA7_ITGB1	0.03911	0	LAMA4_ITGA7_ITGB1	LAMA4 - (ITGA7+ITGB1)	LAMININ	ECM-Receptor	KEGG: hsa04512
Adipocyte	Schwann cell	LAMA4	ITGA7_ITGB1	0.0154799	0	LAMA4_ITGA7_ITGB1	LAMA4 - (ITGA7+ITGB1)	LAMININ	ECM-Receptor	KEGG: hsa04512
Endo	Schwann cell	LAMA4	ITGA7_ITGB1	0.00183751	0	LAMA4_ITGA7_ITGB1	LAMA4 - (ITGA7+ITGB1)	LAMININ	ECM-Receptor	KEGG: hsa04512
FAP	Schwann cell	LAMA4	ITGA7_ITGB1	0.00543723	0	LAMA4_ITGA7_ITGB1	LAMA4 - (ITGA7+ITGB1)	LAMININ	ECM-Receptor	KEGG: hsa04512
Pericyte	Schwann cell	LAMA4	ITGA7_ITGB1	0.00594009	0	LAMA4_ITGA7_ITGB1	LAMA4 - (ITGA7+ITGB1)	LAMININ	ECM-Receptor	KEGG: hsa04512
SMC	Schwann cell	LAMA4	ITGA7_ITGB1	0.000699576	0	LAMA4_ITGA7_ITGB1	LAMA4 - (ITGA7+ITGB1)	LAMININ	ECM-Receptor	KEGG: hsa04512
Fibroblast-like cell	Schwann cell	LAMA4	ITGA7_ITGB1	0.00570347	0	LAMA4_ITGA7_ITGB1	LAMA4 - (ITGA7+ITGB1)	LAMININ	ECM-Receptor	KEGG: hsa04512
Adipocyte	SMC	LAMA4	ITGA7_ITGB1	0.0878616	0	LAMA4_ITGA7_ITGB1	LAMA4 - (ITGA7+ITGB1)	LAMININ	ECM-Receptor	KEGG: hsa04512
Endo	SMC	LAMA4	ITGA7_ITGB1	0.011152	0	LAMA4_ITGA7_ITGB1	LAMA4 - (ITGA7+ITGB1)	LAMININ	ECM-Receptor	KEGG: hsa04512
FAP	SMC	LAMA4	ITGA7_ITGB1	0.0324066	0	LAMA4_ITGA7_ITGB1	LAMA4 - (ITGA7+ITGB1)	LAMININ	ECM-Receptor	KEGG: hsa04512
Pericyte	SMC	LAMA4	ITGA7_ITGB1	0.0353152	0	LAMA4_ITGA7_ITGB1	LAMA4 - (ITGA7+ITGB1)	LAMININ	ECM-Receptor	KEGG: hsa04512
SMC	SMC	LAMA4	ITGA7_ITGB1	0.00427047	0	LAMA4_ITGA7_ITGB1	LAMA4 - (ITGA7+ITGB1)	LAMININ	ECM-Receptor	KEGG: hsa04512
Fibroblast-like cell	SMC	LAMA4	ITGA7_ITGB1	0.0339483	0	LAMA4_ITGA7_ITGB1	LAMA4 - (ITGA7+ITGB1)	LAMININ	ECM-Receptor	KEGG: hsa04512
Adipocyte	Fibroblast-like cell	LAMA4	ITGA7_ITGB1	0.0126115	0	LAMA4_ITGA7_ITGB1	LAMA4 - (ITGA7+ITGB1)	LAMININ	ECM-Receptor	KEGG: hsa04512
Endo	Fibroblast-like cell	LAMA4	ITGA7_ITGB1	0.00149319	0	LAMA4_ITGA7_ITGB1	LAMA4 - (ITGA7+ITGB1)	LAMININ	ECM-Receptor	KEGG: hsa04512
[truncated: 2,666 more rows]

## Sheet: Supplementary Table 7b
Supplementary Table 7. Identified significant cell-cell interaction pairs in adult and old skeletal muscle.
Supplementary Table 7b. CellChat analysis in old group.
Source	Target	Ligand	Receptor	Probability	P	Interaction Name	Interaction Name 2	Pathway name	Annotation	Evidence
Lymphocyte	FAP	TGFB1	TGFbR1_R2	0.000808669	0	TGFB1_TGFBR1_TGFBR2	TGFB1 - (TGFBR1+TGFBR2)	TGFb	Secreted Signaling	KEGG: hsa04350
Myeloid cell	FAP	TGFB1	TGFbR1_R2	0.000652574	0	TGFB1_TGFBR1_TGFBR2	TGFB1 - (TGFBR1+TGFBR2)	TGFb	Secreted Signaling	KEGG: hsa04350
Lymphocyte	Lymphocyte	TGFB1	TGFbR1_R2	0.00168293	0	TGFB1_TGFBR1_TGFBR2	TGFB1 - (TGFBR1+TGFBR2)	TGFb	Secreted Signaling	KEGG: hsa04350
Myeloid cell	Lymphocyte	TGFB1	TGFbR1_R2	0.00135791	0	TGFB1_TGFBR1_TGFBR2	TGFB1 - (TGFBR1+TGFBR2)	TGFb	Secreted Signaling	KEGG: hsa04350
Lymphocyte	MuSC	TGFB1	TGFbR1_R2	0.000267158	0	TGFB1_TGFBR1_TGFBR2	TGFB1 - (TGFBR1+TGFBR2)	TGFb	Secreted Signaling	KEGG: hsa04350
Myeloid cell	MuSC	TGFB1	TGFbR1_R2	0.000215476	0	TGFB1_TGFBR1_TGFBR2	TGFB1 - (TGFBR1+TGFBR2)	TGFb	Secreted Signaling	KEGG: hsa04350
Lymphocyte	Myeloid cell	TGFB1	TGFbR1_R2	0.00164723	0	TGFB1_TGFBR1_TGFBR2	TGFB1 - (TGFBR1+TGFBR2)	TGFb	Secreted Signaling	KEGG: hsa04350
Myeloid cell	Myeloid cell	TGFB1	TGFbR1_R2	0.00132908	0	TGFB1_TGFBR1_TGFBR2	TGFB1 - (TGFBR1+TGFBR2)	TGFb	Secreted Signaling	KEGG: hsa04350
Lymphocyte	Fibroblast-like cell	TGFB1	TGFbR1_R2	0.000852477	0	TGFB1_TGFBR1_TGFBR2	TGFB1 - (TGFBR1+TGFBR2)	TGFb	Secreted Signaling	KEGG: hsa04350
Myeloid cell	Fibroblast-like cell	TGFB1	TGFbR1_R2	0.000687944	0	TGFB1_TGFBR1_TGFBR2	TGFB1 - (TGFBR1+TGFBR2)	TGFb	Secreted Signaling	KEGG: hsa04350
MuSC	FAP	TGFB2	TGFbR1_R2	0.000239113	0	TGFB2_TGFBR1_TGFBR2	TGFB2 - (TGFBR1+TGFBR2)	TGFb	Secreted Signaling	KEGG: hsa04350
Type I	FAP	TGFB2	TGFbR1_R2	0.000681937	0	TGFB2_TGFBR1_TGFBR2	TGFB2 - (TGFBR1+TGFBR2)	TGFb	Secreted Signaling	KEGG: hsa04350
Type II	FAP	TGFB2	TGFbR1_R2	0.000135984	0	TGFB2_TGFBR1_TGFBR2	TGFB2 - (TGFBR1+TGFBR2)	TGFb	Secreted Signaling	KEGG: hsa04350
MuSC	Lymphocyte	TGFB2	TGFbR1_R2	0.000497426	0	TGFB2_TGFBR1_TGFBR2	TGFB2 - (TGFBR1+TGFBR2)	TGFb	Secreted Signaling	KEGG: hsa04350
Type I	Lymphocyte	TGFB2	TGFbR1_R2	0.00141902	0	TGFB2_TGFBR1_TGFBR2	TGFB2 - (TGFBR1+TGFBR2)	TGFb	Secreted Signaling	KEGG: hsa04350
Type II	Lymphocyte	TGFB2	TGFbR1_R2	0.000282857	0	TGFB2_TGFBR1_TGFBR2	TGFB2 - (TGFBR1+TGFBR2)	TGFb	Secreted Signaling	KEGG: hsa04350
Type I	MuSC	TGFB2	TGFbR1_R2	0.000225175	0	TGFB2_TGFBR1_TGFBR2	TGFB2 - (TGFBR1+TGFBR2)	TGFb	Secreted Signaling	KEGG: hsa04350
MuSC	Myeloid cell	TGFB2	TGFbR1_R2	0.000486843	0	TGFB2_TGFBR1_TGFBR2	TGFB2 - (TGFBR1+TGFBR2)	TGFb	Secreted Signaling	KEGG: hsa04350
Type I	Myeloid cell	TGFB2	TGFbR1_R2	0.00138889	0	TGFB2_TGFBR1_TGFBR2	TGFB2 - (TGFBR1+TGFBR2)	TGFb	Secreted Signaling	KEGG: hsa04350
Type II	Myeloid cell	TGFB2	TGFbR1_R2	0.000276833	0	TGFB2_TGFBR1_TGFBR2	TGFB2 - (TGFBR1+TGFBR2)	TGFb	Secreted Signaling	KEGG: hsa04350
MuSC	Fibroblast-like cell	TGFB2	TGFbR1_R2	0.000252088	0	TGFB2_TGFBR1_TGFBR2	TGFB2 - (TGFBR1+TGFBR2)	TGFb	Secreted Signaling	KEGG: hsa04350
Type I	Fibroblast-like cell	TGFB2	TGFbR1_R2	0.000718898	0	TGFB2_TGFBR1_TGFBR2	TGFB2 - (TGFBR1+TGFBR2)	TGFb	Secreted Signaling	KEGG: hsa04350
Type II	Fibroblast-like cell	TGFB2	TGFbR1_R2	0.000143366	0	TGFB2_TGFBR1_TGFBR2	TGFB2 - (TGFBR1+TGFBR2)	TGFb	Secreted Signaling	KEGG: hsa04350
Fibroblast-like cell	FAP	TGFB3	TGFbR1_R2	1.17744e-06	0	TGFB3_TGFBR1_TGFBR2	TGFB3 - (TGFBR1+TGFBR2)	TGFb	Secreted Signaling	KEGG: hsa04350
Type I	FAP	TGFB3	TGFbR1_R2	0.000136734	0	TGFB3_TGFBR1_TGFBR2	TGFB3 - (TGFBR1+TGFBR2)	TGFb	Secreted Signaling	KEGG: hsa04350
Fibroblast-like cell	Lymphocyte	TGFB3	TGFbR1_R2	2.44896e-06	0	TGFB3_TGFBR1_TGFBR2	TGFB3 - (TGFBR1+TGFBR2)	TGFb	Secreted Signaling	KEGG: hsa04350
Type I	Lymphocyte	TGFB3	TGFbR1_R2	0.000284418	0	TGFB3_TGFBR1_TGFBR2	TGFB3 - (TGFBR1+TGFBR2)	TGFb	Secreted Signaling	KEGG: hsa04350
Fibroblast-like cell	MuSC	TGFB3	TGFbR1_R2	3.88022e-07	0	TGFB3_TGFBR1_TGFBR2	TGFB3 - (TGFBR1+TGFBR2)	TGFb	Secreted Signaling	KEGG: hsa04350
Type I	MuSC	TGFB3	TGFbR1_R2	4.50776e-05	0	TGFB3_TGFBR1_TGFBR2	TGFB3 - (TGFBR1+TGFBR2)	TGFb	Secreted Signaling	KEGG: hsa04350
Fibroblast-like cell	Myeloid cell	TGFB3	TGFbR1_R2	2.39678e-06	0	TGFB3_TGFBR1_TGFBR2	TGFB3 - (TGFBR1+TGFBR2)	TGFb	Secreted Signaling	KEGG: hsa04350
Type I	Myeloid cell	TGFB3	TGFbR1_R2	0.000278362	0	TGFB3_TGFBR1_TGFBR2	TGFB3 - (TGFBR1+TGFBR2)	TGFb	Secreted Signaling	KEGG: hsa04350
Fibroblast-like cell	Fibroblast-like cell	TGFB3	TGFbR1_R2	1.24139e-06	0	TGFB3_TGFBR1_TGFBR2	TGFB3 - (TGFBR1+TGFBR2)	TGFb	Secreted Signaling	KEGG: hsa04350
Type I	Fibroblast-like cell	TGFB3	TGFbR1_R2	0.000144156	0	TGFB3_TGFBR1_TGFBR2	TGFB3 - (TGFBR1+TGFBR2)	TGFb	Secreted Signaling	KEGG: hsa04350
Lymphocyte	Adipocyte	TGFB1	ACVR1B_TGFbR2	0.000292998	0	TGFB1_ACVR1B_TGFBR2	TGFB1 - (ACVR1B+TGFBR2)	TGFb	Secreted Signaling	PMID: 27449815
Myeloid cell	Adipocyte	TGFB1	ACVR1B_TGFbR2	0.000236314	0	TGFB1_ACVR1B_TGFBR2	TGFB1 - (ACVR1B+TGFBR2)	TGFb	Secreted Signaling	PMID: 27449815
Lymphocyte	FAP	TGFB1	ACVR1B_TGFbR2	0.000114756	0	TGFB1_ACVR1B_TGFBR2	TGFB1 - (ACVR1B+TGFBR2)	TGFb	Secreted Signaling	PMID: 27449815
Myeloid cell	FAP	TGFB1	ACVR1B_TGFbR2	9.25559e-05	0	TGFB1_ACVR1B_TGFBR2	TGFB1 - (ACVR1B+TGFBR2)	TGFb	Secreted Signaling	PMID: 27449815
Lymphocyte	Fibroblast-like cell	TGFB1	ACVR1B_TGFbR2	0.000192191	0	TGFB1_ACVR1B_TGFBR2	TGFB1 - (ACVR1B+TGFBR2)	TGFb	Secreted Signaling	PMID: 27449815
Myeloid cell	Fibroblast-like cell	TGFB1	ACVR1B_TGFbR2	0.00015502	0	TGFB1_ACVR1B_TGFBR2	TGFB1 - (ACVR1B+TGFBR2)	TGFb	Secreted Signaling	PMID: 27449815
Lymphocyte	Adipocyte	TGFB1	ACVR1C_TGFbR2	0.00120966	0	TGFB1_ACVR1C_TGFBR2	TGFB1 - (ACVR1C+TGFBR2)	TGFb	Secreted Signaling	PMID: 27449815
Myeloid cell	Adipocyte	TGFB1	ACVR1C_TGFbR2	0.000975855	0	TGFB1_ACVR1C_TGFBR2	TGFB1 - (ACVR1C+TGFBR2)	TGFb	Secreted Signaling	PMID: 27449815
MuSC	Adipocyte	TGFB2	ACVR1B_TGFbR2	8.64871e-05	0	TGFB2_ACVR1B_TGFBR2	TGFB2 - (ACVR1B+TGFBR2)	TGFb	Secreted Signaling	PMID: 27449815
Type I	Adipocyte	TGFB2	ACVR1B_TGFbR2	0.000246951	0	TGFB2_ACVR1B_TGFBR2	TGFB2 - (ACVR1B+TGFBR2)	TGFb	Secreted Signaling	PMID: 27449815
Type II	Adipocyte	TGFB2	ACVR1B_TGFbR2	4.91622e-05	0	TGFB2_ACVR1B_TGFBR2	TGFB2 - (ACVR1B+TGFBR2)	TGFb	Secreted Signaling	PMID: 27449815
MuSC	FAP	TGFB2	ACVR1B_TGFbR2	3.3875e-05	0	TGFB2_ACVR1B_TGFBR2	TGFB2 - (ACVR1B+TGFBR2)	TGFb	Secreted Signaling	PMID: 27449815
Type I	FAP	TGFB2	ACVR1B_TGFbR2	9.67223e-05	0	TGFB2_ACVR1B_TGFBR2	TGFB2 - (ACVR1B+TGFBR2)	TGFb	Secreted Signaling	PMID: 27449815
Type II	FAP	TGFB2	ACVR1B_TGFbR2	1.92559e-05	0	TGFB2_ACVR1B_TGFBR2	TGFB2 - (ACVR1B+TGFBR2)	TGFb	Secreted Signaling	PMID: 27449815
MuSC	Fibroblast-like cell	TGFB2	ACVR1B_TGFbR2	5.67437e-05	0	TGFB2_ACVR1B_TGFBR2	TGFB2 - (ACVR1B+TGFBR2)	TGFb	Secreted Signaling	PMID: 27449815
Type I	Fibroblast-like cell	TGFB2	ACVR1B_TGFbR2	0.000161998	0	TGFB2_ACVR1B_TGFBR2	TGFB2 - (ACVR1B+TGFBR2)	TGFb	Secreted Signaling	PMID: 27449815
Type II	Fibroblast-like cell	TGFB2	ACVR1B_TGFbR2	3.22571e-05	0	TGFB2_ACVR1B_TGFBR2	TGFB2 - (ACVR1B+TGFBR2)	TGFb	Secreted Signaling	PMID: 27449815
MuSC	Adipocyte	TGFB2	ACVR1C_TGFbR2	0.000357324	0	TGFB2_ACVR1C_TGFBR2	TGFB2 - (ACVR1C+TGFBR2)	TGFb	Secreted Signaling	PMID: 27449815
Type I	Adipocyte	TGFB2	ACVR1C_TGFbR2	0.00101978	0	TGFB2_ACVR1C_TGFBR2	TGFB2 - (ACVR1C+TGFBR2)	TGFb	Secreted Signaling	PMID: 27449815
Type II	Adipocyte	TGFB2	ACVR1C_TGFbR2	0.000203155	0	TGFB2_ACVR1C_TGFBR2	TGFB2 - (ACVR1C+TGFBR2)	TGFb	Secreted Signaling	PMID: 27449815
Fibroblast-like cell	Adipocyte	TGFB3	ACVR1B_TGFbR2	4.25525e-07	0	TGFB3_ACVR1B_TGFBR2	TGFB3 - (ACVR1B+TGFBR2)	TGFb	Secreted Signaling	PMID: 27449815
Type I	Adipocyte	TGFB3	ACVR1B_TGFbR2	4.94349e-05	0	TGFB3_ACVR1B_TGFBR2	TGFB3 - (ACVR1B+TGFBR2)	TGFb	Secreted Signaling	PMID: 27449815
Fibroblast-like cell	FAP	TGFB3	ACVR1B_TGFbR2	1.66672e-07	0	TGFB3_ACVR1B_TGFBR2	TGFB3 - (ACVR1B+TGFBR2)	TGFb	Secreted Signaling	PMID: 27449815
Type I	FAP	TGFB3	ACVR1B_TGFbR2	1.93628e-05	0	TGFB3_ACVR1B_TGFBR2	TGFB3 - (ACVR1B+TGFBR2)	TGFb	Secreted Signaling	PMID: 27449815
Fibroblast-like cell	Fibroblast-like cell	TGFB3	ACVR1B_TGFbR2	2.79216e-07	0	TGFB3_ACVR1B_TGFBR2	TGFB3 - (ACVR1B+TGFBR2)	TGFb	Secreted Signaling	PMID: 27449815
Type I	Fibroblast-like cell	TGFB3	ACVR1B_TGFbR2	3.24359e-05	0	TGFB3_ACVR1B_TGFBR2	TGFB3 - (ACVR1B+TGFBR2)	TGFb	Secreted Signaling	PMID: 27449815
Fibroblast-like cell	Adipocyte	TGFB3	ACVR1C_TGFbR2	1.75869e-06	0	TGFB3_ACVR1C_TGFBR2	TGFB3 - (ACVR1C+TGFBR2)	TGFb	Secreted Signaling	PMID: 27449815
Type I	Adipocyte	TGFB3	ACVR1C_TGFbR2	0.000204279	0	TGFB3_ACVR1C_TGFBR2	TGFB3 - (ACVR1C+TGFBR2)	TGFb	Secreted Signaling	PMID: 27449815
Lymphocyte	FAP	TGFB1	ACVR1_TGFbR	0.00219513	0	TGFB1_ACVR1_TGFBR1	TGFB1 - (ACVR1+TGFBR1)	TGFb	Secreted Signaling	PMID: 29376829
Myeloid cell	FAP	TGFB1	ACVR1_TGFbR	0.00173219	0	TGFB1_ACVR1_TGFBR1	TGFB1 - (ACVR1+TGFBR1)	TGFb	Secreted Signaling	PMID: 29376829
Lymphocyte	MuSC	TGFB1	ACVR1_TGFbR	0.000330316	0	TGFB1_ACVR1_TGFBR1	TGFB1 - (ACVR1+TGFBR1)	TGFb	Secreted Signaling	PMID: 29376829
Myeloid cell	MuSC	TGFB1	ACVR1_TGFbR	0.000260551	0	TGFB1_ACVR1_TGFBR1	TGFB1 - (ACVR1+TGFBR1)	TGFb	Secreted Signaling	PMID: 29376829
Lymphocyte	Myeloid cell	TGFB1	ACVR1_TGFbR	0.00110762	0	TGFB1_ACVR1_TGFBR1	TGFB1 - (ACVR1+TGFBR1)	TGFb	Secreted Signaling	PMID: 29376829
Myeloid cell	Myeloid cell	TGFB1	ACVR1_TGFbR	0.00087383	0	TGFB1_ACVR1_TGFBR1	TGFB1 - (ACVR1+TGFBR1)	TGFb	Secreted Signaling	PMID: 29376829
Lymphocyte	Fibroblast-like cell	TGFB1	ACVR1_TGFbR	0.00207789	0	TGFB1_ACVR1_TGFBR1	TGFB1 - (ACVR1+TGFBR1)	TGFb	Secreted Signaling	PMID: 29376829
Myeloid cell	Fibroblast-like cell	TGFB1	ACVR1_TGFbR	0.00163963	0	TGFB1_ACVR1_TGFBR1	TGFB1 - (ACVR1+TGFBR1)	TGFb	Secreted Signaling	PMID: 29376829
MuSC	FAP	TGFB2	ACVR1_TGFbR	0.000723513	0	TGFB2_ACVR1_TGFBR1	TGFB2 - (ACVR1+TGFBR1)	TGFb	Secreted Signaling	PMID: 29376829
Type I	FAP	TGFB2	ACVR1_TGFbR	0.00174812	0	TGFB2_ACVR1_TGFBR1	TGFB2 - (ACVR1+TGFBR1)	TGFb	Secreted Signaling	PMID: 29376829
Type II	FAP	TGFB2	ACVR1_TGFbR	0.000319331	0	TGFB2_ACVR1_TGFBR1	TGFB2 - (ACVR1+TGFBR1)	TGFb	Secreted Signaling	PMID: 29376829
Type I	MuSC	TGFB2	ACVR1_TGFbR	0.000262952	0	TGFB2_ACVR1_TGFBR1	TGFB2 - (ACVR1+TGFBR1)	TGFb	Secreted Signaling	PMID: 29376829
MuSC	Myeloid cell	TGFB2	ACVR1_TGFbR	0.000364805	0	TGFB2_ACVR1_TGFBR1	TGFB2 - (ACVR1+TGFBR1)	TGFb	Secreted Signaling	PMID: 29376829
Type I	Myeloid cell	TGFB2	ACVR1_TGFbR	0.000881874	0	TGFB2_ACVR1_TGFBR1	TGFB2 - (ACVR1+TGFBR1)	TGFb	Secreted Signaling	PMID: 29376829
MuSC	Fibroblast-like cell	TGFB2	ACVR1_TGFbR	0.000684816	0	TGFB2_ACVR1_TGFBR1	TGFB2 - (ACVR1+TGFBR1)	TGFb	Secreted Signaling	PMID: 29376829
Type I	Fibroblast-like cell	TGFB2	ACVR1_TGFbR	0.00165471	0	TGFB2_ACVR1_TGFBR1	TGFB2 - (ACVR1+TGFBR1)	TGFb	Secreted Signaling	PMID: 29376829
Type II	Fibroblast-like cell	TGFB2	ACVR1_TGFbR	0.000302245	0	TGFB2_ACVR1_TGFBR1	TGFB2 - (ACVR1+TGFBR1)	TGFb	Secreted Signaling	PMID: 29376829
Fibroblast-like cell	FAP	TGFB3	ACVR1_TGFbR	8.23776e-06	0	TGFB3_ACVR1_TGFBR1	TGFB3 - (ACVR1+TGFBR1)	TGFb	Secreted Signaling	PMID: 29376829
Type I	FAP	TGFB3	ACVR1_TGFbR	0.000350354	0	TGFB3_ACVR1_TGFBR1	TGFB3 - (ACVR1+TGFBR1)	TGFb	Secreted Signaling	PMID: 29376829
Fibroblast-like cell	MuSC	TGFB3	ACVR1_TGFbR	1.23729e-06	0	TGFB3_ACVR1_TGFBR1	TGFB3 - (ACVR1+TGFBR1)	TGFb	Secreted Signaling	PMID: 29376829
Type I	MuSC	TGFB3	ACVR1_TGFbR	5.26374e-05	0	TGFB3_ACVR1_TGFBR1	TGFB3 - (ACVR1+TGFBR1)	TGFb	Secreted Signaling	PMID: 29376829
Fibroblast-like cell	Myeloid cell	TGFB3	ACVR1_TGFbR	4.15211e-06	0	TGFB3_ACVR1_TGFBR1	TGFB3 - (ACVR1+TGFBR1)	TGFb	Secreted Signaling	PMID: 29376829
Type I	Myeloid cell	TGFB3	ACVR1_TGFbR	0.00017662	0	TGFB3_ACVR1_TGFBR1	TGFB3 - (ACVR1+TGFBR1)	TGFb	Secreted Signaling	PMID: 29376829
Fibroblast-like cell	Fibroblast-like cell	TGFB3	ACVR1_TGFbR	7.79686e-06	0	TGFB3_ACVR1_TGFBR1	TGFB3 - (ACVR1+TGFBR1)	TGFb	Secreted Signaling	PMID: 29376829
Type I	Fibroblast-like cell	TGFB3	ACVR1_TGFbR	0.000331608	0	TGFB3_ACVR1_TGFBR1	TGFB3 - (ACVR1+TGFBR1)	TGFb	Secreted Signaling	PMID: 29376829
Pericyte	Adipocyte	BMP2	BMPR1A_ACVR2A	0.000242428	0	BMP2_BMPR1A_ACVR2A	BMP2 - (BMPR1A+ACVR2A)	BMP	Secreted Signaling	KEGG: hsa04350; PMID:26893264
Pericyte	FAP	BMP2	BMPR1A_ACVR2A	0.00015455	0	BMP2_BMPR1A_ACVR2A	BMP2 - (BMPR1A+ACVR2A)	BMP	Secreted Signaling	KEGG: hsa04350; PMID:26893264
Pericyte	Myeloid cell	BMP2	BMPR1A_ACVR2A	2.91387e-05	0	BMP2_BMPR1A_ACVR2A	BMP2 - (BMPR1A+ACVR2A)	BMP	Secreted Signaling	KEGG: hsa04350; PMID:26893264
Pericyte	Fibroblast-like cell	BMP2	BMPR1A_ACVR2A	0.000144042	0	BMP2_BMPR1A_ACVR2A	BMP2 - (BMPR1A+ACVR2A)	BMP	Secreted Signaling	KEGG: hsa04350; PMID:26893264
Pericyte	Type I	BMP2	BMPR1A_ACVR2A	0.000421532	0	BMP2_BMPR1A_ACVR2A	BMP2 - (BMPR1A+ACVR2A)	BMP	Secreted Signaling	KEGG: hsa04350; PMID:26893264
Pericyte	Type II	BMP2	BMPR1A_ACVR2A	0.000279912	0	BMP2_BMPR1A_ACVR2A	BMP2 - (BMPR1A+ACVR2A)	BMP	Secreted Signaling	KEGG: hsa04350; PMID:26893264
Pericyte	Adipocyte	BMP2	BMPR1A_BMPR2	0.000933567	0	BMP2_BMPR1A_BMPR2	BMP2 - (BMPR1A+BMPR2)	BMP	Secreted Signaling	KEGG: hsa04350; PMID:26893264
Pericyte	FAP	BMP2	BMPR1A_BMPR2	0.000357194	0	BMP2_BMPR1A_BMPR2	BMP2 - (BMPR1A+BMPR2)	BMP	Secreted Signaling	KEGG: hsa04350; PMID:26893264
Pericyte	Lymphocyte	BMP2	BMPR1A_BMPR2	8.15791e-05	0	BMP2_BMPR1A_BMPR2	BMP2 - (BMPR1A+BMPR2)	BMP	Secreted Signaling	KEGG: hsa04350; PMID:26893264
Pericyte	MuSC	BMP2	BMPR1A_BMPR2	0.000267071	0	BMP2_BMPR1A_BMPR2	BMP2 - (BMPR1A+BMPR2)	BMP	Secreted Signaling	KEGG: hsa04350; PMID:26893264
Pericyte	Myeloid cell	BMP2	BMPR1A_BMPR2	7.75904e-05	0	BMP2_BMPR1A_BMPR2	BMP2 - (BMPR1A+BMPR2)	BMP	Secreted Signaling	KEGG: hsa04350; PMID:26893264
Pericyte	Pericyte	BMP2	BMPR1A_BMPR2	0.000285281	0	BMP2_BMPR1A_BMPR2	BMP2 - (BMPR1A+BMPR2)	BMP	Secreted Signaling	KEGG: hsa04350; PMID:26893264
Pericyte	Schwann cell	BMP2	BMPR1A_BMPR2	0.000166579	0	BMP2_BMPR1A_BMPR2	BMP2 - (BMPR1A+BMPR2)	BMP	Secreted Signaling	KEGG: hsa04350; PMID:26893264
Pericyte	SMC	BMP2	BMPR1A_BMPR2	0.00017815	0	BMP2_BMPR1A_BMPR2	BMP2 - (BMPR1A+BMPR2)	BMP	Secreted Signaling	KEGG: hsa04350; PMID:26893264
Pericyte	Fibroblast-like cell	BMP2	BMPR1A_BMPR2	0.000298342	0	BMP2_BMPR1A_BMPR2	BMP2 - (BMPR1A+BMPR2)	BMP	Secreted Signaling	KEGG: hsa04350; PMID:26893264
Pericyte	Type I	BMP2	BMPR1A_BMPR2	0.00104302	0	BMP2_BMPR1A_BMPR2	BMP2 - (BMPR1A+BMPR2)	BMP	Secreted Signaling	KEGG: hsa04350; PMID:26893264
Pericyte	Type II	BMP2	BMPR1A_BMPR2	0.000872797	0	BMP2_BMPR1A_BMPR2	BMP2 - (BMPR1A+BMPR2)	BMP	Secreted Signaling	KEGG: hsa04350; PMID:26893264
Pericyte	Type I	BMP2	BMPR1B_ACVR2A	0.000120447	0	BMP2_BMPR1B_ACVR2A	BMP2 - (BMPR1B+ACVR2A)	BMP	Secreted Signaling	KEGG: hsa04350; PMID:26893264
Pericyte	Type II	BMP2	BMPR1B_ACVR2A	8.73697e-05	0	BMP2_BMPR1B_ACVR2A	BMP2 - (BMPR1B+ACVR2A)	BMP	Secreted Signaling	KEGG: hsa04350; PMID:26893264
Pericyte	Schwann cell	BMP2	BMPR1B_BMPR2	0.000187545	0	BMP2_BMPR1B_BMPR2	BMP2 - (BMPR1B+BMPR2)	BMP	Secreted Signaling	KEGG: hsa04350; PMID:26893264
Pericyte	Type I	BMP2	BMPR1B_BMPR2	0.000298184	0	BMP2_BMPR1B_BMPR2	BMP2 - (BMPR1B+BMPR2)	BMP	Secreted Signaling	KEGG: hsa04350; PMID:26893264
Pericyte	Type II	BMP2	BMPR1B_BMPR2	0.000272559	0	BMP2_BMPR1B_BMPR2	BMP2 - (BMPR1B+BMPR2)	BMP	Secreted Signaling	KEGG: hsa04350; PMID:26893264
Endo	Adipocyte	BMP4	BMPR1A_ACVR2A	1.71251e-06	0	BMP4_BMPR1A_ACVR2A	BMP4 - (BMPR1A+ACVR2A)	BMP	Secreted Signaling	KEGG: hsa04350; PMID:26893264
FAP	Adipocyte	BMP4	BMPR1A_ACVR2A	0.00116676	0	BMP4_BMPR1A_ACVR2A	BMP4 - (BMPR1A+ACVR2A)	BMP	Secreted Signaling	KEGG: hsa04350; PMID:26893264
MuSC	Adipocyte	BMP4	BMPR1A_ACVR2A	0.00131535	0	BMP4_BMPR1A_ACVR2A	BMP4 - (BMPR1A+ACVR2A)	BMP	Secreted Signaling	KEGG: hsa04350; PMID:26893264
Pericyte	Adipocyte	BMP4	BMPR1A_ACVR2A	2.09567e-05	0	BMP4_BMPR1A_ACVR2A	BMP4 - (BMPR1A+ACVR2A)	BMP	Secreted Signaling	KEGG: hsa04350; PMID:26893264
Fibroblast-like cell	Adipocyte	BMP4	BMPR1A_ACVR2A	0.000545377	0	BMP4_BMPR1A_ACVR2A	BMP4 - (BMPR1A+ACVR2A)	BMP	Secreted Signaling	KEGG: hsa04350; PMID:26893264
Endo	FAP	BMP4	BMPR1A_ACVR2A	1.09165e-06	0	BMP4_BMPR1A_ACVR2A	BMP4 - (BMPR1A+ACVR2A)	BMP	Secreted Signaling	KEGG: hsa04350; PMID:26893264
FAP	FAP	BMP4	BMPR1A_ACVR2A	0.00074404	0	BMP4_BMPR1A_ACVR2A	BMP4 - (BMPR1A+ACVR2A)	BMP	Secreted Signaling	KEGG: hsa04350; PMID:26893264
MuSC	FAP	BMP4	BMPR1A_ACVR2A	0.000838844	0	BMP4_BMPR1A_ACVR2A	BMP4 - (BMPR1A+ACVR2A)	BMP	Secreted Signaling	KEGG: hsa04350; PMID:26893264
Pericyte	FAP	BMP4	BMPR1A_ACVR2A	1.3359e-05	0	BMP4_BMPR1A_ACVR2A	BMP4 - (BMPR1A+ACVR2A)	BMP	Secreted Signaling	KEGG: hsa04350; PMID:26893264
Fibroblast-like cell	FAP	BMP4	BMPR1A_ACVR2A	0.000347715	0	BMP4_BMPR1A_ACVR2A	BMP4 - (BMPR1A+ACVR2A)	BMP	Secreted Signaling	KEGG: hsa04350; PMID:26893264
Endo	Myeloid cell	BMP4	BMPR1A_ACVR2A	2.05785e-07	0	BMP4_BMPR1A_ACVR2A	BMP4 - (BMPR1A+ACVR2A)	BMP	Secreted Signaling	KEGG: hsa04350; PMID:26893264
FAP	Myeloid cell	BMP4	BMPR1A_ACVR2A	0.000140361	0	BMP4_BMPR1A_ACVR2A	BMP4 - (BMPR1A+ACVR2A)	BMP	Secreted Signaling	KEGG: hsa04350; PMID:26893264
MuSC	Myeloid cell	BMP4	BMPR1A_ACVR2A	0.000158263	0	BMP4_BMPR1A_ACVR2A	BMP4 - (BMPR1A+ACVR2A)	BMP	Secreted Signaling	KEGG: hsa04350; PMID:26893264
Pericyte	Myeloid cell	BMP4	BMPR1A_ACVR2A	2.51833e-06	0	BMP4_BMPR1A_ACVR2A	BMP4 - (BMPR1A+ACVR2A)	BMP	Secreted Signaling	KEGG: hsa04350; PMID:26893264
Fibroblast-like cell	Myeloid cell	BMP4	BMPR1A_ACVR2A	6.55703e-05	0	BMP4_BMPR1A_ACVR2A	BMP4 - (BMPR1A+ACVR2A)	BMP	Secreted Signaling	KEGG: hsa04350; PMID:26893264
Endo	Fibroblast-like cell	BMP4	BMPR1A_ACVR2A	1.01742e-06	0	BMP4_BMPR1A_ACVR2A	BMP4 - (BMPR1A+ACVR2A)	BMP	Secreted Signaling	KEGG: hsa04350; PMID:26893264
FAP	Fibroblast-like cell	BMP4	BMPR1A_ACVR2A	0.000693482	0	BMP4_BMPR1A_ACVR2A	BMP4 - (BMPR1A+ACVR2A)	BMP	Secreted Signaling	KEGG: hsa04350; PMID:26893264
MuSC	Fibroblast-like cell	BMP4	BMPR1A_ACVR2A	0.00078185	0	BMP4_BMPR1A_ACVR2A	BMP4 - (BMPR1A+ACVR2A)	BMP	Secreted Signaling	KEGG: hsa04350; PMID:26893264
Pericyte	Fibroblast-like cell	BMP4	BMPR1A_ACVR2A	1.24507e-05	0	BMP4_BMPR1A_ACVR2A	BMP4 - (BMPR1A+ACVR2A)	BMP	Secreted Signaling	KEGG: hsa04350; PMID:26893264
Fibroblast-like cell	Fibroblast-like cell	BMP4	BMPR1A_ACVR2A	0.000324079	0	BMP4_BMPR1A_ACVR2A	BMP4 - (BMPR1A+ACVR2A)	BMP	Secreted Signaling	KEGG: hsa04350; PMID:26893264
Endo	Type I	BMP4	BMPR1A_ACVR2A	2.97832e-06	0	BMP4_BMPR1A_ACVR2A	BMP4 - (BMPR1A+ACVR2A)	BMP	Secreted Signaling	KEGG: hsa04350; PMID:26893264
FAP	Type I	BMP4	BMPR1A_ACVR2A	0.00202726	0	BMP4_BMPR1A_ACVR2A	BMP4 - (BMPR1A+ACVR2A)	BMP	Secreted Signaling	KEGG: hsa04350; PMID:26893264
MuSC	Type I	BMP4	BMPR1A_ACVR2A	0.00228511	0	BMP4_BMPR1A_ACVR2A	BMP4 - (BMPR1A+ACVR2A)	BMP	Secreted Signaling	KEGG: hsa04350; PMID:26893264
Pericyte	Type I	BMP4	BMPR1A_ACVR2A	3.64463e-05	0	BMP4_BMPR1A_ACVR2A	BMP4 - (BMPR1A+ACVR2A)	BMP	Secreted Signaling	KEGG: hsa04350; PMID:26893264
Fibroblast-like cell	Type I	BMP4	BMPR1A_ACVR2A	0.000948071	0	BMP4_BMPR1A_ACVR2A	BMP4 - (BMPR1A+ACVR2A)	BMP	Secreted Signaling	KEGG: hsa04350; PMID:26893264
Endo	Type II	BMP4	BMPR1A_ACVR2A	1.97738e-06	0	BMP4_BMPR1A_ACVR2A	BMP4 - (BMPR1A+ACVR2A)	BMP	Secreted Signaling	KEGG: hsa04350; PMID:26893264
FAP	Type II	BMP4	BMPR1A_ACVR2A	0.00134695	0	BMP4_BMPR1A_ACVR2A	BMP4 - (BMPR1A+ACVR2A)	BMP	Secreted Signaling	KEGG: hsa04350; PMID:26893264
MuSC	Type II	BMP4	BMPR1A_ACVR2A	0.00151844	0	BMP4_BMPR1A_ACVR2A	BMP4 - (BMPR1A+ACVR2A)	BMP	Secreted Signaling	KEGG: hsa04350; PMID:26893264
Pericyte	Type II	BMP4	BMPR1A_ACVR2A	2.4198e-05	0	BMP4_BMPR1A_ACVR2A	BMP4 - (BMPR1A+ACVR2A)	BMP	Secreted Signaling	KEGG: hsa04350; PMID:26893264
Fibroblast-like cell	Type II	BMP4	BMPR1A_ACVR2A	0.00062967	0	BMP4_BMPR1A_ACVR2A	BMP4 - (BMPR1A+ACVR2A)	BMP	Secreted Signaling	KEGG: hsa04350; PMID:26893264
Endo	Adipocyte	BMP4	BMPR1A_BMPR2	6.59999e-06	0	BMP4_BMPR1A_BMPR2	BMP4 - (BMPR1A+BMPR2)	BMP	Secreted Signaling	KEGG: hsa04350; PMID:26893264
FAP	Adipocyte	BMP4	BMPR1A_BMPR2	0.00448036	0	BMP4_BMPR1A_BMPR2	BMP4 - (BMPR1A+BMPR2)	BMP	Secreted Signaling	KEGG: hsa04350; PMID:26893264
MuSC	Adipocyte	BMP4	BMPR1A_BMPR2	0.00504821	0	BMP4_BMPR1A_BMPR2	BMP4 - (BMPR1A+BMPR2)	BMP	Secreted Signaling	KEGG: hsa04350; PMID:26893264
Pericyte	Adipocyte	BMP4	BMPR1A_BMPR2	8.07617e-05	0	BMP4_BMPR1A_BMPR2	BMP4 - (BMPR1A+BMPR2)	BMP	Secreted Signaling	KEGG: hsa04350; PMID:26893264
Fibroblast-like cell	Adipocyte	BMP4	BMPR1A_BMPR2	0.00209826	0	BMP4_BMPR1A_BMPR2	BMP4 - (BMPR1A+BMPR2)	BMP	Secreted Signaling	KEGG: hsa04350; PMID:26893264
Endo	FAP	BMP4	BMPR1A_BMPR2	2.52365e-06	0	BMP4_BMPR1A_BMPR2	BMP4 - (BMPR1A+BMPR2)	BMP	Secreted Signaling	KEGG: hsa04350; PMID:26893264
FAP	FAP	BMP4	BMPR1A_BMPR2	0.00171806	0	BMP4_BMPR1A_BMPR2	BMP4 - (BMPR1A+BMPR2)	BMP	Secreted Signaling	KEGG: hsa04350; PMID:26893264
MuSC	FAP	BMP4	BMPR1A_BMPR2	0.00193663	0	BMP4_BMPR1A_BMPR2	BMP4 - (BMPR1A+BMPR2)	BMP	Secreted Signaling	KEGG: hsa04350; PMID:26893264
Pericyte	FAP	BMP4	BMPR1A_BMPR2	3.08826e-05	0	BMP4_BMPR1A_BMPR2	BMP4 - (BMPR1A+BMPR2)	BMP	Secreted Signaling	KEGG: hsa04350; PMID:26893264
Fibroblast-like cell	FAP	BMP4	BMPR1A_BMPR2	0.000803401	0	BMP4_BMPR1A_BMPR2	BMP4 - (BMPR1A+BMPR2)	BMP	Secreted Signaling	KEGG: hsa04350; PMID:26893264
Endo	Lymphocyte	BMP4	BMPR1A_BMPR2	5.76168e-07	0	BMP4_BMPR1A_BMPR2	BMP4 - (BMPR1A+BMPR2)	BMP	Secreted Signaling	KEGG: hsa04350; PMID:26893264
FAP	Lymphocyte	BMP4	BMPR1A_BMPR2	0.000392882	0	BMP4_BMPR1A_BMPR2	BMP4 - (BMPR1A+BMPR2)	BMP	Secreted Signaling	KEGG: hsa04350; PMID:26893264
MuSC	Lymphocyte	BMP4	BMPR1A_BMPR2	0.000442972	0	BMP4_BMPR1A_BMPR2	BMP4 - (BMPR1A+BMPR2)	BMP	Secreted Signaling	KEGG: hsa04350; PMID:26893264
Pericyte	Lymphocyte	BMP4	BMPR1A_BMPR2	7.05092e-06	0	BMP4_BMPR1A_BMPR2	BMP4 - (BMPR1A+BMPR2)	BMP	Secreted Signaling	KEGG: hsa04350; PMID:26893264
Fibroblast-like cell	Lymphocyte	BMP4	BMPR1A_BMPR2	0.000183563	0	BMP4_BMPR1A_BMPR2	BMP4 - (BMPR1A+BMPR2)	BMP	Secreted Signaling	KEGG: hsa04350; PMID:26893264
Endo	MuSC	BMP4	BMPR1A_BMPR2	1.88671e-06	0	BMP4_BMPR1A_BMPR2	BMP4 - (BMPR1A+BMPR2)	BMP	Secreted Signaling	KEGG: hsa04350; PMID:26893264
FAP	MuSC	BMP4	BMPR1A_BMPR2	0.00128506	0	BMP4_BMPR1A_BMPR2	BMP4 - (BMPR1A+BMPR2)	BMP	Secreted Signaling	KEGG: hsa04350; PMID:26893264
MuSC	MuSC	BMP4	BMPR1A_BMPR2	0.00144866	0	BMP4_BMPR1A_BMPR2	BMP4 - (BMPR1A+BMPR2)	BMP	Secreted Signaling	KEGG: hsa04350; PMID:26893264
Pericyte	MuSC	BMP4	BMPR1A_BMPR2	2.30883e-05	0	BMP4_BMPR1A_BMPR2	BMP4 - (BMPR1A+BMPR2)	BMP	Secreted Signaling	KEGG: hsa04350; PMID:26893264
Fibroblast-like cell	MuSC	BMP4	BMPR1A_BMPR2	0.000600769	0	BMP4_BMPR1A_BMPR2	BMP4 - (BMPR1A+BMPR2)	BMP	Secreted Signaling	KEGG: hsa04350; PMID:26893264
Endo	Myeloid cell	BMP4	BMPR1A_BMPR2	5.47994e-07	0	BMP4_BMPR1A_BMPR2	BMP4 - (BMPR1A+BMPR2)	BMP	Secreted Signaling	KEGG: hsa04350; PMID:26893264
FAP	Myeloid cell	BMP4	BMPR1A_BMPR2	0.000373677	0	BMP4_BMPR1A_BMPR2	BMP4 - (BMPR1A+BMPR2)	BMP	Secreted Signaling	KEGG: hsa04350; PMID:26893264
MuSC	Myeloid cell	BMP4	BMPR1A_BMPR2	0.00042132	0	BMP4_BMPR1A_BMPR2	BMP4 - (BMPR1A+BMPR2)	BMP	Secreted Signaling	KEGG: hsa04350; PMID:26893264
Pericyte	Myeloid cell	BMP4	BMPR1A_BMPR2	6.70614e-06	0	BMP4_BMPR1A_BMPR2	BMP4 - (BMPR1A+BMPR2)	BMP	Secreted Signaling	KEGG: hsa04350; PMID:26893264
Fibroblast-like cell	Myeloid cell	BMP4	BMPR1A_BMPR2	0.000174588	0	BMP4_BMPR1A_BMPR2	BMP4 - (BMPR1A+BMPR2)	BMP	Secreted Signaling	KEGG: hsa04350; PMID:26893264
Endo	Pericyte	BMP4	BMPR1A_BMPR2	2.01544e-06	0	BMP4_BMPR1A_BMPR2	BMP4 - (BMPR1A+BMPR2)	BMP	Secreted Signaling	KEGG: hsa04350; PMID:26893264
FAP	Pericyte	BMP4	BMPR1A_BMPR2	0.00137249	0	BMP4_BMPR1A_BMPR2	BMP4 - (BMPR1A+BMPR2)	BMP	Secreted Signaling	KEGG: hsa04350; PMID:26893264
MuSC	Pericyte	BMP4	BMPR1A_BMPR2	0.00154718	0	BMP4_BMPR1A_BMPR2	BMP4 - (BMPR1A+BMPR2)	BMP	Secreted Signaling	KEGG: hsa04350; PMID:26893264
Pericyte	Pericyte	BMP4	BMPR1A_BMPR2	2.46635e-05	0	BMP4_BMPR1A_BMPR2	BMP4 - (BMPR1A+BMPR2)	BMP	Secreted Signaling	KEGG: hsa04350; PMID:26893264
Fibroblast-like cell	Pericyte	BMP4	BMPR1A_BMPR2	0.000641704	0	BMP4_BMPR1A_BMPR2	BMP4 - (BMPR1A+BMPR2)	BMP	Secreted Signaling	KEGG: hsa04350; PMID:26893264
Endo	Schwann cell	BMP4	BMPR1A_BMPR2	1.17662e-06	0	BMP4_BMPR1A_BMPR2	BMP4 - (BMPR1A+BMPR2)	BMP	Secreted Signaling	KEGG: hsa04350; PMID:26893264
FAP	Schwann cell	BMP4	BMPR1A_BMPR2	0.00080192	0	BMP4_BMPR1A_BMPR2	BMP4 - (BMPR1A+BMPR2)	BMP	Secreted Signaling	KEGG: hsa04350; PMID:26893264
MuSC	Schwann cell	BMP4	BMPR1A_BMPR2	0.000904093	0	BMP4_BMPR1A_BMPR2	BMP4 - (BMPR1A+BMPR2)	BMP	Secreted Signaling	KEGG: hsa04350; PMID:26893264
Pericyte	Schwann cell	BMP4	BMPR1A_BMPR2	1.43989e-05	0	BMP4_BMPR1A_BMPR2	BMP4 - (BMPR1A+BMPR2)	BMP	Secreted Signaling	KEGG: hsa04350; PMID:26893264
Fibroblast-like cell	Schwann cell	BMP4	BMPR1A_BMPR2	0.000374774	0	BMP4_BMPR1A_BMPR2	BMP4 - (BMPR1A+BMPR2)	BMP	Secreted Signaling	KEGG: hsa04350; PMID:26893264
Endo	SMC	BMP4	BMPR1A_BMPR2	1.25838e-06	0	BMP4_BMPR1A_BMPR2	BMP4 - (BMPR1A+BMPR2)	BMP	Secreted Signaling	KEGG: hsa04350; PMID:26893264
FAP	SMC	BMP4	BMPR1A_BMPR2	0.000857573	0	BMP4_BMPR1A_BMPR2	BMP4 - (BMPR1A+BMPR2)	BMP	Secreted Signaling	KEGG: hsa04350; PMID:26893264
MuSC	SMC	BMP4	BMPR1A_BMPR2	0.000966826	0	BMP4_BMPR1A_BMPR2	BMP4 - (BMPR1A+BMPR2)	BMP	Secreted Signaling	KEGG: hsa04350; PMID:26893264
Pericyte	SMC	BMP4	BMPR1A_BMPR2	1.53994e-05	0	BMP4_BMPR1A_BMPR2	BMP4 - (BMPR1A+BMPR2)	BMP	Secreted Signaling	KEGG: hsa04350; PMID:26893264
Fibroblast-like cell	SMC	BMP4	BMPR1A_BMPR2	0.0004008	0	BMP4_BMPR1A_BMPR2	BMP4 - (BMPR1A+BMPR2)	BMP	Secreted Signaling	KEGG: hsa04350; PMID:26893264
Endo	Fibroblast-like cell	BMP4	BMPR1A_BMPR2	2.1077e-06	0	BMP4_BMPR1A_BMPR2	BMP4 - (BMPR1A+BMPR2)	BMP	Secreted Signaling	KEGG: hsa04350; PMID:26893264
FAP	Fibroblast-like cell	BMP4	BMPR1A_BMPR2	0.00143534	0	BMP4_BMPR1A_BMPR2	BMP4 - (BMPR1A+BMPR2)	BMP	Secreted Signaling	KEGG: hsa04350; PMID:26893264
MuSC	Fibroblast-like cell	BMP4	BMPR1A_BMPR2	0.00161802	0	BMP4_BMPR1A_BMPR2	BMP4 - (BMPR1A+BMPR2)	BMP	Secreted Signaling	KEGG: hsa04350; PMID:26893264
Pericyte	Fibroblast-like cell	BMP4	BMPR1A_BMPR2	2.57926e-05	0	BMP4_BMPR1A_BMPR2	BMP4 - (BMPR1A+BMPR2)	BMP	Secreted Signaling	KEGG: hsa04350; PMID:26893264
Fibroblast-like cell	Fibroblast-like cell	BMP4	BMPR1A_BMPR2	0.000671083	0	BMP4_BMPR1A_BMPR2	BMP4 - (BMPR1A+BMPR2)	BMP	Secreted Signaling	KEGG: hsa04350; PMID:26893264
Endo	Type I	BMP4	BMPR1A_BMPR2	7.37474e-06	0	BMP4_BMPR1A_BMPR2	BMP4 - (BMPR1A+BMPR2)	BMP	Secreted Signaling	KEGG: hsa04350; PMID:26893264
FAP	Type I	BMP4	BMPR1A_BMPR2	0.00500342	0	BMP4_BMPR1A_BMPR2	BMP4 - (BMPR1A+BMPR2)	BMP	Secreted Signaling	KEGG: hsa04350; PMID:26893264
MuSC	Type I	BMP4	BMPR1A_BMPR2	0.00563708	0	BMP4_BMPR1A_BMPR2	BMP4 - (BMPR1A+BMPR2)	BMP	Secreted Signaling	KEGG: hsa04350; PMID:26893264
Pericyte	Type I	BMP4	BMPR1A_BMPR2	9.0241e-05	0	BMP4_BMPR1A_BMPR2	BMP4 - (BMPR1A+BMPR2)	BMP	Secreted Signaling	KEGG: hsa04350; PMID:26893264
Fibroblast-like cell	Type I	BMP4	BMPR1A_BMPR2	0.00234393	0	BMP4_BMPR1A_BMPR2	BMP4 - (BMPR1A+BMPR2)	BMP	Secreted Signaling	KEGG: hsa04350; PMID:26893264
Endo	Type II	BMP4	BMPR1A_BMPR2	6.16995e-06	0	BMP4_BMPR1A_BMPR2	BMP4 - (BMPR1A+BMPR2)	BMP	Secreted Signaling	KEGG: hsa04350; PMID:26893264
FAP	Type II	BMP4	BMPR1A_BMPR2	0.00418973	0	BMP4_BMPR1A_BMPR2	BMP4 - (BMPR1A+BMPR2)	BMP	Secreted Signaling	KEGG: hsa04350; PMID:26893264
MuSC	Type II	BMP4	BMPR1A_BMPR2	0.00472096	0	BMP4_BMPR1A_BMPR2	BMP4 - (BMPR1A+BMPR2)	BMP	Secreted Signaling	KEGG: hsa04350; PMID:26893264
Pericyte	Type II	BMP4	BMPR1A_BMPR2	7.54998e-05	0	BMP4_BMPR1A_BMPR2	BMP4 - (BMPR1A+BMPR2)	BMP	Secreted Signaling	KEGG: hsa04350; PMID:26893264
Fibroblast-like cell	Type II	BMP4	BMPR1A_BMPR2	0.00196183	0	BMP4_BMPR1A_BMPR2	BMP4 - (BMPR1A+BMPR2)	BMP	Secreted Signaling	KEGG: hsa04350; PMID:26893264
Endo	Type I	BMP4	BMPR1B_ACVR2A	8.50719e-07	0	BMP4_BMPR1B_ACVR2A	BMP4 - (BMPR1B+ACVR2A)	BMP	Secreted Signaling	KEGG: hsa04350; PMID:26893264
FAP	Type I	BMP4	BMPR1B_ACVR2A	0.000579979	0	BMP4_BMPR1B_ACVR2A	BMP4 - (BMPR1B+ACVR2A)	BMP	Secreted Signaling	KEGG: hsa04350; PMID:26893264
MuSC	Type I	BMP4	BMPR1B_ACVR2A	0.000653904	0	BMP4_BMPR1B_ACVR2A	BMP4 - (BMPR1B+ACVR2A)	BMP	Secreted Signaling	KEGG: hsa04350; PMID:26893264
Pericyte	Type I	BMP4	BMPR1B_ACVR2A	1.04107e-05	0	BMP4_BMPR1B_ACVR2A	BMP4 - (BMPR1B+ACVR2A)	BMP	Secreted Signaling	KEGG: hsa04350; PMID:26893264
Fibroblast-like cell	Type I	BMP4	BMPR1B_ACVR2A	0.000271007	0	BMP4_BMPR1B_ACVR2A	BMP4 - (BMPR1B+ACVR2A)	BMP	Secreted Signaling	KEGG: hsa04350; PMID:26893264
Endo	Type II	BMP4	BMPR1B_ACVR2A	6.17069e-07	0	BMP4_BMPR1B_ACVR2A	BMP4 - (BMPR1B+ACVR2A)	BMP	Secreted Signaling	KEGG: hsa04350; PMID:26893264
FAP	Type II	BMP4	BMPR1B_ACVR2A	0.00042076	0	BMP4_BMPR1B_ACVR2A	BMP4 - (BMPR1B+ACVR2A)	BMP	Secreted Signaling	KEGG: hsa04350; PMID:26893264
MuSC	Type II	BMP4	BMPR1B_ACVR2A	0.000474403	0	BMP4_BMPR1B_ACVR2A	BMP4 - (BMPR1B+ACVR2A)	BMP	Secreted Signaling	KEGG: hsa04350; PMID:26893264
Pericyte	Type II	BMP4	BMPR1B_ACVR2A	7.55144e-06	0	BMP4_BMPR1B_ACVR2A	BMP4 - (BMPR1B+ACVR2A)	BMP	Secreted Signaling	KEGG: hsa04350; PMID:26893264
Fibroblast-like cell	Type II	BMP4	BMPR1B_ACVR2A	0.000196591	0	BMP4_BMPR1B_ACVR2A	BMP4 - (BMPR1B+ACVR2A)	BMP	Secreted Signaling	KEGG: hsa04350; PMID:26893264
Endo	Schwann cell	BMP4	BMPR1B_BMPR2	1.32475e-06	0	BMP4_BMPR1B_BMPR2	BMP4 - (BMPR1B+BMPR2)	BMP	Secreted Signaling	KEGG: hsa04350; PMID:26893264
FAP	Schwann cell	BMP4	BMPR1B_BMPR2	0.000902771	0	BMP4_BMPR1B_BMPR2	BMP4 - (BMPR1B+BMPR2)	BMP	Secreted Signaling	KEGG: hsa04350; PMID:26893264
MuSC	Schwann cell	BMP4	BMPR1B_BMPR2	0.00101777	0	BMP4_BMPR1B_BMPR2	BMP4 - (BMPR1B+BMPR2)	BMP	Secreted Signaling	KEGG: hsa04350; PMID:26893264
Pericyte	Schwann cell	BMP4	BMPR1B_BMPR2	1.62116e-05	0	BMP4_BMPR1B_BMPR2	BMP4 - (BMPR1B+BMPR2)	BMP	Secreted Signaling	KEGG: hsa04350; PMID:26893264
Fibroblast-like cell	Schwann cell	BMP4	BMPR1B_BMPR2	0.000421933	0	BMP4_BMPR1B_BMPR2	BMP4 - (BMPR1B+BMPR2)	BMP	Secreted Signaling	KEGG: hsa04350; PMID:26893264
Endo	Type I	BMP4	BMPR1B_BMPR2	2.10651e-06	0	BMP4_BMPR1B_BMPR2	BMP4 - (BMPR1B+BMPR2)	BMP	Secreted Signaling	KEGG: hsa04350; PMID:26893264
FAP	Type I	BMP4	BMPR1B_BMPR2	0.00143477	0	BMP4_BMPR1B_BMPR2	BMP4 - (BMPR1B+BMPR2)	BMP	Secreted Signaling	KEGG: hsa04350; PMID:26893264
MuSC	Type I	BMP4	BMPR1B_BMPR2	0.00161742	0	BMP4_BMPR1B_BMPR2	BMP4 - (BMPR1B+BMPR2)	BMP	Secreted Signaling	KEGG: hsa04350; PMID:26893264
Pericyte	Type I	BMP4	BMPR1B_BMPR2	2.57781e-05	0	BMP4_BMPR1B_BMPR2	BMP4 - (BMPR1B+BMPR2)	BMP	Secreted Signaling	KEGG: hsa04350; PMID:26893264
Fibroblast-like cell	Type I	BMP4	BMPR1B_BMPR2	0.000670758	0	BMP4_BMPR1B_BMPR2	BMP4 - (BMPR1B+BMPR2)	BMP	Secreted Signaling	KEGG: hsa04350; PMID:26893264
Endo	Type II	BMP4	BMPR1B_BMPR2	1.92542e-06	0	BMP4_BMPR1B_BMPR2	BMP4 - (BMPR1B+BMPR2)	BMP	Secreted Signaling	KEGG: hsa04350; PMID:26893264
FAP	Type II	BMP4	BMPR1B_BMPR2	0.0013116	0	BMP4_BMPR1B_BMPR2	BMP4 - (BMPR1B+BMPR2)	BMP	Secreted Signaling	KEGG: hsa04350; PMID:26893264
MuSC	Type II	BMP4	BMPR1B_BMPR2	0.0014786	0	BMP4_BMPR1B_BMPR2	BMP4 - (BMPR1B+BMPR2)	BMP	Secreted Signaling	KEGG: hsa04350; PMID:26893264
Pericyte	Type II	BMP4	BMPR1B_BMPR2	2.35621e-05	0	BMP4_BMPR1B_BMPR2	BMP4 - (BMPR1B+BMPR2)	BMP	Secreted Signaling	KEGG: hsa04350; PMID:26893264
Fibroblast-like cell	Type II	BMP4	BMPR1B_BMPR2	0.000613134	0	BMP4_BMPR1B_BMPR2	BMP4 - (BMPR1B+BMPR2)	BMP	Secreted Signaling	KEGG: hsa04350; PMID:26893264
FAP	Adipocyte	BMP5	ACVR1_ACVR2A	0.00124195	0	BMP5_ACVR1_ACVR2A	BMP5 - (ACVR1+ACVR2A)	BMP	Secreted Signaling	KEGG: hsa04350; PMID:26893264
Pericyte	Adipocyte	BMP5	ACVR1_ACVR2A	0.00159204	0	BMP5_ACVR1_ACVR2A	BMP5 - (ACVR1+ACVR2A)	BMP	Secreted Signaling	KEGG: hsa04350; PMID:26893264
SMC	Adipocyte	BMP5	ACVR1_ACVR2A	0.00118002	0	BMP5_ACVR1_ACVR2A	BMP5 - (ACVR1+ACVR2A)	BMP	Secreted Signaling	KEGG: hsa04350; PMID:26893264
Fibroblast-like cell	Adipocyte	BMP5	ACVR1_ACVR2A	0.000916788	0	BMP5_ACVR1_ACVR2A	BMP5 - (ACVR1+ACVR2A)	BMP	Secreted Signaling	KEGG: hsa04350; PMID:26893264
FAP	FAP	BMP5	ACVR1_ACVR2A	0.00181507	0	BMP5_ACVR1_ACVR2A	BMP5 - (ACVR1+ACVR2A)	BMP	Secreted Signaling	KEGG: hsa04350; PMID:26893264
Pericyte	FAP	BMP5	ACVR1_ACVR2A	0.00232603	0	BMP5_ACVR1_ACVR2A	BMP5 - (ACVR1+ACVR2A)	BMP	Secreted Signaling	KEGG: hsa04350; PMID:26893264
SMC	FAP	BMP5	ACVR1_ACVR2A	0.00172465	0	BMP5_ACVR1_ACVR2A	BMP5 - (ACVR1+ACVR2A)	BMP	Secreted Signaling	KEGG: hsa04350; PMID:26893264
Fibroblast-like cell	FAP	BMP5	ACVR1_ACVR2A	0.00134013	0	BMP5_ACVR1_ACVR2A	BMP5 - (ACVR1+ACVR2A)	BMP	Secreted Signaling	KEGG: hsa04350; PMID:26893264
FAP	Myeloid cell	BMP5	ACVR1_ACVR2A	0.000750509	0	BMP5_ACVR1_ACVR2A	BMP5 - (ACVR1+ACVR2A)	BMP	Secreted Signaling	KEGG: hsa04350; PMID:26893264
Pericyte	Myeloid cell	BMP5	ACVR1_ACVR2A	0.000962254	0	BMP5_ACVR1_ACVR2A	BMP5 - (ACVR1+ACVR2A)	BMP	Secreted Signaling	KEGG: hsa04350; PMID:26893264
SMC	Myeloid cell	BMP5	ACVR1_ACVR2A	0.000713063	0	BMP5_ACVR1_ACVR2A	BMP5 - (ACVR1+ACVR2A)	BMP	Secreted Signaling	KEGG: hsa04350; PMID:26893264
Fibroblast-like cell	Myeloid cell	BMP5	ACVR1_ACVR2A	0.000553943	0	BMP5_ACVR1_ACVR2A	BMP5 - (ACVR1+ACVR2A)	BMP	Secreted Signaling	KEGG: hsa04350; PMID:26893264
FAP	Fibroblast-like cell	BMP5	ACVR1_ACVR2A	0.00162621	0	BMP5_ACVR1_ACVR2A	BMP5 - (ACVR1+ACVR2A)	BMP	Secreted Signaling	KEGG: hsa04350; PMID:26893264
Pericyte	Fibroblast-like cell	BMP5	ACVR1_ACVR2A	0.00208415	0	BMP5_ACVR1_ACVR2A	BMP5 - (ACVR1+ACVR2A)	BMP	Secreted Signaling	KEGG: hsa04350; PMID:26893264
SMC	Fibroblast-like cell	BMP5	ACVR1_ACVR2A	0.00154518	0	BMP5_ACVR1_ACVR2A	BMP5 - (ACVR1+ACVR2A)	BMP	Secreted Signaling	KEGG: hsa04350; PMID:26893264
Fibroblast-like cell	Fibroblast-like cell	BMP5	ACVR1_ACVR2A	0.00120063	0	BMP5_ACVR1_ACVR2A	BMP5 - (ACVR1+ACVR2A)	BMP	Secreted Signaling	KEGG: hsa04350; PMID:26893264
FAP	Type I	BMP5	ACVR1_ACVR2A	0.00342255	0	BMP5_ACVR1_ACVR2A	BMP5 - (ACVR1+ACVR2A)	BMP	Secreted Signaling	KEGG: hsa04350; PMID:26893264
Pericyte	Type I	BMP5	ACVR1_ACVR2A	0.00438351	0	BMP5_ACVR1_ACVR2A	BMP5 - (ACVR1+ACVR2A)	BMP	Secreted Signaling	KEGG: hsa04350; PMID:26893264
SMC	Type I	BMP5	ACVR1_ACVR2A	0.00325235	0	BMP5_ACVR1_ACVR2A	BMP5 - (ACVR1+ACVR2A)	BMP	Secreted Signaling	KEGG: hsa04350; PMID:26893264
Fibroblast-like cell	Type I	BMP5	ACVR1_ACVR2A	0.002528	0	BMP5_ACVR1_ACVR2A	BMP5 - (ACVR1+ACVR2A)	BMP	Secreted Signaling	KEGG: hsa04350; PMID:26893264
FAP	Type II	BMP5	ACVR1_ACVR2A	0.00262986	0	BMP5_ACVR1_ACVR2A	BMP5 - (ACVR1+ACVR2A)	BMP	Secreted Signaling	KEGG: hsa04350; PMID:26893264
Pericyte	Type II	BMP5	ACVR1_ACVR2A	0.00336931	0	BMP5_ACVR1_ACVR2A	BMP5 - (ACVR1+ACVR2A)	BMP	Secreted Signaling	KEGG: hsa04350; PMID:26893264
SMC	Type II	BMP5	ACVR1_ACVR2A	0.00249895	0	BMP5_ACVR1_ACVR2A	BMP5 - (ACVR1+ACVR2A)	BMP	Secreted Signaling	KEGG: hsa04350; PMID:26893264
Fibroblast-like cell	Type II	BMP5	ACVR1_ACVR2A	0.00194207	0	BMP5_ACVR1_ACVR2A	BMP5 - (ACVR1+ACVR2A)	BMP	Secreted Signaling	KEGG: hsa04350; PMID:26893264
FAP	Adipocyte	BMP5	ACVR1_BMPR2	0.00476797	0	BMP5_ACVR1_BMPR2	BMP5 - (ACVR1+BMPR2)	BMP	Secreted Signaling	KEGG: hsa04350; PMID:26893264
Pericyte	Adipocyte	BMP5	ACVR1_BMPR2	0.00610341	0	BMP5_ACVR1_BMPR2	BMP5 - (ACVR1+BMPR2)	BMP	Secreted Signaling	KEGG: hsa04350; PMID:26893264
SMC	Adipocyte	BMP5	ACVR1_BMPR2	0.00453128	0	BMP5_ACVR1_BMPR2	BMP5 - (ACVR1+BMPR2)	BMP	Secreted Signaling	KEGG: hsa04350; PMID:26893264
Fibroblast-like cell	Adipocyte	BMP5	ACVR1_BMPR2	0.00352308	0	BMP5_ACVR1_BMPR2	BMP5 - (ACVR1+BMPR2)	BMP	Secreted Signaling	KEGG: hsa04350; PMID:26893264
FAP	FAP	BMP5	ACVR1_BMPR2	0.00418413	0	BMP5_ACVR1_BMPR2	BMP5 - (ACVR1+BMPR2)	BMP	Secreted Signaling	KEGG: hsa04350; PMID:26893264
Pericyte	FAP	BMP5	ACVR1_BMPR2	0.00535645	0	BMP5_ACVR1_BMPR2	BMP5 - (ACVR1+BMPR2)	BMP	Secreted Signaling	KEGG: hsa04350; PMID:26893264
SMC	FAP	BMP5	ACVR1_BMPR2	0.00397637	0	BMP5_ACVR1_BMPR2	BMP5 - (ACVR1+BMPR2)	BMP	Secreted Signaling	KEGG: hsa04350; PMID:26893264
Fibroblast-like cell	FAP	BMP5	ACVR1_BMPR2	0.00309152	0	BMP5_ACVR1_BMPR2	BMP5 - (ACVR1+BMPR2)	BMP	Secreted Signaling	KEGG: hsa04350; PMID:26893264
FAP	MuSC	BMP5	ACVR1_BMPR2	0.0014497	0	BMP5_ACVR1_BMPR2	BMP5 - (ACVR1+BMPR2)	BMP	Secreted Signaling	KEGG: hsa04350; PMID:26893264
Pericyte	MuSC	BMP5	ACVR1_BMPR2	0.00185808	0	BMP5_ACVR1_BMPR2	BMP5 - (ACVR1+BMPR2)	BMP	Secreted Signaling	KEGG: hsa04350; PMID:26893264
SMC	MuSC	BMP5	ACVR1_BMPR2	0.00137745	0	BMP5_ACVR1_BMPR2	BMP5 - (ACVR1+BMPR2)	BMP	Secreted Signaling	KEGG: hsa04350; PMID:26893264
Fibroblast-like cell	MuSC	BMP5	ACVR1_BMPR2	0.00107026	0	BMP5_ACVR1_BMPR2	BMP5 - (ACVR1+BMPR2)	BMP	Secreted Signaling	KEGG: hsa04350; PMID:26893264
FAP	Myeloid cell	BMP5	ACVR1_BMPR2	0.00199578	0	BMP5_ACVR1_BMPR2	BMP5 - (ACVR1+BMPR2)	BMP	Secreted Signaling	KEGG: hsa04350; PMID:26893264
Pericyte	Myeloid cell	BMP5	ACVR1_BMPR2	0.00255757	0	BMP5_ACVR1_BMPR2	BMP5 - (ACVR1+BMPR2)	BMP	Secreted Signaling	KEGG: hsa04350; PMID:26893264
SMC	Myeloid cell	BMP5	ACVR1_BMPR2	0.00189637	0	BMP5_ACVR1_BMPR2	BMP5 - (ACVR1+BMPR2)	BMP	Secreted Signaling	KEGG: hsa04350; PMID:26893264
Fibroblast-like cell	Myeloid cell	BMP5	ACVR1_BMPR2	0.00147359	0	BMP5_ACVR1_BMPR2	BMP5 - (ACVR1+BMPR2)	BMP	Secreted Signaling	KEGG: hsa04350; PMID:26893264
FAP	Fibroblast-like cell	BMP5	ACVR1_BMPR2	0.00336178	0	BMP5_ACVR1_BMPR2	BMP5 - (ACVR1+BMPR2)	BMP	Secreted Signaling	KEGG: hsa04350; PMID:26893264
Pericyte	Fibroblast-like cell	BMP5	ACVR1_BMPR2	0.00430515	0	BMP5_ACVR1_BMPR2	BMP5 - (ACVR1+BMPR2)	BMP	Secreted Signaling	KEGG: hsa04350; PMID:26893264
SMC	Fibroblast-like cell	BMP5	ACVR1_BMPR2	0.00319467	0	BMP5_ACVR1_BMPR2	BMP5 - (ACVR1+BMPR2)	BMP	Secreted Signaling	KEGG: hsa04350; PMID:26893264
Fibroblast-like cell	Fibroblast-like cell	BMP5	ACVR1_BMPR2	0.00248333	0	BMP5_ACVR1_BMPR2	BMP5 - (ACVR1+BMPR2)	BMP	Secreted Signaling	KEGG: hsa04350; PMID:26893264
FAP	Type I	BMP5	ACVR1_BMPR2	0.00842815	0	BMP5_ACVR1_BMPR2	BMP5 - (ACVR1+BMPR2)	BMP	Secreted Signaling	KEGG: hsa04350; PMID:26893264
Pericyte	Type I	BMP5	ACVR1_BMPR2	0.010773	0	BMP5_ACVR1_BMPR2	BMP5 - (ACVR1+BMPR2)	BMP	Secreted Signaling	KEGG: hsa04350; PMID:26893264
SMC	Type I	BMP5	ACVR1_BMPR2	0.0080117	0	BMP5_ACVR1_BMPR2	BMP5 - (ACVR1+BMPR2)	BMP	Secreted Signaling	KEGG: hsa04350; PMID:26893264
Fibroblast-like cell	Type I	BMP5	ACVR1_BMPR2	0.00623393	0	BMP5_ACVR1_BMPR2	BMP5 - (ACVR1+BMPR2)	BMP	Secreted Signaling	KEGG: hsa04350; PMID:26893264
FAP	Type II	BMP5	ACVR1_BMPR2	0.008156	0	BMP5_ACVR1_BMPR2	BMP5 - (ACVR1+BMPR2)	BMP	Secreted Signaling	KEGG: hsa04350; PMID:26893264
Pericyte	Type II	BMP5	ACVR1_BMPR2	0.0104262	0	BMP5_ACVR1_BMPR2	BMP5 - (ACVR1+BMPR2)	BMP	Secreted Signaling	KEGG: hsa04350; PMID:26893264
SMC	Type II	BMP5	ACVR1_BMPR2	0.00775287	0	BMP5_ACVR1_BMPR2	BMP5 - (ACVR1+BMPR2)	BMP	Secreted Signaling	KEGG: hsa04350; PMID:26893264
Fibroblast-like cell	Type II	BMP5	ACVR1_BMPR2	0.00603221	0	BMP5_ACVR1_BMPR2	BMP5 - (ACVR1+BMPR2)	BMP	Secreted Signaling	KEGG: hsa04350; PMID:26893264
FAP	Adipocyte	BMP5	BMPR1A_ACVR2A	0.00286918	0	BMP5_BMPR1A_ACVR2A	BMP5 - (BMPR1A+ACVR2A)	BMP	Secreted Signaling	KEGG: hsa04350; PMID:26893264
Pericyte	Adipocyte	BMP5	BMPR1A_ACVR2A	0.00367559	0	BMP5_BMPR1A_ACVR2A	BMP5 - (BMPR1A+ACVR2A)	BMP	Secreted Signaling	KEGG: hsa04350; PMID:26893264
SMC	Adipocyte	BMP5	BMPR1A_ACVR2A	0.00272641	0	BMP5_BMPR1A_ACVR2A	BMP5 - (BMPR1A+ACVR2A)	BMP	Secreted Signaling	KEGG: hsa04350; PMID:26893264
Fibroblast-like cell	Adipocyte	BMP5	BMPR1A_ACVR2A	0.00211895	0	BMP5_BMPR1A_ACVR2A	BMP5 - (BMPR1A+ACVR2A)	BMP	Secreted Signaling	KEGG: hsa04350; PMID:26893264
FAP	FAP	BMP5	BMPR1A_ACVR2A	0.00183071	0	BMP5_BMPR1A_ACVR2A	BMP5 - (BMPR1A+ACVR2A)	BMP	Secreted Signaling	KEGG: hsa04350; PMID:26893264
Pericyte	FAP	BMP5	BMPR1A_ACVR2A	0.00234605	0	BMP5_BMPR1A_ACVR2A	BMP5 - (BMPR1A+ACVR2A)	BMP	Secreted Signaling	KEGG: hsa04350; PMID:26893264
SMC	FAP	BMP5	BMPR1A_ACVR2A	0.00173951	0	BMP5_BMPR1A_ACVR2A	BMP5 - (BMPR1A+ACVR2A)	BMP	Secreted Signaling	KEGG: hsa04350; PMID:26893264
Fibroblast-like cell	FAP	BMP5	BMPR1A_ACVR2A	0.00135169	0	BMP5_BMPR1A_ACVR2A	BMP5 - (BMPR1A+ACVR2A)	BMP	Secreted Signaling	KEGG: hsa04350; PMID:26893264
FAP	Myeloid cell	BMP5	BMPR1A_ACVR2A	0.000345729	0	BMP5_BMPR1A_ACVR2A	BMP5 - (BMPR1A+ACVR2A)	BMP	Secreted Signaling	KEGG: hsa04350; PMID:26893264
Pericyte	Myeloid cell	BMP5	BMPR1A_ACVR2A	0.000443345	0	BMP5_BMPR1A_ACVR2A	BMP5 - (BMPR1A+ACVR2A)	BMP	Secreted Signaling	KEGG: hsa04350; PMID:26893264
SMC	Myeloid cell	BMP5	BMPR1A_ACVR2A	0.000328471	0	BMP5_BMPR1A_ACVR2A	BMP5 - (BMPR1A+ACVR2A)	BMP	Secreted Signaling	KEGG: hsa04350; PMID:26893264
Fibroblast-like cell	Myeloid cell	BMP5	BMPR1A_ACVR2A	0.00025515	0	BMP5_BMPR1A_ACVR2A	BMP5 - (BMPR1A+ACVR2A)	BMP	Secreted Signaling	KEGG: hsa04350; PMID:26893264
FAP	Fibroblast-like cell	BMP5	BMPR1A_ACVR2A	0.00170643	0	BMP5_BMPR1A_ACVR2A	BMP5 - (BMPR1A+ACVR2A)	BMP	Secreted Signaling	KEGG: hsa04350; PMID:26893264
Pericyte	Fibroblast-like cell	BMP5	BMPR1A_ACVR2A	0.00218689	0	BMP5_BMPR1A_ACVR2A	BMP5 - (BMPR1A+ACVR2A)	BMP	Secreted Signaling	KEGG: hsa04350; PMID:26893264
SMC	Fibroblast-like cell	BMP5	BMPR1A_ACVR2A	0.00162141	0	BMP5_BMPR1A_ACVR2A	BMP5 - (BMPR1A+ACVR2A)	BMP	Secreted Signaling	KEGG: hsa04350; PMID:26893264
Fibroblast-like cell	Fibroblast-like cell	BMP5	BMPR1A_ACVR2A	0.00125989	0	BMP5_BMPR1A_ACVR2A	BMP5 - (BMPR1A+ACVR2A)	BMP	Secreted Signaling	KEGG: hsa04350; PMID:26893264
FAP	Type I	BMP5	BMPR1A_ACVR2A	0.0049784	0	BMP5_BMPR1A_ACVR2A	BMP5 - (BMPR1A+ACVR2A)	BMP	Secreted Signaling	KEGG: hsa04350; PMID:26893264
Pericyte	Type I	BMP5	BMPR1A_ACVR2A	0.00637224	0	BMP5_BMPR1A_ACVR2A	BMP5 - (BMPR1A+ACVR2A)	BMP	Secreted Signaling	KEGG: hsa04350; PMID:26893264
SMC	Type I	BMP5	BMPR1A_ACVR2A	0.00473132	0	BMP5_BMPR1A_ACVR2A	BMP5 - (BMPR1A+ACVR2A)	BMP	Secreted Signaling	KEGG: hsa04350; PMID:26893264
Fibroblast-like cell	Type I	BMP5	BMPR1A_ACVR2A	0.00367878	0	BMP5_BMPR1A_ACVR2A	BMP5 - (BMPR1A+ACVR2A)	BMP	Secreted Signaling	KEGG: hsa04350; PMID:26893264
FAP	Type II	BMP5	BMPR1A_ACVR2A	0.00331132	0	BMP5_BMPR1A_ACVR2A	BMP5 - (BMPR1A+ACVR2A)	BMP	Secreted Signaling	KEGG: hsa04350; PMID:26893264
Pericyte	Type II	BMP5	BMPR1A_ACVR2A	0.00424123	0	BMP5_BMPR1A_ACVR2A	BMP5 - (BMPR1A+ACVR2A)	BMP	Secreted Signaling	KEGG: hsa04350; PMID:26893264
SMC	Type II	BMP5	BMPR1A_ACVR2A	0.00314664	0	BMP5_BMPR1A_ACVR2A	BMP5 - (BMPR1A+ACVR2A)	BMP	Secreted Signaling	KEGG: hsa04350; PMID:26893264
Fibroblast-like cell	Type II	BMP5	BMPR1A_ACVR2A	0.00244578	0	BMP5_BMPR1A_ACVR2A	BMP5 - (BMPR1A+ACVR2A)	BMP	Secreted Signaling	KEGG: hsa04350; PMID:26893264
FAP	Adipocyte	BMP5	BMPR1A_BMPR2	0.0109596	0	BMP5_BMPR1A_BMPR2	BMP5 - (BMPR1A+BMPR2)	BMP	Secreted Signaling	KEGG: hsa04350; PMID:26893264
Pericyte	Adipocyte	BMP5	BMPR1A_BMPR2	0.0139947	0	BMP5_BMPR1A_BMPR2	BMP5 - (BMPR1A+BMPR2)	BMP	Secreted Signaling	KEGG: hsa04350; PMID:26893264
SMC	Adipocyte	BMP5	BMPR1A_BMPR2	0.0104198	0	BMP5_BMPR1A_BMPR2	BMP5 - (BMPR1A+BMPR2)	BMP	Secreted Signaling	KEGG: hsa04350; PMID:26893264
Fibroblast-like cell	Adipocyte	BMP5	BMPR1A_BMPR2	0.00811203	0	BMP5_BMPR1A_BMPR2	BMP5 - (BMPR1A+BMPR2)	BMP	Secreted Signaling	KEGG: hsa04350; PMID:26893264
FAP	FAP	BMP5	BMPR1A_BMPR2	0.00422007	0	BMP5_BMPR1A_BMPR2	BMP5 - (BMPR1A+BMPR2)	BMP	Secreted Signaling	KEGG: hsa04350; PMID:26893264
Pericyte	FAP	BMP5	BMPR1A_BMPR2	0.00540238	0	BMP5_BMPR1A_BMPR2	BMP5 - (BMPR1A+BMPR2)	BMP	Secreted Signaling	KEGG: hsa04350; PMID:26893264
SMC	FAP	BMP5	BMPR1A_BMPR2	0.00401054	0	BMP5_BMPR1A_BMPR2	BMP5 - (BMPR1A+BMPR2)	BMP	Secreted Signaling	KEGG: hsa04350; PMID:26893264
Fibroblast-like cell	FAP	BMP5	BMPR1A_BMPR2	0.00311811	0	BMP5_BMPR1A_BMPR2	BMP5 - (BMPR1A+BMPR2)	BMP	Secreted Signaling	KEGG: hsa04350; PMID:26893264
FAP	Lymphocyte	BMP5	BMPR1A_BMPR2	0.000967328	0	BMP5_BMPR1A_BMPR2	BMP5 - (BMPR1A+BMPR2)	BMP	Secreted Signaling	KEGG: hsa04350; PMID:26893264
Pericyte	Lymphocyte	BMP5	BMPR1A_BMPR2	0.00124014	0	BMP5_BMPR1A_BMPR2	BMP5 - (BMPR1A+BMPR2)	BMP	Secreted Signaling	KEGG: hsa04350; PMID:26893264
SMC	Lymphocyte	BMP5	BMPR1A_BMPR2	0.000919077	0	BMP5_BMPR1A_BMPR2	BMP5 - (BMPR1A+BMPR2)	BMP	Secreted Signaling	KEGG: hsa04350; PMID:26893264
Fibroblast-like cell	Lymphocyte	BMP5	BMPR1A_BMPR2	0.000714017	0	BMP5_BMPR1A_BMPR2	BMP5 - (BMPR1A+BMPR2)	BMP	Secreted Signaling	KEGG: hsa04350; PMID:26893264
FAP	MuSC	BMP5	BMPR1A_BMPR2	0.00315876	0	BMP5_BMPR1A_BMPR2	BMP5 - (BMPR1A+BMPR2)	BMP	Secreted Signaling	KEGG: hsa04350; PMID:26893264
Pericyte	MuSC	BMP5	BMPR1A_BMPR2	0.00404549	0	BMP5_BMPR1A_BMPR2	BMP5 - (BMPR1A+BMPR2)	BMP	Secreted Signaling	KEGG: hsa04350; PMID:26893264
SMC	MuSC	BMP5	BMPR1A_BMPR2	0.00300171	0	BMP5_BMPR1A_BMPR2	BMP5 - (BMPR1A+BMPR2)	BMP	Secreted Signaling	KEGG: hsa04350; PMID:26893264
Fibroblast-like cell	MuSC	BMP5	BMPR1A_BMPR2	0.00233323	0	BMP5_BMPR1A_BMPR2	BMP5 - (BMPR1A+BMPR2)	BMP	Secreted Signaling	KEGG: hsa04350; PMID:26893264
FAP	Myeloid cell	BMP5	BMPR1A_BMPR2	0.000920067	0	BMP5_BMPR1A_BMPR2	BMP5 - (BMPR1A+BMPR2)	BMP	Secreted Signaling	KEGG: hsa04350; PMID:26893264
Pericyte	Myeloid cell	BMP5	BMPR1A_BMPR2	0.00117957	0	BMP5_BMPR1A_BMPR2	BMP5 - (BMPR1A+BMPR2)	BMP	Secreted Signaling	KEGG: hsa04350; PMID:26893264
SMC	Myeloid cell	BMP5	BMPR1A_BMPR2	0.000874172	0	BMP5_BMPR1A_BMPR2	BMP5 - (BMPR1A+BMPR2)	BMP	Secreted Signaling	KEGG: hsa04350; PMID:26893264
Fibroblast-like cell	Myeloid cell	BMP5	BMPR1A_BMPR2	0.000679125	0	BMP5_BMPR1A_BMPR2	BMP5 - (BMPR1A+BMPR2)	BMP	Secreted Signaling	KEGG: hsa04350; PMID:26893264
FAP	Pericyte	BMP5	BMPR1A_BMPR2	0.00337278	0	BMP5_BMPR1A_BMPR2	BMP5 - (BMPR1A+BMPR2)	BMP	Secreted Signaling	KEGG: hsa04350; PMID:26893264
Pericyte	Pericyte	BMP5	BMPR1A_BMPR2	0.00431889	0	BMP5_BMPR1A_BMPR2	BMP5 - (BMPR1A+BMPR2)	BMP	Secreted Signaling	KEGG: hsa04350; PMID:26893264
SMC	Pericyte	BMP5	BMPR1A_BMPR2	0.00320517	0	BMP5_BMPR1A_BMPR2	BMP5 - (BMPR1A+BMPR2)	BMP	Secreted Signaling	KEGG: hsa04350; PMID:26893264
Fibroblast-like cell	Pericyte	BMP5	BMPR1A_BMPR2	0.00249159	0	BMP5_BMPR1A_BMPR2	BMP5 - (BMPR1A+BMPR2)	BMP	Secreted Signaling	KEGG: hsa04350; PMID:26893264
FAP	Schwann cell	BMP5	BMPR1A_BMPR2	0.00197298	0	BMP5_BMPR1A_BMPR2	BMP5 - (BMPR1A+BMPR2)	BMP	Secreted Signaling	KEGG: hsa04350; PMID:26893264
Pericyte	Schwann cell	BMP5	BMPR1A_BMPR2	0.00252826	0	BMP5_BMPR1A_BMPR2	BMP5 - (BMPR1A+BMPR2)	BMP	Secreted Signaling	KEGG: hsa04350; PMID:26893264
SMC	Schwann cell	BMP5	BMPR1A_BMPR2	0.00187471	0	BMP5_BMPR1A_BMPR2	BMP5 - (BMPR1A+BMPR2)	BMP	Secreted Signaling	KEGG: hsa04350; PMID:26893264
Fibroblast-like cell	Schwann cell	BMP5	BMPR1A_BMPR2	0.00145678	0	BMP5_BMPR1A_BMPR2	BMP5 - (BMPR1A+BMPR2)	BMP	Secreted Signaling	KEGG: hsa04350; PMID:26893264
FAP	SMC	BMP5	BMPR1A_BMPR2	0.00210967	0	BMP5_BMPR1A_BMPR2	BMP5 - (BMPR1A+BMPR2)	BMP	Secreted Signaling	KEGG: hsa04350; PMID:26893264
Pericyte	SMC	BMP5	BMPR1A_BMPR2	0.00270324	0	BMP5_BMPR1A_BMPR2	BMP5 - (BMPR1A+BMPR2)	BMP	Secreted Signaling	KEGG: hsa04350; PMID:26893264
SMC	SMC	BMP5	BMPR1A_BMPR2	0.00200461	0	BMP5_BMPR1A_BMPR2	BMP5 - (BMPR1A+BMPR2)	BMP	Secreted Signaling	KEGG: hsa04350; PMID:26893264
Fibroblast-like cell	SMC	BMP5	BMPR1A_BMPR2	0.00155778	0	BMP5_BMPR1A_BMPR2	BMP5 - (BMPR1A+BMPR2)	BMP	Secreted Signaling	KEGG: hsa04350; PMID:26893264
FAP	Fibroblast-like cell	BMP5	BMPR1A_BMPR2	0.00352725	0	BMP5_BMPR1A_BMPR2	BMP5 - (BMPR1A+BMPR2)	BMP	Secreted Signaling	KEGG: hsa04350; PMID:26893264
Pericyte	Fibroblast-like cell	BMP5	BMPR1A_BMPR2	0.00451673	0	BMP5_BMPR1A_BMPR2	BMP5 - (BMPR1A+BMPR2)	BMP	Secreted Signaling	KEGG: hsa04350; PMID:26893264
SMC	Fibroblast-like cell	BMP5	BMPR1A_BMPR2	0.00335196	0	BMP5_BMPR1A_BMPR2	BMP5 - (BMPR1A+BMPR2)	BMP	Secreted Signaling	KEGG: hsa04350; PMID:26893264
Fibroblast-like cell	Fibroblast-like cell	BMP5	BMPR1A_BMPR2	0.00260569	0	BMP5_BMPR1A_BMPR2	BMP5 - (BMPR1A+BMPR2)	BMP	Secreted Signaling	KEGG: hsa04350; PMID:26893264
FAP	Type I	BMP5	BMPR1A_BMPR2	0.0122289	0	BMP5_BMPR1A_BMPR2	BMP5 - (BMPR1A+BMPR2)	BMP	Secreted Signaling	KEGG: hsa04350; PMID:26893264
Pericyte	Type I	BMP5	BMPR1A_BMPR2	0.0156076	0	BMP5_BMPR1A_BMPR2	BMP5 - (BMPR1A+BMPR2)	BMP	Secreted Signaling	KEGG: hsa04350; PMID:26893264
SMC	Type I	BMP5	BMPR1A_BMPR2	0.0116276	0	BMP5_BMPR1A_BMPR2	BMP5 - (BMPR1A+BMPR2)	BMP	Secreted Signaling	KEGG: hsa04350; PMID:26893264
Fibroblast-like cell	Type I	BMP5	BMPR1A_BMPR2	0.00905471	0	BMP5_BMPR1A_BMPR2	BMP5 - (BMPR1A+BMPR2)	BMP	Secreted Signaling	KEGG: hsa04350; PMID:26893264
FAP	Type II	BMP5	BMPR1A_BMPR2	0.0102533	0	BMP5_BMPR1A_BMPR2	BMP5 - (BMPR1A+BMPR2)	BMP	Secreted Signaling	KEGG: hsa04350; PMID:26893264
Pericyte	Type II	BMP5	BMPR1A_BMPR2	0.0130963	0	BMP5_BMPR1A_BMPR2	BMP5 - (BMPR1A+BMPR2)	BMP	Secreted Signaling	KEGG: hsa04350; PMID:26893264
SMC	Type II	BMP5	BMPR1A_BMPR2	0.00974785	0	BMP5_BMPR1A_BMPR2	BMP5 - (BMPR1A+BMPR2)	BMP	Secreted Signaling	KEGG: hsa04350; PMID:26893264
Fibroblast-like cell	Type II	BMP5	BMPR1A_BMPR2	0.00758778	0	BMP5_BMPR1A_BMPR2	BMP5 - (BMPR1A+BMPR2)	BMP	Secreted Signaling	KEGG: hsa04350; PMID:26893264
FAP	Type I	BMP5	BMPR1B_ACVR2A	0.00142757	0	BMP5_BMPR1B_ACVR2A	BMP5 - (BMPR1B+ACVR2A)	BMP	Secreted Signaling	KEGG: hsa04350; PMID:26893264
Pericyte	Type I	BMP5	BMPR1B_ACVR2A	0.00182985	0	BMP5_BMPR1B_ACVR2A	BMP5 - (BMPR1B+ACVR2A)	BMP	Secreted Signaling	KEGG: hsa04350; PMID:26893264
SMC	Type I	BMP5	BMPR1B_ACVR2A	0.0013564	0	BMP5_BMPR1B_ACVR2A	BMP5 - (BMPR1B+ACVR2A)	BMP	Secreted Signaling	KEGG: hsa04350; PMID:26893264
Fibroblast-like cell	Type I	BMP5	BMPR1B_ACVR2A	0.00105387	0	BMP5_BMPR1B_ACVR2A	BMP5 - (BMPR1B+ACVR2A)	BMP	Secreted Signaling	KEGG: hsa04350; PMID:26893264
FAP	Type II	BMP5	BMPR1B_ACVR2A	0.00103593	0	BMP5_BMPR1B_ACVR2A	BMP5 - (BMPR1B+ACVR2A)	BMP	Secreted Signaling	KEGG: hsa04350; PMID:26893264
Pericyte	Type II	BMP5	BMPR1B_ACVR2A	0.00132806	0	BMP5_BMPR1B_ACVR2A	BMP5 - (BMPR1B+ACVR2A)	BMP	Secreted Signaling	KEGG: hsa04350; PMID:26893264
SMC	Type II	BMP5	BMPR1B_ACVR2A	0.00098426	0	BMP5_BMPR1B_ACVR2A	BMP5 - (BMPR1B+ACVR2A)	BMP	Secreted Signaling	KEGG: hsa04350; PMID:26893264
Fibroblast-like cell	Type II	BMP5	BMPR1B_ACVR2A	0.000764666	0	BMP5_BMPR1B_ACVR2A	BMP5 - (BMPR1B+ACVR2A)	BMP	Secreted Signaling	KEGG: hsa04350; PMID:26893264
FAP	Schwann cell	BMP5	BMPR1B_BMPR2	0.00222072	0	BMP5_BMPR1B_BMPR2	BMP5 - (BMPR1B+BMPR2)	BMP	Secreted Signaling	KEGG: hsa04350; PMID:26893264
Pericyte	Schwann cell	BMP5	BMPR1B_BMPR2	0.00284543	0	BMP5_BMPR1B_BMPR2	BMP5 - (BMPR1B+BMPR2)	BMP	Secreted Signaling	KEGG: hsa04350; PMID:26893264
SMC	Schwann cell	BMP5	BMPR1B_BMPR2	0.00211014	0	BMP5_BMPR1B_BMPR2	BMP5 - (BMPR1B+BMPR2)	BMP	Secreted Signaling	KEGG: hsa04350; PMID:26893264
Fibroblast-like cell	Schwann cell	BMP5	BMPR1B_BMPR2	0.00163982	0	BMP5_BMPR1B_BMPR2	BMP5 - (BMPR1B+BMPR2)	BMP	Secreted Signaling	KEGG: hsa04350; PMID:26893264
FAP	Type I	BMP5	BMPR1B_BMPR2	0.00352675	0	BMP5_BMPR1B_BMPR2	BMP5 - (BMPR1B+BMPR2)	BMP	Secreted Signaling	KEGG: hsa04350; PMID:26893264
Pericyte	Type I	BMP5	BMPR1B_BMPR2	0.00451678	0	BMP5_BMPR1B_BMPR2	BMP5 - (BMPR1B+BMPR2)	BMP	Secreted Signaling	KEGG: hsa04350; PMID:26893264
SMC	Type I	BMP5	BMPR1B_BMPR2	0.0033514	0	BMP5_BMPR1B_BMPR2	BMP5 - (BMPR1B+BMPR2)	BMP	Secreted Signaling	KEGG: hsa04350; PMID:26893264
Fibroblast-like cell	Type I	BMP5	BMPR1B_BMPR2	0.00260504	0	BMP5_BMPR1B_BMPR2	BMP5 - (BMPR1B+BMPR2)	BMP	Secreted Signaling	KEGG: hsa04350; PMID:26893264
FAP	Type II	BMP5	BMPR1B_BMPR2	0.00322461	0	BMP5_BMPR1B_BMPR2	BMP5 - (BMPR1B+BMPR2)	BMP	Secreted Signaling	KEGG: hsa04350; PMID:26893264
Pericyte	Type II	BMP5	BMPR1B_BMPR2	0.00413032	0	BMP5_BMPR1B_BMPR2	BMP5 - (BMPR1B+BMPR2)	BMP	Secreted Signaling	KEGG: hsa04350; PMID:26893264
SMC	Type II	BMP5	BMPR1B_BMPR2	0.00306423	0	BMP5_BMPR1B_BMPR2	BMP5 - (BMPR1B+BMPR2)	BMP	Secreted Signaling	KEGG: hsa04350; PMID:26893264
Fibroblast-like cell	Type II	BMP5	BMPR1B_BMPR2	0.00238168	0	BMP5_BMPR1B_BMPR2	BMP5 - (BMPR1B+BMPR2)	BMP	Secreted Signaling	KEGG: hsa04350; PMID:26893264
Endo	Adipocyte	BMP6	ACVR1_ACVR2A	0.000235921	0	BMP6_ACVR1_ACVR2A	BMP6 - (ACVR1+ACVR2A)	BMP	Secreted Signaling	KEGG: hsa04350; PMID:26893264
Endo	FAP	BMP6	ACVR1_ACVR2A	0.000345022	0	BMP6_ACVR1_ACVR2A	BMP6 - (ACVR1+ACVR2A)	BMP	Secreted Signaling	KEGG: hsa04350; PMID:26893264
Endo	Myeloid cell	BMP6	ACVR1_ACVR2A	0.000142507	0	BMP6_ACVR1_ACVR2A	BMP6 - (ACVR1+ACVR2A)	BMP	Secreted Signaling	KEGG: hsa04350; PMID:26893264
Endo	Fibroblast-like cell	BMP6	ACVR1_ACVR2A	0.000309072	0	BMP6_ACVR1_ACVR2A	BMP6 - (ACVR1+ACVR2A)	BMP	Secreted Signaling	KEGG: hsa04350; PMID:26893264
Endo	Type I	BMP6	ACVR1_ACVR2A	0.000651422	0	BMP6_ACVR1_ACVR2A	BMP6 - (ACVR1+ACVR2A)	BMP	Secreted Signaling	KEGG: hsa04350; PMID:26893264
Endo	Type II	BMP6	ACVR1_ACVR2A	0.000500195	0	BMP6_ACVR1_ACVR2A	BMP6 - (ACVR1+ACVR2A)	BMP	Secreted Signaling	KEGG: hsa04350; PMID:26893264
Endo	Adipocyte	BMP6	ACVR1_BMPR2	0.000908596	0	BMP6_ACVR1_BMPR2	BMP6 - (ACVR1+BMPR2)	BMP	Secreted Signaling	KEGG: hsa04350; PMID:26893264
Endo	FAP	BMP6	ACVR1_BMPR2	0.000797202	0	BMP6_ACVR1_BMPR2	BMP6 - (ACVR1+BMPR2)	BMP	Secreted Signaling	KEGG: hsa04350; PMID:26893264
Endo	MuSC	BMP6	ACVR1_BMPR2	0.000275479	0	BMP6_ACVR1_BMPR2	BMP6 - (ACVR1+BMPR2)	BMP	Secreted Signaling	KEGG: hsa04350; PMID:26893264
Endo	Myeloid cell	BMP6	ACVR1_BMPR2	0.000379391	0	BMP6_ACVR1_BMPR2	BMP6 - (ACVR1+BMPR2)	BMP	Secreted Signaling	KEGG: hsa04350; PMID:26893264
Endo	Fibroblast-like cell	BMP6	ACVR1_BMPR2	0.000640031	0	BMP6_ACVR1_BMPR2	BMP6 - (ACVR1+BMPR2)	BMP	Secreted Signaling	KEGG: hsa04350; PMID:26893264
Endo	Type I	BMP6	ACVR1_BMPR2	0.00161138	0	BMP6_ACVR1_BMPR2	BMP6 - (ACVR1+BMPR2)	BMP	Secreted Signaling	KEGG: hsa04350; PMID:26893264
Endo	Type II	BMP6	ACVR1_BMPR2	0.00155899	0	BMP6_ACVR1_BMPR2	BMP6 - (ACVR1+BMPR2)	BMP	Secreted Signaling	KEGG: hsa04350; PMID:26893264
Endo	Adipocyte	BMP6	BMPR1A_ACVR2A	0.000545828	0	BMP6_BMPR1A_ACVR2A	BMP6 - (BMPR1A+ACVR2A)	BMP	Secreted Signaling	KEGG: hsa04350; PMID:26893264
Endo	FAP	BMP6	BMPR1A_ACVR2A	0.000348	0	BMP6_BMPR1A_ACVR2A	BMP6 - (BMPR1A+ACVR2A)	BMP	Secreted Signaling	KEGG: hsa04350; PMID:26893264
Endo	Myeloid cell	BMP6	BMPR1A_ACVR2A	6.56229e-05	0	BMP6_BMPR1A_ACVR2A	BMP6 - (BMPR1A+ACVR2A)	BMP	Secreted Signaling	KEGG: hsa04350; PMID:26893264
Endo	Fibroblast-like cell	BMP6	BMPR1A_ACVR2A	0.000324344	0	BMP6_BMPR1A_ACVR2A	BMP6 - (BMPR1A+ACVR2A)	BMP	Secreted Signaling	KEGG: hsa04350; PMID:26893264
Endo	Type I	BMP6	BMPR1A_ACVR2A	0.000948875	0	BMP6_BMPR1A_ACVR2A	BMP6 - (BMPR1A+ACVR2A)	BMP	Secreted Signaling	KEGG: hsa04350; PMID:26893264
Endo	Type II	BMP6	BMPR1A_ACVR2A	0.000630193	0	BMP6_BMPR1A_ACVR2A	BMP6 - (BMPR1A+ACVR2A)	BMP	Secreted Signaling	KEGG: hsa04350; PMID:26893264
Endo	Adipocyte	BMP6	BMPR1A_BMPR2	0.00210017	0	BMP6_BMPR1A_BMPR2	BMP6 - (BMPR1A+BMPR2)	BMP	Secreted Signaling	KEGG: hsa04350; PMID:26893264
Endo	FAP	BMP6	BMPR1A_BMPR2	0.00080408	0	BMP6_BMPR1A_BMPR2	BMP6 - (BMPR1A+BMPR2)	BMP	Secreted Signaling	KEGG: hsa04350; PMID:26893264
Endo	Lymphocyte	BMP6	BMPR1A_BMPR2	0.000183711	0	BMP6_BMPR1A_BMPR2	BMP6 - (BMPR1A+BMPR2)	BMP	Secreted Signaling	KEGG: hsa04350; PMID:26893264
Endo	MuSC	BMP6	BMPR1A_BMPR2	0.00060127	0	BMP6_BMPR1A_BMPR2	BMP6 - (BMPR1A+BMPR2)	BMP	Secreted Signaling	KEGG: hsa04350; PMID:26893264
Endo	Myeloid cell	BMP6	BMPR1A_BMPR2	0.00017473	0	BMP6_BMPR1A_BMPR2	BMP6 - (BMPR1A+BMPR2)	BMP	Secreted Signaling	KEGG: hsa04350; PMID:26893264
Endo	Pericyte	BMP6	BMPR1A_BMPR2	0.000642242	0	BMP6_BMPR1A_BMPR2	BMP6 - (BMPR1A+BMPR2)	BMP	Secreted Signaling	KEGG: hsa04350; PMID:26893264
Endo	Schwann cell	BMP6	BMPR1A_BMPR2	0.000375082	0	BMP6_BMPR1A_BMPR2	BMP6 - (BMPR1A+BMPR2)	BMP	Secreted Signaling	KEGG: hsa04350; PMID:26893264
Endo	SMC	BMP6	BMPR1A_BMPR2	0.000401129	0	BMP6_BMPR1A_BMPR2	BMP6 - (BMPR1A+BMPR2)	BMP	Secreted Signaling	KEGG: hsa04350; PMID:26893264
Endo	Fibroblast-like cell	BMP6	BMPR1A_BMPR2	0.000671646	0	BMP6_BMPR1A_BMPR2	BMP6 - (BMPR1A+BMPR2)	BMP	Secreted Signaling	KEGG: hsa04350; PMID:26893264
Endo	Type I	BMP6	BMPR1A_BMPR2	0.00234609	0	BMP6_BMPR1A_BMPR2	BMP6 - (BMPR1A+BMPR2)	BMP	Secreted Signaling	KEGG: hsa04350; PMID:26893264
Endo	Type II	BMP6	BMPR1A_BMPR2	0.0019636	0	BMP6_BMPR1A_BMPR2	BMP6 - (BMPR1A+BMPR2)	BMP	Secreted Signaling	KEGG: hsa04350; PMID:26893264
Endo	Type I	BMP6	BMPR1B_ACVR2A	0.000271228	0	BMP6_BMPR1B_ACVR2A	BMP6 - (BMPR1B+ACVR2A)	BMP	Secreted Signaling	KEGG: hsa04350; PMID:26893264
Endo	Type II	BMP6	BMPR1B_ACVR2A	0.00019675	0	BMP6_BMPR1B_ACVR2A	BMP6 - (BMPR1B+ACVR2A)	BMP	Secreted Signaling	KEGG: hsa04350; PMID:26893264
Endo	Schwann cell	BMP6	BMPR1B_BMPR2	0.00042228	0	BMP6_BMPR1B_BMPR2	BMP6 - (BMPR1B+BMPR2)	BMP	Secreted Signaling	KEGG: hsa04350; PMID:26893264
Endo	Type I	BMP6	BMPR1B_BMPR2	0.000671318	0	BMP6_BMPR1B_BMPR2	BMP6 - (BMPR1B+BMPR2)	BMP	Secreted Signaling	KEGG: hsa04350; PMID:26893264
Endo	Type II	BMP6	BMPR1B_BMPR2	0.000613644	0	BMP6_BMPR1B_BMPR2	BMP6 - (BMPR1B+BMPR2)	BMP	Secreted Signaling	KEGG: hsa04350; PMID:26893264
Endo	Adipocyte	INHBB	ACVR1B_ACVR2A	0.000225131	0	INHBB_ACVR1B_ACVR2A	INHBB - (ACVR1B+ACVR2A)	ACTIVIN	Secreted Signaling	KEGG: hsa04352
FAP	Adipocyte	INHBB	ACVR1B_ACVR2A	0.000377739	0	INHBB_ACVR1B_ACVR2A	INHBB - (ACVR1B+ACVR2A)	ACTIVIN	Secreted Signaling	KEGG: hsa04352
MuSC	Adipocyte	INHBB	ACVR1B_ACVR2A	9.95575e-05	0	INHBB_ACVR1B_ACVR2A	INHBB - (ACVR1B+ACVR2A)	ACTIVIN	Secreted Signaling	KEGG: hsa04352
Endo	FAP	INHBB	ACVR1B_ACVR2A	5.65366e-05	0	INHBB_ACVR1B_ACVR2A	INHBB - (ACVR1B+ACVR2A)	ACTIVIN	Secreted Signaling	KEGG: hsa04352
FAP	FAP	INHBB	ACVR1B_ACVR2A	9.48738e-05	0	INHBB_ACVR1B_ACVR2A	INHBB - (ACVR1B+ACVR2A)	ACTIVIN	Secreted Signaling	KEGG: hsa04352
MuSC	FAP	INHBB	ACVR1B_ACVR2A	2.49993e-05	0	INHBB_ACVR1B_ACVR2A	INHBB - (ACVR1B+ACVR2A)	ACTIVIN	Secreted Signaling	KEGG: hsa04352
Endo	Fibroblast-like cell	INHBB	ACVR1B_ACVR2A	0.00010651	0	INHBB_ACVR1B_ACVR2A	INHBB - (ACVR1B+ACVR2A)	ACTIVIN	Secreted Signaling	KEGG: hsa04352
FAP	Fibroblast-like cell	INHBB	ACVR1B_ACVR2A	0.000178727	0	INHBB_ACVR1B_ACVR2A	INHBB - (ACVR1B+ACVR2A)	ACTIVIN	Secreted Signaling	KEGG: hsa04352
MuSC	Fibroblast-like cell	INHBB	ACVR1B_ACVR2A	4.7098e-05	0	INHBB_ACVR1B_ACVR2A	INHBB - (ACVR1B+ACVR2A)	ACTIVIN	Secreted Signaling	KEGG: hsa04352
Endo	Type I	INHBB	ACVR1B_ACVR2A	2.77997e-05	0	INHBB_ACVR1B_ACVR2A	INHBB - (ACVR1B+ACVR2A)	ACTIVIN	Secreted Signaling	KEGG: hsa04352
FAP	Type I	INHBB	ACVR1B_ACVR2A	4.6652e-05	0	INHBB_ACVR1B_ACVR2A	INHBB - (ACVR1B+ACVR2A)	ACTIVIN	Secreted Signaling	KEGG: hsa04352
MuSC	Type I	INHBB	ACVR1B_ACVR2A	1.22922e-05	0	INHBB_ACVR1B_ACVR2A	INHBB - (ACVR1B+ACVR2A)	ACTIVIN	Secreted Signaling	KEGG: hsa04352
Endo	Adipocyte	INHBB	ACVR1C_ACVR2A	0.000929811	0	INHBB_ACVR1C_ACVR2A	INHBB - (ACVR1C+ACVR2A)	ACTIVIN	Secreted Signaling	KEGG: hsa04354
FAP	Adipocyte	INHBB	ACVR1C_ACVR2A	0.00155915	0	INHBB_ACVR1C_ACVR2A	INHBB - (ACVR1C+ACVR2A)	ACTIVIN	Secreted Signaling	KEGG: hsa04354
MuSC	Adipocyte	INHBB	ACVR1C_ACVR2A	0.000411343	0	INHBB_ACVR1C_ACVR2A	INHBB - (ACVR1C+ACVR2A)	ACTIVIN	Secreted Signaling	KEGG: hsa04354
FAP	FAP	WNT5A	FZD1	0.000174461	0	WNT5A_FZD1	WNT5A - FZD1	ncWNT	Secreted Signaling	KEGG: hsa04310
Fibroblast-like cell	FAP	WNT5A	FZD1	1.96179e-05	0	WNT5A_FZD1	WNT5A - FZD1	ncWNT	Secreted Signaling	KEGG: hsa04310
FAP	Fibroblast-like cell	WNT5A	FZD1	0.00140759	0	WNT5A_FZD1	WNT5A - FZD1	ncWNT	Secreted Signaling	KEGG: hsa04310
Fibroblast-like cell	Fibroblast-like cell	WNT5A	FZD1	0.000158456	0	WNT5A_FZD1	WNT5A - FZD1	ncWNT	Secreted Signaling	KEGG: hsa04310
FAP	SMC	WNT5A	FZD3	2.73419e-05	0	WNT5A_FZD3	WNT5A - FZD3	ncWNT	Secreted Signaling	KEGG: hsa04310
Fibroblast-like cell	SMC	WNT5A	FZD3	3.07417e-06	0	WNT5A_FZD3	WNT5A - FZD3	ncWNT	Secreted Signaling	KEGG: hsa04310
FAP	Adipocyte	WNT5A	FZD4	0.0062896	0	WNT5A_FZD4	WNT5A - FZD4	ncWNT	Secreted Signaling	KEGG: hsa04310
Fibroblast-like cell	Adipocyte	WNT5A	FZD4	0.000711119	0	WNT5A_FZD4	WNT5A - FZD4	ncWNT	Secreted Signaling	KEGG: hsa04310
FAP	Endo	WNT5A	FZD4	0.00398349	0	WNT5A_FZD4	WNT5A - FZD4	ncWNT	Secreted Signaling	KEGG: hsa04310
Fibroblast-like cell	Endo	WNT5A	FZD4	0.000449459	0	WNT5A_FZD4	WNT5A - FZD4	ncWNT	Secreted Signaling	KEGG: hsa04310
FAP	FAP	WNT5A	FZD4	0.00215116	0	WNT5A_FZD4	WNT5A - FZD4	ncWNT	Secreted Signaling	KEGG: hsa04310
Fibroblast-like cell	FAP	WNT5A	FZD4	0.000242321	0	WNT5A_FZD4	WNT5A - FZD4	ncWNT	Secreted Signaling	KEGG: hsa04310
FAP	MuSC	WNT5A	FZD4	7.68694e-05	0	WNT5A_FZD4	WNT5A - FZD4	ncWNT	Secreted Signaling	KEGG: hsa04310
Fibroblast-like cell	MuSC	WNT5A	FZD4	8.64313e-06	0	WNT5A_FZD4	WNT5A - FZD4	ncWNT	Secreted Signaling	KEGG: hsa04310
FAP	Pericyte	WNT5A	FZD4	0.00260874	0	WNT5A_FZD4	WNT5A - FZD4	ncWNT	Secreted Signaling	KEGG: hsa04310
Fibroblast-like cell	Pericyte	WNT5A	FZD4	0.000293985	0	WNT5A_FZD4	WNT5A - FZD4	ncWNT	Secreted Signaling	KEGG: hsa04310
FAP	SMC	WNT5A	FZD4	0.000314082	0	WNT5A_FZD4	WNT5A - FZD4	ncWNT	Secreted Signaling	KEGG: hsa04310
Fibroblast-like cell	SMC	WNT5A	FZD4	3.53226e-05	0	WNT5A_FZD4	WNT5A - FZD4	ncWNT	Secreted Signaling	KEGG: hsa04310
FAP	Fibroblast-like cell	WNT5A	FZD4	0.00168792	0	WNT5A_FZD4	WNT5A - FZD4	ncWNT	Secreted Signaling	KEGG: hsa04310
Fibroblast-like cell	Fibroblast-like cell	WNT5A	FZD4	0.00019006	0	WNT5A_FZD4	WNT5A - FZD4	ncWNT	Secreted Signaling	KEGG: hsa04310
FAP	Endo	WNT5A	FZD6	0.00191945	0	WNT5A_FZD6	WNT5A - FZD6	ncWNT	Secreted Signaling	KEGG: hsa04310
Fibroblast-like cell	Endo	WNT5A	FZD6	0.000216175	0	WNT5A_FZD6	WNT5A - FZD6	ncWNT	Secreted Signaling	KEGG: hsa04310
FAP	SMC	WNT5A	FZD6	2.05491e-05	0	WNT5A_FZD6	WNT5A - FZD6	ncWNT	Secreted Signaling	KEGG: hsa04310
Fibroblast-like cell	SMC	WNT5A	FZD6	2.31041e-06	0	WNT5A_FZD6	WNT5A - FZD6	ncWNT	Secreted Signaling	KEGG: hsa04310
FAP	FAP	WNT5A	FZD8	0.000518931	0	WNT5A_FZD8	WNT5A - FZD8	ncWNT	Secreted Signaling	KEGG: hsa04310
Fibroblast-like cell	FAP	WNT5A	FZD8	5.8371e-05	0	WNT5A_FZD8	WNT5A - FZD8	ncWNT	Secreted Signaling	KEGG: hsa04310
FAP	Fibroblast-like cell	WNT5A	FZD8	0.000760693	0	WNT5A_FZD8	WNT5A - FZD8	ncWNT	Secreted Signaling	KEGG: hsa04310
Fibroblast-like cell	Fibroblast-like cell	WNT5A	FZD8	8.55836e-05	0	WNT5A_FZD8	WNT5A - FZD8	ncWNT	Secreted Signaling	KEGG: hsa04310
FAP	Adipocyte	WNT5A	MCAM	0.00578855	0	WNT5A_MCAM	WNT5A - MCAM	ncWNT	Secreted Signaling	PMID: 24335906
Fibroblast-like cell	Adipocyte	WNT5A	MCAM	0.000654176	0	WNT5A_MCAM	WNT5A - MCAM	ncWNT	Secreted Signaling	PMID: 24335906
FAP	Endo	WNT5A	MCAM	0.00586181	0	WNT5A_MCAM	WNT5A - MCAM	ncWNT	Secreted Signaling	PMID: 24335906
Fibroblast-like cell	Endo	WNT5A	MCAM	0.000662498	0	WNT5A_MCAM	WNT5A - MCAM	ncWNT	Secreted Signaling	PMID: 24335906
FAP	Pericyte	WNT5A	MCAM	0.0159391	0	WNT5A_MCAM	WNT5A - MCAM	ncWNT	Secreted Signaling	PMID: 24335906
Fibroblast-like cell	Pericyte	WNT5A	MCAM	0.00181777	0	WNT5A_MCAM	WNT5A - MCAM	ncWNT	Secreted Signaling	PMID: 24335906
FAP	SMC	WNT5A	MCAM	0.0261239	0	WNT5A_MCAM	WNT5A - MCAM	ncWNT	Secreted Signaling	PMID: 24335906
Fibroblast-like cell	SMC	WNT5A	MCAM	0.00300687	0	WNT5A_MCAM	WNT5A - MCAM	ncWNT	Secreted Signaling	PMID: 24335906
FAP	FAP	WNT11	FZD1	2.41721e-05	0	WNT11_FZD1	WNT11 - FZD1	ncWNT	Secreted Signaling	KEGG: hsa04310
Fibroblast-like cell	FAP	WNT11	FZD1	1.51505e-05	0	WNT11_FZD1	WNT11 - FZD1	ncWNT	Secreted Signaling	KEGG: hsa04310
FAP	Fibroblast-like cell	WNT11	FZD1	0.000195233	0	WNT11_FZD1	WNT11 - FZD1	ncWNT	Secreted Signaling	KEGG: hsa04310
Fibroblast-like cell	Fibroblast-like cell	WNT11	FZD1	0.000122376	0	WNT11_FZD1	WNT11 - FZD1	ncWNT	Secreted Signaling	KEGG: hsa04310
FAP	SMC	WNT11	FZD3	3.78782e-06	0	WNT11_FZD3	WNT11 - FZD3	ncWNT	Secreted Signaling	KEGG: hsa04310
Fibroblast-like cell	SMC	WNT11	FZD3	2.37411e-06	0	WNT11_FZD3	WNT11 - FZD3	ncWNT	Secreted Signaling	KEGG: hsa04310
FAP	Adipocyte	WNT11	FZD4	0.000876058	0	WNT11_FZD4	WNT11 - FZD4	ncWNT	Secreted Signaling	KEGG: hsa04310
Fibroblast-like cell	Adipocyte	WNT11	FZD4	0.000549268	0	WNT11_FZD4	WNT11 - FZD4	ncWNT	Secreted Signaling	KEGG: hsa04310
FAP	Endo	WNT11	FZD4	0.000553742	0	WNT11_FZD4	WNT11 - FZD4	ncWNT	Secreted Signaling	KEGG: hsa04310
Fibroblast-like cell	Endo	WNT11	FZD4	0.000347142	0	WNT11_FZD4	WNT11 - FZD4	ncWNT	Secreted Signaling	KEGG: hsa04310
FAP	FAP	WNT11	FZD4	0.000298558	0	WNT11_FZD4	WNT11 - FZD4	ncWNT	Secreted Signaling	KEGG: hsa04310
Fibroblast-like cell	FAP	WNT11	FZD4	0.000187149	0	WNT11_FZD4	WNT11 - FZD4	ncWNT	Secreted Signaling	KEGG: hsa04310
FAP	MuSC	WNT11	FZD4	1.06496e-05	0	WNT11_FZD4	WNT11 - FZD4	ncWNT	Secreted Signaling	KEGG: hsa04310
Fibroblast-like cell	MuSC	WNT11	FZD4	6.67489e-06	0	WNT11_FZD4	WNT11 - FZD4	ncWNT	Secreted Signaling	KEGG: hsa04310
FAP	Pericyte	WNT11	FZD4	0.000362208	0	WNT11_FZD4	WNT11 - FZD4	ncWNT	Secreted Signaling	KEGG: hsa04310
Fibroblast-like cell	Pericyte	WNT11	FZD4	0.000227052	0	WNT11_FZD4	WNT11 - FZD4	ncWNT	Secreted Signaling	KEGG: hsa04310
FAP	SMC	WNT11	FZD4	4.35223e-05	0	WNT11_FZD4	WNT11 - FZD4	ncWNT	Secreted Signaling	KEGG: hsa04310
Fibroblast-like cell	SMC	WNT11	FZD4	2.7279e-05	0	WNT11_FZD4	WNT11 - FZD4	ncWNT	Secreted Signaling	KEGG: hsa04310
FAP	Fibroblast-like cell	WNT11	FZD4	0.000234172	0	WNT11_FZD4	WNT11 - FZD4	ncWNT	Secreted Signaling	KEGG: hsa04310
Fibroblast-like cell	Fibroblast-like cell	WNT11	FZD4	0.000146785	0	WNT11_FZD4	WNT11 - FZD4	ncWNT	Secreted Signaling	KEGG: hsa04310
FAP	Endo	WNT11	FZD6	0.000266346	0	WNT11_FZD6	WNT11 - FZD6	ncWNT	Secreted Signaling	KEGG: hsa04310
Fibroblast-like cell	Endo	WNT11	FZD6	0.000166955	0	WNT11_FZD6	WNT11 - FZD6	ncWNT	Secreted Signaling	KEGG: hsa04310
FAP	SMC	WNT11	FZD6	2.84677e-06	0	WNT11_FZD6	WNT11 - FZD6	ncWNT	Secreted Signaling	KEGG: hsa04310
Fibroblast-like cell	SMC	WNT11	FZD6	1.78428e-06	0	WNT11_FZD6	WNT11 - FZD6	ncWNT	Secreted Signaling	KEGG: hsa04310
FAP	FAP	WNT11	FZD8	7.19207e-05	0	WNT11_FZD8	WNT11 - FZD8	ncWNT	Secreted Signaling	KEGG: hsa04310
Fibroblast-like cell	FAP	WNT11	FZD8	4.50791e-05	0	WNT11_FZD8	WNT11 - FZD8	ncWNT	Secreted Signaling	KEGG: hsa04310
FAP	Fibroblast-like cell	WNT11	FZD8	0.000105449	0	WNT11_FZD8	WNT11 - FZD8	ncWNT	Secreted Signaling	KEGG: hsa04310
Fibroblast-like cell	Fibroblast-like cell	WNT11	FZD8	6.60954e-05	0	WNT11_FZD8	WNT11 - FZD8	ncWNT	Secreted Signaling	KEGG: hsa04310
Type I	Adipocyte	EGF	EGFR	0.0120237	0	EGF_EGFR	EGF - EGFR	EGF	Secreted Signaling	KEGG: hsa04012
Type II	Adipocyte	EGF	EGFR	0.0156814	0	EGF_EGFR	EGF - EGFR	EGF	Secreted Signaling	KEGG: hsa04012
Type I	FAP	EGF	EGFR	0.0414057	0	EGF_EGFR	EGF - EGFR	EGF	Secreted Signaling	KEGG: hsa04012
Type II	FAP	EGF	EGFR	0.0535172	0	EGF_EGFR	EGF - EGFR	EGF	Secreted Signaling	KEGG: hsa04012
Type I	MuSC	EGF	EGFR	0.0354409	0	EGF_EGFR	EGF - EGFR	EGF	Secreted Signaling	KEGG: hsa04012
Type II	MuSC	EGF	EGFR	0.0458913	0	EGF_EGFR	EGF - EGFR	EGF	Secreted Signaling	KEGG: hsa04012
Type I	Pericyte	EGF	EGFR	0.00537731	0	EGF_EGFR	EGF - EGFR	EGF	Secreted Signaling	KEGG: hsa04012
Type II	Pericyte	EGF	EGFR	0.00702748	0	EGF_EGFR	EGF - EGFR	EGF	Secreted Signaling	KEGG: hsa04012
Type I	SMC	EGF	EGFR	0.0033093	0.03	EGF_EGFR	EGF - EGFR	EGF	Secreted Signaling	KEGG: hsa04012
Type II	SMC	EGF	EGFR	0.00432761	0	EGF_EGFR	EGF - EGFR	EGF	Secreted Signaling	KEGG: hsa04012
Type I	Fibroblast-like cell	EGF	EGFR	0.0245359	0	EGF_EGFR	EGF - EGFR	EGF	Secreted Signaling	KEGG: hsa04012
Type II	Fibroblast-like cell	EGF	EGFR	0.031877	0	EGF_EGFR	EGF - EGFR	EGF	Secreted Signaling	KEGG: hsa04012
Type I	FAP	EGF	EGFR_ERBB2	0.00139722	0	EGF_EGFR_ERBB2	EGF - (EGFR+ERBB2)	EGF	Secreted Signaling	KEGG: hsa04012
Type II	FAP	EGF	EGFR_ERBB2	0.00182823	0	EGF_EGFR_ERBB2	EGF - (EGFR+ERBB2)	EGF	Secreted Signaling	KEGG: hsa04012
Type I	MuSC	EGF	EGFR_ERBB2	0.00368534	0	EGF_EGFR_ERBB2	EGF - (EGFR+ERBB2)	EGF	Secreted Signaling	KEGG: hsa04012
Type II	MuSC	EGF	EGFR_ERBB2	0.0048188	0	EGF_EGFR_ERBB2	EGF - (EGFR+ERBB2)	EGF	Secreted Signaling	KEGG: hsa04012
Type I	Fibroblast-like cell	EGF	EGFR_ERBB2	0.00302114	0	EGF_EGFR_ERBB2	EGF - (EGFR+ERBB2)	EGF	Secreted Signaling	KEGG: hsa04012
Type II	Fibroblast-like cell	EGF	EGFR_ERBB2	0.00395113	0	EGF_EGFR_ERBB2	EGF - (EGFR+ERBB2)	EGF	Secreted Signaling	KEGG: hsa04012
Lymphocyte	Adipocyte	AREG	EGFR	0.00391496	0	AREG_EGFR	AREG - EGFR	EGF	Secreted Signaling	KEGG: hsa04012
Myeloid cell	Adipocyte	AREG	EGFR	0.00255019	0	AREG_EGFR	AREG - EGFR	EGF	Secreted Signaling	KEGG: hsa04012
Lymphocyte	Endo	AREG	EGFR	0.000147327	0	AREG_EGFR	AREG - EGFR	EGF	Secreted Signaling	KEGG: hsa04012
Myeloid cell	Endo	AREG	EGFR	9.58421e-05	0	AREG_EGFR	AREG - EGFR	EGF	Secreted Signaling	KEGG: hsa04012
Lymphocyte	FAP	AREG	EGFR	0.0137577	0	AREG_EGFR	AREG - EGFR	EGF	Secreted Signaling	KEGG: hsa04012
Myeloid cell	FAP	AREG	EGFR	0.00899271	0	AREG_EGFR	AREG - EGFR	EGF	Secreted Signaling	KEGG: hsa04012
Lymphocyte	MuSC	AREG	EGFR	0.0117271	0	AREG_EGFR	AREG - EGFR	EGF	Secreted Signaling	KEGG: hsa04012
Myeloid cell	MuSC	AREG	EGFR	0.00765994	0	AREG_EGFR	AREG - EGFR	EGF	Secreted Signaling	KEGG: hsa04012
Lymphocyte	Pericyte	AREG	EGFR	0.00174296	0	AREG_EGFR	AREG - EGFR	EGF	Secreted Signaling	KEGG: hsa04012
Myeloid cell	Pericyte	AREG	EGFR	0.00113449	0	AREG_EGFR	AREG - EGFR	EGF	Secreted Signaling	KEGG: hsa04012
Lymphocyte	SMC	AREG	EGFR	0.00107114	0	AREG_EGFR	AREG - EGFR	EGF	Secreted Signaling	KEGG: hsa04012
Myeloid cell	SMC	AREG	EGFR	0.000697046	0	AREG_EGFR	AREG - EGFR	EGF	Secreted Signaling	KEGG: hsa04012
Lymphocyte	Fibroblast-like cell	AREG	EGFR	0.00805776	0	AREG_EGFR	AREG - EGFR	EGF	Secreted Signaling	KEGG: hsa04012
Myeloid cell	Fibroblast-like cell	AREG	EGFR	0.00525642	0	AREG_EGFR	AREG - EGFR	EGF	Secreted Signaling	KEGG: hsa04012
Lymphocyte	Type II	AREG	EGFR	0.000498513	0	AREG_EGFR	AREG - EGFR	EGF	Secreted Signaling	KEGG: hsa04012
Myeloid cell	Type II	AREG	EGFR	0.000324342	0	AREG_EGFR	AREG - EGFR	EGF	Secreted Signaling	KEGG: hsa04012
Lymphocyte	FAP	AREG	EGFR_ERBB2	0.00045166	0	AREG_EGFR_ERBB2	AREG - (EGFR+ERBB2)	EGF	Secreted Signaling	KEGG: hsa04012
Myeloid cell	FAP	AREG	EGFR_ERBB2	0.000293854	0	AREG_EGFR_ERBB2	AREG - (EGFR+ERBB2)	EGF	Secreted Signaling	KEGG: hsa04012
Lymphocyte	MuSC	AREG	EGFR_ERBB2	0.00119316	0	AREG_EGFR_ERBB2	AREG - (EGFR+ERBB2)	EGF	Secreted Signaling	KEGG: hsa04012
Myeloid cell	MuSC	AREG	EGFR_ERBB2	0.000776482	0	AREG_EGFR_ERBB2	AREG - (EGFR+ERBB2)	EGF	Secreted Signaling	KEGG: hsa04012
Lymphocyte	Fibroblast-like cell	AREG	EGFR_ERBB2	0.000977683	0	AREG_EGFR_ERBB2	AREG - (EGFR+ERBB2)	EGF	Secreted Signaling	KEGG: hsa04012
Myeloid cell	Fibroblast-like cell	AREG	EGFR_ERBB2	0.000636205	0	AREG_EGFR_ERBB2	AREG - (EGFR+ERBB2)	EGF	Secreted Signaling	KEGG: hsa04012
MuSC	Adipocyte	BTC	EGFR	0.000427475	0	BTC_EGFR	BTC - EGFR	EGF	Secreted Signaling	KEGG: hsa04012
MuSC	Endo	BTC	EGFR	1.60327e-05	0	BTC_EGFR	BTC - EGFR	EGF	Secreted Signaling	KEGG: hsa04012
MuSC	FAP	BTC	EGFR	0.00151555	0	BTC_EGFR	BTC - EGFR	EGF	Secreted Signaling	KEGG: hsa04012
MuSC	MuSC	BTC	EGFR	0.00128949	0	BTC_EGFR	BTC - EGFR	EGF	Secreted Signaling	KEGG: hsa04012
MuSC	Pericyte	BTC	EGFR	0.000189945	0	BTC_EGFR	BTC - EGFR	EGF	Secreted Signaling	KEGG: hsa04012
MuSC	SMC	BTC	EGFR	0.000116662	0	BTC_EGFR	BTC - EGFR	EGF	Secreted Signaling	KEGG: hsa04012
MuSC	Fibroblast-like cell	BTC	EGFR	0.0008831	0	BTC_EGFR	BTC - EGFR	EGF	Secreted Signaling	KEGG: hsa04012
MuSC	Type II	BTC	EGFR	5.42669e-05	0	BTC_EGFR	BTC - EGFR	EGF	Secreted Signaling	KEGG: hsa04012
MuSC	FAP	BTC	EGFR_ERBB2	4.91646e-05	0	BTC_EGFR_ERBB2	BTC - (EGFR+ERBB2)	EGF	Secreted Signaling	KEGG: hsa04012
MuSC	MuSC	BTC	EGFR_ERBB2	0.000129965	0	BTC_EGFR_ERBB2	BTC - (EGFR+ERBB2)	EGF	Secreted Signaling	KEGG: hsa04012
MuSC	Fibroblast-like cell	BTC	EGFR_ERBB2	0.000106474	0	BTC_EGFR_ERBB2	BTC - (EGFR+ERBB2)	EGF	Secreted Signaling	KEGG: hsa04012
MuSC	Schwann cell	BTC	ERBB4	0.0022933	0	BTC_ERBB4	BTC - ERBB4	EGF	Secreted Signaling	KEGG: hsa04012
MuSC	Type I	BTC	ERBB4	0.00171676	0	BTC_ERBB4	BTC - ERBB4	EGF	Secreted Signaling	KEGG: hsa04012
MuSC	Type II	BTC	ERBB4	0.00155949	0	BTC_ERBB4	BTC - ERBB4	EGF	Secreted Signaling	KEGG: hsa04012
Endo	Adipocyte	HBEGF	EGFR	0.0062452	0	HBEGF_EGFR	HBEGF - EGFR	EGF	Secreted Signaling	KEGG: hsa04012
FAP	Adipocyte	HBEGF	EGFR	0.000294122	0	HBEGF_EGFR	HBEGF - EGFR	EGF	Secreted Signaling	KEGG: hsa04012
MuSC	Adipocyte	HBEGF	EGFR	0.0014108	0	HBEGF_EGFR	HBEGF - EGFR	EGF	Secreted Signaling	KEGG: hsa04012
Myeloid cell	Adipocyte	HBEGF	EGFR	0.00433732	0	HBEGF_EGFR	HBEGF - EGFR	EGF	Secreted Signaling	KEGG: hsa04012
Pericyte	Adipocyte	HBEGF	EGFR	0.000507774	0	HBEGF_EGFR	HBEGF - EGFR	EGF	Secreted Signaling	KEGG: hsa04012
SMC	Adipocyte	HBEGF	EGFR	0.00114447	0	HBEGF_EGFR	HBEGF - EGFR	EGF	Secreted Signaling	KEGG: hsa04012
Fibroblast-like cell	Adipocyte	HBEGF	EGFR	0.000237356	0.01	HBEGF_EGFR	HBEGF - EGFR	EGF	Secreted Signaling	KEGG: hsa04012
Endo	Endo	HBEGF	EGFR	0.000235549	0	HBEGF_EGFR	HBEGF - EGFR	EGF	Secreted Signaling	KEGG: hsa04012
Endo	FAP	HBEGF	EGFR	0.0218182	0	HBEGF_EGFR	HBEGF - EGFR	EGF	Secreted Signaling	KEGG: hsa04012
FAP	FAP	HBEGF	EGFR	0.00104312	0	HBEGF_EGFR	HBEGF - EGFR	EGF	Secreted Signaling	KEGG: hsa04012
MuSC	FAP	HBEGF	EGFR	0.00498927	0	HBEGF_EGFR	HBEGF - EGFR	EGF	Secreted Signaling	KEGG: hsa04012
Myeloid cell	FAP	HBEGF	EGFR	0.0152257	0	HBEGF_EGFR	HBEGF - EGFR	EGF	Secreted Signaling	KEGG: hsa04012
Pericyte	FAP	HBEGF	EGFR	0.00179987	0	HBEGF_EGFR	HBEGF - EGFR	EGF	Secreted Signaling	KEGG: hsa04012
SMC	FAP	HBEGF	EGFR	0.00405016	0	HBEGF_EGFR	HBEGF - EGFR	EGF	Secreted Signaling	KEGG: hsa04012
Fibroblast-like cell	FAP	HBEGF	EGFR	0.000841916	0	HBEGF_EGFR	HBEGF - EGFR	EGF	Secreted Signaling	KEGG: hsa04012
Endo	MuSC	HBEGF	EGFR	0.0186204	0	HBEGF_EGFR	HBEGF - EGFR	EGF	Secreted Signaling	KEGG: hsa04012
FAP	MuSC	HBEGF	EGFR	0.000887468	0	HBEGF_EGFR	HBEGF - EGFR	EGF	Secreted Signaling	KEGG: hsa04012
MuSC	MuSC	HBEGF	EGFR	0.00424729	0	HBEGF_EGFR	HBEGF - EGFR	EGF	Secreted Signaling	KEGG: hsa04012
Myeloid cell	MuSC	HBEGF	EGFR	0.0129813	0	HBEGF_EGFR	HBEGF - EGFR	EGF	Secreted Signaling	KEGG: hsa04012
Pericyte	MuSC	HBEGF	EGFR	0.00153147	0	HBEGF_EGFR	HBEGF - EGFR	EGF	Secreted Signaling	KEGG: hsa04012
SMC	MuSC	HBEGF	EGFR	0.00344736	0	HBEGF_EGFR	HBEGF - EGFR	EGF	Secreted Signaling	KEGG: hsa04012
Fibroblast-like cell	MuSC	HBEGF	EGFR	0.000716267	0	HBEGF_EGFR	HBEGF - EGFR	EGF	Secreted Signaling	KEGG: hsa04012
Endo	Pericyte	HBEGF	EGFR	0.00278401	0	HBEGF_EGFR	HBEGF - EGFR	EGF	Secreted Signaling	KEGG: hsa04012
MuSC	Pericyte	HBEGF	EGFR	0.000627218	0	HBEGF_EGFR	HBEGF - EGFR	EGF	Secreted Signaling	KEGG: hsa04012
Myeloid cell	Pericyte	HBEGF	EGFR	0.00193145	0	HBEGF_EGFR	HBEGF - EGFR	EGF	Secreted Signaling	KEGG: hsa04012
SMC	Pericyte	HBEGF	EGFR	0.00050874	0	HBEGF_EGFR	HBEGF - EGFR	EGF	Secreted Signaling	KEGG: hsa04012
Endo	SMC	HBEGF	EGFR	0.00171162	0	HBEGF_EGFR	HBEGF - EGFR	EGF	Secreted Signaling	KEGG: hsa04012
MuSC	SMC	HBEGF	EGFR	0.000385295	0	HBEGF_EGFR	HBEGF - EGFR	EGF	Secreted Signaling	KEGG: hsa04012
Myeloid cell	SMC	HBEGF	EGFR	0.00118707	0	HBEGF_EGFR	HBEGF - EGFR	EGF	Secreted Signaling	KEGG: hsa04012
SMC	SMC	HBEGF	EGFR	0.0003125	0.01	HBEGF_EGFR	HBEGF - EGFR	EGF	Secreted Signaling	KEGG: hsa04012
Endo	Fibroblast-like cell	HBEGF	EGFR	0.0128221	0	HBEGF_EGFR	HBEGF - EGFR	EGF	Secreted Signaling	KEGG: hsa04012
FAP	Fibroblast-like cell	HBEGF	EGFR	0.000607699	0	HBEGF_EGFR	HBEGF - EGFR	EGF	Secreted Signaling	KEGG: hsa04012
MuSC	Fibroblast-like cell	HBEGF	EGFR	0.00291144	0	HBEGF_EGFR	HBEGF - EGFR	EGF	Secreted Signaling	KEGG: hsa04012
Myeloid cell	Fibroblast-like cell	HBEGF	EGFR	0.00892305	0	HBEGF_EGFR	HBEGF - EGFR	EGF	Secreted Signaling	KEGG: hsa04012
Pericyte	Fibroblast-like cell	HBEGF	EGFR	0.0010489	0	HBEGF_EGFR	HBEGF - EGFR	EGF	Secreted Signaling	KEGG: hsa04012
SMC	Fibroblast-like cell	HBEGF	EGFR	0.00236251	0	HBEGF_EGFR	HBEGF - EGFR	EGF	Secreted Signaling	KEGG: hsa04012
Fibroblast-like cell	Fibroblast-like cell	HBEGF	EGFR	0.000490441	0	HBEGF_EGFR	HBEGF - EGFR	EGF	Secreted Signaling	KEGG: hsa04012
Endo	Type II	HBEGF	EGFR	0.000796863	0	HBEGF_EGFR	HBEGF - EGFR	EGF	Secreted Signaling	KEGG: hsa04012
Myeloid cell	Type II	HBEGF	EGFR	0.000552499	0	HBEGF_EGFR	HBEGF - EGFR	EGF	Secreted Signaling	KEGG: hsa04012
Endo	FAP	HBEGF	EGFR_ERBB2	0.00072199	0	HBEGF_EGFR_ERBB2	HBEGF - (EGFR+ERBB2)	EGF	Secreted Signaling	KEGG: hsa04012
FAP	FAP	HBEGF	EGFR_ERBB2	3.38234e-05	0	HBEGF_EGFR_ERBB2	HBEGF - (EGFR+ERBB2)	EGF	Secreted Signaling	KEGG: hsa04012
MuSC	FAP	HBEGF	EGFR_ERBB2	0.000162399	0	HBEGF_EGFR_ERBB2	HBEGF - (EGFR+ERBB2)	EGF	Secreted Signaling	KEGG: hsa04012
Myeloid cell	FAP	HBEGF	EGFR_ERBB2	0.000500575	0	HBEGF_EGFR_ERBB2	HBEGF - (EGFR+ERBB2)	EGF	Secreted Signaling	KEGG: hsa04012
Pericyte	FAP	HBEGF	EGFR_ERBB2	5.84041e-05	0	HBEGF_EGFR_ERBB2	HBEGF - (EGFR+ERBB2)	EGF	Secreted Signaling	KEGG: hsa04012
SMC	FAP	HBEGF	EGFR_ERBB2	0.000131711	0	HBEGF_EGFR_ERBB2	HBEGF - (EGFR+ERBB2)	EGF	Secreted Signaling	KEGG: hsa04012
Fibroblast-like cell	FAP	HBEGF	EGFR_ERBB2	2.72941e-05	0	HBEGF_EGFR_ERBB2	HBEGF - (EGFR+ERBB2)	EGF	Secreted Signaling	KEGG: hsa04012
Endo	MuSC	HBEGF	EGFR_ERBB2	0.00190645	0	HBEGF_EGFR_ERBB2	HBEGF - (EGFR+ERBB2)	EGF	Secreted Signaling	KEGG: hsa04012
FAP	MuSC	HBEGF	EGFR_ERBB2	8.94135e-05	0	HBEGF_EGFR_ERBB2	HBEGF - (EGFR+ERBB2)	EGF	Secreted Signaling	KEGG: hsa04012
MuSC	MuSC	HBEGF	EGFR_ERBB2	0.000429218	0	HBEGF_EGFR_ERBB2	HBEGF - (EGFR+ERBB2)	EGF	Secreted Signaling	KEGG: hsa04012
Myeloid cell	MuSC	HBEGF	EGFR_ERBB2	0.00132227	0	HBEGF_EGFR_ERBB2	HBEGF - (EGFR+ERBB2)	EGF	Secreted Signaling	KEGG: hsa04012
Pericyte	MuSC	HBEGF	EGFR_ERBB2	0.000154387	0	HBEGF_EGFR_ERBB2	HBEGF - (EGFR+ERBB2)	EGF	Secreted Signaling	KEGG: hsa04012
SMC	MuSC	HBEGF	EGFR_ERBB2	0.000348128	0	HBEGF_EGFR_ERBB2	HBEGF - (EGFR+ERBB2)	EGF	Secreted Signaling	KEGG: hsa04012
Fibroblast-like cell	MuSC	HBEGF	EGFR_ERBB2	7.21537e-05	0	HBEGF_EGFR_ERBB2	HBEGF - (EGFR+ERBB2)	EGF	Secreted Signaling	KEGG: hsa04012
Endo	Fibroblast-like cell	HBEGF	EGFR_ERBB2	0.00156236	0	HBEGF_EGFR_ERBB2	HBEGF - (EGFR+ERBB2)	EGF	Secreted Signaling	KEGG: hsa04012
FAP	Fibroblast-like cell	HBEGF	EGFR_ERBB2	7.32513e-05	0	HBEGF_EGFR_ERBB2	HBEGF - (EGFR+ERBB2)	EGF	Secreted Signaling	KEGG: hsa04012
MuSC	Fibroblast-like cell	HBEGF	EGFR_ERBB2	0.000351655	0	HBEGF_EGFR_ERBB2	HBEGF - (EGFR+ERBB2)	EGF	Secreted Signaling	KEGG: hsa04012
Myeloid cell	Fibroblast-like cell	HBEGF	EGFR_ERBB2	0.0010835	0	HBEGF_EGFR_ERBB2	HBEGF - (EGFR+ERBB2)	EGF	Secreted Signaling	KEGG: hsa04012
Pericyte	Fibroblast-like cell	HBEGF	EGFR_ERBB2	0.000126482	0	HBEGF_EGFR_ERBB2	HBEGF - (EGFR+ERBB2)	EGF	Secreted Signaling	KEGG: hsa04012
SMC	Fibroblast-like cell	HBEGF	EGFR_ERBB2	0.000285214	0	HBEGF_EGFR_ERBB2	HBEGF - (EGFR+ERBB2)	EGF	Secreted Signaling	KEGG: hsa04012
Fibroblast-like cell	Fibroblast-like cell	HBEGF	EGFR_ERBB2	5.91111e-05	0	HBEGF_EGFR_ERBB2	HBEGF - (EGFR+ERBB2)	EGF	Secreted Signaling	KEGG: hsa04012
Endo	Schwann cell	HBEGF	ERBB4	0.032674	0	HBEGF_ERBB4	HBEGF - ERBB4	EGF	Secreted Signaling	KEGG: hsa04012
FAP	Schwann cell	HBEGF	ERBB4	0.00157881	0	HBEGF_ERBB4	HBEGF - ERBB4	EGF	Secreted Signaling	KEGG: hsa04012
MuSC	Schwann cell	HBEGF	ERBB4	0.00753623	0	HBEGF_ERBB4	HBEGF - ERBB4	EGF	Secreted Signaling	KEGG: hsa04012
Myeloid cell	Schwann cell	HBEGF	ERBB4	0.0228781	0	HBEGF_ERBB4	HBEGF - ERBB4	EGF	Secreted Signaling	KEGG: hsa04012
Pericyte	Schwann cell	HBEGF	ERBB4	0.00272313	0	HBEGF_ERBB4	HBEGF - ERBB4	EGF	Secreted Signaling	KEGG: hsa04012
SMC	Schwann cell	HBEGF	ERBB4	0.00612067	0	HBEGF_ERBB4	HBEGF - ERBB4	EGF	Secreted Signaling	KEGG: hsa04012
Fibroblast-like cell	Schwann cell	HBEGF	ERBB4	0.00127441	0	HBEGF_ERBB4	HBEGF - ERBB4	EGF	Secreted Signaling	KEGG: hsa04012
Endo	Type I	HBEGF	ERBB4	0.0246483	0	HBEGF_ERBB4	HBEGF - ERBB4	EGF	Secreted Signaling	KEGG: hsa04012
FAP	Type I	HBEGF	ERBB4	0.00118168	0	HBEGF_ERBB4	HBEGF - ERBB4	EGF	Secreted Signaling	KEGG: hsa04012
MuSC	Type I	HBEGF	ERBB4	0.00564905	0	HBEGF_ERBB4	HBEGF - ERBB4	EGF	Secreted Signaling	KEGG: hsa04012
Myeloid cell	Type I	HBEGF	ERBB4	0.0172157	0	HBEGF_ERBB4	HBEGF - ERBB4	EGF	Secreted Signaling	KEGG: hsa04012
Pericyte	Type I	HBEGF	ERBB4	0.00203875	0	HBEGF_ERBB4	HBEGF - ERBB4	EGF	Secreted Signaling	KEGG: hsa04012
SMC	Type I	HBEGF	ERBB4	0.00458633	0	HBEGF_ERBB4	HBEGF - ERBB4	EGF	Secreted Signaling	KEGG: hsa04012
Fibroblast-like cell	Type I	HBEGF	ERBB4	0.000953777	0	HBEGF_ERBB4	HBEGF - ERBB4	EGF	Secreted Signaling	KEGG: hsa04012
Endo	Type II	HBEGF	ERBB4	0.0224375	0	HBEGF_ERBB4	HBEGF - ERBB4	EGF	Secreted Signaling	KEGG: hsa04012
FAP	Type II	HBEGF	ERBB4	0.00107338	0	HBEGF_ERBB4	HBEGF - ERBB4	EGF	Secreted Signaling	KEGG: hsa04012
MuSC	Type II	HBEGF	ERBB4	0.0051334	0	HBEGF_ERBB4	HBEGF - ERBB4	EGF	Secreted Signaling	KEGG: hsa04012
Myeloid cell	Type II	HBEGF	ERBB4	0.0156609	0	HBEGF_ERBB4	HBEGF - ERBB4	EGF	Secreted Signaling	KEGG: hsa04012
Pericyte	Type II	HBEGF	ERBB4	0.00185204	0	HBEGF_ERBB4	HBEGF - ERBB4	EGF	Secreted Signaling	KEGG: hsa04012
SMC	Type II	HBEGF	ERBB4	0.00416728	0	HBEGF_ERBB4	HBEGF - ERBB4	EGF	Secreted Signaling	KEGG: hsa04012
Fibroblast-like cell	Type II	HBEGF	ERBB4	0.000866342	0	HBEGF_ERBB4	HBEGF - ERBB4	EGF	Secreted Signaling	KEGG: hsa04012
Myeloid cell	Adipocyte	EREG	EGFR	0.00135706	0	EREG_EGFR	EREG - EGFR	EGF	Secreted Signaling	KEGG: hsa04012
Myeloid cell	Endo	EREG	EGFR	5.09429e-05	0	EREG_EGFR	EREG - EGFR	EGF	Secreted Signaling	KEGG: hsa04012
Myeloid cell	FAP	EREG	EGFR	0.0047999	0	EREG_EGFR	EREG - EGFR	EGF	Secreted Signaling	KEGG: hsa04012
Myeloid cell	MuSC	EREG	EGFR	0.00408597	0	EREG_EGFR	EREG - EGFR	EGF	Secreted Signaling	KEGG: hsa04012
Myeloid cell	Pericyte	EREG	EGFR	0.000603311	0	EREG_EGFR	EREG - EGFR	EGF	Secreted Signaling	KEGG: hsa04012
Myeloid cell	SMC	EREG	EGFR	0.000370605	0	EREG_EGFR	EREG - EGFR	EGF	Secreted Signaling	KEGG: hsa04012
Myeloid cell	Fibroblast-like cell	EREG	EGFR	0.00280071	0	EREG_EGFR	EREG - EGFR	EGF	Secreted Signaling	KEGG: hsa04012
Myeloid cell	Type II	EREG	EGFR	0.000172416	0	EREG_EGFR	EREG - EGFR	EGF	Secreted Signaling	KEGG: hsa04012
Myeloid cell	FAP	EREG	EGFR_ERBB2	0.000156207	0	EREG_EGFR_ERBB2	EREG - (EGFR+ERBB2)	EGF	Secreted Signaling	KEGG: hsa04012
Myeloid cell	MuSC	EREG	EGFR_ERBB2	0.000412855	0	EREG_EGFR_ERBB2	EREG - (EGFR+ERBB2)	EGF	Secreted Signaling	KEGG: hsa04012
Myeloid cell	Fibroblast-like cell	EREG	EGFR_ERBB2	0.000338248	0	EREG_EGFR_ERBB2	EREG - (EGFR+ERBB2)	EGF	Secreted Signaling	KEGG: hsa04012
Myeloid cell	Schwann cell	EREG	ERBB4	0.00725088	0	EREG_ERBB4	EREG - ERBB4	EGF	Secreted Signaling	KEGG: hsa04012
Myeloid cell	Type I	EREG	ERBB4	0.00543477	0	EREG_ERBB4	EREG - ERBB4	EGF	Secreted Signaling	KEGG: hsa04012
Myeloid cell	Type II	EREG	ERBB4	0.00493859	0	EREG_ERBB4	EREG - ERBB4	EGF	Secreted Signaling	KEGG: hsa04012
Schwann cell	Schwann cell	NRG1	ERBB3	0.000726389	0	NRG1_ERBB3	NRG1 - ERBB3	NRG	Secreted Signaling	KEGG: hsa04012
Schwann cell	Schwann cell	NRG1	ERBB4	0.0265212	0	NRG1_ERBB4	NRG1 - ERBB4	NRG	Secreted Signaling	KEGG: hsa04012
Schwann cell	Type I	NRG1	ERBB4	0.0199756	0	NRG1_ERBB4	NRG1 - ERBB4	NRG	Secreted Signaling	KEGG: hsa04012
Schwann cell	Type II	NRG1	ERBB4	0.0181761	0	NRG1_ERBB4	NRG1 - ERBB4	NRG	Secreted Signaling	KEGG: hsa04012
Adipocyte	Schwann cell	NRG2	ERBB3	0.00031065	0	NRG2_ERBB3	NRG2 - ERBB3	NRG	Secreted Signaling	KEGG: hsa04012
Type I	Schwann cell	NRG2	ERBB3	0.000118239	0	NRG2_ERBB3	NRG2 - ERBB3	NRG	Secreted Signaling	KEGG: hsa04012
Type II	Schwann cell	NRG2	ERBB3	0.000156296	0	NRG2_ERBB3	NRG2 - ERBB3	NRG	Secreted Signaling	KEGG: hsa04012
Adipocyte	Schwann cell	NRG2	ERBB4	0.0115122	0	NRG2_ERBB4	NRG2 - ERBB4	NRG	Secreted Signaling	KEGG: hsa04012
Type I	Schwann cell	NRG2	ERBB4	0.00441236	0	NRG2_ERBB4	NRG2 - ERBB4	NRG	Secreted Signaling	KEGG: hsa04012
Type II	Schwann cell	NRG2	ERBB4	0.0058245	0	NRG2_ERBB4	NRG2 - ERBB4	NRG	Secreted Signaling	KEGG: hsa04012
Adipocyte	Type I	NRG2	ERBB4	0.00863804	0	NRG2_ERBB4	NRG2 - ERBB4	NRG	Secreted Signaling	KEGG: hsa04012
Type I	Type I	NRG2	ERBB4	0.00330484	0	NRG2_ERBB4	NRG2 - ERBB4	NRG	Secreted Signaling	KEGG: hsa04012
Type II	Type I	NRG2	ERBB4	0.00436408	0	NRG2_ERBB4	NRG2 - ERBB4	NRG	Secreted Signaling	KEGG: hsa04012
Adipocyte	Type II	NRG2	ERBB4	0.00785171	0	NRG2_ERBB4	NRG2 - ERBB4	NRG	Secreted Signaling	KEGG: hsa04012
Type I	Type II	NRG2	ERBB4	0.00300252	0	NRG2_ERBB4	NRG2 - ERBB4	NRG	Secreted Signaling	KEGG: hsa04012
Type II	Type II	NRG2	ERBB4	0.00396526	0	NRG2_ERBB4	NRG2 - ERBB4	NRG	Secreted Signaling	KEGG: hsa04012
Schwann cell	Schwann cell	NRG3	ERBB4	0.0179957	0	NRG3_ERBB4	NRG3 - ERBB4	NRG	Secreted Signaling	KEGG: hsa04012
Schwann cell	Type I	NRG3	ERBB4	0.013525	0	NRG3_ERBB4	NRG3 - ERBB4	NRG	Secreted Signaling	KEGG: hsa04012
Schwann cell	Type II	NRG3	ERBB4	0.0122993	0	NRG3_ERBB4	NRG3 - ERBB4	NRG	Secreted Signaling	KEGG: hsa04012
Type I	Schwann cell	NRG4	ERBB4	0.00743785	0	NRG4_ERBB4	NRG4 - ERBB4	NRG	Secreted Signaling	KEGG: hsa04012
Type II	Schwann cell	NRG4	ERBB4	0.00420754	0	NRG4_ERBB4	NRG4 - ERBB4	NRG	Secreted Signaling	KEGG: hsa04012
Type I	Type I	NRG4	ERBB4	0.00557517	0	NRG4_ERBB4	NRG4 - ERBB4	NRG	Secreted Signaling	KEGG: hsa04012
Type II	Type I	NRG4	ERBB4	0.00315127	0	NRG4_ERBB4	NRG4 - ERBB4	NRG	Secreted Signaling	KEGG: hsa04012
Type I	Type II	NRG4	ERBB4	0.00506624	0	NRG4_ERBB4	NRG4 - ERBB4	NRG	Secreted Signaling	KEGG: hsa04012
Type II	Type II	NRG4	ERBB4	0.00286296	0	NRG4_ERBB4	NRG4 - ERBB4	NRG	Secreted Signaling	KEGG: hsa04012
Pericyte	Adipocyte	FGF1	FGFR1	0.000948105	0	FGF1_FGFR1	FGF1 - FGFR1	FGF	Secreted Signaling	PMC: 4393358
SMC	Adipocyte	FGF1	FGFR1	0.000783313	0	FGF1_FGFR1	FGF1 - FGFR1	FGF	Secreted Signaling	PMC: 4393358
Pericyte	Endo	FGF1	FGFR1	0.00062006	0	FGF1_FGFR1	FGF1 - FGFR1	FGF	Secreted Signaling	PMC: 4393358
SMC	Endo	FGF1	FGFR1	0.000512257	0	FGF1_FGFR1	FGF1 - FGFR1	FGF	Secreted Signaling	PMC: 4393358
Pericyte	FAP	FGF1	FGFR1	0.00359552	0	FGF1_FGFR1	FGF1 - FGFR1	FGF	Secreted Signaling	PMC: 4393358
SMC	FAP	FGF1	FGFR1	0.00297194	0	FGF1_FGFR1	FGF1 - FGFR1	FGF	Secreted Signaling	PMC: 4393358
Pericyte	MuSC	FGF1	FGFR1	0.00136595	0	FGF1_FGFR1	FGF1 - FGFR1	FGF	Secreted Signaling	PMC: 4393358
SMC	MuSC	FGF1	FGFR1	0.00112862	0	FGF1_FGFR1	FGF1 - FGFR1	FGF	Secreted Signaling	PMC: 4393358
Pericyte	Myeloid cell	FGF1	FGFR1	0.000398109	0	FGF1_FGFR1	FGF1 - FGFR1	FGF	Secreted Signaling	PMC: 4393358
SMC	Myeloid cell	FGF1	FGFR1	0.000328882	0	FGF1_FGFR1	FGF1 - FGFR1	FGF	Secreted Signaling	PMC: 4393358
Pericyte	Pericyte	FGF1	FGFR1	2.43387e-05	0	FGF1_FGFR1	FGF1 - FGFR1	FGF	Secreted Signaling	PMC: 4393358
SMC	Pericyte	FGF1	FGFR1	2.01051e-05	0	FGF1_FGFR1	FGF1 - FGFR1	FGF	Secreted Signaling	PMC: 4393358
Pericyte	Schwann cell	FGF1	FGFR1	4.75434e-05	0	FGF1_FGFR1	FGF1 - FGFR1	FGF	Secreted Signaling	PMC: 4393358
SMC	Schwann cell	FGF1	FGFR1	3.92736e-05	0	FGF1_FGFR1	FGF1 - FGFR1	FGF	Secreted Signaling	PMC: 4393358
Pericyte	SMC	FGF1	FGFR1	0.000757603	0	FGF1_FGFR1	FGF1 - FGFR1	FGF	Secreted Signaling	PMC: 4393358
SMC	SMC	FGF1	FGFR1	0.000625902	0	FGF1_FGFR1	FGF1 - FGFR1	FGF	Secreted Signaling	PMC: 4393358
Pericyte	Fibroblast-like cell	FGF1	FGFR1	0.0031622	0	FGF1_FGFR1	FGF1 - FGFR1	FGF	Secreted Signaling	PMC: 4393358
SMC	Fibroblast-like cell	FGF1	FGFR1	0.00261358	0	FGF1_FGFR1	FGF1 - FGFR1	FGF	Secreted Signaling	PMC: 4393358
Pericyte	Schwann cell	FGF1	FGFR2	7.73357e-05	0	FGF1_FGFR2	FGF1 - FGFR2	FGF	Secreted Signaling	PMC: 4393358
SMC	Schwann cell	FGF1	FGFR2	6.38841e-05	0	FGF1_FGFR2	FGF1 - FGFR2	FGF	Secreted Signaling	PMC: 4393358
Pericyte	MuSC	FGF1	FGFR4	0.00255612	0	FGF1_FGFR4	FGF1 - FGFR4	FGF	Secreted Signaling	PMC: 4393358
SMC	MuSC	FGF1	FGFR4	0.00211243	0	FGF1_FGFR4	FGF1 - FGFR4	FGF	Secreted Signaling	PMC: 4393358
Adipocyte	Adipocyte	FGF2	FGFR1	0.000869764	0	FGF2_FGFR1	FGF2 - FGFR1	FGF	Secreted Signaling	PMC: 4393358
Endo	Adipocyte	FGF2	FGFR1	7.9081e-05	0	FGF2_FGFR1	FGF2 - FGFR1	FGF	Secreted Signaling	PMC: 4393358
FAP	Adipocyte	FGF2	FGFR1	0.000346955	0	FGF2_FGFR1	FGF2 - FGFR1	FGF	Secreted Signaling	PMC: 4393358
Fibroblast-like cell	Adipocyte	FGF2	FGFR1	1.20953e-05	0	FGF2_FGFR1	FGF2 - FGFR1	FGF	Secreted Signaling	PMC: 4393358
Adipocyte	Endo	FGF2	FGFR1	0.000568809	0	FGF2_FGFR1	FGF2 - FGFR1	FGF	Secreted Signaling	PMC: 4393358
Endo	Endo	FGF2	FGFR1	5.17033e-05	0	FGF2_FGFR1	FGF2 - FGFR1	FGF	Secreted Signaling	PMC: 4393358
FAP	Endo	FGF2	FGFR1	0.000226861	0	FGF2_FGFR1	FGF2 - FGFR1	FGF	Secreted Signaling	PMC: 4393358
Fibroblast-like cell	Endo	FGF2	FGFR1	7.90776e-06	0	FGF2_FGFR1	FGF2 - FGFR1	FGF	Secreted Signaling	PMC: 4393358
Adipocyte	FAP	FGF2	FGFR1	0.00329914	0	FGF2_FGFR1	FGF2 - FGFR1	FGF	Secreted Signaling	PMC: 4393358
Endo	FAP	FGF2	FGFR1	0.000300631	0	FGF2_FGFR1	FGF2 - FGFR1	FGF	Secreted Signaling	PMC: 4393358
FAP	FAP	FGF2	FGFR1	0.00131798	0	FGF2_FGFR1	FGF2 - FGFR1	FGF	Secreted Signaling	PMC: 4393358
Fibroblast-like cell	FAP	FGF2	FGFR1	4.59896e-05	0	FGF2_FGFR1	FGF2 - FGFR1	FGF	Secreted Signaling	PMC: 4393358
Adipocyte	MuSC	FGF2	FGFR1	0.00125313	0	FGF2_FGFR1	FGF2 - FGFR1	FGF	Secreted Signaling	PMC: 4393358
Endo	MuSC	FGF2	FGFR1	0.000113977	0	FGF2_FGFR1	FGF2 - FGFR1	FGF	Secreted Signaling	PMC: 4393358
FAP	MuSC	FGF2	FGFR1	0.000499998	0	FGF2_FGFR1	FGF2 - FGFR1	FGF	Secreted Signaling	PMC: 4393358
Fibroblast-like cell	MuSC	FGF2	FGFR1	1.74332e-05	0	FGF2_FGFR1	FGF2 - FGFR1	FGF	Secreted Signaling	PMC: 4393358
Adipocyte	Myeloid cell	FGF2	FGFR1	0.000365197	0	FGF2_FGFR1	FGF2 - FGFR1	FGF	Secreted Signaling	PMC: 4393358
Endo	Myeloid cell	FGF2	FGFR1	3.31894e-05	0	FGF2_FGFR1	FGF2 - FGFR1	FGF	Secreted Signaling	PMC: 4393358
FAP	Myeloid cell	FGF2	FGFR1	0.000145636	0	FGF2_FGFR1	FGF2 - FGFR1	FGF	Secreted Signaling	PMC: 4393358
Fibroblast-like cell	Myeloid cell	FGF2	FGFR1	5.07606e-06	0	FGF2_FGFR1	FGF2 - FGFR1	FGF	Secreted Signaling	PMC: 4393358
Adipocyte	Pericyte	FGF2	FGFR1	2.23259e-05	0	FGF2_FGFR1	FGF2 - FGFR1	FGF	Secreted Signaling	PMC: 4393358
Endo	Pericyte	FGF2	FGFR1	2.02836e-06	0	FGF2_FGFR1	FGF2 - FGFR1	FGF	Secreted Signaling	PMC: 4393358
FAP	Pericyte	FGF2	FGFR1	8.90143e-06	0	FGF2_FGFR1	FGF2 - FGFR1	FGF	Secreted Signaling	PMC: 4393358
Fibroblast-like cell	Pericyte	FGF2	FGFR1	3.10214e-07	0	FGF2_FGFR1	FGF2 - FGFR1	FGF	Secreted Signaling	PMC: 4393358
Adipocyte	Schwann cell	FGF2	FGFR1	4.36116e-05	0	FGF2_FGFR1	FGF2 - FGFR1	FGF	Secreted Signaling	PMC: 4393358
Endo	Schwann cell	FGF2	FGFR1	3.9623e-06	0	FGF2_FGFR1	FGF2 - FGFR1	FGF	Secreted Signaling	PMC: 4393358
FAP	Schwann cell	FGF2	FGFR1	1.73884e-05	0	FGF2_FGFR1	FGF2 - FGFR1	FGF	Secreted Signaling	PMC: 4393358
Fibroblast-like cell	Schwann cell	FGF2	FGFR1	6.05988e-07	0	FGF2_FGFR1	FGF2 - FGFR1	FGF	Secreted Signaling	PMC: 4393358
Adipocyte	SMC	FGF2	FGFR1	0.000694991	0	FGF2_FGFR1	FGF2 - FGFR1	FGF	Secreted Signaling	PMC: 4393358
Endo	SMC	FGF2	FGFR1	6.31803e-05	0	FGF2_FGFR1	FGF2 - FGFR1	FGF	Secreted Signaling	PMC: 4393358
FAP	SMC	FGF2	FGFR1	0.000277208	0	FGF2_FGFR1	FGF2 - FGFR1	FGF	Secreted Signaling	PMC: 4393358
Fibroblast-like cell	SMC	FGF2	FGFR1	9.66319e-06	0	FGF2_FGFR1	FGF2 - FGFR1	FGF	Secreted Signaling	PMC: 4393358
Adipocyte	Fibroblast-like cell	FGF2	FGFR1	0.00290144	0	FGF2_FGFR1	FGF2 - FGFR1	FGF	Secreted Signaling	PMC: 4393358
Endo	Fibroblast-like cell	FGF2	FGFR1	0.000264294	0	FGF2_FGFR1	FGF2 - FGFR1	FGF	Secreted Signaling	PMC: 4393358
FAP	Fibroblast-like cell	FGF2	FGFR1	0.00115882	0	FGF2_FGFR1	FGF2 - FGFR1	FGF	Secreted Signaling	PMC: 4393358
Fibroblast-like cell	Fibroblast-like cell	FGF2	FGFR1	4.04297e-05	0	FGF2_FGFR1	FGF2 - FGFR1	FGF	Secreted Signaling	PMC: 4393358
Adipocyte	Schwann cell	FGF2	FGFR2	7.09403e-05	0	FGF2_FGFR2	FGF2 - FGFR2	FGF	Secreted Signaling	PMC: 4393358
Endo	Schwann cell	FGF2	FGFR2	6.44538e-06	0	FGF2_FGFR2	FGF2 - FGFR2	FGF	Secreted Signaling	PMC: 4393358
FAP	Schwann cell	FGF2	FGFR2	2.82851e-05	0	FGF2_FGFR2	FGF2 - FGFR2	FGF	Secreted Signaling	PMC: 4393358
Fibroblast-like cell	Schwann cell	FGF2	FGFR2	9.8575e-07	0	FGF2_FGFR2	FGF2 - FGFR2	FGF	Secreted Signaling	PMC: 4393358
Adipocyte	MuSC	FGF2	FGFR4	0.00234522	0	FGF2_FGFR4	FGF2 - FGFR4	FGF	Secreted Signaling	PMC: 4393358
Endo	MuSC	FGF2	FGFR4	0.00021352	0	FGF2_FGFR4	FGF2 - FGFR4	FGF	Secreted Signaling	PMC: 4393358
FAP	MuSC	FGF2	FGFR4	0.000936359	0	FGF2_FGFR4	FGF2 - FGFR4	FGF	Secreted Signaling	PMC: 4393358
Fibroblast-like cell	MuSC	FGF2	FGFR4	3.26613e-05	0	FGF2_FGFR4	FGF2 - FGFR4	FGF	Secreted Signaling	PMC: 4393358
FAP	Adipocyte	FGF7	FGFR1	0.00798188	0	FGF7_FGFR1	FGF7 - FGFR1	FGF	Secreted Signaling	PMC: 4393358
Pericyte	Adipocyte	FGF7	FGFR1	0.000682333	0.03	FGF7_FGFR1	FGF7 - FGFR1	FGF	Secreted Signaling	PMC: 4393358
Fibroblast-like cell	Adipocyte	FGF7	FGFR1	0.0114029	0	FGF7_FGFR1	FGF7 - FGFR1	FGF	Secreted Signaling	PMC: 4393358
FAP	Endo	FGF7	FGFR1	0.00523289	0	FGF7_FGFR1	FGF7 - FGFR1	FGF	Secreted Signaling	PMC: 4393358
Fibroblast-like cell	Endo	FGF7	FGFR1	0.0074846	0	FGF7_FGFR1	FGF7 - FGFR1	FGF	Secreted Signaling	PMC: 4393358
FAP	FAP	FGF7	FGFR1	0.0296862	0	FGF7_FGFR1	FGF7 - FGFR1	FGF	Secreted Signaling	PMC: 4393358
Pericyte	FAP	FGF7	FGFR1	0.00258955	0	FGF7_FGFR1	FGF7 - FGFR1	FGF	Secreted Signaling	PMC: 4393358
Fibroblast-like cell	FAP	FGF7	FGFR1	0.0420158	0	FGF7_FGFR1	FGF7 - FGFR1	FGF	Secreted Signaling	PMC: 4393358
FAP	MuSC	FGF7	FGFR1	0.0114641	0	FGF7_FGFR1	FGF7 - FGFR1	FGF	Secreted Signaling	PMC: 4393358
Pericyte	MuSC	FGF7	FGFR1	0.000983166	0	FGF7_FGFR1	FGF7 - FGFR1	FGF	Secreted Signaling	PMC: 4393358
Fibroblast-like cell	MuSC	FGF7	FGFR1	0.016353	0	FGF7_FGFR1	FGF7 - FGFR1	FGF	Secreted Signaling	PMC: 4393358
FAP	Myeloid cell	FGF7	FGFR1	0.00336533	0	FGF7_FGFR1	FGF7 - FGFR1	FGF	Secreted Signaling	PMC: 4393358
Fibroblast-like cell	Myeloid cell	FGF7	FGFR1	0.00481733	0	FGF7_FGFR1	FGF7 - FGFR1	FGF	Secreted Signaling	PMC: 4393358
FAP	SMC	FGF7	FGFR1	0.00638712	0	FGF7_FGFR1	FGF7 - FGFR1	FGF	Secreted Signaling	PMC: 4393358
Fibroblast-like cell	SMC	FGF7	FGFR1	0.00913094	0	FGF7_FGFR1	FGF7 - FGFR1	FGF	Secreted Signaling	PMC: 4393358
FAP	Fibroblast-like cell	FGF7	FGFR1	0.0261912	0	FGF7_FGFR1	FGF7 - FGFR1	FGF	Secreted Signaling	PMC: 4393358
Pericyte	Fibroblast-like cell	FGF7	FGFR1	0.00227719	0	FGF7_FGFR1	FGF7 - FGFR1	FGF	Secreted Signaling	PMC: 4393358
Fibroblast-like cell	Fibroblast-like cell	FGF7	FGFR1	0.0371247	0	FGF7_FGFR1	FGF7 - FGFR1	FGF	Secreted Signaling	PMC: 4393358
FAP	Schwann cell	FGF7	FGFR2	0.000655309	0	FGF7_FGFR2	FGF7 - FGFR2	FGF	Secreted Signaling	PMC: 4393358
Pericyte	Schwann cell	FGF7	FGFR2	5.56434e-05	0	FGF7_FGFR2	FGF7 - FGFR2	FGF	Secreted Signaling	PMC: 4393358
Fibroblast-like cell	Schwann cell	FGF7	FGFR2	0.000939148	0	FGF7_FGFR2	FGF7 - FGFR2	FGF	Secreted Signaling	PMC: 4393358
Fibroblast-like cell	Adipocyte	FGF18	FGFR1	6.52797e-05	0	FGF18_FGFR1	FGF18 - FGFR1	FGF	Secreted Signaling	PMC: 4393358
Fibroblast-like cell	Endo	FGF18	FGFR1	4.26798e-05	0	FGF18_FGFR1	FGF18 - FGFR1	FGF	Secreted Signaling	PMC: 4393358
Fibroblast-like cell	FAP	FGF18	FGFR1	0.000248174	0	FGF18_FGFR1	FGF18 - FGFR1	FGF	Secreted Signaling	PMC: 4393358
Fibroblast-like cell	MuSC	FGF18	FGFR1	9.40864e-05	0	FGF18_FGFR1	FGF18 - FGFR1	FGF	Secreted Signaling	PMC: 4393358
Fibroblast-like cell	Myeloid cell	FGF18	FGFR1	2.73969e-05	0	FGF18_FGFR1	FGF18 - FGFR1	FGF	Secreted Signaling	PMC: 4393358
Fibroblast-like cell	Pericyte	FGF18	FGFR1	1.67434e-06	0	FGF18_FGFR1	FGF18 - FGFR1	FGF	Secreted Signaling	PMC: 4393358
Fibroblast-like cell	Schwann cell	FGF18	FGFR1	3.27075e-06	0	FGF18_FGFR1	FGF18 - FGFR1	FGF	Secreted Signaling	PMC: 4393358
Fibroblast-like cell	SMC	FGF18	FGFR1	5.21538e-05	0	FGF18_FGFR1	FGF18 - FGFR1	FGF	Secreted Signaling	PMC: 4393358
Fibroblast-like cell	Fibroblast-like cell	FGF18	FGFR1	0.000218176	0	FGF18_FGFR1	FGF18 - FGFR1	FGF	Secreted Signaling	PMC: 4393358
Fibroblast-like cell	Schwann cell	FGF18	FGFR2	5.32046e-06	0	FGF18_FGFR2	FGF18 - FGFR2	FGF	Secreted Signaling	PMC: 4393358
Fibroblast-like cell	MuSC	FGF18	FGFR4	0.00017626	0	FGF18_FGFR4	FGF18 - FGFR4	FGF	Secreted Signaling	PMC: 4393358
MuSC	FAP	PDGFA	PDGFRA	0.00123678	0	PDGFA_PDGFRA	PDGFA - PDGFRA	PDGF	Secreted Signaling	PMID: 15207812
Pericyte	FAP	PDGFA	PDGFRA	0.00010824	0	PDGFA_PDGFRA	PDGFA - PDGFRA	PDGF	Secreted Signaling	PMID: 15207812
SMC	FAP	PDGFA	PDGFRA	0.00589927	0	PDGFA_PDGFRA	PDGFA - PDGFRA	PDGF	Secreted Signaling	PMID: 15207812
MuSC	MuSC	PDGFA	PDGFRA	2.75741e-05	0	PDGFA_PDGFRA	PDGFA - PDGFRA	PDGF	Secreted Signaling	PMID: 15207812
Pericyte	MuSC	PDGFA	PDGFRA	2.40822e-06	0	PDGFA_PDGFRA	PDGFA - PDGFRA	PDGF	Secreted Signaling	PMID: 15207812
SMC	MuSC	PDGFA	PDGFRA	0.000132782	0	PDGFA_PDGFRA	PDGFA - PDGFRA	PDGF	Secreted Signaling	PMID: 15207812
MuSC	Fibroblast-like cell	PDGFA	PDGFRA	0.000863686	0	PDGFA_PDGFRA	PDGFA - PDGFRA	PDGF	Secreted Signaling	PMID: 15207812
Pericyte	Fibroblast-like cell	PDGFA	PDGFRA	7.55545e-05	0	PDGFA_PDGFRA	PDGFA - PDGFRA	PDGF	Secreted Signaling	PMID: 15207812
SMC	Fibroblast-like cell	PDGFA	PDGFRA	0.00412795	0	PDGFA_PDGFRA	PDGFA - PDGFRA	PDGF	Secreted Signaling	PMID: 15207812
MuSC	FAP	PDGFA	PDGFRB	0.000811752	0	PDGFA_PDGFRB	PDGFA - PDGFRB	PDGF	Secreted Signaling	PMID: 15207812
Pericyte	FAP	PDGFA	PDGFRB	7.09907e-05	0	PDGFA_PDGFRB	PDGFA - PDGFRB	PDGF	Secreted Signaling	PMID: 15207812
SMC	FAP	PDGFA	PDGFRB	0.00388488	0	PDGFA_PDGFRB	PDGFA - PDGFRB	PDGF	Secreted Signaling	PMID: 15207812
MuSC	MuSC	PDGFA	PDGFRB	1.69522e-05	0	PDGFA_PDGFRB	PDGFA - PDGFRB	PDGF	Secreted Signaling	PMID: 15207812
Pericyte	MuSC	PDGFA	PDGFRB	1.48052e-06	0	PDGFA_PDGFRB	PDGFA - PDGFRB	PDGF	Secreted Signaling	PMID: 15207812
SMC	MuSC	PDGFA	PDGFRB	8.164e-05	0	PDGFA_PDGFRB	PDGFA - PDGFRB	PDGF	Secreted Signaling	PMID: 15207812
MuSC	Pericyte	PDGFA	PDGFRB	0.00149072	0	PDGFA_PDGFRB	PDGFA - PDGFRB	PDGF	Secreted Signaling	PMID: 15207812
Pericyte	Pericyte	PDGFA	PDGFRB	0.000130608	0	PDGFA_PDGFRB	PDGFA - PDGFRB	PDGF	Secreted Signaling	PMID: 15207812
SMC	Pericyte	PDGFA	PDGFRB	0.00707499	0	PDGFA_PDGFRB	PDGFA - PDGFRB	PDGF	Secreted Signaling	PMID: 15207812
MuSC	SMC	PDGFA	PDGFRB	0.000620245	0	PDGFA_PDGFRB	PDGFA - PDGFRB	PDGF	Secreted Signaling	PMID: 15207812
Pericyte	SMC	PDGFA	PDGFRB	5.42323e-05	0	PDGFA_PDGFRB	PDGFA - PDGFRB	PDGF	Secreted Signaling	PMID: 15207812
SMC	SMC	PDGFA	PDGFRB	0.002971	0	PDGFA_PDGFRB	PDGFA - PDGFRB	PDGF	Secreted Signaling	PMID: 15207812
MuSC	Fibroblast-like cell	PDGFA	PDGFRB	0.000637033	0	PDGFA_PDGFRB	PDGFA - PDGFRB	PDGF	Secreted Signaling	PMID: 15207812
Pericyte	Fibroblast-like cell	PDGFA	PDGFRB	5.57024e-05	0	PDGFA_PDGFRB	PDGFA - PDGFRB	PDGF	Secreted Signaling	PMID: 15207812
SMC	Fibroblast-like cell	PDGFA	PDGFRB	0.00305084	0	PDGFA_PDGFRB	PDGFA - PDGFRB	PDGF	Secreted Signaling	PMID: 15207812
Endo	FAP	PDGFB	PDGFRA	0.0094425	0	PDGFB_PDGFRA	PDGFB - PDGFRA	PDGF	Secreted Signaling	PMID: 15207812
Endo	MuSC	PDGFB	PDGFRA	0.00021363	0	PDGFB_PDGFRA	PDGFB - PDGFRA	PDGF	Secreted Signaling	PMID: 15207812
Endo	Fibroblast-like cell	PDGFB	PDGFRA	0.00661444	0	PDGFB_PDGFRA	PDGFB - PDGFRA	PDGF	Secreted Signaling	PMID: 15207812
Endo	FAP	PDGFB	PDGFRB	0.00622942	0	PDGFB_PDGFRB	PDGFB - PDGFRB	PDGF	Secreted Signaling	PMID: 15207812
Endo	MuSC	PDGFB	PDGFRB	0.000131355	0	PDGFB_PDGFRB	PDGFB - PDGFRB	PDGF	Secreted Signaling	PMID: 15207812
Endo	Pericyte	PDGFB	PDGFRB	0.0112941	0	PDGFB_PDGFRB	PDGFB - PDGFRB	PDGF	Secreted Signaling	PMID: 15207812
Endo	SMC	PDGFB	PDGFRB	0.00476629	0	PDGFB_PDGFRB	PDGFB - PDGFRB	PDGF	Secreted Signaling	PMID: 15207812
Endo	Fibroblast-like cell	PDGFB	PDGFRB	0.00489387	0	PDGFB_PDGFRB	PDGFB - PDGFRB	PDGF	Secreted Signaling	PMID: 15207812
Adipocyte	FAP	PDGFC	PDGFRA	0.0143165	0	PDGFC_PDGFRA	PDGFC - PDGFRA	PDGF	Secreted Signaling	PMID: 15207812
MuSC	FAP	PDGFC	PDGFRA	0.00443497	0	PDGFC_PDGFRA	PDGFC - PDGFRA	PDGF	Secreted Signaling	PMID: 15207812
Myeloid cell	FAP	PDGFC	PDGFRA	0.0237384	0	PDGFC_PDGFRA	PDGFC - PDGFRA	PDGF	Secreted Signaling	PMID: 15207812
Type I	FAP	PDGFC	PDGFRA	0.00670738	0	PDGFC_PDGFRA	PDGFC - PDGFRA	PDGF	Secreted Signaling	PMID: 15207812
Type II	FAP	PDGFC	PDGFRA	0.00102213	0	PDGFC_PDGFRA	PDGFC - PDGFRA	PDGF	Secreted Signaling	PMID: 15207812
Adipocyte	MuSC	PDGFC	PDGFRA	0.000325495	0.04	PDGFC_PDGFRA	PDGFC - PDGFRA	PDGF	Secreted Signaling	PMID: 15207812
Myeloid cell	MuSC	PDGFC	PDGFRA	0.000545999	0	PDGFC_PDGFRA	PDGFC - PDGFRA	PDGF	Secreted Signaling	PMID: 15207812
Adipocyte	Fibroblast-like cell	PDGFC	PDGFRA	0.010039	0	PDGFC_PDGFRA	PDGFC - PDGFRA	PDGF	Secreted Signaling	PMID: 15207812
MuSC	Fibroblast-like cell	PDGFC	PDGFRA	0.00310103	0	PDGFC_PDGFRA	PDGFC - PDGFRA	PDGF	Secreted Signaling	PMID: 15207812
Myeloid cell	Fibroblast-like cell	PDGFC	PDGFRA	0.0166859	0	PDGFC_PDGFRA	PDGFC - PDGFRA	PDGF	Secreted Signaling	PMID: 15207812
Type I	Fibroblast-like cell	PDGFC	PDGFRA	0.00469047	0	PDGFC_PDGFRA	PDGFC - PDGFRA	PDGF	Secreted Signaling	PMID: 15207812
Type II	Fibroblast-like cell	PDGFC	PDGFRA	0.00071364	0	PDGFC_PDGFRA	PDGFC - PDGFRA	PDGF	Secreted Signaling	PMID: 15207812
Adipocyte	FAP	PDGFD	PDGFRB	0.00884606	0	PDGFD_PDGFRB	PDGFD - PDGFRB	PDGF	Secreted Signaling	PMID: 15207812
FAP	FAP	PDGFD	PDGFRB	0.00559621	0	PDGFD_PDGFRB	PDGFD - PDGFRB	PDGF	Secreted Signaling	PMID: 15207812
Fibroblast-like cell	FAP	PDGFD	PDGFRB	0.00725572	0	PDGFD_PDGFRB	PDGFD - PDGFRB	PDGF	Secreted Signaling	PMID: 15207812
Adipocyte	MuSC	PDGFD	PDGFRB	0.000186961	0	PDGFD_PDGFRB	PDGFD - PDGFRB	PDGF	Secreted Signaling	PMID: 15207812
FAP	MuSC	PDGFD	PDGFRB	0.000117859	0	PDGFD_PDGFRB	PDGFD - PDGFRB	PDGF	Secreted Signaling	PMID: 15207812
Fibroblast-like cell	MuSC	PDGFD	PDGFRB	0.000153535	0	PDGFD_PDGFRB	PDGFD - PDGFRB	PDGF	Secreted Signaling	PMID: 15207812
Adipocyte	Pericyte	PDGFD	PDGFRB	0.0159899	0	PDGFD_PDGFRB	PDGFD - PDGFRB	PDGF	Secreted Signaling	PMID: 15207812
FAP	Pericyte	PDGFD	PDGFRB	0.0101624	0	PDGFD_PDGFRB	PDGFD - PDGFRB	PDGF	Secreted Signaling	PMID: 15207812
Fibroblast-like cell	Pericyte	PDGFD	PDGFRB	0.0130946	0	PDGFD_PDGFRB	PDGFD - PDGFRB	PDGF	Secreted Signaling	PMID: 15207812
Adipocyte	SMC	PDGFD	PDGFRB	0.00677054	0	PDGFD_PDGFRB	PDGFD - PDGFRB	PDGF	Secreted Signaling	PMID: 15207812
FAP	SMC	PDGFD	PDGFRB	0.00428107	0	PDGFD_PDGFRB	PDGFD - PDGFRB	PDGF	Secreted Signaling	PMID: 15207812
Fibroblast-like cell	SMC	PDGFD	PDGFRB	0.00555427	0	PDGFD_PDGFRB	PDGFD - PDGFRB	PDGF	Secreted Signaling	PMID: 15207812
Adipocyte	Fibroblast-like cell	PDGFD	PDGFRB	0.00695128	0	PDGFD_PDGFRB	PDGFD - PDGFRB	PDGF	Secreted Signaling	PMID: 15207812
FAP	Fibroblast-like cell	PDGFD	PDGFRB	0.00439582	0	PDGFD_PDGFRB	PDGFD - PDGFRB	PDGF	Secreted Signaling	PMID: 15207812
Fibroblast-like cell	Fibroblast-like cell	PDGFD	PDGFRB	0.00570235	0	PDGFD_PDGFRB	PDGFD - PDGFRB	PDGF	Secreted Signaling	PMID: 15207812
Adipocyte	Endo	VEGFA	FLT1	0.0232256	0	VEGFA_VEGFR1	VEGFA - VEGFR1	VEGF	Secreted Signaling	KEGG: hsa04370; PMID: 16633338
Endo	Endo	VEGFA	FLT1	0.000283956	0	VEGFA_VEGFR1	VEGFA - VEGFR1	VEGF	Secreted Signaling	KEGG: hsa04370; PMID: 16633338
FAP	Endo	VEGFA	FLT1	0.00593427	0	VEGFA_VEGFR1	VEGFA - VEGFR1	VEGF	Secreted Signaling	KEGG: hsa04370; PMID: 16633338
MuSC	Endo	VEGFA	FLT1	0.00251576	0	VEGFA_VEGFR1	VEGFA - VEGFR1	VEGF	Secreted Signaling	KEGG: hsa04370; PMID: 16633338
Myeloid cell	Endo	VEGFA	FLT1	0.0103923	0	VEGFA_VEGFR1	VEGFA - VEGFR1	VEGF	Secreted Signaling	KEGG: hsa04370; PMID: 16633338
Pericyte	Endo	VEGFA	FLT1	0.00171075	0	VEGFA_VEGFR1	VEGFA - VEGFR1	VEGF	Secreted Signaling	KEGG: hsa04370; PMID: 16633338
SMC	Endo	VEGFA	FLT1	0.00598627	0	VEGFA_VEGFR1	VEGFA - VEGFR1	VEGF	Secreted Signaling	KEGG: hsa04370; PMID: 16633338
Fibroblast-like cell	Endo	VEGFA	FLT1	0.0116851	0	VEGFA_VEGFR1	VEGFA - VEGFR1	VEGF	Secreted Signaling	KEGG: hsa04370; PMID: 16633338
Type I	Endo	VEGFA	FLT1	0.0357028	0	VEGFA_VEGFR1	VEGFA - VEGFR1	VEGF	Secreted Signaling	KEGG: hsa04370; PMID: 16633338
Type II	Endo	VEGFA	FLT1	0.0290144	0	VEGFA_VEGFR1	VEGFA - VEGFR1	VEGF	Secreted Signaling	KEGG: hsa04370; PMID: 16633338
Adipocyte	Pericyte	VEGFA	FLT1	0.00710589	0	VEGFA_VEGFR1	VEGFA - VEGFR1	VEGF	Secreted Signaling	KEGG: hsa04370; PMID: 16633338
FAP	Pericyte	VEGFA	FLT1	0.00179356	0	VEGFA_VEGFR1	VEGFA - VEGFR1	VEGF	Secreted Signaling	KEGG: hsa04370; PMID: 16633338
MuSC	Pericyte	VEGFA	FLT1	0.000758536	0	VEGFA_VEGFR1	VEGFA - VEGFR1	VEGF	Secreted Signaling	KEGG: hsa04370; PMID: 16633338
Myeloid cell	Pericyte	VEGFA	FLT1	0.00315081	0	VEGFA_VEGFR1	VEGFA - VEGFR1	VEGF	Secreted Signaling	KEGG: hsa04370; PMID: 16633338
Pericyte	Pericyte	VEGFA	FLT1	0.000515526	0	VEGFA_VEGFR1	VEGFA - VEGFR1	VEGF	Secreted Signaling	KEGG: hsa04370; PMID: 16633338
SMC	Pericyte	VEGFA	FLT1	0.00180934	0	VEGFA_VEGFR1	VEGFA - VEGFR1	VEGF	Secreted Signaling	KEGG: hsa04370; PMID: 16633338
Fibroblast-like cell	Pericyte	VEGFA	FLT1	0.003546	0	VEGFA_VEGFR1	VEGFA - VEGFR1	VEGF	Secreted Signaling	KEGG: hsa04370; PMID: 16633338
Type I	Pericyte	VEGFA	FLT1	0.011021	0	VEGFA_VEGFR1	VEGFA - VEGFR1	VEGF	Secreted Signaling	KEGG: hsa04370; PMID: 16633338
Type II	Pericyte	VEGFA	FLT1	0.00891366	0	VEGFA_VEGFR1	VEGFA - VEGFR1	VEGF	Secreted Signaling	KEGG: hsa04370; PMID: 16633338
Adipocyte	Endo	VEGFA	KDR	0.00691832	0	VEGFA_VEGFR2	VEGFA - VEGFR2	VEGF	Secreted Signaling	KEGG: hsa04370; PMID: 16633338
Endo	Endo	VEGFA	KDR	8.32111e-05	0	VEGFA_VEGFR2	VEGFA - VEGFR2	VEGF	Secreted Signaling	KEGG: hsa04370; PMID: 16633338
FAP	Endo	VEGFA	KDR	0.00174597	0	VEGFA_VEGFR2	VEGFA - VEGFR2	VEGF	Secreted Signaling	KEGG: hsa04370; PMID: 16633338
MuSC	Endo	VEGFA	KDR	0.000738389	0	VEGFA_VEGFR2	VEGFA - VEGFR2	VEGF	Secreted Signaling	KEGG: hsa04370; PMID: 16633338
Myeloid cell	Endo	VEGFA	KDR	0.00306731	0	VEGFA_VEGFR2	VEGFA - VEGFR2	VEGF	Secreted Signaling	KEGG: hsa04370; PMID: 16633338
Pericyte	Endo	VEGFA	KDR	0.00050183	0	VEGFA_VEGFR2	VEGFA - VEGFR2	VEGF	Secreted Signaling	KEGG: hsa04370; PMID: 16633338
SMC	Endo	VEGFA	KDR	0.00176133	0	VEGFA_VEGFR2	VEGFA - VEGFR2	VEGF	Secreted Signaling	KEGG: hsa04370; PMID: 16633338
Fibroblast-like cell	Endo	VEGFA	KDR	0.00345207	0	VEGFA_VEGFR2	VEGFA - VEGFR2	VEGF	Secreted Signaling	KEGG: hsa04370; PMID: 16633338
Type I	Endo	VEGFA	KDR	0.0107312	0	VEGFA_VEGFR2	VEGFA - VEGFR2	VEGF	Secreted Signaling	KEGG: hsa04370; PMID: 16633338
Type II	Endo	VEGFA	KDR	0.00867878	0	VEGFA_VEGFR2	VEGFA - VEGFR2	VEGF	Secreted Signaling	KEGG: hsa04370; PMID: 16633338
Adipocyte	Endo	VEGFB	FLT1	0.00409569	0	VEGFB_VEGFR1	VEGFB - VEGFR1	VEGF	Secreted Signaling	KEGG: hsa04370; PMID: 16633338
FAP	Endo	VEGFB	FLT1	0.00304805	0	VEGFB_VEGFR1	VEGFB - VEGFR1	VEGF	Secreted Signaling	KEGG: hsa04370; PMID: 16633338
MuSC	Endo	VEGFB	FLT1	0.000883233	0	VEGFB_VEGFR1	VEGFB - VEGFR1	VEGF	Secreted Signaling	KEGG: hsa04370; PMID: 16633338
Myeloid cell	Endo	VEGFB	FLT1	0.00297109	0	VEGFB_VEGFR1	VEGFB - VEGFR1	VEGF	Secreted Signaling	KEGG: hsa04370; PMID: 16633338
SMC	Endo	VEGFB	FLT1	0.00183526	0	VEGFB_VEGFR1	VEGFB - VEGFR1	VEGF	Secreted Signaling	KEGG: hsa04370; PMID: 16633338
Fibroblast-like cell	Endo	VEGFB	FLT1	0.00264623	0	VEGFB_VEGFR1	VEGFB - VEGFR1	VEGF	Secreted Signaling	KEGG: hsa04370; PMID: 16633338
Adipocyte	Myeloid cell	VEGFB	FLT1	8.69696e-06	0	VEGFB_VEGFR1	VEGFB - VEGFR1	VEGF	Secreted Signaling	KEGG: hsa04370; PMID: 16633338
FAP	Myeloid cell	VEGFB	FLT1	6.46557e-06	0	VEGFB_VEGFR1	VEGFB - VEGFR1	VEGF	Secreted Signaling	KEGG: hsa04370; PMID: 16633338
MuSC	Myeloid cell	VEGFB	FLT1	1.86948e-06	0	VEGFB_VEGFR1	VEGFB - VEGFR1	VEGF	Secreted Signaling	KEGG: hsa04370; PMID: 16633338
Myeloid cell	Myeloid cell	VEGFB	FLT1	6.30184e-06	0	VEGFB_VEGFR1	VEGFB - VEGFR1	VEGF	Secreted Signaling	KEGG: hsa04370; PMID: 16633338
SMC	Myeloid cell	VEGFB	FLT1	3.88826e-06	0	VEGFB_VEGFR1	VEGFB - VEGFR1	VEGF	Secreted Signaling	KEGG: hsa04370; PMID: 16633338
Fibroblast-like cell	Myeloid cell	VEGFB	FLT1	5.61096e-06	0	VEGFB_VEGFR1	VEGFB - VEGFR1	VEGF	Secreted Signaling	KEGG: hsa04370; PMID: 16633338
Adipocyte	Pericyte	VEGFB	FLT1	0.00123628	0	VEGFB_VEGFR1	VEGFB - VEGFR1	VEGF	Secreted Signaling	KEGG: hsa04370; PMID: 16633338
FAP	Pericyte	VEGFB	FLT1	0.000919374	0	VEGFB_VEGFR1	VEGFB - VEGFR1	VEGF	Secreted Signaling	KEGG: hsa04370; PMID: 16633338
MuSC	Pericyte	VEGFB	FLT1	0.000266003	0	VEGFB_VEGFR1	VEGFB - VEGFR1	VEGF	Secreted Signaling	KEGG: hsa04370; PMID: 16633338
Myeloid cell	Pericyte	VEGFB	FLT1	0.000896112	0	VEGFB_VEGFR1	VEGFB - VEGFR1	VEGF	Secreted Signaling	KEGG: hsa04370; PMID: 16633338
SMC	Pericyte	VEGFB	FLT1	0.000553093	0	VEGFB_VEGFR1	VEGFB - VEGFR1	VEGF	Secreted Signaling	KEGG: hsa04370; PMID: 16633338
Fibroblast-like cell	Pericyte	VEGFB	FLT1	0.000797948	0	VEGFB_VEGFR1	VEGFB - VEGFR1	VEGF	Secreted Signaling	KEGG: hsa04370; PMID: 16633338
Endo	Endo	VEGFC	FLT4	1.38799e-06	0	VEGFC_VEGFR3	VEGFC - VEGFR3	VEGF	Secreted Signaling	KEGG: hsa04370; PMID: 16633338
Endo	Endo	VEGFC	KDR	0.000824884	0	VEGFC_VEGFR2	VEGFC - VEGFR2	VEGF	Secreted Signaling	KEGG: hsa04370; PMID: 16633338
FAP	Endo	VEGFD	FLT4	1.01552e-05	0	VEGFD_VEGFR3	VEGFD - VEGFR3	VEGF	Secreted Signaling	KEGG: hsa04370; PMID: 16633338
Fibroblast-like cell	Endo	VEGFD	FLT4	4.84069e-06	0	VEGFD_VEGFR3	VEGFD - VEGFR3	VEGF	Secreted Signaling	KEGG: hsa04370; PMID: 16633338
Type I	Endo	VEGFD	FLT4	5.71677e-06	0	VEGFD_VEGFR3	VEGFD - VEGFR3	VEGF	Secreted Signaling	KEGG: hsa04370; PMID: 16633338
Type II	Endo	VEGFD	FLT4	5.14919e-06	0	VEGFD_VEGFR3	VEGFD - VEGFR3	VEGF	Secreted Signaling	KEGG: hsa04370; PMID: 16633338
FAP	Endo	VEGFD	KDR	0.00600397	0	VEGFD_VEGFR2	VEGFD - VEGFR2	VEGF	Secreted Signaling	KEGG: hsa04370; PMID: 16633338
Fibroblast-like cell	Endo	VEGFD	KDR	0.00287094	0	VEGFD_VEGFR2	VEGFD - VEGFR2	VEGF	Secreted Signaling	KEGG: hsa04370; PMID: 16633338
Type I	Endo	VEGFD	KDR	0.00338877	0	VEGFD_VEGFR2	VEGFD - VEGFR2	VEGF	Secreted Signaling	KEGG: hsa04370; PMID: 16633338
Type II	Endo	VEGFD	KDR	0.00305334	0	VEGFD_VEGFR2	VEGFD - VEGFR2	VEGF	Secreted Signaling	KEGG: hsa04370; PMID: 16633338
FAP	Endo	PGF	FLT1	0.00984134	0	PGF_VEGFR1	PGF - VEGFR1	VEGF	Secreted Signaling	KEGG: hsa04370; PMID: 16633338
Pericyte	Endo	PGF	FLT1	0.00336125	0	PGF_VEGFR1	PGF - VEGFR1	VEGF	Secreted Signaling	KEGG: hsa04370; PMID: 16633338
SMC	Endo	PGF	FLT1	0.0146108	0	PGF_VEGFR1	PGF - VEGFR1	VEGF	Secreted Signaling	KEGG: hsa04370; PMID: 16633338
FAP	Myeloid cell	PGF	FLT1	2.10185e-05	0	PGF_VEGFR1	PGF - VEGFR1	VEGF	Secreted Signaling	KEGG: hsa04370; PMID: 16633338
Pericyte	Myeloid cell	PGF	FLT1	7.13218e-06	0	PGF_VEGFR1	PGF - VEGFR1	VEGF	Secreted Signaling	KEGG: hsa04370; PMID: 16633338
SMC	Myeloid cell	PGF	FLT1	3.13556e-05	0	PGF_VEGFR1	PGF - VEGFR1	VEGF	Secreted Signaling	KEGG: hsa04370; PMID: 16633338
FAP	Pericyte	PGF	FLT1	0.0029826	0	PGF_VEGFR1	PGF - VEGFR1	VEGF	Secreted Signaling	KEGG: hsa04370; PMID: 16633338
Pericyte	Pericyte	PGF	FLT1	0.00101407	0	PGF_VEGFR1	PGF - VEGFR1	VEGF	Secreted Signaling	KEGG: hsa04370; PMID: 16633338
SMC	Pericyte	PGF	FLT1	0.004443	0	PGF_VEGFR1	PGF - VEGFR1	VEGF	Secreted Signaling	KEGG: hsa04370; PMID: 16633338
Adipocyte	Endo	VEGFA	FLT1_KDR	0.0141303	0	VEGFA_VEGFR1R2	VEGFA - VEGFR1R2	VEGF	Secreted Signaling	PMID: 16633338
Endo	Endo	VEGFA	FLT1_KDR	0.000171182	0	VEGFA_VEGFR1R2	VEGFA - VEGFR1R2	VEGF	Secreted Signaling	PMID: 16633338
FAP	Endo	VEGFA	FLT1_KDR	0.00358551	0	VEGFA_VEGFR1R2	VEGFA - VEGFR1R2	VEGF	Secreted Signaling	PMID: 16633338
MuSC	Endo	VEGFA	FLT1_KDR	0.00151796	0	VEGFA_VEGFR1R2	VEGFA - VEGFR1R2	VEGF	Secreted Signaling	PMID: 16633338
Myeloid cell	Endo	VEGFA	FLT1_KDR	0.00629024	0	VEGFA_VEGFR1R2	VEGFA - VEGFR1R2	VEGF	Secreted Signaling	PMID: 16633338
Pericyte	Endo	VEGFA	FLT1_KDR	0.00103191	0	VEGFA_VEGFR1R2	VEGFA - VEGFR1R2	VEGF	Secreted Signaling	PMID: 16633338
SMC	Endo	VEGFA	FLT1_KDR	0.003617	0	VEGFA_VEGFR1R2	VEGFA - VEGFR1R2	VEGF	Secreted Signaling	PMID: 16633338
Fibroblast-like cell	Endo	VEGFA	FLT1_KDR	0.00707641	0	VEGFA_VEGFR1R2	VEGFA - VEGFR1R2	VEGF	Secreted Signaling	PMID: 16633338
Type I	Endo	VEGFA	FLT1_KDR	0.0218305	0	VEGFA_VEGFR1R2	VEGFA - VEGFR1R2	VEGF	Secreted Signaling	PMID: 16633338
Type II	Endo	VEGFA	FLT1_KDR	0.0176932	0	VEGFA_VEGFR1R2	VEGFA - VEGFR1R2	VEGF	Secreted Signaling	PMID: 16633338
Endo	Endo	VEGFC	FLT4_KDR	3.76956e-05	0	VEGFC_VEGFR2R3	VEGFC - VEGFR2R3	VEGF	Secreted Signaling	PMID: 16633338
FAP	Endo	VEGFD	FLT4_KDR	0.000275734	0	VEGFD_VEGFR2R3	VEGFD - VEGFR2R3	VEGF	Secreted Signaling	PMID: 16633338
Fibroblast-like cell	Endo	VEGFD	FLT4_KDR	0.000131453	0	VEGFD_VEGFR2R3	VEGFD - VEGFR2R3	VEGF	Secreted Signaling	PMID: 16633338
Type I	Endo	VEGFD	FLT4_KDR	0.00015524	0	VEGFD_VEGFR2R3	VEGFD - VEGFR2R3	VEGF	Secreted Signaling	PMID: 16633338
Type II	Endo	VEGFD	FLT4_KDR	0.000139829	0	VEGFD_VEGFR2R3	VEGFD - VEGFR2R3	VEGF	Secreted Signaling	PMID: 16633338
FAP	Endo	IGF1	IGF1R	0.00418949	0	IGF1_IGF1R	IGF1 - IGF1R	IGF	Secreted Signaling	PMID: 14604834
MuSC	Endo	IGF1	IGF1R	0.00177533	0	IGF1_IGF1R	IGF1 - IGF1R	IGF	Secreted Signaling	PMID: 14604834
Myeloid cell	Endo	IGF1	IGF1R	0.00155658	0	IGF1_IGF1R	IGF1 - IGF1R	IGF	Secreted Signaling	PMID: 14604834
Fibroblast-like cell	Endo	IGF1	IGF1R	0.00307355	0	IGF1_IGF1R	IGF1 - IGF1R	IGF	Secreted Signaling	PMID: 14604834
FAP	FAP	IGF1	IGF1R	0.00325408	0	IGF1_IGF1R	IGF1 - IGF1R	IGF	Secreted Signaling	PMID: 14604834
MuSC	FAP	IGF1	IGF1R	0.00137908	0	IGF1_IGF1R	IGF1 - IGF1R	IGF	Secreted Signaling	PMID: 14604834
Myeloid cell	FAP	IGF1	IGF1R	0.00120919	0.01	IGF1_IGF1R	IGF1 - IGF1R	IGF	Secreted Signaling	PMID: 14604834
Fibroblast-like cell	FAP	IGF1	IGF1R	0.00238736	0	IGF1_IGF1R	IGF1 - IGF1R	IGF	Secreted Signaling	PMID: 14604834
FAP	MuSC	IGF1	IGF1R	0.00193383	0	IGF1_IGF1R	IGF1 - IGF1R	IGF	Secreted Signaling	PMID: 14604834
Fibroblast-like cell	MuSC	IGF1	IGF1R	0.00141736	0	IGF1_IGF1R	IGF1 - IGF1R	IGF	Secreted Signaling	PMID: 14604834
FAP	Myeloid cell	IGF1	IGF1R	0.00167588	0	IGF1_IGF1R	IGF1 - IGF1R	IGF	Secreted Signaling	PMID: 14604834
Fibroblast-like cell	Myeloid cell	IGF1	IGF1R	0.00122779	0	IGF1_IGF1R	IGF1 - IGF1R	IGF	Secreted Signaling	PMID: 14604834
FAP	Fibroblast-like cell	IGF1	IGF1R	0.00145468	0	IGF1_IGF1R	IGF1 - IGF1R	IGF	Secreted Signaling	PMID: 14604834
Adipocyte	Type I	IGF1	IGF1R	0.001874	0	IGF1_IGF1R	IGF1 - IGF1R	IGF	Secreted Signaling	PMID: 14604834
FAP	Type I	IGF1	IGF1R	0.0093868	0	IGF1_IGF1R	IGF1 - IGF1R	IGF	Secreted Signaling	PMID: 14604834
MuSC	Type I	IGF1	IGF1R	0.00399416	0	IGF1_IGF1R	IGF1 - IGF1R	IGF	Secreted Signaling	PMID: 14604834
Myeloid cell	Type I	IGF1	IGF1R	0.00350542	0	IGF1_IGF1R	IGF1 - IGF1R	IGF	Secreted Signaling	PMID: 14604834
Fibroblast-like cell	Type I	IGF1	IGF1R	0.00689299	0	IGF1_IGF1R	IGF1 - IGF1R	IGF	Secreted Signaling	PMID: 14604834
FAP	Type II	IGF1	IGF1R	0.00647966	0	IGF1_IGF1R	IGF1 - IGF1R	IGF	Secreted Signaling	PMID: 14604834
MuSC	Type II	IGF1	IGF1R	0.0027467	0	IGF1_IGF1R	IGF1 - IGF1R	IGF	Secreted Signaling	PMID: 14604834
Myeloid cell	Type II	IGF1	IGF1R	0.00240845	0	IGF1_IGF1R	IGF1 - IGF1R	IGF	Secreted Signaling	PMID: 14604834
Fibroblast-like cell	Type II	IGF1	IGF1R	0.00475405	0	IGF1_IGF1R	IGF1 - IGF1R	IGF	Secreted Signaling	PMID: 14604834
Endo	Adipocyte	IGF2	IGF1R	0.000167523	0	IGF2_IGF1R	IGF2 - IGF1R	IGF	Secreted Signaling	PMID: 14604834
FAP	Adipocyte	IGF2	IGF1R	1.85486e-05	0	IGF2_IGF1R	IGF2 - IGF1R	IGF	Secreted Signaling	PMID: 14604834
Pericyte	Adipocyte	IGF2	IGF1R	5.15389e-05	0	IGF2_IGF1R	IGF2 - IGF1R	IGF	Secreted Signaling	PMID: 14604834
SMC	Adipocyte	IGF2	IGF1R	1.29871e-05	0	IGF2_IGF1R	IGF2 - IGF1R	IGF	Secreted Signaling	PMID: 14604834
Endo	Endo	IGF2	IGF1R	0.00222418	0	IGF2_IGF1R	IGF2 - IGF1R	IGF	Secreted Signaling	PMID: 14604834
FAP	Endo	IGF2	IGF1R	0.000247308	0	IGF2_IGF1R	IGF2 - IGF1R	IGF	Secreted Signaling	PMID: 14604834
Pericyte	Endo	IGF2	IGF1R	0.000686349	0	IGF2_IGF1R	IGF2 - IGF1R	IGF	Secreted Signaling	PMID: 14604834
SMC	Endo	IGF2	IGF1R	0.000173189	0	IGF2_IGF1R	IGF2 - IGF1R	IGF	Secreted Signaling	PMID: 14604834
Endo	FAP	IGF2	IGF1R	0.00172774	0	IGF2_IGF1R	IGF2 - IGF1R	IGF	Secreted Signaling	PMID: 14604834
FAP	FAP	IGF2	IGF1R	0.000192119	0	IGF2_IGF1R	IGF2 - IGF1R	IGF	Secreted Signaling	PMID: 14604834
Pericyte	FAP	IGF2	IGF1R	0.000533175	0	IGF2_IGF1R	IGF2 - IGF1R	IGF	Secreted Signaling	PMID: 14604834
SMC	FAP	IGF2	IGF1R	0.000134541	0	IGF2_IGF1R	IGF2 - IGF1R	IGF	Secreted Signaling	PMID: 14604834
Endo	MuSC	IGF2	IGF1R	0.00102276	0	IGF2_IGF1R	IGF2 - IGF1R	IGF	Secreted Signaling	PMID: 14604834
FAP	MuSC	IGF2	IGF1R	0.000113469	0	IGF2_IGF1R	IGF2 - IGF1R	IGF	Secreted Signaling	PMID: 14604834
Pericyte	MuSC	IGF2	IGF1R	0.000315106	0	IGF2_IGF1R	IGF2 - IGF1R	IGF	Secreted Signaling	PMID: 14604834
SMC	MuSC	IGF2	IGF1R	7.94541e-05	0	IGF2_IGF1R	IGF2 - IGF1R	IGF	Secreted Signaling	PMID: 14604834
Endo	Myeloid cell	IGF2	IGF1R	0.000884866	0	IGF2_IGF1R	IGF2 - IGF1R	IGF	Secreted Signaling	PMID: 14604834
FAP	Myeloid cell	IGF2	IGF1R	9.80746e-05	0	IGF2_IGF1R	IGF2 - IGF1R	IGF	Secreted Signaling	PMID: 14604834
Pericyte	Myeloid cell	IGF2	IGF1R	0.00027243	0	IGF2_IGF1R	IGF2 - IGF1R	IGF	Secreted Signaling	PMID: 14604834
SMC	Myeloid cell	IGF2	IGF1R	6.86716e-05	0	IGF2_IGF1R	IGF2 - IGF1R	IGF	Secreted Signaling	PMID: 14604834
Endo	Pericyte	IGF2	IGF1R	0.00048261	0	IGF2_IGF1R	IGF2 - IGF1R	IGF	Secreted Signaling	PMID: 14604834
FAP	Pericyte	IGF2	IGF1R	5.34886e-05	0	IGF2_IGF1R	IGF2 - IGF1R	IGF	Secreted Signaling	PMID: 14604834
Pericyte	Pericyte	IGF2	IGF1R	0.000148581	0	IGF2_IGF1R	IGF2 - IGF1R	IGF	Secreted Signaling	PMID: 14604834
SMC	Pericyte	IGF2	IGF1R	3.74526e-05	0	IGF2_IGF1R	IGF2 - IGF1R	IGF	Secreted Signaling	PMID: 14604834
Endo	SMC	IGF2	IGF1R	0.000255186	0	IGF2_IGF1R	IGF2 - IGF1R	IGF	Secreted Signaling	PMID: 14604834
FAP	SMC	IGF2	IGF1R	2.82685e-05	0	IGF2_IGF1R	IGF2 - IGF1R	IGF	Secreted Signaling	PMID: 14604834
Pericyte	SMC	IGF2	IGF1R	7.85357e-05	0	IGF2_IGF1R	IGF2 - IGF1R	IGF	Secreted Signaling	PMID: 14604834
SMC	SMC	IGF2	IGF1R	1.9793e-05	0	IGF2_IGF1R	IGF2 - IGF1R	IGF	Secreted Signaling	PMID: 14604834
Endo	Fibroblast-like cell	IGF2	IGF1R	0.000769497	0	IGF2_IGF1R	IGF2 - IGF1R	IGF	Secreted Signaling	PMID: 14604834
FAP	Fibroblast-like cell	IGF2	IGF1R	8.53799e-05	0	IGF2_IGF1R	IGF2 - IGF1R	IGF	Secreted Signaling	PMID: 14604834
Pericyte	Fibroblast-like cell	IGF2	IGF1R	0.000237095	0	IGF2_IGF1R	IGF2 - IGF1R	IGF	Secreted Signaling	PMID: 14604834
SMC	Fibroblast-like cell	IGF2	IGF1R	5.97858e-05	0	IGF2_IGF1R	IGF2 - IGF1R	IGF	Secreted Signaling	PMID: 14604834
Endo	Type I	IGF2	IGF1R	0.00500222	0	IGF2_IGF1R	IGF2 - IGF1R	IGF	Secreted Signaling	PMID: 14604834
FAP	Type I	IGF2	IGF1R	0.000557438	0	IGF2_IGF1R	IGF2 - IGF1R	IGF	Secreted Signaling	PMID: 14604834
Pericyte	Type I	IGF2	IGF1R	0.00154607	0	IGF2_IGF1R	IGF2 - IGF1R	IGF	Secreted Signaling	PMID: 14604834
SMC	Type I	IGF2	IGF1R	0.000390412	0	IGF2_IGF1R	IGF2 - IGF1R	IGF	Secreted Signaling	PMID: 14604834
Endo	Type II	IGF2	IGF1R	0.00344104	0	IGF2_IGF1R	IGF2 - IGF1R	IGF	Secreted Signaling	PMID: 14604834
FAP	Type II	IGF2	IGF1R	0.000382679	0	IGF2_IGF1R	IGF2 - IGF1R	IGF	Secreted Signaling	PMID: 14604834
Pericyte	Type II	IGF2	IGF1R	0.00106199	0	IGF2_IGF1R	IGF2 - IGF1R	IGF	Secreted Signaling	PMID: 14604834
SMC	Type II	IGF2	IGF1R	0.000267991	0	IGF2_IGF1R	IGF2 - IGF1R	IGF	Secreted Signaling	PMID: 14604834
Endo	Adipocyte	IGF2	IGF2R	0.00120781	0	IGF2_IGF2R	IGF2 - IGF2R	IGF	Secreted Signaling	PMID: 14604834
FAP	Adipocyte	IGF2	IGF2R	0.000133915	0	IGF2_IGF2R	IGF2 - IGF2R	IGF	Secreted Signaling	PMID: 14604834
Pericyte	Adipocyte	IGF2	IGF2R	0.000371951	0	IGF2_IGF2R	IGF2 - IGF2R	IGF	Secreted Signaling	PMID: 14604834
SMC	Adipocyte	IGF2	IGF2R	9.37688e-05	0	IGF2_IGF2R	IGF2 - IGF2R	IGF	Secreted Signaling	PMID: 14604834
Endo	Endo	IGF2	IGF2R	0.00191456	0	IGF2_IGF2R	IGF2 - IGF2R	IGF	Secreted Signaling	PMID: 14604834
FAP	Endo	IGF2	IGF2R	0.000212749	0	IGF2_IGF2R	IGF2 - IGF2R	IGF	Secreted Signaling	PMID: 14604834
Pericyte	Endo	IGF2	IGF2R	0.000590542	0	IGF2_IGF2R	IGF2 - IGF2R	IGF	Secreted Signaling	PMID: 14604834
SMC	Endo	IGF2	IGF2R	0.000148984	0	IGF2_IGF2R	IGF2 - IGF2R	IGF	Secreted Signaling	PMID: 14604834
Endo	FAP	IGF2	IGF2R	0.00244067	0	IGF2_IGF2R	IGF2 - IGF2R	IGF	Secreted Signaling	PMID: 14604834
FAP	FAP	IGF2	IGF2R	0.000271899	0	IGF2_IGF2R	IGF2 - IGF2R	IGF	Secreted Signaling	PMID: 14604834
Pericyte	FAP	IGF2	IGF2R	0.000754188	0	IGF2_IGF2R	IGF2 - IGF2R	IGF	Secreted Signaling	PMID: 14604834
SMC	FAP	IGF2	IGF2R	0.000190427	0	IGF2_IGF2R	IGF2 - IGF2R	IGF	Secreted Signaling	PMID: 14604834
Endo	Lymphocyte	IGF2	IGF2R	0.00558866	0	IGF2_IGF2R	IGF2 - IGF2R	IGF	Secreted Signaling	PMID: 14604834
FAP	Lymphocyte	IGF2	IGF2R	0.000623243	0	IGF2_IGF2R	IGF2 - IGF2R	IGF	Secreted Signaling	PMID: 14604834
Pericyte	Lymphocyte	IGF2	IGF2R	0.00172823	0	IGF2_IGF2R	IGF2 - IGF2R	IGF	Secreted Signaling	PMID: 14604834
SMC	Lymphocyte	IGF2	IGF2R	0.000436514	0	IGF2_IGF2R	IGF2 - IGF2R	IGF	Secreted Signaling	PMID: 14604834
Endo	MuSC	IGF2	IGF2R	0.003389	0	IGF2_IGF2R	IGF2 - IGF2R	IGF	Secreted Signaling	PMID: 14604834
FAP	MuSC	IGF2	IGF2R	0.000377919	0	IGF2_IGF2R	IGF2 - IGF2R	IGF	Secreted Signaling	PMID: 14604834
Pericyte	MuSC	IGF2	IGF2R	0.00104797	0	IGF2_IGF2R	IGF2 - IGF2R	IGF	Secreted Signaling	PMID: 14604834
SMC	MuSC	IGF2	IGF2R	0.000264691	0	IGF2_IGF2R	IGF2 - IGF2R	IGF	Secreted Signaling	PMID: 14604834
Endo	Myeloid cell	IGF2	IGF2R	0.00299361	0	IGF2_IGF2R	IGF2 - IGF2R	IGF	Secreted Signaling	PMID: 14604834
FAP	Myeloid cell	IGF2	IGF2R	0.000332778	0	IGF2_IGF2R	IGF2 - IGF2R	IGF	Secreted Signaling	PMID: 14604834
Pericyte	Myeloid cell	IGF2	IGF2R	0.000923617	0	IGF2_IGF2R	IGF2 - IGF2R	IGF	Secreted Signaling	PMID: 14604834
SMC	Myeloid cell	IGF2	IGF2R	0.000233041	0	IGF2_IGF2R	IGF2 - IGF2R	IGF	Secreted Signaling	PMID: 14604834
Endo	Pericyte	IGF2	IGF2R	0.00334882	0	IGF2_IGF2R	IGF2 - IGF2R	IGF	Secreted Signaling	PMID: 14604834
FAP	Pericyte	IGF2	IGF2R	0.00037383	0	IGF2_IGF2R	IGF2 - IGF2R	IGF	Secreted Signaling	PMID: 14604834
Pericyte	Pericyte	IGF2	IGF2R	0.00103632	0	IGF2_IGF2R	IGF2 - IGF2R	IGF	Secreted Signaling	PMID: 14604834
SMC	Pericyte	IGF2	IGF2R	0.000261839	0	IGF2_IGF2R	IGF2 - IGF2R	IGF	Secreted Signaling	PMID: 14604834
Endo	SMC	IGF2	IGF2R	0.000782565	0	IGF2_IGF2R	IGF2 - IGF2R	IGF	Secreted Signaling	PMID: 14604834
FAP	SMC	IGF2	IGF2R	8.68138e-05	0	IGF2_IGF2R	IGF2 - IGF2R	IGF	Secreted Signaling	PMID: 14604834
Pericyte	SMC	IGF2	IGF2R	0.000241089	0	IGF2_IGF2R	IGF2 - IGF2R	IGF	Secreted Signaling	PMID: 14604834
SMC	SMC	IGF2	IGF2R	6.07893e-05	0	IGF2_IGF2R	IGF2 - IGF2R	IGF	Secreted Signaling	PMID: 14604834
Endo	Fibroblast-like cell	IGF2	IGF2R	0.0018331	0	IGF2_IGF2R	IGF2 - IGF2R	IGF	Secreted Signaling	PMID: 14604834
FAP	Fibroblast-like cell	IGF2	IGF2R	0.000204046	0	IGF2_IGF2R	IGF2 - IGF2R	IGF	Secreted Signaling	PMID: 14604834
Pericyte	Fibroblast-like cell	IGF2	IGF2R	0.000566111	0	IGF2_IGF2R	IGF2 - IGF2R	IGF	Secreted Signaling	PMID: 14604834
SMC	Fibroblast-like cell	IGF2	IGF2R	0.0001429	0	IGF2_IGF2R	IGF2 - IGF2R	IGF	Secreted Signaling	PMID: 14604834
Endo	Type I	IGF2	IGF2R	0.00418105	0	IGF2_IGF2R	IGF2 - IGF2R	IGF	Secreted Signaling	PMID: 14604834
FAP	Type I	IGF2	IGF2R	0.000465418	0	IGF2_IGF2R	IGF2 - IGF2R	IGF	Secreted Signaling	PMID: 14604834
Pericyte	Type I	IGF2	IGF2R	0.00129125	0	IGF2_IGF2R	IGF2 - IGF2R	IGF	Secreted Signaling	PMID: 14604834
SMC	Type I	IGF2	IGF2R	0.000325948	0	IGF2_IGF2R	IGF2 - IGF2R	IGF	Secreted Signaling	PMID: 14604834
Endo	Type II	IGF2	IGF2R	0.0051299	0	IGF2_IGF2R	IGF2 - IGF2R	IGF	Secreted Signaling	PMID: 14604834
FAP	Type II	IGF2	IGF2R	0.000571794	0	IGF2_IGF2R	IGF2 - IGF2R	IGF	Secreted Signaling	PMID: 14604834
Pericyte	Type II	IGF2	IGF2R	0.00158579	0	IGF2_IGF2R	IGF2 - IGF2R	IGF	Secreted Signaling	PMID: 14604834
SMC	Type II	IGF2	IGF2R	0.00040047	0	IGF2_IGF2R	IGF2 - IGF2R	IGF	Secreted Signaling	PMID: 14604834
Adipocyte	Endo	IGF1	ITGA6_ITGB4	0.00119651	0	IGF1_ITGA6_ITGB4	IGF1 - (ITGA6+ITGB4)	IGF	Secreted Signaling	PMID: 28190785; PMID: 28873464
FAP	Endo	IGF1	ITGA6_ITGB4	0.00599763	0	IGF1_ITGA6_ITGB4	IGF1 - (ITGA6+ITGB4)	IGF	Secreted Signaling	PMID: 28190785; PMID: 28873464
MuSC	Endo	IGF1	ITGA6_ITGB4	0.00255071	0	IGF1_ITGA6_ITGB4	IGF1 - (ITGA6+ITGB4)	IGF	Secreted Signaling	PMID: 28190785; PMID: 28873464
Myeloid cell	Endo	IGF1	ITGA6_ITGB4	0.00223832	0	IGF1_ITGA6_ITGB4	IGF1 - (ITGA6+ITGB4)	IGF	Secreted Signaling	PMID: 28190785; PMID: 28873464
Fibroblast-like cell	Endo	IGF1	ITGA6_ITGB4	0.0044037	0	IGF1_ITGA6_ITGB4	IGF1 - (ITGA6+ITGB4)	IGF	Secreted Signaling	PMID: 28190785; PMID: 28873464
Endo	Endo	IGF2	ITGA6_ITGB4	0.00319461	0	IGF2_ITGA6_ITGB4	IGF2 - (ITGA6+ITGB4)	IGF	Secreted Signaling	PMID: 28190785; PMID: 28873464
FAP	Endo	IGF2	ITGA6_ITGB4	0.000355901	0	IGF2_ITGA6_ITGB4	IGF2 - (ITGA6+ITGB4)	IGF	Secreted Signaling	PMID: 28190785; PMID: 28873464
Pericyte	Endo	IGF2	ITGA6_ITGB4	0.000987183	0	IGF2_ITGA6_ITGB4	IGF2 - (ITGA6+ITGB4)	IGF	Secreted Signaling	PMID: 28190785; PMID: 28873464
SMC	Endo	IGF2	ITGA6_ITGB4	0.000249259	0	IGF2_ITGA6_ITGB4	IGF2 - (ITGA6+ITGB4)	IGF	Secreted Signaling	PMID: 28190785; PMID: 28873464
Lymphocyte	Myeloid cell	CCL5	CCR1	0.00762357	0	CCL5_CCR1	CCL5 - CCR1	CCL	Secreted Signaling	KEGG: hsa04060
Myeloid cell	Myeloid cell	CCL3	CCR1	0.00284076	0	CCL3_CCR1	CCL3 - CCR1	CCL	Secreted Signaling	KEGG: hsa04060
Myeloid cell	Myeloid cell	CCL3L1	CCR1	0.000112707	0	CCL3L1_CCR1	CCL3L1 - CCR1	CCL	Secreted Signaling	KEGG: hsa04060
Endo	Myeloid cell	CCL14	CCR1	0.0022718	0	CCL14_CCR1	CCL14 - CCR1	CCL	Secreted Signaling	KEGG: hsa04060
Lymphocyte	Type I	CCL5	CCR3	0.00220554	0	CCL5_CCR3	CCL5 - CCR3	CCL	Secreted Signaling	KEGG: hsa04060
Endo	Endo	CCL2	ACKR1	0.0221175	0	CCL2_ACKR1	CCL2 - ACKR1	CCL	Secreted Signaling	PMID: 26740381
FAP	Endo	CCL2	ACKR1	0.0190911	0	CCL2_ACKR1	CCL2 - ACKR1	CCL	Secreted Signaling	PMID: 26740381
Lymphocyte	Endo	CCL2	ACKR1	0.00181663	0	CCL2_ACKR1	CCL2 - ACKR1	CCL	Secreted Signaling	PMID: 26740381
MuSC	Endo	CCL2	ACKR1	0.0100071	0	CCL2_ACKR1	CCL2 - ACKR1	CCL	Secreted Signaling	PMID: 26740381
Myeloid cell	Endo	CCL2	ACKR1	0.0149408	0	CCL2_ACKR1	CCL2 - ACKR1	CCL	Secreted Signaling	PMID: 26740381
Pericyte	Endo	CCL2	ACKR1	0.0269441	0	CCL2_ACKR1	CCL2 - ACKR1	CCL	Secreted Signaling	PMID: 26740381
SMC	Endo	CCL2	ACKR1	0.0211737	0	CCL2_ACKR1	CCL2 - ACKR1	CCL	Secreted Signaling	PMID: 26740381
Fibroblast-like cell	Endo	CCL2	ACKR1	0.016135	0	CCL2_ACKR1	CCL2 - ACKR1	CCL	Secreted Signaling	PMID: 26740381
Lymphocyte	Endo	CCL5	ACKR1	0.0245894	0	CCL5_ACKR1	CCL5 - ACKR1	CCL	Secreted Signaling	PMID: 26740381
Endo	Endo	CCL14	ACKR1	0.0074166	0	CCL14_ACKR1	CCL14 - ACKR1	CCL	Secreted Signaling	PMID: 26740381
Myeloid cell	Endo	CCL18	ACKR1	0.000724574	0	CCL18_ACKR1	CCL18 - ACKR1	CCL	Secreted Signaling	PMID: 26740381
Endo	Endo	CXCL2	ACKR1	0.0276512	0	CXCL2_ACKR1	CXCL2 - ACKR1	CXCL	Secreted Signaling	PMID: 26740381
FAP	Endo	CXCL2	ACKR1	0.00174451	0	CXCL2_ACKR1	CXCL2 - ACKR1	CXCL	Secreted Signaling	PMID: 26740381
MuSC	Endo	CXCL2	ACKR1	0.000198207	0	CXCL2_ACKR1	CXCL2 - ACKR1	CXCL	Secreted Signaling	PMID: 26740381
Myeloid cell	Endo	CXCL2	ACKR1	0.0137104	0	CXCL2_ACKR1	CXCL2 - ACKR1	CXCL	Secreted Signaling	PMID: 26740381
Pericyte	Endo	CXCL2	ACKR1	0.00224354	0	CXCL2_ACKR1	CXCL2 - ACKR1	CXCL	Secreted Signaling	PMID: 26740381
SMC	Endo	CXCL2	ACKR1	0.000253437	0	CXCL2_ACKR1	CXCL2 - ACKR1	CXCL	Secreted Signaling	PMID: 26740381
Fibroblast-like cell	Endo	CXCL2	ACKR1	0.0029312	0	CXCL2_ACKR1	CXCL2 - ACKR1	CXCL	Secreted Signaling	PMID: 26740381
Endo	Endo	CXCL3	ACKR1	3.33139e-06	0	CXCL3_ACKR1	CXCL3 - ACKR1	CXCL	Secreted Signaling	PMID: 26740381
Myeloid cell	Endo	CXCL3	ACKR1	0.00906659	0	CXCL3_ACKR1	CXCL3 - ACKR1	CXCL	Secreted Signaling	PMID: 26740381
Myeloid cell	Endo	CXCL8	ACKR1	0.0144431	0	CXCL8_ACKR1	CXCL8 - ACKR1	CXCL	Secreted Signaling	PMID: 26740381
Endo	Lymphocyte	CXCL12	CXCR4	0.0362883	0	CXCL12_CXCR4	CXCL12 - CXCR4	CXCL	Secreted Signaling	KEGG: hsa04060
FAP	Lymphocyte	CXCL12	CXCR4	0.0895807	0	CXCL12_CXCR4	CXCL12 - CXCR4	CXCL	Secreted Signaling	KEGG: hsa04060
Lymphocyte	Lymphocyte	CXCL12	CXCR4	0.000390384	0	CXCL12_CXCR4	CXCL12 - CXCR4	CXCL	Secreted Signaling	KEGG: hsa04060
MuSC	Lymphocyte	CXCL12	CXCR4	0.00898433	0	CXCL12_CXCR4	CXCL12 - CXCR4	CXCL	Secreted Signaling	KEGG: hsa04060
Myeloid cell	Lymphocyte	CXCL12	CXCR4	0.00480317	0	CXCL12_CXCR4	CXCL12 - CXCR4	CXCL	Secreted Signaling	KEGG: hsa04060
Pericyte	Lymphocyte	CXCL12	CXCR4	0.0403778	0	CXCL12_CXCR4	CXCL12 - CXCR4	CXCL	Secreted Signaling	KEGG: hsa04060
SMC	Lymphocyte	CXCL12	CXCR4	0.0187699	0	CXCL12_CXCR4	CXCL12 - CXCR4	CXCL	Secreted Signaling	KEGG: hsa04060
Fibroblast-like cell	Lymphocyte	CXCL12	CXCR4	0.0614953	0	CXCL12_CXCR4	CXCL12 - CXCR4	CXCL	Secreted Signaling	KEGG: hsa04060
Endo	MuSC	CXCL12	CXCR4	0.0108617	0	CXCL12_CXCR4	CXCL12 - CXCR4	CXCL	Secreted Signaling	KEGG: hsa04060
FAP	MuSC	CXCL12	CXCR4	0.0278937	0	CXCL12_CXCR4	CXCL12 - CXCR4	CXCL	Secreted Signaling	KEGG: hsa04060
Lymphocyte	MuSC	CXCL12	CXCR4	0.000113876	0	CXCL12_CXCR4	CXCL12 - CXCR4	CXCL	Secreted Signaling	KEGG: hsa04060
MuSC	MuSC	CXCL12	CXCR4	0.00263681	0	CXCL12_CXCR4	CXCL12 - CXCR4	CXCL	Secreted Signaling	KEGG: hsa04060
Myeloid cell	MuSC	CXCL12	CXCR4	0.00140549	0	CXCL12_CXCR4	CXCL12 - CXCR4	CXCL	Secreted Signaling	KEGG: hsa04060
Pericyte	MuSC	CXCL12	CXCR4	0.0121218	0	CXCL12_CXCR4	CXCL12 - CXCR4	CXCL	Secreted Signaling	KEGG: hsa04060
SMC	MuSC	CXCL12	CXCR4	0.00554746	0	CXCL12_CXCR4	CXCL12 - CXCR4	CXCL	Secreted Signaling	KEGG: hsa04060
Fibroblast-like cell	MuSC	CXCL12	CXCR4	0.0187502	0	CXCL12_CXCR4	CXCL12 - CXCR4	CXCL	Secreted Signaling	KEGG: hsa04060
Endo	Myeloid cell	CXCL12	CXCR4	0.00104083	0	CXCL12_CXCR4	CXCL12 - CXCR4	CXCL	Secreted Signaling	KEGG: hsa04060
FAP	Myeloid cell	CXCL12	CXCR4	0.00271522	0	CXCL12_CXCR4	CXCL12 - CXCR4	CXCL	Secreted Signaling	KEGG: hsa04060
Lymphocyte	Myeloid cell	CXCL12	CXCR4	1.08061e-05	0	CXCL12_CXCR4	CXCL12 - CXCR4	CXCL	Secreted Signaling	KEGG: hsa04060
MuSC	Myeloid cell	CXCL12	CXCR4	0.000250789	0	CXCL12_CXCR4	CXCL12 - CXCR4	CXCL	Secreted Signaling	KEGG: hsa04060
Myeloid cell	Myeloid cell	CXCL12	CXCR4	0.000133528	0	CXCL12_CXCR4	CXCL12 - CXCR4	CXCL	Secreted Signaling	KEGG: hsa04060
Pericyte	Myeloid cell	CXCL12	CXCR4	0.00116292	0	CXCL12_CXCR4	CXCL12 - CXCR4	CXCL	Secreted Signaling	KEGG: hsa04060
SMC	Myeloid cell	CXCL12	CXCR4	0.000529021	0	CXCL12_CXCR4	CXCL12 - CXCR4	CXCL	Secreted Signaling	KEGG: hsa04060
Fibroblast-like cell	Myeloid cell	CXCL12	CXCR4	0.00180981	0	CXCL12_CXCR4	CXCL12 - CXCR4	CXCL	Secreted Signaling	KEGG: hsa04060
FAP	Adipocyte	CXCL12	ACKR3	0.00255928	0	CXCL12_ACKR3	CXCL12 - ACKR3	CXCL	Secreted Signaling	KEGG: hsa04060
Endo	FAP	CXCL12	ACKR3	0.0276781	0	CXCL12_ACKR3	CXCL12 - ACKR3	CXCL	Secreted Signaling	KEGG: hsa04060
FAP	FAP	CXCL12	ACKR3	0.0692342	0	CXCL12_ACKR3	CXCL12 - ACKR3	CXCL	Secreted Signaling	KEGG: hsa04060
MuSC	FAP	CXCL12	ACKR3	0.00680684	0	CXCL12_ACKR3	CXCL12 - ACKR3	CXCL	Secreted Signaling	KEGG: hsa04060
Myeloid cell	FAP	CXCL12	ACKR3	0.00363533	0	CXCL12_ACKR3	CXCL12 - ACKR3	CXCL	Secreted Signaling	KEGG: hsa04060
Pericyte	FAP	CXCL12	ACKR3	0.0308284	0	CXCL12_ACKR3	CXCL12 - ACKR3	CXCL	Secreted Signaling	KEGG: hsa04060
SMC	FAP	CXCL12	ACKR3	0.0142548	0	CXCL12_ACKR3	CXCL12 - ACKR3	CXCL	Secreted Signaling	KEGG: hsa04060
Fibroblast-like cell	FAP	CXCL12	ACKR3	0.0471971	0	CXCL12_ACKR3	CXCL12 - ACKR3	CXCL	Secreted Signaling	KEGG: hsa04060
FAP	MuSC	CXCL12	ACKR3	0.00204612	0	CXCL12_ACKR3	CXCL12 - ACKR3	CXCL	Secreted Signaling	KEGG: hsa04060
Endo	SMC	CXCL12	ACKR3	0.00870192	0	CXCL12_ACKR3	CXCL12 - ACKR3	CXCL	Secreted Signaling	KEGG: hsa04060
FAP	SMC	CXCL12	ACKR3	0.0224241	0	CXCL12_ACKR3	CXCL12 - ACKR3	CXCL	Secreted Signaling	KEGG: hsa04060
MuSC	SMC	CXCL12	ACKR3	0.00210902	0	CXCL12_ACKR3	CXCL12 - ACKR3	CXCL	Secreted Signaling	KEGG: hsa04060
Pericyte	SMC	CXCL12	ACKR3	0.00971393	0	CXCL12_ACKR3	CXCL12 - ACKR3	CXCL	Secreted Signaling	KEGG: hsa04060
SMC	SMC	CXCL12	ACKR3	0.00443966	0	CXCL12_ACKR3	CXCL12 - ACKR3	CXCL	Secreted Signaling	KEGG: hsa04060
Fibroblast-like cell	SMC	CXCL12	ACKR3	0.0150457	0	CXCL12_ACKR3	CXCL12 - ACKR3	CXCL	Secreted Signaling	KEGG: hsa04060
Endo	Fibroblast-like cell	CXCL12	ACKR3	0.0238227	0	CXCL12_ACKR3	CXCL12 - ACKR3	CXCL	Secreted Signaling	KEGG: hsa04060
FAP	Fibroblast-like cell	CXCL12	ACKR3	0.0599471	0	CXCL12_ACKR3	CXCL12 - ACKR3	CXCL	Secreted Signaling	KEGG: hsa04060
MuSC	Fibroblast-like cell	CXCL12	ACKR3	0.00584123	0	CXCL12_ACKR3	CXCL12 - ACKR3	CXCL	Secreted Signaling	KEGG: hsa04060
Myeloid cell	Fibroblast-like cell	CXCL12	ACKR3	0.00311821	0	CXCL12_ACKR3	CXCL12 - ACKR3	CXCL	Secreted Signaling	KEGG: hsa04060
Pericyte	Fibroblast-like cell	CXCL12	ACKR3	0.0265461	0	CXCL12_ACKR3	CXCL12 - ACKR3	CXCL	Secreted Signaling	KEGG: hsa04060
SMC	Fibroblast-like cell	CXCL12	ACKR3	0.0122457	0	CXCL12_ACKR3	CXCL12 - ACKR3	CXCL	Secreted Signaling	KEGG: hsa04060
Fibroblast-like cell	Fibroblast-like cell	CXCL12	ACKR3	0.0407368	0	CXCL12_ACKR3	CXCL12 - ACKR3	CXCL	Secreted Signaling	KEGG: hsa04060
Endo	Lymphocyte	MIF	CD74_CXCR4	0.00683755	0	MIF_CD74_CXCR4	MIF - (CD74+CXCR4)	MIF	Secreted Signaling	PMID: 29637711; PMID: 24760155
FAP	Lymphocyte	MIF	CD74_CXCR4	0.00500627	0	MIF_CD74_CXCR4	MIF - (CD74+CXCR4)	MIF	Secreted Signaling	PMID: 29637711; PMID: 24760155
Lymphocyte	Lymphocyte	MIF	CD74_CXCR4	0.0106345	0	MIF_CD74_CXCR4	MIF - (CD74+CXCR4)	MIF	Secreted Signaling	PMID: 29637711; PMID: 24760155
MuSC	Lymphocyte	MIF	CD74_CXCR4	0.0061299	0	MIF_CD74_CXCR4	MIF - (CD74+CXCR4)	MIF	Secreted Signaling	PMID: 29637711; PMID: 24760155
Myeloid cell	Lymphocyte	MIF	CD74_CXCR4	0.0062366	0	MIF_CD74_CXCR4	MIF - (CD74+CXCR4)	MIF	Secreted Signaling	PMID: 29637711; PMID: 24760155
Pericyte	Lymphocyte	MIF	CD74_CXCR4	0.00849231	0	MIF_CD74_CXCR4	MIF - (CD74+CXCR4)	MIF	Secreted Signaling	PMID: 29637711; PMID: 24760155
Schwann cell	Lymphocyte	MIF	CD74_CXCR4	0.00491749	0	MIF_CD74_CXCR4	MIF - (CD74+CXCR4)	MIF	Secreted Signaling	PMID: 29637711; PMID: 24760155
SMC	Lymphocyte	MIF	CD74_CXCR4	0.018306	0	MIF_CD74_CXCR4	MIF - (CD74+CXCR4)	MIF	Secreted Signaling	PMID: 29637711; PMID: 24760155
Fibroblast-like cell	Lymphocyte	MIF	CD74_CXCR4	0.0110066	0	MIF_CD74_CXCR4	MIF - (CD74+CXCR4)	MIF	Secreted Signaling	PMID: 29637711; PMID: 24760155
Endo	MuSC	MIF	CD74_CXCR4	0.00171238	0	MIF_CD74_CXCR4	MIF - (CD74+CXCR4)	MIF	Secreted Signaling	PMID: 29637711; PMID: 24760155
FAP	MuSC	MIF	CD74_CXCR4	0.00125203	0	MIF_CD74_CXCR4	MIF - (CD74+CXCR4)	MIF	Secreted Signaling	PMID: 29637711; PMID: 24760155
Lymphocyte	MuSC	MIF	CD74_CXCR4	0.00267093	0	MIF_CD74_CXCR4	MIF - (CD74+CXCR4)	MIF	Secreted Signaling	PMID: 29637711; PMID: 24760155
MuSC	MuSC	MIF	CD74_CXCR4	0.00153434	0	MIF_CD74_CXCR4	MIF - (CD74+CXCR4)	MIF	Secreted Signaling	PMID: 29637711; PMID: 24760155
Myeloid cell	MuSC	MIF	CD74_CXCR4	0.00156117	0	MIF_CD74_CXCR4	MIF - (CD74+CXCR4)	MIF	Secreted Signaling	PMID: 29637711; PMID: 24760155
Pericyte	MuSC	MIF	CD74_CXCR4	0.00212945	0	MIF_CD74_CXCR4	MIF - (CD74+CXCR4)	MIF	Secreted Signaling	PMID: 29637711; PMID: 24760155
Schwann cell	MuSC	MIF	CD74_CXCR4	0.00122974	0	MIF_CD74_CXCR4	MIF - (CD74+CXCR4)	MIF	Secreted Signaling	PMID: 29637711; PMID: 24760155
SMC	MuSC	MIF	CD74_CXCR4	0.00462453	0	MIF_CD74_CXCR4	MIF - (CD74+CXCR4)	MIF	Secreted Signaling	PMID: 29637711; PMID: 24760155
Fibroblast-like cell	MuSC	MIF	CD74_CXCR4	0.00276518	0	MIF_CD74_CXCR4	MIF - (CD74+CXCR4)	MIF	Secreted Signaling	PMID: 29637711; PMID: 24760155
Endo	Myeloid cell	MIF	CD74_CXCR4	0.00166479	0	MIF_CD74_CXCR4	MIF - (CD74+CXCR4)	MIF	Secreted Signaling	PMID: 29637711; PMID: 24760155
FAP	Myeloid cell	MIF	CD74_CXCR4	0.00121722	0	MIF_CD74_CXCR4	MIF - (CD74+CXCR4)	MIF	Secreted Signaling	PMID: 29637711; PMID: 24760155
Lymphocyte	Myeloid cell	MIF	CD74_CXCR4	0.00259677	0	MIF_CD74_CXCR4	MIF - (CD74+CXCR4)	MIF	Secreted Signaling	PMID: 29637711; PMID: 24760155
MuSC	Myeloid cell	MIF	CD74_CXCR4	0.00149169	0	MIF_CD74_CXCR4	MIF - (CD74+CXCR4)	MIF	Secreted Signaling	PMID: 29637711; PMID: 24760155
Myeloid cell	Myeloid cell	MIF	CD74_CXCR4	0.00151778	0	MIF_CD74_CXCR4	MIF - (CD74+CXCR4)	MIF	Secreted Signaling	PMID: 29637711; PMID: 24760155
Pericyte	Myeloid cell	MIF	CD74_CXCR4	0.0020703	0	MIF_CD74_CXCR4	MIF - (CD74+CXCR4)	MIF	Secreted Signaling	PMID: 29637711; PMID: 24760155
Schwann cell	Myeloid cell	MIF	CD74_CXCR4	0.00119555	0	MIF_CD74_CXCR4	MIF - (CD74+CXCR4)	MIF	Secreted Signaling	PMID: 29637711; PMID: 24760155
SMC	Myeloid cell	MIF	CD74_CXCR4	0.00449637	0	MIF_CD74_CXCR4	MIF - (CD74+CXCR4)	MIF	Secreted Signaling	PMID: 29637711; PMID: 24760155
Fibroblast-like cell	Myeloid cell	MIF	CD74_CXCR4	0.00268841	0	MIF_CD74_CXCR4	MIF - (CD74+CXCR4)	MIF	Secreted Signaling	PMID: 29637711; PMID: 24760155
Endo	FAP	MIF	CD74_CD44	0.00355313	0	MIF_CD74_CD44	MIF - (CD74+CD44)	MIF	Secreted Signaling	PMID: 29637711; PMID: 26175090
FAP	FAP	MIF	CD74_CD44	0.0025992	0	MIF_CD74_CD44	MIF - (CD74+CD44)	MIF	Secreted Signaling	PMID: 29637711; PMID: 26175090
Lymphocyte	FAP	MIF	CD74_CD44	0.00553638	0	MIF_CD74_CD44	MIF - (CD74+CD44)	MIF	Secreted Signaling	PMID: 29637711; PMID: 26175090
MuSC	FAP	MIF	CD74_CD44	0.00318431	0	MIF_CD74_CD44	MIF - (CD74+CD44)	MIF	Secreted Signaling	PMID: 29637711; PMID: 26175090
Myeloid cell	FAP	MIF	CD74_CD44	0.0032399	0	MIF_CD74_CD44	MIF - (CD74+CD44)	MIF	Secreted Signaling	PMID: 29637711; PMID: 26175090
Pericyte	FAP	MIF	CD74_CD44	0.00441655	0	MIF_CD74_CD44	MIF - (CD74+CD44)	MIF	Secreted Signaling	PMID: 29637711; PMID: 26175090
Schwann cell	FAP	MIF	CD74_CD44	0.002553	0	MIF_CD74_CD44	MIF - (CD74+CD44)	MIF	Secreted Signaling	PMID: 29637711; PMID: 26175090
SMC	FAP	MIF	CD74_CD44	0.00956574	0	MIF_CD74_CD44	MIF - (CD74+CD44)	MIF	Secreted Signaling	PMID: 29637711; PMID: 26175090
Fibroblast-like cell	FAP	MIF	CD74_CD44	0.00573114	0	MIF_CD74_CD44	MIF - (CD74+CD44)	MIF	Secreted Signaling	PMID: 29637711; PMID: 26175090
Endo	Lymphocyte	MIF	CD74_CD44	0.00641796	0	MIF_CD74_CD44	MIF - (CD74+CD44)	MIF	Secreted Signaling	PMID: 29637711; PMID: 26175090
FAP	Lymphocyte	MIF	CD74_CD44	0.00469853	0	MIF_CD74_CD44	MIF - (CD74+CD44)	MIF	Secreted Signaling	PMID: 29637711; PMID: 26175090
Lymphocyte	Lymphocyte	MIF	CD74_CD44	0.00998425	0	MIF_CD74_CD44	MIF - (CD74+CD44)	MIF	Secreted Signaling	PMID: 29637711; PMID: 26175090
MuSC	Lymphocyte	MIF	CD74_CD44	0.00575349	0	MIF_CD74_CD44	MIF - (CD74+CD44)	MIF	Secreted Signaling	PMID: 29637711; PMID: 26175090
Myeloid cell	Lymphocyte	MIF	CD74_CD44	0.00585367	0	MIF_CD74_CD44	MIF - (CD74+CD44)	MIF	Secreted Signaling	PMID: 29637711; PMID: 26175090
Pericyte	Lymphocyte	MIF	CD74_CD44	0.00797199	0	MIF_CD74_CD44	MIF - (CD74+CD44)	MIF	Secreted Signaling	PMID: 29637711; PMID: 26175090
Schwann cell	Lymphocyte	MIF	CD74_CD44	0.00461518	0	MIF_CD74_CD44	MIF - (CD74+CD44)	MIF	Secreted Signaling	PMID: 29637711; PMID: 26175090
SMC	Lymphocyte	MIF	CD74_CD44	0.0171948	0	MIF_CD74_CD44	MIF - (CD74+CD44)	MIF	Secreted Signaling	PMID: 29637711; PMID: 26175090
Fibroblast-like cell	Lymphocyte	MIF	CD74_CD44	0.0103339	0	MIF_CD74_CD44	MIF - (CD74+CD44)	MIF	Secreted Signaling	PMID: 29637711; PMID: 26175090
Endo	MuSC	MIF	CD74_CD44	0.0020008	0	MIF_CD74_CD44	MIF - (CD74+CD44)	MIF	Secreted Signaling	PMID: 29637711; PMID: 26175090
FAP	MuSC	MIF	CD74_CD44	0.00146302	0	MIF_CD74_CD44	MIF - (CD74+CD44)	MIF	Secreted Signaling	PMID: 29637711; PMID: 26175090
Lymphocyte	MuSC	MIF	CD74_CD44	0.0031203	0	MIF_CD74_CD44	MIF - (CD74+CD44)	MIF	Secreted Signaling	PMID: 29637711; PMID: 26175090
MuSC	MuSC	MIF	CD74_CD44	0.00179282	0	MIF_CD74_CD44	MIF - (CD74+CD44)	MIF	Secreted Signaling	PMID: 29637711; PMID: 26175090
Myeloid cell	MuSC	MIF	CD74_CD44	0.00182417	0	MIF_CD74_CD44	MIF - (CD74+CD44)	MIF	Secreted Signaling	PMID: 29637711; PMID: 26175090
Pericyte	MuSC	MIF	CD74_CD44	0.00248794	0	MIF_CD74_CD44	MIF - (CD74+CD44)	MIF	Secreted Signaling	PMID: 29637711; PMID: 26175090
Schwann cell	MuSC	MIF	CD74_CD44	0.00143699	0	MIF_CD74_CD44	MIF - (CD74+CD44)	MIF	Secreted Signaling	PMID: 29637711; PMID: 26175090
SMC	MuSC	MIF	CD74_CD44	0.00540079	0	MIF_CD74_CD44	MIF - (CD74+CD44)	MIF	Secreted Signaling	PMID: 29637711; PMID: 26175090
Fibroblast-like cell	MuSC	MIF	CD74_CD44	0.00323035	0	MIF_CD74_CD44	MIF - (CD74+CD44)	MIF	Secreted Signaling	PMID: 29637711; PMID: 26175090
Endo	Myeloid cell	MIF	CD74_CD44	0.00845441	0	MIF_CD74_CD44	MIF - (CD74+CD44)	MIF	Secreted Signaling	PMID: 29637711; PMID: 26175090
FAP	Myeloid cell	MIF	CD74_CD44	0.00619279	0	MIF_CD74_CD44	MIF - (CD74+CD44)	MIF	Secreted Signaling	PMID: 29637711; PMID: 26175090
Lymphocyte	Myeloid cell	MIF	CD74_CD44	0.0131373	0	MIF_CD74_CD44	MIF - (CD74+CD44)	MIF	Secreted Signaling	PMID: 29637711; PMID: 26175090
MuSC	Myeloid cell	MIF	CD74_CD44	0.0075807	0	MIF_CD74_CD44	MIF - (CD74+CD44)	MIF	Secreted Signaling	PMID: 29637711; PMID: 26175090
Myeloid cell	Myeloid cell	MIF	CD74_CD44	0.00771246	0	MIF_CD74_CD44	MIF - (CD74+CD44)	MIF	Secreted Signaling	PMID: 29637711; PMID: 26175090
Pericyte	Myeloid cell	MIF	CD74_CD44	0.0104963	0	MIF_CD74_CD44	MIF - (CD74+CD44)	MIF	Secreted Signaling	PMID: 29637711; PMID: 26175090
Schwann cell	Myeloid cell	MIF	CD74_CD44	0.00608309	0	MIF_CD74_CD44	MIF - (CD74+CD44)	MIF	Secreted Signaling	PMID: 29637711; PMID: 26175090
SMC	Myeloid cell	MIF	CD74_CD44	0.0225731	0	MIF_CD74_CD44	MIF - (CD74+CD44)	MIF	Secreted Signaling	PMID: 29637711; PMID: 26175090
Fibroblast-like cell	Myeloid cell	MIF	CD74_CD44	0.0135958	0	MIF_CD74_CD44	MIF - (CD74+CD44)	MIF	Secreted Signaling	PMID: 29637711; PMID: 26175090
Endo	Pericyte	MIF	CD74_CD44	0.00290891	0	MIF_CD74_CD44	MIF - (CD74+CD44)	MIF	Secreted Signaling	PMID: 29637711; PMID: 26175090
FAP	Pericyte	MIF	CD74_CD44	0.00212757	0	MIF_CD74_CD44	MIF - (CD74+CD44)	MIF	Secreted Signaling	PMID: 29637711; PMID: 26175090
Lymphocyte	Pericyte	MIF	CD74_CD44	0.00453422	0	MIF_CD74_CD44	MIF - (CD74+CD44)	MIF	Secreted Signaling	PMID: 29637711; PMID: 26175090
MuSC	Pericyte	MIF	CD74_CD44	0.00260679	0	MIF_CD74_CD44	MIF - (CD74+CD44)	MIF	Secreted Signaling	PMID: 29637711; PMID: 26175090
Myeloid cell	Pericyte	MIF	CD74_CD44	0.00265233	0	MIF_CD74_CD44	MIF - (CD74+CD44)	MIF	Secreted Signaling	PMID: 29637711; PMID: 26175090
Pericyte	Pericyte	MIF	CD74_CD44	0.00361636	0	MIF_CD74_CD44	MIF - (CD74+CD44)	MIF	Secreted Signaling	PMID: 29637711; PMID: 26175090
Schwann cell	Pericyte	MIF	CD74_CD44	0.00208974	0	MIF_CD74_CD44	MIF - (CD74+CD44)	MIF	Secreted Signaling	PMID: 29637711; PMID: 26175090
SMC	Pericyte	MIF	CD74_CD44	0.00783996	0	MIF_CD74_CD44	MIF - (CD74+CD44)	MIF	Secreted Signaling	PMID: 29637711; PMID: 26175090
Fibroblast-like cell	Pericyte	MIF	CD74_CD44	0.0046939	0	MIF_CD74_CD44	MIF - (CD74+CD44)	MIF	Secreted Signaling	PMID: 29637711; PMID: 26175090
Endo	SMC	MIF	CD74_CD44	0.00147352	0	MIF_CD74_CD44	MIF - (CD74+CD44)	MIF	Secreted Signaling	PMID: 29637711; PMID: 26175090
FAP	SMC	MIF	CD74_CD44	0.00107731	0	MIF_CD74_CD44	MIF - (CD74+CD44)	MIF	Secreted Signaling	PMID: 29637711; PMID: 26175090
Lymphocyte	SMC	MIF	CD74_CD44	0.00229867	0	MIF_CD74_CD44	MIF - (CD74+CD44)	MIF	Secreted Signaling	PMID: 29637711; PMID: 26175090
MuSC	SMC	MIF	CD74_CD44	0.00132028	0	MIF_CD74_CD44	MIF - (CD74+CD44)	MIF	Secreted Signaling	PMID: 29637711; PMID: 26175090
Myeloid cell	SMC	MIF	CD74_CD44	0.00134337	0	MIF_CD74_CD44	MIF - (CD74+CD44)	MIF	Secreted Signaling	PMID: 29637711; PMID: 26175090
Pericyte	SMC	MIF	CD74_CD44	0.00183252	0	MIF_CD74_CD44	MIF - (CD74+CD44)	MIF	Secreted Signaling	PMID: 29637711; PMID: 26175090
Schwann cell	SMC	MIF	CD74_CD44	0.00105813	0	MIF_CD74_CD44	MIF - (CD74+CD44)	MIF	Secreted Signaling	PMID: 29637711; PMID: 26175090
SMC	SMC	MIF	CD74_CD44	0.00398107	0	MIF_CD74_CD44	MIF - (CD74+CD44)	MIF	Secreted Signaling	PMID: 29637711; PMID: 26175090
Fibroblast-like cell	SMC	MIF	CD74_CD44	0.00237981	0	MIF_CD74_CD44	MIF - (CD74+CD44)	MIF	Secreted Signaling	PMID: 29637711; PMID: 26175090
Endo	Fibroblast-like cell	MIF	CD74_CD44	0.00346789	0	MIF_CD74_CD44	MIF - (CD74+CD44)	MIF	Secreted Signaling	PMID: 29637711; PMID: 26175090
FAP	Fibroblast-like cell	MIF	CD74_CD44	0.00253679	0	MIF_CD74_CD44	MIF - (CD74+CD44)	MIF	Secreted Signaling	PMID: 29637711; PMID: 26175090
Lymphocyte	Fibroblast-like cell	MIF	CD74_CD44	0.00540382	0	MIF_CD74_CD44	MIF - (CD74+CD44)	MIF	Secreted Signaling	PMID: 29637711; PMID: 26175090
MuSC	Fibroblast-like cell	MIF	CD74_CD44	0.00310789	0	MIF_CD74_CD44	MIF - (CD74+CD44)	MIF	Secreted Signaling	PMID: 29637711; PMID: 26175090
Myeloid cell	Fibroblast-like cell	MIF	CD74_CD44	0.00316215	0	MIF_CD74_CD44	MIF - (CD74+CD44)	MIF	Secreted Signaling	PMID: 29637711; PMID: 26175090
Pericyte	Fibroblast-like cell	MIF	CD74_CD44	0.00431069	0	MIF_CD74_CD44	MIF - (CD74+CD44)	MIF	Secreted Signaling	PMID: 29637711; PMID: 26175090
Schwann cell	Fibroblast-like cell	MIF	CD74_CD44	0.00249169	0	MIF_CD74_CD44	MIF - (CD74+CD44)	MIF	Secreted Signaling	PMID: 29637711; PMID: 26175090
SMC	Fibroblast-like cell	MIF	CD74_CD44	0.00933761	0	MIF_CD74_CD44	MIF - (CD74+CD44)	MIF	Secreted Signaling	PMID: 29637711; PMID: 26175090
Fibroblast-like cell	Fibroblast-like cell	MIF	CD74_CD44	0.00559395	0	MIF_CD74_CD44	MIF - (CD74+CD44)	MIF	Secreted Signaling	PMID: 29637711; PMID: 26175090
Endo	Adipocyte	MIF	ACKR3	0.000242191	0	MIF_ACKR3	MIF - ACKR3	MIF	Secreted Signaling	PMID: 26175090
Lymphocyte	Adipocyte	MIF	ACKR3	0.000378076	0	MIF_ACKR3	MIF - ACKR3	MIF	Secreted Signaling	PMID: 26175090
MuSC	Adipocyte	MIF	ACKR3	0.000216976	0.02	MIF_ACKR3	MIF - ACKR3	MIF	Secreted Signaling	PMID: 26175090
Myeloid cell	Adipocyte	MIF	ACKR3	0.000220776	0	MIF_ACKR3	MIF - ACKR3	MIF	Secreted Signaling	PMID: 26175090
Pericyte	Adipocyte	MIF	ACKR3	0.000301288	0	MIF_ACKR3	MIF - ACKR3	MIF	Secreted Signaling	PMID: 26175090
SMC	Adipocyte	MIF	ACKR3	0.000655714	0	MIF_ACKR3	MIF - ACKR3	MIF	Secreted Signaling	PMID: 26175090
Fibroblast-like cell	Adipocyte	MIF	ACKR3	0.000391448	0	MIF_ACKR3	MIF - ACKR3	MIF	Secreted Signaling	PMID: 26175090
Endo	FAP	MIF	ACKR3	0.00697385	0	MIF_ACKR3	MIF - ACKR3	MIF	Secreted Signaling	PMID: 26175090
FAP	FAP	MIF	ACKR3	0.00510625	0	MIF_ACKR3	MIF - ACKR3	MIF	Secreted Signaling	PMID: 26175090
Lymphocyte	FAP	MIF	ACKR3	0.0108457	0	MIF_ACKR3	MIF - ACKR3	MIF	Secreted Signaling	PMID: 26175090
MuSC	FAP	MIF	ACKR3	0.00625218	0	MIF_ACKR3	MIF - ACKR3	MIF	Secreted Signaling	PMID: 26175090
Myeloid cell	FAP	MIF	ACKR3	0.00636099	0	MIF_ACKR3	MIF - ACKR3	MIF	Secreted Signaling	PMID: 26175090
Pericyte	FAP	MIF	ACKR3	0.0086613	0	MIF_ACKR3	MIF - ACKR3	MIF	Secreted Signaling	PMID: 26175090
Schwann cell	FAP	MIF	ACKR3	0.0050157	0	MIF_ACKR3	MIF - ACKR3	MIF	Secreted Signaling	PMID: 26175090
SMC	FAP	MIF	ACKR3	0.0186666	0	MIF_ACKR3	MIF - ACKR3	MIF	Secreted Signaling	PMID: 26175090
Fibroblast-like cell	FAP	MIF	ACKR3	0.0112251	0	MIF_ACKR3	MIF - ACKR3	MIF	Secreted Signaling	PMID: 26175090
Endo	MuSC	MIF	ACKR3	0.000193539	0	MIF_ACKR3	MIF - ACKR3	MIF	Secreted Signaling	PMID: 26175090
FAP	MuSC	MIF	ACKR3	0.000141451	0	MIF_ACKR3	MIF - ACKR3	MIF	Secreted Signaling	PMID: 26175090
Lymphocyte	MuSC	MIF	ACKR3	0.000302135	0	MIF_ACKR3	MIF - ACKR3	MIF	Secreted Signaling	PMID: 26175090
MuSC	MuSC	MIF	ACKR3	0.000173389	0.01	MIF_ACKR3	MIF - ACKR3	MIF	Secreted Signaling	PMID: 26175090
Myeloid cell	MuSC	MIF	ACKR3	0.000176425	0	MIF_ACKR3	MIF - ACKR3	MIF	Secreted Signaling	PMID: 26175090
Pericyte	MuSC	MIF	ACKR3	0.000240767	0	MIF_ACKR3	MIF - ACKR3	MIF	Secreted Signaling	PMID: 26175090
SMC	MuSC	MIF	ACKR3	0.000524036	0	MIF_ACKR3	MIF - ACKR3	MIF	Secreted Signaling	PMID: 26175090
Fibroblast-like cell	MuSC	MIF	ACKR3	0.000312822	0	MIF_ACKR3	MIF - ACKR3	MIF	Secreted Signaling	PMID: 26175090
Endo	SMC	MIF	ACKR3	0.00216101	0	MIF_ACKR3	MIF - ACKR3	MIF	Secreted Signaling	PMID: 26175090
FAP	SMC	MIF	ACKR3	0.00158024	0	MIF_ACKR3	MIF - ACKR3	MIF	Secreted Signaling	PMID: 26175090
Lymphocyte	SMC	MIF	ACKR3	0.00336985	0	MIF_ACKR3	MIF - ACKR3	MIF	Secreted Signaling	PMID: 26175090
MuSC	SMC	MIF	ACKR3	0.00193641	0	MIF_ACKR3	MIF - ACKR3	MIF	Secreted Signaling	PMID: 26175090
Myeloid cell	SMC	MIF	ACKR3	0.00197026	0	MIF_ACKR3	MIF - ACKR3	MIF	Secreted Signaling	PMID: 26175090
Pericyte	SMC	MIF	ACKR3	0.00268706	0	MIF_ACKR3	MIF - ACKR3	MIF	Secreted Signaling	PMID: 26175090
Schwann cell	SMC	MIF	ACKR3	0.00155212	0	MIF_ACKR3	MIF - ACKR3	MIF	Secreted Signaling	PMID: 26175090
SMC	SMC	MIF	ACKR3	0.00583166	0	MIF_ACKR3	MIF - ACKR3	MIF	Secreted Signaling	PMID: 26175090
Fibroblast-like cell	SMC	MIF	ACKR3	0.00348867	0	MIF_ACKR3	MIF - ACKR3	MIF	Secreted Signaling	PMID: 26175090
Endo	Fibroblast-like cell	MIF	ACKR3	0.00598468	0	MIF_ACKR3	MIF - ACKR3	MIF	Secreted Signaling	PMID: 26175090
FAP	Fibroblast-like cell	MIF	ACKR3	0.00438082	0	MIF_ACKR3	MIF - ACKR3	MIF	Secreted Signaling	PMID: 26175090
Lymphocyte	Fibroblast-like cell	MIF	ACKR3	0.00931247	0	MIF_ACKR3	MIF - ACKR3	MIF	Secreted Signaling	PMID: 26175090
MuSC	Fibroblast-like cell	MIF	ACKR3	0.00536482	0	MIF_ACKR3	MIF - ACKR3	MIF	Secreted Signaling	PMID: 26175090
Myeloid cell	Fibroblast-like cell	MIF	ACKR3	0.00545828	0	MIF_ACKR3	MIF - ACKR3	MIF	Secreted Signaling	PMID: 26175090
Pericyte	Fibroblast-like cell	MIF	ACKR3	0.00743458	0	MIF_ACKR3	MIF - ACKR3	MIF	Secreted Signaling	PMID: 26175090
Schwann cell	Fibroblast-like cell	MIF	ACKR3	0.00430308	0	MIF_ACKR3	MIF - ACKR3	MIF	Secreted Signaling	PMID: 26175090
SMC	Fibroblast-like cell	MIF	ACKR3	0.0160457	0	MIF_ACKR3	MIF - ACKR3	MIF	Secreted Signaling	PMID: 26175090
Fibroblast-like cell	Fibroblast-like cell	MIF	ACKR3	0.00963879	0	MIF_ACKR3	MIF - ACKR3	MIF	Secreted Signaling	PMID: 26175090
Endo	Adipocyte	IL6	IL6R_IL6ST	0.000358125	0	IL6_IL6R_IL6ST	IL6 - (IL6R+IL6ST)	IL6	Secreted Signaling	KEGG: hsa04060
SMC	Adipocyte	IL6	IL6R_IL6ST	0.00010013	0	IL6_IL6R_IL6ST	IL6 - (IL6R+IL6ST)	IL6	Secreted Signaling	KEGG: hsa04060
Fibroblast-like cell	Adipocyte	IL6	IL6R_IL6ST	0.000436159	0	IL6_IL6R_IL6ST	IL6 - (IL6R+IL6ST)	IL6	Secreted Signaling	KEGG: hsa04060
Endo	FAP	IL6	IL6R_IL6ST	0.00234602	0	IL6_IL6R_IL6ST	IL6 - (IL6R+IL6ST)	IL6	Secreted Signaling	KEGG: hsa04060
SMC	FAP	IL6	IL6R_IL6ST	0.000656875	0	IL6_IL6R_IL6ST	IL6 - (IL6R+IL6ST)	IL6	Secreted Signaling	KEGG: hsa04060
Fibroblast-like cell	FAP	IL6	IL6R_IL6ST	0.00285597	0	IL6_IL6R_IL6ST	IL6 - (IL6R+IL6ST)	IL6	Secreted Signaling	KEGG: hsa04060
Endo	Lymphocyte	IL6	IL6R_IL6ST	0.000634173	0	IL6_IL6R_IL6ST	IL6 - (IL6R+IL6ST)	IL6	Secreted Signaling	KEGG: hsa04060
SMC	Lymphocyte	IL6	IL6R_IL6ST	0.000177346	0	IL6_IL6R_IL6ST	IL6 - (IL6R+IL6ST)	IL6	Secreted Signaling	KEGG: hsa04060
Fibroblast-like cell	Lymphocyte	IL6	IL6R_IL6ST	0.000772309	0	IL6_IL6R_IL6ST	IL6 - (IL6R+IL6ST)	IL6	Secreted Signaling	KEGG: hsa04060
Endo	Myeloid cell	IL6	IL6R_IL6ST	0.00150771	0	IL6_IL6R_IL6ST	IL6 - (IL6R+IL6ST)	IL6	Secreted Signaling	KEGG: hsa04060
SMC	Myeloid cell	IL6	IL6R_IL6ST	0.000421897	0	IL6_IL6R_IL6ST	IL6 - (IL6R+IL6ST)	IL6	Secreted Signaling	KEGG: hsa04060
Fibroblast-like cell	Myeloid cell	IL6	IL6R_IL6ST	0.00183577	0	IL6_IL6R_IL6ST	IL6 - (IL6R+IL6ST)	IL6	Secreted Signaling	KEGG: hsa04060
Endo	Pericyte	IL6	IL6R_IL6ST	0.000220816	0	IL6_IL6R_IL6ST	IL6 - (IL6R+IL6ST)	IL6	Secreted Signaling	KEGG: hsa04060
SMC	Pericyte	IL6	IL6R_IL6ST	6.17327e-05	0	IL6_IL6R_IL6ST	IL6 - (IL6R+IL6ST)	IL6	Secreted Signaling	KEGG: hsa04060
Fibroblast-like cell	Pericyte	IL6	IL6R_IL6ST	0.000268938	0	IL6_IL6R_IL6ST	IL6 - (IL6R+IL6ST)	IL6	Secreted Signaling	KEGG: hsa04060
Endo	Schwann cell	IL6	IL6R_IL6ST	5.17314e-05	0	IL6_IL6R_IL6ST	IL6 - (IL6R+IL6ST)	IL6	Secreted Signaling	KEGG: hsa04060
SMC	Schwann cell	IL6	IL6R_IL6ST	1.44606e-05	0	IL6_IL6R_IL6ST	IL6 - (IL6R+IL6ST)	IL6	Secreted Signaling	KEGG: hsa04060
Fibroblast-like cell	Schwann cell	IL6	IL6R_IL6ST	6.30076e-05	0	IL6_IL6R_IL6ST	IL6 - (IL6R+IL6ST)	IL6	Secreted Signaling	KEGG: hsa04060
Endo	SMC	IL6	IL6R_IL6ST	0.000803009	0	IL6_IL6R_IL6ST	IL6 - (IL6R+IL6ST)	IL6	Secreted Signaling	KEGG: hsa04060
SMC	SMC	IL6	IL6R_IL6ST	0.000224589	0	IL6_IL6R_IL6ST	IL6 - (IL6R+IL6ST)	IL6	Secreted Signaling	KEGG: hsa04060
Fibroblast-like cell	SMC	IL6	IL6R_IL6ST	0.000977885	0	IL6_IL6R_IL6ST	IL6 - (IL6R+IL6ST)	IL6	Secreted Signaling	KEGG: hsa04060
Endo	Fibroblast-like cell	IL6	IL6R_IL6ST	0.00105598	0	IL6_IL6R_IL6ST	IL6 - (IL6R+IL6ST)	IL6	Secreted Signaling	KEGG: hsa04060
SMC	Fibroblast-like cell	IL6	IL6R_IL6ST	0.000295396	0	IL6_IL6R_IL6ST	IL6 - (IL6R+IL6ST)	IL6	Secreted Signaling	KEGG: hsa04060
Fibroblast-like cell	Fibroblast-like cell	IL6	IL6R_IL6ST	0.00128588	0	IL6_IL6R_IL6ST	IL6 - (IL6R+IL6ST)	IL6	Secreted Signaling	KEGG: hsa04060
Endo	Type I	IL6	IL6R_IL6ST	0.0014206	0	IL6_IL6R_IL6ST	IL6 - (IL6R+IL6ST)	IL6	Secreted Signaling	KEGG: hsa04060
SMC	Type I	IL6	IL6R_IL6ST	0.000397495	0	IL6_IL6R_IL6ST	IL6 - (IL6R+IL6ST)	IL6	Secreted Signaling	KEGG: hsa04060
Fibroblast-like cell	Type I	IL6	IL6R_IL6ST	0.00172973	0	IL6_IL6R_IL6ST	IL6 - (IL6R+IL6ST)	IL6	Secreted Signaling	KEGG: hsa04060
Endo	Type II	IL6	IL6R_IL6ST	0.00102609	0	IL6_IL6R_IL6ST	IL6 - (IL6R+IL6ST)	IL6	Secreted Signaling	KEGG: hsa04060
SMC	Type II	IL6	IL6R_IL6ST	0.000287026	0	IL6_IL6R_IL6ST	IL6 - (IL6R+IL6ST)	IL6	Secreted Signaling	KEGG: hsa04060
Fibroblast-like cell	Type II	IL6	IL6R_IL6ST	0.00124948	0	IL6_IL6R_IL6ST	IL6 - (IL6R+IL6ST)	IL6	Secreted Signaling	KEGG: hsa04060
Myeloid cell	Lymphocyte	IL10	IL10RA_IL10RB	0.000175012	0	IL10_IL10RA_IL10RB	IL10 - (IL10RA+IL10RB)	IL10	Secreted Signaling	KEGG: hsa04060
Myeloid cell	Myeloid cell	IL10	IL10RA_IL10RB	0.00042828	0	IL10_IL10RA_IL10RB	IL10 - (IL10RA+IL10RB)	IL10	Secreted Signaling	KEGG: hsa04060
Myeloid cell	MuSC	IL1B	IL1R1_IL1RAP	2.58446e-05	0	IL1B_IL1R1_IL1RAP	IL1B - (IL1R1+IL1RAP)	IL1	Secreted Signaling	KEGG: hsa04060
Myeloid cell	Myeloid cell	IL1B	IL1R1_IL1RAP	3.1807e-06	0	IL1B_IL1R1_IL1RAP	IL1B - (IL1R1+IL1RAP)	IL1	Secreted Signaling	KEGG: hsa04060
Myeloid cell	Lymphocyte	IL18	IL18R1_IL18RAP	0.00023045	0	IL18_IL18R1_IL18RAP	IL18 - (IL18R1+IL18RAP)	IL1	Secreted Signaling	KEGG: hsa04060
Type I	Lymphocyte	IL18	IL18R1_IL18RAP	8.76182e-05	0	IL18_IL18R1_IL18RAP	IL18 - (IL18R1+IL18RAP)	IL1	Secreted Signaling	KEGG: hsa04060
Pericyte	Myeloid cell	IL34	CSF1R	0.00136925	0	IL34_CSF1R	IL34 - CSF1R	CSF	Secreted Signaling	KEGG: hsa04060
Endo	Myeloid cell	CSF1	CSF1R	0.00494669	0	CSF1_CSF1R	CSF1 - CSF1R	CSF	Secreted Signaling	KEGG: hsa04060
FAP	Myeloid cell	CSF1	CSF1R	0.00673654	0	CSF1_CSF1R	CSF1 - CSF1R	CSF	Secreted Signaling	KEGG: hsa04060
MuSC	Myeloid cell	CSF1	CSF1R	0.00616627	0	CSF1_CSF1R	CSF1 - CSF1R	CSF	Secreted Signaling	KEGG: hsa04060
Pericyte	Myeloid cell	CSF1	CSF1R	0.00346872	0	CSF1_CSF1R	CSF1 - CSF1R	CSF	Secreted Signaling	KEGG: hsa04060
SMC	Myeloid cell	CSF1	CSF1R	0.00226789	0	CSF1_CSF1R	CSF1 - CSF1R	CSF	Secreted Signaling	KEGG: hsa04060
Fibroblast-like cell	Myeloid cell	CSF1	CSF1R	0.00939197	0	CSF1_CSF1R	CSF1 - CSF1R	CSF	Secreted Signaling	KEGG: hsa04060
Adipocyte	Lymphocyte	IL16	CD4	0.000157218	0	IL16_CD4	IL16 - CD4	IL16	Secreted Signaling	KEGG: hsa04060
FAP	Lymphocyte	IL16	CD4	0.000159883	0	IL16_CD4	IL16 - CD4	IL16	Secreted Signaling	KEGG: hsa04060
Lymphocyte	Lymphocyte	IL16	CD4	0.000448584	0	IL16_CD4	IL16 - CD4	IL16	Secreted Signaling	KEGG: hsa04060
Myeloid cell	Lymphocyte	IL16	CD4	5.95853e-05	0	IL16_CD4	IL16 - CD4	IL16	Secreted Signaling	KEGG: hsa04060
Fibroblast-like cell	Lymphocyte	IL16	CD4	2.49711e-05	0	IL16_CD4	IL16 - CD4	IL16	Secreted Signaling	KEGG: hsa04060
Adipocyte	Myeloid cell	IL16	CD4	0.000630539	0	IL16_CD4	IL16 - CD4	IL16	Secreted Signaling	KEGG: hsa04060
FAP	Myeloid cell	IL16	CD4	0.000641225	0	IL16_CD4	IL16 - CD4	IL16	Secreted Signaling	KEGG: hsa04060
Lymphocyte	Myeloid cell	IL16	CD4	0.00179752	0	IL16_CD4	IL16 - CD4	IL16	Secreted Signaling	KEGG: hsa04060
Myeloid cell	Myeloid cell	IL16	CD4	0.000239044	0	IL16_CD4	IL16 - CD4	IL16	Secreted Signaling	KEGG: hsa04060
Fibroblast-like cell	Myeloid cell	IL16	CD4	0.000100189	0	IL16_CD4	IL16 - CD4	IL16	Secreted Signaling	KEGG: hsa04060
Lymphocyte	Adipocyte	IFNG	IFNGR1_IFNGR2	6.79672e-05	0	IFNG_IFNGR1_IFNGR2	IFNG - (IFNGR1+IFNGR2)	IFN-II	Secreted Signaling	KEGG: hsa04060
Lymphocyte	Endo	IFNG	IFNGR1_IFNGR2	3.75027e-05	0	IFNG_IFNGR1_IFNGR2	IFNG - (IFNGR1+IFNGR2)	IFN-II	Secreted Signaling	KEGG: hsa04060
Lymphocyte	FAP	IFNG	IFNGR1_IFNGR2	0.000134146	0	IFNG_IFNGR1_IFNGR2	IFNG - (IFNGR1+IFNGR2)	IFN-II	Secreted Signaling	KEGG: hsa04060
Lymphocyte	MuSC	IFNG	IFNGR1_IFNGR2	3.75725e-05	0	IFNG_IFNGR1_IFNGR2	IFNG - (IFNGR1+IFNGR2)	IFN-II	Secreted Signaling	KEGG: hsa04060
Lymphocyte	Myeloid cell	IFNG	IFNGR1_IFNGR2	0.000211332	0	IFNG_IFNGR1_IFNGR2	IFNG - (IFNGR1+IFNGR2)	IFN-II	Secreted Signaling	KEGG: hsa04060
Lymphocyte	Fibroblast-like cell	IFNG	IFNGR1_IFNGR2	0.000142337	0	IFNG_IFNGR1_IFNGR2	IFNG - (IFNGR1+IFNGR2)	IFN-II	Secreted Signaling	KEGG: hsa04060
Lymphocyte	Adipocyte	TNF	TNFRSF1A	0.000241014	0	TNF_TNFRSF1A	TNF - TNFRSF1A	TNF	Secreted Signaling	KEGG: hsa04060
Lymphocyte	Endo	TNF	TNFRSF1A	0.000547856	0	TNF_TNFRSF1A	TNF - TNFRSF1A	TNF	Secreted Signaling	KEGG: hsa04060
Lymphocyte	FAP	TNF	TNFRSF1A	0.000774544	0	TNF_TNFRSF1A	TNF - TNFRSF1A	TNF	Secreted Signaling	KEGG: hsa04060
Lymphocyte	Lymphocyte	TNF	TNFRSF1A	7.28702e-05	0	TNF_TNFRSF1A	TNF - TNFRSF1A	TNF	Secreted Signaling	KEGG: hsa04060
Lymphocyte	MuSC	TNF	TNFRSF1A	0.000414287	0	TNF_TNFRSF1A	TNF - TNFRSF1A	TNF	Secreted Signaling	KEGG: hsa04060
Lymphocyte	Myeloid cell	TNF	TNFRSF1A	0.000857733	0	TNF_TNFRSF1A	TNF - TNFRSF1A	TNF	Secreted Signaling	KEGG: hsa04060
Lymphocyte	Pericyte	TNF	TNFRSF1A	0.000602115	0	TNF_TNFRSF1A	TNF - TNFRSF1A	TNF	Secreted Signaling	KEGG: hsa04060
Lymphocyte	SMC	TNF	TNFRSF1A	0.000150168	0	TNF_TNFRSF1A	TNF - TNFRSF1A	TNF	Secreted Signaling	KEGG: hsa04060
Lymphocyte	Fibroblast-like cell	TNF	TNFRSF1A	0.000966765	0	TNF_TNFRSF1A	TNF - TNFRSF1A	TNF	Secreted Signaling	KEGG: hsa04060
Lymphocyte	Type I	TNF	TNFRSF1A	0.00012746	0	TNF_TNFRSF1A	TNF - TNFRSF1A	TNF	Secreted Signaling	KEGG: hsa04060
Lymphocyte	Type II	TNF	TNFRSF1A	0.000235165	0	TNF_TNFRSF1A	TNF - TNFRSF1A	TNF	Secreted Signaling	KEGG: hsa04060
Lymphocyte	Endo	TNF	TNFRSF1B	0.000714613	0	TNF_TNFRSF1B	TNF - TNFRSF1B	TNF	Secreted Signaling	KEGG: hsa04060
Lymphocyte	Lymphocyte	TNF	TNFRSF1B	0.00110177	0	TNF_TNFRSF1B	TNF - TNFRSF1B	TNF	Secreted Signaling	KEGG: hsa04060
Lymphocyte	Myeloid cell	TNF	TNFRSF1B	0.00127953	0	TNF_TNFRSF1B	TNF - TNFRSF1B	TNF	Secreted Signaling	KEGG: hsa04060
Lymphocyte	Pericyte	TNF	TNFRSF1B	0.000287498	0	TNF_TNFRSF1B	TNF - TNFRSF1B	TNF	Secreted Signaling	KEGG: hsa04060
Endo	Endo	TNFSF10	TNFRSF10A	0.00974847	0	TNFSF10_TNFRSF10B	TNFSF10 - TNFRSF10B	TRAIL	Secreted Signaling	KEGG: hsa04060
FAP	Endo	TNFSF10	TNFRSF10A	0.00725488	0	TNFSF10_TNFRSF10B	TNFSF10 - TNFRSF10B	TRAIL	Secreted Signaling	KEGG: hsa04060
Lymphocyte	Endo	TNFSF10	TNFRSF10A	0.00103968	0	TNFSF10_TNFRSF10B	TNFSF10 - TNFRSF10B	TRAIL	Secreted Signaling	KEGG: hsa04060
Myeloid cell	Endo	TNFSF10	TNFRSF10A	0.000467612	0	TNFSF10_TNFRSF10B	TNFSF10 - TNFRSF10B	TRAIL	Secreted Signaling	KEGG: hsa04060
Pericyte	Endo	TNFSF10	TNFRSF10A	6.16964e-06	0	TNFSF10_TNFRSF10B	TNFSF10 - TNFRSF10B	TRAIL	Secreted Signaling	KEGG: hsa04060
Fibroblast-like cell	Endo	TNFSF10	TNFRSF10A	0.00372973	0	TNFSF10_TNFRSF10B	TNFSF10 - TNFRSF10B	TRAIL	Secreted Signaling	KEGG: hsa04060
Endo	Lymphocyte	TNFSF10	TNFRSF10A	0.00269348	0	TNFSF10_TNFRSF10B	TNFSF10 - TNFRSF10B	TRAIL	Secreted Signaling	KEGG: hsa04060
FAP	Lymphocyte	TNFSF10	TNFRSF10A	0.00200086	0	TNFSF10_TNFRSF10B	TNFSF10 - TNFRSF10B	TRAIL	Secreted Signaling	KEGG: hsa04060
Lymphocyte	Lymphocyte	TNFSF10	TNFRSF10A	0.000285444	0	TNFSF10_TNFRSF10B	TNFSF10 - TNFRSF10B	TRAIL	Secreted Signaling	KEGG: hsa04060
Myeloid cell	Lymphocyte	TNFSF10	TNFRSF10A	0.00012833	0	TNFSF10_TNFRSF10B	TNFSF10 - TNFRSF10B	TRAIL	Secreted Signaling	KEGG: hsa04060
Pericyte	Lymphocyte	TNFSF10	TNFRSF10A	1.69261e-06	0	TNFSF10_TNFRSF10B	TNFSF10 - TNFRSF10B	TRAIL	Secreted Signaling	KEGG: hsa04060
Fibroblast-like cell	Lymphocyte	TNFSF10	TNFRSF10A	0.001026	0	TNFSF10_TNFRSF10B	TNFSF10 - TNFRSF10B	TRAIL	Secreted Signaling	KEGG: hsa04060
FAP	SMC	TNFSF12	TNFRSF12A	4.62577e-05	0	TNFSF12_TNFRSF12A	TNFSF12 - TNFRSF12A	TWEAK	Secreted Signaling	KEGG: hsa04060
Pericyte	SMC	TNFSF12	TNFRSF12A	0.000208103	0	TNFSF12_TNFRSF12A	TNFSF12 - TNFRSF12A	TWEAK	Secreted Signaling	KEGG: hsa04060
SMC	SMC	TNFSF12	TNFRSF12A	0.000504724	0	TNFSF12_TNFRSF12A	TNFSF12 - TNFRSF12A	TWEAK	Secreted Signaling	KEGG: hsa04060
Fibroblast-like cell	SMC	TNFSF12	TNFRSF12A	2.4096e-05	0	TNFSF12_TNFRSF12A	TNFSF12 - TNFRSF12A	TWEAK	Secreted Signaling	KEGG: hsa04060
FAP	Fibroblast-like cell	TNFSF12	TNFRSF12A	8.90872e-06	0	TNFSF12_TNFRSF12A	TNFSF12 - TNFRSF12A	TWEAK	Secreted Signaling	KEGG: hsa04060
Pericyte	Fibroblast-like cell	TNFSF12	TNFRSF12A	4.00836e-05	0	TNFSF12_TNFRSF12A	TNFSF12 - TNFRSF12A	TWEAK	Secreted Signaling	KEGG: hsa04060
SMC	Fibroblast-like cell	TNFSF12	TNFRSF12A	9.72403e-05	0	TNFSF12_TNFRSF12A	TNFSF12 - TNFRSF12A	TWEAK	Secreted Signaling	KEGG: hsa04060
Fibroblast-like cell	Fibroblast-like cell	TNFSF12	TNFRSF12A	4.64054e-06	0	TNFSF12_TNFRSF12A	TNFSF12 - TNFRSF12A	TWEAK	Secreted Signaling	KEGG: hsa04060
FAP	Type I	TNFSF12	TNFRSF12A	1.50753e-06	0	TNFSF12_TNFRSF12A	TNFSF12 - TNFRSF12A	TWEAK	Secreted Signaling	KEGG: hsa04060
Pericyte	Type I	TNFSF12	TNFRSF12A	6.78312e-06	0	TNFSF12_TNFRSF12A	TNFSF12 - TNFRSF12A	TWEAK	Secreted Signaling	KEGG: hsa04060
SMC	Type I	TNFSF12	TNFRSF12A	1.64562e-05	0	TNFSF12_TNFRSF12A	TNFSF12 - TNFRSF12A	TWEAK	Secreted Signaling	KEGG: hsa04060
Fibroblast-like cell	Type I	TNFSF12	TNFRSF12A	7.85267e-07	0	TNFSF12_TNFRSF12A	TNFSF12 - TNFRSF12A	TWEAK	Secreted Signaling	KEGG: hsa04060
FAP	Type II	TNFSF12	TNFRSF12A	1.57509e-05	0	TNFSF12_TNFRSF12A	TNFSF12 - TNFRSF12A	TWEAK	Secreted Signaling	KEGG: hsa04060
Pericyte	Type II	TNFSF12	TNFRSF12A	7.08675e-05	0	TNFSF12_TNFRSF12A	TNFSF12 - TNFRSF12A	TWEAK	Secreted Signaling	KEGG: hsa04060
SMC	Type II	TNFSF12	TNFRSF12A	0.000171912	0	TNFSF12_TNFRSF12A	TNFSF12 - TNFRSF12A	TWEAK	Secreted Signaling	KEGG: hsa04060
Fibroblast-like cell	Type II	TNFSF12	TNFRSF12A	8.20465e-06	0	TNFSF12_TNFRSF12A	TNFSF12 - TNFRSF12A	TWEAK	Secreted Signaling	KEGG: hsa04060
[truncated: 5,528 more rows]
