# Supplementary material for: Multimodal cell atlas of the ageing human skeletal muscle
Source: Nature. 2024 Apr 22;629(8010):154–64. doi: 10.1038/s41586-024-07348-6 (PMC11062927; doi:10.1038/s41586-024-07348-6)
Supplement: Supplementary file 10 — GWAS traits and identified sarcopenia-related candidate genetic variants. [file 41586_2024_7348_MOESM10_ESM.xlsx]

## Sheet: Supplementary Table 8a
Supplementary Table 8. GWAS traits and identified sarcopenia-related candidate genetic variants.
Supplementary Table 8a. Sarcopenia and other related traits analyized in this study.
Trait	Link	Adipocyte - Old	EC - Old	EC - Adult	FAP - Old	FAP - Adult	Lymphocyte - Old	Lymphocyte - Adult	MuSC - Old	MuSC - Adult	Myeloid cell - Old	Myeloid cell - Adult	Pericyte - Old	Pericyte - Adult	SMC - Old	SMC - Adult	Tenocyte - Old	Tenocyte - Adult	Type I - Old	Type I - Adult	Type II - Old	Type II - Adult
Lean Body Mass	Zillikens et al. Nat Commun.2017	2.07e-06	0.00962381	0.0279103	0.0359798	0.107908	0.114528	0.122174	0.162493	0.278675	0.343839	0.399051	0.42775	0.441042	0.493226	0.566997	0.621711	0.640717	0.710649	0.75399	0.91269	0.939733
Low hand grip strength	Garan et al. Nat Commun.2021	0.0397011	0.0884278	0.186609	0.236989	0.308694	0.355358	0.361065	0.414037	0.43787	0.455311	0.503894	0.551038	0.552903	0.568916	0.640182	0.659574	0.744572	0.798692	0.860153	0.92331	0.932808
Hand grip strength (left)	https://www.dropbox.com/s/z7ixlnmi9b2m9gp/46_irnt.ldsc.imputed_v3.both_sexes.tsv.bgz?dl=1	0.00307446	0.068596	0.0852953	0.110957	0.117503	0.22	0.282725	0.327814	0.435909	0.474342	0.512937	0.544607	0.608482	0.68476	0.70763	0.768666	0.838256	0.874062	0.937584	0.967276	0.998671
Hand grip strength (right)	https://www.dropbox.com/s/126y3ti5aww63f8/47_irnt.ldsc.imputed_v3.both_sexes.tsv.bgz?dl=1	0.0101107	0.0878974	0.0890158	0.100403	0.13551	0.251847	0.257158	0.291872	0.396921	0.478172	0.523769	0.56496	0.613996	0.618774	0.658589	0.800128	0.854231	0.955645	0.973315	0.978062	0.999649
Impedance of leg (left)	https://www.dropbox.com/s/27dllgfkozfp8fc/23108_irnt.ldsc.imputed_v3.both_sexes.tsv.bgz?dl=1	0.0124781	0.0279628	0.0333431	0.040416	0.0529273	0.151044	0.247564	0.343424	0.506325	0.639614	0.641978	0.67729	0.762272	0.829173	0.845052	0.89323	0.944107	0.947513	0.962466	0.963015	0.996669
Impedance of leg (right)	https://www.dropbox.com/s/772k59chc77812n/23107_irnt.ldsc.imputed_v3.both_sexes.tsv.bgz?dl=1	0.00628807	0.00997567	0.079337	0.0912371	0.127315	0.127963	0.225424	0.243889	0.25213	0.348649	0.402867	0.422073	0.512529	0.580183	0.678468	0.748821	0.763629	0.793225	0.843978	0.90271	0.92794
Fracture resulting from simple fall	https://www.dropbox.com/s/pfrqzqbnfarul1r/3005.ldsc.imputed_v3.both_sexes.tsv.bgz?dl=1	0.00057421	0.0422388	0.115711	0.120037	0.136227	0.156255	0.158876	0.176954	0.177499	0.183075	0.239198	0.27052	0.289346	0.293987	0.303551	0.753715	0.908068	0.909987	0.93253	0.937427	0.967104
Cardiovascular disease	https://alkesgroup.broadinstitute.org/UKBB/disease_CARDIOVASCULAR.sumstats.gz	0.0136431	0.0271907	0.103075	0.107359	0.128387	0.154837	0.171288	0.264476	0.275031	0.287751	0.296816	0.413552	0.416456	0.537135	0.702742	0.782432	0.821333	0.850556	0.879438	0.882575	0.980035
Atrial fibrillation	Nielsen et al. Nat Genet. 2018	0.0315922	0.232305	0.240602	0.274027	0.439141	0.442477	0.478047	0.483962	0.542105	0.580572	0.805075	0.835584	0.880557	0.891081	0.905206	0.917518	0.984547	0.987846	0.995398	0.999266	0.999896
Rheumatoid arthritis	https://www.dropbox.com/s/3r5fvnjmuli0e5j/M13_RHEUMA.ldsc.imputed_v3.both_sexes.tsv.bgz?dl=0 -O M13_RHEUMA.ldsc.imputed_v3.both_sexes.tsv.bgz	0.0165151	0.0431406	0.0936526	0.164391	0.204754	0.24212	0.262263	0.368293	0.403221	0.61264	0.725401	0.781037	0.862568	0.927335	0.93154	0.95048	0.959718	0.970485	0.977046	0.988899	0.999832
Fibroblastic disorders	https://www.dropbox.com/s/fjefkchcrss65iv/M13_FIBROBLASTIC.ldsc.imputed_v3.both_sexes.tsv.bgz?dl=1	0.0312317	0.0878427	0.251044	0.316786	0.334437	0.440528	0.455209	0.480389	0.555053	0.569012	0.607576	0.643741	0.708897	0.794883	0.810732	0.824484	0.853904	0.943046	0.949406	0.998164	1
Sleep duration	Dashti et al. Nat Commun.2019	0.0006864	0.00956063	0.0291102	0.351307	0.387803	0.532244	0.674046	0.706373	0.803405	0.84282	0.843856	0.86329	0.899329	0.920653	0.920818	0.931038	0.945961	0.948781	0.963476	0.993946	0.99626
Creatinine	https://storage.googleapis.com/broad-alkesgroup-public/LDSCORE/all_sumstats/UKB_460K.biochemistry_Creatinine.sumstats	0.0255953	0.0286883	0.0299723	0.0653637	0.159444	0.237667	0.27186	0.281867	0.39436	0.452612	0.594123	0.642819	0.734958	0.742403	0.828714	0.888878	0.891212	0.89388	0.897964	0.937676	0.995114
Fasting glucose	Manning et al. Nat Genet.2012	0.0405576	0.151161	0.226144	0.286374	0.302222	0.308529	0.310508	0.338652	0.361607	0.418447	0.43254	0.463838	0.573744	0.634927	0.635555	0.671854	0.720776	0.793494	0.798318	0.803988	0.922285
Hair balding pattern pattern	https://www.dropbox.com/s/2csevft6rcopuhl/2395_1.ldsc.imputed_v3.male.tsv.bgz?dl=1	0.00414625	0.0818906	0.0889265	0.1318	0.151252	0.159368	0.18009	0.180265	0.20422	0.262256	0.264491	0.325225	0.346854	0.362234	0.368149	0.719064	0.900021	0.920481	0.922099	0.929656	0.944641

## Sheet: Supplementary Table 8b
Supplementary Table 8. GWAS traits and identified sarcopenia-related candidate genetic variants.
Supplementary Table 8b. Identified sacropenia-related GWAS variants in "grip strength measurement" trait (GCST90007526).
Peaks (hg38)			Cell type	SNPs (hg38)			rsID
chr20	35434589	35434590	Adipocyte - Old	chr20	35434589	35434590	rs224331
chr11	74581568	74581569	Adipocyte - Old	chr11	74581568	74581569	rs60085010
chr12	14885854	14885855	Endo - Old	chr12	14885854	14885855	rs1800801
chr13	50596657	50596658	Endo - Old	chr13	50596657	50596658	rs67700362
chr13	50596657	50596658	Endo - Young	chr13	50596657	50596658	rs67700362
chr12	14901481	14901482	FAP - Old	chr12	14901481	14901482	rs12316046
chr12	14901612	14901613	FAP - Old	chr12	14901612	14901613	rs12322273
chr12	14885854	14885855	FAP - Old	chr12	14885854	14885855	rs1800801
chr20	35434589	35434590	FAP - Old	chr20	35434589	35434590	rs224331
chr12	14901481	14901482	FAP - Young	chr12	14901481	14901482	rs12316046
chr12	14901612	14901613	FAP - Young	chr12	14901612	14901613	rs12322273
chr11	74650569	74650570	FAP - Young	chr11	74650569	74650570	rs1944933
chr20	35434589	35434590	FAP - Young	chr20	35434589	35434590	rs224331
chr12	14885854	14885855	FAP - Young	chr12	14885854	14885855	rs1800801
chr15	58066409	58066410	FAP - Young	chr15	58066409	58066410	rs4646549
chr12	14849571	14849572	FAP - Young	chr12	14849571	14849572	rs7301929
chr15	58061137	58061138	FAP - Young	chr15	58061137	58061138	rs4646563
chr11	74650569	74650570	MuSC - Old	chr11	74650569	74650570	rs1944933
chr11	74650569	74650570	MuSC - Young	chr11	74650569	74650570	rs1944933
chr1	227543361	227543362	MuSC - Young	chr1	227543361	227543362	rs903691
chr1	227543372	227543373	MuSC - Young	chr1	227543372	227543373	rs3033487
chr12	14885854	14885855	MuSC - Young	chr12	14885854	14885855	rs1800801
chr12	14879827	14879828	MuSC - Young	chr12	14879827	14879828	rs6488724
chr12	14879925	14879926	MuSC - Young	chr12	14879925	14879926	rs10676887
chr12	14879926	14879927	MuSC - Young	chr12	14879926	14879927	rs34464763
chr12	14880008	14880009	MuSC - Young	chr12	14880008	14880009	rs6488725
chr12	14880010	14880011	MuSC - Young	chr12	14880010	14880011	rs7132884
chr7	150845427	150845428	Myeloid cell - Old	chr7	150845427	150845428	rs6977081
chr7	150845623	150845624	Myeloid cell - Old	chr7	150845623	150845624	rs6977416
chr11	74581568	74581569	Myeloid cell - Old	chr11	74581568	74581569	rs60085010
chr2	70471458	70471459	Myeloid cell - Old	chr2	70471458	70471459	rs3821269
chr7	150845427	150845428	Myeloid cell - Young	chr7	150845427	150845428	rs6977081
chr7	150845623	150845624	Myeloid cell - Young	chr7	150845623	150845624	rs6977416
chr11	74581568	74581569	Myeloid cell - Young	chr11	74581568	74581569	rs60085010
chr12	14849571	14849572	Fibroblast-like cell - Old	chr12	14849571	14849572	rs7301929
chr12	14885854	14885855	Fibroblast-like cell - Old	chr12	14885854	14885855	rs1800801
chr12	14854918	14854919	Fibroblast-like cell - Old	chr12	14854918	14854919	rs34895480
chr11	74687080	74687081	Fibroblast-like cell - Old	chr11	74687080	74687081	rs2000924
chr12	14901481	14901482	Fibroblast-like cell - Old	chr12	14901481	14901482	rs12316046
chr12	14901612	14901613	Fibroblast-like cell - Old	chr12	14901612	14901613	rs12322273
chr12	14885854	14885855	Fibroblast-like cell - Young	chr12	14885854	14885855	rs1800801
chr12	14901481	14901482	Fibroblast-like cell - Young	chr12	14901481	14901482	rs12316046
chr12	14901612	14901613	Fibroblast-like cell - Young	chr12	14901612	14901613	rs12322273
chr12	14849571	14849572	Fibroblast-like cell - Young	chr12	14849571	14849572	rs7301929

## Sheet: Supplementary Table 8c
Supplementary Table 8. GWAS traits and identified sarcopenia-related candidate genetic variants.
Supplementary Table 8c. Identified sacropenia-related GWAS variants in "grip strength measurement" trait (GCST90007527).
Peaks (hg38)			Cell type	SNPs (hg38)			rsID
chr12	14885854	14885855	EC - Old	chr12	14885854	14885855	rs1800801
chr12	14901481	14901482	FAP - Old	chr12	14901481	14901482	rs12316046
chr12	14901612	14901613	FAP - Old	chr12	14901612	14901613	rs12322273
chr12	14885854	14885855	FAP - Old	chr12	14885854	14885855	rs1800801
chr12	14901481	14901482	FAP - Adult	chr12	14901481	14901482	rs12316046
chr12	14901612	14901613	FAP - Adult	chr12	14901612	14901613	rs12322273
chr12	14885854	14885855	FAP - Adult	chr12	14885854	14885855	rs1800801
chr12	14849571	14849572	FAP - Adult	chr12	14849571	14849572	rs7301929
chr12	14885854	14885855	MuSC - Adult	chr12	14885854	14885855	rs1800801
chr12	14879827	14879828	MuSC - Adult	chr12	14879827	14879828	rs6488724
chr12	14879925	14879926	MuSC - Adult	chr12	14879925	14879926	rs10676887
chr12	14879926	14879927	MuSC - Adult	chr12	14879926	14879927	rs34464763
chr12	14880008	14880009	MuSC - Adult	chr12	14880008	14880009	rs6488725
chr12	14880010	14880011	MuSC - Adult	chr12	14880010	14880011	rs7132884
chr16	2082730	2082731	Pericyte - Adult	chr16	2082730	2082731	rs9928737
chr12	14849571	14849572	Fibroblast-like cell - Old	chr12	14849571	14849572	rs7301929
chr12	14885854	14885855	Fibroblast-like cell - Old	chr12	14885854	14885855	rs1800801
chr12	14854918	14854919	Fibroblast-like cell - Old	chr12	14854918	14854919	rs34895480
chr12	14901481	14901482	Fibroblast-like cell - Old	chr12	14901481	14901482	rs12316046
chr12	14901612	14901613	Fibroblast-like cell - Old	chr12	14901612	14901613	rs12322273
chr12	14885854	14885855	Fibroblast-like cell - Adult	chr12	14885854	14885855	rs1800801
chr12	14901481	14901482	Fibroblast-like cell - Adult	chr12	14901481	14901482	rs12316046
chr12	14901612	14901613	Fibroblast-like cell - Adult	chr12	14901612	14901613	rs12322273
chr12	14849571	14849572	Fibroblast-like cell - Adult	chr12	14849571	14849572	rs7301929
chr16	2091317	2091318	Type II - Old	chr16	2091317	2091318	rs550308000
chr16	2091329	2091330	Type II - Old	chr16	2091329	2091330	rs1184357

## Sheet: Supplementary Table 8d
Supplementary Table 8. GWAS traits and identified sarcopenia-related candidate genetic variants.
Supplementary Table 8d. Identified sacropenia-related GWAS variants in "lean body mass" trait (GCST90000026).
Peaks (hg38)			Cell type	SNPs (hg38)			rsID
chr22	39464125	39464126	Adipocyte - Old	chr22	39464125	39464126	rs2008174
chr5	56512515	56512516	Adipocyte - Old	chr5	56512515	56512516	rs392794
chr5	56512648	56512649	Adipocyte - Old	chr5	56512648	56512649	rs465002
chr1	8408312	8408313	Adipocyte - Old	chr1	8408312	8408313	rs301791
chr3	13543310	13543311	Adipocyte - Old	chr3	13543310	13543311	rs6807943
chr3	13543541	13543542	Adipocyte - Old	chr3	13543541	13543542	rs6783828
chr18	23144364	23144365	Adipocyte - Old	chr18	23144364	23144365	rs4800148
chr3	12351626	12351627	Adipocyte - Old	chr3	12351626	12351627	rs1801282
chr10	119450138	119450139	Adipocyte - Old	chr10	119450138	119450139	rs7913091
chr10	119450311	119450312	Adipocyte - Old	chr10	119450311	119450312	rs7896882
chr3	12148318	12148319	Adipocyte - Old	chr3	12148318	12148319	rs6768568
chr3	12148400	12148401	Adipocyte - Old	chr3	12148400	12148401	rs6792867
chr6	34409849	34409850	Adipocyte - Old	chr6	34409849	34409850	rs9380433
chr2	218261086	218261087	Adipocyte - Old	chr2	218261086	218261087	rs11554825
chr15	66727440	66727441	Adipocyte - Old	chr15	66727440	66727441	rs12913892
chr15	66727610	66727611	Adipocyte - Old	chr15	66727610	66727611	rs2469090
chr4	56958285	56958286	Adipocyte - Old	chr4	56958285	56958286	rs56155140
chr2	171522308	171522309	Adipocyte - Old	chr2	171522308	171522309	rs868106
chr2	171522379	171522380	Adipocyte - Old	chr2	171522379	171522380	rs2356782
chr1	2232129	2232130	Adipocyte - Old	chr1	2232129	2232130	rs263533
chr9	113365949	113365950	Adipocyte - Old	chr9	113365949	113365950	rs2418250
chr3	12354146	12354147	Adipocyte - Old	chr3	12354146	12354147	rs4684848
chr20	34623365	34623366	Adipocyte - Old	chr20	34623365	34623366	rs148699639
chr3	157077679	157077680	Adipocyte - Old	chr3	157077679	157077680	rs13322435
chr3	157077736	157077737	Adipocyte - Old	chr3	157077736	157077737	rs9854955
chr11	68659189	68659190	Adipocyte - Old	chr11	68659189	68659190	rs7944445
chr1	219121093	219121094	Adipocyte - Old	chr1	219121093	219121094	rs10863428
chr5	142427213	142427214	Adipocyte - Old	chr5	142427213	142427214	rs10058463
chr2	54240926	54240927	Adipocyte - Old	chr2	54240926	54240927	rs843655
chr19	46784893	46784894	Adipocyte - Old	chr19	46784893	46784894	rs8105903
chr20	36113204	36113205	Adipocyte - Old	chr20	36113204	36113205	rs2859715
chr9	127036230	127036231	Adipocyte - Old	chr9	127036230	127036231	rs3936030
chr8	48427971	48427972	Adipocyte - Old	chr8	48427971	48427972	rs6471766
chr16	53776634	53776635	Adipocyte - Old	chr16	53776634	53776635	rs7187250
chr9	125161733	125161734	Adipocyte - Old	chr9	125161733	125161734	rs4837012
chr16	86060198	86060199	Adipocyte - Old	chr16	86060198	86060199	rs7206123
chr15	66734228	66734229	Adipocyte - Old	chr15	66734228	66734229	rs2469148
chr1	183130566	183130567	Adipocyte - Old	chr1	183130566	183130567	rs2296300
chr1	183130686	183130687	Adipocyte - Old	chr1	183130686	183130687	rs6691755
chr22	41394496	41394497	Adipocyte - Old	chr22	41394496	41394497	rs2273071
chr19	49865622	49865623	Adipocyte - Old	chr19	49865622	49865623	rs779146504
chr5	56564954	56564955	Adipocyte - Old	chr5	56564954	56564955	rs3936511
chr5	56565039	56565040	Adipocyte - Old	chr5	56565039	56565040	rs3936510
chr5	56565080	56565081	Adipocyte - Old	chr5	56565080	56565081	rs5868014
chr3	13548846	13548847	Adipocyte - Old	chr3	13548846	13548847	rs11719921
chr6	168418532	168418533	Adipocyte - Old	chr6	168418532	168418533	rs2609315
chr2	218259499	218259500	Adipocyte - Old	chr2	218259499	218259500	rs3731859
chr16	15041997	15041998	Adipocyte - Old	chr16	15041997	15041998	rs16966953
chr1	26430365	26430366	Adipocyte - Old	chr1	26430365	26430366	rs17261915
chr8	125491673	125491674	Adipocyte - Old	chr8	125491673	125491674	rs55921265
chr6	151325496	151325497	Adipocyte - Old	chr6	151325496	151325497	rs7757002
chr1	219533706	219533707	Adipocyte - Old	chr1	219533706	219533707	rs9431171
chr1	219533732	219533733	Adipocyte - Old	chr1	219533732	219533733	rs2485301
chr20	33678033	33678034	Adipocyte - Old	chr20	33678033	33678034	rs2071054
chr2	24874083	24874084	Adipocyte - Old	chr2	24874083	24874084	rs7567997
chr2	24874203	24874204	Adipocyte - Old	chr2	24874203	24874204	rs7580081
chr11	68658641	68658642	Adipocyte - Old	chr11	68658641	68658642	rs368598910
chr3	12350314	12350315	Adipocyte - Old	chr3	12350314	12350315	rs7647481
chr17	44224173	44224174	Adipocyte - Old	chr17	44224173	44224174	rs11656758
chr20	36130768	36130769	Adipocyte - Old	chr20	36130768	36130769	rs113689070
chr20	36130787	36130788	Adipocyte - Old	chr20	36130787	36130788	rs373143422
chr8	119583783	119583784	Adipocyte - Old	chr8	119583783	119583784	rs10283100
chr11	68377698	68377699	Adipocyte - Old	chr11	68377698	68377699	rs11823032
chr15	48393978	48393979	Adipocyte - Old	chr15	48393978	48393979	rs10519170
chr1	56062627	56062628	Adipocyte - Old	chr1	56062627	56062628	rs12077930
chr5	55691550	55691551	Adipocyte - Old	chr5	55691550	55691551	rs16884459
chr17	38835723	38835724	Adipocyte - Old	chr17	38835723	38835724	rs8071479
chr2	217431280	217431281	Adipocyte - Old	chr2	217431280	217431281	rs1382435
chr4	122827461	122827462	Adipocyte - Old	chr4	122827461	122827462	rs2922979
chr20	36154424	36154425	Adipocyte - Old	chr20	36154424	36154425	rs2752894
chr5	132266027	132266028	Adipocyte - Old	chr5	132266027	132266028	rs1979981
chr15	85756859	85756860	Adipocyte - Old	chr15	85756859	85756860	rs62025269
chr15	85756967	85756968	Adipocyte - Old	chr15	85756967	85756968	rs62025270
chr6	125845721	125845722	Adipocyte - Old	chr6	125845721	125845722	rs6922416
chr18	13137993	13137994	Adipocyte - Old	chr18	13137993	13137994	rs482360
chr1	8397588	8397589	Adipocyte - Old	chr1	8397588	8397589	rs34958833
chr2	218290058	218290059	Adipocyte - Old	chr2	218290058	218290059	rs992157
chr3	129314893	129314894	Adipocyte - Old	chr3	129314893	129314894	rs4853
chr3	129315014	129315015	Adipocyte - Old	chr3	129315014	129315015	rs4809
chr5	32852672	32852673	Adipocyte - Old	chr5	32852672	32852673	rs1147226
chr5	32852766	32852767	Adipocyte - Old	chr5	32852766	32852767	rs1147227
chr2	55805864	55805865	Adipocyte - Old	chr2	55805864	55805865	rs12615158
chr6	84774965	84774966	Adipocyte - Old	chr6	84774965	84774966	rs215927
chr15	85545199	85545200	Adipocyte - Old	chr15	85545199	85545200	rs716401
chr15	62087772	62087773	Adipocyte - Old	chr15	62087772	62087773	rs7177711
chr15	62087933	62087934	Adipocyte - Old	chr15	62087933	62087934	rs7178540
chr15	62088060	62088061	Adipocyte - Old	chr15	62088060	62088061	rs7178424
chr15	62088191	62088192	Adipocyte - Old	chr15	62088191	62088192	rs12438690
chr12	123942189	123942190	Adipocyte - Old	chr12	123942189	123942190	rs7131882
chr7	2820583	2820584	Adipocyte - Old	chr7	2820583	2820584	rs2644295
chr9	125200254	125200255	Adipocyte - Old	chr9	125200254	125200255	rs10760394
chr9	125200637	125200638	Adipocyte - Old	chr9	125200637	125200638	rs501963
chr9	134330014	134330015	Adipocyte - Old	chr9	134330014	134330015	rs11793206
chr9	134330291	134330292	Adipocyte - Old	chr9	134330291	134330292	rs872298
chr17	42749806	42749807	Adipocyte - Old	chr17	42749806	42749807	rs752313
chr15	85755217	85755218	Adipocyte - Old	chr15	85755217	85755218	rs62025266
chr8	38411996	38411997	Adipocyte - Old	chr8	38411996	38411997	rs13317
chr17	61417213	61417214	Adipocyte - Old	chr17	61417213	61417214	rs882367
chr7	92550305	92550306	Adipocyte - Old	chr7	92550305	92550306	rs77011931
chr8	13514611	13514612	Adipocyte - Old	chr8	13514611	13514612	rs76364830
chr12	123990609	123990610	Adipocyte - Old	chr12	123990609	123990610	rs7307277
chr2	171523271	171523272	Adipocyte - Old	chr2	171523271	171523272	rs960749
chr2	171523426	171523427	Adipocyte - Old	chr2	171523426	171523427	rs960748
chr12	123949358	123949359	Adipocyte - Old	chr12	123949358	123949359	rs2178663
chr6	35146765	35146766	Adipocyte - Old	chr6	35146765	35146766	rs2038740
chr9	125140734	125140735	Adipocyte - Old	chr9	125140734	125140735	rs7042065
chr9	125140901	125140902	Adipocyte - Old	chr9	125140901	125140902	rs972299
chr20	46929934	46929935	Adipocyte - Old	chr20	46929934	46929935	rs6066122
chr10	79380497	79380498	Adipocyte - Old	chr10	79380497	79380498	rs1013495
chr10	79380564	79380565	Adipocyte - Old	chr10	79380564	79380565	rs7901228
chr6	109390638	109390639	Adipocyte - Old	chr6	109390638	109390639	rs3757235
chr6	131050067	131050068	Adipocyte - Old	chr6	131050067	131050068	rs72987891
chr11	10076642	10076643	Adipocyte - Old	chr11	10076642	10076643	rs72858902
chr11	10076859	10076860	Adipocyte - Old	chr11	10076859	10076860	rs72860505
chr11	10076870	10076871	Adipocyte - Old	chr11	10076870	10076871	rs7948166
chr2	216741202	216741203	Adipocyte - Old	chr2	216741202	216741203	rs1861631
chr15	41827959	41827960	Adipocyte - Old	chr15	41827959	41827960	rs8025714
chr2	111178882	111178883	Adipocyte - Old	chr2	111178882	111178883	rs10439381
chr6	28944299	28944300	Adipocyte - Old	chr6	28944299	28944300	rs2071789
chr14	74570631	74570632	Adipocyte - Old	chr14	74570631	74570632	rs34228641
chr14	74570725	74570726	Adipocyte - Old	chr14	74570725	74570726	rs11627650
chr16	88774156	88774157	Adipocyte - Old	chr16	88774156	88774157	rs10445034
chr14	74557730	74557731	Adipocyte - Old	chr14	74557730	74557731	rs7148764
chr14	74558049	74558050	Adipocyte - Old	chr14	74558049	74558050	rs7150659
chr5	127987060	127987061	Adipocyte - Old	chr5	127987060	127987061	rs115390556
chr5	56565768	56565769	Adipocyte - Old	chr5	56565768	56565769	rs9687832
chr5	56565774	56565775	Adipocyte - Old	chr5	56565774	56565775	rs9687833
chr5	56565959	56565960	Adipocyte - Old	chr5	56565959	56565960	rs9686661
chr5	56566067	56566068	Adipocyte - Old	chr5	56566067	56566068	rs9687846
chr17	42738459	42738460	Adipocyte - Old	chr17	42738459	42738460	rs8082238
chr2	218274217	218274218	Adipocyte - Old	chr2	218274217	218274218	rs4791
chr6	84765981	84765982	Adipocyte - Old	chr6	84765981	84765982	rs71551430
chr14	92650006	92650007	Adipocyte - Old	chr14	92650006	92650007	rs72699870
chr1	41152770	41152771	Adipocyte - Old	chr1	41152770	41152771	rs213768
chr2	217521855	217521856	Adipocyte - Old	chr2	217521855	217521856	rs10173367
chr11	68845459	68845460	Adipocyte - Old	chr11	68845459	68845460	rs2060982
chr3	172517179	172517180	Adipocyte - Old	chr3	172517179	172517180	rs3136591
chr12	102429741	102429742	Adipocyte - Old	chr12	102429741	102429742	rs5742666
chr12	102425821	102425822	Adipocyte - Old	chr12	102425821	102425822	rs4764884
chr11	10379086	10379087	Adipocyte - Old	chr11	10379086	10379087	rs541670503
chr9	96494546	96494547	Adipocyte - Old	chr9	96494546	96494547	rs766761872
chr9	96494697	96494698	Adipocyte - Old	chr9	96494697	96494698	rs149942997
chr9	96494823	96494824	Adipocyte - Old	chr9	96494823	96494824	rs10570859
chr2	189152110	189152111	Adipocyte - Old	chr2	189152110	189152111	rs1356167
chr10	27643419	27643420	Adipocyte - Old	chr10	27643419	27643420	rs2642282
chr7	91800713	91800714	Adipocyte - Old	chr7	91800713	91800714	rs2888850
chr6	126054435	126054436	Adipocyte - Old	chr6	126054435	126054436	rs1268119
chr5	132490721	132490722	Adipocyte - Old	chr5	132490721	132490722	rs11242115
chr4	119206363	119206364	Adipocyte - Old	chr4	119206363	119206364	rs573461720
chr4	119206363	119206364	Adipocyte - Old	chr4	119206363	119206364	rs567304478
chr4	119206606	119206607	Adipocyte - Old	chr4	119206606	119206607	rs1397610
chr9	127166841	127166842	Adipocyte - Old	chr9	127166841	127166842	rs2417050
chr1	39110949	39110950	Adipocyte - Old	chr1	39110949	39110950	rs67637163
chr20	35166602	35166603	EC - Old	chr20	35166602	35166603	rs8119351
chr11	69450470	69450471	EC - Old	chr11	69450470	69450471	rs4246959
chr6	33697224	33697225	EC - Old	chr6	33697224	33697225	rs749847
chr22	38172937	38172938	EC - Old	chr22	38172937	38172938	rs2413503
chr22	38172999	38173000	EC - Old	chr22	38172999	38173000	rs738322
chr22	38173164	38173165	EC - Old	chr22	38173164	38173165	rs4379
chr5	132266027	132266028	EC - Old	chr5	132266027	132266028	rs1979981
chr16	53515611	53515612	EC - Old	chr16	53515611	53515612	rs113091066
chr9	127049122	127049123	EC - Old	chr9	127049122	127049123	rs10987552
chr1	26744305	26744306	EC - Old	chr1	26744305	26744306	rs560455417
chr12	3123035	3123036	EC - Old	chr12	3123035	3123036	rs513374
chr2	27737909	27737910	EC - Old	chr2	27737909	27737910	rs62139017
chr2	25098899	25098900	EC - Old	chr2	25098899	25098900	rs35290435
chr12	47758822	47758823	EC - Old	chr12	47758822	47758823	rs56304982
chr1	85329136	85329137	EC - Old	chr1	85329136	85329137	rs18582
chr1	150611498	150611499	EC - Old	chr1	150611498	150611499	rs200369604
chr15	85598939	85598940	EC - Old	chr15	85598939	85598940	rs1382534
chr12	123105618	123105619	EC - Old	chr12	123105618	123105619	rs1617156
chr3	13553483	13553484	EC - Old	chr3	13553483	13553484	rs9824281
chr3	13553526	13553527	EC - Old	chr3	13553526	13553527	rs9883693
chr3	13553800	13553801	EC - Old	chr3	13553800	13553801	rs2176254
chr3	13553872	13553873	EC - Old	chr3	13553872	13553873	rs2063890
chr3	13553956	13553957	EC - Old	chr3	13553956	13553957	rs2063889
chr7	150992855	150992856	EC - Old	chr7	150992855	150992856	rs1800779
chr7	150992991	150992992	EC - Old	chr7	150992991	150992992	rs2070744
chr7	150993088	150993089	EC - Old	chr7	150993088	150993089	rs3918226
chr16	88701060	88701061	EC - Old	chr16	88701060	88701061	rs4782425
chr1	21262110	21262111	EC - Old	chr1	21262110	21262111	rs212532
chr6	41847022	41847023	EC - Old	chr6	41847022	41847023	rs2249703
chr20	49391744	49391745	EC - Old	chr20	49391744	49391745	rs10485610
chr3	12139096	12139097	EC - Old	chr3	12139096	12139097	rs7647950
chr17	63930872	63930873	EC - Old	chr17	63930872	63930873	rs2005132
chr1	155168172	155168173	EC - Old	chr1	155168172	155168173	rs11264339
chr16	53504245	53504246	EC - Old	chr16	53504245	53504246	rs3809634
chr4	119336969	119336970	EC - Old	chr4	119336969	119336970	rs1814814
chr4	119337039	119337040	EC - Old	chr4	119337039	119337040	rs4422403
chr4	119337052	119337053	EC - Old	chr4	119337052	119337053	rs1814813
chr4	119337074	119337075	EC - Old	chr4	119337074	119337075	rs4434233
chr4	119337255	119337256	EC - Old	chr4	119337255	119337256	rs10023641
chr14	24365909	24365910	EC - Old	chr14	24365909	24365910	rs12590407
chr14	24366294	24366295	EC - Old	chr14	24366294	24366295	rs36226649
chr5	56512515	56512516	EC - Old	chr5	56512515	56512516	rs392794
chr5	56512648	56512649	EC - Old	chr5	56512648	56512649	rs465002
chr6	35239255	35239256	EC - Old	chr6	35239255	35239256	rs72909084
chr19	17108295	17108296	EC - Old	chr19	17108295	17108296	rs7246865
chr14	24366567	24366568	EC - Old	chr14	24366567	24366568	rs57534419
chr14	24366653	24366654	EC - Old	chr14	24366653	24366654	rs2332326
chr12	3117193	3117194	EC - Old	chr12	3117193	3117194	rs12816126
chr17	44224173	44224174	EC - Old	chr17	44224173	44224174	rs11656758
chr19	9323549	9323550	EC - Old	chr19	9323549	9323550	rs73920737
chr19	9323838	9323839	EC - Old	chr19	9323838	9323839	rs73920738
chr22	39463164	39463165	EC - Old	chr22	39463164	39463165	rs909674
chr2	218290058	218290059	EC - Old	chr2	218290058	218290059	rs992157
chr3	13548846	13548847	EC - Old	chr3	13548846	13548847	rs11719921
chr1	16984695	16984696	EC - Old	chr1	16984695	16984696	rs9435734
chr14	24335911	24335912	EC - Old	chr14	24335911	24335912	rs2295300
chr19	17042339	17042340	EC - Old	chr19	17042339	17042340	rs7259285
chr19	19373199	19373200	EC - Old	chr19	19373199	19373200	rs59148799
chr10	129036519	129036520	EC - Old	chr10	129036519	129036520	rs1015605
chr16	88783346	88783347	EC - Old	chr16	88783346	88783347	rs76327864
chr3	13559778	13559779	EC - Old	chr3	13559778	13559779	rs4684955
chr5	132497907	132497908	EC - Old	chr5	132497907	132497908	rs736801
chr17	7496547	7496548	EC - Old	chr17	7496547	7496548	rs2301609
chr1	23225476	23225477	EC - Old	chr1	23225476	23225477	rs75456838
chr16	86415470	86415471	EC - Old	chr16	86415470	86415471	rs17181663
chr6	33699828	33699829	EC - Old	chr6	33699828	33699829	rs9469566
chr6	33700062	33700063	EC - Old	chr6	33700062	33700063	rs4713659
chr7	140049546	140049547	EC - Old	chr7	140049546	140049547	rs7781964
chr6	158300781	158300782	EC - Old	chr6	158300781	158300782	rs1832872
chr16	1533633	1533634	EC - Old	chr16	1533633	1533634	rs8048206
chr16	1545599	1545600	EC - Old	chr16	1545599	1545600	rs56342298
chr1	36323945	36323946	EC - Old	chr1	36323945	36323946	rs12116935
chr12	46432029	46432030	EC - Old	chr12	46432029	46432030	rs3936214
chr2	25105834	25105835	EC - Old	chr2	25105834	25105835	rs12233132
chr4	18109914	18109915	EC - Old	chr4	18109914	18109915	rs6812794
chr9	133257567	133257568	EC - Old	chr9	133257567	133257568	rs75179845
chr9	134340689	134340690	EC - Old	chr9	134340689	134340690	rs10881578
chr7	46216432	46216433	EC - Old	chr7	46216432	46216433	rs11313751
chr10	119409851	119409852	EC - Old	chr10	119409851	119409852	rs10787966
chr19	10780563	10780564	EC - Old	chr19	10780563	10780564	rs2043332
chr1	41014192	41014193	EC - Old	chr1	41014192	41014193	rs11579483
chr17	63675265	63675266	EC - Old	chr17	63675265	63675266	rs35248130
chr2	224417570	224417571	EC - Old	chr2	224417570	224417571	rs13388791
chr2	224417748	224417749	EC - Old	chr2	224417748	224417749	rs7596864
chr6	125846361	125846362	EC - Old	chr6	125846361	125846362	rs151302464
chr7	46577178	46577179	EC - Old	chr7	46577178	46577179	rs6959696
chr19	9324506	9324507	EC - Old	chr19	9324506	9324507	rs73920739
chr19	41406075	41406076	EC - Old	chr19	41406075	41406076	rs2241711
chr19	41406187	41406188	EC - Old	chr19	41406187	41406188	rs2241710
chr3	12148318	12148319	EC - Adult	chr3	12148318	12148319	rs6768568
chr3	12148400	12148401	EC - Adult	chr3	12148400	12148401	rs6792867
chr19	17042339	17042340	EC - Adult	chr19	17042339	17042340	rs7259285
chr3	12139096	12139097	EC - Adult	chr3	12139096	12139097	rs7647950
chr12	3123035	3123036	EC - Adult	chr12	3123035	3123036	rs513374
chr16	1533633	1533634	EC - Adult	chr16	1533633	1533634	rs8048206
chr12	47758822	47758823	EC - Adult	chr12	47758822	47758823	rs56304982
chr7	46216432	46216433	EC - Adult	chr7	46216432	46216433	rs11313751
chr6	41847022	41847023	EC - Adult	chr6	41847022	41847023	rs2249703
chr20	35166602	35166603	EC - Adult	chr20	35166602	35166603	rs8119351
chr11	69450470	69450471	EC - Adult	chr11	69450470	69450471	rs4246959
chr1	26744305	26744306	EC - Adult	chr1	26744305	26744306	rs560455417
chr9	134340689	134340690	EC - Adult	chr9	134340689	134340690	rs10881578
chr6	131029963	131029964	EC - Adult	chr6	131029963	131029964	rs1855078
chr6	131030138	131030139	EC - Adult	chr6	131030138	131030139	rs1332492
chr6	33697224	33697225	EC - Adult	chr6	33697224	33697225	rs749847
chr14	66650472	66650473	EC - Adult	chr14	66650472	66650473	rs7158610
chr14	66650782	66650783	EC - Adult	chr14	66650782	66650783	rs6573693
chr17	64190787	64190788	EC - Adult	chr17	64190787	64190788	rs1010940
chr2	218259499	218259500	EC - Adult	chr2	218259499	218259500	rs3731859
chr17	7496547	7496548	EC - Adult	chr17	7496547	7496548	rs2301609
chr10	129036519	129036520	EC - Adult	chr10	129036519	129036520	rs1015605
chr16	53515611	53515612	EC - Adult	chr16	53515611	53515612	rs113091066
chr5	56512515	56512516	EC - Adult	chr5	56512515	56512516	rs392794
chr5	56512648	56512649	EC - Adult	chr5	56512648	56512649	rs465002
chr20	49391744	49391745	EC - Adult	chr20	49391744	49391745	rs10485610
chr2	25098899	25098900	EC - Adult	chr2	25098899	25098900	rs35290435
chr2	47070062	47070063	EC - Adult	chr2	47070062	47070063	rs11428444
chr1	23225476	23225477	EC - Adult	chr1	23225476	23225477	rs75456838
chr16	1545599	1545600	EC - Adult	chr16	1545599	1545600	rs56342298
chr6	109390116	109390117	EC - Adult	chr6	109390116	109390117	rs6939953
chr16	1528251	1528252	EC - Adult	chr16	1528251	1528252	rs68112448
chr16	1528303	1528304	EC - Adult	chr16	1528303	1528304	rs147916170
chr12	123105618	123105619	EC - Adult	chr12	123105618	123105619	rs1617156
chr14	24365909	24365910	EC - Adult	chr14	24365909	24365910	rs12590407
chr14	24366294	24366295	EC - Adult	chr14	24366294	24366295	rs36226649
chr14	24366567	24366568	EC - Adult	chr14	24366567	24366568	rs57534419
chr14	24366653	24366654	EC - Adult	chr14	24366653	24366654	rs2332326
chr16	88701060	88701061	EC - Adult	chr16	88701060	88701061	rs4782425
chr16	86415470	86415471	EC - Adult	chr16	86415470	86415471	rs17181663
chr13	50585694	50585695	EC - Adult	chr13	50585694	50585695	rs947381
chr15	85624489	85624490	EC - Adult	chr15	85624489	85624490	rs146338862
chr15	85624555	85624556	EC - Adult	chr15	85624555	85624556	rs7179371
chr7	46603941	46603942	EC - Adult	chr7	46603941	46603942	rs74995727
chr7	46604122	46604123	EC - Adult	chr7	46604122	46604123	rs11763117
chr16	88745317	88745318	EC - Adult	chr16	88745317	88745318	rs74033387
chr2	27737909	27737910	EC - Adult	chr2	27737909	27737910	rs62139017
chr16	1532869	1532870	EC - Adult	chr16	1532869	1532870	rs67832788
chr19	19373199	19373200	EC - Adult	chr19	19373199	19373200	rs59148799
chr1	21262110	21262111	EC - Adult	chr1	21262110	21262111	rs212532
chr16	88784489	88784490	EC - Adult	chr16	88784489	88784490	rs113478686
chr22	38210982	38210983	EC - Adult	chr22	38210982	38210983	rs8139952
chr22	38211230	38211231	EC - Adult	chr22	38211230	38211231	rs199576315
chr22	38211387	38211388	EC - Adult	chr22	38211387	38211388	rs13055114
chr22	39463164	39463165	EC - Adult	chr22	39463164	39463165	rs909674
chr7	150992855	150992856	EC - Adult	chr7	150992855	150992856	rs1800779
chr7	150992991	150992992	EC - Adult	chr7	150992991	150992992	rs2070744
chr7	150993088	150993089	EC - Adult	chr7	150993088	150993089	rs3918226
chr10	77836272	77836273	EC - Adult	chr10	77836272	77836273	rs11002310
chr12	65936212	65936213	EC - Adult	chr12	65936212	65936213	rs5798799
chr16	88774156	88774157	EC - Adult	chr16	88774156	88774157	rs10445034
chr12	3117193	3117194	EC - Adult	chr12	3117193	3117194	rs12816126
chr3	129240515	129240516	EC - Adult	chr3	129240515	129240516	rs62266866
chr5	132266027	132266028	EC - Adult	chr5	132266027	132266028	rs1979981
chr6	33589448	33589449	EC - Adult	chr6	33589448	33589449	rs430655
chr7	92634036	92634037	EC - Adult	chr7	92634036	92634037	rs17688839
chr16	53510718	53510719	EC - Adult	chr16	53510718	53510719	rs17193922
chr4	18109914	18109915	EC - Adult	chr4	18109914	18109915	rs6812794
chr12	93784722	93784723	EC - Adult	chr12	93784722	93784723	rs10859579
chr6	109361200	109361201	EC - Adult	chr6	109361200	109361201	rs9487070
chr9	92716274	92716275	EC - Adult	chr9	92716274	92716275	rs7869603
chr4	1727620	1727621	EC - Adult	chr4	1727620	1727621	rs1793997
chr4	1727621	1727622	EC - Adult	chr4	1727621	1727622	rs2854908
chr4	1727698	1727699	EC - Adult	chr4	1727698	1727699	rs2592828
chr17	42526354	42526355	EC - Adult	chr17	42526354	42526355	rs8064765
chr3	172515579	172515580	EC - Adult	chr3	172515579	172515580	rs4894559
chr9	127049122	127049123	EC - Adult	chr9	127049122	127049123	rs10987552
chr10	122368927	122368928	EC - Adult	chr10	122368927	122368928	rs2901307
chr2	47867198	47867199	EC - Adult	chr2	47867198	47867199	rs874869
chr1	155168172	155168173	EC - Adult	chr1	155168172	155168173	rs11264339
chr12	46432029	46432030	EC - Adult	chr12	46432029	46432030	rs3936214
chr1	36323945	36323946	EC - Adult	chr1	36323945	36323946	rs12116935
chr15	73982607	73982608	EC - Adult	chr15	73982607	73982608	rs7174985
chr7	46613470	46613471	EC - Adult	chr7	46613470	46613471	rs78865871
chr6	41780614	41780615	EC - Adult	chr6	41780614	41780615	rs12193797
chr12	132078462	132078463	EC - Adult	chr12	132078462	132078463	rs1127023
chr12	132078483	132078484	EC - Adult	chr12	132078483	132078484	rs73482119
chr9	133252613	133252614	EC - Adult	chr9	133252613	133252614	rs10901252
chr2	224417570	224417571	EC - Adult	chr2	224417570	224417571	rs13388791
chr2	224417748	224417749	EC - Adult	chr2	224417748	224417749	rs7596864
chr16	88783346	88783347	EC - Adult	chr16	88783346	88783347	rs76327864
chr16	53504245	53504246	EC - Adult	chr16	53504245	53504246	rs3809634
chr3	12319270	12319271	EC - Adult	chr3	12319270	12319271	rs11128599
chr3	12319385	12319386	EC - Adult	chr3	12319385	12319386	rs150732434
chr3	129349299	129349300	EC - Adult	chr3	129349299	129349300	rs10560876
chr6	142375364	142375365	EC - Adult	chr6	142375364	142375365	rs9376689
chr3	172201424	172201425	EC - Adult	chr3	172201424	172201425	rs4639001
chr3	129314893	129314894	EC - Adult	chr3	129314893	129314894	rs4853
chr3	129315014	129315015	EC - Adult	chr3	129315014	129315015	rs4809
chr1	150611498	150611499	EC - Adult	chr1	150611498	150611499	rs200369604
chr16	89523652	89523653	EC - Adult	chr16	89523652	89523653	rs28643511
chr16	89523760	89523761	EC - Adult	chr16	89523760	89523761	rs200718858
chr16	89523835	89523836	EC - Adult	chr16	89523835	89523836	rs3803680
chr7	140049546	140049547	EC - Adult	chr7	140049546	140049547	rs7781964
chr17	29744778	29744779	EC - Adult	chr17	29744778	29744779	rs2628179
chr2	54207695	54207696	EC - Adult	chr2	54207695	54207696	rs1215147
chr17	7549225	7549226	EC - Adult	chr17	7549225	7549226	rs77711855
chr9	92528766	92528767	EC - Adult	chr9	92528766	92528767	rs57828721
chr3	13559778	13559779	EC - Adult	chr3	13559778	13559779	rs4684955
chr19	41406075	41406076	EC - Adult	chr19	41406075	41406076	rs2241711
chr19	41406187	41406188	EC - Adult	chr19	41406187	41406188	rs2241710
chr19	9324506	9324507	EC - Adult	chr19	9324506	9324507	rs73920739
chr17	81120022	81120023	EC - Adult	chr17	81120022	81120023	rs36000545
chr19	41407362	41407363	EC - Adult	chr19	41407362	41407363	rs11083619
chr19	41407428	41407429	EC - Adult	chr19	41407428	41407429	rs11670725
chr19	41407526	41407527	EC - Adult	chr19	41407526	41407527	rs11670757
chr3	132405238	132405239	EC - Adult	chr3	132405238	132405239	rs4854900
chr2	232316634	232316635	EC - Adult	chr2	232316634	232316635	rs6743962
chr2	217275171	217275172	EC - Adult	chr2	217275171	217275172	rs10490758
chr16	88779523	88779524	EC - Adult	chr16	88779523	88779524	rs73251038
chr16	2125308	2125309	EC - Adult	chr16	2125308	2125309	rs13337478
chr16	2125322	2125323	EC - Adult	chr16	2125322	2125323	rs13337177
chr16	2125372	2125373	EC - Adult	chr16	2125372	2125373	rs13333747
chr7	2762888	2762889	EC - Adult	chr7	2762888	2762889	rs798488
chr8	38386347	38386348	EC - Adult	chr8	38386347	38386348	rs6996860
chr6	158300781	158300782	EC - Adult	chr6	158300781	158300782	rs1832872
chr6	125846361	125846362	EC - Adult	chr6	125846361	125846362	rs151302464
chr15	85496906	85496907	EC - Adult	chr15	85496906	85496907	rs4843062
chr15	85496943	85496944	EC - Adult	chr15	85496943	85496944	rs55773275
chr6	33699828	33699829	EC - Adult	chr6	33699828	33699829	rs9469566
chr6	33700062	33700063	EC - Adult	chr6	33700062	33700063	rs4713659
chr3	13553483	13553484	EC - Adult	chr3	13553483	13553484	rs9824281
chr3	13553526	13553527	EC - Adult	chr3	13553526	13553527	rs9883693
chr3	13553800	13553801	EC - Adult	chr3	13553800	13553801	rs2176254
chr3	13553872	13553873	EC - Adult	chr3	13553872	13553873	rs2063890
chr3	13553956	13553957	EC - Adult	chr3	13553956	13553957	rs2063889
chr4	123251078	123251079	EC - Adult	chr4	123251078	123251079	rs72680873
chr11	68346256	68346257	EC - Adult	chr11	68346256	68346257	rs312781
chr4	124035957	124035958	EC - Adult	chr4	124035957	124035958	rs10518426
chr11	30454405	30454406	EC - Adult	chr11	30454405	30454406	rs491608
chr11	30454559	30454560	EC - Adult	chr11	30454559	30454560	rs34599613
chr12	123149496	123149497	EC - Adult	chr12	123149496	123149497	rs949142
chr2	171523271	171523272	EC - Adult	chr2	171523271	171523272	rs960749
chr2	171523426	171523427	EC - Adult	chr2	171523426	171523427	rs960748
chr1	85329136	85329137	EC - Adult	chr1	85329136	85329137	rs18582
chr6	41947966	41947967	EC - Adult	chr6	41947966	41947967	rs2479720
chr1	56255862	56255863	FAP - Old	chr1	56255862	56255863	rs1417770
chr4	56958285	56958286	FAP - Old	chr4	56958285	56958286	rs56155140
chr11	10387494	10387495	FAP - Old	chr11	10387494	10387495	rs6416051
chr1	219121093	219121094	FAP - Old	chr1	219121093	219121094	rs10863428
chr15	48392761	48392762	FAP - Old	chr15	48392761	48392762	rs12592845
chr15	48392904	48392905	FAP - Old	chr15	48392904	48392905	rs1820489
chr3	13543310	13543311	FAP - Old	chr3	13543310	13543311	rs6807943
chr3	13543541	13543542	FAP - Old	chr3	13543541	13543542	rs6783828
chr10	70653483	70653484	FAP - Old	chr10	70653483	70653484	rs72813269
chr10	70653619	70653620	FAP - Old	chr10	70653619	70653620	rs681286
chr7	46391202	46391203	FAP - Old	chr7	46391202	46391203	rs11763223
chr7	46391526	46391527	FAP - Old	chr7	46391526	46391527	rs12538557
chr14	24366567	24366568	FAP - Old	chr14	24366567	24366568	rs57534419
chr14	24366653	24366654	FAP - Old	chr14	24366653	24366654	rs2332326
chr10	119441358	119441359	FAP - Old	chr10	119441358	119441359	rs10886483
chr10	119441442	119441443	FAP - Old	chr10	119441442	119441443	rs10886484
chr7	150788571	150788572	FAP - Old	chr7	150788571	150788572	rs9640283
chr1	91845109	91845110	FAP - Old	chr1	91845109	91845110	rs7555476
chr1	91845133	91845134	FAP - Old	chr1	91845133	91845134	rs7555548
chr10	79380497	79380498	FAP - Old	chr10	79380497	79380498	rs1013495
chr10	79380564	79380565	FAP - Old	chr10	79380564	79380565	rs7901228
chr22	38205224	38205225	FAP - Old	chr22	38205224	38205225	rs2267375
chr22	38205423	38205424	FAP - Old	chr22	38205423	38205424	rs55951234
chr3	172082466	172082467	FAP - Old	chr3	172082466	172082467	rs4894803
chr3	172082544	172082545	FAP - Old	chr3	172082544	172082545	rs11422046
chr1	183130566	183130567	FAP - Old	chr1	183130566	183130567	rs2296300
chr1	183130686	183130687	FAP - Old	chr1	183130686	183130687	rs6691755
chr1	56077202	56077203	FAP - Old	chr1	56077202	56077203	rs1331856
chr1	219533706	219533707	FAP - Old	chr1	219533706	219533707	rs9431171
chr1	219533732	219533733	FAP - Old	chr1	219533732	219533733	rs2485301
chr3	13540373	13540374	FAP - Old	chr3	13540373	13540374	rs4684141
chr3	13540474	13540475	FAP - Old	chr3	13540474	13540475	rs4684142
chr12	102429741	102429742	FAP - Old	chr12	102429741	102429742	rs5742666
chr10	119409851	119409852	FAP - Old	chr10	119409851	119409852	rs10787966
chr9	92610969	92610970	FAP - Old	chr9	92610969	92610970	rs9886781
chr14	24368131	24368132	FAP - Old	chr14	24368131	24368132	rs3215609
chr8	48619985	48619986	FAP - Old	chr8	48619985	48619986	rs2291225
chr8	88327492	88327493	FAP - Old	chr8	88327492	88327493	rs7828497
chr8	88327747	88327748	FAP - Old	chr8	88327747	88327748	rs575173446
chr2	217521855	217521856	FAP - Old	chr2	217521855	217521856	rs10173367
chr8	128153446	128153447	FAP - Old	chr8	128153446	128153447	rs12675643
chr1	39610222	39610223	FAP - Old	chr1	39610222	39610223	rs61781390
chr9	16628403	16628404	FAP - Old	chr9	16628403	16628404	rs1337387
chr1	39110949	39110950	FAP - Old	chr1	39110949	39110950	rs67637163
chr5	32810685	32810686	FAP - Old	chr5	32810685	32810686	rs10521001
chr3	38404582	38404583	FAP - Old	chr3	38404582	38404583	rs13088915
chr16	86667259	86667260	FAP - Old	chr16	86667259	86667260	rs12918331
chr2	182366634	182366635	FAP - Old	chr2	182366634	182366635	rs3063063
chr7	2796385	2796386	FAP - Old	chr7	2796385	2796386	rs757786
chr7	2796721	2796722	FAP - Old	chr7	2796721	2796722	rs757787
chr2	218259499	218259500	FAP - Old	chr2	218259499	218259500	rs3731859
chr15	85668173	85668174	FAP - Old	chr15	85668173	85668174	rs11638278
chr2	231932201	231932202	FAP - Old	chr2	231932201	231932202	rs138776233
chr15	74044292	74044293	FAP - Old	chr15	74044292	74044293	rs5742915
chr20	10636508	10636509	FAP - Old	chr20	10636508	10636509	rs2423508
chr20	10636512	10636513	FAP - Old	chr20	10636512	10636513	rs34054974
chr10	100887424	100887425	FAP - Old	chr10	100887424	100887425	rs1886276
chr15	66734228	66734229	FAP - Old	chr15	66734228	66734229	rs2469148
chr3	157077679	157077680	FAP - Old	chr3	157077679	157077680	rs13322435
chr3	157077736	157077737	FAP - Old	chr3	157077736	157077737	rs9854955
chr3	13548846	13548847	FAP - Old	chr3	13548846	13548847	rs11719921
chr20	33678033	33678034	FAP - Old	chr20	33678033	33678034	rs2071054
chr16	1533633	1533634	FAP - Old	chr16	1533633	1533634	rs8048206
chr1	183126461	183126462	FAP - Old	chr1	183126461	183126462	rs2296294
chr1	183126630	183126631	FAP - Old	chr1	183126630	183126631	rs2224933
chr2	171522308	171522309	FAP - Old	chr2	171522308	171522309	rs868106
chr2	171522379	171522380	FAP - Old	chr2	171522379	171522380	rs2356782
chr8	48430762	48430763	FAP - Old	chr8	48430762	48430763	rs7830050
chr7	25846858	25846859	FAP - Old	chr7	25846858	25846859	rs979165
chr1	183097119	183097120	FAP - Old	chr1	183097119	183097120	rs6424885
chr15	85617037	85617038	FAP - Old	chr15	85617037	85617038	rs55639123
chr5	32852672	32852673	FAP - Old	chr5	32852672	32852673	rs1147226
chr5	32852766	32852767	FAP - Old	chr5	32852766	32852767	rs1147227
chr10	27627306	27627307	FAP - Old	chr10	27627306	27627307	rs2815508
chr7	150800408	150800409	FAP - Old	chr7	150800408	150800409	rs115946508
chr8	128177330	128177331	FAP - Old	chr8	128177330	128177331	rs35135218
chr8	48427971	48427972	FAP - Old	chr8	48427971	48427972	rs6471766
chr20	49394255	49394256	FAP - Old	chr20	49394255	49394256	rs6019800
chr20	49394665	49394666	FAP - Old	chr20	49394665	49394666	rs3787314
chr5	132266027	132266028	FAP - Old	chr5	132266027	132266028	rs1979981
chr10	34711918	34711919	FAP - Old	chr10	34711918	34711919	rs12264807
chr10	119412131	119412132	FAP - Old	chr10	119412131	119412132	rs11198911
chr10	119412240	119412241	FAP - Old	chr10	119412240	119412241	rs4752301
chr3	12354146	12354147	FAP - Old	chr3	12354146	12354147	rs4684848
chr14	69993837	69993838	FAP - Old	chr14	69993837	69993838	rs227417
chr14	69993892	69993893	FAP - Old	chr14	69993892	69993893	rs227416
chr9	127036230	127036231	FAP - Old	chr9	127036230	127036231	rs3936030
chr8	13514611	13514612	FAP - Old	chr8	13514611	13514612	rs76364830
chr7	2820583	2820584	FAP - Old	chr7	2820583	2820584	rs2644295
chr20	35136955	35136956	FAP - Old	chr20	35136955	35136956	rs73903017
chr11	10338614	10338615	FAP - Old	chr11	10338614	10338615	rs1470686
chr14	21071525	21071526	FAP - Old	chr14	21071525	21071526	rs4982404
chr14	21071903	21071904	FAP - Old	chr14	21071903	21071904	rs943991
chr6	168418532	168418533	FAP - Old	chr6	168418532	168418533	rs2609315
chr1	207853394	207853395	FAP - Old	chr1	207853394	207853395	rs7532674
chr14	74571986	74571987	FAP - Old	chr14	74571986	74571987	rs10140101
chr14	74572138	74572139	FAP - Old	chr14	74572138	74572139	rs10150950
chr11	10325960	10325961	FAP - Old	chr11	10325960	10325961	rs1450275
chr11	10326106	10326107	FAP - Old	chr11	10326106	10326107	rs199994472
chr11	10326299	10326300	FAP - Old	chr11	10326299	10326300	rs7109096
chr7	28732400	28732401	FAP - Old	chr7	28732400	28732401	rs12154487
chr10	102764595	102764596	FAP - Old	chr10	102764595	102764596	rs4919676
chr10	102764890	102764891	FAP - Old	chr10	102764890	102764891	rs7894154
chr20	35152112	35152113	FAP - Old	chr20	35152112	35152113	rs141091409
chr1	176843484	176843485	FAP - Old	chr1	176843484	176843485	rs2294494
chr1	41108950	41108951	FAP - Old	chr1	41108950	41108951	rs710248
chr13	50130457	50130458	FAP - Old	chr13	50130457	50130458	rs2812204
chr8	38411996	38411997	FAP - Old	chr8	38411996	38411997	rs13317
chr7	2762888	2762889	FAP - Old	chr7	2762888	2762889	rs798488
chr10	94292754	94292755	FAP - Old	chr10	94292754	94292755	rs11187842
chr10	94292990	94292991	FAP - Old	chr10	94292990	94292991	rs3781266
chr2	24874083	24874084	FAP - Old	chr2	24874083	24874084	rs7567997
chr2	24874203	24874204	FAP - Old	chr2	24874203	24874204	rs7580081
chr22	41393404	41393405	FAP - Old	chr22	41393404	41393405	rs4822028
chr1	56081578	56081579	FAP - Old	chr1	56081578	56081579	rs6675451
chr11	68659189	68659190	FAP - Old	chr11	68659189	68659190	rs7944445
chr7	46292114	46292115	FAP - Old	chr7	46292114	46292115	rs1966956
chr7	46370478	46370479	FAP - Old	chr7	46370478	46370479	rs7800134
chr7	46370608	46370609	FAP - Old	chr7	46370608	46370609	rs12538905
chr4	88803554	88803555	FAP - Old	chr4	88803554	88803555	rs72614904
chr4	88803812	88803813	FAP - Old	chr4	88803812	88803813	rs10012528
chr4	88803905	88803906	FAP - Old	chr4	88803905	88803906	rs10012624
chr4	86594972	86594973	FAP - Old	chr4	86594972	86594973	rs80008502
chr12	46300856	46300857	FAP - Old	chr12	46300856	46300857	rs528842497
chr12	46300874	46300875	FAP - Old	chr12	46300874	46300875	rs2018424
chr1	56255862	56255863	FAP - Adult	chr1	56255862	56255863	rs1417770
chr7	46391202	46391203	FAP - Adult	chr7	46391202	46391203	rs11763223
chr7	46391526	46391527	FAP - Adult	chr7	46391526	46391527	rs12538557
chr3	172082466	172082467	FAP - Adult	chr3	172082466	172082467	rs4894803
chr3	172082544	172082545	FAP - Adult	chr3	172082544	172082545	rs11422046
chr7	46603941	46603942	FAP - Adult	chr7	46603941	46603942	rs74995727
chr7	46604122	46604123	FAP - Adult	chr7	46604122	46604123	rs11763117
chr12	102429741	102429742	FAP - Adult	chr12	102429741	102429742	rs5742666
chr15	48392761	48392762	FAP - Adult	chr15	48392761	48392762	rs12592845
chr15	48392904	48392905	FAP - Adult	chr15	48392904	48392905	rs1820489
chr17	42749806	42749807	FAP - Adult	chr17	42749806	42749807	rs752313
chr9	116316332	116316333	FAP - Adult	chr9	116316332	116316333	rs3747825
chr9	116316624	116316625	FAP - Adult	chr9	116316624	116316625	rs78896094
chr1	91845109	91845110	FAP - Adult	chr1	91845109	91845110	rs7555476
chr1	91845133	91845134	FAP - Adult	chr1	91845133	91845134	rs7555548
chr8	128153446	128153447	FAP - Adult	chr8	128153446	128153447	rs12675643
chr6	108622962	108622963	FAP - Adult	chr6	108622962	108622963	rs3813498
chr3	38404582	38404583	FAP - Adult	chr3	38404582	38404583	rs13088915
chr12	46300856	46300857	FAP - Adult	chr12	46300856	46300857	rs528842497
chr12	46300874	46300875	FAP - Adult	chr12	46300874	46300875	rs2018424
chr3	13543310	13543311	FAP - Adult	chr3	13543310	13543311	rs6807943
chr3	13543541	13543542	FAP - Adult	chr3	13543541	13543542	rs6783828
chr16	86667259	86667260	FAP - Adult	chr16	86667259	86667260	rs12918331
chr2	189412005	189412006	FAP - Adult	chr2	189412005	189412006	rs1402368
chr1	183097119	183097120	FAP - Adult	chr1	183097119	183097120	rs6424885
chr1	56056898	56056899	FAP - Adult	chr1	56056898	56056899	rs61772132
chr3	13540373	13540374	FAP - Adult	chr3	13540373	13540374	rs4684141
chr3	13540474	13540475	FAP - Adult	chr3	13540474	13540475	rs4684142
chr2	54240926	54240927	FAP - Adult	chr2	54240926	54240927	rs843655
chr20	33678033	33678034	FAP - Adult	chr20	33678033	33678034	rs2071054
chr9	16628403	16628404	FAP - Adult	chr9	16628403	16628404	rs1337387
chr9	127128583	127128584	FAP - Adult	chr9	127128583	127128584	rs1281155
chr8	48430762	48430763	FAP - Adult	chr8	48430762	48430763	rs7830050
chr8	38402915	38402916	FAP - Adult	chr8	38402915	38402916	rs59498392
chr8	38402922	38402923	FAP - Adult	chr8	38402922	38402923	rs28681082
chr10	119441358	119441359	FAP - Adult	chr10	119441358	119441359	rs10886483
chr10	119441442	119441443	FAP - Adult	chr10	119441442	119441443	rs10886484
chr4	88831125	88831126	FAP - Adult	chr4	88831125	88831126	rs57400569
chr8	48619985	48619986	FAP - Adult	chr8	48619985	48619986	rs2291225
chr10	70653483	70653484	FAP - Adult	chr10	70653483	70653484	rs72813269
chr10	70653619	70653620	FAP - Adult	chr10	70653619	70653620	rs681286
chr2	33340156	33340157	FAP - Adult	chr2	33340156	33340157	rs7558136
chr10	122371841	122371842	FAP - Adult	chr10	122371841	122371842	rs12571580
chr10	122372148	122372149	FAP - Adult	chr10	122372148	122372149	rs34269687
chr10	94292754	94292755	FAP - Adult	chr10	94292754	94292755	rs11187842
chr10	94292990	94292991	FAP - Adult	chr10	94292990	94292991	rs3781266
chr1	39610222	39610223	FAP - Adult	chr1	39610222	39610223	rs61781390
chr3	13556519	13556520	FAP - Adult	chr3	13556519	13556520	rs4684951
chr3	13556525	13556526	FAP - Adult	chr3	13556525	13556526	rs4684952
chr3	13556546	13556547	FAP - Adult	chr3	13556546	13556547	rs4684953
chr7	2818242	2818243	FAP - Adult	chr7	2818242	2818243	rs960273
chr1	183130566	183130567	FAP - Adult	chr1	183130566	183130567	rs2296300
chr1	183130686	183130687	FAP - Adult	chr1	183130686	183130687	rs6691755
chr1	207853394	207853395	FAP - Adult	chr1	207853394	207853395	rs7532674
chr20	35152112	35152113	FAP - Adult	chr20	35152112	35152113	rs141091409
chr8	128177330	128177331	FAP - Adult	chr8	128177330	128177331	rs35135218
chr11	10387494	10387495	FAP - Adult	chr11	10387494	10387495	rs6416051
chr1	183126461	183126462	FAP - Adult	chr1	183126461	183126462	rs2296294
chr1	183126630	183126631	FAP - Adult	chr1	183126630	183126631	rs2224933
chr10	100887424	100887425	FAP - Adult	chr10	100887424	100887425	rs1886276
chr1	219121093	219121094	FAP - Adult	chr1	219121093	219121094	rs10863428
chr10	94293482	94293483	FAP - Adult	chr10	94293482	94293483	rs3740365
chr4	119206363	119206364	FAP - Adult	chr4	119206363	119206364	rs573461720
chr4	119206363	119206364	FAP - Adult	chr4	119206363	119206364	rs567304478
chr4	119206606	119206607	FAP - Adult	chr4	119206606	119206607	rs1397610
chr2	231993199	231993200	FAP - Adult	chr2	231993199	231993200	rs3116154
chr12	93784722	93784723	FAP - Adult	chr12	93784722	93784723	rs10859579
chr20	49394255	49394256	FAP - Adult	chr20	49394255	49394256	rs6019800
chr20	49394665	49394666	FAP - Adult	chr20	49394665	49394666	rs3787314
chr20	36847232	36847233	FAP - Adult	chr20	36847232	36847233	rs1275215
chr20	36847286	36847287	FAP - Adult	chr20	36847286	36847287	rs1291095
chr20	36847439	36847440	FAP - Adult	chr20	36847439	36847440	rs1275216
chr16	1533633	1533634	FAP - Adult	chr16	1533633	1533634	rs8048206
chr5	32852672	32852673	FAP - Adult	chr5	32852672	32852673	rs1147226
chr5	32852766	32852767	FAP - Adult	chr5	32852766	32852767	rs1147227
chr2	231932201	231932202	FAP - Adult	chr2	231932201	231932202	rs138776233
chr7	150788571	150788572	FAP - Adult	chr7	150788571	150788572	rs9640283
chr3	157077679	157077680	FAP - Adult	chr3	157077679	157077680	rs13322435
chr3	157077736	157077737	FAP - Adult	chr3	157077736	157077737	rs9854955
chr14	66473162	66473163	FAP - Adult	chr14	66473162	66473163	rs10133818
chr1	218447405	218447406	FAP - Adult	chr1	218447405	218447406	rs1473526
chr10	100529321	100529322	FAP - Adult	chr10	100529321	100529322	rs1800662
chr6	45512762	45512763	FAP - Adult	chr6	45512762	45512763	rs62400365
chr5	32810685	32810686	FAP - Adult	chr5	32810685	32810686	rs10521001
chr19	33405526	33405527	FAP - Adult	chr19	33405526	33405527	rs4805881
chr10	119409851	119409852	FAP - Adult	chr10	119409851	119409852	rs10787966
chr10	119413005	119413006	FAP - Adult	chr10	119413005	119413006	rs57387632
chr13	26465766	26465767	FAP - Adult	chr13	26465766	26465767	rs1610366
chr8	13514611	13514612	FAP - Adult	chr8	13514611	13514612	rs76364830
chr1	219126463	219126464	FAP - Adult	chr1	219126463	219126464	rs71301088
chr10	103111447	103111448	FAP - Adult	chr10	103111447	103111448	rs12413046
chr10	103111522	103111523	FAP - Adult	chr10	103111522	103111523	rs10883832
chr4	56958285	56958286	FAP - Adult	chr4	56958285	56958286	rs56155140
chr2	171317640	171317641	FAP - Adult	chr2	171317640	171317641	rs2160699
chr2	171317641	171317642	FAP - Adult	chr2	171317641	171317642	rs2356707
chr2	171317753	171317754	FAP - Adult	chr2	171317753	171317754	rs2111459
chr2	177348328	177348329	FAP - Adult	chr2	177348328	177348329	rs2167903
chr2	177348598	177348599	FAP - Adult	chr2	177348598	177348599	rs2123641
chr6	7723125	7723126	FAP - Adult	chr6	7723125	7723126	rs36001254
chr2	171272166	171272167	FAP - Adult	chr2	171272166	171272167	rs4668380
chr20	35136955	35136956	FAP - Adult	chr20	35136955	35136956	rs73903017
chr14	24366567	24366568	FAP - Adult	chr14	24366567	24366568	rs57534419
chr14	24366653	24366654	FAP - Adult	chr14	24366653	24366654	rs2332326
chr2	23719082	23719083	FAP - Adult	chr2	23719082	23719083	rs56315094
chr1	8392665	8392666	FAP - Adult	chr1	8392665	8392666	rs2661863
chr8	48427971	48427972	FAP - Adult	chr8	48427971	48427972	rs6471766
chr4	88828954	88828955	FAP - Adult	chr4	88828954	88828955	rs13115763
chr5	56511543	56511544	FAP - Adult	chr5	56511543	56511544	rs464605
chr9	92610969	92610970	FAP - Adult	chr9	92610969	92610970	rs9886781
chr7	46292114	46292115	FAP - Adult	chr7	46292114	46292115	rs1966956
chr20	36152304	36152305	FAP - Adult	chr20	36152304	36152305	rs6060826
chr1	37996149	37996150	FAP - Adult	chr1	37996149	37996150	rs67631072
chr2	232310014	232310015	FAP - Adult	chr2	232310014	232310015	rs7589461
chr15	85668173	85668174	FAP - Adult	chr15	85668173	85668174	rs11638278
chr15	85398027	85398028	FAP - Adult	chr15	85398027	85398028	rs12708608
chr7	2796385	2796386	FAP - Adult	chr7	2796385	2796386	rs757786
chr7	2796721	2796722	FAP - Adult	chr7	2796721	2796722	rs757787
chr20	49400753	49400754	FAP - Adult	chr20	49400753	49400754	rs3787315
chr2	24855122	24855123	FAP - Adult	chr2	24855122	24855123	rs6760328
chr8	88327492	88327493	FAP - Adult	chr8	88327492	88327493	rs7828497
chr8	88327747	88327748	FAP - Adult	chr8	88327747	88327748	rs575173446
chr6	108656460	108656461	FAP - Adult	chr6	108656460	108656461	rs9400239
chr1	183044537	183044538	FAP - Adult	chr1	183044537	183044538	rs4366285
chr15	85707651	85707652	FAP - Adult	chr15	85707651	85707652	rs62022939
chr1	172343779	172343780	FAP - Adult	chr1	172343779	172343780	rs10489286
chr12	102425821	102425822	FAP - Adult	chr12	102425821	102425822	rs4764884
chr3	13548846	13548847	FAP - Adult	chr3	13548846	13548847	rs11719921
chr1	56228227	56228228	FAP - Adult	chr1	56228227	56228228	rs7552430
chr6	168418532	168418533	FAP - Adult	chr6	168418532	168418533	rs2609315
chr15	85617037	85617038	FAP - Adult	chr15	85617037	85617038	rs55639123
chr4	88803554	88803555	FAP - Adult	chr4	88803554	88803555	rs72614904
chr4	88803812	88803813	FAP - Adult	chr4	88803812	88803813	rs10012528
chr4	88803905	88803906	FAP - Adult	chr4	88803905	88803906	rs10012624
chr3	172272910	172272911	FAP - Adult	chr3	172272910	172272911	rs772730082
chr9	111068267	111068268	FAP - Adult	chr9	111068267	111068268	rs2418130
chr2	217521855	217521856	FAP - Adult	chr2	217521855	217521856	rs10173367
chr17	42526354	42526355	FAP - Adult	chr17	42526354	42526355	rs8064765
chr12	47822746	47822747	FAP - Adult	chr12	47822746	47822747	rs2544027
chr6	87542151	87542152	FAP - Adult	chr6	87542151	87542152	rs7773906
chr11	68255564	68255565	FAP - Adult	chr11	68255564	68255565	rs11228182
chr1	219161877	219161878	FAP - Adult	chr1	219161877	219161878	rs11590608
chr14	24368131	24368132	FAP - Adult	chr14	24368131	24368132	rs3215609
chr11	2652345	2652346	FAP - Adult	chr11	2652345	2652346	rs6578283
chr1	56081578	56081579	FAP - Adult	chr1	56081578	56081579	rs6675451
chr11	10117920	10117921	FAP - Adult	chr11	10117920	10117921	rs61520995
chr12	54031216	54031217	FAP - Adult	chr12	54031216	54031217	rs56270790
chr2	171290184	171290185	FAP - Adult	chr2	171290184	171290185	rs11695238
chr5	143153430	143153431	FAP - Adult	chr5	143153430	143153431	rs258801
chr11	69443306	69443307	FAP - Adult	chr11	69443306	69443307	rs7928827
chr11	10109723	10109724	FAP - Adult	chr11	10109723	10109724	rs16907460
chr2	171347847	171347848	FAP - Adult	chr2	171347847	171347848	rs1178014
chr10	119364121	119364122	FAP - Adult	chr10	119364121	119364122	rs291970
chr1	77514550	77514551	FAP - Adult	chr1	77514550	77514551	rs12729914
chr11	68253943	68253944	FAP - Adult	chr11	68253943	68253944	rs11228181
chr20	33587447	33587448	FAP - Adult	chr20	33587447	33587448	rs1964822
chr9	127131957	127131958	FAP - Adult	chr9	127131957	127131958	rs60516643
chr1	56077202	56077203	FAP - Adult	chr1	56077202	56077203	rs1331856
chr10	79380497	79380498	FAP - Adult	chr10	79380497	79380498	rs1013495
chr10	79380564	79380565	FAP - Adult	chr10	79380564	79380565	rs7901228
chr18	13137993	13137994	FAP - Adult	chr18	13137993	13137994	rs482360
chr17	29722786	29722787	FAP - Adult	chr17	29722786	29722787	rs2617865
chr14	60563218	60563219	FAP - Adult	chr14	60563218	60563219	rs1955698
chr15	74044292	74044293	FAP - Adult	chr15	74044292	74044293	rs5742915
chr15	66740813	66740814	FAP - Adult	chr15	66740813	66740814	rs1440372
chr4	124035957	124035958	FAP - Adult	chr4	124035957	124035958	rs10518426
chr11	10385760	10385761	FAP - Adult	chr11	10385760	10385761	rs2923115
chr11	10385915	10385916	FAP - Adult	chr11	10385915	10385916	rs2957679
chr2	218259499	218259500	FAP - Adult	chr2	218259499	218259500	rs3731859
chr15	85750895	85750896	FAP - Adult	chr15	85750895	85750896	rs76204898
chr14	74917768	74917769	FAP - Adult	chr14	74917768	74917769	rs12147862
chr7	2814616	2814617	FAP - Adult	chr7	2814616	2814617	rs2527690
chr7	2814746	2814747	FAP - Adult	chr7	2814746	2814747	rs2644274
chr9	127091920	127091921	FAP - Adult	chr9	127091920	127091921	rs2297866
chr2	189144992	189144993	FAP - Adult	chr2	189144992	189144993	rs4667264
chr9	116327693	116327694	FAP - Adult	chr9	116327693	116327694	rs10513273
chr11	61829161	61829162	FAP - Adult	chr11	61829161	61829162	rs99780
chr2	171531509	171531510	FAP - Adult	chr2	171531509	171531510	rs13019199
chr5	32865948	32865949	FAP - Adult	chr5	32865948	32865949	rs6863996
chr8	38411996	38411997	FAP - Adult	chr8	38411996	38411997	rs13317
chr8	48617425	48617426	FAP - Adult	chr8	48617425	48617426	rs6471906
chr7	2817777	2817778	FAP - Adult	chr7	2817777	2817778	rs6978692
chr17	31134507	31134508	FAP - Adult	chr17	31134507	31134508	rs72813607
chr4	123104656	123104657	FAP - Adult	chr4	123104656	123104657	rs6849385
chr7	2819272	2819273	FAP - Adult	chr7	2819272	2819273	rs2644297
chr7	2819427	2819428	FAP - Adult	chr7	2819427	2819428	rs2644296
chr1	219533706	219533707	FAP - Adult	chr1	219533706	219533707	rs9431171
chr1	219533732	219533733	FAP - Adult	chr1	219533732	219533733	rs2485301
chr22	38205224	38205225	FAP - Adult	chr22	38205224	38205225	rs2267375
chr22	38205423	38205424	FAP - Adult	chr22	38205423	38205424	rs55951234
chr1	109299037	109299038	FAP - Adult	chr1	109299037	109299038	rs681242
chr1	109299040	109299041	FAP - Adult	chr1	109299040	109299041	rs585545
chr12	54003187	54003188	FAP - Adult	chr12	54003187	54003188	rs1867297
chr1	155168172	155168173	FAP - Adult	chr1	155168172	155168173	rs11264339
chr7	28732400	28732401	FAP - Adult	chr7	28732400	28732401	rs12154487
chr2	171523271	171523272	FAP - Adult	chr2	171523271	171523272	rs960749
chr2	171523426	171523427	FAP - Adult	chr2	171523426	171523427	rs960748
chr6	44855990	44855991	FAP - Adult	chr6	44855990	44855991	rs3799973
chr3	12354146	12354147	FAP - Adult	chr3	12354146	12354147	rs4684848
chr10	27627306	27627307	FAP - Adult	chr10	27627306	27627307	rs2815508
chr9	111066531	111066532	FAP - Adult	chr9	111066531	111066532	rs1008158
chr20	35012757	35012758	FAP - Adult	chr20	35012757	35012758	rs1885116
chr20	49399312	49399313	FAP - Adult	chr20	49399312	49399313	rs6012656
chr20	49399444	49399445	FAP - Adult	chr20	49399444	49399445	rs6012657
chr20	49399746	49399747	FAP - Adult	chr20	49399746	49399747	rs35560064
chr5	173352472	173352473	FAP - Adult	chr5	173352472	173352473	rs11954548
chr2	177295744	177295745	FAP - Adult	chr2	177295744	177295745	rs2602527
chr10	122370151	122370152	FAP - Adult	chr10	122370151	122370152	rs74672221
chr14	75621277	75621278	FAP - Adult	chr14	75621277	75621278	rs2017993
chr8	115484757	115484758	FAP - Adult	chr8	115484757	115484758	rs800910
chr8	115484946	115484947	FAP - Adult	chr8	115484946	115484947	rs800909
chr3	172517179	172517180	FAP - Adult	chr3	172517179	172517180	rs3136591
chr12	46389178	46389179	FAP - Adult	chr12	46389178	46389179	rs73282593
chr12	46389434	46389435	FAP - Adult	chr12	46389434	46389435	rs113295620
chr17	29687430	29687431	FAP - Adult	chr17	29687430	29687431	rs1986555
chr15	85750002	85750003	FAP - Adult	chr15	85750002	85750003	rs62025262
chr8	134637605	134637606	FAP - Adult	chr8	134637605	134637606	rs12541381
chr9	116360158	116360159	FAP - Adult	chr9	116360158	116360159	rs12342779
chr9	116360272	116360273	FAP - Adult	chr9	116360272	116360273	rs113459995
chr9	116360442	116360443	FAP - Adult	chr9	116360442	116360443	rs12347137
chr6	28944299	28944300	FAP - Adult	chr6	28944299	28944300	rs2071789
chr2	217437415	217437416	FAP - Adult	chr2	217437415	217437416	rs2618147
chr2	217437494	217437495	FAP - Adult	chr2	217437494	217437495	rs12617808
chr10	119440135	119440136	FAP - Adult	chr10	119440135	119440136	rs1109488
chr6	7763625	7763626	FAP - Adult	chr6	7763625	7763626	rs17673852
chr9	116328465	116328466	FAP - Adult	chr9	116328465	116328466	rs17301196
chr2	231934967	231934968	FAP - Adult	chr2	231934967	231934968	rs115560780
chr2	182366634	182366635	FAP - Adult	chr2	182366634	182366635	rs3063063
chr16	88701060	88701061	Lymphocyte - Old	chr16	88701060	88701061	rs4782425
chr3	141499112	141499113	Lymphocyte - Old	chr3	141499112	141499113	rs6808837
chr3	141499215	141499216	Lymphocyte - Old	chr3	141499215	141499216	rs10513140
chr14	24329818	24329819	Lymphocyte - Old	chr14	24329818	24329819	rs1109152
chr17	63699178	63699179	Lymphocyte - Old	chr17	63699178	63699179	rs3817181
chr17	31321712	31321713	Lymphocyte - Old	chr17	31321712	31321713	rs5819926
chr17	31321714	31321715	Lymphocyte - Old	chr17	31321714	31321715	rs117578008
chr1	205775010	205775011	Lymphocyte - Old	chr1	205775010	205775011	rs708725
chr16	4676556	4676557	Lymphocyte - Old	chr16	4676556	4676557	rs77535261
chr16	4676612	4676613	Lymphocyte - Old	chr16	4676612	4676613	rs80101673
chr16	4676636	4676637	Lymphocyte - Old	chr16	4676636	4676637	rs75528177
chr16	4676975	4676976	Lymphocyte - Old	chr16	4676975	4676976	rs75599053
chr6	35297641	35297642	Lymphocyte - Old	chr6	35297641	35297642	rs4711414
chr20	35491154	35491155	Lymphocyte - Old	chr20	35491154	35491155	rs41301827
chr4	1712590	1712591	Lymphocyte - Old	chr4	1712590	1712591	rs17436014
chr4	1712730	1712731	Lymphocyte - Old	chr4	1712730	1712731	rs17426310
chr16	53456764	53456765	Lymphocyte - Old	chr16	53456764	53456765	rs9929873
chr22	39388840	39388841	Lymphocyte - Old	chr22	39388840	39388841	rs9611170
chr1	39196836	39196837	Lymphocyte - Old	chr1	39196836	39196837	rs16825939
chr1	39196946	39196947	Lymphocyte - Old	chr1	39196946	39196947	rs16825942
chr5	132103934	132103935	Lymphocyte - Old	chr5	132103934	132103935	rs708455
chr5	132103936	132103937	Lymphocyte - Old	chr5	132103936	132103937	rs11242104
chr5	132103942	132103943	Lymphocyte - Old	chr5	132103942	132103943	rs11242105
chr7	92528488	92528489	Lymphocyte - Old	chr7	92528488	92528489	rs12386703
chr12	8954423	8954424	Lymphocyte - Old	chr12	8954423	8954424	rs113127254
chr8	38368759	38368760	Lymphocyte - Old	chr8	38368759	38368760	rs16887343
chr6	33692918	33692919	Lymphocyte - Old	chr6	33692918	33692919	rs3818524
chr6	33693002	33693003	Lymphocyte - Old	chr6	33693002	33693003	rs3818525
chr11	95789694	95789695	Lymphocyte - Old	chr11	95789694	95789695	rs12786522
chr11	95789832	95789833	Lymphocyte - Old	chr11	95789832	95789833	rs11021318
chr11	95789866	95789867	Lymphocyte - Old	chr11	95789866	95789867	rs12291986
chr11	95789959	95789960	Lymphocyte - Old	chr11	95789959	95789960	rs11021319
chr15	50907180	50907181	Lymphocyte - Old	chr15	50907180	50907181	rs2614784
chr5	177101105	177101106	MuSC - Old	chr5	177101105	177101106	rs241056
chr1	91779769	91779770	MuSC - Old	chr1	91779769	91779770	rs4658113
chr17	44270016	44270017	MuSC - Old	chr17	44270016	44270017	rs45563132
chr10	100887424	100887425	MuSC - Old	chr10	100887424	100887425	rs1886276
chr6	109454233	109454234	MuSC - Old	chr6	109454233	109454234	rs2277113
chr16	88739940	88739941	MuSC - Old	chr16	88739940	88739941	rs10775348
chr16	88746652	88746653	MuSC - Old	chr16	88746652	88746653	rs78579285
chr9	92749919	92749920	MuSC - Old	chr9	92749919	92749920	rs12236754
chr1	85330862	85330863	MuSC - Old	chr1	85330862	85330863	rs233132
chr1	85330874	85330875	MuSC - Old	chr1	85330874	85330875	rs233133
chr9	86547693	86547694	MuSC - Old	chr9	86547693	86547694	rs36085092
chr16	88304501	88304502	MuSC - Old	chr16	88304501	88304502	rs9925231
chr20	34957170	34957171	MuSC - Old	chr20	34957170	34957171	rs35552264
chr20	34957252	34957253	MuSC - Old	chr20	34957252	34957253	rs13041792
chr5	132258935	132258936	MuSC - Old	chr5	132258935	132258936	rs71583465
chr9	16628403	16628404	MuSC - Old	chr9	16628403	16628404	rs1337387
chr1	155984293	155984294	MuSC - Old	chr1	155984293	155984294	rs78716403
chr8	48617425	48617426	MuSC - Old	chr8	48617425	48617426	rs6471906
chr9	92610969	92610970	MuSC - Old	chr9	92610969	92610970	rs9886781
chr5	132250656	132250657	MuSC - Old	chr5	132250656	132250657	rs4330455
chr5	132250787	132250788	MuSC - Old	chr5	132250787	132250788	rs3763112
chr5	132250866	132250867	MuSC - Old	chr5	132250866	132250867	rs334902
chr5	132250905	132250906	MuSC - Old	chr5	132250905	132250906	rs4594848
chr2	232331444	232331445	MuSC - Old	chr2	232331444	232331445	rs116605191
chr2	200306291	200306292	MuSC - Old	chr2	200306291	200306292	rs3739121
chr2	200306484	200306485	MuSC - Old	chr2	200306484	200306485	rs12614621
chr2	200306632	200306633	MuSC - Old	chr2	200306632	200306633	rs12618057
chr6	109503623	109503624	MuSC - Old	chr6	109503623	109503624	rs13220915
chr10	103181189	103181190	MuSC - Old	chr10	103181189	103181190	rs79237883
chr10	103181350	103181351	MuSC - Old	chr10	103181350	103181351	rs55689128
chr10	103181355	103181356	MuSC - Old	chr10	103181355	103181356	rs35525740
chr1	56137529	56137530	MuSC - Old	chr1	56137529	56137530	rs12132426
chr7	93544829	93544830	MuSC - Old	chr7	93544829	93544830	rs67990950
chr11	69443306	69443307	MuSC - Old	chr11	69443306	69443307	rs7928827
chr9	127128583	127128584	MuSC - Old	chr9	127128583	127128584	rs1281155
chr14	80101048	80101049	MuSC - Old	chr14	80101048	80101049	rs17110277
chr7	2730287	2730288	MuSC - Old	chr7	2730287	2730288	rs709282
chr15	48393978	48393979	MuSC - Old	chr15	48393978	48393979	rs10519170
chr20	33667025	33667026	MuSC - Old	chr20	33667025	33667026	rs7263119
chr5	177099234	177099235	MuSC - Old	chr5	177099234	177099235	rs352941
chr5	177099269	177099270	MuSC - Old	chr5	177099269	177099270	rs183041
chr11	10322434	10322435	MuSC - Old	chr11	10322434	10322435	rs61891770
chr5	132294079	132294080	MuSC - Old	chr5	132294079	132294080	rs460089
chr5	132294369	132294370	MuSC - Old	chr5	132294369	132294370	rs460271
chr6	44712878	44712879	MuSC - Old	chr6	44712878	44712879	rs12205657
chr2	24080836	24080837	MuSC - Old	chr2	24080836	24080837	rs148103343
chr17	1022524	1022525	MuSC - Old	chr17	1022524	1022525	rs2663345
chr18	48992254	48992255	MuSC - Old	chr18	48992254	48992255	rs357868
chr18	48992266	48992267	MuSC - Old	chr18	48992266	48992267	rs11661507
chr18	48992520	48992521	MuSC - Old	chr18	48992520	48992521	rs357870
chr9	134330014	134330015	MuSC - Old	chr9	134330014	134330015	rs11793206
chr9	134330291	134330292	MuSC - Old	chr9	134330291	134330292	rs872298
chr2	171523271	171523272	MuSC - Old	chr2	171523271	171523272	rs960749
chr2	171523426	171523427	MuSC - Old	chr2	171523426	171523427	rs960748
chr17	45172077	45172078	MuSC - Old	chr17	45172077	45172078	rs4792867
chr15	85668173	85668174	MuSC - Old	chr15	85668173	85668174	rs11638278
chr21	38297596	38297597	MuSC - Old	chr21	38297596	38297597	rs2236607
chr10	119422115	119422116	MuSC - Old	chr10	119422115	119422116	rs4752306
chr2	217248657	217248658	MuSC - Old	chr2	217248657	217248658	rs56000151
chr13	26469760	26469761	MuSC - Old	chr13	26469760	26469761	rs4427654
chr1	155185159	155185160	MuSC - Old	chr1	155185159	155185160	rs4971101
chr15	85755217	85755218	MuSC - Old	chr15	85755217	85755218	rs62025266
chr6	160306327	160306328	MuSC - Old	chr6	160306327	160306328	rs418677
chr6	160306374	160306375	MuSC - Old	chr6	160306374	160306375	rs435682
chr6	160306605	160306606	MuSC - Old	chr6	160306605	160306606	rs600987
chr6	160306648	160306649	MuSC - Old	chr6	160306648	160306649	rs600584
chr1	85343382	85343383	MuSC - Old	chr1	85343382	85343383	rs233074
chr3	172082466	172082467	MuSC - Old	chr3	172082466	172082467	rs4894803
chr3	172082544	172082545	MuSC - Old	chr3	172082544	172082545	rs11422046
chr1	91830665	91830666	MuSC - Old	chr1	91830665	91830666	rs12726500
chr18	23118316	23118317	MuSC - Old	chr18	23118316	23118317	rs4800146
chr3	134645287	134645288	MuSC - Old	chr3	134645287	134645288	rs34701532
chr11	69011183	69011184	MuSC - Old	chr11	69011183	69011184	rs12792323
chr5	132205670	132205671	MuSC - Old	chr5	132205670	132205671	rs10075459
chr2	23720859	23720860	MuSC - Old	chr2	23720859	23720860	rs13387530
chr2	23720994	23720995	MuSC - Old	chr2	23720994	23720995	rs531948635
chr2	46490604	46490605	MuSC - Old	chr2	46490604	46490605	rs13030579
chr2	46490951	46490952	MuSC - Old	chr2	46490951	46490952	rs12986653
chr7	150971426	150971427	MuSC - Old	chr7	150971426	150971427	rs4725984
chr8	119427899	119427900	MuSC - Old	chr8	119427899	119427900	rs3928531
chr2	171522308	171522309	MuSC - Old	chr2	171522308	171522309	rs868106
chr2	171522379	171522380	MuSC - Old	chr2	171522379	171522380	rs2356782
chr1	41327986	41327987	MuSC - Old	chr1	41327986	41327987	rs1316274
chr11	47434651	47434652	MuSC - Old	chr11	47434651	47434652	rs4282946
chr11	47434675	47434676	MuSC - Old	chr11	47434675	47434676	rs10742806
chr5	132497907	132497908	MuSC - Old	chr5	132497907	132497908	rs736801
chr11	69497220	69497221	MuSC - Old	chr11	69497220	69497221	rs659058
chr11	69497221	69497222	MuSC - Old	chr11	69497221	69497222	rs665172
chr11	69497439	69497440	MuSC - Old	chr11	69497439	69497440	rs676742
chr11	69497477	69497478	MuSC - Old	chr11	69497477	69497478	rs647340
chr10	103197070	103197071	MuSC - Old	chr10	103197070	103197071	rs10786745
chr5	171437017	171437018	MuSC - Old	chr5	171437017	171437018	rs4073717
chr5	171437235	171437236	MuSC - Old	chr5	171437235	171437236	rs4073716
chr7	140060740	140060741	MuSC - Old	chr7	140060740	140060741	rs756142636
chr4	56958285	56958286	MuSC - Old	chr4	56958285	56958286	rs56155140
chr9	127036230	127036231	MuSC - Old	chr9	127036230	127036231	rs3936030
chr5	171437544	171437545	MuSC - Old	chr5	171437544	171437545	rs11955153
chr8	119416784	119416785	MuSC - Old	chr8	119416784	119416785	rs2279112
chr8	119417042	119417043	MuSC - Old	chr8	119417042	119417043	rs7834596
chr3	27503647	27503648	MuSC - Old	chr3	27503647	27503648	rs664223
chr3	27503865	27503866	MuSC - Old	chr3	27503865	27503866	rs388224
chr4	143514870	143514871	MuSC - Old	chr4	143514870	143514871	rs34359057
chr2	33132029	33132030	MuSC - Old	chr2	33132029	33132030	rs116072427
chr22	38205224	38205225	MuSC - Old	chr22	38205224	38205225	rs2267375
chr22	38205423	38205424	MuSC - Old	chr22	38205423	38205424	rs55951234
chr10	27625794	27625795	MuSC - Old	chr10	27625794	27625795	rs762098903
chr22	20000499	20000500	MuSC - Old	chr22	20000499	20000500	rs754567793
chr3	129314893	129314894	MuSC - Old	chr3	129314893	129314894	rs4853
chr3	129315014	129315015	MuSC - Old	chr3	129315014	129315015	rs4809
chr9	94785681	94785682	MuSC - Old	chr9	94785681	94785682	rs356140
chr10	70672291	70672292	MuSC - Old	chr10	70672291	70672292	rs68049170
chr10	70672550	70672551	MuSC - Old	chr10	70672550	70672551	rs117927780
chr10	70672682	70672683	MuSC - Old	chr10	70672682	70672683	rs373452188
chr8	119428576	119428577	MuSC - Old	chr8	119428576	119428577	rs1461691
chr20	10636508	10636509	MuSC - Old	chr20	10636508	10636509	rs2423508
chr20	10636512	10636513	MuSC - Old	chr20	10636512	10636513	rs34054974
chr10	34739856	34739857	MuSC - Old	chr10	34739856	34739857	rs10827411
chr1	91779115	91779116	MuSC - Old	chr1	91779115	91779116	rs6604054
chr2	217406996	217406997	MuSC - Old	chr2	217406996	217406997	rs6759952
chr2	217407175	217407176	MuSC - Old	chr2	217407175	217407176	rs1351164
chr2	27707970	27707971	MuSC - Old	chr2	27707970	27707971	rs4665385
chr18	23144364	23144365	MuSC - Old	chr18	23144364	23144365	rs4800148
chr3	13558113	13558114	MuSC - Old	chr3	13558113	13558114	rs9830360
chr3	13558378	13558379	MuSC - Old	chr3	13558378	13558379	rs4684954
chr9	92749919	92749920	MuSC - Adult	chr9	92749919	92749920	rs12236754
chr1	91779769	91779770	MuSC - Adult	chr1	91779769	91779770	rs4658113
chr17	44270016	44270017	MuSC - Adult	chr17	44270016	44270017	rs45563132
chr6	109454233	109454234	MuSC - Adult	chr6	109454233	109454234	rs2277113
chr9	86547693	86547694	MuSC - Adult	chr9	86547693	86547694	rs36085092
chr5	177101105	177101106	MuSC - Adult	chr5	177101105	177101106	rs241056
chr7	93544829	93544830	MuSC - Adult	chr7	93544829	93544830	rs67990950
chr20	34957170	34957171	MuSC - Adult	chr20	34957170	34957171	rs35552264
chr20	34957252	34957253	MuSC - Adult	chr20	34957252	34957253	rs13041792
chr15	48392761	48392762	MuSC - Adult	chr15	48392761	48392762	rs12592845
chr15	48392904	48392905	MuSC - Adult	chr15	48392904	48392905	rs1820489
chr8	48617425	48617426	MuSC - Adult	chr8	48617425	48617426	rs6471906
chr16	88746652	88746653	MuSC - Adult	chr16	88746652	88746653	rs78579285
chr9	16628403	16628404	MuSC - Adult	chr9	16628403	16628404	rs1337387
chr16	88739940	88739941	MuSC - Adult	chr16	88739940	88739941	rs10775348
chr5	132250656	132250657	MuSC - Adult	chr5	132250656	132250657	rs4330455
chr5	132250787	132250788	MuSC - Adult	chr5	132250787	132250788	rs3763112
chr5	132250866	132250867	MuSC - Adult	chr5	132250866	132250867	rs334902
chr5	132250905	132250906	MuSC - Adult	chr5	132250905	132250906	rs4594848
chr10	100887424	100887425	MuSC - Adult	chr10	100887424	100887425	rs1886276
chr14	80101048	80101049	MuSC - Adult	chr14	80101048	80101049	rs17110277
chr9	94785681	94785682	MuSC - Adult	chr9	94785681	94785682	rs356140
chr1	85343382	85343383	MuSC - Adult	chr1	85343382	85343383	rs233074
chr16	88304501	88304502	MuSC - Adult	chr16	88304501	88304502	rs9925231
chr11	47434651	47434652	MuSC - Adult	chr11	47434651	47434652	rs4282946
chr11	47434675	47434676	MuSC - Adult	chr11	47434675	47434676	rs10742806
chr11	10322434	10322435	MuSC - Adult	chr11	10322434	10322435	rs61891770
chr17	45110749	45110750	MuSC - Adult	chr17	45110749	45110750	rs12948326
chr2	27707970	27707971	MuSC - Adult	chr2	27707970	27707971	rs4665385
chr6	44712878	44712879	MuSC - Adult	chr6	44712878	44712879	rs12205657
chr1	155185159	155185160	MuSC - Adult	chr1	155185159	155185160	rs4971101
chr9	127128583	127128584	MuSC - Adult	chr9	127128583	127128584	rs1281155
chr2	232331444	232331445	MuSC - Adult	chr2	232331444	232331445	rs116605191
chr1	56137529	56137530	MuSC - Adult	chr1	56137529	56137530	rs12132426
chr1	85330862	85330863	MuSC - Adult	chr1	85330862	85330863	rs233132
chr1	85330874	85330875	MuSC - Adult	chr1	85330874	85330875	rs233133
chr11	10387494	10387495	MuSC - Adult	chr11	10387494	10387495	rs6416051
chr2	171523271	171523272	MuSC - Adult	chr2	171523271	171523272	rs960749
chr2	171523426	171523427	MuSC - Adult	chr2	171523426	171523427	rs960748
chr17	1022524	1022525	MuSC - Adult	chr17	1022524	1022525	rs2663345
chr8	119427899	119427900	MuSC - Adult	chr8	119427899	119427900	rs3928531
chr5	177099234	177099235	MuSC - Adult	chr5	177099234	177099235	rs352941
chr5	177099269	177099270	MuSC - Adult	chr5	177099269	177099270	rs183041
chr1	155984293	155984294	MuSC - Adult	chr1	155984293	155984294	rs78716403
chr18	23118316	23118317	MuSC - Adult	chr18	23118316	23118317	rs4800146
chr9	134330014	134330015	MuSC - Adult	chr9	134330014	134330015	rs11793206
chr9	134330291	134330292	MuSC - Adult	chr9	134330291	134330292	rs872298
chr2	23720859	23720860	MuSC - Adult	chr2	23720859	23720860	rs13387530
chr2	23720994	23720995	MuSC - Adult	chr2	23720994	23720995	rs531948635
chr5	132258935	132258936	MuSC - Adult	chr5	132258935	132258936	rs71583465
chr2	24080836	24080837	MuSC - Adult	chr2	24080836	24080837	rs148103343
chr21	38297596	38297597	MuSC - Adult	chr21	38297596	38297597	rs2236607
chr15	48393978	48393979	MuSC - Adult	chr15	48393978	48393979	rs10519170
chr9	92610969	92610970	MuSC - Adult	chr9	92610969	92610970	rs9886781
chr5	132205670	132205671	MuSC - Adult	chr5	132205670	132205671	rs10075459
chr2	216804258	216804259	MuSC - Adult	chr2	216804258	216804259	rs11892032
chr8	48427971	48427972	MuSC - Adult	chr8	48427971	48427972	rs6471766
chr1	205793278	205793279	MuSC - Adult	chr1	205793278	205793279	rs823154
chr3	13558113	13558114	MuSC - Adult	chr3	13558113	13558114	rs9830360
chr3	13558378	13558379	MuSC - Adult	chr3	13558378	13558379	rs4684954
chr18	48992254	48992255	MuSC - Adult	chr18	48992254	48992255	rs357868
chr18	48992266	48992267	MuSC - Adult	chr18	48992266	48992267	rs11661507
chr18	48992520	48992521	MuSC - Adult	chr18	48992520	48992521	rs357870
chr1	41359469	41359470	MuSC - Adult	chr1	41359469	41359470	rs146649998
chr10	119422115	119422116	MuSC - Adult	chr10	119422115	119422116	rs4752306
chr16	88783346	88783347	MuSC - Adult	chr16	88783346	88783347	rs76327864
chr15	85501027	85501028	MuSC - Adult	chr15	85501027	85501028	rs11636027
chr1	91830665	91830666	MuSC - Adult	chr1	91830665	91830666	rs12726500
chr2	217248657	217248658	MuSC - Adult	chr2	217248657	217248658	rs56000151
chr22	38205224	38205225	MuSC - Adult	chr22	38205224	38205225	rs2267375
chr22	38205423	38205424	MuSC - Adult	chr22	38205423	38205424	rs55951234
chr1	109313684	109313685	MuSC - Adult	chr1	109313684	109313685	rs464218
chr1	109313762	109313763	MuSC - Adult	chr1	109313762	109313763	rs68028414
chr8	134481635	134481636	MuSC - Adult	chr8	134481635	134481636	rs73709607
chr15	85668173	85668174	MuSC - Adult	chr15	85668173	85668174	rs11638278
chr1	41327986	41327987	MuSC - Adult	chr1	41327986	41327987	rs1316274
chr1	91779115	91779116	MuSC - Adult	chr1	91779115	91779116	rs6604054
chr3	172082466	172082467	MuSC - Adult	chr3	172082466	172082467	rs4894803
chr3	172082544	172082545	MuSC - Adult	chr3	172082544	172082545	rs11422046
chr20	39941338	39941339	MuSC - Adult	chr20	39941338	39941339	rs2870132
chr2	46490604	46490605	MuSC - Adult	chr2	46490604	46490605	rs13030579
chr2	46490951	46490952	MuSC - Adult	chr2	46490951	46490952	rs12986653
chr9	127036230	127036231	MuSC - Adult	chr9	127036230	127036231	rs3936030
chr3	172272910	172272911	MuSC - Adult	chr3	172272910	172272911	rs772730082
chr8	119428576	119428577	MuSC - Adult	chr8	119428576	119428577	rs1461691
chr13	26465766	26465767	MuSC - Adult	chr13	26465766	26465767	rs1610366
chr15	85755217	85755218	MuSC - Adult	chr15	85755217	85755218	rs62025266
chr1	77514550	77514551	MuSC - Adult	chr1	77514550	77514551	rs12729914
chr10	70664696	70664697	MuSC - Adult	chr10	70664696	70664697	rs17528058
chr10	70664730	70664731	MuSC - Adult	chr10	70664730	70664731	rs72813289
chr10	70664793	70664794	MuSC - Adult	chr10	70664793	70664794	rs17528086
chr15	83991504	83991505	MuSC - Adult	chr15	83991504	83991505	rs2341
chr4	119206363	119206364	MuSC - Adult	chr4	119206363	119206364	rs573461720
chr4	119206363	119206364	MuSC - Adult	chr4	119206363	119206364	rs567304478
chr4	119206606	119206607	MuSC - Adult	chr4	119206606	119206607	rs1397610
chr7	46603941	46603942	MuSC - Adult	chr7	46603941	46603942	rs74995727
chr7	46604122	46604123	MuSC - Adult	chr7	46604122	46604123	rs11763117
chr12	123149496	123149497	MuSC - Adult	chr12	123149496	123149497	rs949142
chr8	48430762	48430763	MuSC - Adult	chr8	48430762	48430763	rs7830050
chr3	172208583	172208584	MuSC - Adult	chr3	172208583	172208584	rs4535251
chr3	172208901	172208902	MuSC - Adult	chr3	172208901	172208902	rs12492846
chr6	109503623	109503624	MuSC - Adult	chr6	109503623	109503624	rs13220915
chr12	46300856	46300857	MuSC - Adult	chr12	46300856	46300857	rs528842497
chr12	46300874	46300875	MuSC - Adult	chr12	46300874	46300875	rs2018424
chr7	2730287	2730288	MuSC - Adult	chr7	2730287	2730288	rs709282
chr21	38241314	38241315	MuSC - Adult	chr21	38241314	38241315	rs3838103
chr7	2760052	2760053	MuSC - Adult	chr7	2760052	2760053	rs208346
chr6	108656460	108656461	MuSC - Adult	chr6	108656460	108656461	rs9400239
chr13	26469760	26469761	MuSC - Adult	chr13	26469760	26469761	rs4427654
chr2	171522308	171522309	MuSC - Adult	chr2	171522308	171522309	rs868106
chr2	171522379	171522380	MuSC - Adult	chr2	171522379	171522380	rs2356782
chr1	183097119	183097120	MuSC - Adult	chr1	183097119	183097120	rs6424885
chr11	68384245	68384246	MuSC - Adult	chr11	68384245	68384246	rs587808
chr6	160306327	160306328	MuSC - Adult	chr6	160306327	160306328	rs418677
chr6	160306374	160306375	MuSC - Adult	chr6	160306374	160306375	rs435682
chr6	160306605	160306606	MuSC - Adult	chr6	160306605	160306606	rs600987
chr6	160306648	160306649	MuSC - Adult	chr6	160306648	160306649	rs600584
chr10	103181189	103181190	MuSC - Adult	chr10	103181189	103181190	rs79237883
chr10	103181350	103181351	MuSC - Adult	chr10	103181350	103181351	rs55689128
chr10	103181355	103181356	MuSC - Adult	chr10	103181355	103181356	rs35525740
chr14	60563218	60563219	MuSC - Adult	chr14	60563218	60563219	rs1955698
chr10	62759812	62759813	MuSC - Adult	chr10	62759812	62759813	rs773439982
chr1	183130566	183130567	MuSC - Adult	chr1	183130566	183130567	rs2296300
chr1	183130686	183130687	MuSC - Adult	chr1	183130686	183130687	rs6691755
chr12	123254329	123254330	MuSC - Adult	chr12	123254329	123254330	rs1568428
chr2	33132029	33132030	MuSC - Adult	chr2	33132029	33132030	rs116072427
chr20	36847232	36847233	MuSC - Adult	chr20	36847232	36847233	rs1275215
chr20	36847286	36847287	MuSC - Adult	chr20	36847286	36847287	rs1291095
chr20	36847439	36847440	MuSC - Adult	chr20	36847439	36847440	rs1275216
chr16	627020	627021	MuSC - Adult	chr16	627020	627021	rs34997977
chr8	48406644	48406645	MuSC - Adult	chr8	48406644	48406645	rs7816649
chr2	217403047	217403048	MuSC - Adult	chr2	217403047	217403048	rs60117390
chr1	56056898	56056899	MuSC - Adult	chr1	56056898	56056899	rs61772132
chr4	124035957	124035958	MuSC - Adult	chr4	124035957	124035958	rs10518426
chr16	86667259	86667260	MuSC - Adult	chr16	86667259	86667260	rs12918331
chr1	183071380	183071381	MuSC - Adult	chr1	183071380	183071381	rs753387787
chr4	143514870	143514871	MuSC - Adult	chr4	143514870	143514871	rs34359057
chr8	56511608	56511609	MuSC - Adult	chr8	56511608	56511609	rs2670027
chr8	56511738	56511739	MuSC - Adult	chr8	56511738	56511739	rs10604813
chr8	56511744	56511745	MuSC - Adult	chr8	56511744	56511745	rs35500854
chr8	56511779	56511780	MuSC - Adult	chr8	56511779	56511780	rs2670026
chr2	217437415	217437416	MuSC - Adult	chr2	217437415	217437416	rs2618147
chr2	217437494	217437495	MuSC - Adult	chr2	217437494	217437495	rs12617808
chr10	102627262	102627263	MuSC - Adult	chr10	102627262	102627263	rs12414407
chr11	69497220	69497221	MuSC - Adult	chr11	69497220	69497221	rs659058
chr11	69497221	69497222	MuSC - Adult	chr11	69497221	69497222	rs665172
chr11	69497439	69497440	MuSC - Adult	chr11	69497439	69497440	rs676742
chr11	69497477	69497478	MuSC - Adult	chr11	69497477	69497478	rs647340
chr17	45093054	45093055	MuSC - Adult	chr17	45093054	45093055	rs2239920
chr11	68845459	68845460	MuSC - Adult	chr11	68845459	68845460	rs2060982
chr11	10349087	10349088	MuSC - Adult	chr11	10349087	10349088	rs1580005
chr11	10349128	10349129	MuSC - Adult	chr11	10349128	10349129	rs1580006
chr11	10385760	10385761	MuSC - Adult	chr11	10385760	10385761	rs2923115
chr11	10385915	10385916	MuSC - Adult	chr11	10385915	10385916	rs2957679
chr14	75720939	75720940	MuSC - Adult	chr14	75720939	75720940	rs8017501
chr5	132497907	132497908	MuSC - Adult	chr5	132497907	132497908	rs736801
chr19	17108295	17108296	MuSC - Adult	chr19	17108295	17108296	rs7246865
chr7	140060740	140060741	MuSC - Adult	chr7	140060740	140060741	rs756142636
chr1	10517219	10517220	MuSC - Adult	chr1	10517219	10517220	rs5005737
chr3	12351626	12351627	MuSC - Adult	chr3	12351626	12351627	rs1801282
chr3	172041620	172041621	MuSC - Adult	chr3	172041620	172041621	rs11386443
chr7	93530376	93530377	MuSC - Adult	chr7	93530376	93530377	rs4141362
chr5	132385482	132385483	MuSC - Adult	chr5	132385482	132385483	rs274558
chr5	132385512	132385513	MuSC - Adult	chr5	132385512	132385513	rs274557
chr2	200306291	200306292	MuSC - Adult	chr2	200306291	200306292	rs3739121
chr2	200306484	200306485	MuSC - Adult	chr2	200306484	200306485	rs12614621
chr2	200306632	200306633	MuSC - Adult	chr2	200306632	200306633	rs12618057
chr18	23144364	23144365	MuSC - Adult	chr18	23144364	23144365	rs4800148
chr10	119442688	119442689	MuSC - Adult	chr10	119442688	119442689	rs10886485
chr12	93727499	93727500	MuSC - Adult	chr12	93727499	93727500	rs12817381
chr12	93727538	93727539	MuSC - Adult	chr12	93727538	93727539	rs12817549
chr12	93805737	93805738	MuSC - Adult	chr12	93805737	93805738	rs58899389
chr12	93805901	93805902	MuSC - Adult	chr12	93805901	93805902	rs76831614
chr5	173557111	173557112	MuSC - Adult	chr5	173557111	173557112	rs889014
chr9	94786681	94786682	MuSC - Adult	chr9	94786681	94786682	rs356138
chr15	66734228	66734229	MuSC - Adult	chr15	66734228	66734229	rs2469148
chr10	100891319	100891320	MuSC - Adult	chr10	100891319	100891320	rs1886274
chr3	157077679	157077680	MuSC - Adult	chr3	157077679	157077680	rs13322435
chr3	157077736	157077737	MuSC - Adult	chr3	157077736	157077737	rs9854955
chr15	85766678	85766679	MuSC - Adult	chr15	85766678	85766679	rs17639314
chr15	85766994	85766995	MuSC - Adult	chr15	85766994	85766995	rs571140993
chr7	92634036	92634037	MuSC - Adult	chr7	92634036	92634037	rs17688839
chr6	35727814	35727815	MuSC - Adult	chr6	35727814	35727815	rs28435135
chr14	60637818	60637819	MuSC - Adult	chr14	60637818	60637819	rs74921601
chr14	60638020	60638021	MuSC - Adult	chr14	60638020	60638021	rs8014133
chr2	33134498	33134499	MuSC - Adult	chr2	33134498	33134499	rs116713089
chr13	26475479	26475480	MuSC - Adult	chr13	26475479	26475480	rs61944841
chr7	25598338	25598339	MuSC - Adult	chr7	25598338	25598339	rs2813891
chr5	143243906	143243907	MuSC - Adult	chr5	143243906	143243907	rs258753
chr1	21262110	21262111	MuSC - Adult	chr1	21262110	21262111	rs212532
chr1	56176410	56176411	MuSC - Adult	chr1	56176410	56176411	rs778129
chr1	56176562	56176563	MuSC - Adult	chr1	56176562	56176563	rs778130
chr2	223214894	223214895	MuSC - Adult	chr2	223214894	223214895	rs66487148
chr8	128981317	128981318	MuSC - Adult	chr8	128981317	128981318	rs10956455
chr10	119441358	119441359	MuSC - Adult	chr10	119441358	119441359	rs10886483
chr10	119441442	119441443	MuSC - Adult	chr10	119441442	119441443	rs10886484
chr6	33702593	33702594	MuSC - Adult	chr6	33702593	33702594	rs7739505
chr6	33702629	33702630	MuSC - Adult	chr6	33702629	33702630	rs7759668
chr16	88784489	88784490	MuSC - Adult	chr16	88784489	88784490	rs113478686
chr2	171272166	171272167	MuSC - Adult	chr2	171272166	171272167	rs4668380
chr19	10716925	10716926	MuSC - Adult	chr19	10716925	10716926	rs6511710
chr19	10717143	10717144	MuSC - Adult	chr19	10717143	10717144	rs8108462
chr11	69443306	69443307	MuSC - Adult	chr11	69443306	69443307	rs7928827
chr14	92611043	92611044	MuSC - Adult	chr14	92611043	92611044	rs35031524
chr14	92611165	92611166	MuSC - Adult	chr14	92611165	92611166	rs34640073
chr14	92611266	92611267	MuSC - Adult	chr14	92611266	92611267	rs72699818
chr14	92611294	92611295	MuSC - Adult	chr14	92611294	92611295	rs71461979
chr1	36115452	36115453	MuSC - Adult	chr1	36115452	36115453	rs569405229
chr5	127885096	127885097	MuSC - Adult	chr5	127885096	127885097	rs151859
chr5	127885118	127885119	MuSC - Adult	chr5	127885118	127885119	rs34554412
chr5	127885138	127885139	MuSC - Adult	chr5	127885138	127885139	rs151858
chr10	103197070	103197071	MuSC - Adult	chr10	103197070	103197071	rs10786745
chr1	183040142	183040143	MuSC - Adult	chr1	183040142	183040143	rs10911205
chr2	15983945	15983946	MuSC - Adult	chr2	15983945	15983946	rs13036041
chr5	132194748	132194749	MuSC - Adult	chr5	132194748	132194749	rs2278398
chr8	48421760	48421761	MuSC - Adult	chr8	48421760	48421761	rs16936986
chr9	134331156	134331157	MuSC - Adult	chr9	134331156	134331157	rs869862
chr9	134331394	134331395	MuSC - Adult	chr9	134331394	134331395	rs10881576
chr9	134331540	134331541	MuSC - Adult	chr9	134331540	134331541	rs4917349
chr6	125746855	125746856	MuSC - Adult	chr6	125746855	125746856	rs980014
chr14	92657646	92657647	Myeloid cell - Old	chr14	92657646	92657647	rs12879040
chr14	92657669	92657670	Myeloid cell - Old	chr14	92657669	92657670	rs35676570
chr1	150611498	150611499	Myeloid cell - Old	chr1	150611498	150611499	rs200369604
chr19	54248358	54248359	Myeloid cell - Old	chr19	54248358	54248359	rs34756386
chr16	88701060	88701061	Myeloid cell - Old	chr16	88701060	88701061	rs4782425
chr14	75615321	75615322	Myeloid cell - Old	chr14	75615321	75615322	rs3784004
chr9	134372172	134372173	Myeloid cell - Old	chr9	134372172	134372173	rs56239054
chr9	134372196	134372197	Myeloid cell - Old	chr9	134372196	134372197	rs67022788
chr5	139664632	139664633	Myeloid cell - Old	chr5	139664632	139664633	rs6867299
chr17	81098211	81098212	Myeloid cell - Old	chr17	81098211	81098212	rs72634327
chr14	21071525	21071526	Myeloid cell - Old	chr14	21071525	21071526	rs4982404
chr14	21071903	21071904	Myeloid cell - Old	chr14	21071903	21071904	rs943991
chr9	134372866	134372867	Myeloid cell - Old	chr9	134372866	134372867	rs10453255
chr19	10780563	10780564	Myeloid cell - Old	chr19	10780563	10780564	rs2043332
chr20	48797766	48797767	Myeloid cell - Old	chr20	48797766	48797767	rs747786
chr4	26076535	26076536	Myeloid cell - Old	chr4	26076535	26076536	rs17630194
chr17	30728421	30728422	Myeloid cell - Old	chr17	30728421	30728422	rs28636673
chr9	134343881	134343882	Myeloid cell - Old	chr9	134343881	134343882	rs56272204
chr9	134343884	134343885	Myeloid cell - Old	chr9	134343884	134343885	rs11185654
chr7	150845427	150845428	Myeloid cell - Old	chr7	150845427	150845428	rs6977081
chr7	150845558	150845559	Myeloid cell - Old	chr7	150845558	150845559	rs6977381
chr7	150845623	150845624	Myeloid cell - Old	chr7	150845623	150845624	rs6977416
chr14	92650006	92650007	Myeloid cell - Old	chr14	92650006	92650007	rs72699870
chr20	36098574	36098575	Myeloid cell - Old	chr20	36098574	36098575	rs2590986
chr18	49055916	49055917	Myeloid cell - Old	chr18	49055916	49055917	rs16950294
chr18	49055954	49055955	Myeloid cell - Old	chr18	49055954	49055955	rs16950298
chr18	49055989	49055990	Myeloid cell - Old	chr18	49055989	49055990	rs16950303
chr15	85545199	85545200	Myeloid cell - Old	chr15	85545199	85545200	rs716401
chr3	56693857	56693858	Myeloid cell - Old	chr3	56693857	56693858	rs6445814
chr10	103197070	103197071	Myeloid cell - Old	chr10	103197070	103197071	rs10786745
chr17	63641672	63641673	Myeloid cell - Old	chr17	63641672	63641673	rs16947014
chr20	3340921	3340922	Myeloid cell - Old	chr20	3340921	3340922	rs6051761
chr1	150558904	150558905	Myeloid cell - Old	chr1	150558904	150558905	rs11204664
chr18	13137993	13137994	Myeloid cell - Old	chr18	13137993	13137994	rs482360
chr5	177128522	177128523	Myeloid cell - Old	chr5	177128522	177128523	rs12519145
chr20	48858444	48858445	Myeloid cell - Old	chr20	48858444	48858445	rs11907942
chr1	36323945	36323946	Myeloid cell - Old	chr1	36323945	36323946	rs12116935
chr19	19373199	19373200	Myeloid cell - Old	chr19	19373199	19373200	rs59148799
chr7	2772998	2772999	Myeloid cell - Old	chr7	2772998	2772999	rs35957220
chr16	15041997	15041998	Myeloid cell - Old	chr16	15041997	15041998	rs16966953
chr2	111920393	111920394	Myeloid cell - Old	chr2	111920393	111920394	rs867311
chr14	92652324	92652325	Myeloid cell - Old	chr14	92652324	92652325	rs3742716
chr2	218322644	218322645	Myeloid cell - Old	chr2	218322644	218322645	rs10203039
chr3	172201424	172201425	Myeloid cell - Old	chr3	172201424	172201425	rs4639001
chr12	102781392	102781393	Myeloid cell - Old	chr12	102781392	102781393	rs78812993
chr6	44779467	44779468	Myeloid cell - Old	chr6	44779467	44779468	rs911524
chr6	44779673	44779674	Myeloid cell - Old	chr6	44779673	44779674	rs9472360
chr2	218322880	218322881	Myeloid cell - Old	chr2	218322880	218322881	rs10193189
chr2	218322975	218322976	Myeloid cell - Old	chr2	218322975	218322976	rs1870123
chr2	218323017	218323018	Myeloid cell - Old	chr2	218323017	218323018	rs1870124
chr2	218323178	218323179	Myeloid cell - Old	chr2	218323178	218323179	rs1870125
chr16	89534394	89534395	Myeloid cell - Old	chr16	89534394	89534395	rs463181
chr14	24329818	24329819	Myeloid cell - Old	chr14	24329818	24329819	rs1109152
chr19	41420590	41420591	Myeloid cell - Old	chr19	41420590	41420591	rs11300069
chr19	41420885	41420886	Myeloid cell - Old	chr19	41420885	41420886	rs284648
chr2	218323854	218323855	Myeloid cell - Old	chr2	218323854	218323855	rs10194082
chr2	218324115	218324116	Myeloid cell - Old	chr2	218324115	218324116	rs1473901
chr2	218324165	218324166	Myeloid cell - Old	chr2	218324165	218324166	rs77029064
chr3	172062083	172062084	Myeloid cell - Old	chr3	172062083	172062084	rs6773362
chr1	26744305	26744306	Myeloid cell - Old	chr1	26744305	26744306	rs560455417
chr17	31321712	31321713	Myeloid cell - Old	chr17	31321712	31321713	rs5819926
chr17	31321714	31321715	Myeloid cell - Old	chr17	31321714	31321715	rs117578008
chr20	10488399	10488400	Myeloid cell - Old	chr20	10488399	10488400	rs681549
chr20	10488582	10488583	Myeloid cell - Old	chr20	10488582	10488583	rs640415
chr10	103181189	103181190	Myeloid cell - Old	chr10	103181189	103181190	rs79237883
chr10	103181350	103181351	Myeloid cell - Old	chr10	103181350	103181351	rs55689128
chr10	103181355	103181356	Myeloid cell - Old	chr10	103181355	103181356	rs35525740
chr6	34819156	34819157	Myeloid cell - Old	chr6	34819156	34819157	rs368944595
chr15	41291409	41291410	Myeloid cell - Old	chr15	41291409	41291410	rs142124890
chr10	62745688	62745689	Myeloid cell - Old	chr10	62745688	62745689	rs224065
chr15	38069818	38069819	Myeloid cell - Old	chr15	38069818	38069819	rs34633205
chr6	7242372	7242373	Myeloid cell - Old	chr6	7242372	7242373	rs11752007
chr10	62759812	62759813	Myeloid cell - Old	chr10	62759812	62759813	rs773439982
chr20	33667025	33667026	Myeloid cell - Old	chr20	33667025	33667026	rs7263119
chr19	10729525	10729526	Myeloid cell - Old	chr19	10729525	10729526	rs10404348
chr19	10729752	10729753	Myeloid cell - Old	chr19	10729752	10729753	rs34626880
chr7	2715480	2715481	Myeloid cell - Old	chr7	2715480	2715481	rs10257124
chr7	2715603	2715604	Myeloid cell - Old	chr7	2715603	2715604	rs7797295
chr7	2715738	2715739	Myeloid cell - Old	chr7	2715738	2715739	rs13438342
chr7	2715918	2715919	Myeloid cell - Old	chr7	2715918	2715919	rs770644092
chr20	36861937	36861938	Myeloid cell - Old	chr20	36861937	36861938	rs11699738
chr9	125259218	125259219	Myeloid cell - Old	chr9	125259218	125259219	rs3962622
chr8	119416207	119416208	Myeloid cell - Old	chr8	119416207	119416208	rs115372142
chr8	119416518	119416519	Myeloid cell - Old	chr8	119416518	119416519	rs56013326
chr4	1727620	1727621	Myeloid cell - Old	chr4	1727620	1727621	rs1793997
chr4	1727621	1727622	Myeloid cell - Old	chr4	1727621	1727622	rs2854908
chr4	1727698	1727699	Myeloid cell - Old	chr4	1727698	1727699	rs2592828
chr12	65925777	65925778	Myeloid cell - Old	chr12	65925777	65925778	rs35246909
chr14	24361644	24361645	Myeloid cell - Old	chr14	24361644	24361645	rs1950500
chr3	12187872	12187873	Myeloid cell - Old	chr3	12187872	12187873	rs34646613
chr10	119395452	119395453	Myeloid cell - Old	chr10	119395452	119395453	rs75416890
chr10	94403655	94403656	Myeloid cell - Old	chr10	94403655	94403656	rs150327271
chr15	85535884	85535885	Myeloid cell - Old	chr15	85535884	85535885	rs35343117
chr5	42837608	42837609	Myeloid cell - Old	chr5	42837608	42837609	rs35293842
chr7	150800408	150800409	Myeloid cell - Old	chr7	150800408	150800409	rs115946508
chr20	48832634	48832635	Myeloid cell - Old	chr20	48832634	48832635	rs6095323
chr12	12719550	12719551	Myeloid cell - Old	chr12	12719550	12719551	rs3093733
chr3	141483801	141483802	Myeloid cell - Old	chr3	141483801	141483802	rs145226744
chr3	141484140	141484141	Myeloid cell - Old	chr3	141484140	141484141	rs9856976
chr10	75528592	75528593	Myeloid cell - Old	chr10	75528592	75528593	rs2115913
chr10	75528893	75528894	Myeloid cell - Old	chr10	75528893	75528894	rs2115912
chr13	50334005	50334006	Myeloid cell - Old	chr13	50334005	50334006	rs1262865
chr13	50334066	50334067	Myeloid cell - Old	chr13	50334066	50334067	rs2580183
chr17	31314917	31314918	Myeloid cell - Old	chr17	31314917	31314918	rs7503922
chr12	93773232	93773233	Myeloid cell - Old	chr12	93773232	93773233	rs5020313
chr16	30166486	30166487	Myeloid cell - Old	chr16	30166486	30166487	rs7202714
chr2	171523271	171523272	Myeloid cell - Old	chr2	171523271	171523272	rs960749
chr2	171523426	171523427	Myeloid cell - Old	chr2	171523426	171523427	rs960748
chr7	2758660	2758661	Myeloid cell - Old	chr7	2758660	2758661	rs798494
chr20	37007920	37007921	Myeloid cell - Old	chr20	37007920	37007921	rs6093789
chr6	34315784	34315785	Myeloid cell - Old	chr6	34315784	34315785	rs56188036
chr6	34315999	34316000	Myeloid cell - Old	chr6	34315999	34316000	rs55779010
chr10	77836272	77836273	Myeloid cell - Old	chr10	77836272	77836273	rs11002310
chr2	55844974	55844975	Myeloid cell - Old	chr2	55844974	55844975	rs7591694
chr6	129508822	129508823	Myeloid cell - Old	chr6	129508822	129508823	rs2571572
chr9	125522099	125522100	Myeloid cell - Old	chr9	125522099	125522100	rs13301073
chr15	38069246	38069247	Myeloid cell - Old	chr15	38069246	38069247	rs16966213
chr20	3316251	3316252	Myeloid cell - Old	chr20	3316251	3316252	rs6051736
chr20	3316345	3316346	Myeloid cell - Old	chr20	3316345	3316346	rs6051737
chr20	3316494	3316495	Myeloid cell - Old	chr20	3316494	3316495	rs11087576
chr19	46784893	46784894	Myeloid cell - Old	chr19	46784893	46784894	rs8105903
chr14	21092593	21092594	Myeloid cell - Old	chr14	21092593	21092594	rs778786255
chr20	36990086	36990087	Myeloid cell - Old	chr20	36990086	36990087	rs62208157
chr13	78022602	78022603	Myeloid cell - Old	chr13	78022602	78022603	rs56403541
chr15	66716399	66716400	Myeloid cell - Old	chr15	66716399	66716400	rs2278604
chr16	4642032	4642033	Myeloid cell - Old	chr16	4642032	4642033	rs148771812
chr20	35491154	35491155	Myeloid cell - Old	chr20	35491154	35491155	rs41301827
chr20	36837254	36837255	Myeloid cell - Old	chr20	36837254	36837255	rs57648915
chr6	151507158	151507159	Myeloid cell - Old	chr6	151507158	151507159	rs79112354
chr3	141499112	141499113	Myeloid cell - Old	chr3	141499112	141499113	rs6808837
chr3	141499215	141499216	Myeloid cell - Old	chr3	141499215	141499216	rs10513140
chr17	63699178	63699179	Myeloid cell - Old	chr17	63699178	63699179	rs3817181
chr7	92634036	92634037	Myeloid cell - Old	chr7	92634036	92634037	rs17688839
chr1	2151283	2151284	Myeloid cell - Old	chr1	2151283	2151284	rs262667
chr1	2151734	2151735	Myeloid cell - Old	chr1	2151734	2151735	rs262665
chr1	2112353	2112354	Myeloid cell - Old	chr1	2112353	2112354	rs7546523
chr1	2112598	2112599	Myeloid cell - Old	chr1	2112598	2112599	rs925905
chr1	2112615	2112616	Myeloid cell - Old	chr1	2112615	2112616	rs925906
chr10	102511917	102511918	Myeloid cell - Old	chr10	102511917	102511918	rs1326193
chr20	50502094	50502095	Myeloid cell - Old	chr20	50502094	50502095	rs6020559
chr4	973543	973544	Myeloid cell - Old	chr4	973543	973544	rs113881148
chr6	151493879	151493880	Myeloid cell - Old	chr6	151493879	151493880	rs111655145
chr14	92657646	92657647	Myeloid cell - Adult	chr14	92657646	92657647	rs12879040
chr14	92657669	92657670	Myeloid cell - Adult	chr14	92657669	92657670	rs35676570
chr19	54248358	54248359	Myeloid cell - Adult	chr19	54248358	54248359	rs34756386
chr16	88701060	88701061	Myeloid cell - Adult	chr16	88701060	88701061	rs4782425
chr4	26076535	26076536	Myeloid cell - Adult	chr4	26076535	26076536	rs17630194
chr7	150845427	150845428	Myeloid cell - Adult	chr7	150845427	150845428	rs6977081
chr7	150845558	150845559	Myeloid cell - Adult	chr7	150845558	150845559	rs6977381
chr7	150845623	150845624	Myeloid cell - Adult	chr7	150845623	150845624	rs6977416
chr17	30728421	30728422	Myeloid cell - Adult	chr17	30728421	30728422	rs28636673
chr1	150611498	150611499	Myeloid cell - Adult	chr1	150611498	150611499	rs200369604
chr3	56693857	56693858	Myeloid cell - Adult	chr3	56693857	56693858	rs6445814
chr20	48797766	48797767	Myeloid cell - Adult	chr20	48797766	48797767	rs747786
chr17	63641672	63641673	Myeloid cell - Adult	chr17	63641672	63641673	rs16947014
chr20	3340921	3340922	Myeloid cell - Adult	chr20	3340921	3340922	rs6051761
chr20	36098574	36098575	Myeloid cell - Adult	chr20	36098574	36098575	rs2590986
chr14	75615321	75615322	Myeloid cell - Adult	chr14	75615321	75615322	rs3784004
chr15	51332142	51332143	Myeloid cell - Adult	chr15	51332142	51332143	rs1841128
chr15	38069246	38069247	Myeloid cell - Adult	chr15	38069246	38069247	rs16966213
chr6	34819156	34819157	Myeloid cell - Adult	chr6	34819156	34819157	rs368944595
chr1	41014192	41014193	Myeloid cell - Adult	chr1	41014192	41014193	rs11579483
chr1	26744305	26744306	Myeloid cell - Adult	chr1	26744305	26744306	rs560455417
chr19	10780563	10780564	Myeloid cell - Adult	chr19	10780563	10780564	rs2043332
chr14	21071525	21071526	Myeloid cell - Adult	chr14	21071525	21071526	rs4982404
chr14	21071903	21071904	Myeloid cell - Adult	chr14	21071903	21071904	rs943991
chr5	42837608	42837609	Myeloid cell - Adult	chr5	42837608	42837609	rs35293842
chr20	33667025	33667026	Myeloid cell - Adult	chr20	33667025	33667026	rs7263119
chr1	26290848	26290849	Myeloid cell - Adult	chr1	26290848	26290849	rs4659369
chr7	92634036	92634037	Myeloid cell - Adult	chr7	92634036	92634037	rs17688839
chr19	19373199	19373200	Myeloid cell - Adult	chr19	19373199	19373200	rs59148799
chr6	44779467	44779468	Myeloid cell - Adult	chr6	44779467	44779468	rs911524
chr6	44779673	44779674	Myeloid cell - Adult	chr6	44779673	44779674	rs9472360
chr20	48858444	48858445	Myeloid cell - Adult	chr20	48858444	48858445	rs11907942
chr15	38069818	38069819	Myeloid cell - Adult	chr15	38069818	38069819	rs34633205
chr19	41420590	41420591	Myeloid cell - Adult	chr19	41420590	41420591	rs11300069
chr19	41420885	41420886	Myeloid cell - Adult	chr19	41420885	41420886	rs284648
chr15	85545199	85545200	Myeloid cell - Adult	chr15	85545199	85545200	rs716401
chr1	219461038	219461039	Myeloid cell - Adult	chr1	219461038	219461039	rs12025220
chr1	219461211	219461212	Myeloid cell - Adult	chr1	219461211	219461212	rs12025282
chr3	172062083	172062084	Myeloid cell - Adult	chr3	172062083	172062084	rs6773362
chr16	15041997	15041998	Myeloid cell - Adult	chr16	15041997	15041998	rs16966953
chr13	50334005	50334006	Myeloid cell - Adult	chr13	50334005	50334006	rs1262865
chr13	50334066	50334067	Myeloid cell - Adult	chr13	50334066	50334067	rs2580183
chr12	102781392	102781393	Myeloid cell - Adult	chr12	102781392	102781393	rs78812993
chr15	85535884	85535885	Myeloid cell - Adult	chr15	85535884	85535885	rs35343117
chr11	61815236	61815237	Myeloid cell - Adult	chr11	61815236	61815237	rs174561
chr16	88783346	88783347	Myeloid cell - Adult	chr16	88783346	88783347	rs76327864
chr16	30166486	30166487	Myeloid cell - Adult	chr16	30166486	30166487	rs7202714
chr18	13137993	13137994	Myeloid cell - Adult	chr18	13137993	13137994	rs482360
chr2	111920393	111920394	Myeloid cell - Adult	chr2	111920393	111920394	rs867311
chr14	24329818	24329819	Myeloid cell - Adult	chr14	24329818	24329819	rs1109152
chr20	48832634	48832635	Myeloid cell - Adult	chr20	48832634	48832635	rs6095323
chr3	12187872	12187873	Myeloid cell - Adult	chr3	12187872	12187873	rs34646613
chr6	129508822	129508823	Myeloid cell - Adult	chr6	129508822	129508823	rs2571572
chr4	88803554	88803555	Myeloid cell - Adult	chr4	88803554	88803555	rs72614904
chr4	88803812	88803813	Myeloid cell - Adult	chr4	88803812	88803813	rs10012528
chr4	88803905	88803906	Myeloid cell - Adult	chr4	88803905	88803906	rs10012624
chr4	119336969	119336970	Myeloid cell - Adult	chr4	119336969	119336970	rs1814814
chr4	119337039	119337040	Myeloid cell - Adult	chr4	119337039	119337040	rs4422403
chr4	119337052	119337053	Myeloid cell - Adult	chr4	119337052	119337053	rs1814813
chr4	119337074	119337075	Myeloid cell - Adult	chr4	119337074	119337075	rs4434233
chr4	119337255	119337256	Myeloid cell - Adult	chr4	119337255	119337256	rs10023641
chr9	127049122	127049123	Myeloid cell - Adult	chr9	127049122	127049123	rs10987552
chr20	3371904	3371905	Myeloid cell - Adult	chr20	3371904	3371905	rs6051809
chr1	41003994	41003995	Myeloid cell - Adult	chr1	41003994	41003995	rs11209342
chr10	103181189	103181190	Myeloid cell - Adult	chr10	103181189	103181190	rs79237883
chr10	103181350	103181351	Myeloid cell - Adult	chr10	103181350	103181351	rs55689128
chr10	103181355	103181356	Myeloid cell - Adult	chr10	103181355	103181356	rs35525740
chr12	65925777	65925778	Myeloid cell - Adult	chr12	65925777	65925778	rs35246909
chr7	150753391	150753392	Myeloid cell - Adult	chr7	150753391	150753392	rs10237852
chr1	150793594	150793595	Myeloid cell - Adult	chr1	150793594	150793595	rs12725667
chr7	2715480	2715481	Myeloid cell - Adult	chr7	2715480	2715481	rs10257124
chr7	2715603	2715604	Myeloid cell - Adult	chr7	2715603	2715604	rs7797295
chr7	2715738	2715739	Myeloid cell - Adult	chr7	2715738	2715739	rs13438342
chr7	2715918	2715919	Myeloid cell - Adult	chr7	2715918	2715919	rs770644092
chr20	39941338	39941339	Myeloid cell - Adult	chr20	39941338	39941339	rs2870132
chr9	116695402	116695403	Myeloid cell - Adult	chr9	116695402	116695403	rs803934
chr9	116695741	116695742	Myeloid cell - Adult	chr9	116695741	116695742	rs803932
chr2	197443089	197443090	Myeloid cell - Adult	chr2	197443089	197443090	rs2564372
chr6	34315784	34315785	Myeloid cell - Adult	chr6	34315784	34315785	rs56188036
chr6	34315999	34316000	Myeloid cell - Adult	chr6	34315999	34316000	rs55779010
chr10	62745688	62745689	Myeloid cell - Adult	chr10	62745688	62745689	rs224065
chr13	49551146	49551147	Myeloid cell - Adult	chr13	49551146	49551147	rs61961360
chr13	49551151	49551152	Myeloid cell - Adult	chr13	49551151	49551152	rs61961361
chr20	32871756	32871757	Myeloid cell - Adult	chr20	32871756	32871757	rs13037833
chr5	56565768	56565769	Myeloid cell - Adult	chr5	56565768	56565769	rs9687832
chr5	56565774	56565775	Myeloid cell - Adult	chr5	56565774	56565775	rs9687833
chr5	56565959	56565960	Myeloid cell - Adult	chr5	56565959	56565960	rs9686661
chr5	56566067	56566068	Myeloid cell - Adult	chr5	56566067	56566068	rs9687846
chr17	69428647	69428648	Myeloid cell - Adult	chr17	69428647	69428648	rs817554
chr17	31321712	31321713	Myeloid cell - Adult	chr17	31321712	31321713	rs5819926
chr17	31321714	31321715	Myeloid cell - Adult	chr17	31321714	31321715	rs117578008
chr2	226423598	226423599	Myeloid cell - Adult	chr2	226423598	226423599	rs4569468
chr2	171523271	171523272	Myeloid cell - Adult	chr2	171523271	171523272	rs960749
chr2	171523426	171523427	Myeloid cell - Adult	chr2	171523426	171523427	rs960748
chr6	142327098	142327099	Myeloid cell - Adult	chr6	142327098	142327099	rs1891308
chr2	55844974	55844975	Myeloid cell - Adult	chr2	55844974	55844975	rs7591694
chr15	41291409	41291410	Myeloid cell - Adult	chr15	41291409	41291410	rs142124890
chr1	2112353	2112354	Myeloid cell - Adult	chr1	2112353	2112354	rs7546523
chr1	2112598	2112599	Myeloid cell - Adult	chr1	2112598	2112599	rs925905
chr1	2112615	2112616	Myeloid cell - Adult	chr1	2112615	2112616	rs925906
chr3	27509784	27509785	Myeloid cell - Adult	chr3	27509784	27509785	rs2029827
chr20	36990086	36990087	Myeloid cell - Adult	chr20	36990086	36990087	rs62208157
chr2	231412281	231412282	Myeloid cell - Adult	chr2	231412281	231412282	rs12999051
chr17	81098211	81098212	Myeloid cell - Adult	chr17	81098211	81098212	rs72634327
chr14	24361644	24361645	Myeloid cell - Adult	chr14	24361644	24361645	rs1950500
chr17	29722786	29722787	Myeloid cell - Adult	chr17	29722786	29722787	rs2617865
chr7	150800408	150800409	Myeloid cell - Adult	chr7	150800408	150800409	rs115946508
chr1	26122358	26122359	Myeloid cell - Adult	chr1	26122358	26122359	rs17356867
chr11	30434843	30434844	Myeloid cell - Adult	chr11	30434843	30434844	rs11031084
chr11	30434851	30434852	Myeloid cell - Adult	chr11	30434851	30434852	rs55740612
chr11	30434998	30434999	Myeloid cell - Adult	chr11	30434998	30434999	rs980561
chr11	30435270	30435271	Myeloid cell - Adult	chr11	30435270	30435271	rs980562
chr13	78022602	78022603	Myeloid cell - Adult	chr13	78022602	78022603	rs56403541
chr14	59871149	59871150	Myeloid cell - Adult	chr14	59871149	59871150	rs7144589
chr2	218261086	218261087	Myeloid cell - Adult	chr2	218261086	218261087	rs11554825
chr14	92665450	92665451	Myeloid cell - Adult	chr14	92665450	92665451	rs10047925
chr14	92652324	92652325	Myeloid cell - Adult	chr14	92652324	92652325	rs3742716
chr10	119407353	119407354	Myeloid cell - Adult	chr10	119407353	119407354	rs4751716
chr10	119407618	119407619	Myeloid cell - Adult	chr10	119407618	119407619	rs12220362
chr8	115589175	115589176	Myeloid cell - Adult	chr8	115589175	115589176	rs7357472
chr10	103197070	103197071	Myeloid cell - Adult	chr10	103197070	103197071	rs10786745
chr8	115576343	115576344	Myeloid cell - Adult	chr8	115576343	115576344	rs2049867
chr16	4679991	4679992	Myeloid cell - Adult	chr16	4679991	4679992	rs143068748
chr16	4680135	4680136	Myeloid cell - Adult	chr16	4680135	4680136	rs74529238
chr16	4680263	4680264	Myeloid cell - Adult	chr16	4680263	4680264	rs80021013
chr5	139664632	139664633	Myeloid cell - Adult	chr5	139664632	139664633	rs6867299
chr14	92650006	92650007	Myeloid cell - Adult	chr14	92650006	92650007	rs72699870
chr12	12700354	12700355	Myeloid cell - Adult	chr12	12700354	12700355	rs140318811
chr3	141483801	141483802	Myeloid cell - Adult	chr3	141483801	141483802	rs145226744
chr3	141484140	141484141	Myeloid cell - Adult	chr3	141484140	141484141	rs9856976
chr1	41104036	41104037	Myeloid cell - Adult	chr1	41104036	41104037	rs656917
chr15	66716399	66716400	Myeloid cell - Adult	chr15	66716399	66716400	rs2278604
chr15	73982607	73982608	Myeloid cell - Adult	chr15	73982607	73982608	rs7174985
chr6	151507158	151507159	Myeloid cell - Adult	chr6	151507158	151507159	rs79112354
chr6	34236116	34236117	Myeloid cell - Adult	chr6	34236116	34236117	rs115177000
chr10	94403655	94403656	Myeloid cell - Adult	chr10	94403655	94403656	rs150327271
chr16	89534394	89534395	Myeloid cell - Adult	chr16	89534394	89534395	rs463181
chr9	134340689	134340690	Myeloid cell - Adult	chr9	134340689	134340690	rs10881578
chr12	46300856	46300857	Myeloid cell - Adult	chr12	46300856	46300857	rs528842497
chr12	46300874	46300875	Myeloid cell - Adult	chr12	46300874	46300875	rs2018424
chr6	45049491	45049492	Myeloid cell - Adult	chr6	45049491	45049492	rs6924185
chr12	12719550	12719551	Myeloid cell - Adult	chr12	12719550	12719551	rs3093733
chr14	92609479	92609480	Myeloid cell - Adult	chr14	92609479	92609480	rs12432064
chr14	92648442	92648443	Myeloid cell - Adult	chr14	92648442	92648443	rs72699866
chr2	111908519	111908520	Myeloid cell - Adult	chr2	111908519	111908520	rs55728465
chr2	171522308	171522309	Myeloid cell - Adult	chr2	171522308	171522309	rs868106
chr2	171522379	171522380	Myeloid cell - Adult	chr2	171522379	171522380	rs2356782
chr4	86586176	86586177	Myeloid cell - Adult	chr4	86586176	86586177	rs79813773
chr6	45419758	45419759	Myeloid cell - Adult	chr6	45419758	45419759	rs12197755
chr1	150765721	150765722	Myeloid cell - Adult	chr1	150765721	150765722	rs1136774
chr1	150766120	150766121	Myeloid cell - Adult	chr1	150766120	150766121	rs72704620
chr5	177128522	177128523	Myeloid cell - Adult	chr5	177128522	177128523	rs12519145
chr6	35297641	35297642	Myeloid cell - Adult	chr6	35297641	35297642	rs4711414
chr10	75528592	75528593	Myeloid cell - Adult	chr10	75528592	75528593	rs2115913
chr10	75528893	75528894	Myeloid cell - Adult	chr10	75528893	75528894	rs2115912
chr14	24314208	24314209	Myeloid cell - Adult	chr14	24314208	24314209	rs2224122
chr1	21262110	21262111	Pericyte - Old	chr1	21262110	21262111	rs212532
chr11	70111614	70111615	Pericyte - Old	chr11	70111614	70111615	rs11234403
chr14	24366567	24366568	Pericyte - Old	chr14	24366567	24366568	rs57534419
chr14	24366653	24366654	Pericyte - Old	chr14	24366653	24366654	rs2332326
chr9	92610969	92610970	Pericyte - Old	chr9	92610969	92610970	rs9886781
chr10	70653483	70653484	Pericyte - Old	chr10	70653483	70653484	rs72813269
chr10	70653619	70653620	Pericyte - Old	chr10	70653619	70653620	rs681286
chr2	24855122	24855123	Pericyte - Old	chr2	24855122	24855123	rs6760328
chr11	70112048	70112049	Pericyte - Old	chr11	70112048	70112049	rs4980767
chr10	119409851	119409852	Pericyte - Old	chr10	119409851	119409852	rs10787966
chr2	218259499	218259500	Pericyte - Old	chr2	218259499	218259500	rs3731859
chr10	119421655	119421656	Pericyte - Old	chr10	119421655	119421656	rs7076813
chr10	119421766	119421767	Pericyte - Old	chr10	119421766	119421767	rs10886478
chr17	30920697	30920698	Pericyte - Old	chr17	30920697	30920698	rs3760318
chr20	37332574	37332575	Pericyte - Old	chr20	37332574	37332575	rs150690371
chr16	86060198	86060199	Pericyte - Old	chr16	86060198	86060199	rs7206123
chr15	73982607	73982608	Pericyte - Old	chr15	73982607	73982608	rs7174985
chr11	30479263	30479264	Pericyte - Old	chr11	30479263	30479264	rs4367923
chr17	61417213	61417214	Pericyte - Old	chr17	61417213	61417214	rs882367
chr20	35152112	35152113	Pericyte - Old	chr20	35152112	35152113	rs141091409
chr2	217223665	217223666	Pericyte - Old	chr2	217223665	217223666	rs3856477
chr2	216741202	216741203	Pericyte - Old	chr2	216741202	216741203	rs1861631
chr7	140533690	140533691	Pericyte - Old	chr7	140533690	140533691	rs10254654
chr7	140533785	140533786	Pericyte - Old	chr7	140533785	140533786	rs10254777
chr20	36847232	36847233	Pericyte - Old	chr20	36847232	36847233	rs1275215
chr20	36847286	36847287	Pericyte - Old	chr20	36847286	36847287	rs1291095
chr20	36847439	36847440	Pericyte - Old	chr20	36847439	36847440	rs1275216
chr2	33340156	33340157	Pericyte - Old	chr2	33340156	33340157	rs7558136
chr17	61412532	61412533	Pericyte - Old	chr17	61412532	61412533	rs9907379
chr20	36152304	36152305	Pericyte - Old	chr20	36152304	36152305	rs6060826
chr7	150971426	150971427	Pericyte - Old	chr7	150971426	150971427	rs4725984
chr17	42526354	42526355	Pericyte - Old	chr17	42526354	42526355	rs8064765
chr16	1528251	1528252	Pericyte - Old	chr16	1528251	1528252	rs68112448
chr16	1528303	1528304	Pericyte - Old	chr16	1528303	1528304	rs147916170
chr14	24368131	24368132	Pericyte - Old	chr14	24368131	24368132	rs3215609
chr8	13514611	13514612	Pericyte - Old	chr8	13514611	13514612	rs76364830
chr15	95626960	95626961	Pericyte - Old	chr15	95626960	95626961	rs11854566
chr15	95627250	95627251	Pericyte - Old	chr15	95627250	95627251	rs10520794
chr11	68659189	68659190	Pericyte - Old	chr11	68659189	68659190	rs7944445
chr2	47070062	47070063	Pericyte - Old	chr2	47070062	47070063	rs11428444
chr8	48619985	48619986	Pericyte - Old	chr8	48619985	48619986	rs2291225
chr1	36323945	36323946	Pericyte - Old	chr1	36323945	36323946	rs12116935
chr20	35617467	35617468	Pericyte - Old	chr20	35617467	35617468	rs3841688
chr16	86384284	86384285	Pericyte - Old	chr16	86384284	86384285	rs4843367
chr16	86384470	86384471	Pericyte - Old	chr16	86384470	86384471	rs4843368
chr5	142426497	142426498	Pericyte - Old	chr5	142426497	142426498	rs4912848
chr5	171446072	171446073	Pericyte - Old	chr5	171446072	171446073	rs68176291
chr20	10636508	10636509	Pericyte - Old	chr20	10636508	10636509	rs2423508
chr20	10636512	10636513	Pericyte - Old	chr20	10636512	10636513	rs34054974
chr10	102628792	102628793	Pericyte - Old	chr10	102628792	102628793	rs12357172
chr17	7549225	7549226	Pericyte - Old	chr17	7549225	7549226	rs77711855
chr12	123928944	123928945	Pericyte - Old	chr12	123928944	123928945	rs9971695
chr16	1533633	1533634	Pericyte - Old	chr16	1533633	1533634	rs8048206
chr2	47056418	47056419	Pericyte - Old	chr2	47056418	47056419	rs2436772
chr2	47056762	47056763	Pericyte - Old	chr2	47056762	47056763	rs2436771
chr2	47056763	47056764	Pericyte - Old	chr2	47056763	47056764	rs2436770
chr3	129314893	129314894	Pericyte - Old	chr3	129314893	129314894	rs4853
chr3	129315014	129315015	Pericyte - Old	chr3	129315014	129315015	rs4809
chr11	68256274	68256275	Pericyte - Old	chr11	68256274	68256275	rs67976715
chr10	119441358	119441359	Pericyte - Old	chr10	119441358	119441359	rs10886483
chr10	119441442	119441443	Pericyte - Old	chr10	119441442	119441443	rs10886484
chr5	132497907	132497908	Pericyte - Old	chr5	132497907	132497908	rs736801
chr3	129314033	129314034	Pericyte - Old	chr3	129314033	129314034	rs7623849
chr15	74044292	74044293	Pericyte - Old	chr15	74044292	74044293	rs5742915
chr10	119422115	119422116	Pericyte - Old	chr10	119422115	119422116	rs4752306
chr6	145964068	145964069	Pericyte - Old	chr6	145964068	145964069	rs10223507
chr6	145964069	145964070	Pericyte - Old	chr6	145964069	145964070	rs10223508
chr16	29899404	29899405	Pericyte - Old	chr16	29899404	29899405	rs7498372
chr16	88779523	88779524	Pericyte - Old	chr16	88779523	88779524	rs73251038
chr8	134714267	134714268	Pericyte - Old	chr8	134714267	134714268	rs56277619
chr2	24898984	24898985	Pericyte - Old	chr2	24898984	24898985	rs12713419
chr9	92635136	92635137	Pericyte - Old	chr9	92635136	92635137	rs1111047
chr19	55494536	55494537	Pericyte - Old	chr19	55494536	55494537	rs73057193
chr8	48430762	48430763	Pericyte - Old	chr8	48430762	48430763	rs7830050
chr10	119412131	119412132	Pericyte - Old	chr10	119412131	119412132	rs11198911
chr10	119412240	119412241	Pericyte - Old	chr10	119412240	119412241	rs4752301
chr15	75570552	75570553	Pericyte - Old	chr15	75570552	75570553	rs8036884
chr21	38315166	38315167	Pericyte - Old	chr21	38315166	38315167	rs2836302
chr17	42682613	42682614	Pericyte - Old	chr17	42682613	42682614	rs12947031
chr10	70664696	70664697	Pericyte - Old	chr10	70664696	70664697	rs17528058
chr10	70664730	70664731	Pericyte - Old	chr10	70664730	70664731	rs72813289
chr10	70664793	70664794	Pericyte - Old	chr10	70664793	70664794	rs17528086
chr16	86667259	86667260	Pericyte - Old	chr16	86667259	86667260	rs12918331
chr7	2818242	2818243	Pericyte - Old	chr7	2818242	2818243	rs960273
chr6	35498009	35498010	Pericyte - Old	chr6	35498009	35498010	rs1051952
chr12	46300856	46300857	Pericyte - Old	chr12	46300856	46300857	rs528842497
chr12	46300874	46300875	Pericyte - Old	chr12	46300874	46300875	rs2018424
chr11	69011183	69011184	Pericyte - Old	chr11	69011183	69011184	rs12792323
chr5	142399963	142399964	Pericyte - Old	chr5	142399963	142399964	rs7716114
chr10	34711918	34711919	Pericyte - Old	chr10	34711918	34711919	rs12264807
chr15	85668173	85668174	Pericyte - Old	chr15	85668173	85668174	rs11638278
chr13	26465766	26465767	Pericyte - Old	chr13	26465766	26465767	rs1610366
chr19	19395283	19395284	Pericyte - Old	chr19	19395283	19395284	rs56241616
chr3	157077679	157077680	Pericyte - Old	chr3	157077679	157077680	rs13322435
chr3	157077736	157077737	Pericyte - Old	chr3	157077736	157077737	rs9854955
chr11	70109388	70109389	Pericyte - Old	chr11	70109388	70109389	rs7119316
chr12	20415018	20415019	Pericyte - Old	chr12	20415018	20415019	rs35087882
chr12	20415326	20415327	Pericyte - Old	chr12	20415326	20415327	rs10732533
chr12	20415401	20415402	Pericyte - Old	chr12	20415401	20415402	12:20568335:C:CTTATTTAT
chr7	150965069	150965070	Pericyte - Old	chr7	150965069	150965070	rs557975256
chr22	30196498	30196499	Pericyte - Old	chr22	30196498	30196499	rs713875
chr1	219121093	219121094	Pericyte - Old	chr1	219121093	219121094	rs10863428
chr7	2873445	2873446	Pericyte - Old	chr7	2873445	2873446	rs1182142
chr20	36845806	36845807	Pericyte - Old	chr20	36845806	36845807	rs1146253
chr10	68594817	68594818	Pericyte - Old	chr10	68594817	68594818	rs949693
chr15	45346312	45346313	Pericyte - Old	chr15	45346312	45346313	rs369407987
chr15	45346449	45346450	Pericyte - Old	chr15	45346449	45346450	rs4775907
chr5	132294079	132294080	Pericyte - Old	chr5	132294079	132294080	rs460089
chr5	132294369	132294370	Pericyte - Old	chr5	132294369	132294370	rs460271
chr11	68658641	68658642	Pericyte - Old	chr11	68658641	68658642	rs368598910
chr8	38411996	38411997	Pericyte - Old	chr8	38411996	38411997	rs13317
chr7	150788571	150788572	Pericyte - Old	chr7	150788571	150788572	rs9640283
chr9	92528766	92528767	Pericyte - Old	chr9	92528766	92528767	rs57828721
chr1	21262110	21262111	Pericyte - Adult	chr1	21262110	21262111	rs212532
chr11	70112048	70112049	Pericyte - Adult	chr11	70112048	70112049	rs4980767
chr11	70111614	70111615	Pericyte - Adult	chr11	70111614	70111615	rs11234403
chr2	24855122	24855123	Pericyte - Adult	chr2	24855122	24855123	rs6760328
chr10	119409851	119409852	Pericyte - Adult	chr10	119409851	119409852	rs10787966
chr9	92610969	92610970	Pericyte - Adult	chr9	92610969	92610970	rs9886781
chr10	70653483	70653484	Pericyte - Adult	chr10	70653483	70653484	rs72813269
chr10	70653619	70653620	Pericyte - Adult	chr10	70653619	70653620	rs681286
chr20	36152304	36152305	Pericyte - Adult	chr20	36152304	36152305	rs6060826
chr10	119421655	119421656	Pericyte - Adult	chr10	119421655	119421656	rs7076813
chr10	119421766	119421767	Pericyte - Adult	chr10	119421766	119421767	rs10886478
chr10	119441358	119441359	Pericyte - Adult	chr10	119441358	119441359	rs10886483
chr10	119441442	119441443	Pericyte - Adult	chr10	119441442	119441443	rs10886484
chr11	30479263	30479264	Pericyte - Adult	chr11	30479263	30479264	rs4367923
chr16	86667259	86667260	Pericyte - Adult	chr16	86667259	86667260	rs12918331
chr14	24366567	24366568	Pericyte - Adult	chr14	24366567	24366568	rs57534419
chr14	24366653	24366654	Pericyte - Adult	chr14	24366653	24366654	rs2332326
chr16	86060198	86060199	Pericyte - Adult	chr16	86060198	86060199	rs7206123
chr20	36847232	36847233	Pericyte - Adult	chr20	36847232	36847233	rs1275215
chr20	36847286	36847287	Pericyte - Adult	chr20	36847286	36847287	rs1291095
chr20	36847439	36847440	Pericyte - Adult	chr20	36847439	36847440	rs1275216
chr2	47070062	47070063	Pericyte - Adult	chr2	47070062	47070063	rs11428444
chr7	140533690	140533691	Pericyte - Adult	chr7	140533690	140533691	rs10254654
chr7	140533785	140533786	Pericyte - Adult	chr7	140533785	140533786	rs10254777
chr13	26465766	26465767	Pericyte - Adult	chr13	26465766	26465767	rs1610366
chr2	24898984	24898985	Pericyte - Adult	chr2	24898984	24898985	rs12713419
chr20	37332574	37332575	Pericyte - Adult	chr20	37332574	37332575	rs150690371
chr5	142426497	142426498	Pericyte - Adult	chr5	142426497	142426498	rs4912848
chr19	19395283	19395284	Pericyte - Adult	chr19	19395283	19395284	rs56241616
chr9	92528766	92528767	Pericyte - Adult	chr9	92528766	92528767	rs57828721
chr8	128177330	128177331	Pericyte - Adult	chr8	128177330	128177331	rs35135218
chr6	34301774	34301775	Pericyte - Adult	chr6	34301774	34301775	rs76704599
chr6	34301830	34301831	Pericyte - Adult	chr6	34301830	34301831	rs80221619
chr20	36845806	36845807	Pericyte - Adult	chr20	36845806	36845807	rs1146253
chr16	1533633	1533634	Pericyte - Adult	chr16	1533633	1533634	rs8048206
chr2	216741202	216741203	Pericyte - Adult	chr2	216741202	216741203	rs1861631
chr15	95626960	95626961	Pericyte - Adult	chr15	95626960	95626961	rs11854566
chr15	95627250	95627251	Pericyte - Adult	chr15	95627250	95627251	rs10520794
chr1	109299037	109299038	Pericyte - Adult	chr1	109299037	109299038	rs681242
chr1	109299040	109299041	Pericyte - Adult	chr1	109299040	109299041	rs585545
chr20	35152112	35152113	Pericyte - Adult	chr20	35152112	35152113	rs141091409
chr8	48619985	48619986	Pericyte - Adult	chr8	48619985	48619986	rs2291225
chr1	219121093	219121094	Pericyte - Adult	chr1	219121093	219121094	rs10863428
chr15	45346312	45346313	Pericyte - Adult	chr15	45346312	45346313	rs369407987
chr15	45346449	45346450	Pericyte - Adult	chr15	45346449	45346450	rs4775907
chr11	68256274	68256275	Pericyte - Adult	chr11	68256274	68256275	rs67976715
chr8	128153446	128153447	Pericyte - Adult	chr8	128153446	128153447	rs12675643
chr8	48430762	48430763	Pericyte - Adult	chr8	48430762	48430763	rs7830050
chr7	46603941	46603942	Pericyte - Adult	chr7	46603941	46603942	rs74995727
chr7	46604122	46604123	Pericyte - Adult	chr7	46604122	46604123	rs11763117
chr7	2762888	2762889	Pericyte - Adult	chr7	2762888	2762889	rs798488
chr8	13514611	13514612	Pericyte - Adult	chr8	13514611	13514612	rs76364830
chr5	142399963	142399964	Pericyte - Adult	chr5	142399963	142399964	rs7716114
chr1	201938746	201938747	Pericyte - Adult	chr1	201938746	201938747	rs2820299
chr16	1528251	1528252	Pericyte - Adult	chr16	1528251	1528252	rs68112448
chr16	1528303	1528304	Pericyte - Adult	chr16	1528303	1528304	rs147916170
chr5	42552329	42552330	Pericyte - Adult	chr5	42552329	42552330	rs4395642
chr20	36861937	36861938	Pericyte - Adult	chr20	36861937	36861938	rs11699738
chr2	218259499	218259500	Pericyte - Adult	chr2	218259499	218259500	rs3731859
chr6	44855990	44855991	Pericyte - Adult	chr6	44855990	44855991	rs3799973
chr15	73982607	73982608	Pericyte - Adult	chr15	73982607	73982608	rs7174985
chr1	207853394	207853395	Pericyte - Adult	chr1	207853394	207853395	rs7532674
chr3	157077679	157077680	Pericyte - Adult	chr3	157077679	157077680	rs13322435
chr3	157077736	157077737	Pericyte - Adult	chr3	157077736	157077737	rs9854955
chr20	33667025	33667026	Pericyte - Adult	chr20	33667025	33667026	rs7263119
chr17	61417213	61417214	Pericyte - Adult	chr17	61417213	61417214	rs882367
chr17	30920697	30920698	Pericyte - Adult	chr17	30920697	30920698	rs3760318
chr10	102628792	102628793	Pericyte - Adult	chr10	102628792	102628793	rs12357172
chr6	35498009	35498010	Pericyte - Adult	chr6	35498009	35498010	rs1051952
chr15	75570552	75570553	Pericyte - Adult	chr15	75570552	75570553	rs8036884
chr12	123928944	123928945	Pericyte - Adult	chr12	123928944	123928945	rs9971695
chr1	219126463	219126464	Pericyte - Adult	chr1	219126463	219126464	rs71301088
chr7	46292114	46292115	Pericyte - Adult	chr7	46292114	46292115	rs1966956
chr11	10109723	10109724	Pericyte - Adult	chr11	10109723	10109724	rs16907460
chr7	150971426	150971427	Pericyte - Adult	chr7	150971426	150971427	rs4725984
chr3	129314033	129314034	Pericyte - Adult	chr3	129314033	129314034	rs7623849
chr7	150965069	150965070	Pericyte - Adult	chr7	150965069	150965070	rs557975256
chr3	38449953	38449954	Pericyte - Adult	chr3	38449953	38449954	rs13079757
chr10	102775388	102775389	Pericyte - Adult	chr10	102775388	102775389	rs2486757
chr1	19427640	19427641	Pericyte - Adult	chr1	19427640	19427641	rs11385098
chr2	217223665	217223666	Pericyte - Adult	chr2	217223665	217223666	rs3856477
chr16	3965312	3965313	Pericyte - Adult	chr16	3965312	3965313	rs1045476
chr16	3965315	3965316	Pericyte - Adult	chr16	3965315	3965316	rs1045475
chr2	177295744	177295745	Pericyte - Adult	chr2	177295744	177295745	rs2602527
chr3	129314893	129314894	Pericyte - Adult	chr3	129314893	129314894	rs4853
chr3	129315014	129315015	Pericyte - Adult	chr3	129315014	129315015	rs4809
chr3	172082466	172082467	Pericyte - Adult	chr3	172082466	172082467	rs4894803
chr3	172082544	172082545	Pericyte - Adult	chr3	172082544	172082545	rs11422046
chr6	145964068	145964069	Pericyte - Adult	chr6	145964068	145964069	rs10223507
chr6	145964069	145964070	Pericyte - Adult	chr6	145964069	145964070	rs10223508
chr21	38315166	38315167	Pericyte - Adult	chr21	38315166	38315167	rs2836302
chr12	46300856	46300857	Pericyte - Adult	chr12	46300856	46300857	rs528842497
chr12	46300874	46300875	Pericyte - Adult	chr12	46300874	46300875	rs2018424
chr5	171446072	171446073	Pericyte - Adult	chr5	171446072	171446073	rs68176291
chr17	61406405	61406406	Pericyte - Adult	chr17	61406405	61406406	rs8068318
chr17	61406752	61406753	Pericyte - Adult	chr17	61406752	61406753	rs7215858
chr10	68594817	68594818	Pericyte - Adult	chr10	68594817	68594818	rs949693
chr20	10636508	10636509	Pericyte - Adult	chr20	10636508	10636509	rs2423508
chr20	10636512	10636513	Pericyte - Adult	chr20	10636512	10636513	rs34054974
chr1	183044537	183044538	Pericyte - Adult	chr1	183044537	183044538	rs4366285
chr16	1532869	1532870	Pericyte - Adult	chr16	1532869	1532870	rs67832788
chr13	77981732	77981733	Pericyte - Adult	chr13	77981732	77981733	rs73233116
chr14	24368131	24368132	Pericyte - Adult	chr14	24368131	24368132	rs3215609
chr2	23663279	23663280	Pericyte - Adult	chr2	23663279	23663280	rs1862901
chr13	77873238	77873239	Pericyte - Adult	chr13	77873238	77873239	rs1924930
chr13	77873239	77873240	Pericyte - Adult	chr13	77873239	77873240	rs1924929
chr5	127910540	127910541	Pericyte - Adult	chr5	127910540	127910541	rs245157
chr8	122969859	122969860	Pericyte - Adult	chr8	122969859	122969860	rs6470127
chr1	36323945	36323946	Pericyte - Adult	chr1	36323945	36323946	rs12116935
chr18	13137993	13137994	Pericyte - Adult	chr18	13137993	13137994	rs482360
chr16	29899404	29899405	Pericyte - Adult	chr16	29899404	29899405	rs7498372
chr15	85668173	85668174	Pericyte - Adult	chr15	85668173	85668174	rs11638278
chr12	54003187	54003188	Pericyte - Adult	chr12	54003187	54003188	rs1867297
chr14	75960380	75960381	Pericyte - Adult	chr14	75960380	75960381	rs3917211
chr5	142398921	142398922	Pericyte - Adult	chr5	142398921	142398922	rs13354093
chr11	61815236	61815237	Pericyte - Adult	chr11	61815236	61815237	rs174561
chr16	88779523	88779524	Pericyte - Adult	chr16	88779523	88779524	rs73251038
chr13	50585231	50585232	Pericyte - Adult	chr13	50585231	50585232	rs1239701
chr3	27486241	27486242	Pericyte - Adult	chr3	27486241	27486242	rs2003886
chr15	85494762	85494763	Pericyte - Adult	chr15	85494762	85494763	rs900573
chr20	35617467	35617468	Pericyte - Adult	chr20	35617467	35617468	rs3841688
chr10	119422115	119422116	Pericyte - Adult	chr10	119422115	119422116	rs4752306
chr17	61412532	61412533	Pericyte - Adult	chr17	61412532	61412533	rs9907379
chr2	33340156	33340157	Pericyte - Adult	chr2	33340156	33340157	rs7558136
chr1	91845109	91845110	Pericyte - Adult	chr1	91845109	91845110	rs7555476
chr1	91845133	91845134	Pericyte - Adult	chr1	91845133	91845134	rs7555548
chr20	36094942	36094943	Pericyte - Adult	chr20	36094942	36094943	rs6060794
chr15	74044292	74044293	Pericyte - Adult	chr15	74044292	74044293	rs5742915
chr19	55494536	55494537	Pericyte - Adult	chr19	55494536	55494537	rs73057193
chr10	119407353	119407354	Pericyte - Adult	chr10	119407353	119407354	rs4751716
chr10	119407618	119407619	Pericyte - Adult	chr10	119407618	119407619	rs12220362
chr10	34809087	34809088	Pericyte - Adult	chr10	34809087	34809088	rs7342018
chr12	65586044	65586045	Pericyte - Adult	chr12	65586044	65586045	rs10784478
chr13	50578475	50578476	Pericyte - Adult	chr13	50578475	50578476	rs1239704
chr4	88831125	88831126	Pericyte - Adult	chr4	88831125	88831126	rs57400569
chr15	41792131	41792132	Pericyte - Adult	chr15	41792131	41792132	rs74841302
chr11	61829161	61829162	Pericyte - Adult	chr11	61829161	61829162	rs99780
chr20	3247777	3247778	Pericyte - Adult	chr20	3247777	3247778	rs4611719
chr10	94293482	94293483	Pericyte - Adult	chr10	94293482	94293483	rs3740365
chr7	2796385	2796386	Pericyte - Adult	chr7	2796385	2796386	rs757786
chr7	2796721	2796722	Pericyte - Adult	chr7	2796721	2796722	rs757787
chr8	38411996	38411997	Pericyte - Adult	chr8	38411996	38411997	rs13317
chr20	35208389	35208390	Pericyte - Adult	chr20	35208389	35208390	rs17092456
chr11	10101230	10101231	Pericyte - Adult	chr11	10101230	10101231	rs10128601
chr5	127941882	127941883	Pericyte - Adult	chr5	127941882	127941883	rs2018829
chr16	86664425	86664426	Pericyte - Adult	chr16	86664425	86664426	rs12446277
chr7	2873445	2873446	Pericyte - Adult	chr7	2873445	2873446	rs1182142
chr2	24877869	24877870	Pericyte - Adult	chr2	24877869	24877870	rs10865315
chr11	70134470	70134471	Pericyte - Adult	chr11	70134470	70134471	rs2509179
chr16	86384284	86384285	Pericyte - Adult	chr16	86384284	86384285	rs4843367
chr16	86384470	86384471	Pericyte - Adult	chr16	86384470	86384471	rs4843368
chr4	124035957	124035958	Pericyte - Adult	chr4	124035957	124035958	rs10518426
chr12	12725831	12725832	Pericyte - Adult	chr12	12725831	12725832	rs66561220
chr13	77918721	77918722	Pericyte - Adult	chr13	77918721	77918722	rs12716722
chr2	47056418	47056419	Pericyte - Adult	chr2	47056418	47056419	rs2436772
chr2	47056762	47056763	Pericyte - Adult	chr2	47056762	47056763	rs2436771
chr2	47056763	47056764	Pericyte - Adult	chr2	47056763	47056764	rs2436770
chr7	150788571	150788572	Pericyte - Adult	chr7	150788571	150788572	rs9640283
chr12	20415018	20415019	Pericyte - Adult	chr12	20415018	20415019	rs35087882
chr12	20415326	20415327	Pericyte - Adult	chr12	20415326	20415327	rs10732533
chr12	20415401	20415402	Pericyte - Adult	chr12	20415401	20415402	12:20568335:C:CTTATTTAT
chr5	143162448	143162449	Pericyte - Adult	chr5	143162448	143162449	rs258789
chr6	125746855	125746856	Pericyte - Adult	chr6	125746855	125746856	rs980014
chr6	28941688	28941689	Pericyte - Adult	chr6	28941688	28941689	rs4713186
chr14	21071525	21071526	Pericyte - Adult	chr14	21071525	21071526	rs4982404
chr14	21071903	21071904	Pericyte - Adult	chr14	21071903	21071904	rs943991
chr17	29722786	29722787	Pericyte - Adult	chr17	29722786	29722787	rs2617865
chr19	49865622	49865623	Pericyte - Adult	chr19	49865622	49865623	rs779146504
chr6	125846361	125846362	Pericyte - Adult	chr6	125846361	125846362	rs151302464
chr4	123104656	123104657	Pericyte - Adult	chr4	123104656	123104657	rs6849385
chr1	8392665	8392666	Pericyte - Adult	chr1	8392665	8392666	rs2661863
chr1	11138445	11138446	Pericyte - Adult	chr1	11138445	11138446	rs6701524
chr11	68253943	68253944	Pericyte - Adult	chr11	68253943	68253944	rs11228181
chr15	95627514	95627515	Pericyte - Adult	chr15	95627514	95627515	rs13329341
chr20	10639011	10639012	Pericyte - Adult	chr20	10639011	10639012	rs3842434
chr2	24920304	24920305	Pericyte - Adult	chr2	24920304	24920305	rs533270135
chr2	24920539	24920540	Pericyte - Adult	chr2	24920539	24920540	rs112215462
chr17	42526354	42526355	Pericyte - Adult	chr17	42526354	42526355	rs8064765
chr7	25846858	25846859	Pericyte - Adult	chr7	25846858	25846859	rs979165
chr8	48427971	48427972	Pericyte - Adult	chr8	48427971	48427972	rs6471766
chr20	36845245	36845246	Pericyte - Adult	chr20	36845245	36845246	rs1291093
chr10	79380497	79380498	Pericyte - Adult	chr10	79380497	79380498	rs1013495
chr10	79380564	79380565	Pericyte - Adult	chr10	79380564	79380565	rs7901228
chr1	2272051	2272052	Pericyte - Adult	chr1	2272051	2272052	rs4648628
chr11	70117423	70117424	Pericyte - Adult	chr11	70117423	70117424	rs10898471
chr5	56512515	56512516	SMC - Old	chr5	56512515	56512516	rs392794
chr5	56512648	56512649	SMC - Old	chr5	56512648	56512649	rs465002
chr1	21262110	21262111	SMC - Old	chr1	21262110	21262111	rs212532
chr17	1022524	1022525	SMC - Old	chr17	1022524	1022525	rs2663345
chr14	24366567	24366568	SMC - Old	chr14	24366567	24366568	rs57534419
chr14	24366653	24366654	SMC - Old	chr14	24366653	24366654	rs2332326
chr2	47070062	47070063	SMC - Old	chr2	47070062	47070063	rs11428444
chr3	157077679	157077680	SMC - Old	chr3	157077679	157077680	rs13322435
chr3	157077736	157077737	SMC - Old	chr3	157077736	157077737	rs9854955
chr11	69487091	69487092	SMC - Old	chr11	69487091	69487092	rs6606645
chr13	110363281	110363282	SMC - Old	chr13	110363281	110363282	rs872589
chr13	110363433	110363434	SMC - Old	chr13	110363433	110363434	rs872587
chr8	134481635	134481636	SMC - Old	chr8	134481635	134481636	rs73709607
chr20	33667025	33667026	SMC - Old	chr20	33667025	33667026	rs7263119
chr22	38205224	38205225	SMC - Old	chr22	38205224	38205225	rs2267375
chr22	38205423	38205424	SMC - Old	chr22	38205423	38205424	rs55951234
chr5	132497907	132497908	SMC - Old	chr5	132497907	132497908	rs736801
chr14	92603635	92603636	SMC - Old	chr14	92603635	92603636	rs72697295
chr14	92603644	92603645	SMC - Old	chr14	92603644	92603645	rs72697297
chr14	92603941	92603942	SMC - Old	chr14	92603941	92603942	rs78440108
chr20	36847232	36847233	SMC - Old	chr20	36847232	36847233	rs1275215
chr20	36847286	36847287	SMC - Old	chr20	36847286	36847287	rs1291095
chr20	36847439	36847440	SMC - Old	chr20	36847439	36847440	rs1275216
chr14	75720939	75720940	SMC - Old	chr14	75720939	75720940	rs8017501
chr1	91830665	91830666	SMC - Old	chr1	91830665	91830666	rs12726500
chr15	85668173	85668174	SMC - Old	chr15	85668173	85668174	rs11638278
chr3	129314893	129314894	SMC - Old	chr3	129314893	129314894	rs4853
chr3	129315014	129315015	SMC - Old	chr3	129315014	129315015	rs4809
chr15	83991504	83991505	SMC - Old	chr15	83991504	83991505	rs2341
chr11	69011183	69011184	SMC - Old	chr11	69011183	69011184	rs12792323
chr8	13514611	13514612	SMC - Old	chr8	13514611	13514612	rs76364830
chr11	61815236	61815237	SMC - Old	chr11	61815236	61815237	rs174561
chr15	73982607	73982608	SMC - Old	chr15	73982607	73982608	rs7174985
chr20	10639011	10639012	SMC - Old	chr20	10639011	10639012	rs3842434
chr3	52832283	52832284	SMC - Old	chr3	52832283	52832284	rs3755805
chr16	86060198	86060199	SMC - Old	chr16	86060198	86060199	rs7206123
chr20	34709160	34709161	SMC - Old	chr20	34709160	34709161	rs72441151
chr20	34581691	34581692	SMC - Old	chr20	34581691	34581692	rs776515158
chr2	27707970	27707971	SMC - Old	chr2	27707970	27707971	rs4665385
chr7	46292114	46292115	SMC - Old	chr7	46292114	46292115	rs1966956
chr1	36323945	36323946	SMC - Old	chr1	36323945	36323946	rs12116935
chr11	30479263	30479264	SMC - Old	chr11	30479263	30479264	rs4367923
chr9	96488181	96488182	SMC - Old	chr9	96488181	96488182	rs7030316
chr12	481093	481094	SMC - Old	chr12	481093	481094	rs215223
chr12	481283	481284	SMC - Old	chr12	481283	481284	rs215224
chr1	36115452	36115453	SMC - Old	chr1	36115452	36115453	rs569405229
chr10	27627306	27627307	SMC - Old	chr10	27627306	27627307	rs2815508
chr2	33340156	33340157	SMC - Old	chr2	33340156	33340157	rs7558136
chr6	151325496	151325497	SMC - Old	chr6	151325496	151325497	rs7757002
chr12	46389178	46389179	SMC - Old	chr12	46389178	46389179	rs73282593
chr12	46389434	46389435	SMC - Old	chr12	46389434	46389435	rs113295620
chr2	24855122	24855123	SMC - Old	chr2	24855122	24855123	rs6760328
chr14	24368131	24368132	SMC - Old	chr14	24368131	24368132	rs3215609
chr10	119450138	119450139	SMC - Old	chr10	119450138	119450139	rs7913091
chr10	119450311	119450312	SMC - Old	chr10	119450311	119450312	rs7896882
chr6	109454233	109454234	SMC - Old	chr6	109454233	109454234	rs2277113
chr14	35401887	35401888	SMC - Old	chr14	35401887	35401888	rs696
chr14	35402011	35402012	SMC - Old	chr14	35402011	35402012	rs8904
chr17	61398281	61398282	SMC - Old	chr17	61398281	61398282	rs1000423
chr17	61398446	61398447	SMC - Old	chr17	61398446	61398447	rs112849193
chr17	61398447	61398448	SMC - Old	chr17	61398447	61398448	rs34059051
chr17	61398527	61398528	SMC - Old	chr17	61398527	61398528	rs2109019
chr17	61398705	61398706	SMC - Old	chr17	61398705	61398706	rs62071306
chr2	171522308	171522309	SMC - Old	chr2	171522308	171522309	rs868106
chr2	171522379	171522380	SMC - Old	chr2	171522379	171522380	rs2356782
chr15	51299007	51299008	SMC - Old	chr15	51299007	51299008	rs730154
chr8	119416207	119416208	SMC - Old	chr8	119416207	119416208	rs115372142
chr8	119416518	119416519	SMC - Old	chr8	119416518	119416519	rs56013326
chr14	60327911	60327912	SMC - Old	chr14	60327911	60327912	rs34849182
chr14	60328064	60328065	SMC - Old	chr14	60328064	60328065	rs1885095
chr1	2232129	2232130	SMC - Old	chr1	2232129	2232130	rs263533
chr2	217223665	217223666	SMC - Old	chr2	217223665	217223666	rs3856477
chr11	10076642	10076643	SMC - Old	chr11	10076642	10076643	rs72858902
chr11	10076859	10076860	SMC - Old	chr11	10076859	10076860	rs72860505
chr11	10076870	10076871	SMC - Old	chr11	10076870	10076871	rs7948166
chr12	3262025	3262026	SMC - Old	chr12	3262025	3262026	rs3782776
chr12	3262064	3262065	SMC - Old	chr12	3262064	3262065	rs3782775
chr12	3262065	3262066	SMC - Old	chr12	3262065	3262066	rs3782774
chr2	23904979	23904980	SMC - Old	chr2	23904979	23904980	rs1022346
chr2	24913997	24913998	SMC - Old	chr2	24913997	24913998	rs10203386
chr2	24914047	24914048	SMC - Old	chr2	24914047	24914048	rs10203482
chr7	94392163	94392164	SMC - Old	chr7	94392163	94392164	rs3763469
chr3	52915127	52915128	SMC - Old	chr3	52915127	52915128	rs35569457
chr3	52915238	52915239	SMC - Old	chr3	52915238	52915239	rs11708337
chr17	61414629	61414630	SMC - Old	chr17	61414629	61414630	rs8064243
chr1	51417781	51417782	SMC - Old	chr1	51417781	51417782	rs72694201
chr2	217418580	217418581	SMC - Old	chr2	217418580	217418581	rs13395110
chr2	217418716	217418717	SMC - Old	chr2	217418716	217418717	rs13432615
chr12	46342863	46342864	SMC - Old	chr12	46342863	46342864	rs12816358
chr12	46342946	46342947	SMC - Old	chr12	46342946	46342947	rs12317787
chr19	9324506	9324507	SMC - Old	chr19	9324506	9324507	rs73920739
chr1	150564881	150564882	SMC - Old	chr1	150564881	150564882	rs4971041
chr7	46456624	46456625	SMC - Old	chr7	46456624	46456625	rs10231174
chr9	134323982	134323983	SMC - Old	chr9	134323982	134323983	rs11185647
chr6	35239255	35239256	SMC - Old	chr6	35239255	35239256	rs72909084
chr13	50357840	50357841	SMC - Old	chr13	50357840	50357841	rs1262864
chr11	10387494	10387495	Fibroblast-like cell - Old	chr11	10387494	10387495	rs6416051
chr8	48619985	48619986	Fibroblast-like cell - Old	chr8	48619985	48619986	rs2291225
chr14	74571986	74571987	Fibroblast-like cell - Old	chr14	74571986	74571987	rs10140101
chr14	74572138	74572139	Fibroblast-like cell - Old	chr14	74572138	74572139	rs10150950
chr3	13543310	13543311	Fibroblast-like cell - Old	chr3	13543310	13543311	rs6807943
chr3	13543541	13543542	Fibroblast-like cell - Old	chr3	13543541	13543542	rs6783828
chr14	24366567	24366568	Fibroblast-like cell - Old	chr14	24366567	24366568	rs57534419
chr14	24366653	24366654	Fibroblast-like cell - Old	chr14	24366653	24366654	rs2332326
chr1	91845109	91845110	Fibroblast-like cell - Old	chr1	91845109	91845110	rs7555476
chr1	91845133	91845134	Fibroblast-like cell - Old	chr1	91845133	91845134	rs7555548
chr4	56958285	56958286	Fibroblast-like cell - Old	chr4	56958285	56958286	rs56155140
chr15	48392761	48392762	Fibroblast-like cell - Old	chr15	48392761	48392762	rs12592845
chr15	48392904	48392905	Fibroblast-like cell - Old	chr15	48392904	48392905	rs1820489
chr19	17108295	17108296	Fibroblast-like cell - Old	chr19	17108295	17108296	rs7246865
chr2	218259499	218259500	Fibroblast-like cell - Old	chr2	218259499	218259500	rs3731859
chr11	68659189	68659190	Fibroblast-like cell - Old	chr11	68659189	68659190	rs7944445
chr22	38205224	38205225	Fibroblast-like cell - Old	chr22	38205224	38205225	rs2267375
chr22	38205423	38205424	Fibroblast-like cell - Old	chr22	38205423	38205424	rs55951234
chr3	13544402	13544403	Fibroblast-like cell - Old	chr3	13544402	13544403	rs4684949
chr3	13544596	13544597	Fibroblast-like cell - Old	chr3	13544596	13544597	rs6442394
chr3	13544712	13544713	Fibroblast-like cell - Old	chr3	13544712	13544713	rs6442395
chr20	35136955	35136956	Fibroblast-like cell - Old	chr20	35136955	35136956	rs73903017
chr7	2820583	2820584	Fibroblast-like cell - Old	chr7	2820583	2820584	rs2644295
chr14	24368131	24368132	Fibroblast-like cell - Old	chr14	24368131	24368132	rs3215609
chr1	219533706	219533707	Fibroblast-like cell - Old	chr1	219533706	219533707	rs9431171
chr1	219533732	219533733	Fibroblast-like cell - Old	chr1	219533732	219533733	rs2485301
chr14	24365909	24365910	Fibroblast-like cell - Old	chr14	24365909	24365910	rs12590407
chr14	24366294	24366295	Fibroblast-like cell - Old	chr14	24366294	24366295	rs36226649
chr21	38263627	38263628	Fibroblast-like cell - Old	chr21	38263627	38263628	rs2836257
chr1	16984695	16984696	Fibroblast-like cell - Old	chr1	16984695	16984696	rs9435734
chr22	30196498	30196499	Fibroblast-like cell - Old	chr22	30196498	30196499	rs713875
chr1	56255862	56255863	Fibroblast-like cell - Old	chr1	56255862	56255863	rs1417770
chr20	33678033	33678034	Fibroblast-like cell - Old	chr20	33678033	33678034	rs2071054
chr1	41152770	41152771	Fibroblast-like cell - Old	chr1	41152770	41152771	rs213768
chr9	127036230	127036231	Fibroblast-like cell - Old	chr9	127036230	127036231	rs3936030
chr3	27503647	27503648	Fibroblast-like cell - Old	chr3	27503647	27503648	rs664223
chr3	27503865	27503866	Fibroblast-like cell - Old	chr3	27503865	27503866	rs388224
chr5	132263954	132263955	Fibroblast-like cell - Old	chr5	132263954	132263955	rs4361510
chr1	21262110	21262111	Fibroblast-like cell - Old	chr1	21262110	21262111	rs212532
chr14	21071525	21071526	Fibroblast-like cell - Old	chr14	21071525	21071526	rs4982404
chr14	21071903	21071904	Fibroblast-like cell - Old	chr14	21071903	21071904	rs943991
chr2	171522308	171522309	Fibroblast-like cell - Old	chr2	171522308	171522309	rs868106
chr2	171522379	171522380	Fibroblast-like cell - Old	chr2	171522379	171522380	rs2356782
chr5	171446072	171446073	Fibroblast-like cell - Old	chr5	171446072	171446073	rs68176291
chr7	2796385	2796386	Fibroblast-like cell - Old	chr7	2796385	2796386	rs757786
chr7	2796721	2796722	Fibroblast-like cell - Old	chr7	2796721	2796722	rs757787
chr5	132266027	132266028	Fibroblast-like cell - Old	chr5	132266027	132266028	rs1979981
chr20	35152112	35152113	Fibroblast-like cell - Old	chr20	35152112	35152113	rs141091409
chr19	10780563	10780564	Fibroblast-like cell - Old	chr19	10780563	10780564	rs2043332
chr11	68658641	68658642	Fibroblast-like cell - Old	chr11	68658641	68658642	rs368598910
chr1	172343779	172343780	Fibroblast-like cell - Old	chr1	172343779	172343780	rs10489286
chr1	219121093	219121094	Fibroblast-like cell - Old	chr1	219121093	219121094	rs10863428
chr15	85668173	85668174	Fibroblast-like cell - Old	chr15	85668173	85668174	rs11638278
chr13	50130457	50130458	Fibroblast-like cell - Old	chr13	50130457	50130458	rs2812204
chr9	16628403	16628404	Fibroblast-like cell - Old	chr9	16628403	16628404	rs1337387
chr3	13548846	13548847	Fibroblast-like cell - Old	chr3	13548846	13548847	rs11719921
chr20	36847232	36847233	Fibroblast-like cell - Old	chr20	36847232	36847233	rs1275215
chr20	36847286	36847287	Fibroblast-like cell - Old	chr20	36847286	36847287	rs1291095
chr20	36847439	36847440	Fibroblast-like cell - Old	chr20	36847439	36847440	rs1275216
chr19	55494536	55494537	Fibroblast-like cell - Old	chr19	55494536	55494537	rs73057193
chr12	24039437	24039438	Fibroblast-like cell - Old	chr12	24039437	24039438	rs16927047
chr12	54034227	54034228	Fibroblast-like cell - Old	chr12	54034227	54034228	rs2071449
chr1	36323945	36323946	Fibroblast-like cell - Old	chr1	36323945	36323946	rs12116935
chr10	119441358	119441359	Fibroblast-like cell - Old	chr10	119441358	119441359	rs10886483
chr10	119441442	119441443	Fibroblast-like cell - Old	chr10	119441442	119441443	rs10886484
chr1	150611498	150611499	Fibroblast-like cell - Old	chr1	150611498	150611499	rs200369604
chr8	48427971	48427972	Fibroblast-like cell - Old	chr8	48427971	48427972	rs6471766
chr10	70653483	70653484	Fibroblast-like cell - Old	chr10	70653483	70653484	rs72813269
chr10	70653619	70653620	Fibroblast-like cell - Old	chr10	70653619	70653620	rs681286
chr1	39110949	39110950	Fibroblast-like cell - Old	chr1	39110949	39110950	rs67637163
chr7	28732400	28732401	Fibroblast-like cell - Old	chr7	28732400	28732401	rs12154487
chr4	86594972	86594973	Fibroblast-like cell - Old	chr4	86594972	86594973	rs80008502
chr3	172201424	172201425	Fibroblast-like cell - Old	chr3	172201424	172201425	rs4639001
chr20	33667025	33667026	Fibroblast-like cell - Old	chr20	33667025	33667026	rs7263119
chr20	10636508	10636509	Fibroblast-like cell - Old	chr20	10636508	10636509	rs2423508
chr20	10636512	10636513	Fibroblast-like cell - Old	chr20	10636512	10636513	rs34054974
chr2	182366634	182366635	Fibroblast-like cell - Old	chr2	182366634	182366635	rs3063063
chr2	24874083	24874084	Fibroblast-like cell - Old	chr2	24874083	24874084	rs7567997
chr2	24874203	24874204	Fibroblast-like cell - Old	chr2	24874203	24874204	rs7580081
chr18	49048659	49048660	Fibroblast-like cell - Old	chr18	49048659	49048660	rs3833869
chr6	142490453	142490454	Fibroblast-like cell - Old	chr6	142490453	142490454	rs10214911
chr16	88304501	88304502	Fibroblast-like cell - Old	chr16	88304501	88304502	rs9925231
chr8	48430762	48430763	Fibroblast-like cell - Old	chr8	48430762	48430763	rs7830050
chr2	55869757	55869758	Fibroblast-like cell - Old	chr2	55869757	55869758	rs3791679
chr18	49055916	49055917	Fibroblast-like cell - Old	chr18	49055916	49055917	rs16950294
chr18	49055954	49055955	Fibroblast-like cell - Old	chr18	49055954	49055955	rs16950298
chr18	49055989	49055990	Fibroblast-like cell - Old	chr18	49055989	49055990	rs16950303
chr7	46229617	46229618	Fibroblast-like cell - Old	chr7	46229617	46229618	rs1486143
chr2	33134498	33134499	Fibroblast-like cell - Old	chr2	33134498	33134499	rs116713089
chr3	172082466	172082467	Fibroblast-like cell - Old	chr3	172082466	172082467	rs4894803
chr3	172082544	172082545	Fibroblast-like cell - Old	chr3	172082544	172082545	rs11422046
chr1	8408312	8408313	Fibroblast-like cell - Old	chr1	8408312	8408313	rs301791
chr2	217410174	217410175	Fibroblast-like cell - Old	chr2	217410174	217410175	rs4674164
chr2	217410220	217410221	Fibroblast-like cell - Old	chr2	217410220	217410221	rs4674165
chr2	189412005	189412006	Fibroblast-like cell - Old	chr2	189412005	189412006	rs1402368
chr15	66734228	66734229	Fibroblast-like cell - Old	chr15	66734228	66734229	rs2469148
chr8	13514611	13514612	Fibroblast-like cell - Old	chr8	13514611	13514612	rs76364830
chr1	219459375	219459376	Fibroblast-like cell - Old	chr1	219459375	219459376	rs61836180
chr11	10375543	10375544	Fibroblast-like cell - Old	chr11	10375543	10375544	rs2923087
chr11	10375793	10375794	Fibroblast-like cell - Old	chr11	10375793	10375794	rs2923088
chr9	115672965	115672966	Fibroblast-like cell - Old	chr9	115672965	115672966	rs117431618
chr14	103372572	103372573	Fibroblast-like cell - Old	chr14	103372572	103372573	rs62006258
chr1	56191140	56191141	Fibroblast-like cell - Old	chr1	56191140	56191141	rs778423
chr11	10338614	10338615	Fibroblast-like cell - Old	chr11	10338614	10338615	rs1470686
chr15	62087772	62087773	Fibroblast-like cell - Old	chr15	62087772	62087773	rs7177711
chr15	62087933	62087934	Fibroblast-like cell - Old	chr15	62087933	62087934	rs7178540
chr15	62088060	62088061	Fibroblast-like cell - Old	chr15	62088060	62088061	rs7178424
chr15	62088191	62088192	Fibroblast-like cell - Old	chr15	62088191	62088192	rs12438690
chr12	102023697	102023698	Fibroblast-like cell - Old	chr12	102023697	102023698	rs1986854
chr12	102023860	102023861	Fibroblast-like cell - Old	chr12	102023860	102023861	rs79076266
chr19	33405526	33405527	Fibroblast-like cell - Old	chr19	33405526	33405527	rs4805881
chr9	111038951	111038952	Fibroblast-like cell - Old	chr9	111038951	111038952	rs12344515
chr15	73989621	73989622	Fibroblast-like cell - Old	chr15	73989621	73989622	rs2415188
chr10	70664696	70664697	Fibroblast-like cell - Old	chr10	70664696	70664697	rs17528058
chr10	70664730	70664731	Fibroblast-like cell - Old	chr10	70664730	70664731	rs72813289
chr10	70664793	70664794	Fibroblast-like cell - Old	chr10	70664793	70664794	rs17528086
chr6	125835797	125835798	Fibroblast-like cell - Old	chr6	125835797	125835798	rs9321057
chr8	128183675	128183676	Fibroblast-like cell - Old	chr8	128183675	128183676	rs56152647
chr15	51323419	51323420	Fibroblast-like cell - Old	chr15	51323419	51323420	rs2445761
chr7	2758660	2758661	Fibroblast-like cell - Old	chr7	2758660	2758661	rs798494
chr5	132225679	132225680	Fibroblast-like cell - Old	chr5	132225679	132225680	rs72793278
chr7	46370478	46370479	Fibroblast-like cell - Old	chr7	46370478	46370479	rs7800134
chr7	46370608	46370609	Fibroblast-like cell - Old	chr7	46370608	46370609	rs12538905
chr7	2762888	2762889	Fibroblast-like cell - Old	chr7	2762888	2762889	rs798488
chr14	92625247	92625248	Fibroblast-like cell - Old	chr14	92625247	92625248	rs4904960
chr3	157077679	157077680	Fibroblast-like cell - Old	chr3	157077679	157077680	rs13322435
chr3	157077736	157077737	Fibroblast-like cell - Old	chr3	157077736	157077737	rs9854955
chr18	49072776	49072777	Fibroblast-like cell - Old	chr18	49072776	49072777	rs16950319
chr7	150788571	150788572	Fibroblast-like cell - Old	chr7	150788571	150788572	rs9640283
chr15	73982607	73982608	Fibroblast-like cell - Old	chr15	73982607	73982608	rs7174985
chr1	150532471	150532472	Fibroblast-like cell - Old	chr1	150532471	150532472	rs10888585
chr19	49867589	49867590	Fibroblast-like cell - Old	chr19	49867589	49867590	rs3739164
chr8	128177330	128177331	Fibroblast-like cell - Old	chr8	128177330	128177331	rs35135218
chr14	60563218	60563219	Fibroblast-like cell - Old	chr14	60563218	60563219	rs1955698
chr9	127066548	127066549	Fibroblast-like cell - Old	chr9	127066548	127066549	rs2787589
chr10	102523408	102523409	Fibroblast-like cell - Old	chr10	102523408	102523409	rs7074343
chr3	129314893	129314894	Fibroblast-like cell - Old	chr3	129314893	129314894	rs4853
chr3	129315014	129315015	Fibroblast-like cell - Old	chr3	129315014	129315015	rs4809
chr1	56077202	56077203	Fibroblast-like cell - Old	chr1	56077202	56077203	rs1331856
chr1	214445758	214445759	Fibroblast-like cell - Old	chr1	214445758	214445759	rs12074810
chr1	214445759	214445760	Fibroblast-like cell - Old	chr1	214445759	214445760	rs12074811
chr1	56081578	56081579	Fibroblast-like cell - Old	chr1	56081578	56081579	rs6675451
chr2	231932201	231932202	Fibroblast-like cell - Old	chr2	231932201	231932202	rs138776233
chr7	46391202	46391203	Fibroblast-like cell - Old	chr7	46391202	46391203	rs11763223
chr7	46391526	46391527	Fibroblast-like cell - Old	chr7	46391526	46391527	rs12538557
chr12	46389178	46389179	Fibroblast-like cell - Old	chr12	46389178	46389179	rs73282593
chr12	46389434	46389435	Fibroblast-like cell - Old	chr12	46389434	46389435	rs113295620
chr15	50910686	50910687	Fibroblast-like cell - Old	chr15	50910686	50910687	rs2619694
chr5	96510047	96510048	Fibroblast-like cell - Old	chr5	96510047	96510048	rs261961
chr5	96510443	96510444	Fibroblast-like cell - Old	chr5	96510443	96510444	rs261962
chr6	142416367	142416368	Fibroblast-like cell - Old	chr6	142416367	142416368	rs2294764
chr7	2763309	2763310	Fibroblast-like cell - Old	chr7	2763309	2763310	rs798487
chr7	2763403	2763404	Fibroblast-like cell - Old	chr7	2763403	2763404	rs798486
chr7	28784678	28784679	Fibroblast-like cell - Old	chr7	28784678	28784679	rs11514759
chr8	115464584	115464585	Fibroblast-like cell - Old	chr8	115464584	115464585	rs1180624
chr3	12354146	12354147	Fibroblast-like cell - Old	chr3	12354146	12354147	rs4684848
chr11	68255564	68255565	Fibroblast-like cell - Old	chr11	68255564	68255565	rs11228182
chr9	111068267	111068268	Fibroblast-like cell - Old	chr9	111068267	111068268	rs2418130
chr12	102429741	102429742	Fibroblast-like cell - Old	chr12	102429741	102429742	rs5742666
chr9	125126388	125126389	Fibroblast-like cell - Old	chr9	125126388	125126389	rs10562845
chr9	125126422	125126423	Fibroblast-like cell - Old	chr9	125126422	125126423	rs7034599
chr8	119416207	119416208	Fibroblast-like cell - Old	chr8	119416207	119416208	rs115372142
chr8	119416518	119416519	Fibroblast-like cell - Old	chr8	119416518	119416519	rs56013326
chr8	38411996	38411997	Fibroblast-like cell - Old	chr8	38411996	38411997	rs13317
chr10	27627306	27627307	Fibroblast-like cell - Old	chr10	27627306	27627307	rs2815508
chr2	171523139	171523140	Fibroblast-like cell - Old	chr2	171523139	171523140	rs115283512
chr2	171523176	171523177	Fibroblast-like cell - Old	chr2	171523176	171523177	rs960750
chr3	13537925	13537926	Fibroblast-like cell - Old	chr3	13537925	13537926	rs4684140
chr3	13537935	13537936	Fibroblast-like cell - Old	chr3	13537935	13537936	rs2198026
chr3	13538087	13538088	Fibroblast-like cell - Old	chr3	13538087	13538088	rs2198027
chr6	7692343	7692344	Fibroblast-like cell - Old	chr6	7692343	7692344	rs7756651
chr5	32852672	32852673	Fibroblast-like cell - Old	chr5	32852672	32852673	rs1147226
chr5	32852766	32852767	Fibroblast-like cell - Old	chr5	32852766	32852767	rs1147227
chr17	61417213	61417214	Fibroblast-like cell - Old	chr17	61417213	61417214	rs882367
chr1	23195342	23195343	Fibroblast-like cell - Old	chr1	23195342	23195343	rs674386
chr1	23195379	23195380	Fibroblast-like cell - Old	chr1	23195379	23195380	rs9282707
chr1	23195508	23195509	Fibroblast-like cell - Old	chr1	23195508	23195509	rs11805867
chr12	46400719	46400720	Fibroblast-like cell - Old	chr12	46400719	46400720	rs4427617
chr11	61815236	61815237	Fibroblast-like cell - Old	chr11	61815236	61815237	rs174561
chr12	54031216	54031217	Fibroblast-like cell - Old	chr12	54031216	54031217	rs56270790
chr2	24855122	24855123	Fibroblast-like cell - Old	chr2	24855122	24855123	rs6760328
chr15	74044292	74044293	Fibroblast-like cell - Old	chr15	74044292	74044293	rs5742915
chr1	56056898	56056899	Fibroblast-like cell - Old	chr1	56056898	56056899	rs61772132
chr2	33340156	33340157	Fibroblast-like cell - Old	chr2	33340156	33340157	rs7558136
chr10	70656652	70656653	Fibroblast-like cell - Old	chr10	70656652	70656653	rs12359819
chr10	70656685	70656686	Fibroblast-like cell - Old	chr10	70656685	70656686	rs72813274
chr10	70656739	70656740	Fibroblast-like cell - Old	chr10	70656739	70656740	rs72813275
chr10	70656888	70656889	Fibroblast-like cell - Old	chr10	70656888	70656889	rs17600025
[truncated: 471 more rows]

## Sheet: Supplementary Table 8e
Supplementary Table 8. GWAS traits and identified sarcopenia-related candidate genetic variants.
Supplementary Table 8e. Identified sacropenia-related GWAS variants in "lean body mass" trait (GCST90000027).
Peaks (hg38)			Cell type	SNPs (hg38)			rsID
chr8	13366866	13366867	Adipocyte - Old	chr8	13366866	13366867	rs73205721
chr1	43546066	43546067	Adipocyte - Old	chr1	43546066	43546067	rs951740
chr1	2208822	2208823	Adipocyte - Old	chr1	2208822	2208823	rs6665593
chr12	57138966	57138967	Adipocyte - Old	chr12	57138966	57138967	rs1385526
chr2	27209679	27209680	Adipocyte - Old	chr2	27209679	27209680	rs1275530
chr2	218284440	218284441	Adipocyte - Old	chr2	218284440	218284441	rs11692780
chr12	13135912	13135913	Adipocyte - Old	chr12	13135912	13135913	rs6488590
chr21	37062325	37062326	Adipocyte - Old	chr21	37062325	37062326	rs2843964
chr18	23144364	23144365	Adipocyte - Old	chr18	23144364	23144365	rs4800148
chr3	12351626	12351627	Adipocyte - Old	chr3	12351626	12351627	rs1801282
chr7	73615845	73615846	Adipocyte - Old	chr7	73615845	73615846	rs13229619
chr19	40720510	40720511	Adipocyte - Old	chr19	40720510	40720511	rs2561528
chr6	34409849	34409850	Adipocyte - Old	chr6	34409849	34409850	rs9380433
chr15	66727440	66727441	Adipocyte - Old	chr15	66727440	66727441	rs12913892
chr15	66727610	66727611	Adipocyte - Old	chr15	66727610	66727611	rs2469090
chr4	56958285	56958286	Adipocyte - Old	chr4	56958285	56958286	rs56155140
chr15	66682215	66682216	Adipocyte - Old	chr15	66682215	66682216	rs111377761
chr2	171522308	171522309	Adipocyte - Old	chr2	171522308	171522309	rs868106
chr2	171522379	171522380	Adipocyte - Old	chr2	171522379	171522380	rs2356782
chr19	3466613	3466614	Adipocyte - Old	chr19	3466613	3466614	rs111606883
chr1	2232129	2232130	Adipocyte - Old	chr1	2232129	2232130	rs263533
chr9	113365949	113365950	Adipocyte - Old	chr9	113365949	113365950	rs2418250
chr3	12354146	12354147	Adipocyte - Old	chr3	12354146	12354147	rs4684848
chr20	34623365	34623366	Adipocyte - Old	chr20	34623365	34623366	rs148699639
chr15	74054315	74054316	Adipocyte - Old	chr15	74054315	74054316	rs8024150
chr10	63128733	63128734	Adipocyte - Old	chr10	63128733	63128734	rs35768343
chr8	36994383	36994384	Adipocyte - Old	chr8	36994383	36994384	rs10955009
chr6	87074593	87074594	Adipocyte - Old	chr6	87074593	87074594	rs7748510
chr6	160428108	160428109	Adipocyte - Old	chr6	160428108	160428109	rs2661839
chr5	42176204	42176205	Adipocyte - Old	chr5	42176204	42176205	rs1393016
chr5	42176265	42176266	Adipocyte - Old	chr5	42176265	42176266	rs1827329
chr5	42176286	42176287	Adipocyte - Old	chr5	42176286	42176287	rs1827330
chr5	42176425	42176426	Adipocyte - Old	chr5	42176425	42176426	rs537449948
chr5	42176470	42176471	Adipocyte - Old	chr5	42176470	42176471	rs34439956
chr8	125529233	125529234	Adipocyte - Old	chr8	125529233	125529234	rs897152
chr20	7331006	7331007	Adipocyte - Old	chr20	7331006	7331007	rs2251488
chr20	36113204	36113205	Adipocyte - Old	chr20	36113204	36113205	rs2859715
chr9	127036230	127036231	Adipocyte - Old	chr9	127036230	127036231	rs3936030
chr8	48427958	48427959	Adipocyte - Old	chr8	48427958	48427959	rs55864946
chr8	48427971	48427972	Adipocyte - Old	chr8	48427971	48427972	rs6471766
chr15	66734228	66734229	Adipocyte - Old	chr15	66734228	66734229	rs2469148
chr17	69501422	69501423	Adipocyte - Old	chr17	69501422	69501423	rs2716213
chr1	183130566	183130567	Adipocyte - Old	chr1	183130566	183130567	rs2296300
chr1	183130686	183130687	Adipocyte - Old	chr1	183130686	183130687	rs6691755
chr16	15041997	15041998	Adipocyte - Old	chr16	15041997	15041998	rs16966953
chr1	26430365	26430366	Adipocyte - Old	chr1	26430365	26430366	rs17261915
chr8	125491673	125491674	Adipocyte - Old	chr8	125491673	125491674	rs55921265
chr9	115237765	115237766	Adipocyte - Old	chr9	115237765	115237766	rs528971355
chr1	219533706	219533707	Adipocyte - Old	chr1	219533706	219533707	rs9431171
chr20	33678033	33678034	Adipocyte - Old	chr20	33678033	33678034	rs2071054
chr1	218712341	218712342	Adipocyte - Old	chr1	218712341	218712342	rs61823673
chr17	17527894	17527895	Adipocyte - Old	chr17	17527894	17527895	rs8078513
chr3	11601991	11601992	Adipocyte - Old	chr3	11601991	11601992	rs2276749
chr12	48633522	48633523	Adipocyte - Old	chr12	48633522	48633523	rs61942014
chr6	35068576	35068577	Adipocyte - Old	chr6	35068576	35068577	rs865353
chr5	158574301	158574302	Adipocyte - Old	chr5	158574301	158574302	rs2963469
chr15	85781033	85781034	Adipocyte - Old	chr15	85781033	85781034	rs35974617
chr3	12350314	12350315	Adipocyte - Old	chr3	12350314	12350315	rs7647481
chr9	3880973	3880974	Adipocyte - Old	chr9	3880973	3880974	rs10973997
chr9	3881005	3881006	Adipocyte - Old	chr9	3881005	3881006	rs10973998
chr8	134528389	134528390	Adipocyte - Old	chr8	134528389	134528390	rs16905165
chr20	36130768	36130769	Adipocyte - Old	chr20	36130768	36130769	rs113689070
chr5	132389637	132389638	Adipocyte - Old	chr5	132389637	132389638	rs11748193
chr8	119583783	119583784	Adipocyte - Old	chr8	119583783	119583784	rs10283100
chr1	56062627	56062628	Adipocyte - Old	chr1	56062627	56062628	rs12077930
chr18	49461547	49461548	Adipocyte - Old	chr18	49461547	49461548	rs78131007
chr2	218181714	218181715	Adipocyte - Old	chr2	218181714	218181715	rs4674267
chr5	55691550	55691551	Adipocyte - Old	chr5	55691550	55691551	rs16884459
chr11	50174286	50174287	Adipocyte - Old	chr11	50174286	50174287	rs2173028
chr11	50174598	50174599	Adipocyte - Old	chr11	50174598	50174599	rs769596861
chr8	13472237	13472238	Adipocyte - Old	chr8	13472237	13472238	rs117779851
chr11	47258214	47258215	Adipocyte - Old	chr11	47258214	47258215	rs74924988
chr2	217431280	217431281	Adipocyte - Old	chr2	217431280	217431281	rs1382435
chr4	122827461	122827462	Adipocyte - Old	chr4	122827461	122827462	rs2922979
chr20	36154424	36154425	Adipocyte - Old	chr20	36154424	36154425	rs2752894
chr14	24432043	24432044	Adipocyte - Old	chr14	24432043	24432044	rs3742520
chr5	132266027	132266028	Adipocyte - Old	chr5	132266027	132266028	rs1979981
chr15	85756859	85756860	Adipocyte - Old	chr15	85756859	85756860	rs62025269
chr15	85756967	85756968	Adipocyte - Old	chr15	85756967	85756968	rs62025270
chr6	125845721	125845722	Adipocyte - Old	chr6	125845721	125845722	rs6922416
chr18	13137993	13137994	Adipocyte - Old	chr18	13137993	13137994	rs482360
chr14	75441037	75441038	Adipocyte - Old	chr14	75441037	75441038	rs1125939
chr14	75441166	75441167	Adipocyte - Old	chr14	75441166	75441167	rs1125940
chr14	75441182	75441183	Adipocyte - Old	chr14	75441182	75441183	rs1125941
chr3	129315014	129315015	Adipocyte - Old	chr3	129315014	129315015	rs4809
chr8	13357714	13357715	Adipocyte - Old	chr8	13357714	13357715	rs73203985
chr5	32852672	32852673	Adipocyte - Old	chr5	32852672	32852673	rs1147226
chr5	32852766	32852767	Adipocyte - Old	chr5	32852766	32852767	rs1147227
chr13	50732825	50732826	Adipocyte - Old	chr13	50732825	50732826	rs2812242
chr13	50732841	50732842	Adipocyte - Old	chr13	50732841	50732842	rs2812243
chr17	31563095	31563096	Adipocyte - Old	chr17	31563095	31563096	rs142163969
chr4	76278760	76278761	Adipocyte - Old	chr4	76278760	76278761	rs28628748
chr15	85545199	85545200	Adipocyte - Old	chr15	85545199	85545200	rs716401
chr10	102646093	102646094	Adipocyte - Old	chr10	102646093	102646094	rs80146619
chr7	73636534	73636535	Adipocyte - Old	chr7	73636534	73636535	rs799168
chr15	62087772	62087773	Adipocyte - Old	chr15	62087772	62087773	rs7177711
chr15	62087933	62087934	Adipocyte - Old	chr15	62087933	62087934	rs7178540
chr15	62088060	62088061	Adipocyte - Old	chr15	62088060	62088061	rs7178424
chr15	62088191	62088192	Adipocyte - Old	chr15	62088191	62088192	rs12438690
chr11	50337424	50337425	Adipocyte - Old	chr11	50337424	50337425	rs1928729
chr12	123942189	123942190	Adipocyte - Old	chr12	123942189	123942190	rs7131882
chr7	2820583	2820584	Adipocyte - Old	chr7	2820583	2820584	rs2644295
chr15	50885439	50885440	Adipocyte - Old	chr15	50885439	50885440	rs1147138
chr20	20373383	20373384	Adipocyte - Old	chr20	20373383	20373384	rs12625023
chr20	33675818	33675819	Adipocyte - Old	chr20	33675818	33675819	rs3213180
chr6	145756113	145756114	Adipocyte - Old	chr6	145756113	145756114	rs1415747
chr16	69725317	69725318	Adipocyte - Old	chr16	69725317	69725318	rs2917669
chr2	202807683	202807684	Adipocyte - Old	chr2	202807683	202807684	rs144505847
chr15	85755217	85755218	Adipocyte - Old	chr15	85755217	85755218	rs62025266
chr4	1226255	1226256	Adipocyte - Old	chr4	1226255	1226256	rs1680058
chr4	1226456	1226457	Adipocyte - Old	chr4	1226456	1226457	rs1680057
chr8	38411996	38411997	Adipocyte - Old	chr8	38411996	38411997	rs13317
chr17	61417213	61417214	Adipocyte - Old	chr17	61417213	61417214	rs882367
chr15	74179858	74179859	Adipocyte - Old	chr15	74179858	74179859	rs10910
chr7	92550305	92550306	Adipocyte - Old	chr7	92550305	92550306	rs77011931
chr8	13514611	13514612	Adipocyte - Old	chr8	13514611	13514612	rs76364830
chr12	123990609	123990610	Adipocyte - Old	chr12	123990609	123990610	rs7307277
chr2	197613596	197613597	Adipocyte - Old	chr2	197613596	197613597	rs1455653
chr2	171523271	171523272	Adipocyte - Old	chr2	171523271	171523272	rs960749
chr2	171523426	171523427	Adipocyte - Old	chr2	171523426	171523427	rs960748
chr11	117220511	117220512	Adipocyte - Old	chr11	117220511	117220512	rs3882897
chr12	123949358	123949359	Adipocyte - Old	chr12	123949358	123949359	rs2178663
chr6	35146765	35146766	Adipocyte - Old	chr6	35146765	35146766	rs2038740
chr8	134522470	134522471	Adipocyte - Old	chr8	134522470	134522471	rs72719726
chr17	55769784	55769785	Adipocyte - Old	chr17	55769784	55769785	rs2960066
chr2	223100125	223100126	Adipocyte - Old	chr2	223100125	223100126	rs1448290
chr2	223100126	223100127	Adipocyte - Old	chr2	223100126	223100127	rs1448289
chr10	79380497	79380498	Adipocyte - Old	chr10	79380497	79380498	rs1013495
chr10	79380564	79380565	Adipocyte - Old	chr10	79380564	79380565	rs7901228
chr21	37060321	37060322	Adipocyte - Old	chr21	37060321	37060322	rs2249828
chr6	41934770	41934771	Adipocyte - Old	chr6	41934770	41934771	rs776152132
chr6	109390638	109390639	Adipocyte - Old	chr6	109390638	109390639	rs3757235
chr16	15033677	15033678	Adipocyte - Old	chr16	15033677	15033678	rs72789541
chr16	15033678	15033679	Adipocyte - Old	chr16	15033678	15033679	rs72789542
chr14	75147801	75147802	Adipocyte - Old	chr14	75147801	75147802	rs3832966
chr11	10076642	10076643	Adipocyte - Old	chr11	10076642	10076643	rs72858902
chr11	10076859	10076860	Adipocyte - Old	chr11	10076859	10076860	rs72860505
chr11	10076870	10076871	Adipocyte - Old	chr11	10076870	10076871	rs7948166
chr2	216741202	216741203	Adipocyte - Old	chr2	216741202	216741203	rs1861631
chr15	69742614	69742615	Adipocyte - Old	chr15	69742614	69742615	rs71393466
chr15	69742660	69742661	Adipocyte - Old	chr15	69742660	69742661	rs71393467
chr16	81538241	81538242	Adipocyte - Old	chr16	81538241	81538242	rs9922045
chr19	4058654	4058655	Adipocyte - Old	chr19	4058654	4058655	rs73534156
chr3	33017318	33017319	Adipocyte - Old	chr3	33017318	33017319	rs79719790
chr6	28944299	28944300	Adipocyte - Old	chr6	28944299	28944300	rs2071789
chr6	80631438	80631439	Adipocyte - Old	chr6	80631438	80631439	rs74335444
chr6	80631458	80631459	Adipocyte - Old	chr6	80631458	80631459	rs2444830
chr6	80631499	80631500	Adipocyte - Old	chr6	80631499	80631500	rs79459650
chr6	80631677	80631678	Adipocyte - Old	chr6	80631677	80631678	rs386703105
chr6	148509450	148509451	Adipocyte - Old	chr6	148509450	148509451	rs11758014
chr9	115423365	115423366	Adipocyte - Old	chr9	115423365	115423366	rs150583566
chr9	115423389	115423390	Adipocyte - Old	chr9	115423389	115423390	rs74574599
chr9	115423484	115423485	Adipocyte - Old	chr9	115423484	115423485	rs139652568
chr2	24856901	24856902	Adipocyte - Old	chr2	24856901	24856902	rs11675457
chr3	12287953	12287954	Adipocyte - Old	chr3	12287953	12287954	rs17029006
chr8	48430984	48430985	Adipocyte - Old	chr8	48430984	48430985	rs72639023
chr8	48431018	48431019	Adipocyte - Old	chr8	48431018	48431019	rs72639024
chr14	74570631	74570632	Adipocyte - Old	chr14	74570631	74570632	rs34228641
chr14	74570725	74570726	Adipocyte - Old	chr14	74570725	74570726	rs11627650
chr16	88774156	88774157	Adipocyte - Old	chr16	88774156	88774157	rs10445034
chr20	43681869	43681870	Adipocyte - Old	chr20	43681869	43681870	rs442143
chr14	74557730	74557731	Adipocyte - Old	chr14	74557730	74557731	rs7148764
chr14	74558049	74558050	Adipocyte - Old	chr14	74558049	74558050	rs7150659
chr5	127987048	127987049	Adipocyte - Old	chr5	127987048	127987049	rs10519968
chr5	127987060	127987061	Adipocyte - Old	chr5	127987060	127987061	rs115390556
chr10	5090948	5090949	Adipocyte - Old	chr10	5090948	5090949	rs2211624
chr2	218273902	218273903	Adipocyte - Old	chr2	218273902	218273903	rs6758540
chr14	92650006	92650007	Adipocyte - Old	chr14	92650006	92650007	rs72699870
chr1	41152770	41152771	Adipocyte - Old	chr1	41152770	41152771	rs213768
chr2	217521855	217521856	Adipocyte - Old	chr2	217521855	217521856	rs10173367
chr15	75620358	75620359	Adipocyte - Old	chr15	75620358	75620359	rs74845979
chr3	172517179	172517180	Adipocyte - Old	chr3	172517179	172517180	rs3136591
chr17	40443840	40443841	Adipocyte - Old	chr17	40443840	40443841	rs598892
chr12	102429934	102429935	Adipocyte - Old	chr12	102429934	102429935	rs4764886
chr6	39296719	39296720	Adipocyte - Old	chr6	39296719	39296720	rs2758909
chr6	39296850	39296851	Adipocyte - Old	chr6	39296850	39296851	rs2815066
chr6	39297136	39297137	Adipocyte - Old	chr6	39297136	39297137	rs731419
chr11	10379086	10379087	Adipocyte - Old	chr11	10379086	10379087	rs541670503
chr2	189152110	189152111	Adipocyte - Old	chr2	189152110	189152111	rs1356167
chr14	69901620	69901621	Adipocyte - Old	chr14	69901620	69901621	rs4902765
chr1	6758140	6758141	Adipocyte - Old	chr1	6758140	6758141	rs12036493
chr10	27643419	27643420	Adipocyte - Old	chr10	27643419	27643420	rs2642282
chr13	98924597	98924598	Adipocyte - Old	chr13	98924597	98924598	rs7996442
chr5	53397952	53397953	Adipocyte - Old	chr5	53397952	53397953	rs62357837
chr6	126054435	126054436	Adipocyte - Old	chr6	126054435	126054436	rs1268119
chr1	43577721	43577722	Adipocyte - Old	chr1	43577721	43577722	rs552638
chr11	117217076	117217077	Adipocyte - Old	chr11	117217076	117217077	rs2238006
chr16	81527442	81527443	Adipocyte - Old	chr16	81527442	81527443	rs13333262
chr12	13209229	13209230	Adipocyte - Old	chr12	13209229	13209230	rs11612827
chr12	13209512	13209513	Adipocyte - Old	chr12	13209512	13209513	rs11608741
chr4	119206363	119206364	Adipocyte - Old	chr4	119206363	119206364	rs573461720
chr4	119206363	119206364	Adipocyte - Old	chr4	119206363	119206364	rs567304478
chr4	119206606	119206607	Adipocyte - Old	chr4	119206606	119206607	rs1397610
chr6	80769159	80769160	Adipocyte - Old	chr6	80769159	80769160	rs11754366
chr6	80769513	80769514	Adipocyte - Old	chr6	80769513	80769514	rs10485284
chr9	127166841	127166842	Adipocyte - Old	chr9	127166841	127166842	rs2417050
chr18	25289159	25289160	Adipocyte - Old	chr18	25289159	25289160	rs8084413
chr9	116549267	116549268	Adipocyte - Old	chr9	116549267	116549268	rs371527947
chr9	116549716	116549717	Adipocyte - Old	chr9	116549716	116549717	rs1861880
chr13	98910897	98910898	Endo - Old	chr13	98910897	98910898	rs567509805
chr13	98910898	98910899	Endo - Old	chr13	98910898	98910899	rs537750795
chr13	98910899	98910900	Endo - Old	chr13	98910899	98910900	rs199635893
chr13	98910903	98910904	Endo - Old	chr13	98910903	98910904	rs117566375
chr13	98910904	98910905	Endo - Old	chr13	98910904	98910905	rs116957092
chr11	69450470	69450471	Endo - Old	chr11	69450470	69450471	rs4246959
chr6	33697224	33697225	Endo - Old	chr6	33697224	33697225	rs749847
chr3	99935666	99935667	Endo - Old	chr3	99935666	99935667	rs4479633
chr18	35459142	35459143	Endo - Old	chr18	35459142	35459143	rs9957318
chr5	132266027	132266028	Endo - Old	chr5	132266027	132266028	rs1979981
chr8	23321321	23321322	Endo - Old	chr8	23321321	23321322	rs34644124
chr8	23321336	23321337	Endo - Old	chr8	23321336	23321337	rs12543320
chr8	23321386	23321387	Endo - Old	chr8	23321386	23321387	rs12545069
chr8	23321397	23321398	Endo - Old	chr8	23321397	23321398	rs12542782
chr8	23321417	23321418	Endo - Old	chr8	23321417	23321418	rs13280859
chr8	23321487	23321488	Endo - Old	chr8	23321487	23321488	rs12543367
chr8	23321713	23321714	Endo - Old	chr8	23321713	23321714	rs12386863
chr8	23321765	23321766	Endo - Old	chr8	23321765	23321766	rs7821729
chr19	8418424	8418425	Endo - Old	chr19	8418424	8418425	rs12150986
chr16	53515611	53515612	Endo - Old	chr16	53515611	53515612	rs113091066
chr9	127049122	127049123	Endo - Old	chr9	127049122	127049123	rs10987552
chr2	27737909	27737910	Endo - Old	chr2	27737909	27737910	rs62139017
chr17	70110482	70110483	Endo - Old	chr17	70110482	70110483	rs71381042
chr17	70110775	70110776	Endo - Old	chr17	70110775	70110776	rs7212694
chr17	70110847	70110848	Endo - Old	chr17	70110847	70110848	rs2190609
chr2	25098899	25098900	Endo - Old	chr2	25098899	25098900	rs35290435
chr14	100375363	100375364	Endo - Old	chr14	100375363	100375364	rs7143006
chr1	26155920	26155921	Endo - Old	chr1	26155920	26155921	rs75204979
chr14	74620733	74620734	Endo - Old	chr14	74620733	74620734	rs4899527
chr1	150611498	150611499	Endo - Old	chr1	150611498	150611499	rs200369604
chr4	2570873	2570874	Endo - Old	chr4	2570873	2570874	rs7657770
chr4	2571283	2571284	Endo - Old	chr4	2571283	2571284	rs7676375
chr6	36680498	36680499	Endo - Old	chr6	36680498	36680499	rs3176333
chr6	35044525	35044526	Endo - Old	chr6	35044525	35044526	rs10456428
chr5	134562139	134562140	Endo - Old	chr5	134562139	134562140	rs329304
chr19	3142237	3142238	Endo - Old	chr19	3142237	3142238	rs189064169
chr19	3142267	3142268	Endo - Old	chr19	3142267	3142268	rs114875452
chr15	85598939	85598940	Endo - Old	chr15	85598939	85598940	rs1382534
chr17	64694595	64694596	Endo - Old	chr17	64694595	64694596	rs2676307
chr2	10042691	10042692	Endo - Old	chr2	10042691	10042692	rs70948864
chr7	150992855	150992856	Endo - Old	chr7	150992855	150992856	rs1800779
chr7	150992991	150992992	Endo - Old	chr7	150992991	150992992	rs2070744
chr7	150993088	150993089	Endo - Old	chr7	150993088	150993089	rs3918226
chr16	88701060	88701061	Endo - Old	chr16	88701060	88701061	rs4782425
chr1	21262110	21262111	Endo - Old	chr1	21262110	21262111	rs212532
chr6	41846769	41846770	Endo - Old	chr6	41846769	41846770	rs5875775
chr6	41847022	41847023	Endo - Old	chr6	41847022	41847023	rs2249703
chr8	143956732	143956733	Endo - Old	chr8	143956732	143956733	rs11329885
chr8	143957097	143957098	Endo - Old	chr8	143957097	143957098	rs11777239
chr15	62173190	62173191	Endo - Old	chr15	62173190	62173191	rs17205603
chr6	26171991	26171992	Endo - Old	chr6	26171991	26171992	rs9379829
chr3	120417671	120417672	Endo - Old	chr3	120417671	120417672	rs6775963
chr17	63930872	63930873	Endo - Old	chr17	63930872	63930873	rs2005132
chr16	53504245	53504246	Endo - Old	chr16	53504245	53504246	rs3809634
chr4	119336969	119336970	Endo - Old	chr4	119336969	119336970	rs1814814
chr4	119337039	119337040	Endo - Old	chr4	119337039	119337040	rs4422403
chr4	119337052	119337053	Endo - Old	chr4	119337052	119337053	rs1814813
chr4	119337074	119337075	Endo - Old	chr4	119337074	119337075	rs4434233
chr4	119337255	119337256	Endo - Old	chr4	119337255	119337256	rs10023641
chr17	7497496	7497497	Endo - Old	chr17	7497496	7497497	rs2228128
chr14	24365909	24365910	Endo - Old	chr14	24365909	24365910	rs12590407
chr14	24366294	24366295	Endo - Old	chr14	24366294	24366295	rs36226649
chr9	136719546	136719547	Endo - Old	chr9	136719546	136719547	rs11145844
chr15	74179858	74179859	Endo - Old	chr15	74179858	74179859	rs10910
chr8	143948489	143948490	Endo - Old	chr8	143948489	143948490	rs7832643
chr8	143948709	143948710	Endo - Old	chr8	143948709	143948710	rs7818941
chr14	100359923	100359924	Endo - Old	chr14	100359923	100359924	rs10438234
chr19	17108295	17108296	Endo - Old	chr19	17108295	17108296	rs7246865
chr14	24366567	24366568	Endo - Old	chr14	24366567	24366568	rs57534419
chr14	24366653	24366654	Endo - Old	chr14	24366653	24366654	rs2332326
chr14	75124119	75124120	Endo - Old	chr14	75124119	75124120	rs8017642
chr14	75124143	75124144	Endo - Old	chr14	75124143	75124144	rs175449
chr14	75124368	75124369	Endo - Old	chr14	75124368	75124369	rs175448
chr1	220874239	220874240	Endo - Old	chr1	220874239	220874240	rs2807844
chr19	36973405	36973406	Endo - Old	chr19	36973405	36973406	rs1644647
chr19	36973473	36973474	Endo - Old	chr19	36973473	36973474	rs1624087
chr11	116931865	116931866	Endo - Old	chr11	116931865	116931866	rs79974099
chr19	37692489	37692490	Endo - Old	chr19	37692489	37692490	rs2160640
chr14	24335911	24335912	Endo - Old	chr14	24335911	24335912	rs2295300
chr14	100341818	100341819	Endo - Old	chr14	100341818	100341819	rs1570305
chr12	3315110	3315111	Endo - Old	chr12	3315110	3315111	rs11616176
chr14	68199712	68199713	Endo - Old	chr14	68199712	68199713	rs1274637
chr14	68200005	68200006	Endo - Old	chr14	68200005	68200006	rs1274638
chr5	132228808	132228809	Endo - Old	chr5	132228808	132228809	rs111547866
chr5	132228943	132228944	Endo - Old	chr5	132228943	132228944	rs112688207
chr14	102524684	102524685	Endo - Old	chr14	102524684	102524685	14:102991021:C:G
chr14	102524684	102524685	Endo - Old	chr14	102524684	102524685	14:102991021:C:T
chr19	19373199	19373200	Endo - Old	chr19	19373199	19373200	rs59148799
chr6	150866577	150866578	Endo - Old	chr6	150866577	150866578	rs113421820
chr8	23316707	23316708	Endo - Old	chr8	23316707	23316708	rs7357447
chr10	4982164	4982165	Endo - Old	chr10	4982164	4982165	rs11252860
chr10	129036519	129036520	Endo - Old	chr10	129036519	129036520	rs1015605
chr2	201183110	201183111	Endo - Old	chr2	201183110	201183111	rs16836789
chr4	176508921	176508922	Endo - Old	chr4	176508921	176508922	rs395980
chr4	176508969	176508970	Endo - Old	chr4	176508969	176508970	rs390801
chr4	176509258	176509259	Endo - Old	chr4	176509258	176509259	rs437376
chr11	68414560	68414561	Endo - Old	chr11	68414560	68414561	rs314750
chr11	75565133	75565134	Endo - Old	chr11	75565133	75565134	rs606452
chr2	10044156	10044157	Endo - Old	chr2	10044156	10044157	rs139638572
chr2	10044160	10044161	Endo - Old	chr2	10044160	10044161	rs62127532
chr2	10044161	10044162	Endo - Old	chr2	10044161	10044162	rs62127533
chr2	10044232	10044233	Endo - Old	chr2	10044232	10044233	2:10184359:C:CGGG
chr10	119619063	119619064	Endo - Old	chr10	119619063	119619064	rs79612474
chr1	10762114	10762115	Endo - Old	chr1	10762114	10762115	rs7512641
chr17	7496547	7496548	Endo - Old	chr17	7496547	7496548	rs2301609
chr11	2109788	2109789	Endo - Old	chr11	2109788	2109789	rs78805413
chr6	33699828	33699829	Endo - Old	chr6	33699828	33699829	rs9469566
chr6	33700062	33700063	Endo - Old	chr6	33700062	33700063	rs4713659
chr7	140049546	140049547	Endo - Old	chr7	140049546	140049547	rs7781964
chr6	158300639	158300640	Endo - Old	chr6	158300639	158300640	rs141574720
chr6	158300750	158300751	Endo - Old	chr6	158300750	158300751	rs112566257
chr11	47395018	47395019	Endo - Old	chr11	47395018	47395019	rs61897426
chr17	63983358	63983359	Endo - Old	chr17	63983358	63983359	rs735621
chr17	63983518	63983519	Endo - Old	chr17	63983518	63983519	rs9910406
chr9	93598946	93598947	Endo - Old	chr9	93598946	93598947	rs17533702
chr9	35757078	35757079	Endo - Old	chr9	35757078	35757079	rs1951432
chr9	35757196	35757197	Endo - Old	chr9	35757196	35757197	rs1951433
chr12	46432029	46432030	Endo - Old	chr12	46432029	46432030	rs3936214
chr17	63969381	63969382	Endo - Old	chr17	63969381	63969382	rs4968679
chr17	63969656	63969657	Endo - Old	chr17	63969656	63969657	rs12952532
chr2	25105834	25105835	Endo - Old	chr2	25105834	25105835	rs12233132
chr4	18109914	18109915	Endo - Old	chr4	18109914	18109915	rs6812794
chr9	133257567	133257568	Endo - Old	chr9	133257567	133257568	rs75179845
chr9	82489774	82489775	Endo - Old	chr9	82489774	82489775	rs4877233
chr7	46216432	46216433	Endo - Old	chr7	46216432	46216433	rs11313751
chr1	41014192	41014193	Endo - Old	chr1	41014192	41014193	rs11579483
chr6	52522921	52522922	Endo - Old	chr6	52522921	52522922	rs17664241
chr19	40720510	40720511	Endo - Old	chr19	40720510	40720511	rs2561528
chr1	45629287	45629288	Endo - Old	chr1	45629287	45629288	rs12037459
chr15	51097863	51097864	Endo - Old	chr15	51097863	51097864	rs35871557
chr17	63675265	63675266	Endo - Old	chr17	63675265	63675266	rs35248130
chr18	59516312	59516313	Endo - Old	chr18	59516312	59516313	rs1540061
chr18	59516716	59516717	Endo - Old	chr18	59516716	59516717	rs4552110
chr3	71423572	71423573	Endo - Old	chr3	71423572	71423573	rs17008640
chr4	176508003	176508004	Endo - Old	chr4	176508003	176508004	rs309703
chr4	176508262	176508263	Endo - Old	chr4	176508262	176508263	rs170139
chr6	125846361	125846362	Endo - Old	chr6	125846361	125846362	rs151302464
chr4	2756500	2756501	Endo - Old	chr4	2756500	2756501	rs191233555
chr6	35044525	35044526	Endo - Adult	chr6	35044525	35044526	rs10456428
chr5	132228808	132228809	Endo - Adult	chr5	132228808	132228809	rs111547866
chr5	132228943	132228944	Endo - Adult	chr5	132228943	132228944	rs112688207
chr7	46216432	46216433	Endo - Adult	chr7	46216432	46216433	rs11313751
chr14	100375363	100375364	Endo - Adult	chr14	100375363	100375364	rs7143006
chr6	41846769	41846770	Endo - Adult	chr6	41846769	41846770	rs5875775
chr6	41847022	41847023	Endo - Adult	chr6	41847022	41847023	rs2249703
chr11	69450470	69450471	Endo - Adult	chr11	69450470	69450471	rs4246959
chr3	99935666	99935667	Endo - Adult	chr3	99935666	99935667	rs4479633
chr13	98910897	98910898	Endo - Adult	chr13	98910897	98910898	rs567509805
chr13	98910898	98910899	Endo - Adult	chr13	98910898	98910899	rs537750795
chr13	98910899	98910900	Endo - Adult	chr13	98910899	98910900	rs199635893
chr13	98910903	98910904	Endo - Adult	chr13	98910903	98910904	rs117566375
chr13	98910904	98910905	Endo - Adult	chr13	98910904	98910905	rs116957092
chr4	124030094	124030095	Endo - Adult	chr4	124030094	124030095	rs4301131
chr4	124030110	124030111	Endo - Adult	chr4	124030110	124030111	rs35744795
chr4	124030349	124030350	Endo - Adult	chr4	124030349	124030350	rs2049030
chr4	124030406	124030407	Endo - Adult	chr4	124030406	124030407	rs2049029
chr4	124030444	124030445	Endo - Adult	chr4	124030444	124030445	rs3942401
chr19	8418424	8418425	Endo - Adult	chr19	8418424	8418425	rs12150986
chr14	100359923	100359924	Endo - Adult	chr14	100359923	100359924	rs10438234
chr17	63983358	63983359	Endo - Adult	chr17	63983358	63983359	rs735621
chr17	63983518	63983519	Endo - Adult	chr17	63983518	63983519	rs9910406
chr5	139709217	139709218	Endo - Adult	chr5	139709217	139709218	rs773845510
chr6	33697224	33697225	Endo - Adult	chr6	33697224	33697225	rs749847
chr20	19935126	19935127	Endo - Adult	chr20	19935126	19935127	rs78648341
chr5	72938362	72938363	Endo - Adult	chr5	72938362	72938363	rs62360691
chr5	72938614	72938615	Endo - Adult	chr5	72938614	72938615	rs62360692
chr15	62173190	62173191	Endo - Adult	chr15	62173190	62173191	rs17205603
chr6	35061014	35061015	Endo - Adult	chr6	35061014	35061015	rs820084
chr18	35459142	35459143	Endo - Adult	chr18	35459142	35459143	rs9957318
chr17	64190787	64190788	Endo - Adult	chr17	64190787	64190788	rs1010940
chr17	7496547	7496548	Endo - Adult	chr17	7496547	7496548	rs2301609
chr10	129036519	129036520	Endo - Adult	chr10	129036519	129036520	rs1015605
chr19	46991688	46991689	Endo - Adult	chr19	46991688	46991689	rs3786711
chr16	53515611	53515612	Endo - Adult	chr16	53515611	53515612	rs113091066
chr2	25098899	25098900	Endo - Adult	chr2	25098899	25098900	rs35290435
chr2	10042691	10042692	Endo - Adult	chr2	10042691	10042692	rs70948864
chr10	4982164	4982165	Endo - Adult	chr10	4982164	4982165	rs11252860
chr2	47069943	47069944	Endo - Adult	chr2	47069943	47069944	rs2570515
chr2	47070062	47070063	Endo - Adult	chr2	47070062	47070063	rs11428444
chr17	70110482	70110483	Endo - Adult	chr17	70110482	70110483	rs71381042
chr17	70110775	70110776	Endo - Adult	chr17	70110775	70110776	rs7212694
chr17	70110847	70110848	Endo - Adult	chr17	70110847	70110848	rs2190609
chr6	109390116	109390117	Endo - Adult	chr6	109390116	109390117	rs6939953
chr9	82489774	82489775	Endo - Adult	chr9	82489774	82489775	rs4877233
chr13	78045967	78045968	Endo - Adult	chr13	78045967	78045968	rs2585530
chr13	78046052	78046053	Endo - Adult	chr13	78046052	78046053	rs2585529
chr13	78046122	78046123	Endo - Adult	chr13	78046122	78046123	rs4884084
chr15	74179858	74179859	Endo - Adult	chr15	74179858	74179859	rs10910
chr17	48873507	48873508	Endo - Adult	chr17	48873507	48873508	rs178467
chr14	24365909	24365910	Endo - Adult	chr14	24365909	24365910	rs12590407
chr14	24366294	24366295	Endo - Adult	chr14	24366294	24366295	rs36226649
chr14	24366567	24366568	Endo - Adult	chr14	24366567	24366568	rs57534419
chr14	24366653	24366654	Endo - Adult	chr14	24366653	24366654	rs2332326
chr16	88701060	88701061	Endo - Adult	chr16	88701060	88701061	rs4782425
chr1	45619684	45619685	Endo - Adult	chr1	45619684	45619685	rs1547925
chr13	50585694	50585695	Endo - Adult	chr13	50585694	50585695	rs947381
chr13	50585735	50585736	Endo - Adult	chr13	50585735	50585736	rs947380
chr15	85624489	85624490	Endo - Adult	chr15	85624489	85624490	rs146338862
chr15	85624555	85624556	Endo - Adult	chr15	85624555	85624556	rs7179371
chr7	46603941	46603942	Endo - Adult	chr7	46603941	46603942	rs74995727
chr7	46604122	46604123	Endo - Adult	chr7	46604122	46604123	rs11763117
chr19	3428836	3428837	Endo - Adult	chr19	3428836	3428837	rs7507204
chr16	88745317	88745318	Endo - Adult	chr16	88745317	88745318	rs74033387
chr2	27737909	27737910	Endo - Adult	chr2	27737909	27737910	rs62139017
chr10	119619063	119619064	Endo - Adult	chr10	119619063	119619064	rs79612474
chr17	7497496	7497497	Endo - Adult	chr17	7497496	7497497	rs2228128
chr19	19373199	19373200	Endo - Adult	chr19	19373199	19373200	rs59148799
chr12	3315110	3315111	Endo - Adult	chr12	3315110	3315111	rs11616176
chr2	71847346	71847347	Endo - Adult	chr2	71847346	71847347	rs10192419
chr1	21262110	21262111	Endo - Adult	chr1	21262110	21262111	rs212532
chr16	88784489	88784490	Endo - Adult	chr16	88784489	88784490	rs113478686
chr13	78032115	78032116	Endo - Adult	chr13	78032115	78032116	rs1888354
chr13	78032498	78032499	Endo - Adult	chr13	78032498	78032499	rs1360369
chr11	1921984	1921985	Endo - Adult	chr11	1921984	1921985	rs2734498
chr8	30500340	30500341	Endo - Adult	chr8	30500340	30500341	rs372096391
chr7	150992855	150992856	Endo - Adult	chr7	150992855	150992856	rs1800779
chr7	150992991	150992992	Endo - Adult	chr7	150992991	150992992	rs2070744
chr7	150993088	150993089	Endo - Adult	chr7	150993088	150993089	rs3918226
chr10	77836272	77836273	Endo - Adult	chr10	77836272	77836273	rs11002310
chr12	65936198	65936199	Endo - Adult	chr12	65936198	65936199	rs117460346
chr12	65936212	65936213	Endo - Adult	chr12	65936212	65936213	rs5798799
chr2	218387654	218387655	Endo - Adult	chr2	218387654	218387655	rs2290708
chr17	64694595	64694596	Endo - Adult	chr17	64694595	64694596	rs2676307
chr16	88774156	88774157	Endo - Adult	chr16	88774156	88774157	rs10445034
chr3	129240470	129240471	Endo - Adult	chr3	129240470	129240471	rs6439158
chr3	129240515	129240516	Endo - Adult	chr3	129240515	129240516	rs62266866
chr13	110387602	110387603	Endo - Adult	chr13	110387602	110387603	rs1999013
chr5	132266027	132266028	Endo - Adult	chr5	132266027	132266028	rs1979981
chr6	53484603	53484604	Endo - Adult	chr6	53484603	53484604	rs7744700
chr6	33589448	33589449	Endo - Adult	chr6	33589448	33589449	rs430655
chr8	23321321	23321322	Endo - Adult	chr8	23321321	23321322	rs34644124
chr8	23321336	23321337	Endo - Adult	chr8	23321336	23321337	rs12543320
chr8	23321386	23321387	Endo - Adult	chr8	23321386	23321387	rs12545069
chr8	23321397	23321398	Endo - Adult	chr8	23321397	23321398	rs12542782
chr8	23321417	23321418	Endo - Adult	chr8	23321417	23321418	rs13280859
chr8	23321487	23321488	Endo - Adult	chr8	23321487	23321488	rs12543367
chr8	23321713	23321714	Endo - Adult	chr8	23321713	23321714	rs12386863
chr8	23321765	23321766	Endo - Adult	chr8	23321765	23321766	rs7821729
chr17	81459390	81459391	Endo - Adult	chr17	81459390	81459391	rs4969272
chr7	92634036	92634037	Endo - Adult	chr7	92634036	92634037	rs17688839
chr19	4061546	4061547	Endo - Adult	chr19	4061546	4061547	rs10415135
chr16	53510718	53510719	Endo - Adult	chr16	53510718	53510719	rs17193922
chr4	18109914	18109915	Endo - Adult	chr4	18109914	18109915	rs6812794
chr8	30502941	30502942	Endo - Adult	chr8	30502941	30502942	rs147323644
chr8	30502943	30502944	Endo - Adult	chr8	30502943	30502944	rs199667316
chr19	36973405	36973406	Endo - Adult	chr19	36973405	36973406	rs1644647
chr19	36973473	36973474	Endo - Adult	chr19	36973473	36973474	rs1624087
chr12	93784722	93784723	Endo - Adult	chr12	93784722	93784723	rs10859579
chr6	109361200	109361201	Endo - Adult	chr6	109361200	109361201	rs9487070
chr9	92716274	92716275	Endo - Adult	chr9	92716274	92716275	rs7869603
chr6	26103868	26103869	Endo - Adult	chr6	26103868	26103869	rs198853
chr3	172515579	172515580	Endo - Adult	chr3	172515579	172515580	rs4894559
chr9	127049122	127049123	Endo - Adult	chr9	127049122	127049123	rs10987552
chr10	122368927	122368928	Endo - Adult	chr10	122368927	122368928	rs2901307
chr10	62689789	62689790	Endo - Adult	chr10	62689789	62689790	rs61863928
chr12	46432029	46432030	Endo - Adult	chr12	46432029	46432030	rs3936214
chr4	1226255	1226256	Endo - Adult	chr4	1226255	1226256	rs1680058
chr4	1226456	1226457	Endo - Adult	chr4	1226456	1226457	rs1680057
chr15	73982607	73982608	Endo - Adult	chr15	73982607	73982608	rs7174985
chr15	73982829	73982830	Endo - Adult	chr15	73982829	73982830	rs11636934
chr3	120417671	120417672	Endo - Adult	chr3	120417671	120417672	rs6775963
chr9	93598946	93598947	Endo - Adult	chr9	93598946	93598947	rs17533702
chr8	48419755	48419756	Endo - Adult	chr8	48419755	48419756	rs72639011
chr8	48419869	48419870	Endo - Adult	chr8	48419869	48419870	rs72639012
chr8	143956732	143956733	Endo - Adult	chr8	143956732	143956733	rs11329885
chr8	143957097	143957098	Endo - Adult	chr8	143957097	143957098	rs11777239
chr9	136719546	136719547	Endo - Adult	chr9	136719546	136719547	rs11145844
chr17	48841412	48841413	Endo - Adult	chr17	48841412	48841413	rs497270
chr7	46613470	46613471	Endo - Adult	chr7	46613470	46613471	rs78865871
chr6	41780614	41780615	Endo - Adult	chr6	41780614	41780615	rs12193797
chr1	45629287	45629288	Endo - Adult	chr1	45629287	45629288	rs12037459
chr5	88825371	88825372	Endo - Adult	chr5	88825371	88825372	rs304153
chr14	100362288	100362289	Endo - Adult	chr14	100362288	100362289	rs61990729
chr4	176508921	176508922	Endo - Adult	chr4	176508921	176508922	rs395980
chr4	176508969	176508970	Endo - Adult	chr4	176508969	176508970	rs390801
chr4	176509258	176509259	Endo - Adult	chr4	176509258	176509259	rs437376
chr4	2570873	2570874	Endo - Adult	chr4	2570873	2570874	rs7657770
chr4	2571283	2571284	Endo - Adult	chr4	2571283	2571284	rs7676375
chr9	133252613	133252614	Endo - Adult	chr9	133252613	133252614	rs10901252
chr1	45621241	45621242	Endo - Adult	chr1	45621241	45621242	rs3014245
chr16	53504245	53504246	Endo - Adult	chr16	53504245	53504246	rs3809634
chr3	12319385	12319386	Endo - Adult	chr3	12319385	12319386	rs150732434
chr3	129349299	129349300	Endo - Adult	chr3	129349299	129349300	rs10560876
chr1	183003407	183003408	Endo - Adult	chr1	183003407	183003408	rs10911186
chr3	172201424	172201425	Endo - Adult	chr3	172201424	172201425	rs4639001
chr5	132496822	132496823	Endo - Adult	chr5	132496822	132496823	rs2548998
chr3	129315014	129315015	Endo - Adult	chr3	129315014	129315015	rs4809
chr1	150611498	150611499	Endo - Adult	chr1	150611498	150611499	rs200369604
chr1	204579288	204579289	Endo - Adult	chr1	204579288	204579289	rs35270244
chr16	89523652	89523653	Endo - Adult	chr16	89523652	89523653	rs28643511
chr16	89523760	89523761	Endo - Adult	chr16	89523760	89523761	rs200718858
chr16	89523835	89523836	Endo - Adult	chr16	89523835	89523836	rs3803680
chr7	140049546	140049547	Endo - Adult	chr7	140049546	140049547	rs7781964
chr6	52550225	52550226	Endo - Adult	chr6	52550225	52550226	rs2268718
chr6	52550289	52550290	Endo - Adult	chr6	52550289	52550290	rs2268717
chr19	42386941	42386942	Endo - Adult	chr19	42386941	42386942	rs75439367
chr9	92528766	92528767	Endo - Adult	chr9	92528766	92528767	rs57828721
chr14	68199712	68199713	Endo - Adult	chr14	68199712	68199713	rs1274637
chr14	68200005	68200006	Endo - Adult	chr14	68200005	68200006	rs1274638
chr8	143939725	143939726	Endo - Adult	chr8	143939725	143939726	rs4073081
chr8	143939781	143939782	Endo - Adult	chr8	143939781	143939782	rs4073082
chr8	143939819	143939820	Endo - Adult	chr8	143939819	143939820	rs5895792
chr17	81119627	81119628	Endo - Adult	chr17	81119627	81119628	rs62073018
chr17	81120022	81120023	Endo - Adult	chr17	81120022	81120023	rs36000545
chr14	100341818	100341819	Endo - Adult	chr14	100341818	100341819	rs1570305
chr4	3500868	3500869	Endo - Adult	chr4	3500868	3500869	rs71608283
chr2	232316447	232316448	Endo - Adult	chr2	232316447	232316448	rs116341888
chr2	232316634	232316635	Endo - Adult	chr2	232316634	232316635	rs6743962
chr2	217275171	217275172	Endo - Adult	chr2	217275171	217275172	rs10490758
chr2	176130574	176130575	Endo - Adult	chr2	176130574	176130575	rs544054860
chr18	59633587	59633588	Endo - Adult	chr18	59633587	59633588	rs11662424
chr16	88779523	88779524	Endo - Adult	chr16	88779523	88779524	rs73251038
chr2	201233250	201233251	Endo - Adult	chr2	201233250	201233251	rs36028425
chr16	2125308	2125309	Endo - Adult	chr16	2125308	2125309	rs13337478
chr16	2125322	2125323	Endo - Adult	chr16	2125322	2125323	rs13337177
chr16	2125372	2125373	Endo - Adult	chr16	2125372	2125373	rs13333747
chr7	2762888	2762889	Endo - Adult	chr7	2762888	2762889	rs798488
chr8	38386347	38386348	Endo - Adult	chr8	38386347	38386348	rs6996860
chr6	158300639	158300640	Endo - Adult	chr6	158300639	158300640	rs141574720
chr6	158300750	158300751	Endo - Adult	chr6	158300750	158300751	rs112566257
chr8	140699769	140699770	Endo - Adult	chr8	140699769	140699770	rs10112148
chr1	204482367	204482368	Endo - Adult	chr1	204482367	204482368	rs4951382
chr8	13472237	13472238	Endo - Adult	chr8	13472237	13472238	rs117779851
chr6	125846361	125846362	Endo - Adult	chr6	125846361	125846362	rs151302464
chr15	85496906	85496907	Endo - Adult	chr15	85496906	85496907	rs4843062
chr15	85496943	85496944	Endo - Adult	chr15	85496943	85496944	rs55773275
chr17	63985226	63985227	Endo - Adult	chr17	63985226	63985227	rs538483359
chr17	63985234	63985235	Endo - Adult	chr17	63985234	63985235	rs552987006
chr17	63985236	63985237	Endo - Adult	chr17	63985236	63985237	rs566101293
chr17	63985238	63985239	Endo - Adult	chr17	63985238	63985239	rs534690712
chr6	33699828	33699829	Endo - Adult	chr6	33699828	33699829	rs9469566
chr6	33700062	33700063	Endo - Adult	chr6	33700062	33700063	rs4713659
chr6	53469336	53469337	Endo - Adult	chr6	53469336	53469337	rs2139077
chr8	30442759	30442760	Endo - Adult	chr8	30442759	30442760	rs9642759
chr11	2109788	2109789	Endo - Adult	chr11	2109788	2109789	rs78805413
chr11	68346256	68346257	Endo - Adult	chr11	68346256	68346257	rs312781
chr19	37692489	37692490	Endo - Adult	chr19	37692489	37692490	rs2160640
chr13	110382195	110382196	Endo - Adult	chr13	110382195	110382196	rs9521733
chr4	124035957	124035958	Endo - Adult	chr4	124035957	124035958	rs10518426
chr11	116931865	116931866	Endo - Adult	chr11	116931865	116931866	rs79974099
chr17	48839005	48839006	Endo - Adult	chr17	48839005	48839006	rs560816686
chr17	48839100	48839101	Endo - Adult	chr17	48839100	48839101	rs141282565
chr4	18077894	18077895	Endo - Adult	chr4	18077894	18077895	rs9291662
chr4	18078069	18078070	Endo - Adult	chr4	18078069	18078070	rs149558179
chr1	26155920	26155921	Endo - Adult	chr1	26155920	26155921	rs75204979
chr2	171523271	171523272	Endo - Adult	chr2	171523271	171523272	rs960749
chr2	171523426	171523427	Endo - Adult	chr2	171523426	171523427	rs960748
chr1	92934792	92934793	Endo - Adult	chr1	92934792	92934793	rs12757307
chr6	41947966	41947967	Endo - Adult	chr6	41947966	41947967	rs2479720
chr19	40720510	40720511	Endo - Adult	chr19	40720510	40720511	rs2561528
chr6	34934613	34934614	Endo - Adult	chr6	34934613	34934614	rs3800447
chr6	35081719	35081720	Endo - Adult	chr6	35081719	35081720	rs820102
chr9	98977427	98977428	FAP - Old	chr9	98977427	98977428	rs10988442
chr2	71834431	71834432	FAP - Old	chr2	71834431	71834432	rs60729468
chr9	116623459	116623460	FAP - Old	chr9	116623459	116623460	rs7031478
chr14	74975031	74975032	FAP - Old	chr14	74975031	74975032	rs12894709
chr4	56958285	56958286	FAP - Old	chr4	56958285	56958286	rs56155140
chr11	10387494	10387495	FAP - Old	chr11	10387494	10387495	rs6416051
chr4	124030094	124030095	FAP - Old	chr4	124030094	124030095	rs4301131
chr4	124030110	124030111	FAP - Old	chr4	124030110	124030111	rs35744795
chr4	124030349	124030350	FAP - Old	chr4	124030349	124030350	rs2049030
chr4	124030406	124030407	FAP - Old	chr4	124030406	124030407	rs2049029
chr4	124030444	124030445	FAP - Old	chr4	124030444	124030445	rs3942401
chr4	53497582	53497583	FAP - Old	chr4	53497582	53497583	rs62323593
chr10	70653619	70653620	FAP - Old	chr10	70653619	70653620	rs681286
chr7	46391202	46391203	FAP - Old	chr7	46391202	46391203	rs11763223
chr7	46391526	46391527	FAP - Old	chr7	46391526	46391527	rs12538557
chr14	24366567	24366568	FAP - Old	chr14	24366567	24366568	rs57534419
chr14	24366653	24366654	FAP - Old	chr14	24366653	24366654	rs2332326
chr6	148518682	148518683	FAP - Old	chr6	148518682	148518683	rs11751157
chr1	91845109	91845110	FAP - Old	chr1	91845109	91845110	rs7555476
chr1	91845133	91845134	FAP - Old	chr1	91845133	91845134	rs7555548
chr21	34344072	34344073	FAP - Old	chr21	34344072	34344073	rs2834461
chr10	79380497	79380498	FAP - Old	chr10	79380497	79380498	rs1013495
chr10	79380564	79380565	FAP - Old	chr10	79380564	79380565	rs7901228
chr8	22629438	22629439	FAP - Old	chr8	22629438	22629439	rs3758042
chr8	22629474	22629475	FAP - Old	chr8	22629474	22629475	rs3758041
chr3	172082466	172082467	FAP - Old	chr3	172082466	172082467	rs4894803
chr1	183130566	183130567	FAP - Old	chr1	183130566	183130567	rs2296300
chr1	183130686	183130687	FAP - Old	chr1	183130686	183130687	rs6691755
chr8	25518534	25518535	FAP - Old	chr8	25518534	25518535	rs4872321
chr21	37060321	37060322	FAP - Old	chr21	37060321	37060322	rs2249828
chr3	113247569	113247570	FAP - Old	chr3	113247569	113247570	rs12491930
chr1	219533706	219533707	FAP - Old	chr1	219533706	219533707	rs9431171
chr12	102429934	102429935	FAP - Old	chr12	102429934	102429935	rs4764886
chr1	41857266	41857267	FAP - Old	chr1	41857266	41857267	rs1890084
chr14	24368131	24368132	FAP - Old	chr14	24368131	24368132	rs3215609
chr15	74054315	74054316	FAP - Old	chr15	74054315	74054316	rs8024150
chr15	74174125	74174126	FAP - Old	chr15	74174125	74174126	rs1385650
chr12	20426666	20426667	FAP - Old	chr12	20426666	20426667	rs11045238
chr15	83904289	83904290	FAP - Old	chr15	83904289	83904290	rs7183263
chr15	83904496	83904497	FAP - Old	chr15	83904496	83904497	rs7178962
chr2	217521855	217521856	FAP - Old	chr2	217521855	217521856	rs10173367
chr1	218712341	218712342	FAP - Old	chr1	218712341	218712342	rs61823673
chr8	128153446	128153447	FAP - Old	chr8	128153446	128153447	rs12675643
chr1	184191343	184191344	FAP - Old	chr1	184191343	184191344	rs6690187
chr15	85643033	85643034	FAP - Old	chr15	85643033	85643034	rs67802907
chr15	98852605	98852606	FAP - Old	chr15	98852605	98852606	rs8035410
chr4	87718558	87718559	FAP - Old	chr4	87718558	87718559	rs7686829
chr9	115290026	115290027	FAP - Old	chr9	115290026	115290027	rs567837161
chr9	116605966	116605967	FAP - Old	chr9	116605966	116605967	rs6478246
chr5	32810685	32810686	FAP - Old	chr5	32810685	32810686	rs10521001
chr3	56119989	56119990	FAP - Old	chr3	56119989	56119990	rs7629769
chr3	56120350	56120351	FAP - Old	chr3	56120350	56120351	rs17056469
chr2	182366634	182366635	FAP - Old	chr2	182366634	182366635	rs3063063
chr4	123984936	123984937	FAP - Old	chr4	123984936	123984937	rs542951939
chr6	26171991	26171992	FAP - Old	chr6	26171991	26171992	rs9379829
chr7	2796385	2796386	FAP - Old	chr7	2796385	2796386	rs757786
chr7	2796721	2796722	FAP - Old	chr7	2796721	2796722	rs757787
chr7	2796799	2796800	FAP - Old	chr7	2796799	2796800	rs757788
chr15	85668173	85668174	FAP - Old	chr15	85668173	85668174	rs11638278
chr2	231932201	231932202	FAP - Old	chr2	231932201	231932202	rs138776233
chr8	13472237	13472238	FAP - Old	chr8	13472237	13472238	rs117779851
chr15	74044292	74044293	FAP - Old	chr15	74044292	74044293	rs5742915
chr5	61232979	61232980	FAP - Old	chr5	61232979	61232980	rs34627
chr10	100887424	100887425	FAP - Old	chr10	100887424	100887425	rs1886276
chr15	66734228	66734229	FAP - Old	chr15	66734228	66734229	rs2469148
chr12	57138966	57138967	FAP - Old	chr12	57138966	57138967	rs1385526
chr20	33678033	33678034	FAP - Old	chr20	33678033	33678034	rs2071054
chr1	183126461	183126462	FAP - Old	chr1	183126461	183126462	rs2296294
chr1	183126630	183126631	FAP - Old	chr1	183126630	183126631	rs2224933
chr2	171522308	171522309	FAP - Old	chr2	171522308	171522309	rs868106
chr2	171522379	171522380	FAP - Old	chr2	171522379	171522380	rs2356782
chr8	48430762	48430763	FAP - Old	chr8	48430762	48430763	rs7830050
chr9	126604264	126604265	FAP - Old	chr9	126604264	126604265	rs147961605
chr11	47130722	47130723	FAP - Old	chr11	47130722	47130723	rs10838660
chr12	3315110	3315111	FAP - Old	chr12	3315110	3315111	rs11616176
chr9	116622711	116622712	FAP - Old	chr9	116622711	116622712	rs4837684
chr9	116622958	116622959	FAP - Old	chr9	116622958	116622959	rs4836788
chr7	25846858	25846859	FAP - Old	chr7	25846858	25846859	rs979165
chr1	183097119	183097120	FAP - Old	chr1	183097119	183097120	rs6424885
chr15	85617037	85617038	FAP - Old	chr15	85617037	85617038	rs55639123
chr6	81088267	81088268	FAP - Old	chr6	81088267	81088268	rs310410
chr5	32852672	32852673	FAP - Old	chr5	32852672	32852673	rs1147226
chr5	32852766	32852767	FAP - Old	chr5	32852766	32852767	rs1147227
chr9	92616379	92616380	FAP - Old	chr9	92616379	92616380	rs41266679
chr8	125517683	125517684	FAP - Old	chr8	125517683	125517684	rs3887771
chr14	91947643	91947644	FAP - Old	chr14	91947643	91947644	rs7149187
chr2	55966530	55966531	FAP - Old	chr2	55966530	55966531	rs13431149
chr2	55966950	55966951	FAP - Old	chr2	55966950	55966951	rs3217369
chr2	55966998	55966999	FAP - Old	chr2	55966998	55966999	rs2278366
chr10	27627306	27627307	FAP - Old	chr10	27627306	27627307	rs2815508
chr8	128177330	128177331	FAP - Old	chr8	128177330	128177331	rs35135218
chr14	74635279	74635280	FAP - Old	chr14	74635279	74635280	rs11852134
chr8	48427958	48427959	FAP - Old	chr8	48427958	48427959	rs55864946
chr8	48427971	48427972	FAP - Old	chr8	48427971	48427972	rs6471766
chr15	75621089	75621090	FAP - Old	chr15	75621089	75621090	rs77935734
chr5	132266027	132266028	FAP - Old	chr5	132266027	132266028	rs1979981
chr1	92934792	92934793	FAP - Old	chr1	92934792	92934793	rs12757307
chr5	83473167	83473168	FAP - Old	chr5	83473167	83473168	rs116078881
chr19	40720510	40720511	FAP - Old	chr19	40720510	40720511	rs2561528
chr15	75620358	75620359	FAP - Old	chr15	75620358	75620359	rs74845979
chr10	119412131	119412132	FAP - Old	chr10	119412131	119412132	rs11198911
chr10	119412240	119412241	FAP - Old	chr10	119412240	119412241	rs4752301
chr9	94140159	94140160	FAP - Old	chr9	94140159	94140160	rs55990139
chr6	148510017	148510018	FAP - Old	chr6	148510017	148510018	rs11751252
chr3	12354146	12354147	FAP - Old	chr3	12354146	12354147	rs4684848
chr14	69993837	69993838	FAP - Old	chr14	69993837	69993838	rs227417
chr14	69993892	69993893	FAP - Old	chr14	69993892	69993893	rs227416
chr16	30085147	30085148	FAP - Old	chr16	30085147	30085148	rs34627357
chr9	127036230	127036231	FAP - Old	chr9	127036230	127036231	rs3936030
chr6	158441517	158441518	FAP - Old	chr6	158441517	158441518	rs17580913
chr8	13514611	13514612	FAP - Old	chr8	13514611	13514612	rs76364830
chr6	80769159	80769160	FAP - Old	chr6	80769159	80769160	rs11754366
chr6	80769513	80769514	FAP - Old	chr6	80769513	80769514	rs10485284
chr7	2820583	2820584	FAP - Old	chr7	2820583	2820584	rs2644295
chr11	10338614	10338615	FAP - Old	chr11	10338614	10338615	rs1470686
chr14	21071525	21071526	FAP - Old	chr14	21071525	21071526	rs4982404
chr14	21071903	21071904	FAP - Old	chr14	21071903	21071904	rs943991
chr2	215579952	215579953	FAP - Old	chr2	215579952	215579953	rs1996444
chr2	215579977	215579978	FAP - Old	chr2	215579977	215579978	rs1996443
chr2	215580242	215580243	FAP - Old	chr2	215580242	215580243	rs6740486
chr2	215580264	215580265	FAP - Old	chr2	215580264	215580265	rs13419469
chr11	1921984	1921985	FAP - Old	chr11	1921984	1921985	rs2734498
chr11	117220511	117220512	FAP - Old	chr11	117220511	117220512	rs3882897
chr14	74571986	74571987	FAP - Old	chr14	74571986	74571987	rs10140101
chr14	74572138	74572139	FAP - Old	chr14	74572138	74572139	rs10150950
chr11	10325960	10325961	FAP - Old	chr11	10325960	10325961	rs1450275
chr11	10326106	10326107	FAP - Old	chr11	10326106	10326107	rs199994472
chr11	10326299	10326300	FAP - Old	chr11	10326299	10326300	rs7109096
chr10	102764595	102764596	FAP - Old	chr10	102764595	102764596	rs4919676
chr10	102764890	102764891	FAP - Old	chr10	102764890	102764891	rs7894154
chr10	119362569	119362570	FAP - Old	chr10	119362569	119362570	rs74327167
chr5	42519160	42519161	FAP - Old	chr5	42519160	42519161	rs6451624
chr8	13452976	13452977	FAP - Old	chr8	13452976	13452977	rs117423528
chr10	102646093	102646094	FAP - Old	chr10	102646093	102646094	rs80146619
chr1	176843484	176843485	FAP - Old	chr1	176843484	176843485	rs2294494
chr6	168963237	168963238	FAP - Old	chr6	168963237	168963238	rs9455794
chr8	13425029	13425030	FAP - Old	chr8	13425029	13425030	rs74926219
chr1	41108946	41108947	FAP - Old	chr1	41108946	41108947	rs12565822
chr1	41108950	41108951	FAP - Old	chr1	41108950	41108951	rs710248
chr1	215276727	215276728	FAP - Old	chr1	215276727	215276728	rs115361622
chr13	50130043	50130044	FAP - Old	chr13	50130043	50130044	rs75350584
chr13	50130091	50130092	FAP - Old	chr13	50130091	50130092	rs34939982
chr8	38411996	38411997	FAP - Old	chr8	38411996	38411997	rs13317
chr6	142356691	142356692	FAP - Old	chr6	142356691	142356692	rs751269114
chr7	2762888	2762889	FAP - Old	chr7	2762888	2762889	rs798488
chr5	33363592	33363593	FAP - Old	chr5	33363592	33363593	rs10063284
chr1	176843760	176843761	FAP - Old	chr1	176843760	176843761	rs1883431
chr1	176844033	176844034	FAP - Old	chr1	176844033	176844034	rs3817857
chr10	94292754	94292755	FAP - Old	chr10	94292754	94292755	rs11187842
chr10	94292990	94292991	FAP - Old	chr10	94292990	94292991	rs3781266
chr6	80263948	80263949	FAP - Old	chr6	80263948	80263949	rs3805907
chr6	81172567	81172568	FAP - Old	chr6	81172567	81172568	rs4706880
chr14	74914473	74914474	FAP - Old	chr14	74914473	74914474	rs17183292
chr20	33675818	33675819	FAP - Old	chr20	33675818	33675819	rs3213180
chr7	46292114	46292115	FAP - Old	chr7	46292114	46292115	rs1966956
chr7	46370478	46370479	FAP - Old	chr7	46370478	46370479	rs7800134
chr7	46370608	46370609	FAP - Old	chr7	46370608	46370609	rs12538905
chr5	158560240	158560241	FAP - Old	chr5	158560240	158560241	rs2963481
chr4	86594972	86594973	FAP - Old	chr4	86594972	86594973	rs80008502
chr7	46455033	46455034	FAP - Old	chr7	46455033	46455034	rs71543915
chr5	132496822	132496823	FAP - Old	chr5	132496822	132496823	rs2548998
chr12	46300874	46300875	FAP - Old	chr12	46300874	46300875	rs2018424
chr4	124030094	124030095	FAP - Adult	chr4	124030094	124030095	rs4301131
chr4	124030110	124030111	FAP - Adult	chr4	124030110	124030111	rs35744795
chr4	124030349	124030350	FAP - Adult	chr4	124030349	124030350	rs2049030
chr4	124030406	124030407	FAP - Adult	chr4	124030406	124030407	rs2049029
chr4	124030444	124030445	FAP - Adult	chr4	124030444	124030445	rs3942401
chr2	71834431	71834432	FAP - Adult	chr2	71834431	71834432	rs60729468
chr9	98977427	98977428	FAP - Adult	chr9	98977427	98977428	rs10988442
chr7	46391202	46391203	FAP - Adult	chr7	46391202	46391203	rs11763223
chr7	46391526	46391527	FAP - Adult	chr7	46391526	46391527	rs12538557
chr3	172082466	172082467	FAP - Adult	chr3	172082466	172082467	rs4894803
chr7	46603941	46603942	FAP - Adult	chr7	46603941	46603942	rs74995727
chr7	46604122	46604123	FAP - Adult	chr7	46604122	46604123	rs11763117
chr12	102429934	102429935	FAP - Adult	chr12	102429934	102429935	rs4764886
chr15	83904289	83904290	FAP - Adult	chr15	83904289	83904290	rs7183263
chr15	83904496	83904497	FAP - Adult	chr15	83904496	83904497	rs7178962
chr7	46455033	46455034	FAP - Adult	chr7	46455033	46455034	rs71543915
chr9	116316332	116316333	FAP - Adult	chr9	116316332	116316333	rs3747825
chr9	116316624	116316625	FAP - Adult	chr9	116316624	116316625	rs78896094
chr1	91845109	91845110	FAP - Adult	chr1	91845109	91845110	rs7555476
chr1	91845133	91845134	FAP - Adult	chr1	91845133	91845134	rs7555548
chr3	113247569	113247570	FAP - Adult	chr3	113247569	113247570	rs12491930
chr8	128153446	128153447	FAP - Adult	chr8	128153446	128153447	rs12675643
chr6	148518682	148518683	FAP - Adult	chr6	148518682	148518683	rs11751157
chr6	168951051	168951052	FAP - Adult	chr6	168951051	168951052	rs2342903
chr9	116623459	116623460	FAP - Adult	chr9	116623459	116623460	rs7031478
chr6	108622962	108622963	FAP - Adult	chr6	108622962	108622963	rs3813498
chr14	74975031	74975032	FAP - Adult	chr14	74975031	74975032	rs12894709
chr9	92590737	92590738	FAP - Adult	chr9	92590737	92590738	rs117019668
chr9	94140159	94140160	FAP - Adult	chr9	94140159	94140160	rs55990139
chr15	74174125	74174126	FAP - Adult	chr15	74174125	74174126	rs1385650
chr12	46300874	46300875	FAP - Adult	chr12	46300874	46300875	rs2018424
chr19	40720510	40720511	FAP - Adult	chr19	40720510	40720511	rs2561528
chr6	81088267	81088268	FAP - Adult	chr6	81088267	81088268	rs310410
chr1	183097119	183097120	FAP - Adult	chr1	183097119	183097120	rs6424885
chr1	204574873	204574874	FAP - Adult	chr1	204574873	204574874	rs885012
chr1	204575118	204575119	FAP - Adult	chr1	204575118	204575119	rs10665887
chr12	3315110	3315111	FAP - Adult	chr12	3315110	3315111	rs11616176
chr20	33678033	33678034	FAP - Adult	chr20	33678033	33678034	rs2071054
chr10	102614001	102614002	FAP - Adult	chr10	102614001	102614002	rs7912339
chr10	102614147	102614148	FAP - Adult	chr10	102614147	102614148	rs4604806
chr15	75621089	75621090	FAP - Adult	chr15	75621089	75621090	rs77935734
chr14	74635279	74635280	FAP - Adult	chr14	74635279	74635280	rs11852134
chr10	119362569	119362570	FAP - Adult	chr10	119362569	119362570	rs74327167
chr9	127128583	127128584	FAP - Adult	chr9	127128583	127128584	rs1281155
chr8	13472237	13472238	FAP - Adult	chr8	13472237	13472238	rs117779851
chr8	48430762	48430763	FAP - Adult	chr8	48430762	48430763	rs7830050
chr8	38402915	38402916	FAP - Adult	chr8	38402915	38402916	rs59498392
chr8	38402922	38402923	FAP - Adult	chr8	38402922	38402923	rs28681082
chr8	25518534	25518535	FAP - Adult	chr8	25518534	25518535	rs4872321
chr4	53497582	53497583	FAP - Adult	chr4	53497582	53497583	rs62323593
chr9	116622711	116622712	FAP - Adult	chr9	116622711	116622712	rs4837684
chr9	116622958	116622959	FAP - Adult	chr9	116622958	116622959	rs4836788
chr10	70653619	70653620	FAP - Adult	chr10	70653619	70653620	rs681286
chr8	22629438	22629439	FAP - Adult	chr8	22629438	22629439	rs3758042
chr8	22629474	22629475	FAP - Adult	chr8	22629474	22629475	rs3758041
chr10	122371841	122371842	FAP - Adult	chr10	122371841	122371842	rs12571580
chr10	122372148	122372149	FAP - Adult	chr10	122372148	122372149	rs34269687
chr4	123984936	123984937	FAP - Adult	chr4	123984936	123984937	rs542951939
chr10	94292754	94292755	FAP - Adult	chr10	94292754	94292755	rs11187842
chr10	94292990	94292991	FAP - Adult	chr10	94292990	94292991	rs3781266
chr15	85643033	85643034	FAP - Adult	chr15	85643033	85643034	rs67802907
chr7	2818242	2818243	FAP - Adult	chr7	2818242	2818243	rs960273
chr2	215579952	215579953	FAP - Adult	chr2	215579952	215579953	rs1996444
chr2	215579977	215579978	FAP - Adult	chr2	215579977	215579978	rs1996443
chr2	215580242	215580243	FAP - Adult	chr2	215580242	215580243	rs6740486
chr2	215580264	215580265	FAP - Adult	chr2	215580264	215580265	rs13419469
chr12	20426666	20426667	FAP - Adult	chr12	20426666	20426667	rs11045238
chr1	183130566	183130567	FAP - Adult	chr1	183130566	183130567	rs2296300
chr1	183130686	183130687	FAP - Adult	chr1	183130686	183130687	rs6691755
chr8	128177330	128177331	FAP - Adult	chr8	128177330	128177331	rs35135218
chr3	56119989	56119990	FAP - Adult	chr3	56119989	56119990	rs7629769
chr3	56120350	56120351	FAP - Adult	chr3	56120350	56120351	rs17056469
chr21	37060321	37060322	FAP - Adult	chr21	37060321	37060322	rs2249828
chr11	10387494	10387495	FAP - Adult	chr11	10387494	10387495	rs6416051
chr1	183126461	183126462	FAP - Adult	chr1	183126461	183126462	rs2296294
chr1	183126630	183126631	FAP - Adult	chr1	183126630	183126631	rs2224933
chr11	1921984	1921985	FAP - Adult	chr11	1921984	1921985	rs2734498
chr10	100887424	100887425	FAP - Adult	chr10	100887424	100887425	rs1886276
chr19	3428836	3428837	FAP - Adult	chr19	3428836	3428837	rs7507204
chr10	94293482	94293483	FAP - Adult	chr10	94293482	94293483	rs3740365
chr6	7786378	7786379	FAP - Adult	chr6	7786378	7786379	rs5009024
chr14	103551456	103551457	FAP - Adult	chr14	103551456	103551457	rs12893668
chr14	103551616	103551617	FAP - Adult	chr14	103551616	103551617	rs10149470
chr14	103551768	103551769	FAP - Adult	chr14	103551768	103551769	rs10141157
chr9	116605966	116605967	FAP - Adult	chr9	116605966	116605967	rs6478246
chr5	158560240	158560241	FAP - Adult	chr5	158560240	158560241	rs2963481
chr4	119206363	119206364	FAP - Adult	chr4	119206363	119206364	rs573461720
chr4	119206363	119206364	FAP - Adult	chr4	119206363	119206364	rs567304478
chr4	119206606	119206607	FAP - Adult	chr4	119206606	119206607	rs1397610
chr2	231993199	231993200	FAP - Adult	chr2	231993199	231993200	rs3116154
chr12	93784722	93784723	FAP - Adult	chr12	93784722	93784723	rs10859579
chr12	116926895	116926896	FAP - Adult	chr12	116926895	116926896	rs4766812
chr2	217744010	217744011	FAP - Adult	chr2	217744010	217744011	rs76018285
chr1	184191343	184191344	FAP - Adult	chr1	184191343	184191344	rs6690187
chr12	102543168	102543169	FAP - Adult	chr12	102543168	102543169	rs10778177
chr12	102543328	102543329	FAP - Adult	chr12	102543328	102543329	rs4764702
chr5	32852672	32852673	FAP - Adult	chr5	32852672	32852673	rs1147226
chr5	32852766	32852767	FAP - Adult	chr5	32852766	32852767	rs1147227
chr2	231932201	231932202	FAP - Adult	chr2	231932201	231932202	rs138776233
chr8	73297023	73297024	FAP - Adult	chr8	73297023	73297024	rs117345198
chr15	98852605	98852606	FAP - Adult	chr15	98852605	98852606	rs8035410
chr11	47143555	47143556	FAP - Adult	chr11	47143555	47143556	rs7121418
chr14	91947643	91947644	FAP - Adult	chr14	91947643	91947644	rs7149187
chr1	218447405	218447406	FAP - Adult	chr1	218447405	218447406	rs1473526
chr1	184022771	184022772	FAP - Adult	chr1	184022771	184022772	rs12128716
chr10	100529321	100529322	FAP - Adult	chr10	100529321	100529322	rs1800662
chr15	83899752	83899753	FAP - Adult	chr15	83899752	83899753	rs6603004
chr14	74914473	74914474	FAP - Adult	chr14	74914473	74914474	rs17183292
chr6	126789018	126789019	FAP - Adult	chr6	126789018	126789019	rs35144677
chr9	94141187	94141188	FAP - Adult	chr9	94141187	94141188	rs7866254
chr5	32810685	32810686	FAP - Adult	chr5	32810685	32810686	rs10521001
chr8	30469096	30469097	FAP - Adult	chr8	30469096	30469097	rs6988150
chr10	119413005	119413006	FAP - Adult	chr10	119413005	119413006	rs57387632
chr13	26465766	26465767	FAP - Adult	chr13	26465766	26465767	rs1610366
chr8	13514611	13514612	FAP - Adult	chr8	13514611	13514612	rs76364830
chr2	187138391	187138392	FAP - Adult	chr2	187138391	187138392	rs17576323
chr10	103111447	103111448	FAP - Adult	chr10	103111447	103111448	rs12413046
chr10	103111522	103111523	FAP - Adult	chr10	103111522	103111523	rs10883832
chr12	121924023	121924024	FAP - Adult	chr12	121924023	121924024	rs34885077
chr4	56958285	56958286	FAP - Adult	chr4	56958285	56958286	rs56155140
chr18	49160690	49160691	FAP - Adult	chr18	49160690	49160691	rs57434680
chr12	116937853	116937854	FAP - Adult	chr12	116937853	116937854	rs11429387
chr2	171317640	171317641	FAP - Adult	chr2	171317640	171317641	rs2160699
chr2	171317641	171317642	FAP - Adult	chr2	171317641	171317642	rs2356707
chr2	171317753	171317754	FAP - Adult	chr2	171317753	171317754	rs2111459
chr9	116556708	116556709	FAP - Adult	chr9	116556708	116556709	rs116995922
chr6	7722942	7722943	FAP - Adult	chr6	7722942	7722943	rs4960348
chr2	182379626	182379627	FAP - Adult	chr2	182379626	182379627	rs16823150
chr14	24366567	24366568	FAP - Adult	chr14	24366567	24366568	rs57534419
chr14	24366653	24366654	FAP - Adult	chr14	24366653	24366654	rs2332326
chr2	23719082	23719083	FAP - Adult	chr2	23719082	23719083	rs56315094
chr1	215276727	215276728	FAP - Adult	chr1	215276727	215276728	rs115361622
chr8	134359017	134359018	FAP - Adult	chr8	134359017	134359018	rs541684645
chr8	48427958	48427959	FAP - Adult	chr8	48427958	48427959	rs55864946
chr8	48427971	48427972	FAP - Adult	chr8	48427971	48427972	rs6471766
chr7	46292114	46292115	FAP - Adult	chr7	46292114	46292115	rs1966956
chr1	37996149	37996150	FAP - Adult	chr1	37996149	37996150	rs67631072
chr5	157335858	157335859	FAP - Adult	chr5	157335858	157335859	rs6897233
chr5	157336062	157336063	FAP - Adult	chr5	157336062	157336063	rs6875509
chr15	85668173	85668174	FAP - Adult	chr15	85668173	85668174	rs11638278
chr15	85398027	85398028	FAP - Adult	chr15	85398027	85398028	rs12708608
chr16	89498761	89498762	FAP - Adult	chr16	89498761	89498762	rs4785571
chr4	87718558	87718559	FAP - Adult	chr4	87718558	87718559	rs7686829
chr7	2796385	2796386	FAP - Adult	chr7	2796385	2796386	rs757786
chr7	2796721	2796722	FAP - Adult	chr7	2796721	2796722	rs757787
chr7	2796799	2796800	FAP - Adult	chr7	2796799	2796800	rs757788
chr9	115237765	115237766	FAP - Adult	chr9	115237765	115237766	rs528971355
chr3	99832860	99832861	FAP - Adult	chr3	99832860	99832861	rs67505418
chr6	158441517	158441518	FAP - Adult	chr6	158441517	158441518	rs17580913
chr6	108656460	108656461	FAP - Adult	chr6	108656460	108656461	rs9400239
chr15	85707651	85707652	FAP - Adult	chr15	85707651	85707652	rs62022939
chr15	85707801	85707802	FAP - Adult	chr15	85707801	85707802	rs35578911
chr1	172343779	172343780	FAP - Adult	chr1	172343779	172343780	rs10489286
chr7	94374529	94374530	FAP - Adult	chr7	94374529	94374530	rs17166205
chr1	56228062	56228063	FAP - Adult	chr1	56228062	56228063	rs706362
chr1	56228227	56228228	FAP - Adult	chr1	56228227	56228228	rs7552430
chr9	116593285	116593286	FAP - Adult	chr9	116593285	116593286	rs72762011
chr4	119189914	119189915	FAP - Adult	chr4	119189914	119189915	rs17839089
chr11	117220511	117220512	FAP - Adult	chr11	117220511	117220512	rs3882897
chr15	85617037	85617038	FAP - Adult	chr15	85617037	85617038	rs55639123
chr3	172272910	172272911	FAP - Adult	chr3	172272910	172272911	rs772730082
chr19	46991688	46991689	FAP - Adult	chr19	46991688	46991689	rs3786711
chr2	217521855	217521856	FAP - Adult	chr2	217521855	217521856	rs10173367
chr2	24927142	24927143	FAP - Adult	chr2	24927142	24927143	rs6749422
chr2	24927247	24927248	FAP - Adult	chr2	24927247	24927248	rs6752378
chr14	24368131	24368132	FAP - Adult	chr14	24368131	24368132	rs3215609
chr11	2652345	2652346	FAP - Adult	chr11	2652345	2652346	rs6578283
chr11	10117920	10117921	FAP - Adult	chr11	10117920	10117921	rs61520995
chr12	54031216	54031217	FAP - Adult	chr12	54031216	54031217	rs56270790
chr5	83473167	83473168	FAP - Adult	chr5	83473167	83473168	rs116078881
chr8	141004870	141004871	FAP - Adult	chr8	141004870	141004871	rs306952
chr11	10109723	10109724	FAP - Adult	chr11	10109723	10109724	rs16907460
chr2	171347847	171347848	FAP - Adult	chr2	171347847	171347848	rs1178014
chr2	55966530	55966531	FAP - Adult	chr2	55966530	55966531	rs13431149
chr2	55966950	55966951	FAP - Adult	chr2	55966950	55966951	rs3217369
chr2	55966998	55966999	FAP - Adult	chr2	55966998	55966999	rs2278366
chr10	119364121	119364122	FAP - Adult	chr10	119364121	119364122	rs291970
chr6	7801378	7801379	FAP - Adult	chr6	7801378	7801379	rs6924424
chr20	33587447	33587448	FAP - Adult	chr20	33587447	33587448	rs1964822
chr9	127131957	127131958	FAP - Adult	chr9	127131957	127131958	rs60516643
chr1	218817306	218817307	FAP - Adult	chr1	218817306	218817307	rs559645945
chr1	218817306	218817307	FAP - Adult	chr1	218817306	218817307	rs540635205
chr10	79380497	79380498	FAP - Adult	chr10	79380497	79380498	rs1013495
chr10	79380564	79380565	FAP - Adult	chr10	79380564	79380565	rs7901228
chr18	13137993	13137994	FAP - Adult	chr18	13137993	13137994	rs482360
chr8	128152952	128152953	FAP - Adult	chr8	128152952	128152953	rs1121946
chr5	132227207	132227208	FAP - Adult	chr5	132227207	132227208	rs72793280
chr6	15491769	15491770	FAP - Adult	chr6	15491769	15491770	rs55901822
chr20	33675818	33675819	FAP - Adult	chr20	33675818	33675819	rs3213180
chr15	74044292	74044293	FAP - Adult	chr15	74044292	74044293	rs5742915
chr15	66740813	66740814	FAP - Adult	chr15	66740813	66740814	rs1440372
chr12	57135660	57135661	FAP - Adult	chr12	57135660	57135661	rs11172114
chr4	124035957	124035958	FAP - Adult	chr4	124035957	124035958	rs10518426
chr2	197675977	197675978	FAP - Adult	chr2	197675977	197675978	rs11336956
chr17	48873507	48873508	FAP - Adult	chr17	48873507	48873508	rs178467
chr1	183003407	183003408	FAP - Adult	chr1	183003407	183003408	rs10911186
chr1	219499034	219499035	FAP - Adult	chr1	219499034	219499035	rs11118320
chr11	10385760	10385761	FAP - Adult	chr11	10385760	10385761	rs2923115
chr11	10385915	10385916	FAP - Adult	chr11	10385915	10385916	rs2957679
chr15	85750895	85750896	FAP - Adult	chr15	85750895	85750896	rs76204898
chr11	47152745	47152746	FAP - Adult	chr11	47152745	47152746	rs11039112
chr11	47152810	47152811	FAP - Adult	chr11	47152810	47152811	rs12224096
chr7	2814616	2814617	FAP - Adult	chr7	2814616	2814617	rs2527690
chr7	2814746	2814747	FAP - Adult	chr7	2814746	2814747	rs2644274
chr9	127091920	127091921	FAP - Adult	chr9	127091920	127091921	rs2297866
chr2	189144992	189144993	FAP - Adult	chr2	189144992	189144993	rs4667264
chr8	13452976	13452977	FAP - Adult	chr8	13452976	13452977	rs117423528
chr5	68027680	68027681	FAP - Adult	chr5	68027680	68027681	rs450986
chr5	68027724	68027725	FAP - Adult	chr5	68027724	68027725	rs430191
chr5	68027858	68027859	FAP - Adult	chr5	68027858	68027859	rs407746
chr5	68027983	68027984	FAP - Adult	chr5	68027983	68027984	rs383542
chr5	68028031	68028032	FAP - Adult	chr5	68028031	68028032	rs467343
chr5	68028050	68028051	FAP - Adult	chr5	68028050	68028051	rs467093
chr9	116327693	116327694	FAP - Adult	chr9	116327693	116327694	rs10513273
chr13	78045967	78045968	FAP - Adult	chr13	78045967	78045968	rs2585530
chr13	78046052	78046053	FAP - Adult	chr13	78046052	78046053	rs2585529
chr13	78046122	78046123	FAP - Adult	chr13	78046122	78046123	rs4884084
chr2	55732829	55732830	FAP - Adult	chr2	55732829	55732830	rs4417756
chr5	32865948	32865949	FAP - Adult	chr5	32865948	32865949	rs6863996
chr6	81172567	81172568	FAP - Adult	chr6	81172567	81172568	rs4706880
chr6	142356691	142356692	FAP - Adult	chr6	142356691	142356692	rs751269114
chr13	50127597	50127598	FAP - Adult	chr13	50127597	50127598	rs150877559
chr19	4742451	4742452	FAP - Adult	chr19	4742451	4742452	rs11085088
chr19	4742453	4742454	FAP - Adult	chr19	4742453	4742454	rs7508325
chr8	38411996	38411997	FAP - Adult	chr8	38411996	38411997	rs13317
chr17	48841412	48841413	FAP - Adult	chr17	48841412	48841413	rs497270
chr1	218712341	218712342	FAP - Adult	chr1	218712341	218712342	rs61823673
chr6	80959778	80959779	FAP - Adult	chr6	80959778	80959779	rs9352902
chr3	120417671	120417672	FAP - Adult	chr3	120417671	120417672	rs6775963
chr5	158846023	158846024	FAP - Adult	chr5	158846023	158846024	rs4704969
chr7	2817777	2817778	FAP - Adult	chr7	2817777	2817778	rs6978692
chr5	157361962	157361963	FAP - Adult	chr5	157361962	157361963	rs11134722
chr17	48846551	48846552	FAP - Adult	chr17	48846551	48846552	rs34967264
chr21	34336281	34336282	FAP - Adult	chr21	34336281	34336282	rs7282733
chr4	123104314	123104315	FAP - Adult	chr4	123104314	123104315	rs12507443
chr6	148510017	148510018	FAP - Adult	chr6	148510017	148510018	rs11751252
chr7	2811009	2811010	FAP - Adult	chr7	2811009	2811010	rs73051415
chr7	2819272	2819273	FAP - Adult	chr7	2819272	2819273	rs2644297
chr7	2819427	2819428	FAP - Adult	chr7	2819427	2819428	rs2644296
chr1	219533706	219533707	FAP - Adult	chr1	219533706	219533707	rs9431171
chr11	47130722	47130723	FAP - Adult	chr11	47130722	47130723	rs10838660
chr14	68237024	68237025	FAP - Adult	chr14	68237024	68237025	rs1314915
chr1	109299037	109299038	FAP - Adult	chr1	109299037	109299038	rs681242
chr1	109299040	109299041	FAP - Adult	chr1	109299040	109299041	rs585545
chr1	176843760	176843761	FAP - Adult	chr1	176843760	176843761	rs1883431
chr1	176844033	176844034	FAP - Adult	chr1	176844033	176844034	rs3817857
chr6	26171991	26171992	FAP - Adult	chr6	26171991	26171992	rs9379829
chr2	171523271	171523272	FAP - Adult	chr2	171523271	171523272	rs960749
chr2	171523426	171523427	FAP - Adult	chr2	171523426	171523427	rs960748
chr6	44855990	44855991	FAP - Adult	chr6	44855990	44855991	rs3799973
chr3	12354146	12354147	FAP - Adult	chr3	12354146	12354147	rs4684848
chr10	27627306	27627307	FAP - Adult	chr10	27627306	27627307	rs2815508
chr7	28112029	28112030	FAP - Adult	chr7	28112029	28112030	rs886662
chr15	74054315	74054316	FAP - Adult	chr15	74054315	74054316	rs8024150
chr1	119041214	119041215	FAP - Adult	chr1	119041214	119041215	rs12032374
chr10	122370151	122370152	FAP - Adult	chr10	122370151	122370152	rs74672221
chr5	72790286	72790287	FAP - Adult	chr5	72790286	72790287	rs10616838
chr7	46607443	46607444	FAP - Adult	chr7	46607443	46607444	rs6945556
chr16	30085147	30085148	FAP - Adult	chr16	30085147	30085148	rs34627357
chr9	116153479	116153480	FAP - Adult	chr9	116153479	116153480	rs547345807
chr3	172517179	172517180	FAP - Adult	chr3	172517179	172517180	rs3136591
chr11	47051254	47051255	FAP - Adult	chr11	47051254	47051255	rs7103581
chr12	131096866	131096867	FAP - Adult	chr12	131096866	131096867	rs12578973
chr12	46389178	46389179	FAP - Adult	chr12	46389178	46389179	rs73282593
chr10	119364989	119364990	FAP - Adult	chr10	119364989	119364990	rs884970
chr17	7455611	7455612	FAP - Adult	chr17	7455611	7455612	rs56074046
chr14	74642143	74642144	FAP - Adult	chr14	74642143	74642144	rs4903256
chr14	74642492	74642493	FAP - Adult	chr14	74642492	74642493	rs888415
chr1	33229113	33229114	FAP - Adult	chr1	33229113	33229114	rs12094604
chr12	20466156	20466157	FAP - Adult	chr12	20466156	20466157	rs7302508
chr8	120070152	120070153	FAP - Adult	chr8	120070152	120070153	rs7004815
chr8	120070257	120070258	FAP - Adult	chr8	120070257	120070258	rs7005228
chr5	139678869	139678870	FAP - Adult	chr5	139678869	139678870	rs585101
chr5	139679004	139679005	FAP - Adult	chr5	139679004	139679005	rs682164
chr9	116484770	116484771	FAP - Adult	chr9	116484770	116484771	rs1861883
chr14	103552118	103552119	FAP - Adult	chr14	103552118	103552119	rs10129426
chr14	103552314	103552315	FAP - Adult	chr14	103552314	103552315	rs7140558
chr2	231554955	231554956	FAP - Adult	chr2	231554955	231554956	rs10165533
chr4	20432001	20432002	FAP - Adult	chr4	20432001	20432002	4:20433624:CTGTG:CTGTGTGTGTG
chr4	20432001	20432002	FAP - Adult	chr4	20432001	20432002	4:20433624:CTGTG:CTGTGTGTG
chr5	123511928	123511929	FAP - Adult	chr5	123511928	123511929	rs11745493
chr4	124020078	124020079	FAP - Adult	chr4	124020078	124020079	rs4833971
chr4	124020344	124020345	FAP - Adult	chr4	124020344	124020345	rs1040242
chr15	85749866	85749867	FAP - Adult	chr15	85749866	85749867	rs11637212
chr15	85750002	85750003	FAP - Adult	chr15	85750002	85750003	rs62025262
chr8	134637605	134637606	FAP - Adult	chr8	134637605	134637606	rs12541381
chr9	116360158	116360159	FAP - Adult	chr9	116360158	116360159	rs12342779
chr9	116360272	116360273	FAP - Adult	chr9	116360272	116360273	rs113459995
chr9	116360442	116360443	FAP - Adult	chr9	116360442	116360443	rs12347137
chr2	223108448	223108449	FAP - Adult	chr2	223108448	223108449	rs1448328
chr2	223108666	223108667	FAP - Adult	chr2	223108666	223108667	rs1448327
chr6	26305179	26305180	FAP - Adult	chr6	26305179	26305180	rs994379
chr6	28944299	28944300	FAP - Adult	chr6	28944299	28944300	rs2071789
chr2	217437415	217437416	FAP - Adult	chr2	217437415	217437416	rs2618147
chr2	217437494	217437495	FAP - Adult	chr2	217437494	217437495	rs12617808
chr11	27061413	27061414	FAP - Adult	chr11	27061413	27061414	rs11029817
chr18	59633587	59633588	FAP - Adult	chr18	59633587	59633588	rs11662424
chr9	116328465	116328466	FAP - Adult	chr9	116328465	116328466	rs17301196
chr2	231934967	231934968	FAP - Adult	chr2	231934967	231934968	rs115560780
chr2	182366634	182366635	FAP - Adult	chr2	182366634	182366635	rs3063063
chr3	99925579	99925580	FAP - Adult	chr3	99925579	99925580	rs34149588
chr15	75620358	75620359	FAP - Adult	chr15	75620358	75620359	rs74845979
chr16	88701060	88701061	Lymphocyte - Old	chr16	88701060	88701061	rs4782425
chr3	141499215	141499216	Lymphocyte - Old	chr3	141499215	141499216	rs10513140
chr15	69714518	69714519	Lymphocyte - Old	chr15	69714518	69714519	rs71404233
chr15	69719480	69719481	Lymphocyte - Old	chr15	69719480	69719481	rs35514484
chr15	69719602	69719603	Lymphocyte - Old	chr15	69719602	69719603	rs71393457
chr15	69719954	69719955	Lymphocyte - Old	chr15	69719954	69719955	rs71393458
chr2	201233250	201233251	Lymphocyte - Old	chr2	201233250	201233251	rs36028425
chr2	25216393	25216394	Lymphocyte - Old	chr2	25216393	25216394	rs72853661
chr14	24329818	24329819	Lymphocyte - Old	chr14	24329818	24329819	rs1109152
chr19	10143085	10143086	Lymphocyte - Old	chr19	10143085	10143086	rs78333947
chr17	63699178	63699179	Lymphocyte - Old	chr17	63699178	63699179	rs3817181
chr17	31321712	31321713	Lymphocyte - Old	chr17	31321712	31321713	rs5819926
chr17	31321714	31321715	Lymphocyte - Old	chr17	31321714	31321715	rs117578008
chr11	67409427	67409428	Lymphocyte - Old	chr11	67409427	67409428	rs11227788
chr1	205775010	205775011	Lymphocyte - Old	chr1	205775010	205775011	rs708725
chr1	214427866	214427867	Lymphocyte - Old	chr1	214427866	214427867	rs4655344
chr6	35297641	35297642	Lymphocyte - Old	chr6	35297641	35297642	rs4711414
chr10	24887912	24887913	Lymphocyte - Old	chr10	24887912	24887913	rs58416575
chr10	24887951	24887952	Lymphocyte - Old	chr10	24887951	24887952	rs11812652
chr20	35491252	35491253	Lymphocyte - Old	chr20	35491252	35491253	rs114806315
chr16	53456764	53456765	Lymphocyte - Old	chr16	53456764	53456765	rs9929873
chr17	47700770	47700771	Lymphocyte - Old	chr17	47700770	47700771	rs118081167
chr19	17075317	17075318	Lymphocyte - Old	chr19	17075317	17075318	rs2305752
chr19	17075709	17075710	Lymphocyte - Old	chr19	17075709	17075710	rs113610362
chr17	7455611	7455612	Lymphocyte - Old	chr17	7455611	7455612	rs56074046
chr5	132103934	132103935	Lymphocyte - Old	chr5	132103934	132103935	rs708455
chr5	132103936	132103937	Lymphocyte - Old	chr5	132103936	132103937	rs11242104
chr5	132103942	132103943	Lymphocyte - Old	chr5	132103942	132103943	rs11242105
chr10	118698624	118698625	Lymphocyte - Old	chr10	118698624	118698625	rs12774262
chr4	1056239	1056240	Lymphocyte - Old	chr4	1056239	1056240	rs28481697
chr4	1056246	1056247	Lymphocyte - Old	chr4	1056246	1056247	rs28721561
chr7	92528488	92528489	Lymphocyte - Old	chr7	92528488	92528489	rs12386703
chr7	92528572	92528573	Lymphocyte - Old	chr7	92528572	92528573	rs12386601
chr8	38368759	38368760	Lymphocyte - Old	chr8	38368759	38368760	rs16887343
chr6	33692918	33692919	Lymphocyte - Old	chr6	33692918	33692919	rs3818524
chr6	33693002	33693003	Lymphocyte - Old	chr6	33693002	33693003	rs3818525
chr15	50907294	50907295	Lymphocyte - Old	chr15	50907294	50907295	rs148455459
chr15	50907567	50907568	Lymphocyte - Old	chr15	50907567	50907568	rs1135397
chr15	69714518	69714519	Lymphocyte - Adult	chr15	69714518	69714519	rs71404233
chr5	177101105	177101106	MuSC - Old	chr5	177101105	177101106	rs241056
chr5	139709217	139709218	MuSC - Old	chr5	139709217	139709218	rs773845510
chr13	50576488	50576489	MuSC - Old	chr13	50576488	50576489	rs55880293
chr13	50576594	50576595	MuSC - Old	chr13	50576594	50576595	rs3116614
chr9	98977427	98977428	MuSC - Old	chr9	98977427	98977428	rs10988442
chr17	44270016	44270017	MuSC - Old	chr17	44270016	44270017	rs45563132
chr14	75147801	75147802	MuSC - Old	chr14	75147801	75147802	rs3832966
chr10	100887424	100887425	MuSC - Old	chr10	100887424	100887425	rs1886276
chr1	21254528	21254529	MuSC - Old	chr1	21254528	21254529	rs3026886
chr6	109454233	109454234	MuSC - Old	chr6	109454233	109454234	rs2277113
chr16	88739635	88739636	MuSC - Old	chr16	88739635	88739636	rs7197075
chr16	88739838	88739839	MuSC - Old	chr16	88739838	88739839	rs10852631
chr16	88739846	88739847	MuSC - Old	chr16	88739846	88739847	rs140907422
chr16	88739940	88739941	MuSC - Old	chr16	88739940	88739941	rs10775348
chr16	88746652	88746653	MuSC - Old	chr16	88746652	88746653	rs78579285
chr17	81420221	81420222	MuSC - Old	chr17	81420221	81420222	rs12942138
chr3	50391028	50391029	MuSC - Old	chr3	50391028	50391029	rs141566050
chr9	92749919	92749920	MuSC - Old	chr9	92749919	92749920	rs12236754
chr10	119342186	119342187	MuSC - Old	chr10	119342186	119342187	rs4752293
chr9	98980525	98980526	MuSC - Old	chr9	98980525	98980526	rs4743302
chr16	88304501	88304502	MuSC - Old	chr16	88304501	88304502	rs9925231
chr16	88304861	88304862	MuSC - Old	chr16	88304861	88304862	rs7404292
chr11	117220511	117220512	MuSC - Old	chr11	117220511	117220512	rs3882897
chr5	132258935	132258936	MuSC - Old	chr5	132258935	132258936	rs71583465
chr10	79157572	79157573	MuSC - Old	chr10	79157572	79157573	rs703997
chr14	74975031	74975032	MuSC - Old	chr14	74975031	74975032	rs12894709
chr5	132250905	132250906	MuSC - Old	chr5	132250905	132250906	rs4594848
chr2	232331444	232331445	MuSC - Old	chr2	232331444	232331445	rs116605191
chr6	109503623	109503624	MuSC - Old	chr6	109503623	109503624	rs13220915
chr8	23319570	23319571	MuSC - Old	chr8	23319570	23319571	rs3824221
chr8	23319596	23319597	MuSC - Old	chr8	23319596	23319597	rs3802238
chr12	102543168	102543169	MuSC - Old	chr12	102543168	102543169	rs10778177
chr12	102543328	102543329	MuSC - Old	chr12	102543328	102543329	rs4764702
chr10	103181189	103181190	MuSC - Old	chr10	103181189	103181190	rs79237883
chr10	103181350	103181351	MuSC - Old	chr10	103181350	103181351	rs55689128
chr10	103181355	103181356	MuSC - Old	chr10	103181355	103181356	rs35525740
chr1	56137320	56137321	MuSC - Old	chr1	56137320	56137321	rs706413
chr15	73839052	73839053	MuSC - Old	chr15	73839052	73839053	rs34021526
chr8	48430984	48430985	MuSC - Old	chr8	48430984	48430985	rs72639023
chr8	48431018	48431019	MuSC - Old	chr8	48431018	48431019	rs72639024
chr21	37060321	37060322	MuSC - Old	chr21	37060321	37060322	rs2249828
chr20	58882714	58882715	MuSC - Old	chr20	58882714	58882715	rs4481060
chr20	58882764	58882765	MuSC - Old	chr20	58882764	58882765	rs75803555
chr7	93544829	93544830	MuSC - Old	chr7	93544829	93544830	rs67990950
chr2	217740264	217740265	MuSC - Old	chr2	217740264	217740265	rs74411434
chr16	867933	867934	MuSC - Old	chr16	867933	867934	rs8045923
chr9	127128583	127128584	MuSC - Old	chr9	127128583	127128584	rs1281155
chr11	117221105	117221106	MuSC - Old	chr11	117221105	117221106	rs7941150
chr9	133533893	133533894	MuSC - Old	chr9	133533893	133533894	rs9696459
chr7	1899566	1899567	MuSC - Old	chr7	1899566	1899567	rs4721175
chr13	77859472	77859473	MuSC - Old	chr13	77859472	77859473	rs12584450
chr11	67418529	67418530	MuSC - Old	chr11	67418529	67418530	rs1790733
chr12	57138966	57138967	MuSC - Old	chr12	57138966	57138967	rs1385526
chr5	72709396	72709397	MuSC - Old	chr5	72709396	72709397	rs2338638
chr11	47792728	47792729	MuSC - Old	chr11	47792728	47792729	rs754434
chr3	27138652	27138653	MuSC - Old	chr3	27138652	27138653	rs10510590
chr20	33667025	33667026	MuSC - Old	chr20	33667025	33667026	rs7263119
chr5	177099234	177099235	MuSC - Old	chr5	177099234	177099235	rs352941
chr5	177099269	177099270	MuSC - Old	chr5	177099269	177099270	rs183041
chr6	151999037	151999038	MuSC - Old	chr6	151999037	151999038	rs9340954
chr11	10322434	10322435	MuSC - Old	chr11	10322434	10322435	rs61891770
chr5	132294079	132294080	MuSC - Old	chr5	132294079	132294080	rs460089
chr5	132294369	132294370	MuSC - Old	chr5	132294369	132294370	rs460271
chr2	24080836	24080837	MuSC - Old	chr2	24080836	24080837	rs148103343
chr4	30746529	30746530	MuSC - Old	chr4	30746529	30746530	rs4613528
chr2	217744010	217744011	MuSC - Old	chr2	217744010	217744011	rs76018285
chr4	53510900	53510901	MuSC - Old	chr4	53510900	53510901	rs56708336
chr18	48992254	48992255	MuSC - Old	chr18	48992254	48992255	rs357868
chr18	48992266	48992267	MuSC - Old	chr18	48992266	48992267	rs11661507
chr18	48992520	48992521	MuSC - Old	chr18	48992520	48992521	rs357870
chr5	55604739	55604740	MuSC - Old	chr5	55604739	55604740	rs56202279
chr5	55604931	55604932	MuSC - Old	chr5	55604931	55604932	rs6867834
chr2	171523271	171523272	MuSC - Old	chr2	171523271	171523272	rs960749
chr2	171523426	171523427	MuSC - Old	chr2	171523426	171523427	rs960748
chr17	45172077	45172078	MuSC - Old	chr17	45172077	45172078	rs4792867
chr6	158475744	158475745	MuSC - Old	chr6	158475744	158475745	rs2771425
chr3	41174775	41174776	MuSC - Old	chr3	41174775	41174776	rs9815735
chr15	85668173	85668174	MuSC - Old	chr15	85668173	85668174	rs11638278
chr21	38297596	38297597	MuSC - Old	chr21	38297596	38297597	rs2236607
chr5	132227207	132227208	MuSC - Old	chr5	132227207	132227208	rs72793280
chr2	217248657	217248658	MuSC - Old	chr2	217248657	217248658	rs56000151
chr13	26469760	26469761	MuSC - Old	chr13	26469760	26469761	rs4427654
chr1	155185159	155185160	MuSC - Old	chr1	155185159	155185160	rs4971101
chr19	4278997	4278998	MuSC - Old	chr19	4278997	4278998	19:4278994:T:TCTCCC
chr15	85755217	85755218	MuSC - Old	chr15	85755217	85755218	rs62025266
chr5	132496822	132496823	MuSC - Old	chr5	132496822	132496823	rs2548998
chr3	134666947	134666948	MuSC - Old	chr3	134666947	134666948	rs57936237
chr2	71834431	71834432	MuSC - Old	chr2	71834431	71834432	rs60729468
chr8	143948489	143948490	MuSC - Old	chr8	143948489	143948490	rs7832643
chr8	143948709	143948710	MuSC - Old	chr8	143948709	143948710	rs7818941
chr15	69742614	69742615	MuSC - Old	chr15	69742614	69742615	rs71393466
chr15	69742660	69742661	MuSC - Old	chr15	69742660	69742661	rs71393467
chr3	172082466	172082467	MuSC - Old	chr3	172082466	172082467	rs4894803
chr1	91830665	91830666	MuSC - Old	chr1	91830665	91830666	rs12726500
chr18	23118316	23118317	MuSC - Old	chr18	23118316	23118317	rs4800146
chr5	132205670	132205671	MuSC - Old	chr5	132205670	132205671	rs10075459
chr2	23720994	23720995	MuSC - Old	chr2	23720994	23720995	rs531948635
chr11	47792268	47792269	MuSC - Old	chr11	47792268	47792269	rs79368019
chr6	139943492	139943493	MuSC - Old	chr6	139943492	139943493	rs201235947
chr7	150971426	150971427	MuSC - Old	chr7	150971426	150971427	rs4725984
chr12	3315110	3315111	MuSC - Old	chr12	3315110	3315111	rs11616176
chr2	40214069	40214070	MuSC - Old	chr2	40214069	40214070	rs11889015
chr8	119427899	119427900	MuSC - Old	chr8	119427899	119427900	rs3928531
chr2	171522308	171522309	MuSC - Old	chr2	171522308	171522309	rs868106
chr2	171522379	171522380	MuSC - Old	chr2	171522379	171522380	rs2356782
chr7	50534841	50534842	MuSC - Old	chr7	50534841	50534842	rs74876583
chr19	3142237	3142238	MuSC - Old	chr19	3142237	3142238	rs189064169
chr19	3142267	3142268	MuSC - Old	chr19	3142267	3142268	rs114875452
chr7	150972232	150972233	MuSC - Old	chr7	150972232	150972233	rs41313101
chr5	132257680	132257681	MuSC - Old	chr5	132257680	132257681	rs537454255
chr15	98852605	98852606	MuSC - Old	chr15	98852605	98852606	rs8035410
chr1	41327986	41327987	MuSC - Old	chr1	41327986	41327987	rs1316274
chr5	173320229	173320230	MuSC - Old	chr5	173320229	173320230	rs3839258
chr9	96344566	96344567	MuSC - Old	chr9	96344566	96344567	rs762624732
chr11	47434516	47434517	MuSC - Old	chr11	47434516	47434517	rs111228939
chr11	47434651	47434652	MuSC - Old	chr11	47434651	47434652	rs4282946
chr11	47434675	47434676	MuSC - Old	chr11	47434675	47434676	rs10742806
chr4	123984936	123984937	MuSC - Old	chr4	123984936	123984937	rs542951939
chr1	26536448	26536449	MuSC - Old	chr1	26536448	26536449	rs737465
chr10	103197070	103197071	MuSC - Old	chr10	103197070	103197071	rs10786745
chr2	217737428	217737429	MuSC - Old	chr2	217737428	217737429	rs76954676
chr2	217737683	217737684	MuSC - Old	chr2	217737683	217737684	rs115932739
chr5	171437017	171437018	MuSC - Old	chr5	171437017	171437018	rs4073717
chr5	171437235	171437236	MuSC - Old	chr5	171437235	171437236	rs4073716
chr6	134192195	134192196	MuSC - Old	chr6	134192195	134192196	rs1743959
chr6	134192260	134192261	MuSC - Old	chr6	134192260	134192261	rs1743958
chr6	134192479	134192480	MuSC - Old	chr6	134192479	134192480	rs1628660
chr19	5024648	5024649	MuSC - Old	chr19	5024648	5024649	rs528583004
chr7	140060740	140060741	MuSC - Old	chr7	140060740	140060741	rs756142636
chr4	56958285	56958286	MuSC - Old	chr4	56958285	56958286	rs56155140
chr9	127036230	127036231	MuSC - Old	chr9	127036230	127036231	rs3936030
chr11	1921984	1921985	MuSC - Old	chr11	1921984	1921985	rs2734498
chr7	93575784	93575785	MuSC - Old	chr7	93575784	93575785	rs2528528
chr5	171437544	171437545	MuSC - Old	chr5	171437544	171437545	rs11955153
chr2	170892495	170892496	MuSC - Old	chr2	170892495	170892496	rs10930446
chr8	119416784	119416785	MuSC - Old	chr8	119416784	119416785	rs2279112
chr8	119417042	119417043	MuSC - Old	chr8	119417042	119417043	rs7834596
chr1	204480824	204480825	MuSC - Old	chr1	204480824	204480825	rs7519417
chr1	7680406	7680407	MuSC - Old	chr1	7680406	7680407	rs78752371
chr3	27503647	27503648	MuSC - Old	chr3	27503647	27503648	rs664223
chr3	27503865	27503866	MuSC - Old	chr3	27503865	27503866	rs388224
chr20	20373383	20373384	MuSC - Old	chr20	20373383	20373384	rs12625023
chr7	94374529	94374530	MuSC - Old	chr7	94374529	94374530	rs17166205
chr1	176820660	176820661	MuSC - Old	chr1	176820660	176820661	rs55719422
chr1	176820708	176820709	MuSC - Old	chr1	176820708	176820709	rs55806119
chr1	176820799	176820800	MuSC - Old	chr1	176820799	176820800	rs147040062
chr4	105360960	105360961	MuSC - Old	chr4	105360960	105360961	rs924282
chr4	105361008	105361009	MuSC - Old	chr4	105361008	105361009	rs924283
chr10	27625794	27625795	MuSC - Old	chr10	27625794	27625795	rs762098903
chr3	129315014	129315015	MuSC - Old	chr3	129315014	129315015	rs4809
chr16	79211889	79211890	MuSC - Old	chr16	79211889	79211890	rs77897021
chr2	24832431	24832432	MuSC - Old	chr2	24832431	24832432	rs4665727
chr10	70672291	70672292	MuSC - Old	chr10	70672291	70672292	rs68049170
chr10	70672550	70672551	MuSC - Old	chr10	70672550	70672551	rs117927780
chr10	70672682	70672683	MuSC - Old	chr10	70672682	70672683	rs373452188
chr3	72591793	72591794	MuSC - Old	chr3	72591793	72591794	rs147230951
chr8	119428576	119428577	MuSC - Old	chr8	119428576	119428577	rs1461691
chr19	42250251	42250252	MuSC - Old	chr19	42250251	42250252	rs76292187
chr11	47437918	47437919	MuSC - Old	chr11	47437918	47437919	rs45617144
chr1	2099538	2099539	MuSC - Old	chr1	2099538	2099539	rs867308
chr2	217406996	217406997	MuSC - Old	chr2	217406996	217406997	rs6759952
chr2	217407175	217407176	MuSC - Old	chr2	217407175	217407176	rs1351164
chr20	43722171	43722172	MuSC - Old	chr20	43722171	43722172	rs285183
chr2	27707970	27707971	MuSC - Old	chr2	27707970	27707971	rs4665385
chr18	23144364	23144365	MuSC - Old	chr18	23144364	23144365	rs4800148
chr9	98977427	98977428	MuSC - Adult	chr9	98977427	98977428	rs10988442
chr9	92749919	92749920	MuSC - Adult	chr9	92749919	92749920	rs12236754
chr14	75147801	75147802	MuSC - Adult	chr14	75147801	75147802	rs3832966
chr1	21254528	21254529	MuSC - Adult	chr1	21254528	21254529	rs3026886
chr17	44270016	44270017	MuSC - Adult	chr17	44270016	44270017	rs45563132
chr13	50576488	50576489	MuSC - Adult	chr13	50576488	50576489	rs55880293
chr13	50576594	50576595	MuSC - Adult	chr13	50576594	50576595	rs3116614
chr6	109454233	109454234	MuSC - Adult	chr6	109454233	109454234	rs2277113
chr5	177101105	177101106	MuSC - Adult	chr5	177101105	177101106	rs241056
chr7	93544829	93544830	MuSC - Adult	chr7	93544829	93544830	rs67990950
chr2	217744010	217744011	MuSC - Adult	chr2	217744010	217744011	rs76018285
chr12	102543168	102543169	MuSC - Adult	chr12	102543168	102543169	rs10778177
chr12	102543328	102543329	MuSC - Adult	chr12	102543328	102543329	rs4764702
chr3	50391028	50391029	MuSC - Adult	chr3	50391028	50391029	rs141566050
chr5	139709217	139709218	MuSC - Adult	chr5	139709217	139709218	rs773845510
chr16	88746652	88746653	MuSC - Adult	chr16	88746652	88746653	rs78579285
chr10	119342186	119342187	MuSC - Adult	chr10	119342186	119342187	rs4752293
chr16	88739635	88739636	MuSC - Adult	chr16	88739635	88739636	rs7197075
chr16	88739838	88739839	MuSC - Adult	chr16	88739838	88739839	rs10852631
chr16	88739846	88739847	MuSC - Adult	chr16	88739846	88739847	rs140907422
chr16	88739940	88739941	MuSC - Adult	chr16	88739940	88739941	rs10775348
chr10	79157572	79157573	MuSC - Adult	chr10	79157572	79157573	rs703997
chr5	132250905	132250906	MuSC - Adult	chr5	132250905	132250906	rs4594848
chr10	100887424	100887425	MuSC - Adult	chr10	100887424	100887425	rs1886276
chr4	53510900	53510901	MuSC - Adult	chr4	53510900	53510901	rs56708336
chr9	133533893	133533894	MuSC - Adult	chr9	133533893	133533894	rs9696459
chr9	98980525	98980526	MuSC - Adult	chr9	98980525	98980526	rs4743302
chr16	88304501	88304502	MuSC - Adult	chr16	88304501	88304502	rs9925231
chr16	88304861	88304862	MuSC - Adult	chr16	88304861	88304862	rs7404292
chr11	47434516	47434517	MuSC - Adult	chr11	47434516	47434517	rs111228939
chr11	47434651	47434652	MuSC - Adult	chr11	47434651	47434652	rs4282946
chr11	47434675	47434676	MuSC - Adult	chr11	47434675	47434676	rs10742806
chr11	10322434	10322435	MuSC - Adult	chr11	10322434	10322435	rs61891770
chr17	45110749	45110750	MuSC - Adult	chr17	45110749	45110750	rs12948326
chr11	117220511	117220512	MuSC - Adult	chr11	117220511	117220512	rs3882897
chr2	27707970	27707971	MuSC - Adult	chr2	27707970	27707971	rs4665385
chr2	217740264	217740265	MuSC - Adult	chr2	217740264	217740265	rs74411434
chr5	173320229	173320230	MuSC - Adult	chr5	173320229	173320230	rs3839258
chr16	867933	867934	MuSC - Adult	chr16	867933	867934	rs8045923
chr20	58882714	58882715	MuSC - Adult	chr20	58882714	58882715	rs4481060
chr20	58882764	58882765	MuSC - Adult	chr20	58882764	58882765	rs75803555
chr1	155185159	155185160	MuSC - Adult	chr1	155185159	155185160	rs4971101
chr9	127128583	127128584	MuSC - Adult	chr9	127128583	127128584	rs1281155
chr4	119189914	119189915	MuSC - Adult	chr4	119189914	119189915	rs17839089
chr2	232331444	232331445	MuSC - Adult	chr2	232331444	232331445	rs116605191
chr3	27138652	27138653	MuSC - Adult	chr3	27138652	27138653	rs10510590
chr17	81420221	81420222	MuSC - Adult	chr17	81420221	81420222	rs12942138
chr1	56137320	56137321	MuSC - Adult	chr1	56137320	56137321	rs706413
chr11	117194291	117194292	MuSC - Adult	chr11	117194291	117194292	rs73008568
chr11	10387494	10387495	MuSC - Adult	chr11	10387494	10387495	rs6416051
chr8	48430984	48430985	MuSC - Adult	chr8	48430984	48430985	rs72639023
chr8	48431018	48431019	MuSC - Adult	chr8	48431018	48431019	rs72639024
chr2	171523271	171523272	MuSC - Adult	chr2	171523271	171523272	rs960749
chr2	171523426	171523427	MuSC - Adult	chr2	171523426	171523427	rs960748
chr15	73839052	73839053	MuSC - Adult	chr15	73839052	73839053	rs34021526
chr8	119427899	119427900	MuSC - Adult	chr8	119427899	119427900	rs3928531
chr3	85560645	85560646	MuSC - Adult	chr3	85560645	85560646	rs1449378
chr3	85560729	85560730	MuSC - Adult	chr3	85560729	85560730	rs1449379
chr11	47611466	47611467	MuSC - Adult	chr11	47611466	47611467	rs75092034
chr11	47611954	47611955	MuSC - Adult	chr11	47611954	47611955	rs7931089
chr5	177099234	177099235	MuSC - Adult	chr5	177099234	177099235	rs352941
chr5	177099269	177099270	MuSC - Adult	chr5	177099269	177099270	rs183041
chr18	23118316	23118317	MuSC - Adult	chr18	23118316	23118317	rs4800146
chr9	116482696	116482697	MuSC - Adult	chr9	116482696	116482697	rs191335447
chr9	116482904	116482905	MuSC - Adult	chr9	116482904	116482905	rs7030607
chr7	1899566	1899567	MuSC - Adult	chr7	1899566	1899567	rs4721175
chr2	23720994	23720995	MuSC - Adult	chr2	23720994	23720995	rs531948635
chr16	79211889	79211890	MuSC - Adult	chr16	79211889	79211890	rs77897021
chr5	132258935	132258936	MuSC - Adult	chr5	132258935	132258936	rs71583465
chr2	24080836	24080837	MuSC - Adult	chr2	24080836	24080837	rs148103343
chr4	105360960	105360961	MuSC - Adult	chr4	105360960	105360961	rs924282
chr4	105361008	105361009	MuSC - Adult	chr4	105361008	105361009	rs924283
chr21	38297596	38297597	MuSC - Adult	chr21	38297596	38297597	rs2236607
chr8	23319570	23319571	MuSC - Adult	chr8	23319570	23319571	rs3824221
chr8	23319596	23319597	MuSC - Adult	chr8	23319596	23319597	rs3802238
chr5	132205670	132205671	MuSC - Adult	chr5	132205670	132205671	rs10075459
chr2	216804258	216804259	MuSC - Adult	chr2	216804258	216804259	rs11892032
chr14	103551456	103551457	MuSC - Adult	chr14	103551456	103551457	rs12893668
chr14	103551616	103551617	MuSC - Adult	chr14	103551616	103551617	rs10149470
chr14	103551768	103551769	MuSC - Adult	chr14	103551768	103551769	rs10141157
chr11	47792268	47792269	MuSC - Adult	chr11	47792268	47792269	rs79368019
chr11	117221105	117221106	MuSC - Adult	chr11	117221105	117221106	rs7941150
chr8	48427958	48427959	MuSC - Adult	chr8	48427958	48427959	rs55864946
chr8	48427971	48427972	MuSC - Adult	chr8	48427971	48427972	rs6471766
chr4	123984936	123984937	MuSC - Adult	chr4	123984936	123984937	rs542951939
chr3	41174775	41174776	MuSC - Adult	chr3	41174775	41174776	rs9815735
chr4	23933065	23933066	MuSC - Adult	chr4	23933065	23933066	rs6851904
chr4	30746529	30746530	MuSC - Adult	chr4	30746529	30746530	rs4613528
chr1	205793278	205793279	MuSC - Adult	chr1	205793278	205793279	rs823154
chr18	48992254	48992255	MuSC - Adult	chr18	48992254	48992255	rs357868
chr18	48992266	48992267	MuSC - Adult	chr18	48992266	48992267	rs11661507
chr18	48992520	48992521	MuSC - Adult	chr18	48992520	48992521	rs357870
chr1	41359469	41359470	MuSC - Adult	chr1	41359469	41359470	rs146649998
chr1	204480824	204480825	MuSC - Adult	chr1	204480824	204480825	rs7519417
chr5	173420032	173420033	MuSC - Adult	chr5	173420032	173420033	rs4867711
chr20	20373383	20373384	MuSC - Adult	chr20	20373383	20373384	rs12625023
chr1	91830665	91830666	MuSC - Adult	chr1	91830665	91830666	rs12726500
chr2	217248657	217248658	MuSC - Adult	chr2	217248657	217248658	rs56000151
chr11	47792728	47792729	MuSC - Adult	chr11	47792728	47792729	rs754434
chr12	3315110	3315111	MuSC - Adult	chr12	3315110	3315111	rs11616176
chr11	67418529	67418530	MuSC - Adult	chr11	67418529	67418530	rs1790733
chr1	109313684	109313685	MuSC - Adult	chr1	109313684	109313685	rs464218
chr1	109313762	109313763	MuSC - Adult	chr1	109313762	109313763	rs68028414
chr6	118953642	118953643	MuSC - Adult	chr6	118953642	118953643	rs61357865
chr15	69748834	69748835	MuSC - Adult	chr15	69748834	69748835	rs79224019
chr6	151999037	151999038	MuSC - Adult	chr6	151999037	151999038	rs9340954
chr11	47143555	47143556	MuSC - Adult	chr11	47143555	47143556	rs7121418
chr15	69742614	69742615	MuSC - Adult	chr15	69742614	69742615	rs71393466
chr15	69742660	69742661	MuSC - Adult	chr15	69742660	69742661	rs71393467
chr8	134481635	134481636	MuSC - Adult	chr8	134481635	134481636	rs73709607
chr15	85668173	85668174	MuSC - Adult	chr15	85668173	85668174	rs11638278
chr1	41327986	41327987	MuSC - Adult	chr1	41327986	41327987	rs1316274
chr16	14286291	14286292	MuSC - Adult	chr16	14286291	14286292	rs246175
chr3	172082466	172082467	MuSC - Adult	chr3	172082466	172082467	rs4894803
chr5	157335858	157335859	MuSC - Adult	chr5	157335858	157335859	rs6897233
chr5	157336062	157336063	MuSC - Adult	chr5	157336062	157336063	rs6875509
chr6	134192195	134192196	MuSC - Adult	chr6	134192195	134192196	rs1743959
chr6	134192260	134192261	MuSC - Adult	chr6	134192260	134192261	rs1743958
chr6	134192479	134192480	MuSC - Adult	chr6	134192479	134192480	rs1628660
chr6	158475744	158475745	MuSC - Adult	chr6	158475744	158475745	rs2771425
chr9	127036230	127036231	MuSC - Adult	chr9	127036230	127036231	rs3936030
chr3	172272910	172272911	MuSC - Adult	chr3	172272910	172272911	rs772730082
chr8	119428576	119428577	MuSC - Adult	chr8	119428576	119428577	rs1461691
chr13	26465766	26465767	MuSC - Adult	chr13	26465766	26465767	rs1610366
chr15	85755217	85755218	MuSC - Adult	chr15	85755217	85755218	rs62025266
chr15	83991504	83991505	MuSC - Adult	chr15	83991504	83991505	rs2341
chr4	119206363	119206364	MuSC - Adult	chr4	119206363	119206364	rs573461720
chr4	119206363	119206364	MuSC - Adult	chr4	119206363	119206364	rs567304478
chr4	119206606	119206607	MuSC - Adult	chr4	119206606	119206607	rs1397610
chr7	46603941	46603942	MuSC - Adult	chr7	46603941	46603942	rs74995727
chr7	46604122	46604123	MuSC - Adult	chr7	46604122	46604123	rs11763117
chr8	48430762	48430763	MuSC - Adult	chr8	48430762	48430763	rs7830050
chr21	37060321	37060322	MuSC - Adult	chr21	37060321	37060322	rs2249828
chr3	172208901	172208902	MuSC - Adult	chr3	172208901	172208902	rs12492846
chr16	920814	920815	MuSC - Adult	chr16	920814	920815	rs9888914
chr6	109503623	109503624	MuSC - Adult	chr6	109503623	109503624	rs13220915
chr8	23323211	23323212	MuSC - Adult	chr8	23323211	23323212	rs9792290
chr8	23323424	23323425	MuSC - Adult	chr8	23323424	23323425	rs4345565
chr8	23323478	23323479	MuSC - Adult	chr8	23323478	23323479	rs4524801
chr8	23323497	23323498	MuSC - Adult	chr8	23323497	23323498	rs4641073
chr8	23323553	23323554	MuSC - Adult	chr8	23323553	23323554	rs4313166
chr8	23323594	23323595	MuSC - Adult	chr8	23323594	23323595	rs4425760
chr8	23323616	23323617	MuSC - Adult	chr8	23323616	23323617	rs5890098
chr12	46300874	46300875	MuSC - Adult	chr12	46300874	46300875	rs2018424
chr19	3142237	3142238	MuSC - Adult	chr19	3142237	3142238	rs189064169
chr19	3142267	3142268	MuSC - Adult	chr19	3142267	3142268	rs114875452
chr2	40214069	40214070	MuSC - Adult	chr2	40214069	40214070	rs11889015
chr21	38241314	38241315	MuSC - Adult	chr21	38241314	38241315	rs3838103
chr7	50534841	50534842	MuSC - Adult	chr7	50534841	50534842	rs74876583
chr15	98852605	98852606	MuSC - Adult	chr15	98852605	98852606	rs8035410
chr6	108656460	108656461	MuSC - Adult	chr6	108656460	108656461	rs9400239
chr15	85643033	85643034	MuSC - Adult	chr15	85643033	85643034	rs67802907
chr13	26469760	26469761	MuSC - Adult	chr13	26469760	26469761	rs4427654
chr5	72427817	72427818	MuSC - Adult	chr5	72427817	72427818	rs4703872
chr13	40549569	40549570	MuSC - Adult	chr13	40549569	40549570	rs55929669
chr2	71834431	71834432	MuSC - Adult	chr2	71834431	71834432	rs60729468
chr5	55604739	55604740	MuSC - Adult	chr5	55604739	55604740	rs56202279
chr5	55604931	55604932	MuSC - Adult	chr5	55604931	55604932	rs6867834
chr2	171522308	171522309	MuSC - Adult	chr2	171522308	171522309	rs868106
chr2	171522379	171522380	MuSC - Adult	chr2	171522379	171522380	rs2356782
chr1	183097119	183097120	MuSC - Adult	chr1	183097119	183097120	rs6424885
chr10	103181189	103181190	MuSC - Adult	chr10	103181189	103181190	rs79237883
chr10	103181350	103181351	MuSC - Adult	chr10	103181350	103181351	rs55689128
chr10	103181355	103181356	MuSC - Adult	chr10	103181355	103181356	rs35525740
chr15	62683339	62683340	MuSC - Adult	chr15	62683339	62683340	rs12900659
chr20	10597233	10597234	MuSC - Adult	chr20	10597233	10597234	rs117652816
chr6	126858586	126858587	MuSC - Adult	chr6	126858586	126858587	rs150680509
chr6	126858875	126858876	MuSC - Adult	chr6	126858875	126858876	rs13207638
chr17	55769784	55769785	MuSC - Adult	chr17	55769784	55769785	rs2960066
chr8	128965218	128965219	MuSC - Adult	chr8	128965218	128965219	rs1470206
chr1	21263173	21263174	MuSC - Adult	chr1	21263173	21263174	rs2236847
chr6	7786378	7786379	MuSC - Adult	chr6	7786378	7786379	rs5009024
chr10	62759812	62759813	MuSC - Adult	chr10	62759812	62759813	rs773439982
chr7	94374529	94374530	MuSC - Adult	chr7	94374529	94374530	rs17166205
chr1	183130566	183130567	MuSC - Adult	chr1	183130566	183130567	rs2296300
chr1	183130686	183130687	MuSC - Adult	chr1	183130686	183130687	rs6691755
chr14	74975031	74975032	MuSC - Adult	chr14	74975031	74975032	rs12894709
chr5	132227207	132227208	MuSC - Adult	chr5	132227207	132227208	rs72793280
chr18	49438279	49438280	MuSC - Adult	chr18	49438279	49438280	rs79113479
chr18	49438425	49438426	MuSC - Adult	chr18	49438425	49438426	rs75841071
chr18	49438461	49438462	MuSC - Adult	chr18	49438461	49438462	rs77242667
chr2	216838368	216838369	MuSC - Adult	chr2	216838368	216838369	rs1179714
chr12	123254131	123254132	MuSC - Adult	chr12	123254131	123254132	rs1568427
chr12	123254329	123254330	MuSC - Adult	chr12	123254329	123254330	rs1568428
chr9	3879791	3879792	MuSC - Adult	chr9	3879791	3879792	rs4741863
chr9	3879818	3879819	MuSC - Adult	chr9	3879818	3879819	rs4740743
chr16	627020	627021	MuSC - Adult	chr16	627020	627021	rs34997977
chr14	24284817	24284818	MuSC - Adult	chr14	24284817	24284818	rs61998493
chr2	182463729	182463730	MuSC - Adult	chr2	182463729	182463730	rs11675519
chr8	48406644	48406645	MuSC - Adult	chr8	48406644	48406645	rs7816649
chr9	98987216	98987217	MuSC - Adult	chr9	98987216	98987217	rs2075664
chr9	98987661	98987662	MuSC - Adult	chr9	98987661	98987662	rs2075665
chr6	139943492	139943493	MuSC - Adult	chr6	139943492	139943493	rs201235947
chr6	151805689	151805690	MuSC - Adult	chr6	151805689	151805690	rs2071454
chr1	218695007	218695008	MuSC - Adult	chr1	218695007	218695008	rs17511919
chr4	124035957	124035958	MuSC - Adult	chr4	124035957	124035958	rs10518426
chr1	183071557	183071558	MuSC - Adult	chr1	183071557	183071558	rs35870068
chr6	80768084	80768085	MuSC - Adult	chr6	80768084	80768085	rs4451106
chr19	4397037	4397038	MuSC - Adult	chr19	4397037	4397038	rs62129355
chr2	217437415	217437416	MuSC - Adult	chr2	217437415	217437416	rs2618147
chr2	217437494	217437495	MuSC - Adult	chr2	217437494	217437495	rs12617808
chr10	102627262	102627263	MuSC - Adult	chr10	102627262	102627263	rs12414407
chr11	2562259	2562260	MuSC - Adult	chr11	2562259	2562260	rs188281765
chr15	61835798	61835799	MuSC - Adult	chr15	61835798	61835799	rs7179032
chr2	40120104	40120105	MuSC - Adult	chr2	40120104	40120105	rs7601672
chr2	182379626	182379627	MuSC - Adult	chr2	182379626	182379627	rs16823150
chr20	32792503	32792504	MuSC - Adult	chr20	32792503	32792504	rs1474738
chr7	93575784	93575785	MuSC - Adult	chr7	93575784	93575785	rs2528528
chr20	6632185	6632186	MuSC - Adult	chr20	6632185	6632186	rs1884897
chr20	6632404	6632405	MuSC - Adult	chr20	6632404	6632405	rs2024962
chr9	88237321	88237322	MuSC - Adult	chr9	88237321	88237322	rs872937
chr9	88237402	88237403	MuSC - Adult	chr9	88237402	88237403	9:90852317:C:G
chr11	48044822	48044823	MuSC - Adult	chr11	48044822	48044823	rs7934659
chr4	151659364	151659365	MuSC - Adult	chr4	151659364	151659365	rs4696283
chr1	26536448	26536449	MuSC - Adult	chr1	26536448	26536449	rs737465
chr17	45093054	45093055	MuSC - Adult	chr17	45093054	45093055	rs2239920
chr11	10349087	10349088	MuSC - Adult	chr11	10349087	10349088	rs1580005
chr11	10349128	10349129	MuSC - Adult	chr11	10349128	10349129	rs1580006
chr11	10385760	10385761	MuSC - Adult	chr11	10385760	10385761	rs2923115
chr11	10385915	10385916	MuSC - Adult	chr11	10385915	10385916	rs2957679
chr17	40434064	40434065	MuSC - Adult	chr17	40434064	40434065	rs35269070
chr2	182301037	182301038	MuSC - Adult	chr2	182301037	182301038	rs7606009
chr20	49231677	49231678	MuSC - Adult	chr20	49231677	49231678	rs238172
chr20	49231885	49231886	MuSC - Adult	chr20	49231885	49231886	rs11086280
chr9	96344566	96344567	MuSC - Adult	chr9	96344566	96344567	rs762624732
chr3	61572113	61572114	MuSC - Adult	chr3	61572113	61572114	rs11709537
chr19	17108295	17108296	MuSC - Adult	chr19	17108295	17108296	rs7246865
chr7	140060740	140060741	MuSC - Adult	chr7	140060740	140060741	rs756142636
chr1	176820660	176820661	MuSC - Adult	chr1	176820660	176820661	rs55719422
chr1	176820708	176820709	MuSC - Adult	chr1	176820708	176820709	rs55806119
chr1	176820799	176820800	MuSC - Adult	chr1	176820799	176820800	rs147040062
chr16	88739418	88739419	MuSC - Adult	chr16	88739418	88739419	rs7186871
chr3	12351626	12351627	MuSC - Adult	chr3	12351626	12351627	rs1801282
chr3	172041620	172041621	MuSC - Adult	chr3	172041620	172041621	rs11386443
chr7	93530376	93530377	MuSC - Adult	chr7	93530376	93530377	rs4141362
chr2	24832431	24832432	MuSC - Adult	chr2	24832431	24832432	rs4665727
chr4	124020078	124020079	MuSC - Adult	chr4	124020078	124020079	rs4833971
chr4	124020344	124020345	MuSC - Adult	chr4	124020344	124020345	rs1040242
chr7	150972232	150972233	MuSC - Adult	chr7	150972232	150972233	rs41313101
chr11	48063637	48063638	MuSC - Adult	chr11	48063637	48063638	rs11601310
chr2	44268706	44268707	MuSC - Adult	chr2	44268706	44268707	rs6544751
chr2	44268866	44268867	MuSC - Adult	chr2	44268866	44268867	rs6759891
chr5	132385482	132385483	MuSC - Adult	chr5	132385482	132385483	rs274558
chr5	132385512	132385513	MuSC - Adult	chr5	132385512	132385513	rs274557
chr2	27800930	27800931	MuSC - Adult	chr2	27800930	27800931	rs12473340
chr2	27801157	27801158	MuSC - Adult	chr2	27801157	27801158	rs12473400
chr17	31491876	31491877	MuSC - Adult	chr17	31491876	31491877	rs4795613
chr17	31492133	31492134	MuSC - Adult	chr17	31492133	31492134	rs4794891
chr3	72591793	72591794	MuSC - Adult	chr3	72591793	72591794	rs147230951
chr18	23144364	23144365	MuSC - Adult	chr18	23144364	23144365	rs4800148
chr12	102543961	102543962	MuSC - Adult	chr12	102543961	102543962	rs860604
chr11	1921984	1921985	MuSC - Adult	chr11	1921984	1921985	rs2734498
chr12	93805737	93805738	MuSC - Adult	chr12	93805737	93805738	rs58899389
chr12	93806001	93806002	MuSC - Adult	chr12	93806001	93806002	rs12426651
chr2	170892495	170892496	MuSC - Adult	chr2	170892495	170892496	rs10930446
chr5	173557111	173557112	MuSC - Adult	chr5	173557111	173557112	rs889014
chr6	33695394	33695395	MuSC - Adult	chr6	33695394	33695395	rs2281919
chr6	33695464	33695465	MuSC - Adult	chr6	33695464	33695465	rs12190155
chr15	66734228	66734229	MuSC - Adult	chr15	66734228	66734229	rs2469148
chr10	100891319	100891320	MuSC - Adult	chr10	100891319	100891320	rs1886274
chr13	77859472	77859473	MuSC - Adult	chr13	77859472	77859473	rs12584450
chr6	126789018	126789019	MuSC - Adult	chr6	126789018	126789019	rs35144677
chr13	29594961	29594962	MuSC - Adult	chr13	29594961	29594962	rs4769763
chr15	85766678	85766679	MuSC - Adult	chr15	85766678	85766679	rs17639314
chr15	85766994	85766995	MuSC - Adult	chr15	85766994	85766995	rs571140993
chr10	119346546	119346547	MuSC - Adult	chr10	119346546	119346547	rs78765909
chr10	119346569	119346570	MuSC - Adult	chr10	119346569	119346570	rs10082517
chr7	92634036	92634037	MuSC - Adult	chr7	92634036	92634037	rs17688839
chr6	35727814	35727815	MuSC - Adult	chr6	35727814	35727815	rs28435135
chr14	60637818	60637819	MuSC - Adult	chr14	60637818	60637819	rs74921601
chr7	50473856	50473857	MuSC - Adult	chr7	50473856	50473857	rs17634771
chr13	26475479	26475480	MuSC - Adult	chr13	26475479	26475480	rs61944841
chr11	117222652	117222653	MuSC - Adult	chr11	117222652	117222653	rs35511974
chr12	13135912	13135913	MuSC - Adult	chr12	13135912	13135913	rs6488590
chr1	21262110	21262111	MuSC - Adult	chr1	21262110	21262111	rs212532
chr1	56176410	56176411	MuSC - Adult	chr1	56176410	56176411	rs778129
chr1	56176562	56176563	MuSC - Adult	chr1	56176562	56176563	rs778130
chr1	118326172	118326173	MuSC - Adult	chr1	118326172	118326173	rs112013272
chr1	118326174	118326175	MuSC - Adult	chr1	118326174	118326175	rs61836351
chr1	118339066	118339067	MuSC - Adult	chr1	118339066	118339067	rs12083887
chr1	218811382	218811383	MuSC - Adult	chr1	218811382	218811383	rs759540778
chr2	40202883	40202884	MuSC - Adult	chr2	40202883	40202884	rs11895025
chr2	223214894	223214895	MuSC - Adult	chr2	223214894	223214895	rs66487148
chr9	3884879	3884880	MuSC - Adult	chr9	3884879	3884880	rs12235312
chr9	3885059	3885060	MuSC - Adult	chr9	3885059	3885060	rs12235645
chr1	43546066	43546067	MuSC - Adult	chr1	43546066	43546067	rs951740
chr6	33702593	33702594	MuSC - Adult	chr6	33702593	33702594	rs7739505
chr6	33702629	33702630	MuSC - Adult	chr6	33702629	33702630	rs7759668
chr16	88784489	88784490	MuSC - Adult	chr16	88784489	88784490	rs113478686
chr19	4373593	4373594	MuSC - Adult	chr19	4373593	4373594	rs538023721
chr6	29005438	29005439	MuSC - Adult	chr6	29005438	29005439	rs6925178
chr19	10716925	10716926	MuSC - Adult	chr19	10716925	10716926	rs6511710
chr19	10717143	10717144	MuSC - Adult	chr19	10717143	10717144	rs8108462
chr7	8069006	8069007	MuSC - Adult	chr7	8069006	8069007	rs6950655
chr6	35601785	35601786	MuSC - Adult	chr6	35601785	35601786	rs16878812
chr2	223122736	223122737	MuSC - Adult	chr2	223122736	223122737	rs6715696
chr2	223122904	223122905	MuSC - Adult	chr2	223122904	223122905	rs6758018
chr2	223123039	223123040	MuSC - Adult	chr2	223123039	223123040	rs6761103
chr14	92611043	92611044	MuSC - Adult	chr14	92611043	92611044	rs35031524
chr14	92611165	92611166	MuSC - Adult	chr14	92611165	92611166	rs34640073
chr14	92611266	92611267	MuSC - Adult	chr14	92611266	92611267	rs72699818
chr14	92611294	92611295	MuSC - Adult	chr14	92611294	92611295	rs71461979
chr11	47437918	47437919	MuSC - Adult	chr11	47437918	47437919	rs45617144
chr11	117218278	117218279	MuSC - Adult	chr11	117218278	117218279	rs2239011
chr11	117218290	117218291	MuSC - Adult	chr11	117218290	117218291	rs2239010
chr5	127885096	127885097	MuSC - Adult	chr5	127885096	127885097	rs151859
chr5	127885118	127885119	MuSC - Adult	chr5	127885118	127885119	rs34554412
chr5	127885138	127885139	MuSC - Adult	chr5	127885138	127885139	rs151858
chr20	43722171	43722172	MuSC - Adult	chr20	43722171	43722172	rs285183
chr10	103197070	103197071	MuSC - Adult	chr10	103197070	103197071	rs10786745
chr1	183040061	183040062	MuSC - Adult	chr1	183040061	183040062	rs4652769
chr1	63192317	63192318	MuSC - Adult	chr1	63192317	63192318	rs74078896
chr1	63192399	63192400	MuSC - Adult	chr1	63192399	63192400	rs4915638
chr1	63192404	63192405	MuSC - Adult	chr1	63192404	63192405	rs4915885
chr11	9923789	9923790	MuSC - Adult	chr11	9923789	9923790	rs61876939
chr12	116970343	116970344	MuSC - Adult	chr12	116970343	116970344	rs7973240
chr12	116970638	116970639	MuSC - Adult	chr12	116970638	116970639	rs4767485
chr2	15983945	15983946	MuSC - Adult	chr2	15983945	15983946	rs13036041
chr5	132194748	132194749	MuSC - Adult	chr5	132194748	132194749	rs2278398
chr8	48421760	48421761	MuSC - Adult	chr8	48421760	48421761	rs16936986
chr1	184191343	184191344	MuSC - Adult	chr1	184191343	184191344	rs6690187
chr14	75166305	75166306	MuSC - Adult	chr14	75166305	75166306	rs10149880
chr6	125746855	125746856	MuSC - Adult	chr6	125746855	125746856	rs980014
chr1	150611498	150611499	Myeloid cell - Old	chr1	150611498	150611499	rs200369604
chr16	88701060	88701061	Myeloid cell - Old	chr16	88701060	88701061	rs4782425
chr2	218333302	218333303	Myeloid cell - Old	chr2	218333302	218333303	rs7560460
chr19	3142237	3142238	Myeloid cell - Old	chr19	3142237	3142238	rs189064169
chr19	3142267	3142268	Myeloid cell - Old	chr19	3142267	3142268	rs114875452
chr5	139664632	139664633	Myeloid cell - Old	chr5	139664632	139664633	rs6867299
chr14	75188649	75188650	Myeloid cell - Old	chr14	75188649	75188650	rs7141705
chr17	81098211	81098212	Myeloid cell - Old	chr17	81098211	81098212	rs72634327
chr14	21071525	21071526	Myeloid cell - Old	chr14	21071525	21071526	rs4982404
chr14	21071903	21071904	Myeloid cell - Old	chr14	21071903	21071904	rs943991
chr14	100341818	100341819	Myeloid cell - Old	chr14	100341818	100341819	rs1570305
chr11	47378758	47378759	Myeloid cell - Old	chr11	47378758	47378759	rs78245530
chr7	1916420	1916421	Myeloid cell - Old	chr7	1916420	1916421	rs36054673
chr19	42202158	42202159	Myeloid cell - Old	chr19	42202158	42202159	rs16975684
chr17	66469117	66469118	Myeloid cell - Old	chr17	66469117	66469118	rs72838297
chr19	3428836	3428837	Myeloid cell - Old	chr19	3428836	3428837	rs7507204
chr11	47395018	47395019	Myeloid cell - Old	chr11	47395018	47395019	rs61897426
chr17	30728421	30728422	Myeloid cell - Old	chr17	30728421	30728422	rs28636673
chr7	150845427	150845428	Myeloid cell - Old	chr7	150845427	150845428	rs6977081
chr7	150845523	150845524	Myeloid cell - Old	chr7	150845523	150845524	rs150149364
chr7	150845558	150845559	Myeloid cell - Old	chr7	150845558	150845559	rs6977381
chr7	150845623	150845624	Myeloid cell - Old	chr7	150845623	150845624	rs6977416
chr3	72348128	72348129	Myeloid cell - Old	chr3	72348128	72348129	rs9809116
chr14	92650006	92650007	Myeloid cell - Old	chr14	92650006	92650007	rs72699870
chr20	36098574	36098575	Myeloid cell - Old	chr20	36098574	36098575	rs2590986
chr13	50714100	50714101	Myeloid cell - Old	chr13	50714100	50714101	rs2706228
chr7	2734974	2734975	Myeloid cell - Old	chr7	2734974	2734975	rs55767077
chr17	7553064	7553065	Myeloid cell - Old	chr17	7553064	7553065	rs12601581
chr18	49055916	49055917	Myeloid cell - Old	chr18	49055916	49055917	rs16950294
chr18	49055954	49055955	Myeloid cell - Old	chr18	49055954	49055955	rs16950298
chr18	49055989	49055990	Myeloid cell - Old	chr18	49055989	49055990	rs16950303
chr15	85545199	85545200	Myeloid cell - Old	chr15	85545199	85545200	rs716401
chr10	103197070	103197071	Myeloid cell - Old	chr10	103197070	103197071	rs10786745
chr17	63641672	63641673	Myeloid cell - Old	chr17	63641672	63641673	rs16947014
chr12	57138966	57138967	Myeloid cell - Old	chr12	57138966	57138967	rs1385526
chr1	150558904	150558905	Myeloid cell - Old	chr1	150558904	150558905	rs11204664
chr18	13137993	13137994	Myeloid cell - Old	chr18	13137993	13137994	rs482360
chr5	177128580	177128581	Myeloid cell - Old	chr5	177128580	177128581	rs5873567
chr13	91144207	91144208	Myeloid cell - Old	chr13	91144207	91144208	rs287528
chr20	48858444	48858445	Myeloid cell - Old	chr20	48858444	48858445	rs11907942
chr19	42199681	42199682	Myeloid cell - Old	chr19	42199681	42199682	rs2303652
chr13	49628479	49628480	Myeloid cell - Old	chr13	49628479	49628480	rs534789089
chr19	19373199	19373200	Myeloid cell - Old	chr19	19373199	19373200	rs59148799
chr7	2772998	2772999	Myeloid cell - Old	chr7	2772998	2772999	rs35957220
chr16	15041997	15041998	Myeloid cell - Old	chr16	15041997	15041998	rs16966953
chr2	218322644	218322645	Myeloid cell - Old	chr2	218322644	218322645	rs10203039
chr3	172201424	172201425	Myeloid cell - Old	chr3	172201424	172201425	rs4639001
chr8	143948489	143948490	Myeloid cell - Old	chr8	143948489	143948490	rs7832643
chr8	143948709	143948710	Myeloid cell - Old	chr8	143948709	143948710	rs7818941
chr12	102781392	102781393	Myeloid cell - Old	chr12	102781392	102781393	rs78812993
chr1	204513134	204513135	Myeloid cell - Old	chr1	204513134	204513135	rs4951077
chr1	204513466	204513467	Myeloid cell - Old	chr1	204513466	204513467	rs11240756
chr15	69719480	69719481	Myeloid cell - Old	chr15	69719480	69719481	rs35514484
chr15	69719602	69719603	Myeloid cell - Old	chr15	69719602	69719603	rs71393457
chr15	69719954	69719955	Myeloid cell - Old	chr15	69719954	69719955	rs71393458
chr12	53103914	53103915	Myeloid cell - Old	chr12	53103914	53103915	rs2280699
chr12	101891660	101891661	Myeloid cell - Old	chr12	101891660	101891661	rs6539015
chr12	101891835	101891836	Myeloid cell - Old	chr12	101891835	101891836	rs4764657
chr12	101891905	101891906	Myeloid cell - Old	chr12	101891905	101891906	rs4764832
chr12	101891939	101891940	Myeloid cell - Old	chr12	101891939	101891940	rs4764658
chr12	101892086	101892087	Myeloid cell - Old	chr12	101892086	101892087	rs4764659
chr6	44779467	44779468	Myeloid cell - Old	chr6	44779467	44779468	rs911524
chr6	44779673	44779674	Myeloid cell - Old	chr6	44779673	44779674	rs9472360
chr2	218322880	218322881	Myeloid cell - Old	chr2	218322880	218322881	rs10193189
chr2	218322975	218322976	Myeloid cell - Old	chr2	218322975	218322976	rs1870123
chr2	218323017	218323018	Myeloid cell - Old	chr2	218323017	218323018	rs1870124
chr2	218323178	218323179	Myeloid cell - Old	chr2	218323178	218323179	rs1870125
chr16	89534394	89534395	Myeloid cell - Old	chr16	89534394	89534395	rs463181
chr16	89534826	89534827	Myeloid cell - Old	chr16	89534826	89534827	rs11649090
chr14	24329818	24329819	Myeloid cell - Old	chr14	24329818	24329819	rs1109152
chr20	19935126	19935127	Myeloid cell - Old	chr20	19935126	19935127	rs78648341
chr1	33434101	33434102	Myeloid cell - Old	chr1	33434101	33434102	rs10798948
chr1	26543119	26543120	Myeloid cell - Old	chr1	26543119	26543120	rs921893
chr19	10126751	10126752	Myeloid cell - Old	chr19	10126751	10126752	rs10404209
chr8	24271900	24271901	Myeloid cell - Old	chr8	24271900	24271901	rs6557726
chr8	24272298	24272299	Myeloid cell - Old	chr8	24272298	24272299	rs7833548
chr2	218323854	218323855	Myeloid cell - Old	chr2	218323854	218323855	rs10194082
chr2	218324115	218324116	Myeloid cell - Old	chr2	218324115	218324116	rs1473901
chr11	47611466	47611467	Myeloid cell - Old	chr11	47611466	47611467	rs75092034
chr11	47611954	47611955	Myeloid cell - Old	chr11	47611954	47611955	rs7931089
chr12	102504264	102504265	Myeloid cell - Old	chr12	102504264	102504265	rs4764892
chr17	31321712	31321713	Myeloid cell - Old	chr17	31321712	31321713	rs5819926
chr17	31321714	31321715	Myeloid cell - Old	chr17	31321714	31321715	rs117578008
chr20	36950277	36950278	Myeloid cell - Old	chr20	36950277	36950278	rs4810362
chr10	103181189	103181190	Myeloid cell - Old	chr10	103181189	103181190	rs79237883
chr10	103181350	103181351	Myeloid cell - Old	chr10	103181350	103181351	rs55689128
chr10	103181355	103181356	Myeloid cell - Old	chr10	103181355	103181356	rs35525740
chr5	132496822	132496823	Myeloid cell - Old	chr5	132496822	132496823	rs2548998
chr6	34819156	34819157	Myeloid cell - Old	chr6	34819156	34819157	rs368944595
chr15	41291409	41291410	Myeloid cell - Old	chr15	41291409	41291410	rs142124890
chr6	26305179	26305180	Myeloid cell - Old	chr6	26305179	26305180	rs994379
chr10	62745688	62745689	Myeloid cell - Old	chr10	62745688	62745689	rs224065
chr11	48111974	48111975	Myeloid cell - Old	chr11	48111974	48111975	rs1875696
chr6	34773398	34773399	Myeloid cell - Old	chr6	34773398	34773399	rs2236392
chr10	62759812	62759813	Myeloid cell - Old	chr10	62759812	62759813	rs773439982
chr5	132387596	132387597	Myeloid cell - Old	chr5	132387596	132387597	rs2073643
chr5	132387597	132387598	Myeloid cell - Old	chr5	132387597	132387598	rs2073644
chr3	187774006	187774007	Myeloid cell - Old	chr3	187774006	187774007	rs7630304
chr1	152160665	152160666	Myeloid cell - Old	chr1	152160665	152160666	rs564392181
chr20	33667025	33667026	Myeloid cell - Old	chr20	33667025	33667026	rs7263119
chr19	10729752	10729753	Myeloid cell - Old	chr19	10729752	10729753	rs34626880
chr5	132457594	132457595	Myeloid cell - Old	chr5	132457594	132457595	rs4705950
chr7	2715480	2715481	Myeloid cell - Old	chr7	2715480	2715481	rs10257124
chr7	2715603	2715604	Myeloid cell - Old	chr7	2715603	2715604	rs7797295
chr7	2715738	2715739	Myeloid cell - Old	chr7	2715738	2715739	rs13438342
chr7	2715918	2715919	Myeloid cell - Old	chr7	2715918	2715919	rs770644092
chr16	81501185	81501186	Myeloid cell - Old	chr16	81501185	81501186	rs2925979
chr11	47881331	47881332	Myeloid cell - Old	chr11	47881331	47881332	rs12364432
chr4	118835084	118835085	Myeloid cell - Old	chr4	118835084	118835085	rs115878132
chr4	118835125	118835126	Myeloid cell - Old	chr4	118835125	118835126	rs116514715
chr4	118835126	118835127	Myeloid cell - Old	chr4	118835126	118835127	rs114678295
chr4	118835249	118835250	Myeloid cell - Old	chr4	118835249	118835250	rs114581578
chr4	118835252	118835253	Myeloid cell - Old	chr4	118835252	118835253	rs114938162
chr4	118835430	118835431	Myeloid cell - Old	chr4	118835430	118835431	rs114243409
chr5	36839445	36839446	Myeloid cell - Old	chr5	36839445	36839446	rs245587
chr8	119416207	119416208	Myeloid cell - Old	chr8	119416207	119416208	rs115372142
chr8	119416518	119416519	Myeloid cell - Old	chr8	119416518	119416519	rs56013326
chr12	65925777	65925778	Myeloid cell - Old	chr12	65925777	65925778	rs35246909
chr14	24361644	24361645	Myeloid cell - Old	chr14	24361644	24361645	rs1950500
chr3	187777346	187777347	Myeloid cell - Old	chr3	187777346	187777347	rs13093437
chr18	49399152	49399153	Myeloid cell - Old	chr18	49399152	49399153	rs12456058
chr7	1920339	1920340	Myeloid cell - Old	chr7	1920339	1920340	rs34008721
chr10	94403655	94403656	Myeloid cell - Old	chr10	94403655	94403656	rs150327271
chr5	36690741	36690742	Myeloid cell - Old	chr5	36690741	36690742	rs60229781
chr5	36690742	36690743	Myeloid cell - Old	chr5	36690742	36690743	rs61496493
chr15	85535884	85535885	Myeloid cell - Old	chr15	85535884	85535885	rs35343117
chr2	218293236	218293237	Myeloid cell - Old	chr2	218293236	218293237	rs10206064
chr5	42837608	42837609	Myeloid cell - Old	chr5	42837608	42837609	rs35293842
chr5	72952041	72952042	Myeloid cell - Old	chr5	72952041	72952042	rs2253215
chr5	138369779	138369780	Myeloid cell - Old	chr5	138369779	138369780	rs757649
chr20	48832634	48832635	Myeloid cell - Old	chr20	48832634	48832635	rs6095323
chr12	12719550	12719551	Myeloid cell - Old	chr12	12719550	12719551	rs3093733
chr3	141483801	141483802	Myeloid cell - Old	chr3	141483801	141483802	rs145226744
chr3	141484140	141484141	Myeloid cell - Old	chr3	141484140	141484141	rs9856976
chr2	202966128	202966129	Myeloid cell - Old	chr2	202966128	202966129	rs79642273
chr12	50538647	50538648	Myeloid cell - Old	chr12	50538647	50538648	rs11609231
chr2	48043117	48043118	Myeloid cell - Old	chr2	48043117	48043118	rs17396440
chr6	35299879	35299880	Myeloid cell - Old	chr6	35299879	35299880	rs148795252
chr2	10042691	10042692	Myeloid cell - Old	chr2	10042691	10042692	rs70948864
chr15	51097863	51097864	Myeloid cell - Old	chr15	51097863	51097864	rs35871557
chr17	48841412	48841413	Myeloid cell - Old	chr17	48841412	48841413	rs497270
chr16	88789676	88789677	Myeloid cell - Old	chr16	88789676	88789677	rs551118
chr11	47865087	47865088	Myeloid cell - Old	chr11	47865087	47865088	rs7943464
chr13	50334005	50334006	Myeloid cell - Old	chr13	50334005	50334006	rs1262865
chr13	50334066	50334067	Myeloid cell - Old	chr13	50334066	50334067	rs2580183
chr17	31314917	31314918	Myeloid cell - Old	chr17	31314917	31314918	rs7503922
chr3	85535536	85535537	Myeloid cell - Old	chr3	85535536	85535537	rs201100085
chr3	85535875	85535876	Myeloid cell - Old	chr3	85535875	85535876	rs17516546
chr3	85535885	85535886	Myeloid cell - Old	chr3	85535885	85535886	rs73130364
chr3	85535886	85535887	Myeloid cell - Old	chr3	85535886	85535887	rs73130366
chr3	85535941	85535942	Myeloid cell - Old	chr3	85535941	85535942	rs66625173
chr3	85535994	85535995	Myeloid cell - Old	chr3	85535994	85535995	rs17516580
chr12	93773142	93773143	Myeloid cell - Old	chr12	93773142	93773143	rs2171125
chr12	93773204	93773205	Myeloid cell - Old	chr12	93773204	93773205	rs4411314
chr12	93773232	93773233	Myeloid cell - Old	chr12	93773232	93773233	rs5020313
chr12	93773516	93773517	Myeloid cell - Old	chr12	93773516	93773517	rs2131726
chr2	171523271	171523272	Myeloid cell - Old	chr2	171523271	171523272	rs960749
chr2	171523426	171523427	Myeloid cell - Old	chr2	171523426	171523427	rs960748
chr11	48063637	48063638	Myeloid cell - Old	chr11	48063637	48063638	rs11601310
chr7	2758660	2758661	Myeloid cell - Old	chr7	2758660	2758661	rs798494
chr13	50230580	50230581	Myeloid cell - Old	chr13	50230580	50230581	rs2066656
chr14	92633522	92633523	Myeloid cell - Old	chr14	92633522	92633523	rs4904964
chr10	77836272	77836273	Myeloid cell - Old	chr10	77836272	77836273	rs11002310
chr2	55844974	55844975	Myeloid cell - Old	chr2	55844974	55844975	rs7591694
chr2	197307424	197307425	Myeloid cell - Old	chr2	197307424	197307425	rs1366836
chr6	129508822	129508823	Myeloid cell - Old	chr6	129508822	129508823	rs2571572
chr7	17983850	17983851	Myeloid cell - Old	chr7	17983850	17983851	rs13221486
chr8	130340893	130340894	Myeloid cell - Old	chr8	130340893	130340894	rs13265869
chr9	125522099	125522100	Myeloid cell - Old	chr9	125522099	125522100	rs13301073
chr14	21092593	21092594	Myeloid cell - Old	chr14	21092593	21092594	rs778786255
chr6	28977743	28977744	Myeloid cell - Old	chr6	28977743	28977744	rs9257442
chr15	51077543	51077544	Myeloid cell - Old	chr15	51077543	51077544	rs7170455
chr2	201179993	201179994	Myeloid cell - Old	chr2	201179993	201179994	rs11900753
chr6	35557455	35557456	Myeloid cell - Old	chr6	35557455	35557456	rs115466343
chr12	93591706	93591707	Myeloid cell - Old	chr12	93591706	93591707	rs11107120
chr11	47982817	47982818	Myeloid cell - Old	chr11	47982817	47982818	rs7946766
chr13	78022602	78022603	Myeloid cell - Old	chr13	78022602	78022603	rs56403541
chr15	66716399	66716400	Myeloid cell - Old	chr15	66716399	66716400	rs2278604
chr20	35491252	35491253	Myeloid cell - Old	chr20	35491252	35491253	rs114806315
chr6	26171991	26171992	Myeloid cell - Old	chr6	26171991	26171992	rs9379829
chr6	35616657	35616658	Myeloid cell - Old	chr6	35616657	35616658	rs73748204
chr3	141499215	141499216	Myeloid cell - Old	chr3	141499215	141499216	rs10513140
chr17	63699178	63699179	Myeloid cell - Old	chr17	63699178	63699179	rs3817181
chr7	92634036	92634037	Myeloid cell - Old	chr7	92634036	92634037	rs17688839
chr2	218387654	218387655	Myeloid cell - Old	chr2	218387654	218387655	rs2290708
chr10	102646093	102646094	Myeloid cell - Old	chr10	102646093	102646094	rs80146619
chr13	100129838	100129839	Myeloid cell - Old	chr13	100129838	100129839	rs1890139
chr1	2151283	2151284	Myeloid cell - Old	chr1	2151283	2151284	rs262667
chr1	2151734	2151735	Myeloid cell - Old	chr1	2151734	2151735	rs262665
chr1	2112353	2112354	Myeloid cell - Old	chr1	2112353	2112354	rs7546523
chr1	2112598	2112599	Myeloid cell - Old	chr1	2112598	2112599	rs925905
chr1	2112615	2112616	Myeloid cell - Old	chr1	2112615	2112616	rs925906
chr10	102511917	102511918	Myeloid cell - Old	chr10	102511917	102511918	rs1326193
chr13	91154527	91154528	Myeloid cell - Old	chr13	91154527	91154528	rs287504
chr13	91154711	91154712	Myeloid cell - Old	chr13	91154711	91154712	rs287502
chr20	50502094	50502095	Myeloid cell - Old	chr20	50502094	50502095	rs6020559
chr3	41352679	41352680	Myeloid cell - Old	chr3	41352679	41352680	rs9311270
chr1	45621241	45621242	Myeloid cell - Old	chr1	45621241	45621242	rs3014245
chr14	75188649	75188650	Myeloid cell - Adult	chr14	75188649	75188650	rs7141705
chr16	88701060	88701061	Myeloid cell - Adult	chr16	88701060	88701061	rs4782425
chr19	3142237	3142238	Myeloid cell - Adult	chr19	3142237	3142238	rs189064169
chr19	3142267	3142268	Myeloid cell - Adult	chr19	3142267	3142268	rs114875452
chr7	150845427	150845428	Myeloid cell - Adult	chr7	150845427	150845428	rs6977081
chr7	150845523	150845524	Myeloid cell - Adult	chr7	150845523	150845524	rs150149364
chr7	150845558	150845559	Myeloid cell - Adult	chr7	150845558	150845559	rs6977381
chr7	150845623	150845624	Myeloid cell - Adult	chr7	150845623	150845624	rs6977416
chr17	66469117	66469118	Myeloid cell - Adult	chr17	66469117	66469118	rs72838297
chr17	7553064	7553065	Myeloid cell - Adult	chr17	7553064	7553065	rs12601581
chr17	30728421	30728422	Myeloid cell - Adult	chr17	30728421	30728422	rs28636673
chr1	150611498	150611499	Myeloid cell - Adult	chr1	150611498	150611499	rs200369604
chr8	24271900	24271901	Myeloid cell - Adult	chr8	24271900	24271901	rs6557726
chr8	24272298	24272299	Myeloid cell - Adult	chr8	24272298	24272299	rs7833548
chr1	204513134	204513135	Myeloid cell - Adult	chr1	204513134	204513135	rs4951077
chr1	204513466	204513467	Myeloid cell - Adult	chr1	204513466	204513467	rs11240756
chr17	63641672	63641673	Myeloid cell - Adult	chr17	63641672	63641673	rs16947014
chr20	36098574	36098575	Myeloid cell - Adult	chr20	36098574	36098575	rs2590986
chr14	100341818	100341819	Myeloid cell - Adult	chr14	100341818	100341819	rs1570305
chr2	218333302	218333303	Myeloid cell - Adult	chr2	218333302	218333303	rs7560460
chr20	36950277	36950278	Myeloid cell - Adult	chr20	36950277	36950278	rs4810362
chr11	47378758	47378759	Myeloid cell - Adult	chr11	47378758	47378759	rs78245530
chr19	3428836	3428837	Myeloid cell - Adult	chr19	3428836	3428837	rs7507204
chr13	91144207	91144208	Myeloid cell - Adult	chr13	91144207	91144208	rs287528
chr6	34819156	34819157	Myeloid cell - Adult	chr6	34819156	34819157	rs368944595
chr7	2734974	2734975	Myeloid cell - Adult	chr7	2734974	2734975	rs55767077
chr5	132387596	132387597	Myeloid cell - Adult	chr5	132387596	132387597	rs2073643
chr5	132387597	132387598	Myeloid cell - Adult	chr5	132387597	132387598	rs2073644
chr19	10126751	10126752	Myeloid cell - Adult	chr19	10126751	10126752	rs10404209
chr1	41014192	41014193	Myeloid cell - Adult	chr1	41014192	41014193	rs11579483
chr19	42202158	42202159	Myeloid cell - Adult	chr19	42202158	42202159	rs16975684
chr14	21071525	21071526	Myeloid cell - Adult	chr14	21071525	21071526	rs4982404
chr14	21071903	21071904	Myeloid cell - Adult	chr14	21071903	21071904	rs943991
chr5	42837608	42837609	Myeloid cell - Adult	chr5	42837608	42837609	rs35293842
chr1	152160665	152160666	Myeloid cell - Adult	chr1	152160665	152160666	rs564392181
chr12	102504264	102504265	Myeloid cell - Adult	chr12	102504264	102504265	rs4764892
chr3	72348128	72348129	Myeloid cell - Adult	chr3	72348128	72348129	rs9809116
chr20	33667025	33667026	Myeloid cell - Adult	chr20	33667025	33667026	rs7263119
chr7	92634036	92634037	Myeloid cell - Adult	chr7	92634036	92634037	rs17688839
chr11	47395018	47395019	Myeloid cell - Adult	chr11	47395018	47395019	rs61897426
chr19	19373199	19373200	Myeloid cell - Adult	chr19	19373199	19373200	rs59148799
chr12	53103914	53103915	Myeloid cell - Adult	chr12	53103914	53103915	rs2280699
chr6	44779467	44779468	Myeloid cell - Adult	chr6	44779467	44779468	rs911524
chr6	44779673	44779674	Myeloid cell - Adult	chr6	44779673	44779674	rs9472360
chr20	48858444	48858445	Myeloid cell - Adult	chr20	48858444	48858445	rs11907942
chr6	26305179	26305180	Myeloid cell - Adult	chr6	26305179	26305180	rs994379
chr15	85545199	85545200	Myeloid cell - Adult	chr15	85545199	85545200	rs716401
chr17	7580344	7580345	Myeloid cell - Adult	chr17	7580344	7580345	rs78180894
chr20	19935126	19935127	Myeloid cell - Adult	chr20	19935126	19935127	rs78648341
chr5	42886718	42886719	Myeloid cell - Adult	chr5	42886718	42886719	rs11746790
chr16	15041997	15041998	Myeloid cell - Adult	chr16	15041997	15041998	rs16966953
chr13	50334005	50334006	Myeloid cell - Adult	chr13	50334005	50334006	rs1262865
chr13	50334066	50334067	Myeloid cell - Adult	chr13	50334066	50334067	rs2580183
chr1	224459191	224459192	Myeloid cell - Adult	chr1	224459191	224459192	rs761585581
chr12	102781392	102781393	Myeloid cell - Adult	chr12	102781392	102781393	rs78812993
chr1	26543119	26543120	Myeloid cell - Adult	chr1	26543119	26543120	rs921893
chr13	50714100	50714101	Myeloid cell - Adult	chr13	50714100	50714101	rs2706228
chr15	85535884	85535885	Myeloid cell - Adult	chr15	85535884	85535885	rs35343117
chr8	141004870	141004871	Myeloid cell - Adult	chr8	141004870	141004871	rs306952
chr5	157361962	157361963	Myeloid cell - Adult	chr5	157361962	157361963	rs11134722
chr18	13137993	13137994	Myeloid cell - Adult	chr18	13137993	13137994	rs482360
chr2	48043117	48043118	Myeloid cell - Adult	chr2	48043117	48043118	rs17396440
chr14	24329818	24329819	Myeloid cell - Adult	chr14	24329818	24329819	rs1109152
chr11	47611466	47611467	Myeloid cell - Adult	chr11	47611466	47611467	rs75092034
chr11	47611954	47611955	Myeloid cell - Adult	chr11	47611954	47611955	rs7931089
chr20	48832634	48832635	Myeloid cell - Adult	chr20	48832634	48832635	rs6095323
chr5	132496822	132496823	Myeloid cell - Adult	chr5	132496822	132496823	rs2548998
chr13	49628479	49628480	Myeloid cell - Adult	chr13	49628479	49628480	rs534789089
chr6	129508822	129508823	Myeloid cell - Adult	chr6	129508822	129508823	rs2571572
chr4	119336969	119336970	Myeloid cell - Adult	chr4	119336969	119336970	rs1814814
chr4	119337039	119337040	Myeloid cell - Adult	chr4	119337039	119337040	rs4422403
chr4	119337052	119337053	Myeloid cell - Adult	chr4	119337052	119337053	rs1814813
chr4	119337074	119337075	Myeloid cell - Adult	chr4	119337074	119337075	rs4434233
chr4	119337255	119337256	Myeloid cell - Adult	chr4	119337255	119337256	rs10023641
chr9	127049122	127049123	Myeloid cell - Adult	chr9	127049122	127049123	rs10987552
chr9	93504989	93504990	Myeloid cell - Adult	chr9	93504989	93504990	rs10821145
chr17	48841412	48841413	Myeloid cell - Adult	chr17	48841412	48841413	rs497270
chr1	41003732	41003733	Myeloid cell - Adult	chr1	41003732	41003733	rs4364871
chr1	41003994	41003995	Myeloid cell - Adult	chr1	41003994	41003995	rs11209342
chr10	103181189	103181190	Myeloid cell - Adult	chr10	103181189	103181190	rs79237883
chr10	103181350	103181351	Myeloid cell - Adult	chr10	103181350	103181351	rs55689128
chr10	103181355	103181356	Myeloid cell - Adult	chr10	103181355	103181356	rs35525740
chr11	48063637	48063638	Myeloid cell - Adult	chr11	48063637	48063638	rs11601310
chr13	91154527	91154528	Myeloid cell - Adult	chr13	91154527	91154528	rs287504
chr13	91154711	91154712	Myeloid cell - Adult	chr13	91154711	91154712	rs287502
chr5	132460471	132460472	Myeloid cell - Adult	chr5	132460471	132460472	rs72797303
chr12	65925777	65925778	Myeloid cell - Adult	chr12	65925777	65925778	rs35246909
chr7	1916420	1916421	Myeloid cell - Adult	chr7	1916420	1916421	rs36054673
chr7	2715480	2715481	Myeloid cell - Adult	chr7	2715480	2715481	rs10257124
chr7	2715603	2715604	Myeloid cell - Adult	chr7	2715603	2715604	rs7797295
chr7	2715738	2715739	Myeloid cell - Adult	chr7	2715738	2715739	rs13438342
chr7	2715918	2715919	Myeloid cell - Adult	chr7	2715918	2715919	rs770644092
chr10	62745688	62745689	Myeloid cell - Adult	chr10	62745688	62745689	rs224065
chr20	32871756	32871757	Myeloid cell - Adult	chr20	32871756	32871757	rs13037833
chr17	69428367	69428368	Myeloid cell - Adult	chr17	69428367	69428368	rs75016991
chr17	69428647	69428648	Myeloid cell - Adult	chr17	69428647	69428648	rs817554
chr17	31321712	31321713	Myeloid cell - Adult	chr17	31321712	31321713	rs5819926
chr17	31321714	31321715	Myeloid cell - Adult	chr17	31321714	31321715	rs117578008
chr3	41352679	41352680	Myeloid cell - Adult	chr3	41352679	41352680	rs9311270
chr6	80029449	80029450	Myeloid cell - Adult	chr6	80029449	80029450	rs151661
chr2	226423598	226423599	Myeloid cell - Adult	chr2	226423598	226423599	rs4569468
chr15	69727371	69727372	Myeloid cell - Adult	chr15	69727371	69727372	rs71393459
chr15	69727376	69727377	Myeloid cell - Adult	chr15	69727376	69727377	rs71393460
chr2	171523271	171523272	Myeloid cell - Adult	chr2	171523271	171523272	rs960749
chr2	171523426	171523427	Myeloid cell - Adult	chr2	171523426	171523427	rs960748
chr6	142327098	142327099	Myeloid cell - Adult	chr6	142327098	142327099	rs1891308
chr2	55844974	55844975	Myeloid cell - Adult	chr2	55844974	55844975	rs7591694
chr15	41291409	41291410	Myeloid cell - Adult	chr15	41291409	41291410	rs142124890
chr1	2112353	2112354	Myeloid cell - Adult	chr1	2112353	2112354	rs7546523
chr1	2112598	2112599	Myeloid cell - Adult	chr1	2112598	2112599	rs925905
chr1	2112615	2112616	Myeloid cell - Adult	chr1	2112615	2112616	rs925906
chr19	42363917	42363918	Myeloid cell - Adult	chr19	42363917	42363918	rs1676213
chr19	42363929	42363930	Myeloid cell - Adult	chr19	42363929	42363930	rs1676214
chr3	27509784	27509785	Myeloid cell - Adult	chr3	27509784	27509785	rs2029827
chr5	36839445	36839446	Myeloid cell - Adult	chr5	36839445	36839446	rs245587
chr12	57138966	57138967	Myeloid cell - Adult	chr12	57138966	57138967	rs1385526
chr8	128173864	128173865	Myeloid cell - Adult	chr8	128173864	128173865	rs72722756
chr4	118835084	118835085	Myeloid cell - Adult	chr4	118835084	118835085	rs115878132
chr4	118835125	118835126	Myeloid cell - Adult	chr4	118835125	118835126	rs116514715
chr4	118835126	118835127	Myeloid cell - Adult	chr4	118835126	118835127	rs114678295
chr4	118835249	118835250	Myeloid cell - Adult	chr4	118835249	118835250	rs114581578
chr4	118835252	118835253	Myeloid cell - Adult	chr4	118835252	118835253	rs114938162
chr4	118835430	118835431	Myeloid cell - Adult	chr4	118835430	118835431	rs114243409
chr7	2734491	2734492	Myeloid cell - Adult	chr7	2734491	2734492	rs73047387
chr7	2734749	2734750	Myeloid cell - Adult	chr7	2734749	2734750	rs56356906
chr11	48044822	48044823	Myeloid cell - Adult	chr11	48044822	48044823	rs7934659
chr2	231412281	231412282	Myeloid cell - Adult	chr2	231412281	231412282	rs12999051
chr17	81098211	81098212	Myeloid cell - Adult	chr17	81098211	81098212	rs72634327
chr14	24361644	24361645	Myeloid cell - Adult	chr14	24361644	24361645	rs1950500
chr7	17983850	17983851	Myeloid cell - Adult	chr7	17983850	17983851	rs13221486
chr6	34272212	34272213	Myeloid cell - Adult	chr6	34272212	34272213	rs1187129
chr1	26122358	26122359	Myeloid cell - Adult	chr1	26122358	26122359	rs17356867
chr13	78022602	78022603	Myeloid cell - Adult	chr13	78022602	78022603	rs56403541
chr1	33434101	33434102	Myeloid cell - Adult	chr1	33434101	33434102	rs10798948
chr11	48029443	48029444	Myeloid cell - Adult	chr11	48029443	48029444	rs7130876
chr12	50611506	50611507	Myeloid cell - Adult	chr12	50611506	50611507	rs7305655
chr2	197307424	197307425	Myeloid cell - Adult	chr2	197307424	197307425	rs1366836
chr10	28559399	28559400	Myeloid cell - Adult	chr10	28559399	28559400	rs332128
chr14	92665450	92665451	Myeloid cell - Adult	chr14	92665450	92665451	rs10047925
chr14	92665504	92665505	Myeloid cell - Adult	chr14	92665504	92665505	rs12890220
chr10	119407618	119407619	Myeloid cell - Adult	chr10	119407618	119407619	rs12220362
chr11	47905992	47905993	Myeloid cell - Adult	chr11	47905992	47905993	rs75902445
chr6	142241144	142241145	Myeloid cell - Adult	chr6	142241144	142241145	rs225743
chr6	142241280	142241281	Myeloid cell - Adult	chr6	142241280	142241281	rs225744
chr6	142241320	142241321	Myeloid cell - Adult	chr6	142241320	142241321	rs225745
chr6	142241426	142241427	Myeloid cell - Adult	chr6	142241426	142241427	rs225746
chr6	142241487	142241488	Myeloid cell - Adult	chr6	142241487	142241488	rs225747
chr10	103197070	103197071	Myeloid cell - Adult	chr10	103197070	103197071	rs10786745
chr11	47865087	47865088	Myeloid cell - Adult	chr11	47865087	47865088	rs7943464
chr5	139664632	139664633	Myeloid cell - Adult	chr5	139664632	139664633	rs6867299
chr14	92650006	92650007	Myeloid cell - Adult	chr14	92650006	92650007	rs72699870
chr11	47982817	47982818	Myeloid cell - Adult	chr11	47982817	47982818	rs7946766
chr13	50230580	50230581	Myeloid cell - Adult	chr13	50230580	50230581	rs2066656
chr3	141483801	141483802	Myeloid cell - Adult	chr3	141483801	141483802	rs145226744
chr3	141484140	141484141	Myeloid cell - Adult	chr3	141484140	141484141	rs9856976
chr1	41104036	41104037	Myeloid cell - Adult	chr1	41104036	41104037	rs656917
chr1	41296484	41296485	Myeloid cell - Adult	chr1	41296484	41296485	rs12030420
chr14	92633522	92633523	Myeloid cell - Adult	chr14	92633522	92633523	rs4904964
chr15	66716399	66716400	Myeloid cell - Adult	chr15	66716399	66716400	rs2278604
chr15	73982607	73982608	Myeloid cell - Adult	chr15	73982607	73982608	rs7174985
chr15	73982829	73982830	Myeloid cell - Adult	chr15	73982829	73982830	rs11636934
chr3	187774006	187774007	Myeloid cell - Adult	chr3	187774006	187774007	rs7630304
chr10	94403655	94403656	Myeloid cell - Adult	chr10	94403655	94403656	rs150327271
chr6	139919749	139919750	Myeloid cell - Adult	chr6	139919749	139919750	rs654917
chr15	69719480	69719481	Myeloid cell - Adult	chr15	69719480	69719481	rs35514484
chr15	69719602	69719603	Myeloid cell - Adult	chr15	69719602	69719603	rs71393457
chr15	69719954	69719955	Myeloid cell - Adult	chr15	69719954	69719955	rs71393458
chr16	89534394	89534395	Myeloid cell - Adult	chr16	89534394	89534395	rs463181
chr16	89534826	89534827	Myeloid cell - Adult	chr16	89534826	89534827	rs11649090
chr3	187777346	187777347	Myeloid cell - Adult	chr3	187777346	187777347	rs13093437
chr6	26171991	26171992	Myeloid cell - Adult	chr6	26171991	26171992	rs9379829
chr12	46300874	46300875	Myeloid cell - Adult	chr12	46300874	46300875	rs2018424
chr4	156788747	156788748	Myeloid cell - Adult	chr4	156788747	156788748	rs115960910
chr7	148972426	148972427	Myeloid cell - Adult	chr7	148972426	148972427	rs10241199
chr11	47886023	47886024	Myeloid cell - Adult	chr11	47886023	47886024	rs77073508
chr11	47886089	47886090	Myeloid cell - Adult	chr11	47886089	47886090	rs4752801
chr11	58525503	58525504	Myeloid cell - Adult	chr11	58525503	58525504	rs10896788
chr12	12719550	12719551	Myeloid cell - Adult	chr12	12719550	12719551	rs3093733
chr14	92609479	92609480	Myeloid cell - Adult	chr14	92609479	92609480	rs12432064
chr14	92648090	92648091	Myeloid cell - Adult	chr14	92648090	92648091	rs35034984
chr14	92648442	92648443	Myeloid cell - Adult	chr14	92648442	92648443	rs72699866
chr2	171522308	171522309	Myeloid cell - Adult	chr2	171522308	171522309	rs868106
chr2	171522379	171522380	Myeloid cell - Adult	chr2	171522379	171522380	rs2356782
chr3	120417671	120417672	Myeloid cell - Adult	chr3	120417671	120417672	rs6775963
chr4	86586176	86586177	Myeloid cell - Adult	chr4	86586176	86586177	rs79813773
chr5	131212687	131212688	Myeloid cell - Adult	chr5	131212687	131212688	rs4706011
chr6	142232784	142232785	Myeloid cell - Adult	chr6	142232784	142232785	rs225726
chr6	35299879	35299880	Myeloid cell - Adult	chr6	35299879	35299880	rs148795252
chr5	177128580	177128581	Myeloid cell - Adult	chr5	177128580	177128581	rs5873567
chr6	35297641	35297642	Myeloid cell - Adult	chr6	35297641	35297642	rs4711414
chr10	88066373	88066374	Myeloid cell - Adult	chr10	88066373	88066374	rs6586116
chr3	41200847	41200848	Myeloid cell - Adult	chr3	41200847	41200848	rs4533622
chr15	51097863	51097864	Myeloid cell - Adult	chr15	51097863	51097864	rs35871557
chr13	100129838	100129839	Myeloid cell - Adult	chr13	100129838	100129839	rs1890139
chr14	24314208	24314209	Myeloid cell - Adult	chr14	24314208	24314209	rs2224122
chr14	74893716	74893717	Myeloid cell - Adult	chr14	74893716	74893717	rs4903267
chr15	85529188	85529189	Myeloid cell - Adult	chr15	85529188	85529189	rs7163032
chr15	85529203	85529204	Myeloid cell - Adult	chr15	85529203	85529204	rs7180022
chr15	85529235	85529236	Myeloid cell - Adult	chr15	85529235	85529236	rs7163068
chr17	48852546	48852547	Myeloid cell - Adult	chr17	48852546	48852547	rs2303015
chr5	72938362	72938363	Myeloid cell - Adult	chr5	72938362	72938363	rs62360691
chr5	72938614	72938615	Myeloid cell - Adult	chr5	72938614	72938615	rs62360692
chr6	109693145	109693146	Myeloid cell - Adult	chr6	109693145	109693146	rs11446875
chr2	24856901	24856902	Pericyte - Old	chr2	24856901	24856902	rs11675457
chr1	21262110	21262111	Pericyte - Old	chr1	21262110	21262111	rs212532
chr11	70111614	70111615	Pericyte - Old	chr11	70111614	70111615	rs11234403
chr14	24366567	24366568	Pericyte - Old	chr14	24366567	24366568	rs57534419
chr14	24366653	24366654	Pericyte - Old	chr14	24366653	24366654	rs2332326
chr8	22629438	22629439	Pericyte - Old	chr8	22629438	22629439	rs3758042
chr8	22629474	22629475	Pericyte - Old	chr8	22629474	22629475	rs3758041
chr10	70653619	70653620	Pericyte - Old	chr10	70653619	70653620	rs681286
chr17	44844244	44844245	Pericyte - Old	chr17	44844244	44844245	rs8079731
chr16	89498761	89498762	Pericyte - Old	chr16	89498761	89498762	rs4785571
chr8	13366866	13366867	Pericyte - Old	chr8	13366866	13366867	rs73205721
chr11	70112048	70112049	Pericyte - Old	chr11	70112048	70112049	rs4980767
chr19	3428836	3428837	Pericyte - Old	chr19	3428836	3428837	rs7507204
chr10	119421766	119421767	Pericyte - Old	chr10	119421766	119421767	rs10886478
chr8	13472237	13472238	Pericyte - Old	chr8	13472237	13472238	rs117779851
chr17	30920697	30920698	Pericyte - Old	chr17	30920697	30920698	rs3760318
chr1	33229113	33229114	Pericyte - Old	chr1	33229113	33229114	rs12094604
chr8	143956732	143956733	Pericyte - Old	chr8	143956732	143956733	rs11329885
chr8	143957097	143957098	Pericyte - Old	chr8	143957097	143957098	rs11777239
chr4	1226255	1226256	Pericyte - Old	chr4	1226255	1226256	rs1680058
chr4	1226456	1226457	Pericyte - Old	chr4	1226456	1226457	rs1680057
chr2	10042691	10042692	Pericyte - Old	chr2	10042691	10042692	rs70948864
chr15	73982607	73982608	Pericyte - Old	chr15	73982607	73982608	rs7174985
chr15	73982829	73982830	Pericyte - Old	chr15	73982829	73982830	rs11636934
chr8	30502941	30502942	Pericyte - Old	chr8	30502941	30502942	rs147323644
chr8	30502943	30502944	Pericyte - Old	chr8	30502943	30502944	rs199667316
chr16	69838501	69838502	Pericyte - Old	chr16	69838501	69838502	rs7206585
chr17	61417213	61417214	Pericyte - Old	chr17	61417213	61417214	rs882367
chr16	88263219	88263220	Pericyte - Old	chr16	88263219	88263220	rs113896694
chr2	216741202	216741203	Pericyte - Old	chr2	216741202	216741203	rs1861631
chr4	124030094	124030095	Pericyte - Old	chr4	124030094	124030095	rs4301131
chr4	124030110	124030111	Pericyte - Old	chr4	124030110	124030111	rs35744795
chr4	124030349	124030350	Pericyte - Old	chr4	124030349	124030350	rs2049030
chr4	124030406	124030407	Pericyte - Old	chr4	124030406	124030407	rs2049029
chr4	124030444	124030445	Pericyte - Old	chr4	124030444	124030445	rs3942401
chr20	35617113	35617114	Pericyte - Old	chr20	35617113	35617114	rs11698601
chr8	140699769	140699770	Pericyte - Old	chr8	140699769	140699770	rs10112148
chr17	61412532	61412533	Pericyte - Old	chr17	61412532	61412533	rs9907379
chr7	150971426	150971427	Pericyte - Old	chr7	150971426	150971427	rs4725984
chr12	57135660	57135661	Pericyte - Old	chr12	57135660	57135661	rs11172114
chr14	24368131	24368132	Pericyte - Old	chr14	24368131	24368132	rs3215609
chr8	22638070	22638071	Pericyte - Old	chr8	22638070	22638071	rs773110848
chr8	13514611	13514612	Pericyte - Old	chr8	13514611	13514612	rs76364830
chr4	87718558	87718559	Pericyte - Old	chr4	87718558	87718559	rs7686829
chr2	47069943	47069944	Pericyte - Old	chr2	47069943	47069944	rs2570515
chr2	47070062	47070063	Pericyte - Old	chr2	47070062	47070063	rs11428444
chr2	223100125	223100126	Pericyte - Old	chr2	223100125	223100126	rs1448290
chr2	223100126	223100127	Pericyte - Old	chr2	223100126	223100127	rs1448289
chr16	920814	920815	Pericyte - Old	chr16	920814	920815	rs9888914
chr11	117218278	117218279	Pericyte - Old	chr11	117218278	117218279	rs2239011
chr11	117218290	117218291	Pericyte - Old	chr11	117218290	117218291	rs2239010
chr16	86384206	86384207	Pericyte - Old	chr16	86384206	86384207	rs1728386
chr16	86384284	86384285	Pericyte - Old	chr16	86384284	86384285	rs4843367
chr16	86384470	86384471	Pericyte - Old	chr16	86384470	86384471	rs4843368
[truncated: 1,338 more rows]

## Sheet: Supplementary Table 8f
Supplementary Table 8. GWAS traits and identified sarcopenia-related candidate genetic variants.
Supplementary Table 8f. Potential effects in transcription factor binding of sacropenia-related candicate genetic variants.
Peaks (hg38)			Cell type	SNPs (hg38)			rsID	Gain of motif	Loss of motif
Candidate genetic variants in "grip strength measurement" trait (GCST90007526)
chr1	227543361	227543362	MuSC - Adult	chr1	227543361	227543362	rs903691	ZNF263	.
chr1	227543372	227543373	MuSC - Adult	chr1	227543372	227543373	rs3033487	ZNF263	.
chr12	14879827	14879828	MuSC - Adult	chr12	14879827	14879828	rs6488724	HSF2	NFATC2
Candidate genetic variants in "grip strength measurement" trait (GCST90007527)
chr12	14879827	14879828	MuSC - Adult	chr12	14879827	14879828	rs6488724	HSF2	NFATC2
Candidate genetic variants in "lean body mass" trait (GCST90000026)
chr19	2138508	2138509	Type-I_old	chr19	2138508	2138509	rs12460763	.	CTCF
chr16	88688262	88688263	Type-I_old	chr16	88688262	88688263	rs4782422	ZNF263	SP2
chr22	39464125	39464126	Type-I_old	chr22	39464125	39464126	rs2008174	.	EGR2
chr19	2176404	2176405	Type-I_old	chr19	2176404	2176405	rs11880992	.	E2F3, ZBTB33
chr1	26076130	26076131	Type-I_adult	chr1	26076130	26076131	rs3008232	EBF1, TFAP2C	.
chr20	34977725	34977726	Type-I_adult	chr20	34977725	34977726	rs117616040	EGR2	ZNF263
chr12	101942532	101942533	Type-I_adult	chr12	101942532	101942533	rs4301837	TEAD1	.
chr12	46630014	46630015	Type-I_adult	chr12	46630014	46630015	rs565868453	.	EGR2
chr17	44247705	44247706	Type-I_adult	chr17	44247705	44247706	rs12937114	.	NFIC
chr11	69497439	69497440	Type-I_adult	chr11	69497439	69497440	rs676742	TEAD1	.
chr9	134376493	134376494	Type-I_adult	chr9	134376493	134376494	rs62576341	.	E2F1
chr22	41513614	41513615	Type-I_adult	chr22	41513614	41513615	rs3838162	AR	.
chr17	45110749	45110750	Type-I_adult	chr17	45110749	45110750	rs12948326	TFAP2C, TFAP2A	.
chr22	38176519	38176520	Type-II_old	chr22	38176519	38176520	rs133015	.	ZNF263
chr6	35454499	35454500	Type-II_old	chr6	35454499	35454500	rs12204518	FOXL1	.
chr19	2176404	2176405	Type-II_old	chr19	2176404	2176405	rs11880992	.	E2F3, ZBTB33
chr20	35467628	35467629	Type-II_adult	chr20	35467628	35467629	rs5841213	.	SP2, EGR1
chr1	26076130	26076131	Type-II_adult	chr1	26076130	26076131	rs3008232	EBF1, TFAP2C	.
chr20	34861936	34861937	Type-II_adult	chr20	34861936	34861937	rs11698996	.	SP1, KLF5, SP2, EGR1
chr12	46630014	46630015	Type-II_adult	chr12	46630014	46630015	rs565868453	.	EGR2
chr4	17619760	17619761	Type-II_adult	chr4	17619760	17619761	rs7673500	.	NFIC
chr9	134376493	134376494	Type-II_adult	chr9	134376493	134376494	rs62576341	.	E2F1
chr15	50858717	50858718	Type-II_adult	chr15	50858717	50858718	rs1290083	SREBF2	.
chr10	118672472	118672473	Type-II_adult	chr10	118672472	118672473	rs1815327	BRCA1	.
chr1	109313684	109313685	Type-II_adult	chr1	109313684	109313685	rs464218	.	NRF1
chr11	66524892	66524893	Type-II_adult	chr11	66524892	66524893	rs35475784	.	FOXP1, FOXF2, MEF2A
Candidate genetic variants in "lean body mass" trait (GCST90000027)
chr2	27796989	27796990	Type-I_old	chr2	27796989	27796990	rs34181670	.	JUN::FOS
chr19	2138508	2138509	Type-I_old	chr19	2138508	2138509	rs12460763	.	CTCF
chr16	88688262	88688263	Type-I_old	chr16	88688262	88688263	rs4782422	ZNF263	SP2
chr8	143936584	143936585	Type-I_old	chr8	143936584	143936585	rs11784417	NFE2::MAF, NHLH1	.
chr5	96384655	96384656	Type-I_old	chr5	96384655	96384656	rs7700417	.	MZF1_1-4
chr11	47783866	47783867	Type-I_old	chr11	47783866	47783867	rs7925211	MEF2A, MEF2C	.
chr11	47784062	47784063	Type-I_old	chr11	47784062	47784063	rs7105282	FOXP1	.
chr19	2176404	2176405	Type-I_old	chr19	2176404	2176405	rs11880992	.	E2F3, ZBTB33
chr1	26076130	26076131	Type-I_adult	chr1	26076130	26076131	rs3008232	EBF1, TFAP2C	.
chr14	103551616	103551617	Type-I_adult	chr14	103551616	103551617	rs10149470	.	AR, NR3C1
chr21	37208249	37208250	Type-I_adult	chr21	37208249	37208250	rs9974252	E2F1, E2F6	.
chr19	18008060	18008061	Type-I_adult	chr19	18008060	18008061	rs2290641	.	KLF5
chr2	226446530	226446531	Type-I_adult	chr2	226446530	226446531	rs115062063	.	USF1
chr12	11724298	11724299	Type-II_old	chr12	11724298	11724299	rs10845407	EBF1	.
chr20	35467628	35467629	Type-II_adult	chr20	35467628	35467629	rs5841213	.	SP2, EGR1
chr1	26076130	26076131	Type-II_adult	chr1	26076130	26076131	rs3008232	EBF1, TFAP2C	.
chr6	35611074	35611075	Type-II_adult	chr6	35611074	35611075	rs73746499	.	AR, NR3C1
chr2	47063755	47063756	Type-II_adult	chr2	47063755	47063756	rs2436768	.	TFAP2A
chr1	45770826	45770827	Type-II_adult	chr1	45770826	45770827	rs35305960	NFATC2	.
chr1	45769547	45769548	Type-II_adult	chr1	45769547	45769548	rs7520123	.	MYC::MAX, USF1
chr1	176847301	176847302	Type-II_adult	chr1	176847301	176847302	rs10753141	.	NFE2::MAF, FOSL2, JUN
chr10	118672472	118672473	Type-II_adult	chr10	118672472	118672473	rs1815327	BRCA1	.
chr10	118673280	118673281	Type-II_adult	chr10	118673280	118673281	rs10886283	.	NFATC2
chr10	118673708	118673709	Type-II_adult	chr10	118673708	118673709	rs754806	REST	.
chr17	45110749	45110750	Type-II_adult	chr17	45110749	45110750	rs12948326	TFAP2A, TFAP2C	.
chr1	109313684	109313685	Type-II_adult	chr1	109313684	109313685	rs464218	.	NRF1
chr11	66524892	66524893	Type-II_adult	chr11	66524892	66524893	rs35475784	.	FOXP1, FOXF2, MEF2A
chr6	35612759	35612760	Type-II_adult	chr6	35612759	35612760	rs75419538	ZBTB33	.
chr21	37208249	37208250	Type-II_adult	chr21	37208249	37208250	rs9974252	E2F1, E2F6	.
