# Supplementary material for: Multimodal cell atlas of the ageing human skeletal muscle
Source: Nature. 2024 Apr 22;629(8010):154–64. doi: 10.1038/s41586-024-07348-6 (PMC11062927; doi:10.1038/s41586-024-07348-6)
Supplement: Supplementary file 11 — Cell proportions in each individual across single-cell modalities. [file 41586_2024_7348_MOESM11_ESM.xlsx]

## Sheet: Supplementary Table 9a
Supplementary Table 9. Cell proportions in each individuals across single-cell modalities.
Supplementary Table 9a. Cell proportions related to Figure 2b.
Cell type	Sample	Group	Sex	Count	Percent	Technique
Hybrid I/IIa	OM1	Old	Male	26	0.0637255	snRNA-seq
Hybrid I/IIa	OM2	Old	Female	143	0.104303	snRNA-seq
Hybrid I/IIa	OM3	Old	Female	399	0.217557	snRNA-seq
Hybrid I/IIa	OM4	Old	Male	68	0.247273	snRNA-seq
Hybrid I/IIa	OM5	Old	Male	939	0.0783414	snRNA-seq
Hybrid I/IIa	OM6	Old	Female	1528	0.133695	snRNA-seq
Hybrid I/IIa	OM7	Old	Male	401	0.0704374	snRNA-seq
Hybrid I/IIa	OM8	Old	Female	1842	0.25337	snRNA-seq
Hybrid I/IIa	OM9	Old	Female	3170	0.0783703	snRNA-seq
Hybrid I/IIa	P13	Adult	Male	670	0.227196	snRNA-seq
Hybrid I/IIa	P17	Old	Male	43	0.0353909	snRNA-seq
Hybrid I/IIa	P21	Old	Female	798	0.193033	snRNA-seq
Hybrid I/IIa	P23	Old	Male	183	0.149632	snRNA-seq
Hybrid I/IIa	P26	Adult	Female	42	0.192661	snRNA-seq
Hybrid I/IIa	P27	Old	Female	164	0.182222	snRNA-seq
Hybrid I/IIa	P29	Old	Male	129	0.284141	snRNA-seq
Hybrid I/IIa	P3	Old	Female	395	0.120061	snRNA-seq
Hybrid I/IIa	P5	Adult	Male	1165	0.12956	snRNA-seq
Hybrid I/IIa	YM1	Adult	Male	3203	0.190326	snRNA-seq
Hybrid I/IIa	YM2	Adult	Female	2164	0.305779	snRNA-seq
Hybrid I/IIa	YM3	Adult	Male	5876	0.292994	snRNA-seq
Hybrid I/IIa	YM4	Adult	Male	525	0.184664	snRNA-seq
Hybrid I/IIa	OM1	Old	Male	354	0.038803	snATAC-seq
Hybrid I/IIa	OM2	Old	Female	184	0.0656674	snATAC-seq
Hybrid I/IIa	OM3	Old	Female	195	0.042595	snATAC-seq
Hybrid I/IIa	OM5	Old	Male	98	0.0287306	snATAC-seq
Hybrid I/IIa	OM6	Old	Female	52	0.0673575	snATAC-seq
Hybrid I/IIa	OM7	Old	Male	13	0.0384615	snATAC-seq
Hybrid I/IIa	OM9	Old	Female	578	0.0428656	snATAC-seq
Hybrid I/IIa	P17	Old	Male	4	0.00706714	snATAC-seq
Hybrid I/IIa	P21	Old	Female	14	0.0463576	snATAC-seq
Hybrid I/IIa	P23	Old	Male	318	0.0831155	snATAC-seq
Hybrid I/IIa	P26	Adult	Female	92	0.0261884	snATAC-seq
Hybrid I/IIa	P29	Old	Male	45	0.106635	snATAC-seq
Hybrid I/IIa	P5	Adult	Male	114	0.0377859	snATAC-seq
Hybrid I/IIa	YM2	Adult	Female	343	0.0391463	snATAC-seq
Hybrid I/IIa	YM3	Adult	Male	209	0.0294865	snATAC-seq
Hybrid I/IIa	YM4	Adult	Male	95	0.0281398	snATAC-seq
Hybrid IIx/IIa	OM1	Old	Male	38	0.0931373	snRNA-seq
Hybrid IIx/IIa	OM2	Old	Female	149	0.10868	snRNA-seq
Hybrid IIx/IIa	OM3	Old	Female	87	0.0474373	snRNA-seq
Hybrid IIx/IIa	OM4	Old	Male	33	0.12	snRNA-seq
Hybrid IIx/IIa	OM5	Old	Male	1427	0.119056	snRNA-seq
Hybrid IIx/IIa	OM6	Old	Female	1009	0.0882842	snRNA-seq
Hybrid IIx/IIa	OM7	Old	Male	342	0.0600738	snRNA-seq
Hybrid IIx/IIa	OM8	Old	Female	190	0.0261348	snRNA-seq
Hybrid IIx/IIa	OM9	Old	Female	6039	0.149299	snRNA-seq
Hybrid IIx/IIa	P13	Adult	Male	265	0.089861	snRNA-seq
Hybrid IIx/IIa	P17	Old	Male	140	0.115226	snRNA-seq
Hybrid IIx/IIa	P21	Old	Female	23	0.00556362	snRNA-seq
Hybrid IIx/IIa	P23	Old	Male	27	0.0220769	snRNA-seq
Hybrid IIx/IIa	P26	Adult	Female	19	0.087156	snRNA-seq
Hybrid IIx/IIa	P27	Old	Female	9	0.01	snRNA-seq
Hybrid IIx/IIa	P29	Old	Male	8	0.0176211	snRNA-seq
Hybrid IIx/IIa	P3	Old	Female	18	0.00547112	snRNA-seq
Hybrid IIx/IIa	P5	Adult	Male	1381	0.153581	snRNA-seq
Hybrid IIx/IIa	YM1	Adult	Male	4483	0.266385	snRNA-seq
Hybrid IIx/IIa	YM2	Adult	Female	1103	0.155857	snRNA-seq
Hybrid IIx/IIa	YM3	Adult	Male	1906	0.0950386	snRNA-seq
Hybrid IIx/IIa	YM4	Adult	Male	691	0.243053	snRNA-seq
Hybrid IIx/IIa	OM1	Old	Male	503	0.0551354	snATAC-seq
Hybrid IIx/IIa	OM2	Old	Female	123	0.0438972	snATAC-seq
Hybrid IIx/IIa	OM3	Old	Female	309	0.0674967	snATAC-seq
Hybrid IIx/IIa	OM5	Old	Male	262	0.0768103	snATAC-seq
Hybrid IIx/IIa	OM6	Old	Female	39	0.0505181	snATAC-seq
Hybrid IIx/IIa	OM7	Old	Male	21	0.0621302	snATAC-seq
Hybrid IIx/IIa	OM9	Old	Female	787	0.0583655	snATAC-seq
Hybrid IIx/IIa	P17	Old	Male	61	0.107774	snATAC-seq
Hybrid IIx/IIa	P21	Old	Female	7	0.0231788	snATAC-seq
Hybrid IIx/IIa	P23	Old	Male	125	0.0326712	snATAC-seq
Hybrid IIx/IIa	P26	Adult	Female	217	0.0617706	snATAC-seq
Hybrid IIx/IIa	P29	Old	Male	14	0.0331754	snATAC-seq
Hybrid IIx/IIa	P5	Adult	Male	248	0.0822009	snATAC-seq
Hybrid IIx/IIa	YM2	Adult	Female	670	0.0764666	snATAC-seq
Hybrid IIx/IIa	YM3	Adult	Male	505	0.0712472	snATAC-seq
Hybrid IIx/IIa	YM4	Adult	Male	450	0.133294	snATAC-seq
Type I	OM1	Old	Male	134	0.328431	snRNA-seq
Type I	OM2	Old	Female	631	0.460248	snRNA-seq
Type I	OM3	Old	Female	1010	0.550709	snRNA-seq
Type I	OM4	Old	Male	53	0.192727	snRNA-seq
Type I	OM5	Old	Male	5826	0.486067	snRNA-seq
Type I	OM6	Old	Female	6409	0.560766	snRNA-seq
Type I	OM7	Old	Male	3278	0.575795	snRNA-seq
Type I	OM8	Old	Female	4644	0.63879	snRNA-seq
Type I	OM9	Old	Female	21410	0.529309	snRNA-seq
Type I	P13	Adult	Male	792	0.268566	snRNA-seq
Type I	P17	Old	Male	205	0.168724	snRNA-seq
Type I	P21	Old	Female	3220	0.778907	snRNA-seq
Type I	P23	Old	Male	875	0.715454	snRNA-seq
Type I	P26	Adult	Female	56	0.256881	snRNA-seq
Type I	P27	Old	Female	690	0.766667	snRNA-seq
Type I	P29	Old	Male	295	0.64978	snRNA-seq
Type I	P3	Old	Female	2769	0.841641	snRNA-seq
Type I	P5	Adult	Male	2726	0.303158	snRNA-seq
Type I	YM1	Adult	Male	780	0.0463486	snRNA-seq
Type I	YM2	Adult	Female	591	0.08351	snRNA-seq
Type I	YM3	Adult	Male	2867	0.142957	snRNA-seq
Type I	YM4	Adult	Male	193	0.067886	snRNA-seq
Type I	OM1	Old	Male	3491	0.382659	snATAC-seq
Type I	OM2	Old	Female	1269	0.452891	snATAC-seq
Type I	OM3	Old	Female	1742	0.380516	snATAC-seq
Type I	OM5	Old	Male	1494	0.437995	snATAC-seq
Type I	OM6	Old	Female	426	0.551813	snATAC-seq
Type I	OM7	Old	Male	145	0.428994	snATAC-seq
Type I	OM9	Old	Female	7498	0.556066	snATAC-seq
Type I	P17	Old	Male	85	0.150177	snATAC-seq
Type I	P21	Old	Female	233	0.771523	snATAC-seq
Type I	P23	Old	Male	2539	0.663617	snATAC-seq
Type I	P26	Adult	Female	1193	0.339596	snATAC-seq
Type I	P29	Old	Male	274	0.649289	snATAC-seq
Type I	P5	Adult	Male	1200	0.397746	snATAC-seq
Type I	YM2	Adult	Female	2503	0.285665	snATAC-seq
Type I	YM3	Adult	Male	1407	0.198505	snATAC-seq
Type I	YM4	Adult	Male	669	0.198164	snATAC-seq
Type IIa	OM1	Old	Male	38	0.0931373	snRNA-seq
Type IIa	OM2	Old	Female	149	0.10868	snRNA-seq
Type IIa	OM3	Old	Female	113	0.061614	snRNA-seq
Type IIa	OM4	Old	Male	30	0.109091	snRNA-seq
Type IIa	OM5	Old	Male	803	0.0669948	snRNA-seq
Type IIa	OM6	Old	Female	949	0.0830344	snRNA-seq
Type IIa	OM7	Old	Male	245	0.0430353	snRNA-seq
Type IIa	OM8	Old	Female	139	0.0191197	snRNA-seq
Type IIa	OM9	Old	Female	2880	0.0712008	snRNA-seq
Type IIa	P13	Adult	Male	237	0.0803662	snRNA-seq
Type IIa	P17	Old	Male	495	0.407407	snRNA-seq
Type IIa	P21	Old	Female	56	0.0135462	snRNA-seq
Type IIa	P23	Old	Male	71	0.058054	snRNA-seq
Type IIa	P26	Adult	Female	2	0.00917431	snRNA-seq
Type IIa	P27	Old	Female	23	0.0255556	snRNA-seq
Type IIa	P29	Old	Male	11	0.0242291	snRNA-seq
Type IIa	P3	Old	Female	25	0.00759878	snRNA-seq
Type IIa	P5	Adult	Male	3303	0.367327	snRNA-seq
Type IIa	YM1	Adult	Male	1759	0.104522	snRNA-seq
Type IIa	YM2	Adult	Female	411	0.0580755	snRNA-seq
Type IIa	YM3	Adult	Male	962	0.0479681	snRNA-seq
Type IIa	YM4	Adult	Male	492	0.173057	snRNA-seq
Type IIa	OM1	Old	Male	1381	0.151376	snATAC-seq
Type IIa	OM2	Old	Female	346	0.123483	snATAC-seq
Type IIa	OM3	Old	Female	592	0.129314	snATAC-seq
Type IIa	OM5	Old	Male	404	0.11844	snATAC-seq
Type IIa	OM6	Old	Female	69	0.0893782	snATAC-seq
Type IIa	OM7	Old	Male	36	0.106509	snATAC-seq
Type IIa	OM9	Old	Female	966	0.0716405	snATAC-seq
Type IIa	P17	Old	Male	112	0.19788	snATAC-seq
Type IIa	P21	Old	Female	14	0.0463576	snATAC-seq
Type IIa	P23	Old	Male	258	0.0674334	snATAC-seq
Type IIa	P26	Adult	Female	376	0.107031	snATAC-seq
Type IIa	P29	Old	Male	30	0.07109	snATAC-seq
Type IIa	P5	Adult	Male	466	0.154458	snATAC-seq
Type IIa	YM2	Adult	Female	1021	0.116526	snATAC-seq
Type IIa	YM3	Adult	Male	1057	0.149125	snATAC-seq
Type IIa	YM4	Adult	Male	484	0.143365	snATAC-seq
Type IIx	OM1	Old	Male	168	0.411765	snRNA-seq
Type IIx	OM2	Old	Female	280	0.20423	snRNA-seq
Type IIx	OM3	Old	Female	219	0.119411	snRNA-seq
Type IIx	OM4	Old	Male	91	0.330909	snRNA-seq
Type IIx	OM5	Old	Male	2956	0.246621	snRNA-seq
Type IIx	OM6	Old	Female	1485	0.129933	snRNA-seq
Type IIx	OM7	Old	Male	1383	0.24293	snRNA-seq
Type IIx	OM8	Old	Female	452	0.0621733	snRNA-seq
Type IIx	OM9	Old	Female	6949	0.171797	snRNA-seq
Type IIx	P13	Adult	Male	985	0.334012	snRNA-seq
Type IIx	P17	Old	Male	111	0.091358	snRNA-seq
Type IIx	P21	Old	Female	15	0.00362845	snRNA-seq
Type IIx	P23	Old	Male	50	0.0408831	snRNA-seq
Type IIx	P26	Adult	Female	99	0.454128	snRNA-seq
Type IIx	P27	Old	Female	10	0.0111111	snRNA-seq
Type IIx	P29	Old	Male	11	0.0242291	snRNA-seq
Type IIx	P3	Old	Female	42	0.012766	snRNA-seq
Type IIx	P5	Adult	Male	414	0.0460409	snRNA-seq
Type IIx	YM1	Adult	Male	6604	0.392418	snRNA-seq
Type IIx	YM2	Adult	Female	2808	0.396778	snRNA-seq
Type IIx	YM3	Adult	Male	8444	0.421042	snRNA-seq
Type IIx	YM4	Adult	Male	942	0.33134	snRNA-seq
Type IIx	OM1	Old	Male	2914	0.319412	snATAC-seq
Type IIx	OM2	Old	Female	743	0.265168	snATAC-seq
Type IIx	OM3	Old	Female	1380	0.301442	snATAC-seq
Type IIx	OM5	Old	Male	979	0.287013	snATAC-seq
Type IIx	OM6	Old	Female	165	0.213731	snATAC-seq
Type IIx	OM7	Old	Male	109	0.322485	snATAC-seq
Type IIx	OM9	Old	Female	3151	0.233684	snATAC-seq
Type IIx	P17	Old	Male	274	0.484099	snATAC-seq
Type IIx	P21	Old	Female	30	0.0993377	snATAC-seq
Type IIx	P23	Old	Male	507	0.132514	snATAC-seq
Type IIx	P26	Adult	Female	1506	0.428693	snATAC-seq
Type IIx	P29	Old	Male	55	0.130332	snATAC-seq
Type IIx	P5	Adult	Male	836	0.277096	snATAC-seq
Type IIx	YM2	Adult	Female	3656	0.417256	snATAC-seq
Type IIx	YM3	Adult	Male	3344	0.471783	snATAC-seq
Type IIx	YM4	Adult	Male	1417	0.419727	snATAC-seq

## Sheet: Supplementary Table 9b
Supplementary Table 9. Cell proportions in each individuals across single-cell modalities.
Supplementary Table 9b. Cell proportions related to Figure 2d.
Cell type	Sample	Group	Sex	Count	Percent	Technique
DCLK1+ (I)	OM1	Old	Male	15	0.0367647	snRNA-seq
DCLK1+ (I)	OM2	Old	Female	49	0.0357403	snRNA-seq
DCLK1+ (I)	OM3	Old	Female	10	0.00545256	snRNA-seq
DCLK1+ (I)	OM4	Old	Male	2	0.00727273	snRNA-seq
DCLK1+ (I)	OM5	Old	Male	678	0.056566	snRNA-seq
DCLK1+ (I)	OM6	Old	Female	759	0.06641	snRNA-seq
DCLK1+ (I)	OM7	Old	Male	97	0.0170385	snRNA-seq
DCLK1+ (I)	OM8	Old	Female	165	0.022696	snRNA-seq
DCLK1+ (I)	OM9	Old	Female	2201	0.0544142	snRNA-seq
DCLK1+ (I)	P13	Adult	Male	8	0.00271278	snRNA-seq
DCLK1+ (I)	P17	Old	Male	1	0.000823045	snRNA-seq
DCLK1+ (I)	P21	Old	Female	67	0.0162071	snRNA-seq
DCLK1+ (I)	P23	Old	Male	8	0.00654129	snRNA-seq
DCLK1+ (I)	P26	Adult	Female	0	0	snRNA-seq
DCLK1+ (I)	P27	Old	Female	0	0	snRNA-seq
DCLK1+ (I)	P29	Old	Male	11	0.0242291	snRNA-seq
DCLK1+ (I)	P3	Old	Female	282	0.0857143	snRNA-seq
DCLK1+ (I)	P5	Adult	Male	52	0.00578292	snRNA-seq
DCLK1+ (I)	YM1	Adult	Male	18	0.00106958	snRNA-seq
DCLK1+ (I)	YM2	Adult	Female	46	0.00649993	snRNA-seq
DCLK1+ (I)	YM3	Adult	Male	101	0.00503615	snRNA-seq
DCLK1+ (I)	YM4	Adult	Male	6	0.00211045	snRNA-seq
DCLK1+ (II)	OM1	Old	Male	0	0	snRNA-seq
DCLK1+ (II)	OM2	Old	Female	55	0.0401167	snRNA-seq
DCLK1+ (II)	OM3	Old	Female	11	0.00599782	snRNA-seq
DCLK1+ (II)	OM4	Old	Male	2	0.00727273	snRNA-seq
DCLK1+ (II)	OM5	Old	Male	79	0.00659102	snRNA-seq
DCLK1+ (II)	OM6	Old	Female	133	0.0116371	snRNA-seq
DCLK1+ (II)	OM7	Old	Male	15	0.00263481	snRNA-seq
DCLK1+ (II)	OM8	Old	Female	27	0.00371389	snRNA-seq
DCLK1+ (II)	OM9	Old	Female	246	0.00608173	snRNA-seq
DCLK1+ (II)	P13	Adult	Male	0	0	snRNA-seq
DCLK1+ (II)	P17	Old	Male	14	0.0115226	snRNA-seq
DCLK1+ (II)	P21	Old	Female	2	0.000483793	snRNA-seq
DCLK1+ (II)	P23	Old	Male	0	0	snRNA-seq
DCLK1+ (II)	P26	Adult	Female	0	0	snRNA-seq
DCLK1+ (II)	P27	Old	Female	0	0	snRNA-seq
DCLK1+ (II)	P29	Old	Male	0	0	snRNA-seq
DCLK1+ (II)	P3	Old	Female	2	0.000607903	snRNA-seq
DCLK1+ (II)	P5	Adult	Male	6	0.00066726	snRNA-seq
DCLK1+ (II)	YM1	Adult	Male	82	0.00487254	snRNA-seq
DCLK1+ (II)	YM2	Adult	Female	4	0.000565211	snRNA-seq
DCLK1+ (II)	YM3	Adult	Male	14	0.00069808	snRNA-seq
DCLK1+ (II)	YM4	Adult	Male	16	0.00562786	snRNA-seq
ENOX1+ (II)	OM1	Old	Male	2	0.00490196	snRNA-seq
ENOX1+ (II)	OM2	Old	Female	20	0.0145879	snRNA-seq
ENOX1+ (II)	OM3	Old	Female	28	0.0152672	snRNA-seq
ENOX1+ (II)	OM4	Old	Male	12	0.0436364	snRNA-seq
ENOX1+ (II)	OM5	Old	Male	759	0.0633239	snRNA-seq
ENOX1+ (II)	OM6	Old	Female	465	0.040686	snRNA-seq
ENOX1+ (II)	OM7	Old	Male	432	0.0758827	snRNA-seq
ENOX1+ (II)	OM8	Old	Female	183	0.0251719	snRNA-seq
ENOX1+ (II)	OM9	Old	Female	2316	0.0572573	snRNA-seq
ENOX1+ (II)	P13	Adult	Male	290	0.0983384	snRNA-seq
ENOX1+ (II)	P17	Old	Male	82	0.0674897	snRNA-seq
ENOX1+ (II)	P21	Old	Female	174	0.04209	snRNA-seq
ENOX1+ (II)	P23	Old	Male	117	0.0956664	snRNA-seq
ENOX1+ (II)	P26	Adult	Female	25	0.114679	snRNA-seq
ENOX1+ (II)	P27	Old	Female	81	0.09	snRNA-seq
ENOX1+ (II)	P29	Old	Male	2	0.00440529	snRNA-seq
ENOX1+ (II)	P3	Old	Female	73	0.0221884	snRNA-seq
ENOX1+ (II)	P5	Adult	Male	235	0.0261343	snRNA-seq
ENOX1+ (II)	YM1	Adult	Male	1370	0.0814071	snRNA-seq
ENOX1+ (II)	YM2	Adult	Female	646	0.0912816	snRNA-seq
ENOX1+ (II)	YM3	Adult	Male	2494	0.124358	snRNA-seq
ENOX1+ (II)	YM4	Adult	Male	157	0.0552234	snRNA-seq
ID1+ (I)	OM1	Old	Male	2	0.00490196	snRNA-seq
ID1+ (I)	OM2	Old	Female	96	0.0700219	snRNA-seq
ID1+ (I)	OM3	Old	Female	27	0.0147219	snRNA-seq
ID1+ (I)	OM4	Old	Male	3	0.0109091	snRNA-seq
ID1+ (I)	OM5	Old	Male	963	0.0803437	snRNA-seq
ID1+ (I)	OM6	Old	Female	392	0.0342987	snRNA-seq
ID1+ (I)	OM7	Old	Male	242	0.0425083	snRNA-seq
ID1+ (I)	OM8	Old	Female	177	0.0243466	snRNA-seq
ID1+ (I)	OM9	Old	Female	4467	0.110435	snRNA-seq
ID1+ (I)	P13	Adult	Male	5	0.00169549	snRNA-seq
ID1+ (I)	P17	Old	Male	15	0.0123457	snRNA-seq
ID1+ (I)	P21	Old	Female	45	0.0108853	snRNA-seq
ID1+ (I)	P23	Old	Male	1	0.000817661	snRNA-seq
ID1+ (I)	P26	Adult	Female	0	0	snRNA-seq
ID1+ (I)	P27	Old	Female	6	0.00666667	snRNA-seq
ID1+ (I)	P29	Old	Male	16	0.0352423	snRNA-seq
ID1+ (I)	P3	Old	Female	13	0.00395137	snRNA-seq
ID1+ (I)	P5	Adult	Male	20	0.0022242	snRNA-seq
ID1+ (I)	YM1	Adult	Male	5	0.000297106	snRNA-seq
ID1+ (I)	YM2	Adult	Female	21	0.00296736	snRNA-seq
ID1+ (I)	YM3	Adult	Male	50	0.00249314	snRNA-seq
ID1+ (I)	YM4	Adult	Male	3	0.00105522	snRNA-seq
ID1+ (II)	OM1	Old	Male	15	0.0367647	snRNA-seq
ID1+ (II)	OM2	Old	Female	83	0.0605398	snRNA-seq
ID1+ (II)	OM3	Old	Female	4	0.00218103	snRNA-seq
ID1+ (II)	OM4	Old	Male	8	0.0290909	snRNA-seq
ID1+ (II)	OM5	Old	Male	656	0.0547305	snRNA-seq
ID1+ (II)	OM6	Old	Female	243	0.0212617	snRNA-seq
ID1+ (II)	OM7	Old	Male	19	0.00333743	snRNA-seq
ID1+ (II)	OM8	Old	Female	21	0.00288858	snRNA-seq
ID1+ (II)	OM9	Old	Female	1531	0.0378501	snRNA-seq
ID1+ (II)	P13	Adult	Male	5	0.00169549	snRNA-seq
ID1+ (II)	P17	Old	Male	48	0.0395062	snRNA-seq
ID1+ (II)	P21	Old	Female	4	0.000967586	snRNA-seq
ID1+ (II)	P23	Old	Male	0	0	snRNA-seq
ID1+ (II)	P26	Adult	Female	0	0	snRNA-seq
ID1+ (II)	P27	Old	Female	0	0	snRNA-seq
ID1+ (II)	P29	Old	Male	1	0.00220264	snRNA-seq
ID1+ (II)	P3	Old	Female	25	0.00759878	snRNA-seq
ID1+ (II)	P5	Adult	Male	48	0.00533808	snRNA-seq
ID1+ (II)	YM1	Adult	Male	143	0.00849724	snRNA-seq
ID1+ (II)	YM2	Adult	Female	33	0.00466299	snRNA-seq
ID1+ (II)	YM3	Adult	Male	83	0.00413862	snRNA-seq
ID1+ (II)	YM4	Adult	Male	65	0.0228632	snRNA-seq
ID1+ (II)	OM1	Old	Male	1486	0.162885	snATAC-seq
ID1+ (II)	OM2	Old	Female	274	0.0977873	snATAC-seq
ID1+ (II)	OM3	Old	Female	486	0.10616	snATAC-seq
ID1+ (II)	OM5	Old	Male	596	0.174729	snATAC-seq
ID1+ (II)	OM6	Old	Female	120	0.15544	snATAC-seq
ID1+ (II)	OM7	Old	Male	31	0.091716	snATAC-seq
ID1+ (II)	OM9	Old	Female	1024	0.0759419	snATAC-seq
ID1+ (II)	P17	Old	Male	81	0.14311	snATAC-seq
ID1+ (II)	P21	Old	Female	11	0.0364238	snATAC-seq
ID1+ (II)	P23	Old	Male	59	0.0154208	snATAC-seq
ID1+ (II)	P26	Adult	Female	37	0.0105323	snATAC-seq
ID1+ (II)	P29	Old	Male	16	0.0379147	snATAC-seq
ID1+ (II)	P5	Adult	Male	36	0.0119324	snATAC-seq
ID1+ (II)	YM2	Adult	Female	539	0.0615156	snATAC-seq
ID1+ (II)	YM3	Adult	Male	445	0.0627822	snATAC-seq
ID1+ (II)	YM4	Adult	Male	234	0.0693128	snATAC-seq
ID1+DCLK1+(I)	OM1	Old	Male	1061	0.116299	snATAC-seq
ID1+DCLK1+(I)	OM2	Old	Female	169	0.0603141	snATAC-seq
ID1+DCLK1+(I)	OM3	Old	Female	502	0.109655	snATAC-seq
ID1+DCLK1+(I)	OM5	Old	Male	483	0.141601	snATAC-seq
ID1+DCLK1+(I)	OM6	Old	Female	133	0.17228	snATAC-seq
ID1+DCLK1+(I)	OM7	Old	Male	8	0.0236686	snATAC-seq
ID1+DCLK1+(I)	OM9	Old	Female	2160	0.16019	snATAC-seq
ID1+DCLK1+(I)	P17	Old	Male	78	0.137809	snATAC-seq
ID1+DCLK1+(I)	P21	Old	Female	11	0.0364238	snATAC-seq
ID1+DCLK1+(I)	P23	Old	Male	63	0.0164663	snATAC-seq
ID1+DCLK1+(I)	P26	Adult	Female	10	0.00284657	snATAC-seq
ID1+DCLK1+(I)	P29	Old	Male	11	0.0260664	snATAC-seq
ID1+DCLK1+(I)	P5	Adult	Male	24	0.00795492	snATAC-seq
ID1+DCLK1+(I)	YM2	Adult	Female	187	0.0213422	snATAC-seq
ID1+DCLK1+(I)	YM3	Adult	Male	142	0.0200339	snATAC-seq
ID1+DCLK1+(I)	YM4	Adult	Male	27	0.00799763	snATAC-seq
SAA2+ (I)	OM1	Old	Male	0	0	snRNA-seq
SAA2+ (I)	OM2	Old	Female	3	0.00218818	snRNA-seq
SAA2+ (I)	OM3	Old	Female	2	0.00109051	snRNA-seq
SAA2+ (I)	OM4	Old	Male	1	0.00363636	snRNA-seq
SAA2+ (I)	OM5	Old	Male	99	0.00825964	snRNA-seq
SAA2+ (I)	OM6	Old	Female	53	0.00463733	snRNA-seq
SAA2+ (I)	OM7	Old	Male	19	0.00333743	snRNA-seq
SAA2+ (I)	OM8	Old	Female	21	0.00288858	snRNA-seq
SAA2+ (I)	OM9	Old	Female	400	0.009889	snRNA-seq
SAA2+ (I)	P13	Adult	Male	0	0	snRNA-seq
SAA2+ (I)	P17	Old	Male	3	0.00246914	snRNA-seq
SAA2+ (I)	P21	Old	Female	9	0.00217707	snRNA-seq
SAA2+ (I)	P23	Old	Male	1	0.000817661	snRNA-seq
SAA2+ (I)	P26	Adult	Female	0	0	snRNA-seq
SAA2+ (I)	P27	Old	Female	0	0	snRNA-seq
SAA2+ (I)	P29	Old	Male	0	0	snRNA-seq
SAA2+ (I)	P3	Old	Female	17	0.00516717	snRNA-seq
SAA2+ (I)	P5	Adult	Male	1	0.00011121	snRNA-seq
SAA2+ (I)	YM1	Adult	Male	1	5.94212e-05	snRNA-seq
SAA2+ (I)	YM2	Adult	Female	0	0	snRNA-seq
SAA2+ (I)	YM3	Adult	Male	0	0	snRNA-seq
SAA2+ (I)	YM4	Adult	Male	0	0	snRNA-seq
SAA2+ (II)	OM1	Old	Male	4	0.00980392	snRNA-seq
SAA2+ (II)	OM2	Old	Female	53	0.0386579	snRNA-seq
SAA2+ (II)	OM3	Old	Female	0	0	snRNA-seq
SAA2+ (II)	OM4	Old	Male	14	0.0509091	snRNA-seq
SAA2+ (II)	OM5	Old	Male	344	0.0287002	snRNA-seq
SAA2+ (II)	OM6	Old	Female	226	0.0197743	snRNA-seq
SAA2+ (II)	OM7	Old	Male	41	0.00720183	snRNA-seq
SAA2+ (II)	OM8	Old	Female	21	0.00288858	snRNA-seq
SAA2+ (II)	OM9	Old	Female	1316	0.0325348	snRNA-seq
SAA2+ (II)	P13	Adult	Male	3	0.00101729	snRNA-seq
SAA2+ (II)	P17	Old	Male	206	0.169547	snRNA-seq
SAA2+ (II)	P21	Old	Female	8	0.00193517	snRNA-seq
SAA2+ (II)	P23	Old	Male	4	0.00327065	snRNA-seq
SAA2+ (II)	P26	Adult	Female	0	0	snRNA-seq
SAA2+ (II)	P27	Old	Female	1	0.00111111	snRNA-seq
SAA2+ (II)	P29	Old	Male	0	0	snRNA-seq
SAA2+ (II)	P3	Old	Female	38	0.0115502	snRNA-seq
SAA2+ (II)	P5	Adult	Male	10	0.0011121	snRNA-seq
SAA2+ (II)	YM1	Adult	Male	45	0.00267396	snRNA-seq
SAA2+ (II)	YM2	Adult	Female	5	0.000706514	snRNA-seq
SAA2+ (II)	YM3	Adult	Male	27	0.0013463	snRNA-seq
SAA2+ (II)	YM4	Adult	Male	2	0.000703482	snRNA-seq
SAA2+ (II)	OM1	Old	Male	1084	0.118821	snATAC-seq
SAA2+ (II)	OM2	Old	Female	234	0.0835118	snATAC-seq
SAA2+ (II)	OM3	Old	Female	666	0.145478	snATAC-seq
SAA2+ (II)	OM5	Old	Male	482	0.141308	snATAC-seq
SAA2+ (II)	OM6	Old	Female	89	0.115285	snATAC-seq
SAA2+ (II)	OM7	Old	Male	2	0.00591716	snATAC-seq
SAA2+ (II)	OM9	Old	Female	1948	0.144468	snATAC-seq
SAA2+ (II)	P17	Old	Male	166	0.293286	snATAC-seq
SAA2+ (II)	P21	Old	Female	5	0.0165563	snATAC-seq
SAA2+ (II)	P23	Old	Male	12	0.00313643	snATAC-seq
SAA2+ (II)	P26	Adult	Female	5	0.00142328	snATAC-seq
SAA2+ (II)	P29	Old	Male	6	0.014218	snATAC-seq
SAA2+ (II)	P5	Adult	Male	26	0.00861783	snATAC-seq
SAA2+ (II)	YM2	Adult	Female	377	0.0430267	snATAC-seq
SAA2+ (II)	YM3	Adult	Male	245	0.0345655	snATAC-seq
SAA2+ (II)	YM4	Adult	Male	136	0.0402844	snATAC-seq
TNNT2+ (I)	OM1	Old	Male	44	0.107843	snRNA-seq
TNNT2+ (I)	OM2	Old	Female	7	0.00510576	snRNA-seq
TNNT2+ (I)	OM3	Old	Female	0	0	snRNA-seq
TNNT2+ (I)	OM4	Old	Male	14	0.0509091	snRNA-seq
TNNT2+ (I)	OM5	Old	Male	437	0.0364592	snRNA-seq
TNNT2+ (I)	OM6	Old	Female	31	0.0027124	snRNA-seq
TNNT2+ (I)	OM7	Old	Male	39	0.00685052	snRNA-seq
TNNT2+ (I)	OM8	Old	Female	162	0.0222834	snRNA-seq
TNNT2+ (I)	OM9	Old	Female	3326	0.082227	snRNA-seq
TNNT2+ (I)	P13	Adult	Male	5	0.00169549	snRNA-seq
TNNT2+ (I)	P17	Old	Male	5	0.00411523	snRNA-seq
TNNT2+ (I)	P21	Old	Female	230	0.0556362	snRNA-seq
TNNT2+ (I)	P23	Old	Male	30	0.0245298	snRNA-seq
TNNT2+ (I)	P26	Adult	Female	0	0	snRNA-seq
TNNT2+ (I)	P27	Old	Female	50	0.0555556	snRNA-seq
TNNT2+ (I)	P29	Old	Male	44	0.0969163	snRNA-seq
TNNT2+ (I)	P3	Old	Female	30	0.00911854	snRNA-seq
TNNT2+ (I)	P5	Adult	Male	6	0.00066726	snRNA-seq
TNNT2+ (I)	YM1	Adult	Male	43	0.00255511	snRNA-seq
TNNT2+ (I)	YM2	Adult	Female	6	0.000847817	snRNA-seq
TNNT2+ (I)	YM3	Adult	Male	92	0.00458738	snRNA-seq
TNNT2+ (I)	YM4	Adult	Male	0	0	snRNA-seq
TNNT2+ (I)	OM1	Old	Male	840	0.092075	snATAC-seq
TNNT2+ (I)	OM2	Old	Female	237	0.0845824	snATAC-seq
TNNT2+ (I)	OM3	Old	Female	549	0.119921	snATAC-seq
TNNT2+ (I)	OM5	Old	Male	435	0.127529	snATAC-seq
TNNT2+ (I)	OM6	Old	Female	126	0.163212	snATAC-seq
TNNT2+ (I)	OM7	Old	Male	19	0.056213	snATAC-seq
TNNT2+ (I)	OM9	Old	Female	2787	0.206689	snATAC-seq
TNNT2+ (I)	P17	Old	Male	63	0.111307	snATAC-seq
TNNT2+ (I)	P21	Old	Female	33	0.109272	snATAC-seq
TNNT2+ (I)	P23	Old	Male	205	0.0535808	snATAC-seq
TNNT2+ (I)	P26	Adult	Female	31	0.00882437	snATAC-seq
TNNT2+ (I)	P29	Old	Male	43	0.101896	snATAC-seq
TNNT2+ (I)	P5	Adult	Male	108	0.0357971	snATAC-seq
TNNT2+ (I)	YM2	Adult	Female	224	0.0255649	snATAC-seq
TNNT2+ (I)	YM3	Adult	Male	186	0.0262415	snATAC-seq
TNNT2+ (I)	YM4	Adult	Male	63	0.0186611	snATAC-seq
TNNT2+ (II)	OM1	Old	Male	0	0	snRNA-seq
TNNT2+ (II)	OM2	Old	Female	0	0	snRNA-seq
TNNT2+ (II)	OM3	Old	Female	0	0	snRNA-seq
TNNT2+ (II)	OM4	Old	Male	0	0	snRNA-seq
TNNT2+ (II)	OM5	Old	Male	4	0.000333723	snRNA-seq
TNNT2+ (II)	OM6	Old	Female	0	0	snRNA-seq
TNNT2+ (II)	OM7	Old	Male	0	0	snRNA-seq
TNNT2+ (II)	OM8	Old	Female	0	0	snRNA-seq
TNNT2+ (II)	OM9	Old	Female	22	0.000543895	snRNA-seq
TNNT2+ (II)	P13	Adult	Male	0	0	snRNA-seq
TNNT2+ (II)	P17	Old	Male	2	0.00164609	snRNA-seq
TNNT2+ (II)	P21	Old	Female	2	0.000483793	snRNA-seq
TNNT2+ (II)	P23	Old	Male	2	0.00163532	snRNA-seq
TNNT2+ (II)	P26	Adult	Female	0	0	snRNA-seq
TNNT2+ (II)	P27	Old	Female	0	0	snRNA-seq
TNNT2+ (II)	P29	Old	Male	0	0	snRNA-seq
TNNT2+ (II)	P3	Old	Female	0	0	snRNA-seq
TNNT2+ (II)	P5	Adult	Male	0	0	snRNA-seq
TNNT2+ (II)	YM1	Adult	Male	44	0.00261453	snRNA-seq
TNNT2+ (II)	YM2	Adult	Female	1	0.000141303	snRNA-seq
TNNT2+ (II)	YM3	Adult	Male	3	0.000149589	snRNA-seq
TNNT2+ (II)	YM4	Adult	Male	5	0.00175871	snRNA-seq

## Sheet: Supplementary Table 9c
Supplementary Table 9. Cell proportions in each individuals across single-cell modalities.
Supplementary Table 9c. Cell proportions related to Ext. Data Figure 2d.
Cell type	Sample	Group	Sex	Count	Percent	Technique
Adipocyte	OM1	Old	Male	5	0.000326605	scRNA-seq
EC	OM1	Old	Male	5203	0.339865	scRNA-seq
FAP	OM1	Old	Male	1480	0.0966752	scRNA-seq
Lymphocyte	OM1	Old	Male	1313	0.0857665	scRNA-seq
Mast cell	OM1	Old	Male	171	0.0111699	scRNA-seq
MuSC	OM1	Old	Male	650	0.0424587	scRNA-seq
Myeloid cell	OM1	Old	Male	2122	0.138611	scRNA-seq
Pericyte	OM1	Old	Male	1176	0.0768176	scRNA-seq
SMC	OM1	Old	Male	665	0.0434385	scRNA-seq
Specialized MF	OM1	Old	Male	63	0.00411523	scRNA-seq
Fibroblast-like cell	OM1	Old	Male	2448	0.159906	scRNA-seq
Type I	OM1	Old	Male	8	0.000522568	scRNA-seq
Type II	OM1	Old	Male	5	0.000326605	scRNA-seq
Adipocyte	OM2	Old	Female	13	0.00061705	scRNA-seq
EC	OM2	Old	Female	3458	0.164135	scRNA-seq
FAP	OM2	Old	Female	7236	0.343459	scRNA-seq
Lymphocyte	OM2	Old	Female	334	0.0158534	scRNA-seq
Mast cell	OM2	Old	Female	87	0.00412949	scRNA-seq
MuSC	OM2	Old	Female	1716	0.0814505	scRNA-seq
Myeloid cell	OM2	Old	Female	765	0.036311	scRNA-seq
Pericyte	OM2	Old	Female	654	0.0310423	scRNA-seq
SMC	OM2	Old	Female	1354	0.0642681	scRNA-seq
Specialized MF	OM2	Old	Female	564	0.0267705	scRNA-seq
Fibroblast-like cell	OM2	Old	Female	4870	0.231156	scRNA-seq
Type I	OM2	Old	Female	7	0.000332257	scRNA-seq
Type II	OM2	Old	Female	10	0.000474654	scRNA-seq
Adipocyte	OM3	Old	Female	19	0.0006257	scRNA-seq
EC	OM3	Old	Female	3765	0.123987	scRNA-seq
FAP	OM3	Old	Female	7435	0.244846	scRNA-seq
Lymphocyte	OM3	Old	Female	549	0.0180794	scRNA-seq
Mast cell	OM3	Old	Female	295	0.00971481	scRNA-seq
MuSC	OM3	Old	Female	3184	0.104854	scRNA-seq
Myeloid cell	OM3	Old	Female	255	0.00839755	scRNA-seq
Pericyte	OM3	Old	Female	862	0.028387	scRNA-seq
SMC	OM3	Old	Female	1716	0.0565106	scRNA-seq
Specialized MF	OM3	Old	Female	1451	0.0477837	scRNA-seq
Fibroblast-like cell	OM3	Old	Female	10750	0.354014	scRNA-seq
Type I	OM3	Old	Female	17	0.000559837	scRNA-seq
Type II	OM3	Old	Female	68	0.00223935	scRNA-seq
EC	OM4	Old	Male	1109	0.378369	scRNA-seq
FAP	OM4	Old	Male	511	0.174343	scRNA-seq
Lymphocyte	OM4	Old	Male	46	0.0156943	scRNA-seq
Mast cell	OM4	Old	Male	5	0.0017059	scRNA-seq
MuSC	OM4	Old	Male	232	0.0791539	scRNA-seq
Myeloid cell	OM4	Old	Male	11	0.00375299	scRNA-seq
Pericyte	OM4	Old	Male	396	0.135107	scRNA-seq
SMC	OM4	Old	Male	149	0.0508359	scRNA-seq
Specialized MF	OM4	Old	Male	15	0.00511771	scRNA-seq
Fibroblast-like cell	OM4	Old	Male	455	0.155237	scRNA-seq
Type I	OM4	Old	Male	2	0.000682361	scRNA-seq
EC	YM1	Adult	Male	8	0.0133779	scRNA-seq
Lymphocyte	YM1	Adult	Male	9	0.0150502	scRNA-seq
MuSC	YM1	Adult	Male	287	0.479933	scRNA-seq
Myeloid cell	YM1	Adult	Male	9	0.0150502	scRNA-seq
Pericyte	YM1	Adult	Male	70	0.117057	scRNA-seq
SMC	YM1	Adult	Male	99	0.165552	scRNA-seq
Fibroblast-like cell	YM1	Adult	Male	116	0.19398	scRNA-seq
EC	YM4	Adult	Male	43	0.0148583	scRNA-seq
FAP	YM4	Adult	Male	44	0.0152039	scRNA-seq
Lymphocyte	YM4	Adult	Male	2002	0.691776	scRNA-seq
Mast cell	YM4	Adult	Male	2	0.000691085	scRNA-seq
MuSC	YM4	Adult	Male	378	0.130615	scRNA-seq
Myeloid cell	YM4	Adult	Male	278	0.0960608	scRNA-seq
Pericyte	YM4	Adult	Male	1	0.000345543	scRNA-seq
SMC	YM4	Adult	Male	4	0.00138217	scRNA-seq
Specialized MF	YM4	Adult	Male	59	0.020387	scRNA-seq
Fibroblast-like cell	YM4	Adult	Male	67	0.0231513	scRNA-seq
Type I	YM4	Adult	Male	13	0.00449205	scRNA-seq
Type II	YM4	Adult	Male	3	0.00103663	scRNA-seq
EC	YM5	Adult	Female	1562	0.241683	scRNA-seq
FAP	YM5	Adult	Female	1022	0.158131	scRNA-seq
Lymphocyte	YM5	Adult	Female	85	0.0131518	scRNA-seq
Mast cell	YM5	Adult	Female	2	0.000309454	scRNA-seq
MuSC	YM5	Adult	Female	1870	0.289339	scRNA-seq
Myeloid cell	YM5	Adult	Female	312	0.0482748	scRNA-seq
Pericyte	YM5	Adult	Female	532	0.0823147	scRNA-seq
SMC	YM5	Adult	Female	169	0.0261488	scRNA-seq
Specialized MF	YM5	Adult	Female	126	0.0194956	scRNA-seq
Fibroblast-like cell	YM5	Adult	Female	622	0.0962401	scRNA-seq
Type I	YM5	Adult	Female	84	0.0129971	scRNA-seq
Type II	YM5	Adult	Female	77	0.011914	scRNA-seq
Adipocyte	OM1	Old	Male	33	0.0220294	snRNA-seq
EC	OM1	Old	Male	8	0.00534045	snRNA-seq
Lymphocyte	OM1	Old	Male	3	0.00200267	snRNA-seq
Mast cell	OM1	Old	Male	5	0.00333778	snRNA-seq
MuSC	OM1	Old	Male	34	0.0226969	snRNA-seq
Myeloid cell	OM1	Old	Male	46	0.0307076	snRNA-seq
Pericyte	OM1	Old	Male	24	0.0160214	snRNA-seq
SMC	OM1	Old	Male	11	0.00734312	snRNA-seq
Specialized MF	OM1	Old	Male	533	0.355808	snRNA-seq
Fibroblast-like cell	OM1	Old	Male	214	0.142857	snRNA-seq
Type I	OM1	Old	Male	99	0.0660881	snRNA-seq
Type II	OM1	Old	Male	488	0.325768	snRNA-seq
Adipocyte	OM2	Old	Female	17	0.0078341	snRNA-seq
EC	OM2	Old	Female	157	0.0723502	snRNA-seq
FAP	OM2	Old	Female	245	0.112903	snRNA-seq
Lymphocyte	OM2	Old	Female	3	0.00138249	snRNA-seq
MuSC	OM2	Old	Female	19	0.00875576	snRNA-seq
Myeloid cell	OM2	Old	Female	58	0.0267281	snRNA-seq
Pericyte	OM2	Old	Female	42	0.0193548	snRNA-seq
SMC	OM2	Old	Female	36	0.0165899	snRNA-seq
Specialized MF	OM2	Old	Female	318	0.146544	snRNA-seq
Fibroblast-like cell	OM2	Old	Female	50	0.0230415	snRNA-seq
Type I	OM2	Old	Female	485	0.223502	snRNA-seq
Type II	OM2	Old	Female	740	0.341014	snRNA-seq
Adipocyte	OM3	Old	Female	54	0.0187565	snRNA-seq
EC	OM3	Old	Female	77	0.0267454	snRNA-seq
FAP	OM3	Old	Female	149	0.0517541	snRNA-seq
Lymphocyte	OM3	Old	Female	19	0.00659951	snRNA-seq
Mast cell	OM3	Old	Female	1	0.000347343	snRNA-seq
MuSC	OM3	Old	Female	43	0.0149357	snRNA-seq
Myeloid cell	OM3	Old	Female	37	0.0128517	snRNA-seq
Pericyte	OM3	Old	Female	59	0.0204932	snRNA-seq
SMC	OM3	Old	Female	19	0.00659951	snRNA-seq
Specialized MF	OM3	Old	Female	175	0.060785	snRNA-seq
Fibroblast-like cell	OM3	Old	Female	224	0.0778048	snRNA-seq
Type I	OM3	Old	Female	1244	0.432094	snRNA-seq
Type II	OM3	Old	Female	778	0.270233	snRNA-seq
Adipocyte	OM4	Old	Male	10	0.0110254	snRNA-seq
EC	OM4	Old	Male	1	0.00110254	snRNA-seq
FAP	OM4	Old	Male	71	0.07828	snRNA-seq
Lymphocyte	OM4	Old	Male	1	0.00110254	snRNA-seq
Mast cell	OM4	Old	Male	4	0.00441014	snRNA-seq
MuSC	OM4	Old	Male	14	0.0154355	snRNA-seq
Myeloid cell	OM4	Old	Male	68	0.0749724	snRNA-seq
Pericyte	OM4	Old	Male	9	0.00992282	snRNA-seq
SMC	OM4	Old	Male	7	0.00771775	snRNA-seq
Specialized MF	OM4	Old	Male	144	0.158765	snRNA-seq
Fibroblast-like cell	OM4	Old	Male	154	0.169791	snRNA-seq
Type I	OM4	Old	Male	151	0.166483	snRNA-seq
Type II	OM4	Old	Male	273	0.300992	snRNA-seq
Adipocyte	OM5	Old	Male	131	0.00745377	snRNA-seq
EC	OM5	Old	Male	372	0.0211664	snRNA-seq
FAP	OM5	Old	Male	531	0.0302134	snRNA-seq
Lymphocyte	OM5	Old	Male	386	0.021963	snRNA-seq
Mast cell	OM5	Old	Male	11	0.000625889	snRNA-seq
MuSC	OM5	Old	Male	288	0.0163869	snRNA-seq
Myeloid cell	OM5	Old	Male	931	0.052973	snRNA-seq
Pericyte	OM5	Old	Male	211	0.0120057	snRNA-seq
SMC	OM5	Old	Male	78	0.00443812	snRNA-seq
Specialized MF	OM5	Old	Male	1659	0.0943954	snRNA-seq
Fibroblast-like cell	OM5	Old	Male	947	0.0538834	snRNA-seq
Type I	OM5	Old	Male	7436	0.423101	snRNA-seq
Type II	OM5	Old	Male	4594	0.261394	snRNA-seq
Adipocyte	OM6	Old	Female	9	0.000576701	snRNA-seq
EC	OM6	Old	Female	370	0.0237088	snRNA-seq
FAP	OM6	Old	Female	397	0.0254389	snRNA-seq
Lymphocyte	OM6	Old	Female	85	0.00544662	snRNA-seq
Mast cell	OM6	Old	Female	5	0.00032039	snRNA-seq
MuSC	OM6	Old	Female	235	0.0150583	snRNA-seq
Myeloid cell	OM6	Old	Female	262	0.0167884	snRNA-seq
Pericyte	OM6	Old	Female	175	0.0112136	snRNA-seq
SMC	OM6	Old	Female	34	0.00217865	snRNA-seq
Specialized MF	OM6	Old	Female	1198	0.0767653	snRNA-seq
Fibroblast-like cell	OM6	Old	Female	421	0.0269768	snRNA-seq
Type I	OM6	Old	Female	8216	0.526464	snRNA-seq
Type II	OM6	Old	Female	4199	0.269063	snRNA-seq
Adipocyte	OM7	Old	Male	374	0.0383354	snRNA-seq
EC	OM7	Old	Male	356	0.0364904	snRNA-seq
FAP	OM7	Old	Male	813	0.0833333	snRNA-seq
Lymphocyte	OM7	Old	Male	139	0.0142476	snRNA-seq
Mast cell	OM7	Old	Male	4	0.000410004	snRNA-seq
MuSC	OM7	Old	Male	35	0.00358754	snRNA-seq
Myeloid cell	OM7	Old	Male	242	0.0248052	snRNA-seq
Pericyte	OM7	Old	Male	43	0.00440754	snRNA-seq
SMC	OM7	Old	Male	166	0.0170152	snRNA-seq
Specialized MF	OM7	Old	Male	166	0.0170152	snRNA-seq
Fibroblast-like cell	OM7	Old	Male	1443	0.147909	snRNA-seq
Type I	OM7	Old	Male	3925	0.402317	snRNA-seq
Type II	OM7	Old	Male	2050	0.210127	snRNA-seq
Adipocyte	OM8	Old	Female	20	0.00207404	snRNA-seq
EC	OM8	Old	Female	176	0.0182516	snRNA-seq
FAP	OM8	Old	Female	470	0.04874	snRNA-seq
Lymphocyte	OM8	Old	Female	137	0.0142072	snRNA-seq
Mast cell	OM8	Old	Female	2	0.000207404	snRNA-seq
MuSC	OM8	Old	Female	58	0.00601473	snRNA-seq
Myeloid cell	OM8	Old	Female	63	0.00653324	snRNA-seq
Pericyte	OM8	Old	Female	31	0.00321477	snRNA-seq
SMC	OM8	Old	Female	27	0.00279996	snRNA-seq
Specialized MF	OM8	Old	Female	831	0.0861765	snRNA-seq
Fibroblast-like cell	OM8	Old	Female	372	0.0385772	snRNA-seq
Type I	OM8	Old	Female	4926	0.510837	snRNA-seq
Type II	OM8	Old	Female	2530	0.262366	snRNA-seq
Adipocyte	OM9	Old	Female	31	0.000569016	snRNA-seq
EC	OM9	Old	Female	1375	0.0252386	snRNA-seq
FAP	OM9	Old	Female	1281	0.0235132	snRNA-seq
Lymphocyte	OM9	Old	Female	1393	0.025569	snRNA-seq
Mast cell	OM9	Old	Female	30	0.000550661	snRNA-seq
MuSC	OM9	Old	Female	1286	0.023605	snRNA-seq
Myeloid cell	OM9	Old	Female	2459	0.0451358	snRNA-seq
Pericyte	OM9	Old	Female	850	0.0156021	snRNA-seq
SMC	OM9	Old	Female	244	0.00447871	snRNA-seq
Specialized MF	OM9	Old	Female	5833	0.107067	snRNA-seq
Fibroblast-like cell	OM9	Old	Female	1156	0.0212188	snRNA-seq
Type I	OM9	Old	Female	23252	0.426799	snRNA-seq
Type II	OM9	Old	Female	15290	0.280653	snRNA-seq
Adipocyte	P13	Adult	Male	18	0.00434363	snRNA-seq
EC	P13	Adult	Male	172	0.0415058	snRNA-seq
FAP	P13	Adult	Male	3	0.000723938	snRNA-seq
Lymphocyte	P13	Adult	Male	16	0.003861	snRNA-seq
Mast cell	P13	Adult	Male	2	0.000482625	snRNA-seq
MuSC	P13	Adult	Male	49	0.0118243	snRNA-seq
Myeloid cell	P13	Adult	Male	9	0.00217181	snRNA-seq
Pericyte	P13	Adult	Male	53	0.0127896	snRNA-seq
SMC	P13	Adult	Male	17	0.00410232	snRNA-seq
Specialized MF	P13	Adult	Male	108	0.0260618	snRNA-seq
Fibroblast-like cell	P13	Adult	Male	44	0.0106178	snRNA-seq
Type I	P13	Adult	Male	1846	0.445463	snRNA-seq
Type II	P13	Adult	Male	1807	0.436052	snRNA-seq
Adipocyte	P17	Old	Male	10	0.0070922	snRNA-seq
EC	P17	Old	Male	65	0.0460993	snRNA-seq
FAP	P17	Old	Male	7	0.00496454	snRNA-seq
Lymphocyte	P17	Old	Male	1	0.00070922	snRNA-seq
Mast cell	P17	Old	Male	2	0.00141844	snRNA-seq
MuSC	P17	Old	Male	6	0.00425532	snRNA-seq
Myeloid cell	P17	Old	Male	2	0.00141844	snRNA-seq
Pericyte	P17	Old	Male	9	0.00638298	snRNA-seq
SMC	P17	Old	Male	3	0.00212766	snRNA-seq
Specialized MF	P17	Old	Male	264	0.187234	snRNA-seq
Fibroblast-like cell	P17	Old	Male	12	0.00851064	snRNA-seq
Type I	P17	Old	Male	262	0.185816	snRNA-seq
Type II	P17	Old	Male	767	0.543972	snRNA-seq
Adipocyte	P21	Old	Female	21	0.00340909	snRNA-seq
EC	P21	Old	Female	753	0.12224	snRNA-seq
FAP	P21	Old	Female	87	0.0141234	snRNA-seq
Lymphocyte	P21	Old	Female	25	0.00405844	snRNA-seq
Mast cell	P21	Old	Female	5	0.000811688	snRNA-seq
MuSC	P21	Old	Female	127	0.0206169	snRNA-seq
Myeloid cell	P21	Old	Female	19	0.00308442	snRNA-seq
Pericyte	P21	Old	Female	121	0.0196429	snRNA-seq
SMC	P21	Old	Female	29	0.00470779	snRNA-seq
Specialized MF	P21	Old	Female	293	0.0475649	snRNA-seq
Fibroblast-like cell	P21	Old	Female	42	0.00681818	snRNA-seq
Type I	P21	Old	Female	3483	0.565422	snRNA-seq
Type II	P21	Old	Female	1155	0.1875	snRNA-seq
Adipocyte	P23	Old	Male	13	0.00518962	snRNA-seq
EC	P23	Old	Male	436	0.174052	snRNA-seq
FAP	P23	Old	Male	6	0.00239521	snRNA-seq
Lymphocyte	P23	Old	Male	4	0.00159681	snRNA-seq
Mast cell	P23	Old	Male	5	0.00199601	snRNA-seq
MuSC	P23	Old	Male	46	0.0183633	snRNA-seq
Myeloid cell	P23	Old	Male	8	0.00319361	snRNA-seq
Pericyte	P23	Old	Male	89	0.0355289	snRNA-seq
SMC	P23	Old	Male	21	0.00838323	snRNA-seq
Specialized MF	P23	Old	Male	81	0.0323353	snRNA-seq
Fibroblast-like cell	P23	Old	Male	33	0.0131737	snRNA-seq
Type I	P23	Old	Male	1258	0.502196	snRNA-seq
Type II	P23	Old	Male	505	0.201597	snRNA-seq
Adipocyte	P26	Adult	Female	2	0.0023175	snRNA-seq
EC	P26	Adult	Female	240	0.2781	snRNA-seq
FAP	P26	Adult	Female	1	0.00115875	snRNA-seq
Lymphocyte	P26	Adult	Female	4	0.00463499	snRNA-seq
MuSC	P26	Adult	Female	32	0.03708	snRNA-seq
Pericyte	P26	Adult	Female	23	0.0266512	snRNA-seq
SMC	P26	Adult	Female	13	0.0150637	snRNA-seq
Specialized MF	P26	Adult	Female	14	0.0162225	snRNA-seq
Fibroblast-like cell	P26	Adult	Female	19	0.0220162	snRNA-seq
Type I	P26	Adult	Female	257	0.297798	snRNA-seq
Type II	P26	Adult	Female	258	0.298957	snRNA-seq
Adipocyte	P27	Old	Female	5	0.00366569	snRNA-seq
EC	P27	Old	Female	113	0.0828446	snRNA-seq
Mast cell	P27	Old	Female	1	0.000733138	snRNA-seq
MuSC	P27	Old	Female	26	0.0190616	snRNA-seq
Myeloid cell	P27	Old	Female	3	0.00219941	snRNA-seq
Pericyte	P27	Old	Female	23	0.0168622	snRNA-seq
SMC	P27	Old	Female	5	0.00366569	snRNA-seq
Specialized MF	P27	Old	Female	136	0.0997067	snRNA-seq
Fibroblast-like cell	P27	Old	Female	7	0.00513196	snRNA-seq
Type I	P27	Old	Female	804	0.589443	snRNA-seq
Type II	P27	Old	Female	241	0.176686	snRNA-seq
Adipocyte	P29	Old	Male	5	0.00369549	snRNA-seq
EC	P29	Old	Male	501	0.370288	snRNA-seq
FAP	P29	Old	Male	15	0.0110865	snRNA-seq
Lymphocyte	P29	Old	Male	12	0.00886918	snRNA-seq
Mast cell	P29	Old	Male	2	0.0014782	snRNA-seq
MuSC	P29	Old	Male	123	0.0909091	snRNA-seq
Myeloid cell	P29	Old	Male	15	0.0110865	snRNA-seq
Pericyte	P29	Old	Male	69	0.0509978	snRNA-seq
SMC	P29	Old	Male	37	0.0273466	snRNA-seq
Specialized MF	P29	Old	Male	62	0.0458241	snRNA-seq
Fibroblast-like cell	P29	Old	Male	40	0.0295639	snRNA-seq
Type I	P29	Old	Male	428	0.316334	snRNA-seq
Type II	P29	Old	Male	44	0.0325203	snRNA-seq
Adipocyte	P3	Old	Female	6	0.000722282	snRNA-seq
EC	P3	Old	Female	988	0.118936	snRNA-seq
FAP	P3	Old	Female	2	0.000240761	snRNA-seq
Lymphocyte	P3	Old	Female	42	0.00505598	snRNA-seq
Mast cell	P3	Old	Female	4	0.000481522	snRNA-seq
MuSC	P3	Old	Female	63	0.00758397	snRNA-seq
Myeloid cell	P3	Old	Female	14	0.00168533	snRNA-seq
Pericyte	P3	Old	Female	198	0.0238353	snRNA-seq
SMC	P3	Old	Female	22	0.00264837	snRNA-seq
Specialized MF	P3	Old	Female	627	0.0754785	snRNA-seq
Fibroblast-like cell	P3	Old	Female	92	0.011075	snRNA-seq
Type I	P3	Old	Female	1592	0.191646	snRNA-seq
Type II	P3	Old	Female	4657	0.560612	snRNA-seq
Adipocyte	P5	Adult	Male	15	0.00133941	snRNA-seq
EC	P5	Adult	Male	269	0.02402	snRNA-seq
FAP	P5	Adult	Male	91	0.00812573	snRNA-seq
Lymphocyte	P5	Adult	Male	19	0.00169658	snRNA-seq
Mast cell	P5	Adult	Male	8	0.000714349	snRNA-seq
MuSC	P5	Adult	Male	101	0.00901866	snRNA-seq
Myeloid cell	P5	Adult	Male	31	0.0027681	snRNA-seq
Pericyte	P5	Adult	Male	55	0.00491115	snRNA-seq
SMC	P5	Adult	Male	13	0.00116082	snRNA-seq
Specialized MF	P5	Adult	Male	1337	0.119386	snRNA-seq
Fibroblast-like cell	P5	Adult	Male	55	0.00491115	snRNA-seq
Type I	P5	Adult	Male	4470	0.399143	snRNA-seq
Type II	P5	Adult	Male	4735	0.422806	snRNA-seq
Adipocyte	YM1	Adult	Male	14	0.000647519	snRNA-seq
EC	YM1	Adult	Male	762	0.0352435	snRNA-seq
FAP	YM1	Adult	Male	684	0.0316359	snRNA-seq
Lymphocyte	YM1	Adult	Male	23	0.00106378	snRNA-seq
Mast cell	YM1	Adult	Male	4	0.000185005	snRNA-seq
MuSC	YM1	Adult	Male	803	0.0371398	snRNA-seq
Myeloid cell	YM1	Adult	Male	84	0.00388511	snRNA-seq
Pericyte	YM1	Adult	Male	449	0.0207668	snRNA-seq
SMC	YM1	Adult	Male	135	0.00624393	snRNA-seq
Specialized MF	YM1	Adult	Male	2814	0.130151	snRNA-seq
Fibroblast-like cell	YM1	Adult	Male	318	0.0147079	snRNA-seq
Type I	YM1	Adult	Male	4350	0.201193	snRNA-seq
Type II	YM1	Adult	Male	11181	0.517136	snRNA-seq
Adipocyte	YM2	Adult	Female	23	0.00279397	snRNA-seq
EC	YM2	Adult	Female	113	0.0137269	snRNA-seq
FAP	YM2	Adult	Female	182	0.0221088	snRNA-seq
Lymphocyte	YM2	Adult	Female	7	0.00085034	snRNA-seq
MuSC	YM2	Adult	Female	46	0.00558795	snRNA-seq
Myeloid cell	YM2	Adult	Female	36	0.00437318	snRNA-seq
Pericyte	YM2	Adult	Female	62	0.00753158	snRNA-seq
SMC	YM2	Adult	Female	35	0.0042517	snRNA-seq
Specialized MF	YM2	Adult	Female	625	0.0759232	snRNA-seq
Fibroblast-like cell	YM2	Adult	Female	144	0.0174927	snRNA-seq
Type I	YM2	Adult	Female	2983	0.362366	snRNA-seq
Type II	YM2	Adult	Female	3976	0.482993	snRNA-seq
Adipocyte	YM3	Adult	Male	110	0.00437706	snRNA-seq
EC	YM3	Adult	Male	542	0.021567	snRNA-seq
FAP	YM3	Adult	Male	586	0.0233178	snRNA-seq
Lymphocyte	YM3	Adult	Male	27	0.00107437	snRNA-seq
Mast cell	YM3	Adult	Male	3	0.000119374	snRNA-seq
MuSC	YM3	Adult	Male	344	0.0136883	snRNA-seq
Myeloid cell	YM3	Adult	Male	93	0.00370061	snRNA-seq
Pericyte	YM3	Adult	Male	304	0.0120966	snRNA-seq
SMC	YM3	Adult	Male	118	0.0046954	snRNA-seq
Specialized MF	YM3	Adult	Male	3124	0.124309	snRNA-seq
Fibroblast-like cell	YM3	Adult	Male	558	0.0222037	snRNA-seq
Type I	YM3	Adult	Male	8790	0.349767	snRNA-seq
Type II	YM3	Adult	Male	10532	0.419084	snRNA-seq
Adipocyte	YM4	Adult	Male	4	0.000763213	snRNA-seq
EC	YM4	Adult	Male	233	0.0444572	snRNA-seq
FAP	YM4	Adult	Male	155	0.0295745	snRNA-seq
Lymphocyte	YM4	Adult	Male	17	0.00324366	snRNA-seq
Mast cell	YM4	Adult	Male	2	0.000381607	snRNA-seq
MuSC	YM4	Adult	Male	252	0.0480824	snRNA-seq
Myeloid cell	YM4	Adult	Male	46	0.00877695	snRNA-seq
Pericyte	YM4	Adult	Male	75	0.0143102	snRNA-seq
SMC	YM4	Adult	Male	13	0.00248044	snRNA-seq
Specialized MF	YM4	Adult	Male	1174	0.224003	snRNA-seq
Fibroblast-like cell	YM4	Adult	Male	206	0.0393055	snRNA-seq
Type I	YM4	Adult	Male	798	0.152261	snRNA-seq
Type II	YM4	Adult	Male	2266	0.43236	snRNA-seq
Adipocyte	OM1	Old	Male	319	0.0189937	snATAC-seq
EC	OM1	Old	Male	1203	0.0716285	snATAC-seq
FAP	OM1	Old	Male	229	0.013635	snATAC-seq
Lymphocyte	OM1	Old	Male	1309	0.0779399	snATAC-seq
MuSC	OM1	Old	Male	59	0.00351295	snATAC-seq
Myeloid cell	OM1	Old	Male	1454	0.0865734	snATAC-seq
Pericyte	OM1	Old	Male	272	0.0161953	snATAC-seq
SMC	OM1	Old	Male	57	0.00339387	snATAC-seq
Fibroblast-like cell	OM1	Old	Male	2770	0.16493	snATAC-seq
Type I	OM1	Old	Male	4823	0.287169	snATAC-seq
Type II	OM1	Old	Male	4300	0.256029	snATAC-seq
Adipocyte	OM2	Old	Female	74	0.0163717	snATAC-seq
EC	OM2	Old	Female	267	0.0590708	snATAC-seq
FAP	OM2	Old	Female	228	0.0504425	snATAC-seq
Lymphocyte	OM2	Old	Female	47	0.0103982	snATAC-seq
MuSC	OM2	Old	Female	59	0.0130531	snATAC-seq
Myeloid cell	OM2	Old	Female	156	0.0345133	snATAC-seq
Pericyte	OM2	Old	Female	109	0.024115	snATAC-seq
SMC	OM2	Old	Female	50	0.0110619	snATAC-seq
Fibroblast-like cell	OM2	Old	Female	728	0.161062	snATAC-seq
Type I	OM2	Old	Female	1594	0.352655	snATAC-seq
Type II	OM2	Old	Female	1208	0.267257	snATAC-seq
Adipocyte	OM3	Old	Female	51	0.00611437	snATAC-seq
EC	OM3	Old	Female	917	0.109939	snATAC-seq
FAP	OM3	Old	Female	421	0.0504736	snATAC-seq
Lymphocyte	OM3	Old	Female	126	0.0151061	snATAC-seq
MuSC	OM3	Old	Female	103	0.0123486	snATAC-seq
Myeloid cell	OM3	Old	Female	395	0.0473564	snATAC-seq
Pericyte	OM3	Old	Female	228	0.0273349	snATAC-seq
SMC	OM3	Old	Female	330	0.0395636	snATAC-seq
Fibroblast-like cell	OM3	Old	Female	1192	0.142909	snATAC-seq
Type I	OM3	Old	Female	2384	0.285817	snATAC-seq
Type II	OM3	Old	Female	2194	0.263038	snATAC-seq
Adipocyte	OM5	Old	Male	57	0.0116255	snATAC-seq
EC	OM5	Old	Male	146	0.0297777	snATAC-seq
FAP	OM5	Old	Male	61	0.0124414	snATAC-seq
Lymphocyte	OM5	Old	Male	56	0.0114216	snATAC-seq
MuSC	OM5	Old	Male	53	0.0108097	snATAC-seq
Myeloid cell	OM5	Old	Male	413	0.0842341	snATAC-seq
Pericyte	OM5	Old	Male	40	0.00815827	snATAC-seq
SMC	OM5	Old	Male	27	0.00550683	snATAC-seq
Fibroblast-like cell	OM5	Old	Male	639	0.130328	snATAC-seq
Type I	OM5	Old	Male	1821	0.371405	snATAC-seq
Type II	OM5	Old	Male	1590	0.324291	snATAC-seq
Adipocyte	OM6	Old	Female	1	0.00104058	snATAC-seq
EC	OM6	Old	Female	22	0.0228928	snATAC-seq
FAP	OM6	Old	Female	12	0.012487	snATAC-seq
Lymphocyte	OM6	Old	Female	5	0.00520291	snATAC-seq
MuSC	OM6	Old	Female	23	0.0239334	snATAC-seq
Myeloid cell	OM6	Old	Female	27	0.0280957	snATAC-seq
Pericyte	OM6	Old	Female	19	0.0197711	snATAC-seq
SMC	OM6	Old	Female	5	0.00520291	snATAC-seq
Fibroblast-like cell	OM6	Old	Female	75	0.0780437	snATAC-seq
Type I	OM6	Old	Female	520	0.541103	snATAC-seq
Type II	OM6	Old	Female	252	0.262227	snATAC-seq
Adipocyte	OM7	Old	Male	38	0.0684685	snATAC-seq
EC	OM7	Old	Male	37	0.0666667	snATAC-seq
FAP	OM7	Old	Male	19	0.0342342	snATAC-seq
Lymphocyte	OM7	Old	Male	4	0.00720721	snATAC-seq
MuSC	OM7	Old	Male	4	0.00720721	snATAC-seq
Myeloid cell	OM7	Old	Male	20	0.036036	snATAC-seq
Pericyte	OM7	Old	Male	4	0.00720721	snATAC-seq
SMC	OM7	Old	Male	18	0.0324324	snATAC-seq
Fibroblast-like cell	OM7	Old	Male	73	0.131532	snATAC-seq
Type I	OM7	Old	Male	185	0.333333	snATAC-seq
Type II	OM7	Old	Male	153	0.275676	snATAC-seq
Adipocyte	OM9	Old	Female	15	0.000841137	snATAC-seq
EC	OM9	Old	Female	757	0.0424494	snATAC-seq
FAP	OM9	Old	Female	344	0.0192901	snATAC-seq
Lymphocyte	OM9	Old	Female	414	0.0232154	snATAC-seq
MuSC	OM9	Old	Female	445	0.0249537	snATAC-seq
Myeloid cell	OM9	Old	Female	855	0.0479448	snATAC-seq
Pericyte	OM9	Old	Female	367	0.0205798	snATAC-seq
SMC	OM9	Old	Female	119	0.00667302	snATAC-seq
Fibroblast-like cell	OM9	Old	Female	1033	0.0579263	snATAC-seq
Type I	OM9	Old	Female	8791	0.492962	snATAC-seq
Type II	OM9	Old	Female	4693	0.263164	snATAC-seq
Adipocyte	P17	Old	Male	2	0.003125	snATAC-seq
EC	P17	Old	Male	40	0.0625	snATAC-seq
FAP	P17	Old	Male	4	0.00625	snATAC-seq
Lymphocyte	P17	Old	Male	1	0.0015625	snATAC-seq
MuSC	P17	Old	Male	2	0.003125	snATAC-seq
Myeloid cell	P17	Old	Male	4	0.00625	snATAC-seq
Pericyte	P17	Old	Male	4	0.00625	snATAC-seq
SMC	P17	Old	Male	4	0.00625	snATAC-seq
Fibroblast-like cell	P17	Old	Male	13	0.0203125	snATAC-seq
Type I	P17	Old	Male	211	0.329688	snATAC-seq
Type II	P17	Old	Male	355	0.554688	snATAC-seq
Adipocyte	P21	Old	Female	7	0.0170316	snATAC-seq
EC	P21	Old	Female	3	0.00729927	snATAC-seq
FAP	P21	Old	Female	14	0.0340633	snATAC-seq
Lymphocyte	P21	Old	Female	2	0.00486618	snATAC-seq
MuSC	P21	Old	Female	3	0.00729927	snATAC-seq
Myeloid cell	P21	Old	Female	11	0.026764	snATAC-seq
Pericyte	P21	Old	Female	2	0.00486618	snATAC-seq
SMC	P21	Old	Female	3	0.00729927	snATAC-seq
Fibroblast-like cell	P21	Old	Female	64	0.155718	snATAC-seq
Type I	P21	Old	Female	233	0.56691	snATAC-seq
Type II	P21	Old	Female	69	0.167883	snATAC-seq
Adipocyte	P23	Old	Male	17	0.00336634	snATAC-seq
EC	P23	Old	Male	290	0.0574257	snATAC-seq
FAP	P23	Old	Male	175	0.0346535	snATAC-seq
Lymphocyte	P23	Old	Male	27	0.00534653	snATAC-seq
MuSC	P23	Old	Male	154	0.030495	snATAC-seq
Myeloid cell	P23	Old	Male	120	0.0237624	snATAC-seq
Pericyte	P23	Old	Male	30	0.00594059	snATAC-seq
SMC	P23	Old	Male	12	0.00237624	snATAC-seq
Fibroblast-like cell	P23	Old	Male	399	0.0790099	snATAC-seq
Type I	P23	Old	Male	2926	0.579406	snATAC-seq
Type II	P23	Old	Male	900	0.178218	snATAC-seq
Adipocyte	P26	Adult	Female	17	0.00344828	snATAC-seq
EC	P26	Adult	Female	385	0.0780933	snATAC-seq
FAP	P26	Adult	Female	242	0.0490872	snATAC-seq
Lymphocyte	P26	Adult	Female	10	0.0020284	snATAC-seq
MuSC	P26	Adult	Female	340	0.0689655	snATAC-seq
Myeloid cell	P26	Adult	Female	61	0.0123732	snATAC-seq
Pericyte	P26	Adult	Female	110	0.0223124	snATAC-seq
SMC	P26	Adult	Female	31	0.00628803	snATAC-seq
Fibroblast-like cell	P26	Adult	Female	221	0.0448276	snATAC-seq
Type I	P26	Adult	Female	1481	0.300406	snATAC-seq
Type II	P26	Adult	Female	2032	0.41217	snATAC-seq
Adipocyte	P29	Old	Male	5	0.00789889	snATAC-seq
EC	P29	Old	Male	56	0.0884676	snATAC-seq
FAP	P29	Old	Male	19	0.0300158	snATAC-seq
Lymphocyte	P29	Old	Male	7	0.0110585	snATAC-seq
MuSC	P29	Old	Male	16	0.0252765	snATAC-seq
Myeloid cell	P29	Old	Male	18	0.028436	snATAC-seq
Pericyte	P29	Old	Male	6	0.00947867	snATAC-seq
SMC	P29	Old	Male	3	0.00473934	snATAC-seq
Fibroblast-like cell	P29	Old	Male	81	0.127962	snATAC-seq
Type I	P29	Old	Male	313	0.494471	snATAC-seq
Type II	P29	Old	Male	109	0.172196	snATAC-seq
Adipocyte	P5	Adult	Male	8	0.00188768	snATAC-seq
EC	P5	Adult	Male	369	0.0870694	snATAC-seq
FAP	P5	Adult	Male	150	0.0353941	snATAC-seq
Lymphocyte	P5	Adult	Male	27	0.00637093	snATAC-seq
MuSC	P5	Adult	Male	223	0.0526192	snATAC-seq
Myeloid cell	P5	Adult	Male	92	0.0217084	snATAC-seq
Pericyte	P5	Adult	Male	94	0.0221803	snATAC-seq
SMC	P5	Adult	Male	22	0.00519113	snATAC-seq
Fibroblast-like cell	P5	Adult	Male	236	0.0556866	snATAC-seq
Type I	P5	Adult	Male	1446	0.341199	snATAC-seq
Type II	P5	Adult	Male	1571	0.370694	snATAC-seq
Adipocyte	YM2	Adult	Female	11	0.00102564	snATAC-seq
EC	YM2	Adult	Female	605	0.0564103	snATAC-seq
FAP	YM2	Adult	Female	401	0.0373893	snATAC-seq
Lymphocyte	YM2	Adult	Female	47	0.00438228	snATAC-seq
MuSC	YM2	Adult	Female	204	0.019021	snATAC-seq
Myeloid cell	YM2	Adult	Female	101	0.00941725	snATAC-seq
Pericyte	YM2	Adult	Female	297	0.0276923	snATAC-seq
SMC	YM2	Adult	Female	30	0.0027972	snATAC-seq
Fibroblast-like cell	YM2	Adult	Female	267	0.0248951	snATAC-seq
Type I	YM2	Adult	Female	3629	0.338368	snATAC-seq
Type II	YM2	Adult	Female	5133	0.478601	snATAC-seq
Adipocyte	YM3	Adult	Male	8	0.000956137	snATAC-seq
EC	YM3	Adult	Male	327	0.0390821	snATAC-seq
FAP	YM3	Adult	Male	292	0.034899	snATAC-seq
Lymphocyte	YM3	Adult	Male	45	0.00537827	snATAC-seq
MuSC	YM3	Adult	Male	137	0.0163738	snATAC-seq
Myeloid cell	YM3	Adult	Male	90	0.0107565	snATAC-seq
Pericyte	YM3	Adult	Male	152	0.0181666	snATAC-seq
SMC	YM3	Adult	Male	53	0.00633441	snATAC-seq
Fibroblast-like cell	YM3	Adult	Male	175	0.0209155	snATAC-seq
Type I	YM3	Adult	Male	2626	0.313852	snATAC-seq
Type II	YM3	Adult	Male	4462	0.533286	snATAC-seq
Adipocyte	YM4	Adult	Male	1	0.000163425	snATAC-seq
EC	YM4	Adult	Male	630	0.102958	snATAC-seq
FAP	YM4	Adult	Male	551	0.0900474	snATAC-seq
Lymphocyte	YM4	Adult	Male	64	0.0104592	snATAC-seq
MuSC	YM4	Adult	Male	450	0.0735414	snATAC-seq
Myeloid cell	YM4	Adult	Male	268	0.043798	snATAC-seq
Pericyte	YM4	Adult	Male	410	0.0670044	snATAC-seq
SMC	YM4	Adult	Male	11	0.00179768	snATAC-seq
Fibroblast-like cell	YM4	Adult	Male	358	0.0585063	snATAC-seq
Type I	YM4	Adult	Male	855	0.139729	snATAC-seq
Type II	YM4	Adult	Male	2521	0.411995	snATAC-seq

## Sheet: Supplementary Table 9d
Supplementary Table 9. Cell proportions in each individuals across single-cell modalities.
Supplementary Table 9d. Cell proportions related to Ext. Data Figure 8g.
Cell type	Sample	Group	Sex	Count	Percent	Technique
dMuSC	OM1	Old	Female	23	0.0430712	scRNA-seq
dMuSC	OM1	Old	Female	4	0.0677966	snATAC-seq
epMuSC	OM1	Old	Female	19	0.0355805	scRNA-seq
epMuSC	OM1	Old	Female	51	0.864407	snATAC-seq
qMuSC	OM1	Old	Female	492	0.921348	scRNA-seq
qMuSC	OM1	Old	Female	1	1	snRNA-seq
qMuSC	OM1	Old	Female	4	0.0677966	snATAC-seq
dMuSC	OM2	Old	Female	100	0.0749064	scRNA-seq
dMuSC	OM2	Old	Female	1	0.0833333	snRNA-seq
dMuSC	OM2	Old	Female	1	0.0169492	snATAC-seq
epMuSC	OM2	Old	Female	143	0.107116	scRNA-seq
epMuSC	OM2	Old	Female	39	0.661017	snATAC-seq
qMuSC	OM2	Old	Female	1092	0.817978	scRNA-seq
qMuSC	OM2	Old	Female	11	0.916667	snRNA-seq
qMuSC	OM2	Old	Female	19	0.322034	snATAC-seq
dMuSC	OM3	Old	Male	542	0.178524	scRNA-seq
dMuSC	OM3	Old	Male	1	0.025	snRNA-seq
dMuSC	OM3	Old	Male	9	0.0873786	snATAC-seq
epMuSC	OM3	Old	Male	424	0.139657	scRNA-seq
epMuSC	OM3	Old	Male	45	0.436893	snATAC-seq
lpMuSC	OM3	Old	Male	1	0.025	snRNA-seq
qMuSC	OM3	Old	Male	2070	0.681818	scRNA-seq
qMuSC	OM3	Old	Male	38	0.95	snRNA-seq
qMuSC	OM3	Old	Male	49	0.475728	snATAC-seq
dMuSC	OM4	Old	Male	6	0.0258621	scRNA-seq
epMuSC	OM4	Old	Male	10	0.0431034	scRNA-seq
lpMuSC	OM4	Old	Male	1	0.2	snRNA-seq
qMuSC	OM4	Old	Male	216	0.931034	scRNA-seq
qMuSC	OM4	Old	Male	4	0.8	snRNA-seq
dMuSC	OM5	Old	Male	17	0.0677291	snRNA-seq
epMuSC	OM5	Old	Male	20	0.0796813	snRNA-seq
epMuSC	OM5	Old	Male	43	0.811321	snATAC-seq
lpMuSC	OM5	Old	Male	19	0.0756972	snRNA-seq
qMuSC	OM5	Old	Male	195	0.776892	snRNA-seq
qMuSC	OM5	Old	Male	10	0.188679	snATAC-seq
dMuSC	OM6	Old	Female	7	0.0362694	snRNA-seq
epMuSC	OM6	Old	Female	88	0.455959	snRNA-seq
epMuSC	OM6	Old	Female	21	0.913043	snATAC-seq
lpMuSC	OM6	Old	Female	10	0.0518135	snRNA-seq
qMuSC	OM6	Old	Female	88	0.455959	snRNA-seq
qMuSC	OM6	Old	Female	2	0.0869565	snATAC-seq
dMuSC	OM7	Old	Male	1	0.0833333	snRNA-seq
epMuSC	OM7	Old	Male	1	0.25	snATAC-seq
qMuSC	OM7	Old	Male	11	0.916667	snRNA-seq
qMuSC	OM7	Old	Male	3	0.75	snATAC-seq
lpMuSC	OM8	Old	Female	1	0.0232558	snRNA-seq
qMuSC	OM8	Old	Female	42	0.976744	snRNA-seq
dMuSC	OM9	Old	Female	77	0.0703196	snRNA-seq
dMuSC	OM9	Old	Female	43	0.0966292	snATAC-seq
epMuSC	OM9	Old	Female	40	0.0365297	snRNA-seq
epMuSC	OM9	Old	Female	81	0.182022	snATAC-seq
lpMuSC	OM9	Old	Female	44	0.0401826	snRNA-seq
qMuSC	OM9	Old	Female	934	0.852968	snRNA-seq
qMuSC	OM9	Old	Female	321	0.721348	snATAC-seq
epMuSC	P17	Old	Male	1	0.5	snATAC-seq
qMuSC	P17	Old	Male	5	1	snRNA-seq
qMuSC	P17	Old	Male	1	0.5	snATAC-seq
dMuSC	P21	Old	Female	9	0.0803571	snRNA-seq
lpMuSC	P21	Old	Female	7	0.0625	snRNA-seq
qMuSC	P21	Old	Female	96	0.857143	snRNA-seq
qMuSC	P21	Old	Female	3	1	snATAC-seq
dMuSC	P23	Old	Male	1	0.0357143	snRNA-seq
dMuSC	P23	Old	Male	2	0.012987	snATAC-seq
epMuSC	P23	Old	Male	18	0.116883	snATAC-seq
lpMuSC	P23	Old	Male	2	0.0714286	snRNA-seq
qMuSC	P23	Old	Male	25	0.892857	snRNA-seq
qMuSC	P23	Old	Male	134	0.87013	snATAC-seq
dMuSC	P26	Adult	Female	4	0.0117647	snATAC-seq
epMuSC	P26	Adult	Female	6	0.0176471	snATAC-seq
qMuSC	P26	Adult	Female	28	1	snRNA-seq
qMuSC	P26	Adult	Female	330	0.970588	snATAC-seq
dMuSC	P27	Old	Female	1	0.0434783	snRNA-seq
qMuSC	P27	Old	Female	22	0.956522	snRNA-seq
dMuSC	P29	Old	Male	1	0.00884956	snRNA-seq
dMuSC	P29	Old	Male	2	0.125	snATAC-seq
epMuSC	P29	Old	Male	1	0.00884956	snRNA-seq
epMuSC	P29	Old	Male	5	0.3125	snATAC-seq
lpMuSC	P29	Old	Male	22	0.19469	snRNA-seq
qMuSC	P29	Old	Male	89	0.787611	snRNA-seq
qMuSC	P29	Old	Male	9	0.5625	snATAC-seq
dMuSC	P3	Old	Female	1	0.0172414	snRNA-seq
epMuSC	P3	Old	Female	41	0.706897	snRNA-seq
lpMuSC	P3	Old	Female	3	0.0517241	snRNA-seq
qMuSC	P3	Old	Female	13	0.224138	snRNA-seq
qMuSC	P32	Adult	Female	1	1	snRNA-seq
dMuSC	P5	Adult	Male	3	0.0134529	snATAC-seq
epMuSC	P5	Adult	Male	19	0.0852018	snATAC-seq
lpMuSC	P5	Adult	Male	1	0.0142857	snRNA-seq
qMuSC	P5	Adult	Male	69	0.985714	snRNA-seq
qMuSC	P5	Adult	Male	201	0.901345	snATAC-seq
dMuSC	YM1	Adult	Male	33	0.115789	scRNA-seq
dMuSC	YM1	Adult	Male	93	0.152709	snRNA-seq
epMuSC	YM1	Adult	Male	157	0.550877	scRNA-seq
epMuSC	YM1	Adult	Male	3	0.00492611	snRNA-seq
lpMuSC	YM1	Adult	Male	49	0.0804598	snRNA-seq
qMuSC	YM1	Adult	Male	95	0.333333	scRNA-seq
qMuSC	YM1	Adult	Male	464	0.761905	snRNA-seq
dMuSC	YM2	Adult	Female	12	0.0588235	snATAC-seq
epMuSC	YM2	Adult	Female	10	0.0490196	snATAC-seq
lpMuSC	YM2	Adult	Female	1	0.2	snRNA-seq
qMuSC	YM2	Adult	Female	4	0.8	snRNA-seq
qMuSC	YM2	Adult	Female	182	0.892157	snATAC-seq
dMuSC	YM3	Adult	Male	8	0.0547945	snRNA-seq
dMuSC	YM3	Adult	Male	4	0.0291971	snATAC-seq
epMuSC	YM3	Adult	Male	4	0.0273973	snRNA-seq
epMuSC	YM3	Adult	Male	6	0.0437956	snATAC-seq
lpMuSC	YM3	Adult	Male	10	0.0684932	snRNA-seq
qMuSC	YM3	Adult	Male	124	0.849315	snRNA-seq
qMuSC	YM3	Adult	Male	127	0.927007	snATAC-seq
dMuSC	YM4	Adult	Male	9	0.0239362	scRNA-seq
dMuSC	YM4	Adult	Male	3	0.0714286	snRNA-seq
dMuSC	YM4	Adult	Male	50	0.111111	snATAC-seq
epMuSC	YM4	Adult	Male	18	0.0478723	scRNA-seq
epMuSC	YM4	Adult	Male	23	0.547619	snRNA-seq
epMuSC	YM4	Adult	Male	59	0.131111	snATAC-seq
lpMuSC	YM4	Adult	Male	1	0.0238095	snRNA-seq
qMuSC	YM4	Adult	Male	349	0.928191	scRNA-seq
qMuSC	YM4	Adult	Male	15	0.357143	snRNA-seq
qMuSC	YM4	Adult	Male	341	0.757778	snATAC-seq
dMuSC	YM5	Adult	Female	74	0.0851554	scRNA-seq
epMuSC	YM5	Adult	Female	68	0.0782509	scRNA-seq
qMuSC	YM5	Adult	Female	727	0.836594	scRNA-seq

## Sheet: Supplementary Table 9e
Supplementary Table 9. Cell proportions in each individuals across single-cell modalities.
Supplementary Table 9e. Cell proportions related to Figure 9e.
Cell type	Sample	Group	Sex	Count	Percent	Technique
ArtEC	OM1	Old	Female	228	0.0394191	scRNA-seq
CapEC	OM1	Old	Female	3055	0.528181	scRNA-seq
CD44+ MC	OM1	Old	Female	78	0.0134855	scRNA-seq
IL6+ VenEC	OM1	Old	Female	236	0.0408022	scRNA-seq
Pericytes	OM1	Old	Female	1027	0.177559	scRNA-seq
SMC	OM1	Old	Female	575	0.0994122	scRNA-seq
VenEC	OM1	Old	Female	585	0.101141	scRNA-seq
ArtEC	OM2	Old	Female	128	0.0296434	scRNA-seq
CapEC	OM2	Old	Female	1590	0.368226	scRNA-seq
CD44+ MC	OM2	Old	Female	44	0.0101899	scRNA-seq
IL6+ VenEC	OM2	Old	Female	461	0.106762	scRNA-seq
Pericytes	OM2	Old	Female	634	0.146827	scRNA-seq
SMC	OM2	Old	Female	984	0.227883	scRNA-seq
VenEC	OM2	Old	Female	477	0.110468	scRNA-seq
ArtEC	OM3	Old	Male	110	0.0187745	scRNA-seq
CapEC	OM3	Old	Male	2183	0.372589	scRNA-seq
CD44+ MC	OM3	Old	Male	107	0.0182625	scRNA-seq
IL6+ VenEC	OM3	Old	Male	348	0.0593958	scRNA-seq
Pericytes	OM3	Old	Male	708	0.12084	scRNA-seq
SMC	OM3	Old	Male	1617	0.275986	scRNA-seq
VenEC	OM3	Old	Male	786	0.134153	scRNA-seq
ArtEC	OM4	Old	Male	26	0.0173218	scRNA-seq
CapEC	OM4	Old	Male	859	0.572285	scRNA-seq
CD44+ MC	OM4	Old	Male	9	0.005996	scRNA-seq
IL6+ VenEC	OM4	Old	Male	45	0.02998	scRNA-seq
Pericytes	OM4	Old	Male	378	0.251832	scRNA-seq
SMC	OM4	Old	Male	134	0.0892738	scRNA-seq
VenEC	OM4	Old	Male	50	0.0333111	scRNA-seq
CapEC	YM1	Adult	Male	11	0.261905	scRNA-seq
Pericytes	YM1	Adult	Male	31	0.738095	scRNA-seq
CapEC	YM4	Adult	Male	32	0.820513	scRNA-seq
IL6+ VenEC	YM4	Adult	Male	4	0.102564	scRNA-seq
VenEC	YM4	Adult	Male	3	0.0769231	scRNA-seq
ArtEC	YM5	Adult	Female	33	0.0179348	scRNA-seq
CapEC	YM5	Adult	Female	923	0.50163	scRNA-seq
CD44+ MC	YM5	Adult	Female	18	0.00978261	scRNA-seq
IL6+ VenEC	YM5	Adult	Female	65	0.0353261	scRNA-seq
Pericytes	YM5	Adult	Female	553	0.300543	scRNA-seq
SMC	YM5	Adult	Female	161	0.0875	scRNA-seq
VenEC	YM5	Adult	Female	87	0.0472826	scRNA-seq
ArtEC	OM1	Old	Female	199	0.324104	snATAC-seq
ArtEC	OM1	Old	Female	41	0.0667752	snATAC-seq
ArtEC	OM1	Old	Male	156	0.254072	snATAC-seq
ArtEC	OM1	Old	Male	25	0.0407166	snATAC-seq
ArtEC	OM1	Old	Female	6	0.00977199	snATAC-seq
ArtEC	OM1	Old	Male	70	0.114007	snATAC-seq
ArtEC	OM1	Old	Female	2	0.00325733	snATAC-seq
ArtEC	OM1	Old	Female	40	0.0651466	snATAC-seq
ArtEC	OM1	Old	Male	11	0.0179153	snATAC-seq
ArtEC	OM1	Adult	Female	10	0.0162866	snATAC-seq
ArtEC	OM1	Old	Male	19	0.0309446	snATAC-seq
ArtEC	OM1	Adult	Male	13	0.0211726	snATAC-seq
ArtEC	OM1	Adult	Female	15	0.02443	snATAC-seq
ArtEC	OM1	Adult	Male	7	0.0114007	snATAC-seq
CapEC	OM1	Old	Female	495	0.132708	snATAC-seq
CapEC	OM1	Old	Female	125	0.0335121	snATAC-seq
CapEC	OM1	Old	Male	502	0.134584	snATAC-seq
CapEC	OM1	Old	Male	32	0.00857909	snATAC-seq
CapEC	OM1	Old	Female	19	0.00509383	snATAC-seq
CapEC	OM1	Old	Male	10	0.00268097	snATAC-seq
CapEC	OM1	Old	Female	412	0.110456	snATAC-seq
CapEC	OM1	Old	Male	3	0.00080429	snATAC-seq
CapEC	OM1	Old	Female	151	0.0404826	snATAC-seq
CapEC	OM1	Old	Male	276	0.0739946	snATAC-seq
CapEC	OM1	Adult	Female	31	0.00831099	snATAC-seq
CapEC	OM1	Old	Male	270	0.0723861	snATAC-seq
CapEC	OM1	Adult	Male	554	0.148525	snATAC-seq
CapEC	OM1	Adult	Female	276	0.0739946	snATAC-seq
CapEC	OM1	Adult	Male	574	0.153887	snATAC-seq
CD44+ MC	OM1	Old	Female	106	0.198874	snATAC-seq
CD44+ MC	OM1	Old	Female	45	0.0844278	snATAC-seq
CD44+ MC	OM1	Old	Male	107	0.20075	snATAC-seq
CD44+ MC	OM1	Old	Male	26	0.0487805	snATAC-seq
CD44+ MC	OM1	Old	Female	3	0.00562852	snATAC-seq
CD44+ MC	OM1	Old	Male	7	0.0131332	snATAC-seq
CD44+ MC	OM1	Old	Female	96	0.180113	snATAC-seq
CD44+ MC	OM1	Old	Male	1	0.00187617	snATAC-seq
CD44+ MC	OM1	Old	Female	8	0.0150094	snATAC-seq
CD44+ MC	OM1	Old	Male	13	0.0243902	snATAC-seq
CD44+ MC	OM1	Old	Male	2	0.00375235	snATAC-seq
CD44+ MC	OM1	Adult	Male	19	0.0356473	snATAC-seq
CD44+ MC	OM1	Adult	Female	28	0.0525328	snATAC-seq
CD44+ MC	OM1	Adult	Male	30	0.0562852	snATAC-seq
CD44+ MC	OM1	Adult	Male	42	0.0787992	snATAC-seq
IL6+ VenEC	OM1	Old	Female	12	0.013289	snATAC-seq
IL6+ VenEC	OM1	Old	Female	63	0.0697674	snATAC-seq
IL6+ VenEC	OM1	Old	Male	209	0.231451	snATAC-seq
IL6+ VenEC	OM1	Old	Male	18	0.0199336	snATAC-seq
IL6+ VenEC	OM1	Old	Female	22	0.0243632	snATAC-seq
IL6+ VenEC	OM1	Old	Male	146	0.161683	snATAC-seq
IL6+ VenEC	OM1	Old	Female	34	0.0376523	snATAC-seq
IL6+ VenEC	OM1	Old	Male	3	0.00332226	snATAC-seq
IL6+ VenEC	OM1	Old	Female	91	0.100775	snATAC-seq
IL6+ VenEC	OM1	Old	Male	102	0.112957	snATAC-seq
IL6+ VenEC	OM1	Adult	Female	14	0.0155039	snATAC-seq
IL6+ VenEC	OM1	Old	Male	79	0.0874862	snATAC-seq
IL6+ VenEC	OM1	Adult	Male	37	0.0409745	snATAC-seq
IL6+ VenEC	OM1	Adult	Male	28	0.0310078	snATAC-seq
IL6+ VenEC	OM1	Adult	Male	45	0.0498339	snATAC-seq
Pericytes	OM1	Old	Female	176	0.0984891	snATAC-seq
Pericytes	OM1	Old	Female	78	0.0436486	snATAC-seq
Pericytes	OM1	Old	Male	166	0.0928931	snATAC-seq
Pericytes	OM1	Old	Male	31	0.0173475	snATAC-seq
Pericytes	OM1	Old	Female	17	0.00951315	snATAC-seq
Pericytes	OM1	Old	Male	3	0.00167879	snATAC-seq
Pericytes	OM1	Old	Female	330	0.184667	snATAC-seq
Pericytes	OM1	Old	Male	4	0.00223839	snATAC-seq
Pericytes	OM1	Old	Female	1	0.000559597	snATAC-seq
Pericytes	OM1	Old	Male	21	0.0117515	snATAC-seq
Pericytes	OM1	Adult	Female	102	0.0570789	snATAC-seq
Pericytes	OM1	Old	Male	4	0.00223839	snATAC-seq
Pericytes	OM1	Adult	Male	78	0.0436486	snATAC-seq
Pericytes	OM1	Adult	Female	278	0.155568	snATAC-seq
Pericytes	OM1	Adult	Male	128	0.0716284	snATAC-seq
Pericytes	OM1	Adult	Male	370	0.207051	snATAC-seq
SMC	OM1	Old	Female	51	0.0817308	snATAC-seq
SMC	OM1	Old	Female	37	0.0592949	snATAC-seq
SMC	OM1	Old	Male	284	0.455128	snATAC-seq
SMC	OM1	Old	Male	14	0.0224359	snATAC-seq
SMC	OM1	Old	Female	4	0.00641026	snATAC-seq
SMC	OM1	Old	Male	11	0.0176282	snATAC-seq
SMC	OM1	Old	Female	67	0.107372	snATAC-seq
SMC	OM1	Old	Male	3	0.00480769	snATAC-seq
SMC	OM1	Old	Female	2	0.00320513	snATAC-seq
SMC	OM1	Old	Male	14	0.0224359	snATAC-seq
SMC	OM1	Adult	Female	31	0.0496795	snATAC-seq
SMC	OM1	Old	Male	3	0.00480769	snATAC-seq
SMC	OM1	Adult	Male	20	0.0320513	snATAC-seq
SMC	OM1	Adult	Female	24	0.0384615	snATAC-seq
SMC	OM1	Adult	Male	48	0.0769231	snATAC-seq
SMC	OM1	Adult	Male	11	0.0176282	snATAC-seq
VenEC	OM1	Old	Female	490	0.787781	snATAC-seq
VenEC	OM1	Old	Female	25	0.0401929	snATAC-seq
VenEC	OM1	Old	Male	9	0.0144695	snATAC-seq
VenEC	OM1	Old	Male	55	0.0884244	snATAC-seq
VenEC	OM1	Old	Female	3	0.00482315	snATAC-seq
VenEC	OM1	Old	Male	37	0.0594855	snATAC-seq
VenEC	OM1	Old	Female	1	0.00160772	snATAC-seq
VenEC	OM1	Adult	Male	2	0.00321543	snATAC-seq
CapEC	OM1	Old	Female	7	0.175	snRNA-seq
CD44+ MC	OM1	Old	Female	1	0.025	snRNA-seq
Pericytes	OM1	Old	Female	32	0.8	snRNA-seq
ArtEC	OM2	Old	Female	39	0.216667	snRNA-seq
CapEC	OM2	Old	Female	47	0.261111	snRNA-seq
CD44+ MC	OM2	Old	Female	18	0.1	snRNA-seq
IL6+ VenEC	OM2	Old	Female	32	0.177778	snRNA-seq
Pericytes	OM2	Old	Female	26	0.144444	snRNA-seq
SMC	OM2	Old	Female	6	0.0333333	snRNA-seq
VenEC	OM2	Old	Female	12	0.0666667	snRNA-seq
ArtEC	OM3	Old	Male	10	0.0943396	snRNA-seq
CapEC	OM3	Old	Male	24	0.226415	snRNA-seq
CD44+ MC	OM3	Old	Male	7	0.0660377	snRNA-seq
IL6+ VenEC	OM3	Old	Male	7	0.0660377	snRNA-seq
Pericytes	OM3	Old	Male	54	0.509434	snRNA-seq
SMC	OM3	Old	Male	2	0.0188679	snRNA-seq
VenEC	OM3	Old	Male	2	0.0188679	snRNA-seq
CD44+ MC	OM4	Old	Male	1	0.0714286	snRNA-seq
IL6+ VenEC	OM4	Old	Male	1	0.0714286	snRNA-seq
Pericytes	OM4	Old	Male	6	0.428571	snRNA-seq
SMC	OM4	Old	Male	6	0.428571	snRNA-seq
ArtEC	OM5	Old	Male	53	0.0992509	snRNA-seq
CapEC	OM5	Old	Male	114	0.213483	snRNA-seq
CD44+ MC	OM5	Old	Male	26	0.0486891	snRNA-seq
IL6+ VenEC	OM5	Old	Male	31	0.0580524	snRNA-seq
Pericytes	OM5	Old	Male	170	0.318352	snRNA-seq
SMC	OM5	Old	Male	58	0.108614	snRNA-seq
VenEC	OM5	Old	Male	82	0.153558	snRNA-seq
ArtEC	OM6	Old	Female	21	0.0531646	snRNA-seq
CapEC	OM6	Old	Female	168	0.425316	snRNA-seq
CD44+ MC	OM6	Old	Female	2	0.00506329	snRNA-seq
IL6+ VenEC	OM6	Old	Female	10	0.0253165	snRNA-seq
Pericytes	OM6	Old	Female	138	0.349367	snRNA-seq
SMC	OM6	Old	Female	28	0.0708861	snRNA-seq
VenEC	OM6	Old	Female	28	0.0708861	snRNA-seq
ArtEC	OM7	Old	Male	130	0.261044	snRNA-seq
CapEC	OM7	Old	Male	47	0.0943775	snRNA-seq
CD44+ MC	OM7	Old	Male	13	0.0261044	snRNA-seq
IL6+ VenEC	OM7	Old	Male	20	0.0401606	snRNA-seq
Pericytes	OM7	Old	Male	36	0.0722892	snRNA-seq
SMC	OM7	Old	Male	152	0.305221	snRNA-seq
VenEC	OM7	Old	Male	100	0.200803	snRNA-seq
ArtEC	OM8	Old	Female	46	0.278788	snRNA-seq
CapEC	OM8	Old	Female	34	0.206061	snRNA-seq
CD44+ MC	OM8	Old	Female	1	0.00606061	snRNA-seq
IL6+ VenEC	OM8	Old	Female	6	0.0363636	snRNA-seq
Pericytes	OM8	Old	Female	25	0.151515	snRNA-seq
SMC	OM8	Old	Female	23	0.139394	snRNA-seq
VenEC	OM8	Old	Female	30	0.181818	snRNA-seq
ArtEC	OM9	Old	Female	123	0.0644316	snRNA-seq
CapEC	OM9	Old	Female	501	0.262441	snRNA-seq
CD44+ MC	OM9	Old	Female	67	0.0350969	snRNA-seq
IL6+ VenEC	OM9	Old	Female	83	0.0434783	snRNA-seq
Pericytes	OM9	Old	Female	685	0.358827	snRNA-seq
SMC	OM9	Old	Female	177	0.0927187	snRNA-seq
VenEC	OM9	Old	Female	273	0.143007	snRNA-seq
ArtEC	P13	Adult	Male	13	0.118182	snRNA-seq
CapEC	P13	Adult	Male	37	0.336364	snRNA-seq
CD44+ MC	P13	Adult	Male	1	0.00909091	snRNA-seq
IL6+ VenEC	P13	Adult	Male	2	0.0181818	snRNA-seq
Pericytes	P13	Adult	Male	28	0.254545	snRNA-seq
SMC	P13	Adult	Male	7	0.0636364	snRNA-seq
VenEC	P13	Adult	Male	22	0.2	snRNA-seq
CapEC	P17	Old	Male	18	0.310345	snRNA-seq
CD44+ MC	P17	Old	Male	3	0.0517241	snRNA-seq
IL6+ VenEC	P17	Old	Male	10	0.172414	snRNA-seq
Pericytes	P17	Old	Male	5	0.0862069	snRNA-seq
SMC	P17	Old	Male	3	0.0517241	snRNA-seq
VenEC	P17	Old	Male	19	0.327586	snRNA-seq
ArtEC	P21	Old	Female	34	0.0548387	snRNA-seq
CapEC	P21	Old	Female	328	0.529032	snRNA-seq
CD44+ MC	P21	Old	Female	10	0.016129	snRNA-seq
IL6+ VenEC	P21	Old	Female	33	0.0532258	snRNA-seq
Pericytes	P21	Old	Female	98	0.158065	snRNA-seq
SMC	P21	Old	Female	27	0.0435484	snRNA-seq
VenEC	P21	Old	Female	90	0.145161	snRNA-seq
ArtEC	P23	Old	Male	31	0.0771144	snRNA-seq
CapEC	P23	Old	Male	219	0.544776	snRNA-seq
CD44+ MC	P23	Old	Male	6	0.0149254	snRNA-seq
IL6+ VenEC	P23	Old	Male	16	0.039801	snRNA-seq
Pericytes	P23	Old	Male	75	0.186567	snRNA-seq
SMC	P23	Old	Male	16	0.039801	snRNA-seq
VenEC	P23	Old	Male	39	0.0970149	snRNA-seq
ArtEC	P26	Adult	Female	23	0.112195	snRNA-seq
CapEC	P26	Adult	Female	119	0.580488	snRNA-seq
IL6+ VenEC	P26	Adult	Female	15	0.0731707	snRNA-seq
Pericytes	P26	Adult	Female	21	0.102439	snRNA-seq
SMC	P26	Adult	Female	14	0.0682927	snRNA-seq
VenEC	P26	Adult	Female	13	0.0634146	snRNA-seq
ArtEC	P27	Old	Female	1	0.0121951	snRNA-seq
CapEC	P27	Old	Female	47	0.573171	snRNA-seq
CD44+ MC	P27	Old	Female	2	0.0243902	snRNA-seq
IL6+ VenEC	P27	Old	Female	3	0.0365854	snRNA-seq
Pericytes	P27	Old	Female	19	0.231707	snRNA-seq
SMC	P27	Old	Female	3	0.0365854	snRNA-seq
VenEC	P27	Old	Female	7	0.0853659	snRNA-seq
ArtEC	P29	Old	Male	55	0.127315	snRNA-seq
CapEC	P29	Old	Male	123	0.284722	snRNA-seq
CD44+ MC	P29	Old	Male	4	0.00925926	snRNA-seq
IL6+ VenEC	P29	Old	Male	29	0.0671296	snRNA-seq
Pericytes	P29	Old	Male	52	0.12037	snRNA-seq
SMC	P29	Old	Male	46	0.106481	snRNA-seq
VenEC	P29	Old	Male	123	0.284722	snRNA-seq
ArtEC	P3	Old	Female	51	0.051882	snRNA-seq
CapEC	P3	Old	Female	649	0.660224	snRNA-seq
CD44+ MC	P3	Old	Female	5	0.00508647	snRNA-seq
IL6+ VenEC	P3	Old	Female	24	0.0244151	snRNA-seq
Pericytes	P3	Old	Female	178	0.181078	snRNA-seq
SMC	P3	Old	Female	23	0.0233978	snRNA-seq
VenEC	P3	Old	Female	53	0.0539166	snRNA-seq
ArtEC	P5	Adult	Male	7	0.0376344	snRNA-seq
CapEC	P5	Adult	Male	106	0.569892	snRNA-seq
CD44+ MC	P5	Adult	Male	7	0.0376344	snRNA-seq
IL6+ VenEC	P5	Adult	Male	5	0.0268817	snRNA-seq
Pericytes	P5	Adult	Male	32	0.172043	snRNA-seq
SMC	P5	Adult	Male	8	0.0430108	snRNA-seq
VenEC	P5	Adult	Male	21	0.112903	snRNA-seq
ArtEC	YM1	Adult	Male	51	0.052094	snRNA-seq
CapEC	YM1	Adult	Male	305	0.311542	snRNA-seq
CD44+ MC	YM1	Adult	Male	54	0.0551583	snRNA-seq
IL6+ VenEC	YM1	Adult	Male	20	0.020429	snRNA-seq
Pericytes	YM1	Adult	Male	369	0.376915	snRNA-seq
SMC	YM1	Adult	Male	109	0.111338	snRNA-seq
VenEC	YM1	Adult	Male	71	0.072523	snRNA-seq
ArtEC	YM2	Adult	Female	10	0.185185	snRNA-seq
CapEC	YM2	Adult	Female	6	0.111111	snRNA-seq
CD44+ MC	YM2	Adult	Female	7	0.12963	snRNA-seq
Pericytes	YM2	Adult	Female	14	0.259259	snRNA-seq
SMC	YM2	Adult	Female	12	0.222222	snRNA-seq
VenEC	YM2	Adult	Female	5	0.0925926	snRNA-seq
ArtEC	YM3	Adult	Male	46	0.0754098	snRNA-seq
CapEC	YM3	Adult	Male	198	0.32459	snRNA-seq
CD44+ MC	YM3	Adult	Male	54	0.0885246	snRNA-seq
IL6+ VenEC	YM3	Adult	Male	26	0.042623	snRNA-seq
Pericytes	YM3	Adult	Male	172	0.281967	snRNA-seq
SMC	YM3	Adult	Male	80	0.131148	snRNA-seq
VenEC	YM3	Adult	Male	34	0.0557377	snRNA-seq
ArtEC	YM4	Adult	Male	5	0.0232558	snRNA-seq
CapEC	YM4	Adult	Male	107	0.497674	snRNA-seq
CD44+ MC	YM4	Adult	Male	6	0.027907	snRNA-seq
IL6+ VenEC	YM4	Adult	Male	10	0.0465116	snRNA-seq
Pericytes	YM4	Adult	Male	66	0.306977	snRNA-seq
SMC	YM4	Adult	Male	7	0.0325581	snRNA-seq
VenEC	YM4	Adult	Male	14	0.0651163	snRNA-seq

## Sheet: Supplementary Table 9f
Supplementary Table 9. Cell proportions in each individuals across single-cell modalities.
Supplementary Table 9f. Cell proportions related to Ext. Data Figure 9j.
Cell type	Sample	Group	Sex	Count	Percent	Technique
CCL20+ TC	OM1	Old	Female	39	0.0115248	scRNA-seq
CD14+ Mono	OM1	Old	Female	368	0.108747	scRNA-seq
CD16+ Mono	OM1	Old	Female	142	0.0419622	scRNA-seq
CD4+ naive TC	OM1	Old	Female	356	0.105201	scRNA-seq
CD4+ effector TC	OM1	Old	Female	26	0.00768322	scRNA-seq
CD8+ naive TC	OM1	Old	Female	116	0.034279	scRNA-seq
CD8+ effector TC	OM1	Old	Female	280	0.0827423	scRNA-seq
DC	OM1	Old	Female	32	0.00945626	scRNA-seq
LAM MΦ	OM1	Old	Female	477	0.140957	scRNA-seq
LYVE1+ M2	OM1	Old	Female	794	0.234634	scRNA-seq
Mast cell	OM1	Old	Female	174	0.0514184	scRNA-seq
Mem BC	OM1	Old	Female	72	0.0212766	scRNA-seq
Naive BC	OM1	Old	Female	24	0.0070922	scRNA-seq
NK cell	OM1	Old	Female	328	0.0969267	scRNA-seq
NKT cell	OM1	Old	Female	115	0.0339835	scRNA-seq
reg TC	OM1	Old	Female	41	0.0121158	scRNA-seq
CCL20+ TC	OM2	Old	Female	3	0.00265957	scRNA-seq
CD14+ Mono	OM2	Old	Female	34	0.0301418	scRNA-seq
CD16+ Mono	OM2	Old	Female	77	0.0682624	scRNA-seq
CD4+ naive TC	OM2	Old	Female	59	0.052305	scRNA-seq
CD4+ effector TC	OM2	Old	Female	7	0.00620567	scRNA-seq
CD8+ naive TC	OM2	Old	Female	15	0.0132979	scRNA-seq
CD8+ effector TC	OM2	Old	Female	94	0.0833333	scRNA-seq
DC	OM2	Old	Female	37	0.0328014	scRNA-seq
LAM MΦ	OM2	Old	Female	115	0.10195	scRNA-seq
LYVE1+ M2	OM2	Old	Female	433	0.383865	scRNA-seq
Mast cell	OM2	Old	Female	88	0.0780142	scRNA-seq
Mem BC	OM2	Old	Female	9	0.00797872	scRNA-seq
Naive BC	OM2	Old	Female	2	0.00177305	scRNA-seq
NK cell	OM2	Old	Female	88	0.0780142	scRNA-seq
NKT cell	OM2	Old	Female	56	0.0496454	scRNA-seq
reg TC	OM2	Old	Female	11	0.00975177	scRNA-seq
CCL20+ TC	OM3	Old	Male	12	0.0111317	scRNA-seq
CD14+ Mono	OM3	Old	Male	13	0.0120594	scRNA-seq
CD16+ Mono	OM3	Old	Male	20	0.0185529	scRNA-seq
CD4+ naive TC	OM3	Old	Male	99	0.0918367	scRNA-seq
CD4+ effector TC	OM3	Old	Male	21	0.0194805	scRNA-seq
CD8+ naive TC	OM3	Old	Male	35	0.0324675	scRNA-seq
CD8+ effector TC	OM3	Old	Male	164	0.152134	scRNA-seq
DC	OM3	Old	Male	25	0.0231911	scRNA-seq
LAM MΦ	OM3	Old	Male	69	0.0640074	scRNA-seq
LYVE1+ M2	OM3	Old	Male	101	0.093692	scRNA-seq
Mast cell	OM3	Old	Male	295	0.273655	scRNA-seq
Mem BC	OM3	Old	Male	7	0.00649351	scRNA-seq
Naive BC	OM3	Old	Male	1	0.000927644	scRNA-seq
NK cell	OM3	Old	Male	127	0.117811	scRNA-seq
NKT cell	OM3	Old	Male	79	0.0732839	scRNA-seq
reg TC	OM3	Old	Male	10	0.00927644	scRNA-seq
CD16+ Mono	OM4	Old	Male	2	0.0322581	scRNA-seq
CD4+ naive TC	OM4	Old	Male	5	0.0806452	scRNA-seq
CD4+ effector TC	OM4	Old	Male	2	0.0322581	scRNA-seq
CD8+ effector TC	OM4	Old	Male	14	0.225806	scRNA-seq
DC	OM4	Old	Male	2	0.0322581	scRNA-seq
LAM MΦ	OM4	Old	Male	5	0.0806452	scRNA-seq
LYVE1+ M2	OM4	Old	Male	2	0.0322581	scRNA-seq
Mast cell	OM4	Old	Male	5	0.0806452	scRNA-seq
NK cell	OM4	Old	Male	16	0.258065	scRNA-seq
NKT cell	OM4	Old	Male	9	0.145161	scRNA-seq
CD16+ Mono	YM1	Adult	Male	2	0.111111	scRNA-seq
CD4+ naive TC	YM1	Adult	Male	4	0.222222	scRNA-seq
CD8+ effector TC	YM1	Adult	Male	2	0.111111	scRNA-seq
DC	YM1	Adult	Male	1	0.0555556	scRNA-seq
LAM MΦ	YM1	Adult	Male	1	0.0555556	scRNA-seq
LYVE1+ M2	YM1	Adult	Male	4	0.222222	scRNA-seq
NK cell	YM1	Adult	Male	3	0.166667	scRNA-seq
NKT cell	YM1	Adult	Male	1	0.0555556	scRNA-seq
CCL20+ TC	YM4	Adult	Male	109	0.0485091	scRNA-seq
CD14+ Mono	YM4	Adult	Male	46	0.0204717	scRNA-seq
CD16+ Mono	YM4	Adult	Male	16	0.00712061	scRNA-seq
CD4+ naive TC	YM4	Adult	Male	101	0.0449488	scRNA-seq
CD4+ effector TC	YM4	Adult	Male	50	0.0222519	scRNA-seq
CD8+ naive TC	YM4	Adult	Male	419	0.186471	scRNA-seq
CD8+ effector TC	YM4	Adult	Male	509	0.226524	scRNA-seq
DC	YM4	Adult	Male	27	0.012016	scRNA-seq
LAM MΦ	YM4	Adult	Male	38	0.0169114	scRNA-seq
LYVE1+ M2	YM4	Adult	Male	25	0.0111259	scRNA-seq
Mast cell	YM4	Adult	Male	17	0.00756564	scRNA-seq
Mem BC	YM4	Adult	Male	74	0.0329328	scRNA-seq
Naive BC	YM4	Adult	Male	64	0.0284824	scRNA-seq
NK cell	YM4	Adult	Male	616	0.274143	scRNA-seq
NKT cell	YM4	Adult	Male	104	0.0462839	scRNA-seq
reg TC	YM4	Adult	Male	32	0.0142412	scRNA-seq
CCL20+ TC	YM5	Adult	Female	4	0.0104439	scRNA-seq
CD14+ Mono	YM5	Adult	Female	69	0.180157	scRNA-seq
CD16+ Mono	YM5	Adult	Female	119	0.310705	scRNA-seq
CD4+ naive TC	YM5	Adult	Female	8	0.0208877	scRNA-seq
CD4+ effector TC	YM5	Adult	Female	13	0.0339426	scRNA-seq
CD8+ naive TC	YM5	Adult	Female	25	0.0652742	scRNA-seq
CD8+ effector TC	YM5	Adult	Female	34	0.0887728	scRNA-seq
DC	YM5	Adult	Female	4	0.0104439	scRNA-seq
LAM MΦ	YM5	Adult	Female	13	0.0339426	scRNA-seq
LYVE1+ M2	YM5	Adult	Female	42	0.109661	scRNA-seq
Mast cell	YM5	Adult	Female	2	0.00522193	scRNA-seq
Mem BC	YM5	Adult	Female	3	0.0078329	scRNA-seq
Naive BC	YM5	Adult	Female	4	0.0104439	scRNA-seq
NK cell	YM5	Adult	Female	33	0.0861619	scRNA-seq
NKT cell	YM5	Adult	Female	8	0.0208877	scRNA-seq
reg TC	YM5	Adult	Female	2	0.00522193	scRNA-seq
CCL20+ TC	OM1	Old	Female	8	0.0028954	snATAC-seq
CD14+ Mono	OM1	Old	Female	35	0.0126674	snATAC-seq
CD16+ Mono	OM1	Old	Female	1	0.000361925	snATAC-seq
CD4+ naive TC	OM1	Old	Female	463	0.167571	snATAC-seq
CD4+ effector TC	OM1	Old	Female	79	0.0285921	snATAC-seq
CD8+ naive TC	OM1	Old	Female	2	0.000723851	snATAC-seq
CD8+ effector TC	OM1	Old	Female	40	0.014477	snATAC-seq
LAM MΦ	OM1	Old	Female	830	0.300398	snATAC-seq
LYVE1+ M2	OM1	Old	Female	517	0.187115	snATAC-seq
Mast cell	OM1	Old	Female	117	0.0423453	snATAC-seq
Mem BC	OM1	Old	Female	114	0.0412595	snATAC-seq
Naive BC	OM1	Old	Female	175	0.063337	snATAC-seq
NK cell	OM1	Old	Female	374	0.13536	snATAC-seq
NKT cell	OM1	Old	Female	7	0.00253348	snATAC-seq
reg TC	OM1	Old	Female	1	0.000361925	snATAC-seq
CD14+ Mono	OM2	Old	Female	3	0.0147783	snATAC-seq
CD4+ naive TC	OM2	Old	Female	9	0.044335	snATAC-seq
CD4+ effector TC	OM2	Old	Female	5	0.0246305	snATAC-seq
CD8+ naive TC	OM2	Old	Female	1	0.00492611	snATAC-seq
CD8+ effector TC	OM2	Old	Female	4	0.0197044	snATAC-seq
LAM MΦ	OM2	Old	Female	17	0.0837438	snATAC-seq
LYVE1+ M2	OM2	Old	Female	131	0.64532	snATAC-seq
Mast cell	OM2	Old	Female	12	0.0591133	snATAC-seq
Mem BC	OM2	Old	Female	7	0.0344828	snATAC-seq
Naive BC	OM2	Old	Female	3	0.0147783	snATAC-seq
NK cell	OM2	Old	Female	11	0.0541872	snATAC-seq
CD14+ Mono	OM3	Old	Male	4	0.00767754	snATAC-seq
CD4+ naive TC	OM3	Old	Male	8	0.0153551	snATAC-seq
CD4+ effector TC	OM3	Old	Male	45	0.0863724	snATAC-seq
CD8+ effector TC	OM3	Old	Male	14	0.0268714	snATAC-seq
DC	OM3	Old	Male	4	0.00767754	snATAC-seq
LAM MΦ	OM3	Old	Male	1	0.00191939	snATAC-seq
LYVE1+ M2	OM3	Old	Male	385	0.738964	snATAC-seq
Mast cell	OM3	Old	Male	33	0.0633397	snATAC-seq
Mem BC	OM3	Old	Male	8	0.0153551	snATAC-seq
Naive BC	OM3	Old	Male	5	0.00959693	snATAC-seq
NK cell	OM3	Old	Male	12	0.0230326	snATAC-seq
NKT cell	OM3	Old	Male	2	0.00383877	snATAC-seq
CCL20+ TC	OM5	Old	Male	4	0.00852878	snATAC-seq
CD14+ Mono	OM5	Old	Male	8	0.0170576	snATAC-seq
CD16+ Mono	OM5	Old	Male	5	0.010661	snATAC-seq
CD4+ naive TC	OM5	Old	Male	1	0.0021322	snATAC-seq
CD4+ effector TC	OM5	Old	Male	12	0.0255864	snATAC-seq
CD8+ effector TC	OM5	Old	Male	3	0.00639659	snATAC-seq
DC	OM5	Old	Male	1	0.0021322	snATAC-seq
LAM MΦ	OM5	Old	Male	127	0.270789	snATAC-seq
LYVE1+ M2	OM5	Old	Male	268	0.571429	snATAC-seq
Mast cell	OM5	Old	Male	25	0.0533049	snATAC-seq
Mem BC	OM5	Old	Male	7	0.0149254	snATAC-seq
NK cell	OM5	Old	Male	8	0.0170576	snATAC-seq
CD14+ Mono	OM6	Old	Female	1	0.03125	snATAC-seq
CD16+ Mono	OM6	Old	Female	2	0.0625	snATAC-seq
CD4+ effector TC	OM6	Old	Female	1	0.03125	snATAC-seq
CD8+ effector TC	OM6	Old	Female	3	0.09375	snATAC-seq
LAM MΦ	OM6	Old	Female	11	0.34375	snATAC-seq
LYVE1+ M2	OM6	Old	Female	13	0.40625	snATAC-seq
Mast cell	OM6	Old	Female	1	0.03125	snATAC-seq
CD16+ Mono	OM7	Old	Male	1	0.0416667	snATAC-seq
CD4+ effector TC	OM7	Old	Male	1	0.0416667	snATAC-seq
CD8+ effector TC	OM7	Old	Male	1	0.0416667	snATAC-seq
LYVE1+ M2	OM7	Old	Male	18	0.75	snATAC-seq
Mast cell	OM7	Old	Male	2	0.0833333	snATAC-seq
Mem BC	OM7	Old	Male	1	0.0416667	snATAC-seq
CD14+ Mono	OM9	Old	Female	31	0.0244287	snATAC-seq
CD16+ Mono	OM9	Old	Female	8	0.00630418	snATAC-seq
CD4+ naive TC	OM9	Old	Female	9	0.0070922	snATAC-seq
CD4+ effector TC	OM9	Old	Female	29	0.0228526	snATAC-seq
CD8+ effector TC	OM9	Old	Female	115	0.0906225	snATAC-seq
DC	OM9	Old	Female	6	0.00472813	snATAC-seq
LAM MΦ	OM9	Old	Female	29	0.0228526	snATAC-seq
LYVE1+ M2	OM9	Old	Female	780	0.614657	snATAC-seq
Mast cell	OM9	Old	Female	38	0.0299448	snATAC-seq
Mem BC	OM9	Old	Female	20	0.0157604	snATAC-seq
Naive BC	OM9	Old	Female	1	0.000788022	snATAC-seq
NK cell	OM9	Old	Female	188	0.148148	snATAC-seq
NKT cell	OM9	Old	Female	15	0.0118203	snATAC-seq
CD4+ naive TC	P21	Old	Female	1	0.0769231	snATAC-seq
CD8+ effector TC	P21	Old	Female	1	0.0769231	snATAC-seq
LYVE1+ M2	P21	Old	Female	11	0.846154	snATAC-seq
CD14+ Mono	P23	Old	Male	2	0.0136054	snATAC-seq
CD4+ naive TC	P23	Old	Male	2	0.0136054	snATAC-seq
CD4+ effector TC	P23	Old	Male	4	0.0272109	snATAC-seq
CD8+ naive TC	P23	Old	Male	2	0.0136054	snATAC-seq
CD8+ effector TC	P23	Old	Male	4	0.0272109	snATAC-seq
DC	P23	Old	Male	1	0.00680272	snATAC-seq
LAM MΦ	P23	Old	Male	1	0.00680272	snATAC-seq
LYVE1+ M2	P23	Old	Male	115	0.782313	snATAC-seq
Mast cell	P23	Old	Male	1	0.00680272	snATAC-seq
Mem BC	P23	Old	Male	1	0.00680272	snATAC-seq
NK cell	P23	Old	Male	11	0.0748299	snATAC-seq
NKT cell	P23	Old	Male	2	0.0136054	snATAC-seq
reg TC	P23	Old	Male	1	0.00680272	snATAC-seq
CD4+ naive TC	P29	Old	Male	1	0.04	snATAC-seq
CD4+ effector TC	P29	Old	Male	3	0.12	snATAC-seq
CD8+ effector TC	P29	Old	Male	1	0.04	snATAC-seq
LYVE1+ M2	P29	Old	Male	18	0.72	snATAC-seq
Mem BC	P29	Old	Male	1	0.04	snATAC-seq
NK cell	P29	Old	Male	1	0.04	snATAC-seq
CD4+ naive TC	P5	Adult	Male	10	0.0840336	snATAC-seq
CD4+ effector TC	P5	Adult	Male	6	0.0504202	snATAC-seq
CD8+ effector TC	P5	Adult	Male	4	0.0336134	snATAC-seq
DC	P5	Adult	Male	2	0.0168067	snATAC-seq
LYVE1+ M2	P5	Adult	Male	89	0.747899	snATAC-seq
Mast cell	P5	Adult	Male	2	0.0168067	snATAC-seq
Mem BC	P5	Adult	Male	2	0.0168067	snATAC-seq
NKT cell	P5	Adult	Male	3	0.0252101	snATAC-seq
reg TC	P5	Adult	Male	1	0.00840336	snATAC-seq
CD14+ Mono	YM2	Adult	Female	1	0.00675676	snATAC-seq
CD16+ Mono	YM2	Adult	Female	1	0.00675676	snATAC-seq
CD4+ naive TC	YM2	Adult	Female	8	0.0540541	snATAC-seq
CD4+ effector TC	YM2	Adult	Female	12	0.0810811	snATAC-seq
CD8+ effector TC	YM2	Adult	Female	8	0.0540541	snATAC-seq
DC	YM2	Adult	Female	2	0.0135135	snATAC-seq
LAM MΦ	YM2	Adult	Female	1	0.00675676	snATAC-seq
LYVE1+ M2	YM2	Adult	Female	93	0.628378	snATAC-seq
Mast cell	YM2	Adult	Female	17	0.114865	snATAC-seq
Mem BC	YM2	Adult	Female	2	0.0135135	snATAC-seq
NK cell	YM2	Adult	Female	3	0.0202703	snATAC-seq
CD16+ Mono	YM3	Adult	Male	1	0.00740741	snATAC-seq
CD4+ naive TC	YM3	Adult	Male	6	0.0444444	snATAC-seq
CD4+ effector TC	YM3	Adult	Male	5	0.037037	snATAC-seq
CD8+ effector TC	YM3	Adult	Male	1	0.00740741	snATAC-seq
DC	YM3	Adult	Male	2	0.0148148	snATAC-seq
LYVE1+ M2	YM3	Adult	Male	93	0.688889	snATAC-seq
Mast cell	YM3	Adult	Male	14	0.103704	snATAC-seq
Mem BC	YM3	Adult	Male	9	0.0666667	snATAC-seq
Naive BC	YM3	Adult	Male	3	0.0222222	snATAC-seq
NKT cell	YM3	Adult	Male	1	0.00740741	snATAC-seq
CD14+ Mono	YM4	Adult	Male	2	0.0060241	snATAC-seq
CD4+ naive TC	YM4	Adult	Male	7	0.0210843	snATAC-seq
CD4+ effector TC	YM4	Adult	Male	27	0.0813253	snATAC-seq
CD8+ effector TC	YM4	Adult	Male	12	0.0361446	snATAC-seq
DC	YM4	Adult	Male	27	0.0813253	snATAC-seq
LAM MΦ	YM4	Adult	Male	1	0.00301205	snATAC-seq
LYVE1+ M2	YM4	Adult	Male	242	0.728916	snATAC-seq
Mast cell	YM4	Adult	Male	7	0.0210843	snATAC-seq
NK cell	YM4	Adult	Male	3	0.00903614	snATAC-seq
NKT cell	YM4	Adult	Male	4	0.0120482	snATAC-seq
CD14+ Mono	OM1	Old	Female	1	0.0294118	snRNA-seq
CD16+ Mono	OM1	Old	Female	6	0.176471	snRNA-seq
CD4+ naive TC	OM1	Old	Female	2	0.0588235	snRNA-seq
CD4+ effector TC	OM1	Old	Female	1	0.0294118	snRNA-seq
CD8+ effector TC	OM1	Old	Female	1	0.0294118	snRNA-seq
DC	OM1	Old	Female	1	0.0294118	snRNA-seq
LYVE1+ M2	OM1	Old	Female	21	0.617647	snRNA-seq
NK cell	OM1	Old	Female	1	0.0294118	snRNA-seq
CD16+ Mono	OM2	Old	Female	5	0.0925926	snRNA-seq
CD4+ naive TC	OM2	Old	Female	2	0.037037	snRNA-seq
LAM MΦ	OM2	Old	Female	1	0.0185185	snRNA-seq
LYVE1+ M2	OM2	Old	Female	46	0.851852	snRNA-seq
CD14+ Mono	OM3	Old	Male	1	0.0212766	snRNA-seq
CD16+ Mono	OM3	Old	Male	5	0.106383	snRNA-seq
CD4+ naive TC	OM3	Old	Male	8	0.170213	snRNA-seq
CD8+ naive TC	OM3	Old	Male	1	0.0212766	snRNA-seq
CD8+ effector TC	OM3	Old	Male	3	0.0638298	snRNA-seq
DC	OM3	Old	Male	2	0.0425532	snRNA-seq
LYVE1+ M2	OM3	Old	Male	23	0.489362	snRNA-seq
Naive BC	OM3	Old	Male	1	0.0212766	snRNA-seq
NK cell	OM3	Old	Male	3	0.0638298	snRNA-seq
CD8+ effector TC	OM4	Old	Male	1	0.0769231	snRNA-seq
LYVE1+ M2	OM4	Old	Male	12	0.923077	snRNA-seq
CCL20+ TC	OM5	Old	Male	3	0.0026643	snRNA-seq
CD14+ Mono	OM5	Old	Male	10	0.00888099	snRNA-seq
CD16+ Mono	OM5	Old	Male	49	0.0435169	snRNA-seq
CD4+ naive TC	OM5	Old	Male	99	0.0879218	snRNA-seq
CD4+ effector TC	OM5	Old	Male	9	0.0079929	snRNA-seq
CD8+ naive TC	OM5	Old	Male	26	0.0230906	snRNA-seq
CD8+ effector TC	OM5	Old	Male	54	0.0479574	snRNA-seq
DC	OM5	Old	Male	4	0.0035524	snRNA-seq
LAM MΦ	OM5	Old	Male	74	0.0657194	snRNA-seq
LYVE1+ M2	OM5	Old	Male	688	0.611012	snRNA-seq
Mast cell	OM5	Old	Male	3	0.0026643	snRNA-seq
Mem BC	OM5	Old	Male	10	0.00888099	snRNA-seq
Naive BC	OM5	Old	Male	28	0.0248668	snRNA-seq
NK cell	OM5	Old	Male	58	0.0515098	snRNA-seq
NKT cell	OM5	Old	Male	4	0.0035524	snRNA-seq
reg TC	OM5	Old	Male	7	0.0062167	snRNA-seq
CD14+ Mono	OM6	Old	Female	8	0.0280702	snRNA-seq
CD16+ Mono	OM6	Old	Female	6	0.0210526	snRNA-seq
CD4+ naive TC	OM6	Old	Female	9	0.0315789	snRNA-seq
CD4+ effector TC	OM6	Old	Female	3	0.0105263	snRNA-seq
CD8+ naive TC	OM6	Old	Female	7	0.0245614	snRNA-seq
CD8+ effector TC	OM6	Old	Female	14	0.0491228	snRNA-seq
DC	OM6	Old	Female	1	0.00350877	snRNA-seq
LAM MΦ	OM6	Old	Female	12	0.0421053	snRNA-seq
LYVE1+ M2	OM6	Old	Female	195	0.684211	snRNA-seq
Mem BC	OM6	Old	Female	2	0.00701754	snRNA-seq
Naive BC	OM6	Old	Female	4	0.0140351	snRNA-seq
NK cell	OM6	Old	Female	20	0.0701754	snRNA-seq
NKT cell	OM6	Old	Female	3	0.0105263	snRNA-seq
reg TC	OM6	Old	Female	1	0.00350877	snRNA-seq
CD14+ Mono	OM7	Old	Male	3	0.00879765	snRNA-seq
CD16+ Mono	OM7	Old	Male	10	0.0293255	snRNA-seq
CD4+ naive TC	OM7	Old	Male	33	0.0967742	snRNA-seq
CD4+ effector TC	OM7	Old	Male	4	0.0117302	snRNA-seq
CD8+ naive TC	OM7	Old	Male	8	0.0234604	snRNA-seq
CD8+ effector TC	OM7	Old	Male	19	0.0557185	snRNA-seq
DC	OM7	Old	Male	1	0.00293255	snRNA-seq
LYVE1+ M2	OM7	Old	Male	209	0.612903	snRNA-seq
Mast cell	OM7	Old	Male	1	0.00293255	snRNA-seq
Naive BC	OM7	Old	Male	11	0.0322581	snRNA-seq
NK cell	OM7	Old	Male	33	0.0967742	snRNA-seq
NKT cell	OM7	Old	Male	4	0.0117302	snRNA-seq
reg TC	OM7	Old	Male	5	0.0146628	snRNA-seq
CD14+ Mono	OM8	Old	Female	2	0.0131579	snRNA-seq
CD16+ Mono	OM8	Old	Female	12	0.0789474	snRNA-seq
CD4+ naive TC	OM8	Old	Female	29	0.190789	snRNA-seq
CD4+ effector TC	OM8	Old	Female	4	0.0263158	snRNA-seq
CD8+ naive TC	OM8	Old	Female	14	0.0921053	snRNA-seq
CD8+ effector TC	OM8	Old	Female	11	0.0723684	snRNA-seq
DC	OM8	Old	Female	2	0.0131579	snRNA-seq
LYVE1+ M2	OM8	Old	Female	29	0.190789	snRNA-seq
Mem BC	OM8	Old	Female	2	0.0131579	snRNA-seq
Naive BC	OM8	Old	Female	8	0.0526316	snRNA-seq
NK cell	OM8	Old	Female	29	0.190789	snRNA-seq
reg TC	OM8	Old	Female	10	0.0657895	snRNA-seq
CCL20+ TC	OM9	Old	Female	6	0.00188383	snRNA-seq
CD14+ Mono	OM9	Old	Female	12	0.00376766	snRNA-seq
CD16+ Mono	OM9	Old	Female	119	0.0373626	snRNA-seq
CD4+ naive TC	OM9	Old	Female	294	0.0923077	snRNA-seq
CD4+ effector TC	OM9	Old	Female	9	0.00282575	snRNA-seq
CD8+ naive TC	OM9	Old	Female	85	0.0266876	snRNA-seq
CD8+ effector TC	OM9	Old	Female	249	0.078179	snRNA-seq
DC	OM9	Old	Female	10	0.00313972	snRNA-seq
LAM MΦ	OM9	Old	Female	68	0.0213501	snRNA-seq
LYVE1+ M2	OM9	Old	Female	1895	0.594976	snRNA-seq
Mast cell	OM9	Old	Female	5	0.00156986	snRNA-seq
Mem BC	OM9	Old	Female	23	0.00722135	snRNA-seq
Naive BC	OM9	Old	Female	54	0.0169545	snRNA-seq
NK cell	OM9	Old	Female	283	0.088854	snRNA-seq
NKT cell	OM9	Old	Female	53	0.0166405	snRNA-seq
reg TC	OM9	Old	Female	20	0.00627943	snRNA-seq
CD4+ naive TC	P21	Old	Female	5	0.333333	snRNA-seq
LYVE1+ M2	P21	Old	Female	7	0.466667	snRNA-seq
Naive BC	P21	Old	Female	3	0.2	snRNA-seq
CD4+ naive TC	P23	Old	Male	1	0.333333	snRNA-seq
LYVE1+ M2	P23	Old	Male	2	0.666667	snRNA-seq
CD8+ naive TC	P29	Old	Male	1	0.0714286	snRNA-seq
LYVE1+ M2	P29	Old	Male	9	0.642857	snRNA-seq
Mem BC	P29	Old	Male	1	0.0714286	snRNA-seq
Naive BC	P29	Old	Male	1	0.0714286	snRNA-seq
NK cell	P29	Old	Male	2	0.142857	snRNA-seq
CD4+ naive TC	P3	Old	Female	1	0.0333333	snRNA-seq
CD8+ naive TC	P3	Old	Female	9	0.3	snRNA-seq
LYVE1+ M2	P3	Old	Female	12	0.4	snRNA-seq
NK cell	P3	Old	Female	8	0.266667	snRNA-seq
LYVE1+ M2	P5	Adult	Male	12	1	snRNA-seq
CD16+ Mono	YM1	Adult	Male	1	0.0166667	snRNA-seq
CD4+ naive TC	YM1	Adult	Male	3	0.05	snRNA-seq
CD4+ effector TC	YM1	Adult	Male	3	0.05	snRNA-seq
LYVE1+ M2	YM1	Adult	Male	42	0.7	snRNA-seq
Mem BC	YM1	Adult	Male	1	0.0166667	snRNA-seq
Naive BC	YM1	Adult	Male	2	0.0333333	snRNA-seq
NK cell	YM1	Adult	Male	7	0.116667	snRNA-seq
reg TC	YM1	Adult	Male	1	0.0166667	snRNA-seq
LYVE1+ M2	YM2	Adult	Female	13	1	snRNA-seq
CD4+ naive TC	YM3	Adult	Male	2	0.0377358	snRNA-seq
CD4+ effector TC	YM3	Adult	Male	2	0.0377358	snRNA-seq
LYVE1+ M2	YM3	Adult	Male	38	0.716981	snRNA-seq
Mem BC	YM3	Adult	Male	2	0.0377358	snRNA-seq
NK cell	YM3	Adult	Male	5	0.0943396	snRNA-seq
NKT cell	YM3	Adult	Male	2	0.0377358	snRNA-seq
reg TC	YM3	Adult	Male	2	0.0377358	snRNA-seq
LYVE1+ M2	YM4	Adult	Male	29	0.805556	snRNA-seq
Mast cell	YM4	Adult	Male	2	0.0555556	snRNA-seq
Naive BC	YM4	Adult	Male	1	0.0277778	snRNA-seq
NK cell	YM4	Adult	Male	3	0.0833333	snRNA-seq
NKT cell	YM4	Adult	Male	1	0.0277778	snRNA-seq

## Sheet: Supplementary Table 9g
Supplementary Table 9. Cell proportions in each individuals across single-cell modalities.
Supplementary Table 9g. Cell proportions related to Ext. Data Figure 10e.
Cell type	Sample	Group	Sex	Count	Percent	Technique
CD55+ FAP	OM1	Old	Female	425	0.13648	scRNA-seq
Fibroblast-like cell	OM1	Old	Female	675	0.216763	scRNA-seq
GPC3+ FAP	OM1	Old	Female	561	0.180154	scRNA-seq
MME+ FAP	OM1	Old	Female	1452	0.466281	scRNA-seq
CD55+ FAP	OM2	Old	Female	2971	0.286031	scRNA-seq
Fibroblast-like cell	OM2	Old	Female	1571	0.151247	scRNA-seq
GPC3+ FAP	OM2	Old	Female	1762	0.169635	scRNA-seq
MME+ FAP	OM2	Old	Female	3387	0.326081	scRNA-seq
CD55+ FAP	OM3	Old	Male	4348	0.272996	scRNA-seq
Fibroblast-like cell	OM3	Old	Male	4146	0.260313	scRNA-seq
GPC3+ FAP	OM3	Old	Male	1640	0.10297	scRNA-seq
MME+ FAP	OM3	Old	Male	5793	0.363722	scRNA-seq
CD55+ FAP	OM4	Old	Male	239	0.265851	scRNA-seq
Fibroblast-like cell	OM4	Old	Male	87	0.0967742	scRNA-seq
GPC3+ FAP	OM4	Old	Male	105	0.116796	scRNA-seq
MME+ FAP	OM4	Old	Male	468	0.520578	scRNA-seq
CD55+ FAP	YM1	Adult	Male	24	0.210526	scRNA-seq
Fibroblast-like cell	YM1	Adult	Male	23	0.201754	scRNA-seq
GPC3+ FAP	YM1	Adult	Male	4	0.0350877	scRNA-seq
MME+ FAP	YM1	Adult	Male	63	0.552632	scRNA-seq
CD55+ FAP	YM4	Adult	Male	6	0.0895522	scRNA-seq
Fibroblast-like cell	YM4	Adult	Male	55	0.820896	scRNA-seq
GPC3+ FAP	YM4	Adult	Male	6	0.0895522	scRNA-seq
CD55+ FAP	YM5	Adult	Female	199	0.145468	scRNA-seq
Fibroblast-like cell	YM5	Adult	Female	107	0.0782164	scRNA-seq
GPC3+ FAP	YM5	Adult	Female	156	0.114035	scRNA-seq
MME+ FAP	YM5	Adult	Female	905	0.66155	scRNA-seq
CD55+ FAP	OM1	Old	Female	172	0.982857	snRNA-seq
Fibroblast-like cell	OM1	Old	Female	2	0.0114286	snRNA-seq
MME+ FAP	OM1	Old	Female	1	0.00571429	snRNA-seq
CD55+ FAP	OM2	Old	Female	2	0.166667	snRNA-seq
GPC3+ FAP	OM2	Old	Female	5	0.416667	snRNA-seq
MME+ FAP	OM2	Old	Female	5	0.416667	snRNA-seq
CD55+ FAP	OM3	Old	Male	21	0.477273	snRNA-seq
Fibroblast-like cell	OM3	Old	Male	3	0.0681818	snRNA-seq
GPC3+ FAP	OM3	Old	Male	2	0.0454545	snRNA-seq
MME+ FAP	OM3	Old	Male	18	0.409091	snRNA-seq
CD55+ FAP	OM4	Old	Male	24	0.272727	snRNA-seq
Fibroblast-like cell	OM4	Old	Male	33	0.375	snRNA-seq
GPC3+ FAP	OM4	Old	Male	13	0.147727	snRNA-seq
MME+ FAP	OM4	Old	Male	18	0.204545	snRNA-seq
CD55+ FAP	OM5	Old	Male	196	0.166667	snRNA-seq
Fibroblast-like cell	OM5	Old	Male	198	0.168367	snRNA-seq
GPC3+ FAP	OM5	Old	Male	182	0.154762	snRNA-seq
MME+ FAP	OM5	Old	Male	284	0.241497	snRNA-seq
RUNX2+ FAP	OM5	Old	Male	316	0.268707	snRNA-seq
CD55+ FAP	OM6	Old	Female	105	0.185841	snRNA-seq
Fibroblast-like cell	OM6	Old	Female	73	0.129204	snRNA-seq
GPC3+ FAP	OM6	Old	Female	75	0.132743	snRNA-seq
MME+ FAP	OM6	Old	Female	283	0.500885	snRNA-seq
RUNX2+ FAP	OM6	Old	Female	29	0.0513274	snRNA-seq
CD55+ FAP	OM7	Old	Male	746	0.401291	snRNA-seq
Fibroblast-like cell	OM7	Old	Male	194	0.104357	snRNA-seq
GPC3+ FAP	OM7	Old	Male	302	0.162453	snRNA-seq
MME+ FAP	OM7	Old	Male	616	0.331361	snRNA-seq
RUNX2+ FAP	OM7	Old	Male	1	0.000537924	snRNA-seq
CD55+ FAP	OM8	Old	Female	138	0.20354	snRNA-seq
Fibroblast-like cell	OM8	Old	Female	22	0.0324484	snRNA-seq
GPC3+ FAP	OM8	Old	Female	169	0.249263	snRNA-seq
MME+ FAP	OM8	Old	Female	343	0.5059	snRNA-seq
RUNX2+ FAP	OM8	Old	Female	6	0.00884956	snRNA-seq
CD55+ FAP	OM9	Old	Female	290	0.16129	snRNA-seq
Fibroblast-like cell	OM9	Old	Female	136	0.0756396	snRNA-seq
GPC3+ FAP	OM9	Old	Female	281	0.156285	snRNA-seq
MME+ FAP	OM9	Old	Female	838	0.466073	snRNA-seq
RUNX2+ FAP	OM9	Old	Female	253	0.140712	snRNA-seq
MME+ FAP	P13	Adult	Male	1	1	snRNA-seq
Fibroblast-like cell	P17	Old	Male	3	0.75	snRNA-seq
MME+ FAP	P17	Old	Male	1	0.25	snRNA-seq
CD55+ FAP	P21	Old	Female	20	0.322581	snRNA-seq
Fibroblast-like cell	P21	Old	Female	4	0.0645161	snRNA-seq
GPC3+ FAP	P21	Old	Female	10	0.16129	snRNA-seq
MME+ FAP	P21	Old	Female	28	0.451613	snRNA-seq
CD55+ FAP	P23	Old	Male	1	0.25	snRNA-seq
GPC3+ FAP	P23	Old	Male	1	0.25	snRNA-seq
MME+ FAP	P23	Old	Male	2	0.5	snRNA-seq
GPC3+ FAP	P26	Adult	Female	4	0.8	snRNA-seq
MME+ FAP	P26	Adult	Female	1	0.2	snRNA-seq
CD55+ FAP	P29	Old	Male	7	0.318182	snRNA-seq
Fibroblast-like cell	P29	Old	Male	5	0.227273	snRNA-seq
GPC3+ FAP	P29	Old	Male	1	0.0454545	snRNA-seq
MME+ FAP	P29	Old	Male	9	0.409091	snRNA-seq
CD55+ FAP	P3	Old	Female	1	0.0434783	snRNA-seq
Fibroblast-like cell	P3	Old	Female	6	0.26087	snRNA-seq
GPC3+ FAP	P3	Old	Female	7	0.304348	snRNA-seq
MME+ FAP	P3	Old	Female	9	0.391304	snRNA-seq
CD55+ FAP	P5	Adult	Male	3	0.0508475	snRNA-seq
GPC3+ FAP	P5	Adult	Male	10	0.169492	snRNA-seq
MME+ FAP	P5	Adult	Male	46	0.779661	snRNA-seq
CD55+ FAP	YM1	Adult	Male	127	0.159748	snRNA-seq
Fibroblast-like cell	YM1	Adult	Male	17	0.0213836	snRNA-seq
GPC3+ FAP	YM1	Adult	Male	118	0.148428	snRNA-seq
MME+ FAP	YM1	Adult	Male	522	0.656604	snRNA-seq
RUNX2+ FAP	YM1	Adult	Male	11	0.0138365	snRNA-seq
CD55+ FAP	YM2	Adult	Female	40	0.264901	snRNA-seq
GPC3+ FAP	YM2	Adult	Female	17	0.112583	snRNA-seq
MME+ FAP	YM2	Adult	Female	93	0.615894	snRNA-seq
RUNX2+ FAP	YM2	Adult	Female	1	0.00662252	snRNA-seq
CD55+ FAP	YM3	Adult	Male	210	0.295775	snRNA-seq
Fibroblast-like cell	YM3	Adult	Male	26	0.0366197	snRNA-seq
GPC3+ FAP	YM3	Adult	Male	84	0.11831	snRNA-seq
MME+ FAP	YM3	Adult	Male	386	0.543662	snRNA-seq
RUNX2+ FAP	YM3	Adult	Male	4	0.0056338	snRNA-seq
CD55+ FAP	YM4	Adult	Male	69	0.244681	snRNA-seq
Fibroblast-like cell	YM4	Adult	Male	2	0.0070922	snRNA-seq
GPC3+ FAP	YM4	Adult	Male	24	0.0851064	snRNA-seq
MME+ FAP	YM4	Adult	Male	185	0.656028	snRNA-seq
RUNX2+ FAP	YM4	Adult	Male	2	0.0070922	snRNA-seq
CD55+ FAP	OM1	Old	Female	1789	0.596532	snATAC-seq
Fibroblast-like cell	OM1	Old	Female	1164	0.388129	snATAC-seq
GPC3+ FAP	OM1	Old	Female	20	0.00666889	snATAC-seq
MME+ FAP	OM1	Old	Female	26	0.00866956	snATAC-seq
CD55+ FAP	OM2	Old	Female	515	0.538703	snATAC-seq
Fibroblast-like cell	OM2	Old	Female	72	0.0753138	snATAC-seq
GPC3+ FAP	OM2	Old	Female	177	0.185146	snATAC-seq
MME+ FAP	OM2	Old	Female	192	0.200837	snATAC-seq
CD55+ FAP	OM3	Old	Male	420	0.260384	snATAC-seq
Fibroblast-like cell	OM3	Old	Male	30	0.0185989	snATAC-seq
GPC3+ FAP	OM3	Old	Male	641	0.397396	snATAC-seq
MME+ FAP	OM3	Old	Male	522	0.323621	snATAC-seq
CD55+ FAP	OM5	Old	Male	82	0.117143	snATAC-seq
Fibroblast-like cell	OM5	Old	Male	562	0.802857	snATAC-seq
GPC3+ FAP	OM5	Old	Male	30	0.0428571	snATAC-seq
MME+ FAP	OM5	Old	Male	26	0.0371429	snATAC-seq
CD55+ FAP	OM6	Old	Female	38	0.436782	snATAC-seq
Fibroblast-like cell	OM6	Old	Female	48	0.551724	snATAC-seq
GPC3+ FAP	OM6	Old	Female	1	0.0114943	snATAC-seq
CD55+ FAP	OM7	Old	Male	47	0.51087	snATAC-seq
GPC3+ FAP	OM7	Old	Male	28	0.304348	snATAC-seq
MME+ FAP	OM7	Old	Male	17	0.184783	snATAC-seq
CD55+ FAP	OM9	Old	Female	99	0.0718954	snATAC-seq
Fibroblast-like cell	OM9	Old	Female	565	0.410312	snATAC-seq
GPC3+ FAP	OM9	Old	Female	127	0.0922295	snATAC-seq
MME+ FAP	OM9	Old	Female	586	0.425563	snATAC-seq
CD55+ FAP	P17	Old	Male	2	0.117647	snATAC-seq
Fibroblast-like cell	P17	Old	Male	2	0.117647	snATAC-seq
GPC3+ FAP	P17	Old	Male	7	0.411765	snATAC-seq
MME+ FAP	P17	Old	Male	6	0.352941	snATAC-seq
CD55+ FAP	P21	Old	Female	35	0.448718	snATAC-seq
Fibroblast-like cell	P21	Old	Female	2	0.025641	snATAC-seq
GPC3+ FAP	P21	Old	Female	12	0.153846	snATAC-seq
MME+ FAP	P21	Old	Female	29	0.371795	snATAC-seq
CD55+ FAP	P23	Old	Male	243	0.423345	snATAC-seq
Fibroblast-like cell	P23	Old	Male	1	0.00174216	snATAC-seq
GPC3+ FAP	P23	Old	Male	76	0.132404	snATAC-seq
MME+ FAP	P23	Old	Male	254	0.442509	snATAC-seq
CD55+ FAP	P26	Adult	Female	65	0.140389	snATAC-seq
GPC3+ FAP	P26	Adult	Female	27	0.0583153	snATAC-seq
MME+ FAP	P26	Adult	Female	371	0.801296	snATAC-seq
CD55+ FAP	P29	Old	Male	63	0.63	snATAC-seq
Fibroblast-like cell	P29	Old	Male	4	0.04	snATAC-seq
GPC3+ FAP	P29	Old	Male	11	0.11	snATAC-seq
MME+ FAP	P29	Old	Male	22	0.22	snATAC-seq
CD55+ FAP	P5	Adult	Male	129	0.334197	snATAC-seq
Fibroblast-like cell	P5	Adult	Male	12	0.0310881	snATAC-seq
GPC3+ FAP	P5	Adult	Male	35	0.0906736	snATAC-seq
MME+ FAP	P5	Adult	Male	210	0.544041	snATAC-seq
CD55+ FAP	YM2	Adult	Female	93	0.139222	snATAC-seq
GPC3+ FAP	YM2	Adult	Female	99	0.148204	snATAC-seq
MME+ FAP	YM2	Adult	Female	476	0.712575	snATAC-seq
CD55+ FAP	YM3	Adult	Male	58	0.124197	snATAC-seq
GPC3+ FAP	YM3	Adult	Male	42	0.0899358	snATAC-seq
MME+ FAP	YM3	Adult	Male	367	0.785867	snATAC-seq
CD55+ FAP	YM4	Adult	Male	167	0.183718	snATAC-seq
GPC3+ FAP	YM4	Adult	Male	53	0.0583058	snATAC-seq
MME+ FAP	YM4	Adult	Male	689	0.757976	snATAC-seq
