# Supplementary material for: Multimodal cell atlas of the ageing human skeletal muscle
Source: Nature. 2024 Apr 22;629(8010):154–64. doi: 10.1038/s41586-024-07348-6 (PMC11062927; doi:10.1038/s41586-024-07348-6)
Supplement: Supplementary file 12 — List of DEGs. [file 41586_2024_7348_MOESM12_ESM.xlsx]

## Sheet: Supplementary Table 10a
Supplementary Table 10. List of DEGs.
Supplementary Table 10a. DEG analysis related to Figure 4c.
Gene	Average log2FC	Pct.1	Pct.2	P (-log10)	Q (-log10)	Cell type
MT-ND2	1.44496	0.491	0.129	1.03e-06	0.0498019	lpMuSC
TNFRSF1A	0.373825	0.152	0.078	1.03e-06	0.049782	qMuSC
EIF1	0.461049	0.287	0.197	1.01e-06	0.0489546	qMuSC
STAT3	1.79194	0.427	0.081	9.7e-07	0.04692	lpMuSC
KAZN	2.96749	0.679	0.233	9.4e-07	0.0454364	epMuSC
STRIT1	1.36696	0.368	0.106	9.11e-07	0.0440387	dMuSC
CDC42SE1	0.292921	0.139	0.067	8.82e-07	0.0426596	qMuSC
ELL2	2.95167	0.647	0.2	8.53e-07	0.0412611	epMuSC
TMEM108	0.330335	0.157	0.081	8.43e-07	0.0407781	qMuSC
DLK1	1.29316	0.385	0.096	8.23e-07	0.0397987	dMuSC
PAG1	0.444814	0.173	0.095	7.75e-07	0.0374872	qMuSC
PDE4D	0.359896	0.551	0.468	7.44e-07	0.035997	qMuSC
ZFX	0.393893	0.145	0.072	7.44e-07	0.0359816	qMuSC
HDAC5	0.298088	0.218	0.129	7.41e-07	0.0358283	qMuSC
LARP4B	0.339418	0.239	0.148	7.39e-07	0.0357237	qMuSC
REEP5	0.268429	0.161	0.084	7.38e-07	0.0356996	qMuSC
LINC01004	0.373848	0.237	0.148	7.07e-07	0.0341926	qMuSC
HOXC4	0.328473	0.125	0.057	6.9e-07	0.0333754	qMuSC
HMGN2	0.323352	0.285	0.184	6.89e-07	0.0333373	qMuSC
CCDC122	0.370469	0.11	0.045	6.64e-07	0.0321314	qMuSC
ATP5MC2	0.317357	0.277	0.182	6.63e-07	0.0320452	qMuSC
C11orf58	0.343926	0.322	0.223	6.51e-07	0.0314593	qMuSC
RNF128	0.819309	0.393	0.096	6.44e-07	0.0311349	dMuSC
PPM1L	1.5032	0.487	0.192	6.36e-07	0.0307772	dMuSC
KCND2	3.08536	0.516	0	6.36e-07	0.0307535	epMuSC
LINC01482	0.410758	0.144	0.071	5.95e-07	0.0287631	qMuSC
LAMB2	0.386284	0.287	0.196	5.8e-07	0.0280247	qMuSC
WBP1	0.279968	0.165	0.084	5.76e-07	0.0278482	qMuSC
VDAC3	0.344268	0.451	0.348	5.71e-07	0.027589	qMuSC
MAN2A1	0.406392	0.283	0.186	5.4e-07	0.0261354	qMuSC
NECTIN2	0.35316	0.1	0.038	5.37e-07	0.025944	qMuSC
ALS2CL	0.279345	0.132	0.061	5.16e-07	0.0249615	qMuSC
TSPAN7	0.962042	0.256	0.019	5e-07	0.0241559	dMuSC
TMEM9	0.275861	0.121	0.052	4.53e-07	0.0219076	qMuSC
AL031681.2	0.308652	0.221	0.13	4.35e-07	0.0210537	qMuSC
TMEM220	0.391562	0.184	0.099	4.33e-07	0.0209238	qMuSC
ILDR2	0.312569	0.134	0.061	4.32e-07	0.020867	qMuSC
FAM168B	0.427298	0.13	0.06	4.3e-07	0.0207712	qMuSC
FBXO32	0.360772	0.257	0.162	4.28e-07	0.0206755	qMuSC
RPL39	0.309757	0.149	0.072	4.16e-07	0.0201111	qMuSC
PCNX4	0.479059	0.321	0.22	4.09e-07	0.0197635	qMuSC
PFKM	0.326138	0.196	0.112	3.96e-07	0.0191666	qMuSC
PLPP3	0.366269	0.377	0.265	3.92e-07	0.0189426	qMuSC
ATRNL1	0.442676	0.191	0.111	3.92e-07	0.018938	qMuSC
ZNF608	0.406974	0.211	0.122	3.87e-07	0.0187073	qMuSC
ZNF706	0.394021	0.124	0.055	3.71e-07	0.0179569	qMuSC
ZNF609	0.457659	0.339	0.24	3.47e-07	0.0167741	qMuSC
TTTY14	0.328784	0.294	0.19	3.24e-07	0.0156526	qMuSC
PRICKLE2	0.330323	0.235	0.138	3.18e-07	0.0153617	qMuSC
SRSF2	0.326208	0.297	0.193	3.07e-07	0.0148657	qMuSC
LUC7L2	0.371179	0.485	0.367	3.03e-07	0.0146608	qMuSC
MAGI2-AS3	0.382609	0.22	0.128	2.96e-07	0.0142986	qMuSC
LPAR1	0.311789	0.105	0.04	2.9e-07	0.0140197	qMuSC
DIO3OS	0.358424	0.284	0.183	2.81e-07	0.0135749	qMuSC
TPTEP2-CSNK1E	0.301981	0.339	0.23	2.72e-07	0.0131654	qMuSC
OLFML3	0.289991	0.133	0.06	2.69e-07	0.0130011	qMuSC
RBMS3	0.764395	0.897	0.788	2.65e-07	0.0128096	dMuSC
RGL3	0.280451	0.165	0.081	2.5e-07	0.0120815	qMuSC
CYYR1	0.517743	0.118	0.05	2.43e-07	0.0117419	qMuSC
H6PD	0.391914	0.161	0.081	2.42e-07	0.0117153	qMuSC
ARHGAP6	0.36838	0.489	0.39	2.42e-07	0.0116815	qMuSC
PADI2	0.326418	0.118	0.05	2.41e-07	0.0116748	qMuSC
CUX1	0.371811	0.54	0.435	2.38e-07	0.0115074	qMuSC
PTMA	0.424106	0.323	0.218	2.31e-07	0.0111748	qMuSC
ZNF117	0.471202	0.181	0.098	2.28e-07	0.0110041	qMuSC
HMGN1	0.310723	0.191	0.104	2.21e-07	0.0106714	qMuSC
CASC15	0.417876	0.344	0.237	2.18e-07	0.0105568	qMuSC
CLMP	0.323113	0.348	0.235	2.16e-07	0.0104235	qMuSC
ETNK1	0.294547	0.205	0.115	2.15e-07	0.0103796	qMuSC
AKAP12	0.478907	0.146	0.07	2.1e-07	0.0101584	qMuSC
MT-CO3	3.01835	0.655	0.355	2.07e-07	0.0100157	lpMuSC
SIK3	0.444229	0.423	0.318	2.05e-07	0.00992837	qMuSC
VIM	0.418377	0.412	0.299	1.95e-07	0.00942304	qMuSC
ZNF721	0.318928	0.324	0.213	1.91e-07	0.00922502	qMuSC
WSB1	1.21198	0.744	0.558	1.88e-07	0.00909256	dMuSC
MAT2A	0.369333	0.406	0.288	1.88e-07	0.0090672	qMuSC
ARL8B	0.400832	0.149	0.071	1.84e-07	0.00888299	qMuSC
ILF3-DT	0.382097	0.122	0.051	1.8e-07	0.00872442	qMuSC
MAGI2	0.340324	0.473	0.35	1.75e-07	0.00845081	qMuSC
YWHAZ	0.407422	0.186	0.098	1.68e-07	0.00812394	qMuSC
ETV6	0.427513	0.18	0.095	1.57e-07	0.00759848	qMuSC
REX1BD	0.316361	0.174	0.089	1.56e-07	0.00752074	qMuSC
GLS	0.424335	0.242	0.146	1.51e-07	0.00730019	qMuSC
RBM4	0.333507	0.199	0.109	1.46e-07	0.00704139	qMuSC
SAT1	0.576055	0.283	0.18	1.43e-07	0.00691628	qMuSC
TPRG1	0.326094	0.556	0.43	1.41e-07	0.00682963	qMuSC
NALCN	0.395013	0.248	0.146	1.41e-07	0.00679655	qMuSC
P4HB	0.252126	0.208	0.113	1.39e-07	0.00672722	qMuSC
GNA14	1.4667	0.59	0.26	1.39e-07	0.00671421	dMuSC
NT5DC1	0.358623	0.194	0.104	1.28e-07	0.00618804	qMuSC
CDC25B	0.385026	0.251	0.153	1.28e-07	0.0061875	qMuSC
FNTA	0.310355	0.212	0.115	1.28e-07	0.00617273	qMuSC
KCMF1	0.350671	0.174	0.089	1.23e-07	0.00596711	qMuSC
GSTK1	0.339553	0.177	0.092	1.22e-07	0.00591953	qMuSC
MT-ATP6	2.18113	0.627	0.29	1.22e-07	0.00590835	lpMuSC
ME1	0.392357	0.105	0.038	1.21e-07	0.00587256	qMuSC
APOE	1.43612	0.325	0.048	1.17e-07	0.00566078	dMuSC
OOEP	0.402768	0.168	0.085	1.16e-07	0.0056104	qMuSC
TPTE2P5	0.400158	0.208	0.118	1.11e-07	0.00537746	qMuSC
TRAF3	0.376107	0.102	0.037	1.1e-07	0.00530012	qMuSC
IQCJ-SCHIP1	0.431744	0.21	0.118	1.08e-07	0.00522085	qMuSC
RNF144A	0.284441	0.181	0.092	1.08e-07	0.00521951	qMuSC
SLC6A1	0.365496	0.146	0.067	1.03e-07	0.00495846	qMuSC
ATP5IF1	0.321217	0.172	0.085	1e-07	0.00483939	qMuSC
MT-ND3	1.68909	0.509	0.113	9.73e-08	0.00470472	lpMuSC
RBMS1	0.341826	0.364	0.255	9.5e-08	0.00459156	qMuSC
TPTEP2	0.335681	0.287	0.179	9.48e-08	0.00458323	qMuSC
CADM2	0.284408	0.968	0.974	9.3e-08	0.00449706	qMuSC
ZFAND3	0.283902	0.567	0.46	8.44e-08	0.00408076	qMuSC
SHC1	0.340965	0.127	0.052	8.26e-08	0.00399237	qMuSC
TMEM205	0.286477	0.184	0.092	8.12e-08	0.00392498	qMuSC
FAM49A	0.301441	0.317	0.201	8e-08	0.00386733	qMuSC
THSD4	0.428514	0.243	0.148	7.85e-08	0.0037965	qMuSC
MRI1	0.287593	0.2	0.106	7.83e-08	0.00378385	qMuSC
ATP2B4	0.278226	0.315	0.199	7.77e-08	0.0037581	qMuSC
UBL3	0.449275	0.2	0.109	7.68e-08	0.00371472	qMuSC
SLC38A2	0.3594	0.203	0.109	7.04e-08	0.00340405	qMuSC
SRSF7	0.426341	0.341	0.227	6.78e-08	0.00327628	qMuSC
NOVA1	0.408036	0.148	0.068	6.68e-08	0.00323159	qMuSC
AKR1B1	0.336402	0.14	0.062	6.56e-08	0.00317315	qMuSC
GFRA1	0.332379	0.139	0.061	6.53e-08	0.00315845	qMuSC
TBC1D16	0.358864	0.193	0.101	6.1e-08	0.00294995	qMuSC
CCNL2	0.313189	0.602	0.488	5.87e-08	0.00283645	qMuSC
CTSB	0.346281	0.118	0.045	5.76e-08	0.00278759	qMuSC
NRF1	0.40256	0.273	0.166	5.76e-08	0.00278332	qMuSC
COMMD3	0.28527	0.13	0.052	5.7e-08	0.00275713	qMuSC
ZFP36L2	0.492135	0.274	0.172	5.53e-08	0.00267499	qMuSC
MUSK	0.318726	0.471	0.34	5.48e-08	0.0026513	qMuSC
SELENOF	0.434073	0.163	0.078	5.4e-08	0.0026094	qMuSC
UBE2D3	0.321803	0.434	0.315	5.32e-08	0.00257018	qMuSC
ZNF493	0.308528	0.135	0.057	5.12e-08	0.00247677	qMuSC
BMPER	0.525587	0.118	0.047	5.11e-08	0.00247014	qMuSC
UFM1	0.342489	0.197	0.102	4.91e-08	0.0023763	qMuSC
ABCC4	0.427762	0.191	0.101	4.88e-08	0.00235901	qMuSC
PRKY	0.330105	0.175	0.085	4.78e-08	0.00230991	qMuSC
TMEM263	0.41216	0.128	0.052	4.67e-08	0.00225763	qMuSC
RAB30-DT	0.478373	0.209	0.115	4.5e-08	0.00217651	qMuSC
PURB	0.385013	0.141	0.061	4.44e-08	0.00214738	qMuSC
PDE7B	0.346678	0.68	0.587	4.43e-08	0.00214197	qMuSC
CREB5	0.632452	0.281	0.177	4.01e-08	0.00193683	qMuSC
CPNE8	0.393928	0.155	0.072	3.9e-08	0.00188764	qMuSC
MT-ND2	1.66415	0.496	0.183	3.87e-08	0.00187334	dMuSC
RPS27L	0.266821	0.125	0.048	3.69e-08	0.00178458	qMuSC
ECE1	0.31468	0.293	0.177	3.69e-08	0.00178435	qMuSC
CCDC80	0.402695	0.148	0.067	3.58e-08	0.00172915	qMuSC
HES1	0.47649	0.116	0.044	3.46e-08	0.00167467	qMuSC
INO80E	0.327117	0.169	0.081	3.23e-08	0.00156252	qMuSC
TANC1	0.413412	0.268	0.163	3.12e-08	0.0015105	qMuSC
PKNOX2	0.431842	0.334	0.22	3.03e-08	0.00146437	qMuSC
ST6GAL1	0.37109	0.107	0.037	2.96e-08	0.00142995	qMuSC
PDZRN3	0.413738	0.166	0.078	2.9e-08	0.00140117	qMuSC
RTN4	0.370942	0.433	0.316	2.66e-08	0.00128703	qMuSC
ZFPM2	0.356041	0.65	0.556	2.61e-08	0.00126239	qMuSC
RPL10	0.44616	0.358	0.254	2.6e-08	0.0012575	qMuSC
SLC38A1	0.43829	0.191	0.098	2.54e-08	0.00123034	qMuSC
NPAS2	0.473387	0.116	0.043	2.52e-08	0.00121619	qMuSC
HLA-E	0.488568	0.165	0.079	2.5e-08	0.00120756	qMuSC
DHRS7	0.295776	0.13	0.051	2.49e-08	0.00120536	qMuSC
ENOSF1	0.329036	0.447	0.323	2.44e-08	0.00117878	qMuSC
H3F3B	0.330773	0.312	0.191	2.18e-08	0.00105288	qMuSC
SLC7A5	0.273029	0.12	0.044	2.1e-08	0.00101556	qMuSC
AR	0.468491	0.276	0.167	2.07e-08	0.00100035	qMuSC
DCAF16	0.436854	0.128	0.051	2.02e-08	0.000977303	qMuSC
KRTCAP2	0.262159	0.132	0.051	1.97e-08	0.000951999	qMuSC
CRNDE	0.367958	0.182	0.089	1.84e-08	0.000891538	qMuSC
RPS28	0.462029	0.279	0.172	1.73e-08	0.000837243	qMuSC
BICRAL	0.408588	0.366	0.241	1.73e-08	0.000835045	qMuSC
MAP1B	0.515789	0.213	0.113	1.53e-08	0.000740614	qMuSC
RFX3	0.504981	0.341	0.226	1.53e-08	0.000737943	qMuSC
PDE4B	1.4611	0.444	0.106	1.52e-08	0.000734522	dMuSC
CREBZF	0.400787	0.284	0.176	1.5e-08	0.000724896	qMuSC
CALM1	0.347139	0.271	0.16	1.39e-08	0.000672357	qMuSC
AC016876.2	0.293732	0.292	0.173	1.37e-08	0.00066079	qMuSC
TCF4	0.414054	0.648	0.548	1.3e-08	0.000626414	qMuSC
COX8A	0.3039	0.109	0.037	1.29e-08	0.000625915	qMuSC
HMGN3	0.402732	0.246	0.142	1.23e-08	0.000594964	qMuSC
NONO	0.268163	0.151	0.064	1.18e-08	0.000571902	qMuSC
LRRC41	0.521486	0.163	0.075	1.18e-08	0.000568194	qMuSC
GLIPR2	0.39171	0.183	0.088	1.13e-08	0.000546697	qMuSC
IGDCC4	0.3234	0.246	0.139	1.05e-08	0.000509571	qMuSC
MT-ATP6	1.79974	0.675	0.404	1.03e-08	0.000499408	dMuSC
IFFO1	0.321049	0.253	0.14	1.03e-08	0.000498036	qMuSC
THUMPD3-AS1	0.455423	0.26	0.155	1.02e-08	0.000494743	qMuSC
MT-ND4L	1.26345	0.316	0.019	9.12e-09	0.000441237	dMuSC
UBE2E2	0.451551	0.398	0.281	9.05e-09	0.000437685	qMuSC
SOD2	0.561017	0.247	0.14	8.94e-09	0.000432407	qMuSC
RBMXL1	0.324646	0.159	0.07	8.85e-09	0.000428034	qMuSC
GAS1	0.480922	0.145	0.062	8.81e-09	0.000426196	qMuSC
ADAM33	0.435781	0.119	0.043	8.27e-09	0.000399725	qMuSC
ECHDC2	0.383194	0.692	0.607	8.26e-09	0.00039928	qMuSC
WTAP	0.449379	0.205	0.106	8.2e-09	0.000396666	qMuSC
BCL2	0.41031	0.442	0.311	8.1e-09	0.000391901	qMuSC
MSL1	0.364353	0.281	0.166	7.75e-09	0.000374847	qMuSC
ZSWIM5	0.504059	0.128	0.048	7.74e-09	0.000374151	qMuSC
PDE4B	0.506285	0.25	0.142	7.66e-09	0.0003704	qMuSC
COX10-AS1	0.435651	0.274	0.16	7.49e-09	0.000362096	qMuSC
APP	0.324342	0.534	0.397	7.36e-09	0.000356083	qMuSC
OGT	0.331446	0.649	0.556	6.22e-09	0.000300718	qMuSC
MTMR9LP	0.35984	0.151	0.064	6.07e-09	0.000293378	qMuSC
CDH11	0.418447	0.136	0.052	5.87e-09	0.000284024	qMuSC
LPCAT2	0.439005	0.125	0.045	5.76e-09	0.000278525	qMuSC
CCDC18-AS1	0.285732	0.497	0.342	5.71e-09	0.000275899	qMuSC
ZNF25	0.340633	0.109	0.035	5.66e-09	0.000273737	qMuSC
PHF11	0.416065	0.157	0.068	5.2e-09	0.00025156	qMuSC
RBFOX2	0.374008	0.516	0.382	5.15e-09	0.000249096	qMuSC
HIVEP3	0.536453	0.219	0.118	4.96e-09	0.000239671	qMuSC
PAX8-AS1	1.58728	0.376	0.048	4.35e-09	0.00021015	dMuSC
TCF7L1	0.584676	0.291	0.177	4.17e-09	0.000201456	qMuSC
MTATP6P1	1.36012	0.359	0.038	3.96e-09	0.000191555	dMuSC
CALCR	1.94964	0.342	0.029	3.94e-09	0.000190527	dMuSC
ZNF385D	0.504446	0.259	0.148	2.94e-09	0.000142179	qMuSC
PDLIM3	0.62352	0.457	0.336	2.91e-09	0.000140594	qMuSC
PON2	0.354813	0.696	0.589	2.83e-09	0.000136954	qMuSC
CHKB-CPT1B	0.428373	0.212	0.109	2.8e-09	0.000135281	qMuSC
SLC16A7	0.330486	0.118	0.038	2.69e-09	0.000129998	qMuSC
ZNF300P1	0.259175	0.144	0.055	2.67e-09	0.000129	qMuSC
DDB2	0.656751	0.127	0.047	2.63e-09	0.000127175	qMuSC
TGIF1	0.392647	0.112	0.035	2.27e-09	0.000109619	qMuSC
MSC-AS1	0.455754	0.488	0.35	2.18e-09	0.000105284	qMuSC
PAM	0.429199	0.4	0.265	2.13e-09	0.000102787	qMuSC
MT-CYB	2.20724	0.645	0.21	2.01e-09	9.72e-05	lpMuSC
TNFAIP2	0.440618	0.332	0.209	1.79e-09	8.64e-05	qMuSC
GALNT18	0.519086	0.279	0.165	1.69e-09	8.18e-05	qMuSC
PCDH7	0.579985	0.326	0.204	1.61e-09	7.78e-05	qMuSC
ANKRD10	0.367136	0.822	0.74	1.44e-09	6.96e-05	qMuSC
NOTCH1	0.364201	0.105	0.03	1.28e-09	6.19e-05	qMuSC
GAREM1	0.494868	0.386	0.258	1.25e-09	6.04e-05	qMuSC
ZNF131	0.313109	0.337	0.203	1.25e-09	6.03e-05	qMuSC
HNRNPK	0.359526	0.379	0.244	1.11e-09	5.36e-05	qMuSC
STUM	0.358079	0.247	0.129	9.56e-10	4.62e-05	qMuSC
LRIG1	0.434901	0.301	0.177	9.41e-10	4.55e-05	qMuSC
ZNF704	0.288523	0.34	0.204	8.68e-10	4.2e-05	qMuSC
TLE4	0.383624	0.391	0.257	8.14e-10	3.94e-05	qMuSC
CPSF7	0.385231	0.27	0.15	7.99e-10	3.86e-05	qMuSC
AL713999.1	0.289008	0.129	0.043	7.77e-10	3.76e-05	qMuSC
WWTR1	0.545721	0.318	0.197	7.71e-10	3.73e-05	qMuSC
NEAT1	1.46483	0.923	0.712	6.81e-10	3.29e-05	dMuSC
MT-ND3	1.77231	0.504	0.135	6.32e-10	3.06e-05	dMuSC
SNHG19	0.350023	0.13	0.044	6.22e-10	3.01e-05	qMuSC
SEMA4C	0.409335	0.154	0.061	6.15e-10	2.97e-05	qMuSC
IFT20	0.286077	0.111	0.031	5.7e-10	2.76e-05	qMuSC
MIR193BHG	0.438821	0.156	0.062	5.57e-10	2.69e-05	qMuSC
LAMP2	0.425903	0.281	0.16	5.34e-10	2.58e-05	qMuSC
CD47	0.387094	0.165	0.068	5.32e-10	2.57e-05	qMuSC
KLHL5	0.365165	0.174	0.072	5.29e-10	2.56e-05	qMuSC
GDI1	0.386305	0.224	0.113	5.01e-10	2.42e-05	qMuSC
ABHD17B	0.520424	0.184	0.082	4.85e-10	2.34e-05	qMuSC
LGALS3BP	0.297862	0.116	0.034	4.69e-10	2.27e-05	qMuSC
SYNGR2	0.255257	0.114	0.033	4.38e-10	2.12e-05	qMuSC
TXNDC15	0.410954	0.16	0.064	4.11e-10	1.99e-05	qMuSC
PPIE	0.340694	0.116	0.034	3.98e-10	1.92e-05	qMuSC
CRTC3	0.473424	0.243	0.13	3.85e-10	1.86e-05	qMuSC
KLHL42	0.560927	0.245	0.132	3.47e-10	1.68e-05	qMuSC
ESRRG	0.575975	0.475	0.342	3.45e-10	1.67e-05	qMuSC
RIN2	0.344675	0.462	0.315	3.33e-10	1.61e-05	qMuSC
ZNF655	0.454896	0.213	0.104	3.3e-10	1.59e-05	qMuSC
PPP1R27	0.307342	0.158	0.062	3.24e-10	1.56e-05	qMuSC
MROH7	0.60498	0.174	0.077	2.99e-10	1.45e-05	qMuSC
TMEM165	0.44036	0.253	0.135	2.71e-10	1.31e-05	qMuSC
NCALD	0.524243	0.294	0.17	2.64e-10	1.28e-05	qMuSC
GSTM2	0.348439	0.103	0.026	2.43e-10	1.17e-05	qMuSC
DDX5	0.376838	0.576	0.44	2.3e-10	1.11e-05	qMuSC
HIPK3	0.709085	0.294	0.176	2.07e-10	1e-05	qMuSC
CAMK2D	0.572346	0.404	0.265	2.01e-10	9.71e-06	qMuSC
H1FX	0.417539	0.147	0.054	1.92e-10	9.26e-06	qMuSC
EIF4E2	0.322225	0.199	0.089	1.41e-10	6.83e-06	qMuSC
EPDR1	0.424534	0.203	0.092	1.32e-10	6.41e-06	qMuSC
SACS	0.450751	0.317	0.184	1.25e-10	6.03e-06	qMuSC
SRSF1	0.417871	0.306	0.174	1.21e-10	5.83e-06	qMuSC
SNTB1	0.699517	0.113	0.031	9.48e-11	4.58e-06	qMuSC
SELENOP	0.368534	0.161	0.062	8.57e-11	4.14e-06	qMuSC
HLA-B	0.420563	0.24	0.121	8.32e-11	4.02e-06	qMuSC
COL19A1	0.531081	0.121	0.035	7.37e-11	3.56e-06	qMuSC
N4BP2L2	0.333051	0.691	0.557	6.72e-11	3.25e-06	qMuSC
MT-CO2	2.11088	0.641	0.288	6.57e-11	3.18e-06	dMuSC
FOXP2	0.380242	0.576	0.42	6.24e-11	3.02e-06	qMuSC
OBSL1	0.390044	0.289	0.157	6.23e-11	3.01e-06	qMuSC
ST3GAL5	0.435064	0.269	0.14	6.1e-11	2.95e-06	qMuSC
MMP2	0.434001	0.108	0.027	5.61e-11	2.71e-06	qMuSC
GUSBP1	0.435372	0.393	0.248	5.38e-11	2.6e-06	qMuSC
MT-ND4	1.87402	0.675	0.308	4.68e-11	2.26e-06	dMuSC
SSBP2	0.460678	0.592	0.457	4.55e-11	2.2e-06	qMuSC
SREBF1	0.352082	0.17	0.065	4.51e-11	2.18e-06	qMuSC
AC016831.7	0.319774	0.553	0.403	4.41e-11	2.13e-06	qMuSC
ARL6IP5	0.404698	0.196	0.084	4.25e-11	2.06e-06	qMuSC
TMCC3	0.636257	0.172	0.07	4.22e-11	2.04e-06	qMuSC
MT-ATP8	0.309607	0.112	0.027	4.09e-11	1.98e-06	qMuSC
IGFBP7	0.387958	0.128	0.038	4.02e-11	1.95e-06	qMuSC
SETBP1	0.647671	0.283	0.16	3.97e-11	1.92e-06	qMuSC
LINC00476	0.670025	0.182	0.075	3.69e-11	1.78e-06	qMuSC
TPBG	0.371062	0.149	0.051	3.62e-11	1.75e-06	qMuSC
AC025171.2	0.48489	0.166	0.062	3.39e-11	1.64e-06	qMuSC
CALM2	0.373677	0.325	0.187	3.37e-11	1.63e-06	qMuSC
GSTA4	0.421183	0.156	0.057	3.22e-11	1.56e-06	qMuSC
FTH1	0.484743	0.275	0.15	3.17e-11	1.53e-06	qMuSC
HEY1	0.320032	0.118	0.031	3.04e-11	1.47e-06	qMuSC
PRUNE2	0.900871	0.169	0.068	2.98e-11	1.44e-06	qMuSC
AC104123.1	0.593736	0.187	0.078	2.96e-11	1.43e-06	qMuSC
MROH7-TTC4	0.585966	0.245	0.125	2.42e-11	1.17e-06	qMuSC
RPS21	0.501219	0.313	0.186	1.81e-11	8.78e-07	qMuSC
FAT1	0.452487	0.11	0.026	1.8e-11	8.69e-07	qMuSC
TSPAN6	0.4241	0.163	0.058	1.74e-11	8.42e-07	qMuSC
THSD4-AS1	0.331373	0.133	0.038	1.54e-11	7.47e-07	qMuSC
SLC20A2	0.442456	0.372	0.227	1.53e-11	7.38e-07	qMuSC
MT-RNR1	0.331567	0.301	0.163	1.45e-11	7.04e-07	qMuSC
MT-CO3	2.3065	0.769	0.413	1.43e-11	6.92e-07	dMuSC
CTSL	0.444833	0.166	0.061	1.35e-11	6.54e-07	qMuSC
NAV3	0.385545	0.417	0.262	1.19e-11	5.76e-07	qMuSC
BCAR3	0.636392	0.357	0.218	1.13e-11	5.47e-07	qMuSC
ACTB	0.530355	0.191	0.082	1.06e-11	5.15e-07	qMuSC
UBE2E1	0.598353	0.261	0.133	8.91e-12	4.31e-07	qMuSC
DDX11	0.458941	0.134	0.04	5.79e-12	2.8e-07	qMuSC
SERPINB6	0.473094	0.354	0.213	5.22e-12	2.53e-07	qMuSC
MT-CO1	1.92174	0.752	0.423	4.64e-12	2.24e-07	dMuSC
LAPTM4A	0.411968	0.253	0.121	3.66e-12	1.77e-07	qMuSC
TSPAN7	0.30711	0.127	0.033	3.03e-12	1.46e-07	qMuSC
C14orf39	0.487848	0.22	0.095	2.91e-12	1.41e-07	qMuSC
GNAQ	0.500119	0.391	0.243	2.73e-12	1.32e-07	qMuSC
FLRT2	0.555929	0.118	0.027	2.62e-12	1.27e-07	qMuSC
ITM2B	0.457141	0.243	0.115	2.36e-12	1.14e-07	qMuSC
RFX3-AS1	0.543348	0.409	0.254	2.31e-12	1.12e-07	qMuSC
CORO6	0.51677	0.317	0.177	2.25e-12	1.09e-07	qMuSC
ZEB2	0.478283	0.524	0.37	1.95e-12	9.43e-08	qMuSC
BCL6	0.650112	0.378	0.245	1.89e-12	9.15e-08	qMuSC
ACADVL	0.537357	0.479	0.348	1.56e-12	7.55e-08	qMuSC
RPL41	0.505617	0.435	0.284	1.46e-12	7.07e-08	qMuSC
MT-ND1	0.498457	0.341	0.196	1.37e-12	6.61e-08	qMuSC
JAG1	0.625872	0.161	0.055	1.3e-12	6.27e-08	qMuSC
CTSD	0.456958	0.166	0.058	1.27e-12	6.16e-08	qMuSC
COL6A2	0.477887	0.315	0.176	1.15e-12	5.55e-08	qMuSC
NREP	0.582643	0.337	0.194	1.03e-12	4.97e-08	qMuSC
RHOJ	0.576178	0.32	0.177	9.7e-13	4.69e-08	qMuSC
IFITM3	0.499078	0.316	0.172	9.66e-13	4.67e-08	qMuSC
SCML1	0.63998	0.364	0.221	9.37e-13	4.53e-08	qMuSC
CD63	0.410921	0.524	0.346	8.8e-13	4.26e-08	qMuSC
DTX4	0.431847	0.208	0.082	8.45e-13	4.09e-08	qMuSC
KAT2A	0.50577	0.342	0.197	8.43e-13	4.07e-08	qMuSC
IER2	0.681374	0.13	0.033	6.86e-13	3.32e-08	qMuSC
AC036214.4	0.492791	0.114	0.023	6.01e-13	2.9e-08	qMuSC
ACSS3	0.60932	0.376	0.23	5.46e-13	2.64e-08	qMuSC
SIX1	0.520649	0.18	0.065	5.44e-13	2.63e-08	qMuSC
CXCL14	0.651795	0.313	0.173	4.31e-13	2.08e-08	qMuSC
PFN2	0.360099	0.156	0.047	3.89e-13	1.88e-08	qMuSC
ZFP36	0.926164	0.153	0.048	3.56e-13	1.72e-08	qMuSC
AC005162.3	0.601933	0.156	0.047	3.49e-13	1.69e-08	qMuSC
GPX3	0.59824	0.135	0.034	3.25e-13	1.57e-08	qMuSC
AC138150.1	0.495244	0.205	0.079	3.19e-13	1.54e-08	qMuSC
NME3	0.449412	0.183	0.065	3.09e-13	1.49e-08	qMuSC
SLC16A10	0.548167	0.217	0.089	2.81e-13	1.36e-08	qMuSC
ABTB2	0.551047	0.111	0.02	2.72e-13	1.32e-08	qMuSC
TIA1	0.466095	0.507	0.349	2.16e-13	1.05e-08	qMuSC
AC007744.1	0.75983	0.184	0.067	2.13e-13	1.03e-08	qMuSC
TSHZ3	0.608069	0.274	0.132	1.87e-13	9.05e-09	qMuSC
GNAS	0.567446	0.594	0.457	1.72e-13	8.34e-09	qMuSC
BTG2	0.835427	0.111	0.02	1.54e-13	7.46e-09	qMuSC
VEGFA	0.390105	0.169	0.055	1.53e-13	7.39e-09	qMuSC
ST8SIA1	0.535628	0.417	0.252	1.02e-13	4.93e-09	qMuSC
RGMB	0.509467	0.167	0.051	8.73e-14	4.22e-09	qMuSC
RETREG1	0.589038	0.151	0.041	7.28e-14	3.52e-09	qMuSC
CDH20	0.848755	0.124	0.026	6.61e-14	3.19e-09	qMuSC
CHKB	0.523096	0.238	0.101	6.51e-14	3.15e-09	qMuSC
CCN1	0.845104	0.189	0.068	5.52e-14	2.67e-09	qMuSC
CCDC85A	0.775114	0.182	0.062	5.19e-14	2.51e-09	qMuSC
EGR1	1.26426	0.199	0.078	5.13e-14	2.48e-09	qMuSC
SLC66A1L	0.490991	0.143	0.035	4.83e-14	2.34e-09	qMuSC
CD81	0.465917	0.228	0.094	4.36e-14	2.11e-09	qMuSC
GNA14	0.448177	0.617	0.443	2.31e-14	1.12e-09	qMuSC
STAT3	0.661547	0.325	0.17	1.93e-14	9.34e-10	qMuSC
PSAP	0.414909	0.577	0.387	1.75e-14	8.48e-10	qMuSC
ST5	0.555001	0.518	0.348	1.36e-14	6.59e-10	qMuSC
JUN	1.18424	0.235	0.102	1.24e-14	6.01e-10	qMuSC
IFITM2	0.557186	0.217	0.084	8.64e-15	4.18e-10	qMuSC
NTN4	0.53626	0.565	0.39	7.51e-15	3.63e-10	qMuSC
GRIA4	0.901992	0.135	0.028	5.72e-15	2.77e-10	qMuSC
ZBTB7C	0.71434	0.272	0.123	5.48e-15	2.65e-10	qMuSC
NR3C1	0.555389	0.586	0.414	5.11e-15	2.47e-10	qMuSC
RUNX1	0.662004	0.4	0.231	4.59e-15	2.22e-10	qMuSC
MYF6	0.523808	0.227	0.089	3.57e-15	1.73e-10	qMuSC
MIR29B2CHG	0.605024	0.337	0.18	2.81e-15	1.36e-10	qMuSC
SERPING1	0.510791	0.208	0.071	2.54e-15	1.23e-10	qMuSC
C1RL	0.481559	0.179	0.052	2.5e-15	1.21e-10	qMuSC
MIR100HG	0.682388	0.564	0.407	2.11e-15	1.02e-10	qMuSC
CLU	0.533709	0.18	0.052	1.46e-15	7.05e-11	qMuSC
FTL	0.417877	0.177	0.05	1.29e-15	6.22e-11	qMuSC
MT2A	1.20844	0.226	0.087	1.2e-15	5.8e-11	qMuSC
MDFIC	0.63576	0.504	0.333	1.09e-15	5.25e-11	qMuSC
ADAMTS9-AS2	0.632404	0.573	0.394	7.68e-16	3.71e-11	qMuSC
NNMT	0.697361	0.268	0.116	4.69e-16	2.27e-11	qMuSC
GPC6	0.520543	0.698	0.546	4.46e-16	2.16e-11	qMuSC
GGT5	0.53271	0.179	0.051	4.41e-16	2.13e-11	qMuSC
EMID1	0.600043	0.22	0.079	4.31e-16	2.08e-11	qMuSC
GXYLT2	0.592382	0.325	0.16	3.81e-16	1.84e-11	qMuSC
MT-CYB	2.2359	0.761	0.279	2.49e-16	1.2e-11	dMuSC
LOXL4	0.528516	0.152	0.031	1.11e-16	5.35e-12	qMuSC
FAM20A	0.604066	0.158	0.035	9.64e-17	4.66e-12	qMuSC
SF1	0.540266	0.396	0.214	7.88e-17	3.81e-12	qMuSC
PLXDC1	0.592907	0.439	0.254	3.12e-17	1.51e-12	qMuSC
SLC25A37	0.589636	0.254	0.098	3.09e-17	1.5e-12	qMuSC
THRB	0.795482	0.266	0.109	2.74e-17	1.33e-12	qMuSC
HLA-A	0.640319	0.286	0.126	2.5e-17	1.21e-12	qMuSC
ZIC1	0.662597	0.19	0.054	2.11e-17	1.02e-12	qMuSC
SERF2	0.640392	0.307	0.139	1.06e-17	5.15e-13	qMuSC
SNHG25	0.653055	0.249	0.095	9.27e-18	4.48e-13	qMuSC
EDN3	0.742299	0.229	0.078	6.26e-18	3.03e-13	qMuSC
RBMS3	0.455712	0.916	0.86	6.08e-18	2.94e-13	qMuSC
LENG8	0.615871	0.274	0.118	5.94e-18	2.87e-13	qMuSC
RARRES2	0.577605	0.23	0.075	2.16e-18	1.05e-13	qMuSC
DLEU2	0.646023	0.468	0.274	1.92e-18	9.28e-14	qMuSC
SRSF6	0.552443	0.464	0.27	1.78e-18	8.63e-14	qMuSC
AC098650.1	0.549519	0.865	0.772	1.34e-18	6.47e-14	qMuSC
UBC	0.643931	0.267	0.101	9.87e-19	4.77e-14	qMuSC
CHRNA1	0.622666	0.477	0.278	9.35e-19	4.52e-14	qMuSC
SIM1	0.774967	0.173	0.035	5.54e-19	2.68e-14	qMuSC
RRAD	0.473631	0.164	0.031	5.06e-19	2.45e-14	qMuSC
LRRN1	0.759645	0.182	0.043	4.48e-19	2.16e-14	qMuSC
B2M	0.661843	0.398	0.206	3.02e-19	1.46e-14	qMuSC
HLA-C	0.609819	0.229	0.074	1.85e-19	8.96e-15	qMuSC
CIRBP	0.525591	0.691	0.529	1.6e-19	7.72e-15	qMuSC
CALCR	0.606703	0.689	0.487	3.47e-20	1.68e-15	qMuSC
IGFBP5	0.76347	0.658	0.492	1.61e-20	7.77e-16	qMuSC
AC020916.1	1.07025	0.172	0.033	1.14e-20	5.52e-16	qMuSC
STX16	0.649353	0.403	0.196	3.6e-21	1.74e-16	qMuSC
SSH2	0.556057	0.695	0.455	1.71e-21	8.27e-17	qMuSC
FOSB	1.90574	0.125	0.003	1.21e-21	5.84e-17	qMuSC
FRMD3	0.803807	0.33	0.136	1.19e-21	5.74e-17	qMuSC
MT-ND4	0.785705	0.548	0.367	8.23e-22	3.98e-17	qMuSC
PPM1L	0.857027	0.418	0.214	6.79e-22	3.28e-17	qMuSC
MT-CO2	0.752026	0.515	0.313	4.53e-22	2.19e-17	qMuSC
MT-CO1	0.854826	0.625	0.487	7.81e-23	3.78e-18	qMuSC
KCNQ1OT1	0.546862	0.637	0.406	3.83e-23	1.85e-18	qMuSC
AL807752.7	0.699378	0.21	0.045	2.97e-23	1.44e-18	qMuSC
RNF128	0.611572	0.274	0.088	2.33e-23	1.13e-18	qMuSC
STRIT1	0.73425	0.283	0.095	1.14e-23	5.53e-19	qMuSC
APOC1	0.782328	0.213	0.044	3.54e-24	1.71e-19	qMuSC
SQSTM1	0.715127	0.384	0.169	1.25e-24	6.06e-20	qMuSC
DLL1	0.693423	0.205	0.037	1.04e-24	5.04e-20	qMuSC
LRRC3B	0.996141	0.237	0.058	9.71e-25	4.7e-20	qMuSC
MTATP6P1	0.478588	0.315	0.098	6.35e-25	3.07e-20	qMuSC
KCNQ5-IT1	0.893487	0.33	0.118	4.86e-25	2.35e-20	qMuSC
FGFR4	0.691676	0.443	0.213	9.96e-26	4.82e-21	qMuSC
KAZN	1.20266	0.524	0.311	6.5e-26	3.14e-21	qMuSC
C1S	0.7802	0.318	0.108	2.17e-26	1.05e-21	qMuSC
MT-ND5	0.687525	0.328	0.108	8.03e-27	3.88e-22	qMuSC
MT-ND3	0.63354	0.439	0.196	6.15e-27	2.98e-22	qMuSC
CDKN1C	1.25547	0.265	0.071	3.52e-27	1.7e-22	qMuSC
MT-ATP6	0.610675	0.641	0.438	1.92e-27	9.3e-23	qMuSC
MT-ND2	0.497067	0.421	0.177	1.88e-27	9.09e-23	qMuSC
HS3ST5	1.14797	0.463	0.24	7.31e-28	3.54e-23	qMuSC
RUNX1T1	1.04831	0.37	0.148	7.01e-28	3.39e-23	qMuSC
CHRDL2	1.07429	0.268	0.068	6.44e-28	3.12e-23	qMuSC
DNM3OS	0.848574	0.259	0.061	2.82e-28	1.37e-23	qMuSC
MYF5	1.02665	0.317	0.095	2.08e-30	1e-25	qMuSC
APOE	0.903787	0.5	0.254	3.97e-31	1.92e-26	qMuSC
MT-ND4L	0.793494	0.267	0.05	5.6e-32	2.71e-27	qMuSC
JUNB	1.38031	0.216	0.021	1.05e-32	5.1e-28	qMuSC
DLK1	1.27356	0.47	0.221	2.67e-33	1.29e-28	qMuSC
KCND2	1.83837	0.256	0.041	2.37e-34	1.14e-29	qMuSC
HBB	0.851101	0.194	0.001	2.52e-35	1.22e-30	qMuSC
HBA2	0.931299	0.215	0.009	9.4e-37	4.54e-32	qMuSC
C1R	1.12827	0.367	0.105	8.45e-37	4.09e-32	qMuSC
MT-CYB	0.852002	0.639	0.382	5.11e-38	2.47e-33	qMuSC
PAX8-AS1	1.29043	0.316	0.054	2.34e-42	1.13e-37	qMuSC
MT-CO3	1.37499	0.684	0.447	1.37e-42	6.63e-38	qMuSC
PTGDS	1.26621	0.371	0.087	2.09e-44	1.01e-39	qMuSC
KCNQ5	1.30942	0.694	0.42	3.05e-46	1.48e-41	qMuSC
FOS	3.01417	0.352	0.037	1.96e-57	9.47e-53	qMuSC
WSB1	1.19217	0.728	0.423	4.5e-61	2.18e-56	qMuSC
ZFP36L1	1.64649	0.489	0.109	9.87e-69	4.77e-64	qMuSC
NEAT1	1.09778	0.922	0.733	1.08e-71	5.24e-67	qMuSC
OAZ2	-0.861726	0.018	0.274	2.8e-07	0.0135247	lpMuSC
ANKRD36B	-1.05434	0.355	0.758	8.83e-08	0.00427077	lpMuSC
ARHGAP11B	-1.18514	0.055	0.371	2.45e-07	0.0118507	lpMuSC
NCAPG	-1.19878	0.091	0.419	3.62e-07	0.0174945	lpMuSC
TOPBP1	-1.19941	0.064	0.419	1.69e-08	0.000817379	lpMuSC
PCNT	-1.20489	0.227	0.597	3.15e-07	0.0152439	lpMuSC
HSPG2	-1.27437	0.364	0.806	6.05e-10	2.93e-05	lpMuSC
TTN-AS1	-1.2777	0.445	0.855	5.46e-10	2.64e-05	lpMuSC
CIT	-1.28584	0.082	0.387	5.58e-07	0.0269798	lpMuSC
ATP2B1	-1.29988	0.382	0.758	2.25e-07	0.0108832	lpMuSC
SLF2	-1.33158	0.518	0.806	3.45e-08	0.00167066	lpMuSC
BARD1	-1.35241	0.109	0.484	2.43e-08	0.00117564	lpMuSC
MSH5-SAPCD1	-1.3573	0.055	0.403	1.21e-08	0.000583744	lpMuSC
NUP107	-1.35864	0.191	0.548	3.09e-07	0.0149216	lpMuSC
CCDC144B	-1.36104	0.027	0.274	9.11e-07	0.0440467	lpMuSC
ATAD2	-1.37898	0.182	0.548	3.16e-07	0.0152581	lpMuSC
NDC80	-1.44208	0.036	0.306	5.56e-07	0.0268961	lpMuSC
MYHAS	-1.45346	0.173	0.71	1.95e-12	9.42e-08	lpMuSC
NCAPG2	-1.49062	0.1	0.435	1.85e-07	0.00894368	lpMuSC
LPL	-1.52151	0.082	0.403	1.67e-07	0.00806496	lpMuSC
EZH2	-1.56211	0.173	0.532	2e-07	0.00964977	lpMuSC
MYH2	-1.58114	0.118	0.452	2.79e-07	0.0134861	lpMuSC
AC005323.2	-1.59708	0.136	0.726	4.45e-15	2.15e-10	lpMuSC
SPC25	-1.62969	0.1	0.403	1.02e-06	0.0491422	lpMuSC
AC068587.4	-1.6382	0.264	0.613	6.6e-07	0.0319076	lpMuSC
MIR924HG	-1.7589	0.109	0.468	7.25e-08	0.00350793	lpMuSC
DIAPH3	-1.76855	0.155	0.5	3.59e-07	0.0173485	lpMuSC
ANKRD36C	-1.78553	0.409	0.871	6.53e-12	3.16e-07	lpMuSC
HELLS	-1.84415	0.127	0.516	2.87e-08	0.00138864	lpMuSC
MKI67	-1.95106	0.073	0.403	6.68e-08	0.00322779	lpMuSC
KNL1	-1.95765	0.082	0.403	2.19e-07	0.0105843	lpMuSC
TOP2A	-2.02221	0.109	0.435	2.24e-07	0.0108525	lpMuSC
SMC4	-2.04614	0.182	0.597	5.7e-09	0.00027545	lpMuSC
PER2	-0.276013	0.066	0.133	1.97e-07	0.00951549	qMuSC
PYGM	-0.281694	0.088	0.191	1.18e-11	5.68e-07	qMuSC
LMCD1	-0.30078	0.032	0.112	4.39e-14	2.12e-09	qMuSC
TSC22D3	-0.302033	0.142	0.268	2.22e-12	1.07e-07	qMuSC
IPO9-AS1	-0.308732	0.089	0.167	4.17e-08	0.00201857	qMuSC
KLHL29	-0.311585	0.104	0.207	1.46e-10	7.06e-06	qMuSC
ACSM5	-0.317676	0.06	0.123	3.01e-07	0.014562	qMuSC
SRL	-0.31786	0.06	0.152	2.65e-12	1.28e-07	qMuSC
AC023509.1	-0.333618	0.058	0.116	9.61e-07	0.0464634	qMuSC
NBPF17P	-0.339949	0.097	0.201	2.16e-11	1.04e-06	qMuSC
LAMA2	-0.352618	0.937	0.938	2e-08	0.000965955	qMuSC
NOS1	-0.36566	0.034	0.116	4.39e-14	2.12e-09	qMuSC
ANKRD39	-0.368617	0.102	0.217	1.32e-12	6.4e-08	qMuSC
NRAP	-0.369478	0.086	0.173	2.56e-09	0.000123731	qMuSC
GLUL	-0.37361	0.13	0.22	2.5e-08	0.0012078	qMuSC
ARRDC2	-0.382124	0.077	0.149	1.09e-07	0.00526548	qMuSC
MYLK2	-0.385196	0.051	0.128	3.17e-10	1.53e-05	qMuSC
ZBTB20-AS5	-0.386976	0.058	0.138	8.15e-11	3.94e-06	qMuSC
UBR2	-0.394112	0.332	0.426	3.56e-07	0.017216	qMuSC
SMIM3	-0.396241	0.029	0.105	2.83e-14	1.37e-09	qMuSC
AL356124.1	-0.40326	0.079	0.173	1.02e-11	4.94e-07	qMuSC
SPTBN1	-0.405516	0.635	0.711	6.93e-07	0.0335087	qMuSC
PITPNC1	-0.411038	0.196	0.288	3.7e-07	0.0179008	qMuSC
TLN1	-0.415918	0.092	0.173	1.33e-08	0.000640921	qMuSC
RPL4	-0.418732	0.216	0.328	6.08e-09	0.000294106	qMuSC
ARHGEF26	-0.420485	0.04	0.102	5.42e-09	0.000261977	qMuSC
SRRM2	-0.425689	0.633	0.713	3.81e-10	1.84e-05	qMuSC
LNX1	-0.426668	0.056	0.13	7.85e-10	3.8e-05	qMuSC
TEF	-0.42708	0.093	0.167	2.17e-07	0.0105067	qMuSC
MEG8	-0.429353	0.925	0.945	1.24e-13	6e-09	qMuSC
SLC16A12	-0.42945	0.05	0.116	7.95e-09	0.000384419	qMuSC
AC012459.1	-0.432828	0.099	0.187	2.03e-09	9.82e-05	qMuSC
AL445259.1	-0.433238	0.055	0.122	8.35e-09	0.000403994	qMuSC
RNF213	-0.434399	0.276	0.387	1.75e-08	0.000844742	qMuSC
FAM214A	-0.436168	0.332	0.43	2.61e-07	0.0126423	qMuSC
TRDN-AS1	-0.437363	0.086	0.197	1.91e-14	9.22e-10	qMuSC
NOP14	-0.439121	0.052	0.118	2.25e-08	0.00108922	qMuSC
PTPRG	-0.44488	0.753	0.811	9.32e-10	4.51e-05	qMuSC
ZNF106	-0.452206	0.252	0.377	6.94e-09	0.000335484	qMuSC
MALAT1	-0.454486	0.999	1	4.57e-56	2.21e-51	qMuSC
ZNF544	-0.457952	0.046	0.104	1.64e-07	0.00793828	qMuSC
CDK11A	-0.473498	0.109	0.189	6.88e-08	0.00332649	qMuSC
NCL	-0.474354	0.236	0.328	5.75e-07	0.0277996	qMuSC
JPH2	-0.476564	0.134	0.228	1.82e-08	0.000881087	qMuSC
JAK2	-0.476909	0.152	0.243	1.48e-07	0.00715417	qMuSC
PLCL1	-0.481298	0.098	0.172	5.43e-07	0.0262694	qMuSC
SHPRH	-0.48248	0.264	0.373	2.97e-08	0.00143738	qMuSC
NBEAL1	-0.484157	0.368	0.462	1.59e-07	0.00769734	qMuSC
NKTR	-0.48465	0.624	0.696	6.08e-10	2.94e-05	qMuSC
AL391117.1	-0.486163	0.062	0.14	1.63e-10	7.88e-06	qMuSC
DNAJC13	-0.486301	0.179	0.267	3.34e-07	0.0161492	qMuSC
IGF2R	-0.486898	0.292	0.397	1.36e-08	0.000655321	qMuSC
NFKBIA	-0.488229	0.104	0.18	3.43e-07	0.0165754	qMuSC
NCOR2	-0.489849	0.201	0.296	1.33e-07	0.00643439	qMuSC
CKM	-0.4901	0.236	0.357	2.94e-09	0.000142034	qMuSC
AC006453.2	-0.490144	0.182	0.277	4.33e-08	0.00209324	qMuSC
ATP2A1	-0.501104	0.024	0.172	1.8e-37	8.71e-33	qMuSC
NBPF26	-0.502459	0.252	0.384	3.38e-12	1.63e-07	qMuSC
FHOD3	-0.504703	0.259	0.357	9.68e-07	0.0468069	qMuSC
KEL	-0.510374	0.1	0.176	1.54e-07	0.00744309	qMuSC
KLF9	-0.511175	0.108	0.227	7.53e-14	3.64e-09	qMuSC
NIBAN1	-0.512793	0.059	0.126	3.88e-08	0.00187661	qMuSC
TMEM131L	-0.514393	0.22	0.311	5.72e-07	0.0276628	qMuSC
RBM28	-0.516771	0.203	0.296	6.45e-08	0.00311767	qMuSC
MEF2A	-0.518238	0.468	0.572	8.94e-09	0.000432322	qMuSC
PNMT	-0.52198	0.212	0.304	1.06e-07	0.00512501	qMuSC
PCM1	-0.522678	0.513	0.603	1.02e-08	0.000490829	qMuSC
NBPF14	-0.525443	0.209	0.353	2.78e-13	1.34e-08	qMuSC
ITGA1	-0.525594	0.07	0.149	2.11e-09	0.000102221	qMuSC
SPARCL1	-0.525699	0.601	0.65	1.5e-08	0.000725486	qMuSC
NBPF1	-0.526502	0.237	0.383	1.14e-13	5.53e-09	qMuSC
TTC3	-0.537089	0.461	0.536	7.72e-07	0.0373489	qMuSC
UBR4	-0.5386	0.197	0.292	1.31e-07	0.00632524	qMuSC
CHD6	-0.539007	0.351	0.45	8.35e-08	0.00403553	qMuSC
USP34	-0.540706	0.478	0.594	2.12e-11	1.02e-06	qMuSC
PRPF4B	-0.544877	0.364	0.46	1.36e-08	0.0006576	qMuSC
SPICE1	-0.547231	0.107	0.19	1.88e-08	0.000908936	qMuSC
SYNE1	-0.549644	0.435	0.548	4.62e-10	2.24e-05	qMuSC
CTNND2	-0.550436	0.113	0.201	1.21e-08	0.000586228	qMuSC
HNRNPA2B1	-0.552135	0.648	0.696	2.87e-09	0.000138607	qMuSC
P3H2	-0.553134	0.06	0.138	7.52e-10	3.63e-05	qMuSC
AP002518.2	-0.553502	0.058	0.165	1.54e-16	7.45e-12	qMuSC
BPTF	-0.554448	0.606	0.677	4.04e-10	1.95e-05	qMuSC
THOC2	-0.55654	0.323	0.414	1.53e-07	0.00739755	qMuSC
CWF19L2	-0.560235	0.235	0.325	4.66e-07	0.0225462	qMuSC
GGT7	-0.561265	0.147	0.233	2.87e-07	0.0138779	qMuSC
MYO9A	-0.571942	0.477	0.562	6.77e-09	0.000327548	qMuSC
PAXBP1	-0.572286	0.32	0.417	3.36e-08	0.00162274	qMuSC
SYNE2	-0.5781	0.227	0.335	4.84e-09	0.000234036	qMuSC
NCOR1	-0.579865	0.405	0.496	4.78e-08	0.00231032	qMuSC
CHD9	-0.582135	0.602	0.722	5.39e-15	2.61e-10	qMuSC
FAM106A	-0.583067	0.055	0.156	1.61e-15	7.79e-11	qMuSC
TMEFF2	-0.591021	0.247	0.386	5.29e-12	2.56e-07	qMuSC
DMD	-0.597043	0.656	0.692	7.64e-10	3.69e-05	qMuSC
PRKD1	-0.605147	0.404	0.512	4.81e-10	2.33e-05	qMuSC
DYNC2H1	-0.606384	0.36	0.512	1.91e-14	9.23e-10	qMuSC
EIF3A	-0.607496	0.276	0.372	1.67e-07	0.00807567	qMuSC
ATP1A2	-0.608737	0.377	0.54	1.03e-13	4.96e-09	qMuSC
DIRC3	-0.611149	0.588	0.706	5.5e-14	2.66e-09	qMuSC
RBM25	-0.620036	0.585	0.641	8.34e-08	0.00403042	qMuSC
RTKN	-0.622091	0.206	0.298	2.27e-08	0.0010982	qMuSC
KAT2B	-0.624251	0.244	0.356	6.78e-10	3.28e-05	qMuSC
MYBPC2	-0.62466	0.071	0.238	1.25e-29	6.04e-25	qMuSC
OPHN1	-0.626226	0.347	0.443	2.88e-08	0.0013942	qMuSC
SMCHD1	-0.629554	0.29	0.383	1.44e-07	0.00694951	qMuSC
KIAA1109	-0.633068	0.372	0.464	4.31e-08	0.00208428	qMuSC
DHX36	-0.633684	0.229	0.345	2.79e-10	1.35e-05	qMuSC
CA3-AS1	-0.634666	0.055	0.183	1.43e-22	6.92e-18	qMuSC
GPM6B	-0.63583	0.165	0.274	8.9e-10	4.3e-05	qMuSC
TTC37	-0.637432	0.349	0.428	4.75e-07	0.0229734	qMuSC
ECM2	-0.639581	0.215	0.299	5.71e-07	0.0275986	qMuSC
PCNT	-0.644757	0.163	0.316	5.59e-17	2.71e-12	qMuSC
MPHOSPH8	-0.646984	0.344	0.433	6.61e-08	0.00319498	qMuSC
MDN1	-0.648143	0.255	0.355	7.99e-08	0.00386595	qMuSC
ANKRD36B	-0.653098	0.35	0.492	1.03e-14	4.99e-10	qMuSC
CRISPLD2	-0.65351	0.095	0.23	9.02e-18	4.36e-13	qMuSC
CHD2	-0.65436	0.395	0.482	5.26e-09	0.000254528	qMuSC
DDX27	-0.660197	0.131	0.22	8.44e-09	0.000408231	qMuSC
SMC5	-0.660943	0.297	0.413	1.6e-10	7.76e-06	qMuSC
BDP1	-0.662248	0.33	0.452	3.25e-10	1.57e-05	qMuSC
MYO1B	-0.663015	0.085	0.187	6.6e-13	3.19e-08	qMuSC
NBPF10	-0.669919	0.178	0.367	3.43e-24	1.66e-19	qMuSC
CDK8	-0.672093	0.535	0.645	3.12e-13	1.51e-08	qMuSC
YTHDC1	-0.681983	0.362	0.451	1.81e-08	0.000876937	qMuSC
ZFC3H1	-0.682719	0.242	0.345	1.8e-09	8.71e-05	qMuSC
TPM2	-0.683647	0.487	0.566	6.93e-08	0.0033509	qMuSC
COL15A1	-0.687953	0.312	0.444	3.31e-13	1.6e-08	qMuSC
NAV2	-0.688472	0.551	0.689	4.09e-18	1.98e-13	qMuSC
WDR60	-0.694192	0.243	0.329	2.04e-07	0.00984146	qMuSC
CEP85L	-0.694508	0.194	0.34	3.42e-15	1.66e-10	qMuSC
KTN1	-0.695652	0.41	0.515	1.62e-09	7.86e-05	qMuSC
ITGBL1	-0.696254	0.394	0.501	4.9e-10	2.37e-05	qMuSC
LRP4	-0.702894	0.137	0.294	9.66e-20	4.67e-15	qMuSC
VPS13C	-0.707337	0.411	0.509	1.29e-10	6.22e-06	qMuSC
MIR646HG	-0.712514	0.117	0.237	2.03e-14	9.84e-10	qMuSC
AHCTF1	-0.712769	0.198	0.343	6.11e-16	2.96e-11	qMuSC
TPM1	-0.716867	0.186	0.406	1.5e-27	7.25e-23	qMuSC
PPARGC1A	-0.717496	0.173	0.308	9.07e-14	4.38e-09	qMuSC
U2SURP	-0.718936	0.362	0.474	2.79e-11	1.35e-06	qMuSC
STAC3	-0.719488	0.316	0.448	1.97e-13	9.52e-09	qMuSC
PRRC2C	-0.721911	0.352	0.428	5.22e-07	0.0252464	qMuSC
ABCA8	-0.726388	0.56	0.671	1.19e-15	5.75e-11	qMuSC
ZHX3	-0.727842	0.356	0.481	2.92e-12	1.41e-07	qMuSC
GIGYF2	-0.742129	0.334	0.471	5.1e-13	2.47e-08	qMuSC
FBN1	-0.742218	0.503	0.617	5.39e-15	2.6e-10	qMuSC
SP140L	-0.74903	0.076	0.199	1.95e-18	9.45e-14	qMuSC
DST	-0.749237	0.767	0.862	5.52e-28	2.67e-23	qMuSC
REV3L	-0.749815	0.49	0.618	2.45e-15	1.19e-10	qMuSC
RIF1	-0.755029	0.387	0.557	8.95e-20	4.33e-15	qMuSC
MAP2	-0.761891	0.055	0.17	4.83e-19	2.34e-14	qMuSC
SYTL4	-0.774953	0.27	0.411	9.22e-14	4.46e-09	qMuSC
PIK3R1	-0.775677	0.308	0.478	7.13e-18	3.45e-13	qMuSC
PER1	-0.775731	0.102	0.373	2.37e-49	1.15e-44	qMuSC
NR1D2	-0.793415	0.095	0.238	7.13e-21	3.45e-16	qMuSC
PAX7	-0.796811	0.751	0.86	7.66e-30	3.7e-25	qMuSC
PNISR	-0.801457	0.809	0.878	9.19e-29	4.44e-24	qMuSC
RASSF4	-0.829712	0.446	0.623	5.4e-26	2.61e-21	qMuSC
PNN	-0.836622	0.497	0.593	2.73e-12	1.32e-07	qMuSC
ADAMTS9	-0.843103	0.118	0.241	8.16e-15	3.95e-10	qMuSC
AL357075.5	-0.848576	0.304	0.465	2.1e-17	1.01e-12	qMuSC
RFTN1	-0.866698	0.159	0.316	9.53e-19	4.61e-14	qMuSC
FOXO3	-0.876637	0.386	0.614	2.06e-30	9.95e-26	qMuSC
HSPG2	-0.887344	0.314	0.494	1.3e-21	6.27e-17	qMuSC
CNKSR3	-0.889368	0.32	0.494	1.83e-19	8.85e-15	qMuSC
TPR	-0.906435	0.32	0.488	5.07e-19	2.45e-14	qMuSC
ANKRD36	-0.909513	0.42	0.658	4.86e-35	2.35e-30	qMuSC
LIFR	-0.928679	0.176	0.342	2.57e-20	1.24e-15	qMuSC
DOCK9	-0.938917	0.608	0.77	1.22e-36	5.9e-32	qMuSC
CSMD1	-0.953474	0.111	0.218	9.35e-13	4.52e-08	qMuSC
CCDC144B	-0.954004	0.062	0.245	3.19e-36	1.54e-31	qMuSC
LUC7L3	-0.965574	0.8	0.905	4.25e-45	2.05e-40	qMuSC
SESN1	-0.970416	0.233	0.465	1.08e-30	5.24e-26	qMuSC
XIRP2	-0.979421	0.158	0.318	2.87e-21	1.39e-16	qMuSC
MYLPF	-0.991375	0.17	0.35	7.24e-24	3.5e-19	qMuSC
LARS	-0.997043	0.307	0.495	1.02e-26	4.92e-22	qMuSC
SHISA9	-0.999168	0.063	0.167	8.77e-16	4.24e-11	qMuSC
MYH1	-1.00449	0.184	0.279	5.8e-09	0.000280617	qMuSC
TCAP	-1.06686	0.154	0.35	5.46e-28	2.64e-23	qMuSC
ANKRD36C	-1.085	0.409	0.64	2.39e-36	1.16e-31	qMuSC
USP53	-1.11258	0.286	0.519	1.42e-33	6.86e-29	qMuSC
MYL1	-1.12016	0.141	0.359	2.19e-35	1.06e-30	qMuSC
ZBTB16	-1.12857	0.267	0.643	7.24e-62	3.5e-57	qMuSC
FKBP5	-1.12931	0.271	0.677	3.46e-70	1.67e-65	qMuSC
MYHAS	-1.15176	0.186	0.62	5.69e-92	2.75e-87	qMuSC
LINC00882	-1.16469	0.332	0.559	1.04e-31	5.03e-27	qMuSC
ITIH5	-1.19521	0.054	0.264	1.94e-47	9.38e-43	qMuSC
ENO3	-1.21165	0.108	0.389	6.91e-56	3.34e-51	qMuSC
PER3	-1.27547	0.181	0.465	7.44e-49	3.6e-44	qMuSC
AC079382.2	-1.28232	0.046	0.228	2.96e-41	1.43e-36	qMuSC
AC005323.2	-1.34908	0.135	0.601	3.17e-118	1.53e-113	qMuSC
TNNC2	-1.51151	0.363	0.492	8.78e-23	4.25e-18	qMuSC
MYH2	-1.66829	0.161	0.406	1.48e-44	7.16e-40	qMuSC
AC068587.4	-1.72379	0.164	0.487	2.45e-66	1.18e-61	qMuSC
LPL	-1.78819	0.121	0.478	1.17e-85	5.64e-81	qMuSC
TTN-AS1	-1.85178	0.381	0.857	1.15e-142	5.57e-138	qMuSC
ACTA1	-2.08139	0.203	0.522	3.18e-72	1.54e-67	qMuSC
IGFBP2	-0.600959	0	0.133	4.17e-07	0.0201543	epMuSC
HBEGF	-0.648809	0.005	0.167	4.58e-07	0.0221695	epMuSC
MYLPF	-0.965122	0.063	0.367	4.89e-07	0.0236647	epMuSC
MYL3	-1.02935	0.021	0.367	3.92e-12	1.89e-07	epMuSC
H1F0	-1.14317	0.063	0.367	3e-07	0.0145086	epMuSC
GLUL	-1.1718	0.2	0.6	5.09e-07	0.0246289	epMuSC
MUSTN1	-1.19899	0.047	0.333	1.43e-07	0.00691768	epMuSC
SOX8	-1.24493	0.032	0.3	5.05e-08	0.00244029	epMuSC
RPL10A	-1.25383	0.463	0.867	1.29e-07	0.00621404	epMuSC
MAP2	-1.31223	0.047	0.333	1.82e-07	0.00879586	epMuSC
RNU2-2P	-1.33519	0	0.167	1.4e-08	0.000678659	epMuSC
TNNT3	-1.34489	0.105	0.533	1.55e-09	7.48e-05	epMuSC
STAC3	-1.36254	0.147	0.533	9.1e-08	0.00440105	epMuSC
RPL3	-1.42715	0.547	0.867	1.22e-07	0.00588838	epMuSC
RPS18	-1.43059	0.6	0.967	1.02e-06	0.0491673	epMuSC
RPL27	-1.46258	0.3	0.767	2.09e-07	0.0101253	epMuSC
RPS4Y1	-1.53508	0.095	0.433	1.54e-07	0.00746014	epMuSC
RPS23	-1.55518	0.495	0.867	7.44e-07	0.035965	epMuSC
FN1	-1.65613	0.289	0.733	5.08e-08	0.00245624	epMuSC
ATP1A2	-1.66406	0.105	0.5	1.65e-08	0.000798455	epMuSC
ENO3	-1.72332	0.074	0.5	5.58e-11	2.7e-06	epMuSC
MYL1	-1.7342	0.074	0.5	2.65e-11	1.28e-06	epMuSC
CXCL14	-1.73763	0.126	0.5	3.35e-07	0.0162038	epMuSC
MYH2	-1.95426	0.089	0.533	1.35e-10	6.51e-06	epMuSC
TNNC2	-2.25268	0.142	0.633	3.16e-11	1.53e-06	epMuSC
LPL	-2.66952	0.068	0.633	1.16e-17	5.6e-13	epMuSC
RASSF4	-0.977386	0.624	0.933	1.52e-08	0.000735308	dMuSC
LUC7L3	-0.980595	0.803	0.942	6.82e-09	0.000329795	dMuSC
CCDC162P	-0.995413	0.547	0.856	1.41e-07	0.00680733	dMuSC
TPM1	-1.01768	0.205	0.529	5.21e-07	0.0251696	dMuSC
CEP57L1	-1.08672	0.043	0.317	5.18e-08	0.00250241	dMuSC
MYHAS	-1.09063	0.239	0.702	2.78e-11	1.34e-06	dMuSC
BPTF	-1.11025	0.487	0.779	3.73e-07	0.0180506	dMuSC
SLC47A1	-1.14088	0.385	0.683	2.66e-08	0.00128811	dMuSC
AC005323.2	-1.16459	0.188	0.663	2.65e-12	1.28e-07	dMuSC
SIRT2	-1.1662	0.624	0.913	1.73e-11	8.38e-07	dMuSC
ENO3	-1.17956	0.179	0.538	2.09e-08	0.00101113	dMuSC
COL15A1	-1.20196	0.479	0.846	1.31e-09	6.34e-05	dMuSC
PER1	-1.21432	0.026	0.346	7.19e-10	3.48e-05	dMuSC
CDK8	-1.25642	0.462	0.74	1.68e-07	0.00811479	dMuSC
FNDC5	-1.26245	0.085	0.394	1.49e-07	0.00719781	dMuSC
PER3	-1.34162	0.103	0.529	2.75e-11	1.33e-06	dMuSC
NBPF1	-1.37933	0.299	0.673	1.48e-09	7.14e-05	dMuSC
REV3L	-1.39899	0.59	0.808	8.86e-08	0.00428315	dMuSC
ABLIM3	-1.42285	0.06	0.375	4.91e-09	0.000237484	dMuSC
LARS	-1.46589	0.359	0.712	6.86e-11	3.32e-06	dMuSC
CHD3	-1.48769	0.179	0.49	4.96e-08	0.00239834	dMuSC
ACTA1	-1.58207	0.265	0.558	9.54e-08	0.00461491	dMuSC
HSPG2	-1.61385	0.538	0.827	3.06e-12	1.48e-07	dMuSC
AC068587.4	-1.78961	0.128	0.577	1.03e-12	4.97e-08	dMuSC
TTN-AS1	-1.99125	0.35	0.894	4.83e-22	2.33e-17	dMuSC

## Sheet: Supplementary Table 10b
Supplementary Table 10. List of DEGs.
Supplementary Table 10b. DEG analysis related to Figure 4g.
Gene	Average log2FC	Pct.1	Pct.2	P (-log10)	Q (-log10)	Cell type
MYH2	2.37999	0.571	0.05	3.61e-45	1.75e-40	CD44+ MC
ACTA1	2.26499	0.721	0.193	4.46e-42	2.15e-37	CD44+ MC
AC005323.2	2.19548	0.578	0.01	1.19e-57	5.76e-53	CD44+ MC
MYH1	2.18183	0.51	0.072	1.42e-33	6.84e-29	CD44+ MC
MYHAS	2.1183	0.578	0.02	3.93e-54	1.9e-49	CD44+ MC
ENO3	2.03435	0.558	0.062	7.46e-41	3.61e-36	CD44+ MC
TRDN	2.01539	0.505	0.118	2.35e-43	1.13e-38	ArtEC
MYH2	2.00979	0.359	0.022	6.96e-184	3.37e-179	SMC
ACTA1	1.89716	0.623	0.18	1.04e-119	5.03e-115	SMC
TTN-AS1	1.89245	0.497	0.09	1.37e-130	6.62e-126	SMC
MYH2	1.88389	0.378	0.029	8.74e-121	4.23e-116	VenEC
TTN	1.87773	0.495	0.194	2.93e-25	1.42e-20	ArtEC
TTN-AS1	1.85965	0.6	0.192	1.42e-71	6.87e-67	VenEC
MYH1	1.84275	0.378	0.062	2.67e-41	1.29e-36	ArtEC
MYH2	1.80094	0.388	0.038	2.7e-56	1.31e-51	ArtEC
TNNC2	1.79736	0.626	0.235	6.31e-26	3.05e-21	CD44+ MC
TRDN	1.79387	0.381	0.066	1.78e-68	8.59e-64	VenEC
TTN-AS1	1.79198	0.654	0.202	1.55e-46	7.51e-42	ArtEC
ACTA1	1.77735	0.604	0.183	0	0	CapEC
TCAP	1.7591	0.442	0.079	5.66e-25	2.74e-20	CD44+ MC
ACTA1	1.71655	0.592	0.201	1.54e-35	7.42e-31	IL6+ VenEC
MYL1	1.7126	0.435	0.079	6.22e-24	3.01e-19	CD44+ MC
AC005323.2	1.70824	0.362	0.007	5.95e-259	2.88e-254	SMC
MYHAS	1.69984	0.364	0.01	2.86e-243	1.38e-238	SMC
MYBPC2	1.68672	0.327	0.02	4.18e-26	2.02e-21	CD44+ MC
ENO3	1.68377	0.369	0.046	3.86e-125	1.87e-120	SMC
NEB	1.67512	0.372	0.129	3.44e-20	1.67e-15	ArtEC
XIRP2	1.66397	0.422	0.077	9.39e-23	4.54e-18	CD44+ MC
MYH1	1.65823	0.291	0.036	1.16e-95	5.59e-91	SMC
ENO3	1.63818	0.333	0.05	8.99e-37	4.35e-32	IL6+ VenEC
TCAP	1.62786	0.342	0.046	1.63e-107	7.87e-103	SMC
TTN	1.62498	0.374	0.175	7.41e-13	3.58e-08	IL6+ VenEC
MYH2	1.62387	0.274	0.02	0	0	CapEC
TNNI2	1.61837	0.449	0.097	3.13e-22	1.51e-17	CD44+ MC
KLHL41	1.61303	0.503	0.084	4.71e-29	2.28e-24	CD44+ MC
ACTA1	1.61207	0.574	0.215	2.16e-33	1.04e-28	ArtEC
MYL1	1.60834	0.385	0.063	0	0	CapEC
MYH2	1.60818	0.272	0.02	2.19e-46	1.06e-41	IL6+ VenEC
MYH1	1.60286	0.245	0.039	5.15e-25	2.49e-20	IL6+ VenEC
AC005323.2	1.60212	0.351	0.019	7.42e-63	3.59e-58	ArtEC
TTN	1.59671	0.37	0.204	9.23e-17	4.46e-12	VenEC
MYHAS	1.58547	0.351	0.024	2.09e-58	1.01e-53	ArtEC
ACTA1	1.58151	0.578	0.234	1.01e-52	4.89e-48	VenEC
ENO3	1.57872	0.388	0.057	1.73e-44	8.36e-40	ArtEC
TNNC2	1.57066	0.473	0.167	7.36e-28	3.56e-23	ArtEC
MYH7	1.56006	0.347	0.068	1.17e-29	5.67e-25	IL6+ VenEC
CA3-AS1	1.55527	0.306	0.015	1.4e-25	6.75e-21	CD44+ MC
KLHL41	1.54745	0.361	0.058	5.5e-37	2.66e-32	IL6+ VenEC
TTN-AS1	1.54644	0.741	0.22	2.05e-32	9.93e-28	CD44+ MC
TRDN	1.50663	0.279	0.065	4.22e-20	2.04e-15	IL6+ VenEC
RGS5	1.50249	0.493	0.249	7.02e-174	3.39e-169	CapEC
TPM2	1.49628	0.513	0.165	5.14e-295	2.49e-290	CapEC
MYL1	1.49356	0.352	0.078	1.12e-70	5.44e-66	SMC
DGKG	1.48638	0.482	0.183	2.72e-59	1.32e-54	SMC
AC093899.2	1.47987	0.347	0.05	7.27e-21	3.52e-16	CD44+ MC
CACNA1C	1.4755	0.548	0.212	7.38e-65	3.57e-60	SMC
MYL1	1.4643	0.351	0.067	6.52e-33	3.15e-28	ArtEC
NEB	1.46136	0.293	0.125	1.13e-18	5.45e-14	VenEC
TTN	1.45763	0.329	0.149	8.68e-27	4.2e-22	SMC
CKM	1.45713	0.592	0.163	1.14e-24	5.49e-20	CD44+ MC
RPL30P4	1.45534	0.293	0.021	1.96e-51	9.45e-47	IL6+ VenEC
RGS6	1.44491	0.54	0.236	9.81e-57	4.74e-52	SMC
TCF15	1.44329	0.512	0.196	5.09e-253	2.46e-248	CapEC
TCAP	1.43996	0.452	0.082	6.37e-44	3.08e-39	ArtEC
MYL1	1.43636	0.293	0.073	4.84e-20	2.34e-15	IL6+ VenEC
KLHL41	1.43094	0.314	0.06	4.08e-72	1.97e-67	SMC
TPM2	1.41587	0.552	0.215	8.02e-48	3.88e-43	VenEC
MYL2	1.40874	0.414	0.12	1.57e-240	7.58e-236	CapEC
TRDN	1.39628	0.267	0.071	1.95e-155	9.42e-151	CapEC
RGS5	1.39477	0.354	0.144	5.52e-14	2.67e-09	IL6+ VenEC
AC093899.2	1.39452	0.252	0.035	2.14e-28	1.03e-23	IL6+ VenEC
MYL1	1.39356	0.381	0.078	5.82e-58	2.81e-53	VenEC
TPM2	1.3929	0.476	0.181	3.03e-21	1.47e-16	IL6+ VenEC
MYL2	1.39235	0.408	0.133	3.08e-21	1.49e-16	IL6+ VenEC
XIRP2	1.39124	0.287	0.067	2.26e-22	1.09e-17	ArtEC
AC093899.2	1.38892	0.259	0.026	7.61e-99	3.68e-94	SMC
MYHAS	1.38835	0.344	0.022	6.47e-119	3.13e-114	VenEC
MB	1.372	0.327	0.102	3.17e-17	1.53e-12	IL6+ VenEC
ADAMTS9-AS2	1.37081	0.497	0.169	4.82e-62	2.33e-57	SMC
AC005323.2	1.36818	0.333	0.017	4.73e-129	2.29e-124	VenEC
XIRP2	1.36817	0.261	0.038	4.38e-75	2.12e-70	SMC
ENO3	1.36541	0.262	0.037	1.12e-269	5.44e-265	CapEC
XIRP2	1.36516	0.285	0.075	2.98e-33	1.44e-28	VenEC
TTN-AS1	1.35679	0.381	0.141	3.79e-161	1.83e-156	CapEC
TNNC2	1.35265	0.455	0.232	2.01e-35	9.74e-31	SMC
MYL2	1.35137	0.394	0.114	7.03e-59	3.4e-54	SMC
TNNT1	1.33842	0.395	0.1	6.55e-26	3.17e-21	IL6+ VenEC
RPS27AP16	1.33134	0.361	0.115	7.8e-20	3.77e-15	IL6+ VenEC
MYH1	1.32934	0.233	0.037	1.32e-43	6.39e-39	VenEC
MYH1	1.3273	0.193	0.033	8.31e-166	4.02e-161	CapEC
TTN	1.32071	0.334	0.175	2.45e-79	1.18e-74	CapEC
AC098650.1	1.31724	0.427	0.122	8.55e-60	4.14e-55	SMC
MB	1.31569	0.369	0.132	4.93e-42	2.38e-37	SMC
TTN-AS1	1.31229	0.347	0.115	2.59e-16	1.25e-11	IL6+ VenEC
KLHL41	1.31024	0.275	0.051	1.7e-226	8.22e-222	CapEC
TRDN	1.30985	0.294	0.079	1.76e-45	8.53e-41	SMC
AC091607.2	1.30565	0.492	0.248	1.6e-38	7.72e-34	SMC
CMYA5	1.29975	0.293	0.096	5.08e-16	2.46e-11	ArtEC
CTNNA3	1.29632	0.45	0.169	1.01e-48	4.91e-44	SMC
TCAP	1.28734	0.275	0.055	4.87e-215	2.35e-210	CapEC
MYH7	1.2868	0.241	0.046	1.76e-53	8.53e-49	SMC
LAMA3	1.28647	0.537	0.218	1.54e-16	7.43e-12	CD44+ MC
MYLPF	1.28537	0.367	0.066	3.29e-35	1.59e-30	ArtEC
NRAP	1.28406	0.299	0.032	1.55e-19	7.51e-15	CD44+ MC
MYLPF	1.28365	0.395	0.104	6.22e-16	3.01e-11	CD44+ MC
KLHL41	1.28308	0.351	0.077	2.63e-28	1.27e-23	ArtEC
TNNC2	1.27806	0.415	0.197	2.47e-24	1.19e-19	VenEC
ATP10A	1.27806	0.299	0.088	4.89e-43	2.36e-38	SMC
TCAP	1.27659	0.293	0.07	2.05e-20	9.9e-16	IL6+ VenEC
PER3	1.27504	0.497	0.196	2.92e-15	1.41e-10	CD44+ MC
XIRP2	1.26911	0.232	0.043	6.57e-190	3.17e-185	CapEC
MYBPC2	1.26665	0.239	0.014	2.03e-118	9.84e-114	SMC
RORA	1.26481	0.472	0.175	9.62e-52	4.65e-47	SMC
KLHL41	1.26274	0.319	0.076	9.25e-41	4.47e-36	VenEC
CMYA5	1.26255	0.218	0.038	1.43e-20	6.89e-16	IL6+ VenEC
RGS6	1.25476	0.653	0.287	7.09e-19	3.43e-14	CD44+ MC
SDK1	1.25088	0.344	0.099	6.02e-48	2.91e-43	SMC
TPM2	1.25048	0.532	0.245	2.25e-21	1.09e-16	ArtEC
NRAP	1.24673	0.266	0.034	6.36e-32	3.08e-27	ArtEC
NEXN	1.24098	0.281	0.079	4.67e-29	2.26e-24	VenEC
XIRP2	1.24016	0.231	0.042	1.45e-20	7e-16	IL6+ VenEC
AC005323.2	1.23742	0.197	0.006	7.79e-46	3.77e-41	IL6+ VenEC
TNNC2	1.2369	0.374	0.206	1.75e-09	8.45e-05	IL6+ VenEC
PDE4C	1.23498	0.322	0.114	4.01e-36	1.94e-31	SMC
CACNB2	1.23261	0.45	0.185	1.37e-43	6.6e-39	SMC
MYLPF	1.23207	0.272	0.057	8.13e-22	3.93e-17	IL6+ VenEC
MYHAS	1.22904	0.21	0.011	0	0	CapEC
AGAP11	1.22859	0.41	0.147	1.03e-46	4.99e-42	SMC
ZFHX3	1.22534	0.704	0.495	6.08e-55	2.94e-50	SMC
MYBPC1	1.22358	0.261	0.076	5.59e-37	2.7e-32	SMC
DES	1.22032	0.441	0.145	4.07e-24	1.97e-19	ArtEC
AC005323.2	1.21878	0.2	0.006	0	0	CapEC
ELN	1.21847	0.291	0.109	7.35e-30	3.55e-25	SMC
MYHAS	1.21811	0.211	0.011	4.26e-42	2.06e-37	IL6+ VenEC
ATP2A1	1.2181	0.255	0.022	1.43e-37	6.9e-33	ArtEC
MYBPC1	1.21681	0.272	0.086	6.96e-14	3.37e-09	IL6+ VenEC
ANKS1B	1.21495	0.304	0.08	2.9e-46	1.4e-41	SMC
AC025165.6	1.21241	0.357	0.106	6.79e-51	3.28e-46	SMC
CA3-AS1	1.20694	0.17	0.006	2.06e-39	9.98e-35	IL6+ VenEC
GRIP2	1.20509	0.405	0.181	2.28e-35	1.1e-30	SMC
AC245033.1	1.2009	0.544	0.32	1.76e-16	8.5e-12	IL6+ VenEC
AC008397.2	1.20082	0.337	0.134	1.12e-32	5.42e-28	SMC
PRKG1	1.19897	0.688	0.462	2.65e-48	1.28e-43	SMC
TNNT3	1.19867	0.373	0.131	2.38e-162	1.15e-157	CapEC
PTPRG	1.19794	0.575	0.347	1.04e-38	5.03e-34	SMC
CLMN	1.19731	0.687	0.379	3.17e-18	1.53e-13	CD44+ MC
TNNC2	1.19631	0.366	0.161	3.79e-119	1.83e-114	CapEC
AL365273.2	1.19577	0.156	0.035	1.13e-11	5.48e-07	IL6+ VenEC
BCL2L2-PABPN1	1.18869	0.289	0.08	7.72e-44	3.73e-39	SMC
CARMN	1.18831	0.676	0.498	5.28e-47	2.55e-42	SMC
L3MBTL4	1.1863	0.266	0.096	1.37e-28	6.62e-24	SMC
MYH7	1.18417	0.267	0.068	1.86e-160	8.99e-156	CapEC
ATP2A1	1.18395	0.177	0.004	2.54e-44	1.23e-39	IL6+ VenEC
SOX5	1.18318	0.535	0.276	7.18e-40	3.47e-35	SMC
RNF152	1.18313	0.279	0.088	2.01e-36	9.72e-32	SMC
SLN	1.17988	0.286	0.063	2.75e-55	1.33e-50	SMC
TCAP	1.17944	0.33	0.096	2.74e-33	1.33e-28	VenEC
FTX	1.17907	0.497	0.197	8.3e-48	4.01e-43	SMC
ENOX1	1.1767	0.558	0.215	2.64e-16	1.28e-11	CD44+ MC
DLC1	1.17627	0.631	0.38	1.03e-45	5e-41	SMC
CKM	1.17432	0.402	0.139	1.82e-47	8.8e-43	SMC
CA3-AS1	1.17425	0.206	0.011	5.36e-107	2.59e-102	SMC
AUTS2	1.17375	0.299	0.088	1.56e-40	7.54e-36	SMC
ATP10A	1.17303	0.293	0.072	3.72e-12	1.8e-07	CD44+ MC
TRDN	1.17284	0.381	0.151	3.21e-10	1.55e-05	CD44+ MC
AKAP6	1.16992	0.415	0.192	1.52e-32	7.33e-28	SMC
TPTEP2-CSNK1E	1.16922	0.291	0.102	8.69e-34	4.2e-29	SMC
AC245033.1	1.16641	0.432	0.198	1.53e-150	7.41e-146	CapEC
MB	1.16189	0.449	0.193	2.51e-11	1.21e-06	CD44+ MC
FRMD4A	1.16079	0.525	0.305	4.58e-36	2.22e-31	SMC
TNNT1	1.16037	0.279	0.081	1.16e-38	5.59e-34	SMC
CC2D2B	1.15748	0.277	0.12	4.3e-10	2.08e-05	ArtEC
LPL	1.15733	0.651	0.401	1.57e-218	7.6e-214	CapEC
MYL2	1.15651	0.37	0.151	3.5e-24	1.69e-19	VenEC
MYBPC1	1.15563	0.335	0.125	5.94e-15	2.87e-10	ArtEC
NR2F2-AS1	1.15346	0.5	0.261	2.01e-35	9.7e-31	SMC
TNNC1	1.15323	0.335	0.109	1.5e-18	7.25e-14	ArtEC
TNNI2	1.15307	0.291	0.071	5.53e-50	2.67e-45	SMC
NRAP	1.15244	0.196	0.015	1.79e-84	8.64e-80	SMC
DMD	1.15096	0.267	0.081	1.56e-24	7.54e-20	VenEC
TTN	1.14969	0.401	0.213	1.02e-07	0.00493741	CD44+ MC
ENO3	1.14914	0.274	0.063	9.36e-36	4.53e-31	VenEC
MACROD2	1.14534	0.279	0.081	1.08e-37	5.22e-33	SMC
CREB5	1.14508	0.313	0.106	6.39e-10	3.09e-05	CD44+ MC
WNK2	1.13789	0.219	0.047	9.07e-43	4.39e-38	SMC
ANKHD1	1.13739	0.515	0.255	3.32e-27	1.6e-22	VenEC
SIK3	1.13732	0.362	0.119	1.47e-43	7.12e-39	SMC
KALRN	1.13337	0.405	0.181	9.01e-33	4.36e-28	SMC
MYL2	1.13071	0.404	0.17	6.65e-16	3.22e-11	ArtEC
TNNT1	1.13036	0.381	0.129	5.82e-12	2.81e-07	CD44+ MC
VPS13D	1.12805	0.48	0.29	1.94e-29	9.39e-25	SMC
CA3-AS1	1.12621	0.245	0.02	1.33e-36	6.43e-32	ArtEC
AC093899.2	1.12461	0.19	0.023	1.47e-208	7.09e-204	CapEC
MYBPC1	1.11899	0.367	0.144	9.61e-10	4.64e-05	CD44+ MC
ACACB	1.11752	0.324	0.095	8.47e-45	4.09e-40	SMC
CRISPLD2	1.11677	0.374	0.167	2.11e-31	1.02e-26	SMC
AC093899.2	1.11403	0.278	0.047	1.55e-48	7.47e-44	VenEC
MYL2	1.10928	0.442	0.188	1.04e-10	5.01e-06	CD44+ MC
RBMS3	1.10674	0.538	0.3	2.28e-35	1.1e-30	SMC
TNNT3	1.10671	0.395	0.205	8.37e-08	0.00404747	CD44+ MC
ERBB4	1.10645	0.274	0.072	4.05e-41	1.96e-36	SMC
NEB	1.10489	0.224	0.101	2.75e-16	1.33e-11	SMC
AL589693.1	1.10145	0.422	0.176	2.92e-13	1.41e-08	IL6+ VenEC
ZBTB16	1.09995	0.769	0.458	1.08e-20	5.21e-16	CD44+ MC
PKD1L1	1.09835	0.356	0.169	7.96e-95	3.85e-90	CapEC
PER3	1.09817	0.367	0.181	1.67e-26	8.09e-22	SMC
MYBPC1	1.0978	0.259	0.094	4.16e-19	2.01e-14	VenEC
DLG2	1.09721	0.317	0.089	6.62e-43	3.2e-38	SMC
MYO1D	1.0967	0.447	0.253	7.83e-27	3.79e-22	SMC
EEF1G	1.09668	0.508	0.274	9.72e-36	4.7e-31	SMC
RPS27AP16	1.09516	0.279	0.082	5.48e-148	2.65e-143	CapEC
TPO	1.09447	0.483	0.271	2.71e-12	1.31e-07	IL6+ VenEC
ESR1	1.09446	0.299	0.079	1.66e-11	8.01e-07	CD44+ MC
AC002066.1	1.09362	0.266	0.073	7.16e-38	3.46e-33	SMC
LAMA3	1.09312	0.296	0.138	5.71e-22	2.76e-17	SMC
MYLPF	1.09174	0.252	0.056	8.31e-172	4.02e-167	CapEC
ASAP2	1.0893	0.49	0.215	2.05e-12	9.93e-08	CD44+ MC
MYOM1	1.08922	0.551	0.225	3.48e-14	1.68e-09	CD44+ MC
ERF	1.08897	0.238	0.072	3.38e-13	1.63e-08	IL6+ VenEC
ANKHD1-EIF4EBP3	1.08854	0.53	0.285	2.94e-25	1.42e-20	VenEC
TNNT3	1.08808	0.346	0.13	2.49e-15	1.21e-10	ArtEC
EEF2K	1.08752	0.381	0.136	1.58e-11	7.63e-07	CD44+ MC
FRY	1.08647	0.606	0.388	1.42e-40	6.85e-36	SMC
AC006059.1	1.08647	0.239	0.064	1.29e-15	6.26e-11	ArtEC
AC008537.1	1.08439	0.129	0.027	2.67e-10	1.29e-05	IL6+ VenEC
ANKHD1-EIF4EBP3	1.08352	0.379	0.182	1.23e-27	5.94e-23	SMC
HSPG2	1.08248	0.392	0.18	3.68e-31	1.78e-26	SMC
ZBTB20	1.08114	0.585	0.329	7.22e-40	3.49e-35	SMC
COL27A1	1.07876	0.382	0.195	3.97e-25	1.92e-20	SMC
ATP2A1	1.07876	0.218	0.007	4.47e-19	2.16e-14	CD44+ MC
RPL34P18	1.07488	0.218	0.042	5.7e-19	2.76e-14	IL6+ VenEC
AC091607.2	1.07356	0.51	0.2	6.96e-13	3.37e-08	CD44+ MC
MYH7	1.07243	0.314	0.122	3.62e-13	1.75e-08	ArtEC
NEXN	1.06986	0.211	0.057	1.57e-12	7.57e-08	IL6+ VenEC
ACTN2	1.06945	0.306	0.062	2.92e-14	1.41e-09	CD44+ MC
SPECC1L-ADORA2A	1.06794	0.483	0.24	1.4e-10	6.76e-06	CD44+ MC
SCARNA9	1.06734	0.143	0.023	1.29e-14	6.24e-10	IL6+ VenEC
AC004702.1	1.06553	0.367	0.119	1.07e-11	5.19e-07	CD44+ MC
AGAP11	1.06534	0.456	0.176	8.88e-13	4.29e-08	CD44+ MC
AC008014.1	1.06384	0.178	0.044	1.85e-29	8.95e-25	SMC
TNNC1	1.06228	0.26	0.07	1.56e-146	7.56e-142	CapEC
ANKHD1	1.0612	0.362	0.177	8.43e-25	4.08e-20	SMC
MB	1.0577	0.372	0.159	6.9e-14	3.34e-09	ArtEC
AC245033.1	1.05692	0.344	0.172	7.98e-17	3.86e-12	VenEC
ELN	1.05585	0.245	0.115	2.5e-07	0.0120854	IL6+ VenEC
ITSN1	1.05584	0.633	0.446	1.52e-12	7.35e-08	CD44+ MC
KLHL29	1.05482	0.422	0.168	8.5e-11	4.11e-06	CD44+ MC
MB	1.05416	0.306	0.112	5.77e-118	2.79e-113	CapEC
SPECC1L-ADORA2A	1.05321	0.294	0.147	8.4e-19	4.06e-14	SMC
MAML3	1.05095	0.302	0.124	1.68e-25	8.13e-21	SMC
CKM	1.05086	0.34	0.128	9.22e-130	4.46e-125	CapEC
KCNQ5	1.04855	0.234	0.043	1.3e-52	6.31e-48	SMC
TCF15	1.04756	0.251	0.086	2.22e-29	1.07e-24	SMC
TNNT1	1.0472	0.295	0.103	1.19e-119	5.75e-115	CapEC
MYH7	1.04557	0.285	0.09	3.34e-25	1.62e-20	VenEC
TNNT1	1.04207	0.298	0.134	3.76e-10	1.82e-05	ArtEC
AC073861.1	1.04105	0.265	0.083	1.63e-13	7.86e-09	IL6+ VenEC
MYLPF	1.04084	0.289	0.082	4.64e-41	2.24e-36	SMC
ATP9B	1.04064	0.244	0.081	6.64e-28	3.21e-23	SMC
PHYKPL	1.03811	0.333	0.139	1.11e-08	0.000536009	CD44+ MC
TNNC1	1.03749	0.367	0.136	3.4e-10	1.64e-05	CD44+ MC
CMYA5	1.03301	0.196	0.053	7.14e-29	3.45e-24	SMC
CACNA2D3	1.03143	0.286	0.104	6.58e-08	0.00318264	CD44+ MC
AP000311.1	1.031	0.422	0.188	5.24e-10	2.54e-05	CD44+ MC
RPS27AP16	1.03029	0.241	0.089	2.53e-25	1.22e-20	SMC
ASAP2	1.02803	0.309	0.131	3.27e-26	1.58e-21	SMC
ATP2A1	1.02769	0.219	0.007	2.55e-137	1.23e-132	SMC
AC093899.2	1.02679	0.255	0.041	2.54e-25	1.23e-20	ArtEC
KIF13A	1.02616	0.57	0.346	1.57e-36	7.58e-32	SMC
AFF3	1.02554	0.266	0.088	3.45e-30	1.67e-25	SMC
ACACB	1.02516	0.388	0.134	2.01e-11	9.7e-07	CD44+ MC
PER1	1.0237	0.427	0.213	1.89e-30	9.16e-26	SMC
LINC01695	1.02364	0.484	0.186	2.72e-19	1.31e-14	ArtEC
MYLK2	1.02033	0.197	0.01	2.86e-16	1.38e-11	CD44+ MC
RPL30P4	1.01968	0.168	0.017	9.83e-64	4.75e-59	SMC
EVA1C	1.01854	0.296	0.149	9.82e-19	4.75e-14	SMC
AC132217.1	1.01636	0.535	0.317	1.11e-135	5.37e-131	CapEC
TNNT3	1.01584	0.289	0.117	6.98e-25	3.37e-20	SMC
SLN	1.01492	0.214	0.049	8.25e-140	3.99e-135	CapEC
HIF3A	1.01388	0.441	0.243	5.41e-18	2.62e-13	VenEC
MYH7	1.01355	0.401	0.156	2.18e-10	1.05e-05	CD44+ MC
AC098650.1	1.01322	0.782	0.314	2.66e-18	1.29e-13	CD44+ MC
RYR2	1.01303	0.405	0.202	2.6e-26	1.26e-21	SMC
AL136982.1	1.01233	0.314	0.121	6.57e-30	3.18e-25	SMC
ARHGAP44	1.01221	0.224	0.074	7.07e-26	3.42e-21	SMC
CMYA5	1.01199	0.222	0.075	1.03e-17	4.98e-13	VenEC
MYLPF	1.01075	0.259	0.073	1.49e-26	7.22e-22	VenEC
RPS23P8	1.01064	0.231	0.076	1.8e-11	8.68e-07	IL6+ VenEC
NRARP	1.0094	0.274	0.135	2.1e-18	1.02e-13	SMC
CA3	1.00852	0.415	0.156	4.69e-11	2.27e-06	CD44+ MC
TNNT1	1.00705	0.296	0.101	2.34e-23	1.13e-18	VenEC
SOS2	1.00569	0.463	0.23	5.74e-10	2.78e-05	CD44+ MC
DES	1.00556	0.287	0.105	4.64e-110	2.24e-105	CapEC
MYPN	1.0032	0.156	0.026	7.49e-28	3.62e-23	VenEC
ZBTB7C	1.00282	0.329	0.179	6.13e-18	2.96e-13	SMC
HEYL	1.00051	0.286	0.123	1.33e-23	6.41e-19	SMC
CTNNA3	0.997142	0.277	0.091	1.25e-13	6.05e-09	ArtEC
AC119674.2	0.995731	0.304	0.136	1.17e-23	5.63e-19	SMC
C20orf194	0.995457	0.279	0.111	6.55e-25	3.17e-20	SMC
ARHGEF25	0.995147	0.337	0.165	3.17e-23	1.54e-18	SMC
PDZD2	0.993531	0.381	0.141	4.45e-10	2.15e-05	CD44+ MC
KCNAB1	0.992985	0.551	0.28	4.26e-11	2.06e-06	CD44+ MC
KIF13A	0.992721	0.626	0.317	1.03e-13	4.98e-09	CD44+ MC
TNNT3	0.992298	0.224	0.083	5.44e-09	0.000263251	IL6+ VenEC
MYBPC1	0.990616	0.246	0.083	8.41e-101	4.07e-96	CapEC
CRYZL2P-SEC16B	0.989598	0.259	0.087	1.14e-20	5.52e-16	VenEC
DGKH	0.988957	0.41	0.238	7.55e-23	3.65e-18	SMC
DES	0.988283	0.293	0.106	3.48e-12	1.68e-07	IL6+ VenEC
TBCD	0.987781	0.401	0.241	4.13e-08	0.00199505	IL6+ VenEC
ACTN3	0.987547	0.197	0.005	4.15e-18	2.01e-13	CD44+ MC
BCAS3	0.985935	0.397	0.209	7.08e-24	3.42e-19	SMC
SLC8A1	0.98357	0.405	0.245	1.55e-19	7.49e-15	SMC
SPECC1L	0.983435	0.517	0.309	2.44e-09	0.00011795	CD44+ MC
MYBPC2	0.981686	0.177	0.027	1.17e-18	5.66e-14	IL6+ VenEC
TNNT3	0.980054	0.233	0.093	8.38e-15	4.05e-10	VenEC
ACTN2	0.979966	0.234	0.051	1.99e-44	9.64e-40	SMC
BCL2L2-PABPN1	0.978912	0.282	0.104	4.35e-12	2.1e-07	ArtEC
AC093512.2	0.977962	0.497	0.248	4.45e-10	2.15e-05	CD44+ MC
AL035401.1	0.974888	0.163	0.022	7.35e-10	3.55e-05	CD44+ MC
REEP1	0.974882	0.352	0.236	5.66e-14	2.74e-09	SMC
PLCB4	0.974857	0.43	0.272	5.65e-21	2.73e-16	SMC
MAGI1	0.973928	0.289	0.127	2.1e-21	1.01e-16	SMC
AC013394.1	0.971041	0.236	0.076	6.46e-28	3.12e-23	SMC
CLTCL1	0.970824	0.211	0.055	1.24e-32	5.98e-28	SMC
LYVE1	0.969585	0.241	0.078	1.29e-27	6.22e-23	SMC
TNNI2	0.969168	0.293	0.067	2.34e-21	1.13e-16	ArtEC
PARD3	0.965651	0.367	0.166	1.26e-26	6.07e-22	SMC
UBR3	0.965328	0.476	0.23	3.98e-10	1.93e-05	CD44+ MC
DDHD2	0.963727	0.279	0.119	6.82e-07	0.032965	CD44+ MC
PLCB4	0.962664	0.449	0.196	2.51e-10	1.21e-05	CD44+ MC
EEF1G	0.962521	0.585	0.365	2.53e-13	1.22e-08	IL6+ VenEC
TCF15	0.96188	0.156	0.029	7e-14	3.39e-09	IL6+ VenEC
OBSCN	0.961775	0.299	0.094	7.1e-10	3.43e-05	CD44+ MC
TCF15	0.961406	0.163	0.038	1.47e-20	7.12e-16	VenEC
SLIT3	0.961327	0.633	0.473	4.16e-35	2.01e-30	SMC
NR2F2-AS1	0.960373	0.741	0.438	9.45e-15	4.57e-10	CD44+ MC
LRMDA	0.960116	0.211	0.07	9.88e-24	4.78e-19	SMC
TNNC1	0.960062	0.252	0.077	9.99e-13	4.83e-08	IL6+ VenEC
AC132217.1	0.959629	0.333	0.166	2.8e-09	0.00013541	IL6+ VenEC
IGFN1	0.958213	0.211	0.02	1.81e-14	8.75e-10	CD44+ MC
TPO	0.957469	0.485	0.306	6.79e-17	3.28e-12	VenEC
AC093423.3	0.956819	0.378	0.165	1.23e-19	5.93e-15	VenEC
AXL	0.953601	0.435	0.257	2.86e-07	0.01382	CD44+ MC
NEXN	0.953599	0.209	0.064	1.38e-96	6.69e-92	CapEC
ANKRD23	0.953364	0.226	0.067	2.85e-21	1.38e-16	VenEC
AC002558.3	0.95177	0.122	0.022	2.11e-11	1.02e-06	IL6+ VenEC
AC007319.1	0.949078	0.306	0.129	3.04e-07	0.0146881	CD44+ MC
RAPGEF1	0.948524	0.553	0.362	1.2e-115	5.79e-111	CapEC
PTPRB	0.947004	0.163	0.035	7.15e-08	0.00345502	CD44+ MC
ADRA1A	0.945852	0.186	0.044	1.68e-31	8.12e-27	SMC
CKM	0.945564	0.327	0.141	3.58e-10	1.73e-05	IL6+ VenEC
PTPRK	0.944582	0.435	0.277	1.74e-20	8.42e-16	SMC
MUC20-OT1	0.944499	0.304	0.132	1.77e-23	8.55e-19	SMC
RPL30P4	0.944123	0.15	0.017	8.99e-171	4.35e-166	CapEC
NEB	0.943321	0.207	0.111	1.16e-37	5.61e-33	CapEC
CRYAB	0.942619	0.259	0.127	7.27e-07	0.0351461	IL6+ VenEC
HECTD4	0.942617	0.254	0.096	7.08e-24	3.42e-19	SMC
NRAP	0.942284	0.147	0.015	1.13e-171	5.48e-167	CapEC
ANKRD23	0.942055	0.25	0.067	5.57e-16	2.69e-11	ArtEC
TNNI2	0.941895	0.237	0.087	4.88e-17	2.36e-12	VenEC
CA3-AS1	0.941123	0.193	0.013	1.04e-64	5.05e-60	VenEC
SCAPER	0.941121	0.556	0.396	1.08e-15	5.24e-11	VenEC
STAMBPL1	0.93957	0.256	0.113	1.72e-20	8.34e-16	SMC
SBF2	0.93891	0.312	0.151	8.72e-20	4.22e-15	SMC
CA3	0.935487	0.228	0.071	4.18e-104	2.02e-99	CapEC
RYR1	0.935193	0.299	0.072	5.32e-12	2.57e-07	CD44+ MC
ANKRD2	0.934976	0.19	0.012	7.03e-15	3.4e-10	CD44+ MC
CA3	0.934632	0.241	0.082	2.25e-26	1.09e-21	SMC
NRAP	0.934056	0.163	0.02	5.21e-20	2.52e-15	IL6+ VenEC
HECTD4	0.933556	0.401	0.161	4.7e-10	2.27e-05	CD44+ MC
RAD51B	0.93304	0.211	0.081	1.58e-18	7.66e-14	SMC
TLN2	0.932858	0.42	0.241	4.93e-10	2.38e-05	ArtEC
C20orf194	0.931742	0.463	0.25	2.62e-08	0.00126635	CD44+ MC
PRPF40B	0.930917	0.286	0.104	2.46e-08	0.00118767	CD44+ MC
TNNI1	0.930084	0.224	0.045	5.21e-46	2.52e-41	SMC
AC116366.3	0.92998	0.291	0.14	6.14e-19	2.97e-14	SMC
DGKB	0.929433	0.251	0.121	4.87e-16	2.35e-11	SMC
TRIM63	0.926619	0.204	0.025	7.1e-13	3.44e-08	CD44+ MC
GPHN	0.925627	0.304	0.127	5.14e-23	2.49e-18	SMC
PKD2	0.925535	0.599	0.369	1.82e-10	8.81e-06	CD44+ MC
MYBPC2	0.925328	0.189	0.036	1.45e-29	7.01e-25	VenEC
DOCK8	0.924825	0.379	0.234	4.74e-17	2.29e-12	SMC
TPTEP2	0.923574	0.178	0.048	1.73e-26	8.37e-22	SMC
AL136982.6	0.921442	0.214	0.047	1.71e-38	8.25e-34	SMC
AC105450.1	0.921147	0.129	0.016	4.28e-16	2.07e-11	IL6+ VenEC
HIPK2	0.920121	0.344	0.191	2.31e-18	1.12e-13	SMC
LDB3	0.920057	0.18	0.034	1.56e-136	7.55e-132	CapEC
FHL1	0.919639	0.381	0.197	2.87e-09	0.000138841	IL6+ VenEC
NCALD	0.919324	0.357	0.212	1.19e-16	5.75e-12	SMC
AL645608.5	0.919218	0.15	0.041	3.02e-09	0.000146191	IL6+ VenEC
PABPN1	0.918726	0.384	0.221	1.22e-19	5.9e-15	SMC
MB	0.917492	0.293	0.16	4.03e-11	1.95e-06	VenEC
TNNI2	0.916758	0.211	0.077	1.32e-08	0.000639162	IL6+ VenEC
ANKRD23	0.91652	0.241	0.065	2.6e-35	1.26e-30	SMC
PSD3	0.916388	0.354	0.166	2.15e-07	0.0104126	CD44+ MC
PLCB1	0.916069	0.224	0.077	8e-24	3.87e-19	SMC
AC132217.2	0.915932	0.643	0.425	3.64e-152	1.76e-147	CapEC
CEP128	0.915701	0.17	0.059	3.22e-08	0.00155738	ArtEC
DES	0.913875	0.517	0.24	1.19e-10	5.78e-06	CD44+ MC
SRL	0.911634	0.382	0.224	9.01e-19	4.36e-14	SMC
PARD3B	0.909582	0.347	0.165	9.81e-23	4.75e-18	SMC
DAAM2	0.90955	0.524	0.369	1.14e-07	0.00551982	CD44+ MC
PRMT9	0.907236	0.163	0.061	3.6e-16	1.74e-11	SMC
AL669831.3	0.906963	0.34	0.119	8.79e-10	4.25e-05	CD44+ MC
RYR1	0.906851	0.186	0.026	3.87e-53	1.87e-48	SMC
MRTFB	0.905469	0.302	0.153	7.02e-18	3.39e-13	SMC
CA3	0.904814	0.266	0.087	1.98e-13	9.56e-09	ArtEC
ARHGEF7	0.902563	0.606	0.456	2.26e-30	1.09e-25	SMC
PTPRM	0.90213	0.274	0.104	3.25e-25	1.57e-20	SMC
SPECC1L	0.901971	0.314	0.209	3.86e-11	1.87e-06	SMC
IGF2	0.901631	0.643	0.433	4.96e-148	2.4e-143	CapEC
WWOX	0.900424	0.304	0.146	1.42e-18	6.86e-14	SMC
RASAL2	0.898898	0.485	0.328	5.78e-21	2.8e-16	SMC
VPS13B	0.898535	0.49	0.27	5.39e-08	0.0026049	CD44+ MC
SH3RF3	0.897614	0.244	0.098	8.11e-21	3.92e-16	SMC
NCOR2	0.897219	0.226	0.105	1.73e-15	8.34e-11	SMC
LINC01697	0.897045	0.245	0.074	2.68e-13	1.29e-08	ArtEC
AC138904.3	0.896776	0.101	0.012	4.2e-13	2.03e-08	ArtEC
MAP4K3	0.896093	0.381	0.188	1.31e-07	0.00634997	CD44+ MC
AL096870.1	0.895558	0.241	0.07	2.48e-23	1.2e-18	VenEC
NPHP3-ACAD11	0.894653	0.361	0.173	1.8e-07	0.00870762	CD44+ MC
FCHSD2	0.894232	0.427	0.325	8.62e-14	4.17e-09	SMC
ZFPM2	0.893601	0.231	0.08	1.64e-23	7.93e-19	SMC
RYR1	0.892575	0.202	0.061	3.96e-11	1.91e-06	ArtEC
LDB3	0.892223	0.271	0.067	2.29e-18	1.11e-13	ArtEC
NEAT1	0.891948	0.741	0.52	3.92e-43	1.9e-38	SMC
EGFL8	0.891683	0.351	0.19	6.04e-09	0.000292217	ArtEC
ATXN1	0.89083	0.312	0.146	1.62e-20	7.84e-16	SMC
AC112128.1	0.890731	0.138	0.023	9.54e-34	4.61e-29	SMC
SPECC1	0.890507	0.468	0.276	1.93e-10	9.33e-06	ArtEC
ZC3H11A	0.889691	0.395	0.213	5.09e-07	0.0246105	CD44+ MC
AL035401.1	0.889583	0.121	0.01	1.01e-51	4.89e-47	SMC
COL25A1	0.889273	0.408	0.193	2.54e-08	0.0012266	CD44+ MC
CASQ1	0.888642	0.19	0.035	1.08e-09	5.23e-05	CD44+ MC
KIAA1217	0.888525	0.364	0.205	5.19e-17	2.51e-12	SMC
CLMN	0.888102	0.598	0.484	4.22e-26	2.04e-21	SMC
H19	0.887839	0.592	0.416	1.57e-121	7.57e-117	CapEC
VTI1A	0.887359	0.204	0.069	7.06e-22	3.42e-17	SMC
NCKAP5	0.887221	0.193	0.064	1.44e-21	6.96e-17	SMC
EXOC6B	0.886613	0.241	0.106	1.82e-17	8.81e-13	SMC
AC105450.1	0.886281	0.196	0.046	2.44e-24	1.18e-19	VenEC
KANTR	0.885673	0.188	0.068	1.91e-18	9.22e-14	SMC
SLCO2A1	0.884966	0.255	0.13	2.99e-07	0.0144491	ArtEC
SLC25A4	0.884826	0.238	0.114	7.1e-07	0.0343251	IL6+ VenEC
ZC3H11A	0.884815	0.304	0.164	3.26e-16	1.58e-11	SMC
AC010519.1	0.884636	0.245	0.059	6.45e-10	3.12e-05	CD44+ MC
EEF1G	0.88457	0.496	0.309	1.37e-101	6.62e-97	CapEC
CDC42BPA	0.883291	0.389	0.261	1.55e-15	7.48e-11	SMC
AC245033.1	0.883219	0.342	0.221	5.12e-14	2.47e-09	SMC
CARMN	0.882953	0.81	0.458	2.66e-15	1.29e-10	CD44+ MC
AL589693.1	0.882799	0.559	0.378	1.39e-17	6.71e-13	VenEC
MYL3	0.882409	0.17	0.018	2.74e-23	1.32e-18	IL6+ VenEC
TNNI2	0.882189	0.211	0.065	3.42e-95	1.66e-90	CapEC
NACA4P	0.881674	0.211	0.074	1.96e-09	9.49e-05	IL6+ VenEC
ARHGAP6	0.881547	0.352	0.214	5.19e-15	2.51e-10	SMC
ANKRD36C	0.881438	0.349	0.202	8.42e-17	4.07e-12	SMC
XKR6	0.88126	0.181	0.048	8.46e-27	4.09e-22	SMC
PYGM	0.880364	0.176	0.029	5.98e-18	2.89e-13	ArtEC
LDB3	0.879554	0.197	0.038	2.95e-16	1.43e-11	IL6+ VenEC
TTC28	0.879203	0.291	0.131	3.28e-20	1.58e-15	SMC
INSR	0.87866	0.284	0.11	2.97e-25	1.44e-20	SMC
TNNC1	0.87854	0.289	0.093	4.29e-34	2.07e-29	SMC
AL139300.1	0.877891	0.352	0.175	5.4e-15	2.61e-10	VenEC
PLCL1	0.877495	0.309	0.168	1.33e-15	6.41e-11	SMC
AL669831.3	0.877114	0.177	0.051	1.1e-09	5.34e-05	IL6+ VenEC
AC016831.7	0.87638	0.469	0.208	1.76e-09	8.51e-05	CD44+ MC
ARHGAP26	0.875395	0.196	0.069	2.13e-20	1.03e-15	SMC
AC068587.4	0.87473	0.17	0.035	3.89e-08	0.00188147	CD44+ MC
PLD1	0.874702	0.163	0.059	1.78e-16	8.59e-12	SMC
AC006064.6	0.87348	0.258	0.147	1.32e-44	6.36e-40	CapEC
TNNI1	0.872996	0.207	0.05	9.47e-127	4.58e-122	CapEC
PAN3	0.870544	0.244	0.09	7.19e-23	3.48e-18	SMC
AC006059.1	0.869087	0.211	0.074	1.83e-15	8.86e-11	VenEC
LMOD3	0.867593	0.181	0.038	5.45e-15	2.64e-10	ArtEC
PPM1L	0.867266	0.357	0.234	8.98e-13	4.34e-08	SMC
CLTCL1	0.866704	0.34	0.156	4.57e-07	0.0220907	CD44+ MC
ZFAND3	0.866672	0.342	0.172	2.58e-20	1.25e-15	SMC
CLASP2	0.866479	0.469	0.218	4.38e-09	0.000211717	CD44+ MC
MKLN1	0.865714	0.417	0.268	6.13e-18	2.96e-13	SMC
FREM1	0.86534	0.171	0.066	4.37e-15	2.11e-10	SMC
HERC1	0.865141	0.299	0.15	9.2e-18	4.45e-13	SMC
LINC00342	0.864445	0.206	0.081	9.94e-18	4.81e-13	SMC
TRRAP	0.8623	0.163	0.062	3.59e-15	1.73e-10	SMC
PACSIN2	0.862061	0.558	0.401	2.3e-08	0.00111441	CD44+ MC
SLN	0.861719	0.469	0.22	3.54e-09	0.00017138	CD44+ MC
SLN	0.85986	0.218	0.069	2.44e-10	1.18e-05	IL6+ VenEC
MYBPC2	0.858234	0.202	0.038	4.02e-18	1.95e-13	ArtEC
UBR3	0.857892	0.291	0.135	8.58e-20	4.15e-15	SMC
CACNA2D1	0.854441	0.362	0.197	2.27e-18	1.1e-13	SMC
PLEKHH2	0.853851	0.456	0.277	4.99e-07	0.0241479	CD44+ MC
TNNI1	0.853019	0.299	0.104	1.63e-08	0.000788894	CD44+ MC
CA3	0.85297	0.224	0.096	3.48e-07	0.0168301	IL6+ VenEC
AC006064.6	0.852535	0.304	0.147	9.67e-14	4.67e-09	VenEC
RERE	0.851615	0.357	0.197	7.26e-18	3.51e-13	SMC
CTNNA3	0.851585	0.51	0.233	9.5e-10	4.6e-05	CD44+ MC
LDB3	0.851201	0.219	0.06	1.96e-22	9.48e-18	VenEC
ADCY5	0.851138	0.299	0.16	4.57e-16	2.21e-11	SMC
MICAL3	0.850556	0.234	0.085	3.06e-22	1.48e-17	SMC
AL445524.2	0.850039	0.367	0.178	3.7e-16	1.79e-11	VenEC
CACNA2D3	0.849593	0.171	0.043	1.29e-26	6.25e-22	SMC
TMEM63A	0.849378	0.309	0.172	4.27e-07	0.0206545	ArtEC
PDZRN3	0.849001	0.314	0.19	7.34e-13	3.55e-08	SMC
DGKD	0.847838	0.264	0.147	4.4e-13	2.13e-08	SMC
AC132217.2	0.847657	0.456	0.303	3.19e-08	0.00154029	IL6+ VenEC
XIST	0.84742	0.178	0.083	1.47e-11	7.08e-07	SMC
SEPTIN7P2	0.846746	0.537	0.324	9.6e-09	0.000464262	CD44+ MC
ANKRD26	0.844938	0.347	0.146	4.08e-08	0.00197067	CD44+ MC
NEXN	0.844917	0.261	0.117	3.95e-08	0.00190946	ArtEC
AC013394.1	0.844643	0.272	0.128	2.2e-07	0.0106213	IL6+ VenEC
SLC4A5	0.844217	0.143	0.03	6.01e-07	0.0290511	CD44+ MC
LRRC8C	0.844175	0.415	0.257	1.69e-12	8.16e-08	VenEC
MDGA1	0.841717	0.101	0.006	1.84e-17	8.9e-13	ArtEC
AC083870.1	0.841417	0.216	0.087	5.42e-19	2.62e-14	SMC
SCLT1	0.839694	0.158	0.069	1.31e-11	6.32e-07	SMC
MRTFA	0.839424	0.234	0.095	6.88e-19	3.33e-14	SMC
NBEAL1	0.839411	0.55	0.404	6.01e-23	2.9e-18	SMC
ALDOA	0.839377	0.483	0.295	4.25e-07	0.0205739	CD44+ MC
KBTBD12	0.839153	0.131	0.031	1.25e-22	6.05e-18	SMC
ZBED6	0.838736	0.302	0.173	4.7e-14	2.27e-09	SMC
GMDS-DT	0.835491	0.186	0.072	3.09e-16	1.49e-11	SMC
UGGT2	0.835404	0.264	0.16	1.46e-10	7.06e-06	SMC
SLC38A11	0.835241	0.377	0.297	1.06e-09	5.15e-05	SMC
CACNA1A	0.834944	0.334	0.188	6.23e-16	3.01e-11	SMC
MAML2	0.834904	0.259	0.123	2.21e-15	1.07e-10	SMC
SYNE1	0.834826	0.558	0.449	4.06e-20	1.96e-15	SMC
ENTPD1	0.834619	0.521	0.342	2.96e-10	1.43e-05	ArtEC
DOCK3	0.834257	0.156	0.038	3.34e-25	1.62e-20	SMC
RPL17-C18orf32	0.833888	0.445	0.302	6.7e-18	3.24e-13	SMC
PILRB	0.833621	0.32	0.126	5.22e-08	0.00252181	CD44+ MC
CLASP2	0.832124	0.314	0.175	5.16e-15	2.5e-10	SMC
STAG1	0.831252	0.394	0.233	7.96e-18	3.85e-13	SMC
NXN	0.830961	0.163	0.044	4.31e-24	2.08e-19	SMC
RPL34P18	0.830761	0.153	0.028	4.41e-36	2.13e-31	SMC
MYLK2	0.830393	0.146	0.011	9.85e-66	4.76e-61	SMC
DTNA	0.829559	0.131	0.024	8.87e-103	4.29e-98	CapEC
TP63	0.829442	0.133	0.013	1.13e-49	5.44e-45	SMC
MYO18B	0.829119	0.153	0.014	6.2e-61	3e-56	SMC
AC012409.2	0.829085	0.153	0.03	9.16e-32	4.43e-27	SMC
RBM20	0.828773	0.218	0.062	6.63e-08	0.00320828	CD44+ MC
APBB2	0.827405	0.427	0.302	1.5e-15	7.24e-11	SMC
SCMH1	0.827133	0.231	0.118	2.27e-12	1.1e-07	SMC
SNTB1	0.826748	0.304	0.207	8.73e-10	4.22e-05	SMC
ARIH1	0.826523	0.415	0.246	4.48e-08	0.00216595	IL6+ VenEC
IGF2	0.826395	0.456	0.31	7.99e-08	0.00386397	IL6+ VenEC
ANKRD39	0.825804	0.224	0.077	8.23e-07	0.0397791	CD44+ MC
FCHSD2	0.824946	0.483	0.275	8.9e-08	0.00430348	CD44+ MC
SLCO3A1	0.824167	0.294	0.194	4.78e-10	2.31e-05	SMC
ANKRD36C	0.824148	0.565	0.304	3.83e-10	1.85e-05	CD44+ MC
CMYA5	0.824008	0.168	0.056	6.79e-67	3.28e-62	CapEC
AP002990.1	0.823928	0.515	0.331	3.67e-22	1.78e-17	SMC
CLMN	0.823926	0.282	0.147	3.01e-07	0.0145624	ArtEC
ERBB4	0.823644	0.116	0.021	1.09e-10	5.29e-06	IL6+ VenEC
NKTR	0.822835	0.8	0.732	4.02e-33	1.95e-28	VenEC
STAG3L5P-PVRIG2P-PILRB	0.822304	0.429	0.181	1.67e-09	8.09e-05	CD44+ MC
AGAP11	0.822256	0.272	0.135	7.2e-07	0.0348259	IL6+ VenEC
ZNF385D	0.821779	0.352	0.241	6.58e-12	3.18e-07	SMC
PPARGC1B	0.821152	0.151	0.056	1.89e-14	9.15e-10	SMC
RASAL2	0.821094	0.741	0.468	1.69e-12	8.17e-08	CD44+ MC
SEMA3F	0.820587	0.241	0.111	2.36e-11	1.14e-06	VenEC
MAML2	0.819963	0.653	0.413	1.99e-09	9.64e-05	CD44+ MC
BCL2L2-PABPN1	0.818636	0.259	0.098	1.08e-16	5.2e-12	VenEC
CRYZL2P	0.81741	0.267	0.155	3.32e-08	0.00160637	VenEC
JMJD1C	0.81618	0.427	0.289	6.38e-16	3.08e-11	SMC
RBM6	0.815929	0.513	0.389	2.25e-17	1.09e-12	SMC
MYBPC2	0.815698	0.136	0.022	3.16e-120	1.53e-115	CapEC
AKT3	0.815532	0.389	0.261	4.31e-13	2.08e-08	SMC
MYPN	0.815506	0.171	0.018	5.69e-60	2.75e-55	SMC
DCLK1	0.815362	0.191	0.089	1.46e-12	7.06e-08	SMC
LRMDA	0.814851	0.533	0.385	4.06e-13	1.96e-08	VenEC
STAG3L5P-PVRIG2P-PILRB	0.814474	0.198	0.065	5.22e-22	2.52e-17	SMC
STAC3	0.814461	0.211	0.042	7.36e-10	3.56e-05	CD44+ MC
DIAPH2	0.814419	0.362	0.222	2.24e-14	1.09e-09	SMC
PRKN	0.814128	0.221	0.077	8.7e-22	4.21e-17	SMC
PER1	0.814057	0.469	0.29	2.17e-07	0.0104923	CD44+ MC
FLNB	0.813669	0.565	0.429	2.69e-09	0.000130109	IL6+ VenEC
DES	0.813281	0.348	0.145	6.42e-20	3.1e-15	VenEC
ZNF585B	0.812801	0.122	0.015	3.32e-08	0.00160754	CD44+ MC
AC116366.3	0.812587	0.27	0.152	8.15e-09	0.000394059	VenEC
RUFY3	0.811248	0.324	0.19	4.18e-14	2.02e-09	SMC
TNNC1	0.810189	0.281	0.116	3.97e-16	1.92e-11	VenEC
AC013394.1	0.810151	0.224	0.118	4.46e-42	2.16e-37	CapEC
SOX6	0.810007	0.367	0.173	4.74e-07	0.0229306	CD44+ MC
NKTR	0.809908	0.787	0.668	4.83e-20	2.33e-15	ArtEC
MBD5	0.809762	0.251	0.114	9.56e-17	4.62e-12	SMC
DIP2C	0.809724	0.261	0.151	1.43e-11	6.92e-07	SMC
RPL17-C18orf32	0.809233	0.517	0.391	2.26e-08	0.0010931	IL6+ VenEC
PIP5K1B	0.80909	0.389	0.295	8.23e-11	3.98e-06	SMC
SYN3	0.807954	0.148	0.021	3.4e-42	1.64e-37	SMC
AL161714.1	0.807754	0.19	0.045	4.99e-08	0.00241396	CD44+ MC
EXOC4	0.806651	0.256	0.13	8.38e-14	4.05e-09	SMC
TRDN-AS1	0.806458	0.133	0.021	1.29e-24	6.24e-20	VenEC
SNHG22	0.806136	0.167	0.061	2.45e-11	1.18e-06	VenEC
ROR1	0.803355	0.241	0.103	6.31e-18	3.05e-13	SMC
RPL10P3	0.803066	0.15	0.034	6.39e-11	3.09e-06	IL6+ VenEC
MARK1	0.802696	0.344	0.255	1.21e-09	5.87e-05	SMC
CDC42BPB	0.802267	0.251	0.138	1.54e-12	7.43e-08	SMC
TRAK1	0.802087	0.234	0.107	1.72e-15	8.3e-11	SMC
IL1RAPL1	0.802004	0.156	0.032	7.34e-31	3.55e-26	SMC
B3GALNT2	0.801712	0.307	0.176	3.79e-14	1.83e-09	SMC
PITPNC1	0.801499	0.209	0.109	5.99e-11	2.9e-06	SMC
MXRA7	0.80057	0.342	0.244	1.02e-10	4.91e-06	SMC
CLEC16A	0.800503	0.204	0.057	2.09e-07	0.0101242	CD44+ MC
FTO	0.800273	0.239	0.117	1.36e-13	6.57e-09	SMC
SCAPER	0.800007	0.612	0.428	5.71e-10	2.76e-05	ArtEC
RABGAP1L	0.799716	0.329	0.208	1.37e-12	6.64e-08	SMC
FAM193B	0.799418	0.209	0.083	1.23e-17	5.94e-13	SMC
USP34	0.798971	0.379	0.255	1.32e-13	6.38e-09	SMC
RBFOX1	0.798741	0.265	0.084	1.7e-08	0.000821135	CD44+ MC
ATP2A1	0.798562	0.163	0.013	1.23e-49	5.93e-45	VenEC
STARD9	0.797022	0.216	0.09	1.64e-16	7.91e-12	SMC
CTNNA3	0.795985	0.136	0.038	7.64e-08	0.00369552	IL6+ VenEC
RNF144A	0.795042	0.141	0.041	3.1e-19	1.5e-14	SMC
EEF1G	0.794858	0.47	0.279	8.59e-15	4.15e-10	VenEC
TMEM131L	0.794196	0.329	0.198	7.13e-14	3.45e-09	SMC
DOCK6	0.793861	0.532	0.341	1.65e-10	7.98e-06	ArtEC
ACACA	0.793832	0.146	0.047	9.46e-17	4.57e-12	SMC
NCKAP5	0.793782	0.68	0.5	1.45e-09	6.99e-05	CD44+ MC
STARD9	0.792944	0.504	0.385	3.16e-11	1.53e-06	VenEC
GARNL3	0.792607	0.209	0.08	3.05e-18	1.48e-13	SMC
AC073861.1	0.792404	0.153	0.047	5.68e-20	2.75e-15	SMC
RIF1	0.791506	0.319	0.188	5.76e-13	2.79e-08	SMC
BCAS3	0.791166	0.449	0.24	5.06e-07	0.0244722	CD44+ MC
ACTN2	0.791038	0.136	0.033	3.16e-09	0.000152706	IL6+ VenEC
TMOD4	0.789786	0.177	0.012	1.37e-13	6.6e-09	CD44+ MC
TULP4	0.789511	0.186	0.076	3.8e-15	1.84e-10	SMC
AC004951.4	0.788868	0.219	0.083	9.35e-14	4.52e-09	VenEC
ALPK3	0.788846	0.188	0.074	3.69e-16	1.78e-11	SMC
CKM	0.788618	0.378	0.185	1.65e-16	7.99e-12	VenEC
VWA8	0.788404	0.231	0.11	3.35e-14	1.62e-09	SMC
LDLRAD4	0.787726	0.178	0.067	2.22e-16	1.07e-11	SMC
TBX2	0.787411	0.588	0.462	9.5e-23	4.6e-18	SMC
PARD3	0.787221	0.646	0.421	5.84e-09	0.000282394	CD44+ MC
FNBP4	0.786962	0.384	0.279	2.5e-11	1.21e-06	SMC
RBFOX1	0.786552	0.252	0.102	3.57e-14	1.73e-09	VenEC
AGBL1	0.785912	0.133	0.036	4.88e-14	2.36e-09	VenEC
MIR29B2CHG	0.784994	0.231	0.132	3.69e-10	1.78e-05	SMC
AGAP11	0.784892	0.296	0.149	8.69e-12	4.2e-07	VenEC
MYL3	0.783645	0.153	0.026	5.15e-37	2.49e-32	SMC
AC025569.1	0.782767	0.109	0.017	2.02e-11	9.78e-07	IL6+ VenEC
ARHGEF10L	0.78213	0.319	0.202	8.79e-12	4.25e-07	SMC
ARHGEF7-IT1	0.780961	0.113	0.008	1.62e-50	7.81e-46	SMC
SCARNA9	0.780953	0.148	0.047	6.43e-13	3.11e-08	VenEC
ADCY4	0.780724	0.589	0.496	6.22e-13	3.01e-08	VenEC
AC132217.2	0.780611	0.274	0.158	3.4e-12	1.64e-07	SMC
FRY	0.780521	0.599	0.408	8e-08	0.00386973	CD44+ MC
AC097634.4	0.780482	0.556	0.339	1.18e-15	5.73e-11	VenEC
AC119674.1	0.780415	0.118	0.027	1.78e-21	8.6e-17	SMC
AP001267.5	0.7803	0.281	0.179	4.43e-07	0.0214402	VenEC
TBC1D5	0.780114	0.279	0.137	4.06e-16	1.96e-11	SMC
CFAP44	0.777336	0.121	0.031	1.57e-18	7.57e-14	SMC
KLHL29	0.7773	0.188	0.07	1.73e-17	8.35e-13	SMC
AC139256.2	0.777094	0.144	0.031	1.99e-11	9.63e-07	ArtEC
GGCX	0.776969	0.206	0.096	8.36e-14	4.04e-09	SMC
VPS13B	0.776723	0.249	0.114	5.21e-16	2.52e-11	SMC
FHIT	0.776609	0.176	0.052	4.49e-22	2.17e-17	SMC
GJC2	0.776584	0.122	0.025	3.38e-10	1.63e-05	IL6+ VenEC
AP001324.1	0.776444	0.19	0.068	4.67e-08	0.00225957	IL6+ VenEC
ARMH4	0.775281	0.395	0.2	8.78e-07	0.0424374	CD44+ MC
ARFGEF1	0.7749	0.249	0.161	2.04e-08	0.00098456	SMC
ZBTB16	0.774816	0.606	0.498	8.58e-23	4.15e-18	SMC
ZHX3	0.773872	0.188	0.093	1.23e-10	5.93e-06	SMC
AC007319.1	0.773294	0.111	0.026	2e-19	9.68e-15	SMC
CMYA5	0.772953	0.265	0.094	2.73e-07	0.0131935	CD44+ MC
IGF2	0.772748	0.274	0.16	8.35e-12	4.04e-07	SMC
PRR16	0.772586	0.32	0.134	2.93e-07	0.0141851	CD44+ MC
DLG1	0.771412	0.226	0.119	1.32e-11	6.37e-07	SMC
ABCA5	0.771404	0.254	0.132	1.35e-13	6.54e-09	SMC
CTNNA3	0.771306	0.196	0.069	9.73e-14	4.7e-09	VenEC
LYST	0.771267	0.678	0.59	1.21e-18	5.86e-14	VenEC
PCED1B	0.771197	0.181	0.072	5.95e-15	2.88e-10	SMC
LMOD2	0.771049	0.143	0.025	9.93e-34	4.8e-29	SMC
AL365273.2	0.77102	0.141	0.035	1.73e-22	8.35e-18	SMC
TNRC18	0.770917	0.231	0.102	4.34e-16	2.1e-11	SMC
AC132217.2	0.770739	0.319	0.192	9.73e-09	0.000470616	VenEC
CA3	0.770432	0.252	0.117	1.13e-11	5.46e-07	VenEC
HIP1	0.770411	0.599	0.475	4.48e-07	0.0216576	CD44+ MC
LINC-PINT	0.768711	0.388	0.188	9.45e-07	0.0456931	CD44+ MC
PRKCE	0.768571	0.178	0.057	1.43e-20	6.91e-16	SMC
STAG3L4	0.76854	0.178	0.072	6.62e-15	3.2e-10	SMC
AC093884.1	0.767923	0.197	0.054	2.66e-07	0.0128439	CD44+ MC
AXL	0.767353	0.304	0.198	3.45e-10	1.67e-05	SMC
EHBP1L1	0.767001	0.379	0.218	1.97e-17	9.54e-13	SMC
LINC01695	0.766826	0.174	0.04	2.78e-21	1.34e-16	VenEC
RPL3L	0.766513	0.112	0.011	8.23e-16	3.98e-11	ArtEC
GLCCI1	0.765946	0.123	0.048	5.2e-11	2.51e-06	SMC
ARHGAP6	0.765302	0.66	0.53	1.39e-08	0.000674089	CD44+ MC
PKD1P6	0.764671	0.144	0.039	2.13e-09	0.00010321	ArtEC
NEBL	0.764591	0.665	0.504	3.21e-12	1.55e-07	ArtEC
CA3-AS1	0.764225	0.112	0.011	3.65e-139	1.76e-134	CapEC
ATG7	0.76347	0.166	0.058	6.91e-17	3.34e-12	SMC
EXOC6B	0.763078	0.449	0.233	2.01e-07	0.00973799	CD44+ MC
SLC26A10	0.762956	0.161	0.041	1.34e-24	6.49e-20	SMC
INPP5A	0.762575	0.294	0.195	1.35e-09	6.53e-05	SMC
AC131025.2	0.762526	0.126	0.014	4.57e-43	2.21e-38	SMC
IGF2	0.762303	0.319	0.194	1.96e-08	0.000946581	VenEC
PICALM	0.762093	0.687	0.589	5.09e-10	2.46e-05	CD44+ MC
POLR2J3	0.761803	0.151	0.047	1.07e-18	5.16e-14	SMC
PRH1	0.761784	0.226	0.079	9.75e-22	4.71e-17	SMC
HES4	0.761476	0.545	0.431	3.11e-20	1.5e-15	SMC
RASIP1	0.761244	0.507	0.421	1.19e-08	0.000574129	VenEC
POLR2J4	0.761159	0.237	0.103	5.78e-12	2.8e-07	VenEC
TNRC6B	0.760991	0.334	0.21	3e-12	1.45e-07	SMC
NBEA	0.760916	0.171	0.054	5.81e-20	2.81e-15	SMC
TPTEP2-CSNK1E	0.760301	0.267	0.14	1.84e-09	8.92e-05	VenEC
LRP1B	0.759749	0.109	0.017	3.23e-11	1.56e-06	IL6+ VenEC
TRIO	0.758321	0.279	0.148	4.82e-14	2.33e-09	SMC
PRPF40B	0.758256	0.198	0.088	5.89e-14	2.85e-09	SMC
MYO18B	0.7578	0.19	0.027	4.72e-11	2.28e-06	CD44+ MC
TMSB4XP4	0.757582	0.449	0.287	2.01e-08	0.00097153	IL6+ VenEC
ANKRD39	0.757249	0.189	0.057	3.94e-17	1.9e-12	VenEC
AC093423.3	0.75709	0.133	0.033	4.21e-21	2.04e-16	SMC
MYL3	0.756385	0.184	0.032	1.43e-09	6.93e-05	CD44+ MC
BCL2L2-PABPN1	0.75619	0.34	0.141	6.25e-08	0.00302059	CD44+ MC
CDKAL1	0.755973	0.224	0.087	1.73e-18	8.37e-14	SMC
LRMDA	0.755929	0.32	0.215	1.39e-33	6.74e-29	CapEC
AC132217.1	0.755853	0.237	0.123	4.08e-09	0.000197159	VenEC
AC009120.2	0.755569	0.128	0.036	5.26e-18	2.55e-13	SMC
AC004702.1	0.755475	0.131	0.031	1.26e-21	6.1e-17	SMC
ERF	0.755152	0.184	0.083	7.27e-47	3.52e-42	CapEC
RALGAPA1	0.754248	0.291	0.179	7.08e-11	3.42e-06	SMC
MYOM1	0.754182	0.116	0.016	5.35e-13	2.59e-08	IL6+ VenEC
PPT2-EGFL8	0.753809	0.324	0.191	9.68e-07	0.0467982	ArtEC
SEMA4C	0.75378	0.332	0.225	2.11e-40	1.02e-35	CapEC
LPL	0.753336	0.126	0.049	2.16e-11	1.05e-06	SMC
TNNI1	0.752482	0.15	0.047	2.14e-07	0.0103445	IL6+ VenEC
AC007744.1	0.751766	0.263	0.143	1.86e-08	0.000901403	VenEC
SMPX	0.750195	0.15	0.03	1.81e-07	0.00876838	CD44+ MC
PATJ	0.749884	0.244	0.137	1.11e-10	5.38e-06	SMC
AL008633.1	0.74987	0.128	0.023	2.48e-29	1.2e-24	SMC
TBCD	0.749773	0.426	0.309	4.4e-48	2.13e-43	CapEC
DAAM2	0.749681	0.382	0.279	4.62e-11	2.23e-06	SMC
MLIP	0.749548	0.231	0.067	4.52e-08	0.00218623	CD44+ MC
MUC20-OT1	0.749353	0.483	0.275	2.65e-07	0.0128137	CD44+ MC
PDE7A	0.748526	0.111	0.016	3.95e-31	1.91e-26	SMC
AP002990.1	0.748392	0.474	0.27	1.05e-14	5.07e-10	VenEC
AC013394.1	0.748382	0.3	0.147	2.95e-12	1.43e-07	VenEC
ARID1B	0.748332	0.302	0.173	5.86e-13	2.84e-08	SMC
ATP2A1	0.74809	0.12	0.007	3.55e-186	1.72e-181	CapEC
AC007161.3	0.747338	0.143	0.046	1.64e-16	7.95e-12	SMC
RAPGEF2	0.746894	0.299	0.178	1.61e-12	7.79e-08	SMC
NCOA1	0.746844	0.312	0.191	2.33e-11	1.13e-06	SMC
USP54	0.746565	0.463	0.274	1.85e-09	8.93e-05	ArtEC
CKM	0.746389	0.394	0.201	3.93e-10	1.9e-05	ArtEC
CHD9	0.745824	0.387	0.29	2.54e-10	1.23e-05	SMC
BCL2L2-PABPN1	0.742512	0.165	0.059	2.49e-59	1.21e-54	CapEC
ITGA7	0.742127	0.122	0.025	3.23e-86	1.56e-81	CapEC
ZHX2	0.741764	0.188	0.08	7.3e-14	3.53e-09	SMC
AC093423.3	0.741513	0.217	0.1	7.08e-48	3.42e-43	CapEC
AP001605.1	0.741364	0.202	0.073	1.15e-08	0.00055733	ArtEC
FMC1-LUC7L2	0.741301	0.289	0.18	2.17e-07	0.0105021	VenEC
FTX	0.740381	0.762	0.48	4.04e-11	1.95e-06	CD44+ MC
CRIM1	0.739136	0.721	0.589	1.14e-10	5.49e-06	CD44+ MC
LRRC8C	0.739066	0.188	0.106	2.72e-08	0.00131663	SMC
AL137230.2	0.739043	0.27	0.137	3.33e-49	1.61e-44	CapEC
ZFPM2	0.738811	0.442	0.193	6.85e-09	0.000331173	CD44+ MC
MAGI2	0.738353	0.259	0.136	2.48e-12	1.2e-07	SMC
ELN	0.738032	0.278	0.174	3.37e-07	0.0163042	VenEC
ARHGEF7	0.737884	0.418	0.304	2.15e-47	1.04e-42	CapEC
ITIH4	0.736754	0.239	0.092	4.34e-20	2.1e-15	SMC
CASQ1	0.73659	0.111	0.015	4.54e-32	2.2e-27	SMC
MYOM1	0.736087	0.558	0.484	2.69e-15	1.3e-10	SMC
FBXL7	0.735358	0.214	0.094	3.44e-14	1.66e-09	SMC
VTI1A	0.734366	0.211	0.082	3.34e-07	0.0161622	IL6+ VenEC
ACTN2	0.733769	0.137	0.026	2.55e-104	1.24e-99	CapEC
ACTA2-AS1	0.733185	0.158	0.073	1.03e-10	4.97e-06	SMC
AC098650.1	0.732417	0.444	0.246	7.08e-13	3.42e-08	VenEC
HIP1	0.732294	0.399	0.314	3.43e-09	0.000165666	SMC
HPSE2	0.730405	0.143	0.044	1.39e-17	6.71e-13	SMC
FBXL17	0.730163	0.211	0.09	3.02e-15	1.46e-10	SMC
RAD50	0.730134	0.244	0.161	1.64e-07	0.00795427	SMC
AC006064.6	0.730025	0.246	0.162	4.73e-08	0.00228773	SMC
CHD2	0.728852	0.334	0.236	7.1e-09	0.000343186	SMC
PTPRB	0.728689	0.81	0.756	1.73e-17	8.38e-13	IL6+ VenEC
ACACB	0.728632	0.504	0.362	1.54e-11	7.46e-07	VenEC
AL365273.1	0.728284	0.163	0.049	1.46e-14	7.05e-10	VenEC
RIN2	0.727757	0.433	0.323	2.84e-08	0.0013749	VenEC
DOCK6	0.727617	0.4	0.284	3.68e-43	1.78e-38	CapEC
ABCC9	0.727609	0.119	0.037	2e-52	9.67e-48	CapEC
MECOM	0.727481	0.143	0.03	4.56e-07	0.0220534	CD44+ MC
TNIK	0.727365	0.193	0.081	2.61e-14	1.26e-09	SMC
NIPBL	0.727287	0.364	0.282	1.29e-08	0.000622169	SMC
ASAP1	0.726551	0.776	0.611	9.41e-12	4.55e-07	CD44+ MC
LDB3	0.72653	0.646	0.342	2.63e-10	1.27e-05	CD44+ MC
CCDC85A	0.726432	0.263	0.15	1.49e-07	0.00718194	VenEC
AJ006995.1	0.726139	0.117	0.017	2.91e-13	1.41e-08	ArtEC
NAALADL2	0.726117	0.524	0.297	4.76e-07	0.0230398	CD44+ MC
AC005899.4	0.725872	0.146	0.057	7.04e-13	3.4e-08	SMC
AC093512.2	0.724963	0.297	0.165	2.82e-52	1.36e-47	CapEC
PGM1	0.724747	0.144	0.041	7.06e-09	0.00034116	ArtEC
ATXN7L1	0.724621	0.156	0.047	3.94e-19	1.9e-14	SMC
LAMA5	0.723389	0.379	0.255	5.98e-13	2.89e-08	SMC
NKAIN2	0.723343	0.136	0.022	9.98e-08	0.00482616	CD44+ MC
RPL10P3	0.722875	0.148	0.031	1.62e-103	7.82e-99	CapEC
MED13L	0.722408	0.382	0.261	1.2e-11	5.81e-07	SMC
TMX2-CTNND1	0.722377	0.121	0.026	1.46e-22	7.08e-18	SMC
FHL1	0.721389	0.344	0.229	7e-08	0.00338324	VenEC
ANK2	0.721074	0.302	0.205	1.36e-08	0.000658465	SMC
CDR2	0.720856	0.181	0.074	2.75e-14	1.33e-09	SMC
PER3	0.720053	0.215	0.123	2.83e-32	1.37e-27	CapEC
NBAS	0.719424	0.178	0.098	3.38e-08	0.0016342	SMC
LINC00989	0.719269	0.251	0.153	3.32e-09	0.000160322	SMC
PER1	0.719175	0.356	0.242	3.74e-43	1.81e-38	CapEC
RB1	0.718696	0.266	0.178	2.5e-08	0.00120902	SMC
ETV6	0.718125	0.251	0.129	5.27e-13	2.55e-08	SMC
TBL1X	0.717873	0.279	0.191	6.59e-08	0.00318485	SMC
LMOD3	0.717027	0.136	0.026	8.72e-12	4.22e-07	IL6+ VenEC
PHLPP2	0.716459	0.108	0.04	2.01e-10	9.74e-06	SMC
CAPN3	0.716033	0.143	0.029	2.61e-29	1.26e-24	SMC
SNX25	0.716024	0.146	0.054	6.94e-14	3.36e-09	SMC
DTNA	0.715693	0.362	0.26	5.35e-10	2.59e-05	SMC
INVS	0.715606	0.166	0.079	6.33e-10	3.06e-05	SMC
DPH6	0.715156	0.176	0.091	4.94e-09	0.000238829	SMC
ACTN3	0.71449	0.117	0.005	4.66e-23	2.25e-18	ArtEC
ZC3H11A	0.714325	0.337	0.218	3.59e-08	0.00173825	VenEC
CACNA1D	0.714181	0.121	0.034	2.19e-17	1.06e-12	SMC
DLEU2	0.713913	0.211	0.093	7.29e-14	3.53e-09	SMC
MYOZ1	0.71388	0.176	0.054	1.82e-09	8.79e-05	ArtEC
RPL17-C18orf32	0.713338	0.4	0.258	2.19e-09	0.000106004	VenEC
POU2F1	0.712493	0.188	0.093	7.23e-11	3.5e-06	SMC
ATP1A2	0.712057	0.116	0.022	3.75e-10	1.81e-05	IL6+ VenEC
ALDOA	0.711454	0.335	0.19	7.59e-07	0.0367008	ArtEC
ELN	0.711048	0.543	0.429	4.4e-07	0.021299	ArtEC
PCSK5	0.710739	0.723	0.584	1.48e-13	7.15e-09	ArtEC
MYOM2	0.710656	0.143	0.027	2.84e-07	0.0137294	CD44+ MC
GAREM1	0.710489	0.181	0.087	8.81e-11	4.26e-06	SMC
TMTC1	0.710426	0.322	0.241	1.06e-07	0.0051161	SMC
DOCK1	0.709858	0.304	0.223	1.31e-07	0.00635388	SMC
CEP112	0.709442	0.198	0.121	2.59e-07	0.0125348	SMC
TNRC6C	0.709369	0.219	0.124	2.9e-09	0.000140176	SMC
AC093512.2	0.708992	0.324	0.171	1.64e-07	0.00792785	ArtEC
NKTR	0.70895	0.694	0.653	1.96e-10	9.49e-06	IL6+ VenEC
MYOT	0.708859	0.122	0.029	4.43e-15	2.14e-10	VenEC
SLN	0.708757	0.223	0.068	4.38e-12	2.12e-07	ArtEC
BCL6B	0.70755	0.312	0.228	2.93e-29	1.42e-24	CapEC
NDRG2	0.707312	0.279	0.189	3.09e-30	1.49e-25	CapEC
RPL17-C18orf32	0.706955	0.477	0.353	9.31e-61	4.5e-56	CapEC
RBM5	0.705674	0.619	0.441	8.83e-08	0.00427006	CD44+ MC
MYOM1	0.705308	0.16	0.057	3.72e-07	0.0179772	ArtEC
SOS2	0.704074	0.239	0.131	9.4e-11	4.55e-06	SMC
FANCC	0.703562	0.118	0.027	1.02e-20	4.95e-16	SMC
LUC7L3	0.703212	0.871	0.73	8.64e-16	4.18e-11	CD44+ MC
SPECC1	0.703194	0.605	0.45	3.66e-07	0.0176739	CD44+ MC
BIN1	0.703061	0.202	0.052	2.17e-13	1.05e-08	ArtEC
AL358075.4	0.703058	0.42	0.287	3.66e-49	1.77e-44	CapEC
ANKHD1	0.702992	0.344	0.239	4.5e-35	2.18e-30	CapEC
NAV2	0.702958	0.209	0.091	2.12e-14	1.02e-09	SMC
LDB3	0.702764	0.457	0.333	2e-12	9.66e-08	SMC
AC012651.1	0.702753	0.146	0.031	6.08e-28	2.94e-23	SMC
AC018630.2	0.702689	0.214	0.076	9.69e-20	4.69e-15	SMC
MAP4K4	0.699259	0.412	0.334	1.14e-09	5.49e-05	SMC
TMSB4XP4	0.699223	0.412	0.289	6.13e-54	2.97e-49	CapEC
NKTR	0.699204	0.599	0.455	5.21e-07	0.0251892	CD44+ MC
PRKCH	0.69918	0.607	0.493	7.79e-13	3.77e-08	VenEC
AC026786.1	0.699055	0.126	0.031	7.41e-20	3.58e-15	SMC
STOX2	0.698783	0.433	0.31	4.73e-09	0.000228928	VenEC
ZNF609	0.698571	0.196	0.099	1.97e-10	9.52e-06	SMC
LDLR	0.698443	0.406	0.345	6.92e-31	3.35e-26	CapEC
SPECC1L-ADORA2A	0.697854	0.226	0.123	1.89e-07	0.00912784	VenEC
ERC1	0.69762	0.307	0.219	1.09e-07	0.00527547	SMC
AC008695.1	0.697608	0.186	0.076	3.68e-14	1.78e-09	SMC
CPLANE1	0.697344	0.211	0.114	6.42e-10	3.11e-05	SMC
LINC01515	0.696829	0.113	0.032	1.79e-15	8.67e-11	SMC
AP002518.2	0.696694	0.163	0.04	5.35e-07	0.0258641	CD44+ MC
SNED1	0.696355	0.111	0.032	6.44e-15	3.12e-10	SMC
ZNF638	0.696312	0.432	0.365	1.97e-09	9.53e-05	SMC
RBM6	0.69626	0.714	0.53	1.73e-09	8.37e-05	CD44+ MC
KCNMA1	0.696221	0.427	0.36	2.32e-09	0.000112312	SMC
AC016831.7	0.69586	0.256	0.103	8.11e-19	3.92e-14	SMC
SPECC1	0.694824	0.402	0.319	2.25e-09	0.000108924	SMC
ANKRD23	0.694773	0.142	0.046	1.48e-57	7.17e-53	CapEC
NRAP	0.694732	0.156	0.027	1.96e-26	9.48e-22	VenEC
DST	0.694533	0.918	0.775	4.27e-18	2.06e-13	CD44+ MC
ZNF10	0.694154	0.156	0.067	2.81e-11	1.36e-06	SMC
FRAS1	0.693892	0.118	0.019	4.77e-30	2.3e-25	SMC
TTC17	0.693733	0.304	0.222	1.11e-07	0.00538605	SMC
BTBD9	0.693598	0.178	0.059	6.96e-19	3.37e-14	SMC
SETD5	0.692571	0.332	0.226	6.06e-10	2.93e-05	SMC
PPP1R12C	0.692545	0.487	0.389	3.98e-15	1.92e-10	SMC
NTRK3	0.692538	0.392	0.341	2.35e-07	0.0113517	SMC
LINC01473	0.692433	0.138	0.039	1.39e-18	6.73e-14	SMC
PPP1R3A	0.691788	0.106	0.009	3.74e-16	1.81e-11	ArtEC
ARMC2	0.691488	0.141	0.056	8.8e-12	4.26e-07	SMC
SCAPER	0.691122	0.286	0.179	9.92e-10	4.8e-05	SMC
RBM5	0.691016	0.544	0.445	5.63e-11	2.72e-06	VenEC
AC097634.4	0.691011	0.261	0.138	2.02e-12	9.77e-08	SMC
FAM168A	0.690914	0.239	0.147	1.54e-08	0.00074581	SMC
SMYD3	0.690531	0.226	0.118	4.14e-11	2e-06	SMC
AC025569.1	0.690332	0.16	0.056	1.82e-07	0.00879942	ArtEC
ANO2	0.690089	0.522	0.409	1.99e-09	9.6e-05	VenEC
NEXN	0.689806	0.728	0.582	2.51e-09	0.000121413	CD44+ MC
STK39	0.689591	0.201	0.1	2.94e-11	1.42e-06	SMC
ATP1A2	0.689471	0.125	0.026	7.7e-87	3.72e-82	CapEC
RCAN2	0.688262	0.822	0.773	8.66e-53	4.19e-48	SMC
F2RL3	0.688049	0.159	0.089	8.18e-25	3.96e-20	CapEC
ERCC6L2	0.687759	0.231	0.153	4.46e-07	0.0215855	SMC
PPP1R13B	0.687519	0.426	0.326	1.92e-07	0.00926421	VenEC
PITPNC1	0.686669	0.6	0.521	2.15e-11	1.04e-06	VenEC
HDAC4	0.686546	0.211	0.067	6.62e-07	0.0319945	CD44+ MC
LARGE1	0.686289	0.234	0.114	7.1e-13	3.43e-08	SMC
OBSCN	0.686095	0.176	0.038	5.12e-14	2.47e-09	ArtEC
AC004980.1	0.686067	0.128	0.03	9.75e-22	4.72e-17	SMC
UTRN	0.685761	0.85	0.735	1.72e-15	8.33e-11	CD44+ MC
DMD	0.685575	0.158	0.081	2.79e-28	1.35e-23	CapEC
PRSS23	0.685438	0.274	0.197	7.41e-07	0.0358245	SMC
ARAP3	0.685217	0.336	0.246	4.94e-30	2.39e-25	CapEC
KLC1	0.685012	0.467	0.361	4.98e-08	0.00241042	VenEC
ADAMTS9-AS2	0.685	0.653	0.386	1.24e-08	0.000597953	CD44+ MC
PI4KA	0.684945	0.178	0.088	3.85e-10	1.86e-05	SMC
ACTN2	0.684033	0.185	0.044	4.99e-22	2.41e-17	VenEC
KLF12	0.683647	0.244	0.121	9.89e-13	4.78e-08	SMC
DDX39B	0.683426	0.291	0.196	5.14e-09	0.00024851	SMC
KLF12	0.682318	0.19	0.118	8.55e-22	4.13e-17	CapEC
MEF2D	0.682183	0.354	0.253	2.86e-10	1.38e-05	SMC
GRK5	0.681579	0.445	0.365	1.76e-10	8.52e-06	SMC
EXOC6	0.681207	0.168	0.085	3.76e-09	0.000181769	SMC
AL157935.2	0.680602	0.207	0.098	1.93e-09	9.34e-05	VenEC
KCNAB1	0.680512	0.666	0.647	2.79e-23	1.35e-18	SMC
LGR6	0.680278	0.141	0.048	4.47e-15	2.16e-10	SMC
DMD	0.679826	0.475	0.361	2.82e-11	1.36e-06	SMC
GAK	0.679752	0.153	0.074	5.78e-09	0.000279621	SMC
SOX5	0.679513	0.701	0.46	1.16e-08	0.000561759	CD44+ MC
LINC02284	0.679224	0.15	0.03	3.07e-07	0.0148628	CD44+ MC
SYNE2	0.678428	0.608	0.555	1.05e-16	5.1e-12	SMC
MAPK8	0.678225	0.166	0.077	2.73e-10	1.32e-05	SMC
ZBED6	0.677929	0.333	0.222	2.46e-07	0.0119077	VenEC
AC018630.2	0.677734	0.363	0.184	3.08e-12	1.49e-07	VenEC
AC093512.2	0.677702	0.326	0.16	2.04e-13	9.86e-09	VenEC
AL669831.3	0.67733	0.153	0.038	2.37e-24	1.15e-19	SMC
HDAC4	0.676615	0.138	0.034	1.49e-22	7.22e-18	SMC
SOBP	0.676229	0.211	0.12	6.75e-09	0.000326164	SMC
FBXO16	0.675678	0.168	0.086	6.21e-09	0.000300212	SMC
TNS1	0.675161	0.714	0.611	1.61e-09	7.76e-05	CD44+ MC
CCDC171	0.674312	0.118	0.047	5.17e-10	2.5e-05	SMC
AC108010.1	0.674309	0.156	0.048	1.56e-13	7.54e-09	VenEC
PLXNA4	0.674141	0.181	0.091	5.73e-07	0.0276893	VenEC
ERF	0.674074	0.174	0.07	1.68e-10	8.13e-06	VenEC
PER3	0.674072	0.311	0.203	4.69e-07	0.0226717	VenEC
LMOD3	0.673931	0.126	0.029	1.33e-22	6.42e-18	SMC
AF001548.3	0.673914	0.123	0.024	8.64e-26	4.18e-21	SMC
NPHP3-ACAD11	0.673675	0.209	0.105	2.58e-11	1.25e-06	SMC
AUTS2	0.673599	0.248	0.138	1.76e-36	8.51e-32	CapEC
CCDC39	0.672647	0.136	0.022	1.18e-07	0.00572981	CD44+ MC
SNHG14	0.672358	0.369	0.236	2.03e-12	9.8e-08	SMC
ARRDC2	0.671372	0.263	0.159	2.98e-07	0.0144126	VenEC
ARIH1	0.671253	0.281	0.163	1.71e-11	8.26e-07	SMC
SNHG32	0.670675	0.213	0.151	4.56e-18	2.2e-13	CapEC
NPHP3-ACAD11	0.670603	0.311	0.193	1.54e-07	0.00743877	VenEC
STARD13	0.670418	0.224	0.135	2.59e-08	0.0012511	SMC
TPM1	0.670146	0.489	0.343	2.12e-07	0.0102324	ArtEC
AC004691.2	0.670088	0.147	0.051	1.87e-55	9.06e-51	CapEC
GRIN2A	0.670034	0.138	0.056	3.34e-11	1.62e-06	SMC
PRKCA	0.669639	0.141	0.046	1.23e-15	5.94e-11	SMC
NEURL1B	0.669331	0.319	0.228	1.21e-08	0.000583061	SMC
OBSCN	0.669305	0.128	0.026	3.3e-26	1.59e-21	SMC
PNISR	0.667748	0.674	0.666	1.28e-13	6.17e-09	VenEC
RBFOX1	0.667739	0.168	0.052	7.11e-20	3.44e-15	SMC
NBEAL1	0.667591	0.646	0.475	2.52e-07	0.0121647	CD44+ MC
ZBTB16	0.667349	0.552	0.466	1.27e-09	6.16e-05	VenEC
MEIS2	0.667214	0.153	0.079	5.84e-08	0.00282164	SMC
XPO4	0.667119	0.219	0.119	3.05e-07	0.0147491	VenEC
AC112128.1	0.66673	0.144	0.061	5.85e-08	0.00282706	VenEC
ARRDC2	0.666302	0.231	0.141	1.55e-30	7.48e-26	CapEC
EBF1	0.666282	0.523	0.449	7.9e-12	3.82e-07	SMC
MYPN	0.665816	0.109	0.016	1.14e-11	5.53e-07	IL6+ VenEC
SDHAP2	0.665193	0.156	0.032	1.71e-07	0.00827534	CD44+ MC
NSD2	0.664791	0.151	0.065	7.2e-11	3.48e-06	SMC
WDR7	0.664699	0.158	0.056	1.4e-15	6.75e-11	SMC
AC007744.1	0.6643	0.383	0.259	1.81e-39	8.77e-35	CapEC
AL133500.1	0.664223	0.143	0.056	5.44e-12	2.63e-07	SMC
HIBCH	0.663221	0.181	0.104	1.71e-07	0.00828547	SMC
TAS2R14	0.662383	0.337	0.168	6.86e-12	3.32e-07	VenEC
MYLK2	0.662181	0.117	0.005	4.86e-23	2.35e-18	ArtEC
HDAC4	0.662001	0.186	0.068	5.87e-08	0.00283777	ArtEC
CBL	0.661707	0.206	0.109	4.32e-10	2.09e-05	SMC
EGLN1	0.661548	0.367	0.251	1.53e-07	0.00738029	VenEC
PNISR	0.66149	0.57	0.548	1.41e-13	6.82e-09	SMC
CLASP1	0.661487	0.219	0.104	1.27e-12	6.15e-08	SMC
PRH1	0.661257	0.374	0.198	1.85e-11	8.95e-07	VenEC
EPB41L2	0.661244	0.753	0.669	7.5e-141	3.62e-136	CapEC
OSBP2	0.66074	0.106	0.031	7.29e-14	3.52e-09	SMC
SORBS1	0.660515	0.462	0.376	3.33e-10	1.61e-05	SMC
ANKRD39	0.660307	0.201	0.115	2.35e-08	0.00113654	SMC
ANO2	0.66024	0.337	0.223	8.76e-34	4.23e-29	CapEC
RAPGEF5	0.659984	0.209	0.13	5.13e-07	0.0247895	SMC
CRYAB	0.659694	0.213	0.111	1.59e-38	7.71e-34	CapEC
WWOX	0.65962	0.356	0.229	1.82e-07	0.00879708	VenEC
DLC1	0.659542	0.803	0.599	6.44e-10	3.11e-05	CD44+ MC
ZBTB20	0.659357	0.748	0.611	5.75e-10	2.78e-05	CD44+ MC
PTBP2	0.65925	0.271	0.169	1.85e-09	8.95e-05	SMC
DENND4C	0.658756	0.209	0.115	3.64e-09	0.000175776	SMC
PNISR	0.658523	0.665	0.585	6.53e-08	0.00315896	ArtEC
KDM2A	0.658237	0.206	0.122	1.48e-07	0.00716706	SMC
SLC9C1	0.658225	0.104	0.056	4.1e-17	1.98e-12	CapEC
XYLT1	0.658223	0.128	0.043	6.41e-14	3.1e-09	SMC
FKBP5	0.657711	0.707	0.525	9.84e-09	0.000475697	CD44+ MC
GUCY1A2	0.657397	0.125	0.047	3.28e-42	1.58e-37	CapEC
B4GALT1	0.657025	0.198	0.127	4.18e-22	2.02e-17	CapEC
MYO18A	0.656713	0.178	0.069	3.91e-15	1.89e-10	SMC
AP002990.1	0.656284	0.501	0.363	1.87e-61	9.03e-57	CapEC
AL137230.2	0.656145	0.304	0.177	4.11e-08	0.00198583	VenEC
AKAP13	0.65565	0.477	0.407	3.5e-10	1.69e-05	SMC
ROCK1	0.655131	0.721	0.631	6.39e-09	0.000308866	CD44+ MC
PDE4DIP	0.654715	0.202	0.087	7.78e-07	0.0375994	ArtEC
SOX6	0.654149	0.322	0.19	4.86e-12	2.35e-07	SMC
DDIT4	0.653995	0.492	0.41	4.91e-48	2.37e-43	CapEC
ZMYM2	0.653429	0.241	0.135	1.89e-10	9.16e-06	SMC
PPP6R3	0.652927	0.264	0.172	4.66e-08	0.00225519	SMC
WDFY2	0.652745	0.156	0.066	8.66e-12	4.19e-07	SMC
TAS2R14	0.65223	0.204	0.076	2.17e-17	1.05e-12	SMC
BAZ2B	0.651993	0.739	0.654	8.86e-11	4.28e-06	ArtEC
FAM172A	0.651982	0.254	0.17	3.43e-07	0.0165742	SMC
AC132217.1	0.651951	0.186	0.102	9.99e-09	0.000483161	SMC
HGSNAT	0.651582	0.214	0.13	7.45e-08	0.00360338	SMC
USP24	0.651305	0.173	0.086	1.07e-09	5.18e-05	SMC
AC098582.1	0.65087	0.133	0.036	1.07e-19	5.19e-15	SMC
AC010519.1	0.650683	0.108	0.021	5.76e-23	2.79e-18	SMC
AC068587.4	0.650544	0.103	0.009	3.61e-43	1.74e-38	SMC
ARHGAP32	0.650379	0.118	0.038	9.36e-14	4.53e-09	SMC
EIF4G3	0.650354	0.234	0.142	3.49e-08	0.00168725	SMC
MYL3	0.649995	0.105	0.016	3.37e-96	1.63e-91	CapEC
KIF25	0.649965	0.172	0.094	5.97e-28	2.88e-23	CapEC
AC008695.1	0.649936	0.281	0.147	1.57e-09	7.6e-05	VenEC
SLC25A4	0.649651	0.184	0.095	1.71e-33	8.29e-29	CapEC
RBMS3	0.649453	0.871	0.636	8.01e-12	3.87e-07	CD44+ MC
MAPK10	0.649369	0.123	0.043	8.23e-13	3.98e-08	SMC
ATP2A2	0.649274	0.46	0.361	3.06e-10	1.48e-05	SMC
SYNE1	0.648723	0.633	0.563	5.52e-07	0.0266721	IL6+ VenEC
INS-IGF2	0.648417	0.344	0.243	3.19e-35	1.54e-30	CapEC
COG5	0.647857	0.178	0.087	6.2e-10	3e-05	SMC
IMMP2L	0.647616	0.4	0.29	6.93e-07	0.0334874	VenEC
SENP7	0.647594	0.221	0.137	1.02e-07	0.00495607	SMC
MXRA7	0.647168	0.238	0.153	5.24e-28	2.53e-23	CapEC
ACTN2	0.647003	0.207	0.042	1.18e-16	5.73e-12	ArtEC
LMOD1	0.646576	0.119	0.044	2.96e-08	0.00142896	VenEC
RBMS3	0.646393	0.567	0.468	8.81e-09	0.000425879	VenEC
ERF	0.646299	0.136	0.054	8.98e-12	4.34e-07	SMC
LINC00894	0.646198	0.121	0.027	2.32e-21	1.12e-16	SMC
ATP2B4	0.645953	0.475	0.411	1.15e-10	5.54e-06	SMC
ANKRD39	0.645304	0.191	0.071	3.12e-08	0.00151039	ArtEC
PNISR	0.64525	0.789	0.668	8.7e-11	4.21e-06	CD44+ MC
AC025259.3	0.644398	0.118	0.038	4.58e-14	2.21e-09	SMC
FLNB	0.643207	0.593	0.517	1.8e-10	8.71e-06	VenEC
MKNK1	0.64268	0.198	0.123	8.17e-07	0.0394898	SMC
ARMH4	0.642661	0.188	0.077	2.11e-14	1.02e-09	SMC
RBM25	0.642607	0.525	0.495	1.97e-11	9.53e-07	SMC
PTPRG	0.642393	0.798	0.667	5.97e-14	2.89e-09	ArtEC
FAM193A	0.64237	0.188	0.099	6.04e-09	0.000292082	SMC
CASQ1	0.642194	0.154	0.029	3.55e-14	1.72e-09	ArtEC
MYO9A	0.641942	0.317	0.231	4.38e-07	0.021156	SMC
RIPOR2	0.641895	0.266	0.127	3e-07	0.0145018	ArtEC
RNF115	0.641473	0.493	0.418	2.35e-07	0.0113528	VenEC
MYOT	0.640332	0.112	0.032	6.55e-07	0.0316617	ArtEC
STAG3L2	0.640073	0.156	0.057	1.68e-14	8.13e-10	SMC
ATP1A2	0.640021	0.16	0.044	9.53e-10	4.61e-05	ArtEC
AL365273.1	0.639703	0.106	0.023	9.94e-20	4.81e-15	SMC
RPL10P3	0.639507	0.131	0.03	4.64e-23	2.24e-18	SMC
AC019197.1	0.638878	0.118	0.045	1.07e-10	5.15e-06	SMC
KMT2E	0.638863	0.605	0.601	1.16e-07	0.00558683	IL6+ VenEC
ARID2	0.637998	0.188	0.098	2.8e-09	0.000135419	SMC
NF1	0.637758	0.234	0.148	2.74e-07	0.0132464	SMC
SGCD	0.637354	0.126	0.042	5.69e-10	2.75e-05	VenEC
SLC39A11	0.637058	0.186	0.086	3.78e-11	1.83e-06	SMC
WTIP	0.636945	0.377	0.283	6.23e-09	0.000301248	SMC
DEPTOR	0.636905	0.163	0.06	1.16e-10	5.63e-06	VenEC
RCAN2	0.635563	0.619	0.455	6.89e-07	0.0333096	CD44+ MC
AL050309.1	0.635471	0.123	0.051	1.39e-09	6.72e-05	SMC
SRL	0.635285	0.154	0.033	2.94e-12	1.42e-07	ArtEC
TRDN-AS1	0.6352	0.128	0.036	7.17e-08	0.00346925	ArtEC
AC242426.2	0.634958	0.136	0.06	1.83e-09	8.85e-05	SMC
RAPGEF1	0.634362	0.151	0.069	7.01e-10	3.39e-05	SMC
SLN	0.634137	0.189	0.074	1.38e-11	6.69e-07	VenEC
CNNM2	0.633572	0.209	0.12	2.51e-08	0.00121576	SMC
ANKHD1-EIF4EBP3	0.632842	0.343	0.256	1.43e-26	6.92e-22	CapEC
ATP6V1G2-DDX39B	0.632803	0.234	0.145	2.3e-08	0.00111379	SMC
ARHGAP17	0.632281	0.412	0.34	6.44e-09	0.000311275	SMC
APOLD1	0.632225	0.535	0.486	6.03e-45	2.92e-40	CapEC
DPY19L1P1	0.632154	0.113	0.026	5.11e-20	2.47e-15	SMC
PKDCC	0.631374	0.156	0.059	4.96e-14	2.4e-09	SMC
FRY	0.631175	0.537	0.47	1.09e-08	0.000527729	VenEC
AC098829.1	0.631167	0.128	0.036	1.56e-17	7.54e-13	SMC
CC2D2B	0.630832	0.121	0.038	1.51e-14	7.3e-10	SMC
MYO3A	0.63063	0.206	0.128	3.54e-07	0.0171106	SMC
AC022826.2	0.630615	0.141	0.037	1.82e-20	8.81e-16	SMC
AF241726.2	0.630512	0.296	0.184	8.06e-07	0.0389744	VenEC
LINC-PINT	0.630382	0.249	0.116	3.83e-14	1.85e-09	SMC
RBM5	0.629558	0.377	0.29	1.14e-08	0.000552541	SMC
AP001931.1	0.629491	0.304	0.163	1.01e-09	4.86e-05	VenEC
PTPRG	0.629476	0.415	0.307	6.27e-07	0.0303276	VenEC
HIVEP3	0.629272	0.121	0.049	5.78e-10	2.79e-05	SMC
SPIDR	0.628828	0.234	0.15	6.76e-07	0.0326784	SMC
AC093423.2	0.628442	0.134	0.051	2.1e-40	1.02e-35	CapEC
PTPRM	0.628191	0.767	0.742	9.93e-18	4.8e-13	VenEC
NHS	0.628051	0.163	0.078	1.83e-09	8.86e-05	SMC
RPLP2	0.627833	0.646	0.639	1.11e-10	5.37e-06	IL6+ VenEC
KMT2E	0.627034	0.676	0.564	1.86e-09	9e-05	ArtEC
FNDC3B	0.626505	0.294	0.189	2.51e-09	0.000121553	SMC
AC011447.1	0.626196	0.102	0.01	4.71e-15	2.28e-10	IL6+ VenEC
AL591895.1	0.625722	0.133	0.046	7.31e-14	3.53e-09	SMC
AP002990.1	0.625277	0.585	0.437	9.92e-07	0.0479786	IL6+ VenEC
MAP2K5	0.624945	0.151	0.064	4.63e-11	2.24e-06	SMC
NFAT5	0.624626	0.259	0.148	5.86e-10	2.83e-05	SMC
ITSN2	0.62406	0.803	0.7	1.21e-16	5.83e-12	ArtEC
UNC13B	0.623564	0.176	0.102	7.25e-07	0.0350492	SMC
WDPCP	0.623459	0.151	0.07	3.33e-09	0.000160886	SMC
ZBTB46	0.622809	0.131	0.053	1.5e-10	7.24e-06	SMC
EXD3	0.622741	0.136	0.069	2.65e-07	0.012796	SMC
TRIM63	0.622701	0.116	0.012	7.12e-41	3.44e-36	SMC
NCOA2	0.622694	0.209	0.126	2.18e-07	0.0105553	SMC
AL365273.2	0.622211	0.23	0.13	7.38e-07	0.0356811	VenEC
AL358075.4	0.622028	0.311	0.166	5.31e-10	2.57e-05	VenEC
CTTNBP2NL	0.621816	0.543	0.442	6.73e-07	0.032565	ArtEC
PLCB4	0.62165	0.349	0.276	4.67e-23	2.26e-18	CapEC
AL450332.1	0.621264	0.126	0.052	7.11e-10	3.44e-05	SMC
ALDOA	0.621084	0.333	0.177	2.3e-11	1.11e-06	VenEC
SSH2	0.620953	0.236	0.144	3.7e-08	0.0017878	SMC
NR3C2	0.620832	0.193	0.09	1.47e-11	7.13e-07	SMC
DUSP26	0.620526	0.109	0.007	7.89e-09	0.000381737	CD44+ MC
HERC2	0.620254	0.271	0.189	4.33e-07	0.0209512	SMC
CRTC3	0.620221	0.354	0.256	7.54e-09	0.000364653	SMC
CLEC16A	0.619875	0.121	0.037	8.91e-15	4.31e-10	SMC
UBR5	0.619275	0.317	0.239	3.12e-07	0.0150848	SMC
SOS1	0.619103	0.234	0.149	2.3e-07	0.0111359	SMC
KLHL22	0.618899	0.143	0.053	2.99e-13	1.44e-08	SMC
ANKS1B	0.61887	0.133	0.052	4.41e-08	0.00213064	VenEC
RNF213	0.617999	0.269	0.187	7.41e-07	0.035852	SMC
ATR	0.617675	0.143	0.064	1.15e-09	5.58e-05	SMC
AFAP1L1	0.617642	0.416	0.343	1.74e-30	8.4e-26	CapEC
CSRP3	0.617429	0.197	0.05	1.05e-07	0.00508114	CD44+ MC
GTF2IRD1	0.6172	0.19	0.052	4.59e-07	0.0222063	CD44+ MC
AC093423.2	0.617078	0.178	0.077	1.1e-08	0.000532702	VenEC
MYOM1	0.617	0.126	0.049	6.73e-08	0.00325222	VenEC
R3HDM1	0.61661	0.181	0.101	9.1e-08	0.00440042	SMC
HIRA	0.616532	0.138	0.057	1.36e-10	6.57e-06	SMC
FOXK2	0.616287	0.166	0.094	6.12e-07	0.0295855	SMC
TBC1D1	0.615728	0.528	0.512	1.11e-11	5.38e-07	SMC
CDK13	0.615351	0.284	0.17	6.24e-10	3.02e-05	SMC
RBPMS	0.615118	0.736	0.727	9.21e-27	4.46e-22	SMC
AC098588.2	0.614659	0.108	0.027	1.04e-17	5.01e-13	SMC
MFGE8	0.614622	0.242	0.178	4.22e-19	2.04e-14	CapEC
FAF1	0.614216	0.249	0.158	1.31e-07	0.00634543	SMC
AC009690.1	0.613549	0.27	0.156	1.71e-07	0.00827612	VenEC
ACTN3	0.61337	0.104	0.002	1.35e-51	6.55e-47	VenEC
GRASP	0.613331	0.415	0.34	1.01e-32	4.9e-28	CapEC
CAMKMT	0.613148	0.143	0.056	6.89e-12	3.33e-07	SMC
GOLGA8A	0.613052	0.191	0.088	6.07e-12	2.94e-07	SMC
MYO6	0.612986	0.193	0.116	5.97e-07	0.0288671	SMC
PLCE1	0.61239	0.485	0.428	1.36e-09	6.57e-05	SMC
CPE	0.612103	0.101	0.033	4.73e-41	2.29e-36	CapEC
TJP1	0.611751	0.269	0.184	3.26e-07	0.0157518	SMC
ITPR2	0.61145	0.153	0.07	6.67e-10	3.23e-05	SMC
NACA2	0.611055	0.102	0.011	7.86e-14	3.8e-09	IL6+ VenEC
RGL3	0.610233	0.138	0.065	1.99e-08	0.00096417	SMC
RBM38	0.610151	0.122	0.01	2.41e-09	0.000116772	CD44+ MC
LUC7L3	0.60977	0.691	0.632	7.51e-07	0.0363128	ArtEC
PDE4DIP	0.609461	0.193	0.074	8.69e-12	4.2e-07	VenEC
AL031727.1	0.609448	0.102	0.013	8.61e-13	4.16e-08	IL6+ VenEC
CCDC144B	0.60889	0.108	0.042	1.17e-09	5.65e-05	SMC
IMMP2L	0.60875	0.322	0.226	5.63e-08	0.00272303	SMC
UBN2	0.608478	0.198	0.114	8.54e-08	0.00413168	SMC
MARK4	0.608052	0.123	0.048	2.02e-10	9.76e-06	SMC
TVP23C-CDRT4	0.607974	0.121	0.036	2.21e-15	1.07e-10	SMC
ADGRB3	0.606309	0.113	0.04	4.24e-11	2.05e-06	SMC
ANKRD10-IT1	0.606281	0.141	0.038	7.56e-20	3.65e-15	SMC
CCDC85A	0.60574	0.384	0.287	2.45e-29	1.18e-24	CapEC
PKD1P6	0.605001	0.111	0.038	1.77e-08	0.000857728	VenEC
ACTN3	0.604836	0.108	0.002	9.64e-77	4.66e-72	SMC
WARS	0.604199	0.67	0.615	3.21e-92	1.55e-87	CapEC
H19	0.603724	0.141	0.07	6.18e-08	0.00298727	SMC
ACYP2	0.603686	0.239	0.155	5.66e-07	0.0273656	SMC
LARP4B	0.603186	0.146	0.071	2.52e-08	0.00121992	SMC
LUC7L3	0.602676	0.636	0.641	1.54e-15	7.45e-11	SMC
SBK1	0.602523	0.116	0.005	3.02e-10	1.46e-05	CD44+ MC
LRBA	0.602151	0.146	0.07	1.37e-08	0.000663074	SMC
AL451062.3	0.601215	0.153	0.065	3.81e-11	1.84e-06	SMC
AC009690.1	0.600946	0.103	0.044	6.49e-08	0.00313952	SMC
MFSD14C	0.600879	0.138	0.061	2.31e-09	0.000111722	SMC
POM121C	0.600395	0.153	0.08	1.25e-07	0.00602798	SMC
EBF2	0.599916	0.68	0.609	5.9e-07	0.0285408	CD44+ MC
RPL24P8	0.599628	0.102	0.011	2.04e-14	9.85e-10	IL6+ VenEC
NPAS3	0.599589	0.108	0.035	4.56e-12	2.2e-07	SMC
SETBP1	0.599489	0.266	0.171	7.21e-08	0.00348869	SMC
HSPB7	0.598447	0.133	0.029	5.7e-18	2.76e-13	VenEC
LCLAT1	0.598152	0.204	0.126	5.41e-07	0.0261749	SMC
AC053513.1	0.597912	0.109	0.012	1.69e-07	0.00815243	CD44+ MC
IGFN1	0.597904	0.108	0.005	2.86e-60	1.38e-55	SMC
CLEC2D	0.597886	0.103	0.032	1.57e-12	7.62e-08	SMC
DEPTOR	0.597401	0.103	0.022	3.06e-20	1.48e-15	SMC
ALDOA	0.595947	0.3	0.2	6.12e-32	2.96e-27	CapEC
DDX17	0.595896	0.721	0.654	5.25e-26	2.54e-21	SMC
ABLIM3	0.595533	0.746	0.666	4.5e-115	2.18e-110	CapEC
DAB1	0.595346	0.113	0.041	9.04e-11	4.37e-06	SMC
TNNI1	0.594712	0.211	0.087	2.04e-11	9.85e-07	VenEC
RERE	0.594293	0.559	0.498	1.67e-07	0.00806813	VenEC
TMX2-CTNND1	0.593694	0.256	0.125	2.31e-09	0.000111926	VenEC
AL136982.4	0.593629	0.156	0.058	5.62e-14	2.72e-09	SMC
HERC3	0.591088	0.131	0.048	1.91e-12	9.23e-08	SMC
DOCK9	0.59098	0.819	0.737	9.99e-18	4.83e-13	ArtEC
PLCB4	0.590707	0.814	0.67	8.06e-14	3.9e-09	ArtEC
JARID2	0.590699	0.128	0.056	4.48e-09	0.000216565	SMC
DST	0.59039	0.798	0.734	2.74e-13	1.33e-08	ArtEC
DENND2A	0.590019	0.153	0.084	3.91e-22	1.89e-17	CapEC
PHLDB1	0.589558	0.224	0.148	5.35e-22	2.59e-17	CapEC
MED13	0.589122	0.244	0.142	3.26e-09	0.000157629	SMC
PRKG1	0.589059	0.83	0.631	4.67e-08	0.00225672	CD44+ MC
ZNF423	0.588971	0.128	0.041	6.42e-15	3.1e-10	SMC
CXCL3	0.588823	0.176	0.127	3.73e-12	1.8e-07	CapEC
PCNT	0.588809	0.209	0.122	2.48e-07	0.0120003	SMC
GYS1	0.588541	0.143	0.07	3.53e-08	0.00170738	SMC
FOXO1	0.587979	0.153	0.065	3.08e-11	1.49e-06	SMC
TIMM23B-AGAP6	0.587272	0.183	0.072	6.46e-15	3.12e-10	SMC
PLCB4	0.58653	0.678	0.623	6.38e-13	3.08e-08	VenEC
AP001605.1	0.586474	0.111	0.032	6.46e-11	3.13e-06	VenEC
POGZ	0.586288	0.281	0.189	1.69e-07	0.00818369	SMC
ZNF767P	0.585892	0.121	0.041	2.02e-12	9.76e-08	SMC
AC021078.1	0.585886	0.261	0.169	4.32e-08	0.00208893	SMC
FILIP1	0.585873	0.553	0.528	2.91e-09	0.000140743	SMC
HECW2	0.585116	0.278	0.229	2.69e-13	1.3e-08	CapEC
UTRN	0.585099	0.706	0.697	4.63e-24	2.24e-19	SMC
CRY2	0.584829	0.138	0.047	6.13e-15	2.97e-10	SMC
MYOM1	0.584277	0.108	0.026	8.79e-62	4.25e-57	CapEC
GBA2	0.584259	0.156	0.087	6.1e-07	0.0294727	SMC
SUPT3H	0.583587	0.126	0.048	6.75e-11	3.27e-06	SMC
GREB1L	0.583164	0.106	0.029	6.17e-07	0.0298504	ArtEC
MYL3	0.58299	0.133	0.027	2.58e-11	1.25e-06	ArtEC
SPDYA	0.582708	0.198	0.114	8.03e-08	0.00388253	SMC
TBC1D8	0.582643	0.133	0.036	3.84e-19	1.86e-14	SMC
MYLK4	0.581691	0.116	0.012	3.58e-08	0.00173018	CD44+ MC
INPP4B	0.581383	0.782	0.673	1.45e-09	7.01e-05	CD44+ MC
PLPP3	0.580592	0.53	0.497	2.11e-10	1.02e-05	SMC
SIK2	0.58051	0.151	0.061	4.58e-12	2.22e-07	SMC
TBCK	0.578676	0.173	0.096	2.89e-07	0.0139878	SMC
CDKN1C	0.578661	0.538	0.463	1.11e-47	5.39e-43	CapEC
ANKRD36	0.578603	0.224	0.144	8.18e-07	0.0395708	SMC
ATP2B2	0.578233	0.128	0.031	4.59e-09	0.000221758	ArtEC
SORBS1	0.577786	0.227	0.161	4.75e-17	2.3e-12	CapEC
PILRB	0.577389	0.136	0.047	5.3e-14	2.56e-09	SMC
AGBL1	0.577365	0.111	0.015	4.1e-32	1.98e-27	SMC
GAB1	0.577239	0.171	0.094	1.5e-07	0.00727678	SMC
ADCY9	0.576866	0.193	0.094	1.31e-10	6.35e-06	SMC
ZXDC	0.576457	0.121	0.04	3.56e-13	1.72e-08	SMC
NR1D2	0.576372	0.193	0.14	5.12e-14	2.47e-09	CapEC
SOX6	0.576048	0.148	0.053	2.52e-10	1.22e-05	VenEC
LINC01122	0.575676	0.106	0.028	2.57e-07	0.012427	ArtEC
AC022498.2	0.57557	0.102	0.01	1.39e-07	0.00672892	CD44+ MC
PITPNC1	0.575119	0.429	0.372	2.54e-22	1.23e-17	CapEC
STRIT1	0.574425	0.126	0.053	1.88e-09	9.07e-05	SMC
UNC5C	0.57402	0.146	0.059	3.18e-11	1.54e-06	SMC
PLEKHG1	0.573514	0.462	0.361	6.73e-36	3.26e-31	CapEC
DENND1A	0.573397	0.126	0.056	2.42e-08	0.00117176	SMC
STAC3	0.573297	0.144	0.036	2.06e-16	9.95e-12	VenEC
PIK3R3	0.572659	0.581	0.536	3.65e-50	1.76e-45	CapEC
ANKS1A	0.57246	0.33	0.263	3.1e-20	1.5e-15	CapEC
RASIP1	0.571685	0.421	0.369	2.85e-24	1.38e-19	CapEC
TARBP1	0.570749	0.108	0.028	1.98e-16	9.58e-12	SMC
ITGA7	0.57043	0.119	0.037	1.4e-10	6.75e-06	VenEC
PTPRB	0.570358	0.833	0.825	8.24e-27	3.98e-22	VenEC
NAALADL2	0.570222	0.171	0.072	5.14e-12	2.48e-07	SMC
ASAP2	0.569445	0.229	0.169	1.41e-15	6.84e-11	CapEC
ATP1A2	0.56849	0.553	0.471	3.18e-12	1.54e-07	SMC
ASXL2	0.567659	0.166	0.095	8.2e-07	0.0396692	SMC
ENTPD1-AS1	0.567615	0.166	0.068	1.15e-12	5.54e-08	SMC
RPL34P18	0.566085	0.126	0.048	3.62e-41	1.75e-36	CapEC
AC073861.1	0.565915	0.146	0.07	7.84e-31	3.79e-26	CapEC
ARHGAP26	0.565311	0.628	0.497	5e-08	0.00241539	ArtEC
LRRC77P	0.565064	0.125	0.077	4.97e-14	2.4e-09	CapEC
ABHD18	0.564996	0.123	0.056	3.93e-08	0.00189919	SMC
OGT	0.563524	0.249	0.151	1.42e-08	0.000688799	SMC
UNK	0.563374	0.143	0.062	5.9e-10	2.85e-05	SMC
THADA	0.562211	0.138	0.057	1.38e-10	6.67e-06	SMC
MROH7-TTC4	0.561775	0.123	0.047	5.45e-11	2.63e-06	SMC
COX6A2	0.56177	0.144	0.034	1.75e-10	8.44e-06	ArtEC
ADGRF5	0.561554	0.687	0.609	2.95e-07	0.01427	CD44+ MC
CYB5D1	0.560263	0.134	0.068	4.17e-25	2.02e-20	CapEC
MACF1	0.560244	0.497	0.442	1.4e-09	6.76e-05	SMC
ZNF90	0.560036	0.102	0.019	3.63e-09	0.000175504	IL6+ VenEC
ZC3H11A	0.559855	0.276	0.222	1.26e-14	6.08e-10	CapEC
ADHFE1	0.559794	0.116	0.044	1.27e-10	6.14e-06	SMC
DENND2C	0.558354	0.159	0.067	1.52e-08	0.000736409	VenEC
KALRN	0.557742	0.507	0.42	9.59e-07	0.046351	VenEC
FAM106A	0.557503	0.107	0.03	5.37e-11	2.6e-06	VenEC
CDK14	0.55661	0.151	0.074	5.67e-08	0.00274117	SMC
AC055839.2	0.556376	0.117	0.052	6.46e-28	3.12e-23	CapEC
KANSL1	0.555496	0.201	0.105	2.81e-09	0.00013583	SMC
MMS19	0.55423	0.118	0.054	6.89e-08	0.00333151	SMC
TPTEP2-CSNK1E	0.554137	0.222	0.141	2.63e-22	1.27e-17	CapEC
FLT1	0.552948	0.812	0.79	3.98e-175	1.93e-170	CapEC
NCALD	0.552589	0.175	0.114	3.51e-16	1.7e-11	CapEC
DDR2	0.552439	0.106	0.059	1.01e-15	4.88e-11	CapEC
MFSD4B	0.552436	0.116	0.035	2.08e-14	1.01e-09	SMC
OBSCN	0.552385	0.122	0.037	7.44e-11	3.6e-06	VenEC
SCAPER	0.551964	0.299	0.263	2.93e-10	1.41e-05	CapEC
ELMO1	0.551925	0.581	0.519	6.11e-08	0.00295457	VenEC
MAP3K6	0.549764	0.194	0.139	1.74e-13	8.41e-09	CapEC
STRA6LP	0.549153	0.122	0.034	2.4e-12	1.16e-07	VenEC
ALS2CL	0.54909	0.158	0.069	3.59e-11	1.73e-06	SMC
PDE3A	0.548175	0.515	0.482	4.12e-09	0.00019908	SMC
TPT1-AS1	0.54814	0.191	0.11	2.23e-07	0.0108005	SMC
LUC7L3	0.548049	0.696	0.716	4.54e-10	2.2e-05	VenEC
TRAPPC9	0.547902	0.133	0.064	9.35e-08	0.00452337	SMC
BBS9	0.54703	0.166	0.071	3.16e-11	1.53e-06	SMC
KDM4C	0.546803	0.163	0.081	1.18e-08	0.000572514	SMC
AC019257.8	0.545918	0.164	0.103	2.35e-17	1.14e-12	CapEC
EXT1	0.54514	0.171	0.082	2.46e-09	0.000118968	SMC
MYADM	0.543646	0.282	0.252	5.26e-10	2.54e-05	CapEC
PKD1	0.542868	0.181	0.094	9.11e-09	0.000440596	SMC
ZZEF1	0.542276	0.163	0.091	8.48e-07	0.0410118	SMC
ARHGAP10	0.541446	0.595	0.58	3.12e-12	1.51e-07	SMC
EPB41L5	0.541353	0.143	0.069	3.66e-08	0.00177148	SMC
TTC7B	0.540776	0.156	0.084	3.41e-07	0.0164746	SMC
RBM6	0.540759	0.57	0.538	7.73e-07	0.0373758	VenEC
REEP2	0.540464	0.206	0.145	1.63e-15	7.89e-11	CapEC
MYO18B	0.539771	0.133	0.026	1.32e-11	6.39e-07	ArtEC
ANKRD1	0.539337	0.128	0.041	6.31e-07	0.0305218	ArtEC
IER5	0.539027	0.275	0.245	7e-10	3.38e-05	CapEC
HERC1	0.538327	0.412	0.361	8.61e-21	4.16e-16	CapEC
ALMS1	0.537882	0.123	0.059	3.22e-07	0.0155857	SMC
DDX47	0.537617	0.141	0.089	6.67e-15	3.23e-10	CapEC
MYOZ1	0.537485	0.117	0.035	2.48e-53	1.2e-48	CapEC
ANKRD2	0.536919	0.112	0.008	5.16e-18	2.49e-13	ArtEC
RPL10P3	0.535937	0.144	0.054	2.14e-09	0.000103331	VenEC
PEBP4	0.535176	0.128	0.038	1.96e-07	0.00949647	ArtEC
FBXL7	0.535152	0.279	0.206	2.03e-17	9.82e-13	CapEC
MAP4	0.534317	0.809	0.714	6.37e-12	3.08e-07	ArtEC
PLEKHG3	0.533804	0.271	0.186	5.36e-07	0.0258968	SMC
GGT7	0.533567	0.106	0.03	1.47e-14	7.1e-10	SMC
NME1-NME2	0.53324	0.249	0.205	7.2e-12	3.48e-07	CapEC
ST6GALNAC3	0.532719	0.367	0.306	7.97e-17	3.85e-12	CapEC
ATOH8	0.53234	0.339	0.302	6.93e-15	3.35e-10	CapEC
GOLGA8B	0.532065	0.256	0.169	5.22e-07	0.025259	SMC
PGAM2	0.531737	0.101	0.023	5.13e-08	0.00248234	ArtEC
TUBB2A	0.531066	0.214	0.181	2.25e-08	0.00108765	CapEC
STAC3	0.53075	0.113	0.021	1.75e-24	8.44e-20	SMC
ELMO1	0.530106	0.723	0.596	3.94e-08	0.00190699	ArtEC
ZBTB16	0.529512	0.622	0.514	3.24e-07	0.0156875	ArtEC
TIMP3	0.529457	0.652	0.659	2.51e-09	0.000121539	VenEC
DTNA	0.52869	0.126	0.031	1.52e-14	7.37e-10	VenEC
PRKCH	0.528554	0.424	0.378	2.87e-20	1.39e-15	CapEC
AP001931.1	0.528518	0.215	0.114	3.64e-33	1.76e-28	CapEC
DOCK9	0.528332	0.126	0.06	2.3e-07	0.0111349	SMC
AC018742.1	0.528307	0.133	0.057	6e-07	0.0290138	VenEC
PTPRM	0.528305	0.705	0.674	1.01e-61	4.87e-57	CapEC
CROCCP3	0.528233	0.101	0.029	1.84e-13	8.88e-09	SMC
HIF3A	0.528162	0.332	0.276	1.99e-15	9.65e-11	CapEC
MEF2C-AS1	0.528031	0.141	0.065	1.5e-08	0.000724294	SMC
CASQ1	0.527996	0.156	0.027	1.68e-25	8.13e-21	VenEC
FTX	0.52799	0.638	0.51	3.39e-07	0.0163886	ArtEC
AL049873.1	0.527964	0.119	0.049	6.31e-07	0.0305143	VenEC
AP001931.1	0.527275	0.131	0.059	7.73e-09	0.000373624	SMC
PIGL	0.525665	0.121	0.05	3.85e-09	0.000186066	SMC
NEAT1	0.525655	0.81	0.761	3.51e-11	1.7e-06	IL6+ VenEC
PDZD2	0.525075	0.126	0.037	3.83e-16	1.85e-11	SMC
ATP1A2	0.524855	0.133	0.039	1.23e-12	5.93e-08	VenEC
DIP2B	0.523984	0.113	0.043	3.4e-10	1.64e-05	SMC
C20orf194	0.523731	0.21	0.16	5.72e-11	2.77e-06	CapEC
GNB1	0.523505	0.452	0.411	1.53e-24	7.4e-20	CapEC
TENT2	0.523414	0.186	0.106	2.42e-07	0.0116969	SMC
AFG1L	0.52339	0.103	0.027	8.17e-16	3.95e-11	SMC
TIMP3	0.522525	0.805	0.799	1.54e-162	7.44e-158	CapEC
AC091551.1	0.522381	0.101	0.032	5.48e-12	2.65e-07	SMC
ATP6V1G2-DDX39B	0.521462	0.252	0.147	6.12e-07	0.0296046	VenEC
AFDN	0.521331	0.704	0.666	1.24e-81	6.01e-77	CapEC
AMY2B	0.521215	0.133	0.063	7.35e-08	0.00355491	SMC
STAC3	0.521126	0.149	0.047	8.06e-08	0.00389892	ArtEC
AC079328.2	0.521028	0.102	0.01	1.82e-07	0.00881248	CD44+ MC
LDLRAD4	0.51874	0.193	0.135	1.16e-13	5.59e-09	CapEC
CUEDC1	0.518199	0.161	0.084	1.14e-07	0.00551975	SMC
EEF2K	0.517495	0.161	0.084	1.29e-07	0.0062523	SMC
TMEM233	0.516211	0.133	0.042	2.78e-11	1.34e-06	VenEC
AC132008.2	0.515846	0.123	0.05	6.82e-10	3.3e-05	SMC
SYNE1	0.515558	0.615	0.611	4.79e-07	0.023141	VenEC
CASK	0.515131	0.143	0.068	2.69e-08	0.00130268	SMC
GALNT17	0.515017	0.108	0.046	7.98e-08	0.00386012	SMC
NCOA6	0.514139	0.161	0.087	2.99e-07	0.0144558	SMC
BIN1	0.512789	0.111	0.046	5.2e-31	2.51e-26	CapEC
PDGFRB	0.512756	0.603	0.581	5.24e-12	2.53e-07	SMC
GIT1	0.512737	0.185	0.132	4.42e-13	2.14e-08	CapEC
PKD1P6	0.512491	0.1	0.046	4.92e-23	2.38e-18	CapEC
FOXN3	0.51235	0.624	0.595	2.27e-47	1.1e-42	CapEC
RPS23P8	0.511986	0.118	0.053	2.86e-08	0.00138057	SMC
TIMP3	0.511408	0.639	0.687	1.29e-07	0.00623201	IL6+ VenEC
NME2	0.51037	0.248	0.211	5.03e-10	2.43e-05	CapEC
HSPG2	0.509872	0.558	0.531	6.98e-38	3.38e-33	CapEC
PCDHGA1	0.50984	0.101	0.033	2.81e-11	1.36e-06	SMC
AHCYL2	0.509159	0.108	0.042	3.43e-09	0.000165769	SMC
TANGO6	0.508544	0.116	0.054	4.09e-07	0.0197754	SMC
CRYZL2P-SEC16B	0.50827	0.118	0.064	6.79e-18	3.28e-13	CapEC
SAMD4A	0.508217	0.176	0.092	3.73e-08	0.00180401	SMC
PRH1	0.507828	0.168	0.096	1.24e-20	5.97e-16	CapEC
C2orf42	0.507457	0.103	0.046	7.68e-07	0.0371207	SMC
TRIO	0.507051	0.306	0.264	5.43e-12	2.63e-07	CapEC
MRVI1	0.505952	0.598	0.606	1.2e-11	5.79e-07	SMC
UACA	0.505668	0.733	0.721	5.95e-83	2.88e-78	CapEC
MALAT1	0.505173	0.995	0.995	2.64e-88	1.28e-83	SMC
ADGRL3	0.505146	0.782	0.686	8.08e-07	0.0390771	CD44+ MC
EYA4	0.504784	0.143	0.03	8.32e-07	0.0402324	CD44+ MC
CAMK1D	0.504455	0.128	0.064	6.94e-07	0.0335778	SMC
EVA1C	0.504384	0.358	0.319	6.5e-14	3.14e-09	CapEC
ZHX3	0.504284	0.24	0.204	3.08e-08	0.00148903	CapEC
VPS54	0.503978	0.166	0.089	2.55e-07	0.0123308	SMC
TACC1	0.503667	0.698	0.723	1.13e-21	5.48e-17	SMC
HSPA12B	0.502334	0.29	0.262	6.75e-09	0.000326637	CapEC
RPS21	0.501787	0.639	0.644	3.43e-07	0.0165941	IL6+ VenEC
TMEM65	0.501632	0.106	0.035	1.81e-11	8.76e-07	SMC
SNHG22	0.500601	0.103	0.025	6.44e-17	3.11e-12	SMC
TMCC1	0.500299	0.153	0.079	2.32e-07	0.0112176	SMC
LPP	0.499521	0.736	0.734	1.94e-22	9.37e-18	SMC
AC119674.2	0.499509	0.194	0.143	6.67e-12	3.22e-07	CapEC
KIF13A	0.499019	0.267	0.221	6.95e-11	3.36e-06	CapEC
AL451136.1	0.499012	0.101	0.045	5.99e-07	0.0289603	SMC
DYSF	0.498186	0.113	0.055	9.6e-07	0.0464012	SMC
MACF1	0.497535	0.789	0.703	2.02e-07	0.00977422	CD44+ MC
TTC28	0.497241	0.299	0.258	6.36e-10	3.08e-05	CapEC
MYL3	0.496595	0.107	0.024	7.9e-14	3.82e-09	VenEC
RUSC2	0.496591	0.178	0.096	8.83e-08	0.00426887	SMC
TJP1	0.496589	0.676	0.64	2.02e-07	0.00977797	ArtEC
CHD2	0.496374	0.36	0.349	4.97e-10	2.4e-05	CapEC
STON1-GTF2A1L	0.496021	0.128	0.063	3.92e-07	0.0189647	SMC
CHD4	0.495615	0.308	0.297	2.32e-07	0.0112386	CapEC
HTT	0.495428	0.141	0.069	8.17e-08	0.00395242	SMC
AC018630.2	0.494249	0.16	0.088	2.48e-21	1.2e-16	CapEC
ITIH4	0.494219	0.101	0.028	9.53e-07	0.0460639	ArtEC
AC025569.1	0.494129	0.111	0.044	4.5e-07	0.0217556	VenEC
LIMCH1	0.493663	0.123	0.049	6.31e-10	3.05e-05	SMC
RAPGEF6	0.493015	0.113	0.049	5.42e-08	0.00261962	SMC
AEBP2	0.492621	0.191	0.137	4.11e-13	1.99e-08	CapEC
TANC2	0.491904	0.12	0.078	8.45e-11	4.09e-06	CapEC
AC027644.4	0.491806	0.183	0.102	2.22e-07	0.0107309	SMC
PTP4A2	0.491723	0.286	0.264	3.19e-08	0.0015415	CapEC
FYN	0.491357	0.28	0.246	1.99e-09	9.65e-05	CapEC
AL109930.1	0.491155	0.137	0.056	9.25e-08	0.0044705	VenEC
FUT1	0.490861	0.101	0.055	2.23e-15	1.08e-10	CapEC
RYR1	0.490835	0.101	0.029	3.27e-47	1.58e-42	CapEC
RILPL1	0.49065	0.138	0.072	9.09e-07	0.0439636	SMC
STK38	0.49053	0.239	0.201	4.79e-09	0.000231812	CapEC
LRRC8C	0.490239	0.316	0.286	8.94e-10	4.32e-05	CapEC
ABCC9	0.489749	0.115	0.045	3.18e-07	0.0153879	VenEC
ERBB4	0.488842	0.152	0.063	6.26e-08	0.00302606	VenEC
SENP3-EIF4A1	0.488793	0.394	0.337	1.74e-21	8.42e-17	CapEC
RBM6	0.487282	0.488	0.452	2.13e-24	1.03e-19	CapEC
PLXNA2	0.486014	0.333	0.289	5.33e-13	2.58e-08	CapEC
AP002807.1	0.485204	0.106	0.046	1.84e-07	0.0088878	SMC
USP13	0.484613	0.133	0.061	2.87e-08	0.00138585	SMC
DGKH	0.483661	0.306	0.272	3.68e-10	1.78e-05	CapEC
FHL1	0.483529	0.355	0.284	2.47e-18	1.2e-13	CapEC
MAST2	0.483491	0.143	0.065	4.64e-09	0.00022449	SMC
ZBED6	0.483367	0.272	0.237	2.16e-09	0.000104562	CapEC
LINC00472	0.483273	0.146	0.063	7.6e-10	3.67e-05	SMC
CASC15	0.482794	0.174	0.129	9.24e-10	4.47e-05	CapEC
PINK1	0.482383	0.134	0.098	2.29e-08	0.00110774	CapEC
DST	0.481964	0.623	0.618	2.95e-11	1.43e-06	SMC
NPHP3-ACAD11	0.481949	0.182	0.131	1.39e-11	6.74e-07	CapEC
PTPRB	0.48157	0.747	0.746	2.49e-92	1.21e-87	CapEC
TLN2	0.481395	0.134	0.102	5.18e-07	0.0250604	CapEC
RIN2	0.479942	0.339	0.292	7.98e-13	3.86e-08	CapEC
UTY	0.479882	0.118	0.047	1.43e-09	6.91e-05	SMC
TIAM2	0.478844	0.138	0.058	5.29e-10	2.56e-05	SMC
AC104581.4	0.478151	0.15	0.103	8.53e-12	4.13e-07	CapEC
AC013717.1	0.476708	0.111	0.046	2.45e-08	0.00118404	SMC
NBPF11	0.476239	0.131	0.056	2.97e-09	0.000143779	SMC
TMTC2	0.476184	0.229	0.179	1.95e-10	9.42e-06	CapEC
CA8	0.475784	0.27	0.242	1.48e-07	0.00716627	CapEC
RASAL2	0.475517	0.435	0.417	9.16e-15	4.43e-10	CapEC
DDX39B	0.474753	0.255	0.207	9.95e-12	4.81e-07	CapEC
PDLIM3	0.474682	0.219	0.133	2.15e-23	1.04e-18	CapEC
KALRN	0.474187	0.333	0.287	3.19e-12	1.54e-07	CapEC
SRSF11	0.473996	0.616	0.638	6.64e-09	0.000321301	SMC
KANK2	0.473735	0.198	0.16	2.14e-08	0.0010364	CapEC
EEPD1	0.47363	0.219	0.169	1.87e-10	9.05e-06	CapEC
STARD13	0.473579	0.215	0.162	8.23e-12	3.98e-07	CapEC
PLCG1	0.473153	0.29	0.255	2.88e-10	1.39e-05	CapEC
SMYD3	0.472839	0.178	0.124	6.57e-12	3.18e-07	CapEC
ARL15	0.472619	0.904	0.756	5.33e-11	2.58e-06	ArtEC
AC090114.3	0.472175	0.103	0.028	5.01e-15	2.42e-10	SMC
PABPN1	0.472082	0.231	0.186	8.53e-10	4.12e-05	CapEC
AC017083.3	0.471739	0.116	0.049	2.46e-08	0.00119128	SMC
NBEA	0.468538	0.235	0.186	1.31e-10	6.34e-06	CapEC
AL139300.1	0.46762	0.196	0.154	3.94e-09	0.000190725	CapEC
FARP1	0.466489	0.152	0.112	4.01e-09	0.000193938	CapEC
AC020915.4	0.466247	0.137	0.105	5.14e-07	0.0248681	CapEC
RBM25	0.465146	0.459	0.478	1.04e-13	5.01e-09	CapEC
SYNM	0.464653	0.115	0.068	8.04e-14	3.89e-09	CapEC
PPP2R3A	0.464504	0.168	0.093	9.22e-07	0.0445668	SMC
PTPRM	0.464119	0.872	0.857	6.49e-11	3.14e-06	ArtEC
PICALM	0.464054	0.618	0.641	2.71e-11	1.31e-06	SMC
PPP1R12B	0.463667	0.706	0.739	1.25e-17	6.05e-13	SMC
PDE4DIP	0.462095	0.114	0.05	8.59e-28	4.15e-23	CapEC
SPECC1	0.461363	0.115	0.073	2.55e-11	1.24e-06	CapEC
MYL6B	0.460894	0.1	0.058	4.69e-13	2.27e-08	CapEC
EPAS1	0.460093	0.75	0.758	8.6e-107	4.16e-102	CapEC
NACA4P	0.459621	0.121	0.06	1.2e-23	5.81e-19	CapEC
LMOD3	0.459419	0.111	0.036	2.98e-09	0.000143885	VenEC
RAPGEF5	0.45868	0.391	0.36	3.71e-13	1.79e-08	CapEC
AC009690.1	0.458585	0.138	0.1	3.94e-08	0.00190439	CapEC
TTC7A	0.458582	0.103	0.046	6.16e-07	0.0297952	SMC
PPP1R13B	0.458083	0.243	0.208	1.07e-07	0.00517667	CapEC
NLRP1	0.456504	0.342	0.313	1.62e-09	7.85e-05	CapEC
MYO1B	0.456219	0.148	0.115	3.85e-07	0.0186401	CapEC
AC008695.1	0.455066	0.141	0.092	6.45e-12	3.12e-07	CapEC
GANC	0.454436	0.108	0.046	7.19e-08	0.00347877	SMC
ARHGEF10	0.454429	0.194	0.155	3.73e-08	0.00180375	CapEC
KMT2E	0.452347	0.652	0.648	8.42e-08	0.00406973	VenEC
CDK11A	0.45213	0.175	0.141	3.33e-07	0.0161151	CapEC
BICRAL	0.452116	0.141	0.069	2.41e-07	0.0116417	SMC
PPFIBP1	0.452088	0.547	0.544	3.19e-27	1.54e-22	CapEC
MYLK2	0.452064	0.107	0.005	8.21e-42	3.97e-37	VenEC
PHLPP1	0.450208	0.113	0.078	4.9e-08	0.00236901	CapEC
ITGA8	0.449467	0.683	0.733	6.82e-17	3.3e-12	SMC
IGFBP5	0.448277	0.187	0.144	7.59e-10	3.67e-05	CapEC
MIER2	0.447606	0.156	0.107	3.07e-12	1.49e-07	CapEC
POLR2J4	0.445322	0.103	0.046	7e-07	0.0338402	SMC
RASSF1	0.444487	0.206	0.173	2.18e-07	0.0105344	CapEC
PACSIN2	0.444339	0.18	0.146	4.85e-07	0.0234717	CapEC
DTNA	0.443342	0.128	0.038	2.87e-07	0.0138792	ArtEC
CDC42BPA	0.44317	0.766	0.751	1.04e-08	0.000505058	ArtEC
FGFR1	0.442259	0.274	0.25	3.47e-07	0.0167777	CapEC
PTPRB	0.442069	0.888	0.896	7.89e-18	3.81e-13	ArtEC
PGAM2	0.441783	0.122	0.017	1.81e-07	0.00874582	CD44+ MC
ARL15	0.44176	0.111	0.047	5.4e-08	0.00260968	SMC
CREB5	0.441687	0.194	0.159	4.46e-07	0.0215586	CapEC
AL671762.1	0.441406	0.244	0.218	8.53e-07	0.0412612	CapEC
EGFR	0.441398	0.151	0.11	2.55e-09	0.000123412	CapEC
XPO4	0.440497	0.128	0.057	2.03e-08	0.000983841	SMC
ESYT2	0.440065	0.337	0.326	5.15e-08	0.00249133	CapEC
ASAP1	0.439592	0.441	0.439	8.59e-12	4.15e-07	CapEC
MAP1B	0.439581	0.114	0.083	6.44e-07	0.0311572	CapEC
PDE4D	0.439163	0.201	0.083	1.72e-13	8.32e-09	SMC
AC010733.2	0.438769	0.102	0.068	3.84e-09	0.000185605	CapEC
TAS2R14	0.435475	0.135	0.079	2.52e-15	1.22e-10	CapEC
MALAT1	0.435118	1	0.999	3.95e-50	1.91e-45	VenEC
IRAK3	0.434749	0.284	0.255	5.3e-08	0.0025608	CapEC
COG5	0.43469	0.156	0.104	1.53e-12	7.38e-08	CapEC
UVRAG	0.433561	0.344	0.324	7.81e-09	0.000377821	CapEC
RORA	0.433357	0.198	0.153	7.69e-09	0.000372062	CapEC
AC027644.4	0.432938	0.119	0.073	1.27e-12	6.15e-08	CapEC
LRRFIP1	0.432465	0.769	0.778	6.47e-10	3.13e-05	IL6+ VenEC
PTPRD	0.431146	0.158	0.084	6.65e-07	0.0321331	SMC
PTK2	0.431104	0.368	0.358	4.72e-08	0.00227994	CapEC
DENND3	0.430323	0.243	0.214	3.57e-07	0.0172387	CapEC
IGFN1	0.429841	0.104	0.007	1.01e-33	4.87e-29	VenEC
NEAT1	0.429467	0.83	0.842	3.38e-17	1.64e-12	VenEC
RUFY3	0.428949	0.317	0.297	3.01e-07	0.0145648	CapEC
ATP6V1G2-DDX39B	0.427873	0.207	0.153	3.4e-12	1.64e-07	CapEC
CALD1	0.426453	0.502	0.53	5.28e-17	2.55e-12	CapEC
NCOR2	0.426353	0.163	0.127	1.76e-07	0.0085226	CapEC
RABGAP1L	0.425411	0.218	0.177	9.46e-08	0.00457248	CapEC
DLG2	0.425188	0.137	0.089	1.95e-11	9.41e-07	CapEC
AC241952.1	0.424404	0.1	0.025	1.26e-11	6.07e-07	VenEC
ZBTB16	0.424233	0.515	0.506	6.99e-20	3.38e-15	CapEC
PPP2R2D	0.424198	0.118	0.057	9.24e-07	0.0447034	SMC
ITGA6	0.424044	0.797	0.808	4.72e-114	2.28e-109	CapEC
SHANK3	0.423261	0.561	0.519	1.15e-27	5.55e-23	CapEC
RGCC	0.422646	0.565	0.563	3.76e-32	1.82e-27	CapEC
DOCK6	0.422516	0.103	0.047	8e-07	0.0386956	SMC
PRAL	0.422389	0.106	0.052	3.81e-20	1.84e-15	CapEC
UTRN	0.420719	0.878	0.871	7.33e-14	3.54e-09	ArtEC
FKBP5	0.42025	0.651	0.651	3.97e-09	0.00019178	SMC
PLXDC2	0.419318	0.5	0.478	5.09e-18	2.46e-13	CapEC
SREBF2	0.418829	0.121	0.083	5.81e-09	0.000281184	CapEC
SYNE2	0.418683	0.888	0.89	8.24e-16	3.99e-11	ArtEC
TSHZ2	0.41843	0.696	0.718	4.62e-07	0.0223375	VenEC
AC098650.1	0.418311	0.267	0.164	3.1e-23	1.5e-18	CapEC
CSRP3	0.418123	0.128	0.038	2.52e-07	0.0122	ArtEC
NEAT1	0.417969	0.884	0.755	8.76e-07	0.0423578	CD44+ MC
ATP9B	0.417674	0.138	0.097	5.24e-09	0.000253402	CapEC
TNS1	0.416804	0.698	0.714	8.3e-15	4.02e-10	SMC
ARL15	0.416046	0.226	0.175	6.17e-10	2.98e-05	CapEC
SYNE1	0.415412	0.723	0.71	3.55e-55	1.72e-50	CapEC
CROCC	0.414739	0.113	0.041	2.02e-10	9.76e-06	SMC
GRB10	0.414562	0.228	0.192	3.32e-07	0.0160402	CapEC
AGAP1	0.41358	0.168	0.129	1.18e-07	0.0057187	CapEC
TRIM63	0.413336	0.1	0.023	1.42e-12	6.88e-08	VenEC
PRKD1	0.412971	0.165	0.112	6.47e-12	3.13e-07	CapEC
PTPRG	0.412168	0.326	0.306	5.03e-07	0.0243055	CapEC
CDH13	0.410171	0.46	0.443	8.04e-14	3.89e-09	CapEC
ADAMTSL3	0.409771	0.108	0.075	8.44e-08	0.00408332	CapEC
FLNB	0.409749	0.373	0.362	7.04e-09	0.000340459	CapEC
INSR	0.409267	0.148	0.111	1.14e-07	0.00549236	CapEC
AL358113.1	0.408502	0.197	0.157	4.81e-08	0.00232427	CapEC
PPP3CC	0.40654	0.197	0.159	1.27e-07	0.00614258	CapEC
KMT2E	0.405266	0.49	0.519	2.3e-13	1.11e-08	CapEC
TRIM63	0.404784	0.122	0.027	1.13e-09	5.45e-05	ArtEC
ITIH5	0.404205	0.676	0.71	2.41e-12	1.16e-07	SMC
SUGCT	0.404003	0.101	0.036	1.13e-09	5.46e-05	SMC
RBM38	0.403196	0.106	0.064	4.56e-12	2.2e-07	CapEC
KIAA1217	0.402547	0.507	0.508	1.95e-12	9.44e-08	CapEC
STRIT1	0.40244	0.107	0.055	5.35e-18	2.59e-13	CapEC
GNAI2	0.397661	0.629	0.679	4.38e-43	2.12e-38	CapEC
HECTD4	0.396605	0.166	0.126	5.84e-08	0.00282634	CapEC
GTF2IRD1	0.394769	0.108	0.026	4.26e-18	2.06e-13	SMC
MYO18B	0.39357	0.104	0.034	2.14e-08	0.0010355	VenEC
TNS1	0.392165	0.396	0.378	8.6e-11	4.16e-06	CapEC
CYTH3	0.387854	0.134	0.099	1.56e-07	0.00756016	CapEC
PILRB	0.387511	0.112	0.069	1.99e-11	9.61e-07	CapEC
LIMS2	0.386806	0.385	0.383	2.07e-07	0.00999931	CapEC
KLF6	0.386465	0.616	0.649	3.94e-31	1.9e-26	CapEC
DLG5	0.386457	0.106	0.044	3.56e-08	0.0017208	SMC
PRKCE	0.386408	0.165	0.127	2.59e-07	0.0125165	CapEC
NBEAL1	0.386274	0.263	0.226	9.93e-08	0.00480312	CapEC
MEG3	0.385687	0.111	0.074	4.03e-09	0.000195093	CapEC
PLCB1	0.384357	0.375	0.368	7.3e-07	0.0352894	CapEC
TP63	0.383977	0.1	0.025	3.32e-11	1.61e-06	VenEC
KANK3	0.383494	0.365	0.364	6.87e-07	0.0332235	CapEC
TACC1	0.380773	0.8	0.822	5.73e-96	2.77e-91	CapEC
ADCY2	0.380448	0.1	0.029	1.79e-09	8.66e-05	VenEC
MALAT1	0.37982	1	0.999	3.16e-25	1.53e-20	IL6+ VenEC
WDR7	0.378338	0.127	0.092	2.71e-07	0.0131252	CapEC
LPP	0.37746	0.939	0.921	2.03e-11	9.8e-07	CD44+ MC
MYO10	0.376142	0.451	0.468	1.22e-09	5.88e-05	CapEC
AHDC1	0.376039	0.104	0.071	8.08e-08	0.00390864	CapEC
RABGEF1	0.375138	0.113	0.078	3.85e-08	0.00186083	CapEC
RPS23	0.37442	0.735	0.753	4.23e-07	0.0204628	IL6+ VenEC
ACTN4	0.373947	0.537	0.546	6.93e-24	3.35e-19	CapEC
BRD2	0.37328	0.478	0.545	1.03e-08	0.000499494	CapEC
AL157935.2	0.372173	0.116	0.077	2.46e-09	0.00011883	CapEC
RPL4	0.372023	0.499	0.529	3.9e-15	1.89e-10	CapEC
AP005263.1	0.371201	0.238	0.203	7.01e-07	0.0338902	CapEC
SPTBN1	0.370875	0.847	0.855	2.37e-126	1.15e-121	CapEC
AC091959.3	0.368103	0.128	0.092	6.42e-08	0.00310287	CapEC
STAG3L5P-PVRIG2P-PILRB	0.367621	0.142	0.1	8.31e-09	0.000401871	CapEC
EIF4A1	0.366872	0.466	0.446	5.7e-15	2.76e-10	CapEC
AC097634.4	0.364412	0.234	0.194	3.51e-07	0.0169747	CapEC
CD82	0.36325	0.405	0.419	1.53e-07	0.00739652	CapEC
PTPN12	0.360478	0.488	0.511	3.72e-12	1.8e-07	CapEC
LRRFIP1	0.359236	0.793	0.797	1.95e-08	0.000940562	ArtEC
AP001324.1	0.357562	0.101	0.058	3.79e-13	1.83e-08	CapEC
CHKB-CPT1B	0.357019	0.112	0.074	3.72e-09	0.00018002	CapEC
MALAT1	0.356185	1	0.997	1.16e-16	5.63e-12	ArtEC
LARGE1	0.355975	0.119	0.086	9e-07	0.0435193	CapEC
HNRNPL	0.353781	0.209	0.162	2.28e-09	0.000110009	CapEC
RPS16	0.352674	0.606	0.636	4.89e-27	2.36e-22	CapEC
AL589693.1	0.349243	0.133	0.091	6.7e-09	0.000323814	CapEC
LDB2	0.349007	0.73	0.821	2.53e-07	0.0122534	VenEC
PICALM	0.348117	0.456	0.473	2.16e-09	0.000104268	CapEC
AC245033.4	0.348106	0.262	0.232	4.17e-07	0.0201543	CapEC
RPLP2	0.347447	0.522	0.557	3.26e-16	1.58e-11	CapEC
AC016831.7	0.347064	0.153	0.106	1.2e-09	5.8e-05	CapEC
ZBTB20	0.341607	0.586	0.605	4.65e-18	2.25e-13	CapEC
CDC42BPA	0.341487	0.507	0.544	3.93e-11	1.9e-06	CapEC
ZFAND3	0.341126	0.225	0.182	1.88e-07	0.00907571	CapEC
RBMS3	0.340375	0.405	0.364	1.43e-09	6.91e-05	CapEC
SCMH1	0.339885	0.102	0.071	7.61e-07	0.0368182	CapEC
NKTR	0.338064	0.592	0.668	6.92e-15	3.35e-10	CapEC
MALAT1	0.337795	0.999	0.998	1.66e-232	8.03e-228	CapEC
TRIM54	0.335197	0.107	0.037	6.96e-08	0.00336621	VenEC
TACC1	0.333926	0.755	0.811	4.34e-07	0.0209933	IL6+ VenEC
EPS8	0.331318	0.884	0.847	2.17e-07	0.0105062	CD44+ MC
PCDHGA7	0.331001	0.131	0.093	9.72e-08	0.0046978	CapEC
BTNL9	0.330137	0.763	0.752	2.47e-44	1.2e-39	CapEC
PPP1R12A	0.329857	0.769	0.865	8.41e-19	4.07e-14	SMC
MYH11	0.326625	0.957	0.974	4.26e-54	2.06e-49	SMC
TMX2-CTNND1	0.325747	0.135	0.081	1.64e-13	7.92e-09	CapEC
AC016876.2	0.321551	0.437	0.429	1.96e-10	9.46e-06	CapEC
SLC9A3R2	0.319633	0.546	0.539	5.56e-17	2.69e-12	CapEC
PCDHGA1	0.316659	0.136	0.099	3.75e-07	0.0181379	CapEC
PCDHGA5	0.316208	0.134	0.098	7.89e-07	0.0381332	CapEC
PCDHGB3	0.315318	0.13	0.093	1.39e-07	0.0067254	CapEC
PCDHGA4	0.313955	0.133	0.095	1.1e-07	0.00533647	CapEC
PCDHGB1	0.312757	0.134	0.095	8.7e-08	0.0042081	CapEC
PCDHGA2	0.31233	0.135	0.098	3.79e-07	0.0183099	CapEC
MT-ATP6	0.310733	0.85	0.899	2.06e-10	9.96e-06	IL6+ VenEC
PCDHGA3	0.309996	0.135	0.098	3.46e-07	0.016731	CapEC
PRKN	0.30908	0.118	0.075	8.35e-10	4.04e-05	CapEC
WWOX	0.306171	0.139	0.102	7.24e-07	0.0350262	CapEC
PCDHGB2	0.303806	0.132	0.096	5.34e-07	0.0258046	CapEC
ATG7	0.302791	0.124	0.087	1.28e-07	0.00618475	CapEC
RPL17	0.302033	0.476	0.477	9.71e-11	4.69e-06	CapEC
SASH1	0.299653	0.533	0.578	5.4e-10	2.61e-05	CapEC
RPL34	0.29545	0.714	0.812	8.59e-07	0.0415604	IL6+ VenEC
EEF2	0.291473	0.516	0.57	1.06e-10	5.13e-06	CapEC
MT-RNR1	0.288684	0.643	0.745	6.56e-27	3.17e-22	CapEC
SFPQ	0.288235	0.574	0.642	7.2e-13	3.48e-08	CapEC
ITGA7	0.282059	0.651	0.706	8.38e-07	0.0405088	SMC
KTN1	0.281589	0.562	0.642	5.4e-12	2.61e-07	CapEC
NEDD9	0.279363	0.612	0.657	7.03e-20	3.4e-15	CapEC
TACC1	0.27884	0.807	0.846	1.12e-09	5.4e-05	VenEC
LRRFIP1	0.276873	0.733	0.797	3.77e-08	0.00182427	VenEC
MT-ATP6	0.269149	0.824	0.902	1.03e-69	5e-65	CapEC
RPS21	0.268939	0.493	0.558	2.14e-08	0.00103437	CapEC
MALAT1	0.266586	1	1	1.12e-13	5.44e-09	CD44+ MC
ENG	0.262406	0.581	0.641	3.88e-12	1.88e-07	CapEC
NOTCH4	0.260842	0.558	0.614	3.24e-10	1.56e-05	CapEC
WNK1	0.258983	0.515	0.582	7.85e-08	0.00379441	CapEC
NOTCH3	0.255461	0.716	0.753	5.53e-08	0.00267244	SMC
SIVA1	0.250003	0.24	0.132	1.45404e-13	7.03103e-09	Pericyte
SSBP1	0.250096	0.23	0.111	8.67997e-17	4.1972e-12	Pericyte
RHOC	0.250545	0.363	0.215	1.81628e-15	8.7826e-11	Pericyte
NDUFB9	0.250667	0.353	0.207	1.17216e-15	5.66798e-11	Pericyte
ARL16	0.250772	0.106	0.04	3.08998e-12	1.49416e-07	Pericyte
IL6ST	0.250788	0.519	0.328	8.28171e-17	4.00462e-12	Pericyte
NDUFS3	0.250823	0.218	0.11	7.40081e-15	3.57866e-10	Pericyte
ACP1	0.251112	0.122	0.051	1.86685e-12	9.02714e-08	Pericyte
TCEA1	0.251133	0.266	0.14	5.81175e-16	2.81027e-11	Pericyte
GTF3A	0.251312	0.178	0.092	3.1834e-12	1.53933e-07	Pericyte
RPL18AP3	0.251573	0.11	0.05	2.78983e-10	1.34902e-05	Pericyte
FCGRT	0.251778	0.209	0.107	5.49608e-14	2.65763e-09	Pericyte
SEL1L	0.252093	0.24	0.128	1.21122e-14	5.85683e-10	Pericyte
ERP44	0.252293	0.21	0.109	1.37343e-13	6.64121e-09	Pericyte
HPRT1	0.252613	0.112	0.044	3.0629e-12	1.48107e-07	Pericyte
NONO	0.252828	0.241	0.133	1.83891e-13	8.89205e-09	Pericyte
MRPS6	0.253092	0.199	0.106	1.83812e-12	8.88823e-08	Pericyte
POLR2K	0.25313	0.151	0.065	1.30707e-14	6.32034e-10	Pericyte
RARS	0.253229	0.168	0.094	1.26019e-09	6.09363e-05	Pericyte
SNAP29	0.253235	0.134	0.061	1.21763e-11	5.88786e-07	Pericyte
MRPL20	0.253406	0.251	0.131	8.15434e-16	3.94303e-11	Pericyte
PHLDB2	0.253419	0.422	0.268	1.4413e-14	6.96939e-10	Pericyte
CD46	0.253438	0.418	0.263	1.02246e-14	4.94411e-10	Pericyte
MBIP	0.253785	0.107	0.042	6.44891e-12	3.11837e-07	Pericyte
TBCB	0.25381	0.236	0.114	4.45452e-17	2.15398e-12	Pericyte
MRPL43	0.254071	0.175	0.084	1.19345e-13	5.77094e-09	Pericyte
UXT	0.254202	0.162	0.071	9.30076e-15	4.49738e-10	Pericyte
AK2	0.254253	0.168	0.08	2.34975e-13	1.13622e-08	Pericyte
CALM2	0.254297	0.688	0.533	6.34447e-15	3.06787e-10	Pericyte
RALY	0.254724	0.234	0.128	1.40029e-13	6.77112e-09	Pericyte
COPS9	0.254939	0.175	0.083	8.17447e-14	3.95277e-09	Pericyte
GBP1	0.255267	0.144	0.061	4.15924e-14	2.0112e-09	Pericyte
ACADVL	0.25575	0.437	0.295	4.52522e-13	2.18817e-08	Pericyte
MRPS26	0.255843	0.13	0.056	9.04445e-13	4.37344e-08	Pericyte
SUCLG1	0.256244	0.266	0.136	3.1586e-17	1.52734e-12	Pericyte
SLC8A1	0.256734	0.145	0.089	3.33005e-07	0.0161025	Pericyte
KITLG	0.256868	0.206	0.116	2.53996e-11	1.2282e-06	Pericyte
POLR2E	0.257136	0.192	0.089	1.19422e-15	5.77466e-11	Pericyte
DPM3	0.25717	0.152	0.065	2.34085e-14	1.13192e-09	Pericyte
ABHD13	0.257212	0.138	0.065	1.37923e-11	6.66926e-07	Pericyte
CUTA	0.257259	0.175	0.081	9.816e-15	4.74653e-10	Pericyte
MEF2C	0.257486	0.717	0.534	1.70647e-15	8.25166e-11	Pericyte
NR1H3	0.25759	0.195	0.107	2.23574e-11	1.08109e-06	Pericyte
GOLGA2	0.257755	0.266	0.152	1.08167e-13	5.23041e-09	Pericyte
BLOC1S1	0.257946	0.118	0.051	9.79432e-12	4.73604e-07	Pericyte
MRPS11	0.258121	0.115	0.044	3.33791e-13	1.61405e-08	Pericyte
DTWD1	0.258123	0.145	0.067	2.07491e-12	1.00332e-07	Pericyte
KANK2	0.25843	0.346	0.201	3.23919e-15	1.56631e-10	Pericyte
GSTO1	0.258542	0.234	0.114	5.34072e-17	2.58251e-12	Pericyte
POLR1D	0.25871	0.192	0.099	5.81774e-13	2.81317e-08	Pericyte
TRAM1	0.258868	0.257	0.127	2.75082e-18	1.33016e-13	Pericyte
AMOTL2	0.259144	0.11	0.051	7.23629e-10	3.49911e-05	Pericyte
RCAN1	0.259369	0.119	0.055	1.80293e-10	8.71805e-06	Pericyte
MNDA	0.259614	0.1	0.04	6.96592e-11	3.36837e-06	Pericyte
TIMM13	0.259963	0.133	0.054	5.05153e-14	2.44267e-09	Pericyte
RAB8A	0.260669	0.124	0.052	1.51063e-12	7.30463e-08	Pericyte
DAB2	0.260711	0.258	0.143	4.78806e-14	2.31527e-09	Pericyte
A2M	0.260752	0.784	0.607	4.36444e-15	2.11043e-10	Pericyte
PTGES3	0.260944	0.435	0.258	4.72287e-17	2.28375e-12	Pericyte
IPO9	0.261331	0.157	0.09	6.82532e-09	0.000330038	Pericyte
CIAO1	0.261337	0.239	0.135	1.02127e-12	4.93834e-08	Pericyte
IFNGR1	0.261429	0.228	0.115	8.31834e-16	4.02233e-11	Pericyte
PARN	0.26179	0.163	0.083	1.55868e-11	7.537e-07	Pericyte
ATG101	0.261873	0.112	0.04	9.96063e-14	4.81646e-09	Pericyte
PSMA2	0.261945	0.198	0.093	1.30801e-15	6.32486e-11	Pericyte
SEC24D	0.262475	0.172	0.094	1.81245e-10	8.76411e-06	Pericyte
CCT8	0.262597	0.192	0.093	2.3053e-14	1.11473e-09	Pericyte
MAP1A	0.262922	0.176	0.072	1.95886e-17	9.47208e-13	Pericyte
TMBIM4	0.263008	0.244	0.124	2.13364e-16	1.03172e-11	Pericyte
POLE4	0.263315	0.123	0.047	7.22573e-14	3.494e-09	Pericyte
RNF7	0.263353	0.159	0.071	2.69015e-14	1.30082e-09	Pericyte
POLR2J	0.263765	0.133	0.054	5.58201e-14	2.69918e-09	Pericyte
SMIM19	0.26388	0.12	0.047	2.79026e-13	1.34923e-08	Pericyte
PNPLA8	0.263939	0.211	0.095	7.03723e-18	3.40285e-13	Pericyte
PDIA6	0.264032	0.302	0.16	1.68472e-17	8.14644e-13	Pericyte
PDAP1	0.264103	0.267	0.136	1.53631e-17	7.42883e-13	Pericyte
LAMP2	0.264155	0.228	0.108	6.80497e-18	3.29054e-13	Pericyte
C19orf53	0.264213	0.159	0.066	7.41145e-16	3.58381e-11	Pericyte
VBP1	0.264229	0.141	0.057	9.98017e-15	4.82591e-10	Pericyte
PRDX2	0.264549	0.215	0.123	1.34444e-11	6.50103e-07	Pericyte
ZNF146	0.264877	0.17	0.088	1.5116e-11	7.30934e-07	Pericyte
PTH1R	0.264943	0.35	0.233	3.52299e-11	1.70354e-06	Pericyte
LRRC17	0.264964	0.135	0.051	1.47953e-15	7.15428e-11	Pericyte
SNX17	0.265013	0.166	0.067	4.94735e-17	2.39229e-12	Pericyte
SHARPIN	0.265183	0.113	0.047	7.26893e-12	3.51489e-07	Pericyte
MRTO4	0.265264	0.101	0.033	1.74695e-13	8.44738e-09	Pericyte
ZNF521	0.265284	0.15	0.084	6.42645e-09	0.000310751	Pericyte
PRKRA	0.265308	0.182	0.091	3.23799e-13	1.56573e-08	Pericyte
TOX4	0.265639	0.217	0.11	3.7116e-15	1.79474e-10	Pericyte
ARHGAP1	0.265846	0.306	0.171	9.27668e-16	4.48574e-11	Pericyte
SCP2	0.265873	0.289	0.148	4.43443e-18	2.14427e-13	Pericyte
INKA2	0.265928	0.126	0.053	9.08122e-13	4.39122e-08	Pericyte
UFL1	0.266091	0.181	0.093	2.9979e-12	1.44963e-07	Pericyte
SPTY2D1	0.26627	0.154	0.065	7.01983e-15	3.39444e-10	Pericyte
CYB5A	0.266393	0.111	0.037	8.96919e-15	4.33705e-10	Pericyte
MRPL35	0.266536	0.118	0.041	9.76047e-15	4.71968e-10	Pericyte
TMEM14A	0.266594	0.135	0.049	4.04058e-16	1.95382e-11	Pericyte
CD63	0.266686	0.723	0.531	5.49662e-17	2.65789e-12	Pericyte
FAM241A	0.266774	0.233	0.132	8.61059e-13	4.16365e-08	Pericyte
IRF1	0.26697	0.384	0.227	4.11408e-17	1.98937e-12	Pericyte
ARPC2	0.267034	0.477	0.304	7.23939e-16	3.50061e-11	Pericyte
PSMB6	0.267085	0.282	0.163	1.41366e-14	6.83573e-10	Pericyte
BTG2	0.267564	0.512	0.338	3.88347e-15	1.87785e-10	Pericyte
SRA1	0.26759	0.127	0.05	6.48375e-14	3.13522e-09	Pericyte
BRIX1	0.268016	0.101	0.036	6.34663e-13	3.06891e-08	Pericyte
MT-ATP8	0.268047	0.472	0.312	7.58217e-14	3.66636e-09	Pericyte
MOGS	0.268527	0.115	0.051	6.18161e-11	2.98912e-06	Pericyte
CDK4	0.268571	0.185	0.081	1.34292e-16	6.49369e-12	Pericyte
SEPHS2	0.268612	0.209	0.098	1.38732e-16	6.70839e-12	Pericyte
ELOC	0.269087	0.254	0.133	7.31568e-16	3.5375e-11	Pericyte
AIG1	0.269096	0.228	0.121	3.9686e-14	1.91902e-09	Pericyte
SF3B2	0.269225	0.412	0.237	1.87161e-18	9.05019e-14	Pericyte
IVD	0.269423	0.117	0.044	1.51029e-13	7.30299e-09	Pericyte
RNPEP	0.269945	0.196	0.101	2.93054e-13	1.41706e-08	Pericyte
TLN1	0.270537	0.578	0.399	5.59433e-16	2.70514e-11	Pericyte
N4BP2L1	0.270715	0.199	0.116	1.44901e-10	7.00668e-06	Pericyte
DDIT3	0.270848	0.25	0.142	2.5025e-13	1.21009e-08	Pericyte
PSMC3	0.270888	0.242	0.13	8.47923e-15	4.10013e-10	Pericyte
CCDC47	0.271028	0.295	0.148	3.15953e-19	1.52779e-14	Pericyte
FLYWCH2	0.271304	0.106	0.042	5.94928e-12	2.87678e-07	Pericyte
MRPS18C	0.271334	0.177	0.078	4.2942e-16	2.07646e-11	Pericyte
BCL9L	0.271543	0.126	0.05	1.1145e-13	5.38918e-09	Pericyte
TMSB10	0.271775	0.567	0.4	2.8952e-13	1.39997e-08	Pericyte
PDE1A	0.271824	0.344	0.215	6.30031e-13	3.04651e-08	Pericyte
CAP1	0.27206	0.391	0.229	8.96433e-17	4.3347e-12	Pericyte
ABCE1	0.27219	0.112	0.045	3.67285e-12	1.77601e-07	Pericyte
STAT3	0.272219	0.487	0.314	3.34596e-15	1.61794e-10	Pericyte
IFI35	0.272563	0.1	0.032	4.55843e-14	2.20423e-09	Pericyte
CYSTM1	0.272566	0.219	0.112	8.15911e-15	3.94534e-10	Pericyte
GRINA	0.27262	0.185	0.093	1.77737e-13	8.59445e-09	Pericyte
CD302	0.272697	0.238	0.114	1.61196e-17	7.79462e-13	Pericyte
SLFN11	0.272954	0.187	0.091	3.86983e-14	1.87125e-09	Pericyte
NAE1	0.273625	0.193	0.096	5.30434e-14	2.56491e-09	Pericyte
PSMB7	0.273785	0.259	0.126	1.45707e-18	7.04565e-14	Pericyte
SPTSSA	0.274355	0.188	0.089	5.20267e-15	2.51575e-10	Pericyte
LURAP1L	0.274564	0.123	0.047	3.42978e-14	1.65847e-09	Pericyte
AZI2	0.27466	0.178	0.084	2.49605e-14	1.20696e-09	Pericyte
SNAP23	0.274671	0.162	0.068	1.10483e-15	5.34239e-11	Pericyte
COX5B	0.274753	0.472	0.296	6.58015e-17	3.18183e-12	Pericyte
METTL23	0.274958	0.117	0.042	2.90457e-14	1.4045e-09	Pericyte
MAT2A	0.275142	0.528	0.346	1.66024e-16	8.02808e-12	Pericyte
TYMP	0.275485	0.133	0.061	1.35158e-11	6.53558e-07	Pericyte
PDK4	0.27557	0.44	0.289	3.24923e-15	1.57116e-10	Pericyte
TBX2	0.275595	0.446	0.293	2.63697e-14	1.27511e-09	Pericyte
HINT1	0.276422	0.373	0.205	4.60751e-20	2.22796e-15	Pericyte
PEF1	0.27648	0.139	0.061	2.36071e-13	1.14152e-08	Pericyte
DNAJC3	0.276495	0.221	0.11	1.44051e-15	6.9656e-11	Pericyte
PNPLA2	0.276534	0.171	0.079	1.71368e-14	8.2865e-10	Pericyte
ITPA	0.276885	0.171	0.083	2.05834e-13	9.9531e-09	Pericyte
PRELID1	0.277039	0.153	0.065	6.35742e-15	3.07413e-10	Pericyte
LDHB	0.277513	0.344	0.199	6.20803e-17	3.00189e-12	Pericyte
PSMD4	0.277762	0.279	0.148	9.1515e-17	4.42521e-12	Pericyte
VASP	0.27779	0.269	0.147	2.35973e-15	1.14105e-10	Pericyte
MEA1	0.277815	0.131	0.047	9.82279e-16	4.74981e-11	Pericyte
AKIRIN1	0.27789	0.231	0.118	1.73922e-15	8.40998e-11	Pericyte
PPP1CA	0.277903	0.146	0.061	1.42345e-14	6.88308e-10	Pericyte
UFC1	0.278226	0.174	0.066	3.20931e-19	1.55186e-14	Pericyte
SERP1	0.278307	0.233	0.107	2.85658e-19	1.3813e-14	Pericyte
LSM4	0.278418	0.117	0.04	1.90614e-15	9.21714e-11	Pericyte
FAM49A	0.278486	0.137	0.068	1.43149e-10	6.92196e-06	Pericyte
TRMT112	0.278596	0.303	0.15	4.54203e-20	2.1963e-15	Pericyte
PPIA	0.278716	0.66	0.463	4.88267e-16	2.36102e-11	Pericyte
COX14	0.278767	0.165	0.08	5.98865e-13	2.89581e-08	Pericyte
EIF3I	0.278923	0.269	0.133	9.99178e-19	4.83153e-14	Pericyte
HIGD2A	0.280451	0.21	0.113	2.82839e-13	1.36767e-08	Pericyte
NCL	0.280693	0.63	0.444	2.05838e-16	9.95332e-12	Pericyte
RSBN1L	0.281132	0.226	0.122	6.96352e-14	3.36721e-09	Pericyte
CD248	0.281436	0.194	0.097	6.54794e-14	3.16625e-09	Pericyte
NAXD	0.281478	0.145	0.064	1.52768e-13	7.38709e-09	Pericyte
NDUFA5	0.28156	0.306	0.157	3.64489e-19	1.76248e-14	Pericyte
TMEM219	0.281677	0.204	0.099	8.17993e-16	3.95541e-11	Pericyte
RXYLT1	0.281813	0.108	0.038	9.19742e-14	4.44741e-09	Pericyte
XPO1	0.28193	0.279	0.168	1.21061e-12	5.85393e-08	Pericyte
CAPRIN1	0.282282	0.21	0.104	3.24988e-15	1.57148e-10	Pericyte
C5orf15	0.282478	0.118	0.043	2.22581e-14	1.07629e-09	Pericyte
NCBP2	0.282654	0.151	0.065	1.7747e-14	8.58155e-10	Pericyte
TWF1	0.282861	0.133	0.045	2.57361e-17	1.24447e-12	Pericyte
ACTN1	0.282972	0.271	0.158	1.56914e-13	7.58758e-09	Pericyte
CFAP97	0.283559	0.197	0.086	1.47177e-17	7.11674e-13	Pericyte
XPC	0.28375	0.184	0.093	3.30772e-13	1.59945e-08	Pericyte
SELENOS	0.283768	0.253	0.13	6.27933e-17	3.03637e-12	Pericyte
SLC3A2	0.283854	0.148	0.06	2.27799e-15	1.10152e-10	Pericyte
NUDC	0.283927	0.278	0.154	8.77546e-16	4.24337e-11	Pericyte
PFDN4	0.284078	0.121	0.043	6.55758e-15	3.17092e-10	Pericyte
SDR39U1	0.28456	0.124	0.059	1.88492e-10	9.11451e-06	Pericyte
RPS28	0.284996	0.579	0.432	6.32636e-14	3.05911e-09	Pericyte
MRPL42	0.285085	0.139	0.058	5.67214e-14	2.74276e-09	Pericyte
ALG5	0.285114	0.127	0.049	4.64668e-14	2.2469e-09	Pericyte
LZTS1	0.28519	0.211	0.103	2.54688e-15	1.23155e-10	Pericyte
EIF2A	0.28541	0.205	0.095	8.4292e-17	4.07594e-12	Pericyte
TOB1	0.285453	0.254	0.137	1.57593e-15	7.6204e-11	Pericyte
MLEC	0.286172	0.201	0.086	2.78155e-18	1.34502e-13	Pericyte
POMP	0.286307	0.359	0.212	4.25381e-16	2.05693e-11	Pericyte
AC008038.1	0.286522	0.136	0.062	4.03587e-12	1.95155e-07	Pericyte
RNF181	0.286855	0.143	0.054	4.31459e-16	2.08632e-11	Pericyte
PSMG2	0.286904	0.2	0.086	3.6926e-18	1.78556e-13	Pericyte
ATP5PB	0.287148	0.299	0.164	1.58286e-16	7.6539e-12	Pericyte
BTG3	0.287155	0.193	0.087	1.43427e-16	6.93539e-12	Pericyte
DNASE2	0.287248	0.113	0.037	1.47598e-15	7.13709e-11	Pericyte
TXLNA	0.287432	0.124	0.048	6.32346e-14	3.05771e-09	Pericyte
ZNHIT1	0.287452	0.182	0.082	8.45363e-16	4.08775e-11	Pericyte
ADA	0.287525	0.269	0.145	7.20121e-16	3.48214e-11	Pericyte
PLPP3	0.287668	0.441	0.285	8.8901e-15	4.29881e-10	Pericyte
CCDC12	0.28773	0.15	0.068	4.32188e-13	2.08984e-08	Pericyte
RALGPS2	0.287949	0.194	0.11	1.43773e-10	6.95216e-06	Pericyte
KNOP1	0.288035	0.133	0.058	1.29542e-12	6.26402e-08	Pericyte
ATG12	0.288417	0.176	0.079	2.68229e-15	1.29702e-10	Pericyte
TMEM14C	0.288465	0.309	0.153	5.34902e-21	2.58652e-16	Pericyte
MRPL41	0.28866	0.171	0.082	1.14366e-13	5.53014e-09	Pericyte
H2AFX	0.288847	0.185	0.079	4.29571e-17	2.07719e-12	Pericyte
NUDT16	0.288896	0.144	0.059	6.35952e-15	3.07515e-10	Pericyte
NBDY	0.288903	0.201	0.082	4.16843e-20	2.01565e-15	Pericyte
SOD3	0.289112	0.287	0.16	3.67746e-15	1.77823e-10	Pericyte
TNS2	0.289551	0.642	0.484	1.34216e-15	6.49004e-11	Pericyte
HSD17B10	0.290098	0.139	0.052	6.89173e-16	3.3325e-11	Pericyte
ATG3	0.290231	0.17	0.066	1.69592e-18	8.20063e-14	Pericyte
PPIC	0.290617	0.144	0.058	2.92034e-15	1.41213e-10	Pericyte
GBP2	0.290715	0.15	0.062	4.61488e-15	2.23152e-10	Pericyte
FBLN1	0.291099	0.281	0.147	2.25468e-17	1.09025e-12	Pericyte
COPS4	0.291476	0.149	0.058	3.8778e-16	1.87511e-11	Pericyte
BNIP3L	0.291689	0.32	0.17	6.5843e-19	3.18384e-14	Pericyte
HMGN2	0.291713	0.452	0.281	2.72727e-17	1.31877e-12	Pericyte
ARHGDIA	0.291923	0.182	0.082	8.6412e-16	4.17845e-11	Pericyte
GLO1	0.292308	0.259	0.123	9.16185e-20	4.43021e-15	Pericyte
ANXA5	0.292379	0.52	0.318	3.44683e-18	1.66671e-13	Pericyte
MTFR1L	0.292518	0.117	0.044	9.29711e-14	4.49562e-09	Pericyte
TUBB4B	0.292612	0.422	0.247	9.28833e-19	4.49137e-14	Pericyte
TNFRSF1B	0.292668	0.207	0.099	3.98846e-16	1.92862e-11	Pericyte
RAB6B	0.292679	0.185	0.075	1.6474e-18	7.96601e-14	Pericyte
TSPAN31	0.293024	0.16	0.064	7.51224e-17	3.63254e-12	Pericyte
PFDN2	0.293087	0.231	0.109	4.67339e-18	2.25982e-13	Pericyte
PPWD1	0.293101	0.167	0.077	3.65819e-14	1.76892e-09	Pericyte
GNG12	0.293201	0.219	0.107	2.26343e-16	1.09448e-11	Pericyte
SSNA1	0.293719	0.124	0.047	2.92607e-14	1.4149e-09	Pericyte
TSEN34	0.293827	0.144	0.052	3.75287e-17	1.8147e-12	Pericyte
SRSF9	0.294467	0.209	0.095	7.42669e-18	3.59117e-13	Pericyte
HSPA5	0.294617	0.493	0.304	3.19984e-19	1.54728e-14	Pericyte
CYBRD1	0.294659	0.221	0.105	2.20857e-17	1.06796e-12	Pericyte
AL158152.1	0.295331	0.105	0.055	9.46897e-08	0.00457872	Pericyte
ECHS1	0.295548	0.182	0.082	5.6565e-16	2.7352e-11	Pericyte
IQSEC1	0.29574	0.284	0.165	4.10499e-14	1.98497e-09	Pericyte
MRPL57	0.296205	0.131	0.047	5.49778e-16	2.65845e-11	Pericyte
WASL	0.296379	0.293	0.154	2.74108e-18	1.32545e-13	Pericyte
HNMT	0.296742	0.243	0.115	4.03582e-19	1.95152e-14	Pericyte
TXN	0.297044	0.35	0.195	4.93284e-18	2.38527e-13	Pericyte
UNC50	0.297105	0.145	0.058	1.769e-15	8.55398e-11	Pericyte
DBI	0.297111	0.232	0.105	9.00652e-20	4.3551e-15	Pericyte
SCPEP1	0.297198	0.191	0.084	3.25035e-17	1.57171e-12	Pericyte
ACTR3	0.29722	0.321	0.171	7.24254e-19	3.50213e-14	Pericyte
GNB2	0.297624	0.312	0.17	2.52632e-17	1.2216e-12	Pericyte
ADGRE5	0.298266	0.223	0.107	7.37997e-17	3.56858e-12	Pericyte
GHITM	0.298332	0.293	0.152	6.78391e-19	3.28036e-14	Pericyte
NBN	0.298483	0.162	0.073	2.27224e-14	1.09874e-09	Pericyte
MZT2A	0.298828	0.132	0.046	1.27086e-16	6.14522e-12	Pericyte
MRPL55	0.29904	0.119	0.045	4.01082e-14	1.93943e-09	Pericyte
MICOS13	0.299156	0.185	0.085	8.86516e-16	4.28675e-11	Pericyte
COPA	0.299217	0.307	0.166	9.33311e-18	4.51302e-13	Pericyte
METTL7A	0.299444	0.358	0.193	2.79806e-19	1.353e-14	Pericyte
YIF1A	0.299691	0.115	0.037	6.5329e-16	3.15899e-11	Pericyte
AP2M1	0.300295	0.352	0.196	3.11538e-18	1.50644e-13	Pericyte
SNHG15	0.300693	0.146	0.057	4.33342e-16	2.09543e-11	Pericyte
COMMD4	0.300694	0.146	0.062	2.66327e-14	1.28782e-09	Pericyte
ACAT1	0.300725	0.249	0.128	5.02914e-17	2.43184e-12	Pericyte
DYNLT3	0.300748	0.165	0.067	2.63631e-17	1.27479e-12	Pericyte
COQ10B	0.300758	0.186	0.08	1.99521e-17	9.64782e-13	Pericyte
LAMTOR5	0.300896	0.243	0.117	2.30046e-18	1.11239e-13	Pericyte
ISCA1	0.301406	0.115	0.041	1.7129e-14	8.28272e-10	Pericyte
ADAP2	0.301826	0.242	0.132	4.72516e-14	2.28485e-09	Pericyte
NDUFS4	0.301831	0.312	0.174	6.70094e-17	3.24024e-12	Pericyte
TMED10	0.302214	0.218	0.107	4.41158e-16	2.13322e-11	Pericyte
PPP4C	0.302234	0.16	0.07	5.17163e-15	2.50074e-10	Pericyte
MAT2B	0.302246	0.139	0.052	2.89669e-16	1.40069e-11	Pericyte
CMTM6	0.302372	0.205	0.088	3.10385e-19	1.50087e-14	Pericyte
SDF4	0.302499	0.264	0.127	1.03882e-19	5.02319e-15	Pericyte
PDE3A	0.30253	0.353	0.24	1.03643e-10	5.01163e-06	Pericyte
HCFC1R1	0.302685	0.199	0.1	1.30006e-14	6.28643e-10	Pericyte
CRELD2	0.303098	0.123	0.044	2.54651e-15	1.23136e-10	Pericyte
PPDPF	0.303155	0.131	0.047	4.08458e-16	1.9751e-11	Pericyte
FHL5	0.303224	0.457	0.275	2.88553e-18	1.3953e-13	Pericyte
HIKESHI	0.303421	0.169	0.072	3.14625e-16	1.52137e-11	Pericyte
REV3L	0.30386	0.476	0.308	5.99752e-16	2.9001e-11	Pericyte
AC007969.1	0.30407	0.114	0.037	9.28116e-16	4.48791e-11	Pericyte
AL118516.1	0.3044	0.137	0.055	1.30876e-14	6.32852e-10	Pericyte
RAB34	0.304632	0.193	0.082	2.82301e-18	1.36506e-13	Pericyte
NAB1	0.304902	0.186	0.095	3.66965e-13	1.77446e-08	Pericyte
IFITM2	0.305325	0.702	0.506	1.47566e-15	7.13557e-11	Pericyte
PDHB	0.305631	0.187	0.081	1.37307e-17	6.63949e-13	Pericyte
OLFML1	0.30572	0.118	0.04	2.48028e-15	1.19934e-10	Pericyte
PCMTD1	0.305876	0.297	0.166	5.58308e-16	2.6997e-11	Pericyte
WLS	0.306558	0.21	0.107	1.09619e-14	5.30063e-10	Pericyte
TMEM256	0.306747	0.149	0.058	1.50436e-16	7.27431e-12	Pericyte
MAP9	0.306992	0.117	0.04	2.99484e-15	1.44816e-10	Pericyte
LRRC59	0.30735	0.123	0.038	9.98103e-18	4.82633e-13	Pericyte
UBE2N	0.308334	0.205	0.092	8.183e-18	3.95689e-13	Pericyte
EXOSC8	0.308459	0.162	0.072	1.6746e-14	8.09752e-10	Pericyte
POLR2I	0.308533	0.123	0.045	5.25575e-15	2.54142e-10	Pericyte
ERLEC1	0.308623	0.184	0.08	2.92886e-17	1.41625e-12	Pericyte
WASH2P	0.309224	0.108	0.047	8.96722e-11	4.3361e-06	Pericyte
NHP2	0.309264	0.163	0.062	3.38147e-18	1.63511e-13	Pericyte
FAM32A	0.309298	0.182	0.075	3.31081e-18	1.60094e-13	Pericyte
LITAF	0.309486	0.213	0.096	5.13189e-18	2.48153e-13	Pericyte
TRAPPC4	0.309702	0.117	0.04	2.1964e-15	1.06207e-10	Pericyte
RGS16	0.309783	0.515	0.278	4.64417e-26	2.24569e-21	Pericyte
OSTF1	0.309901	0.137	0.051	2.76118e-16	1.33517e-11	Pericyte
PRPF8	0.31012	0.318	0.177	2.90801e-17	1.40617e-12	Pericyte
CIB1	0.31039	0.153	0.058	2.86006e-17	1.38298e-12	Pericyte
SNRPG	0.310461	0.235	0.111	1.27285e-18	6.15489e-14	Pericyte
MED10	0.310896	0.143	0.055	5.57466e-16	2.69563e-11	Pericyte
MEAF6	0.311341	0.158	0.058	1.29814e-18	6.27715e-14	Pericyte
ATP1B3	0.311378	0.286	0.154	5.21847e-17	2.52339e-12	Pericyte
SERPINB6	0.311624	0.304	0.156	4.00512e-20	1.93667e-15	Pericyte
EML3	0.311673	0.132	0.051	9.47597e-15	4.58211e-10	Pericyte
ERRFI1	0.311805	0.212	0.093	4.22355e-19	2.0423e-14	Pericyte
AP000350.4	0.311868	0.197	0.101	7.71208e-14	3.72918e-09	Pericyte
[truncated: 6,864 more rows]

## Sheet: Supplementary Table 10c
Supplementary Table 10. List of DEGs.
Supplementary Table 10c. DEG analysis related to Figure 4j.
Gene	Average log2FC	Pct.1	Pct.2	P (-log10)	Q (-log10)	Cell type
CCND2	0.367367	0.334	0.33	1.5e-06	0.0498637	T cell
AMZ2	0.327118	0.158	0.115	1.35e-06	0.045092	T cell
RNF139	0.355674	0.209	0.169	1.28e-06	0.0425183	T cell
ATP5PO	0.347132	0.275	0.246	1.2e-06	0.0400856	T cell
PTTG1	0.267807	0.161	0.115	1.01e-06	0.0337451	T cell
KLRK1	0.312433	0.198	0.153	9.3e-07	0.0310165	T cell
CDC26	0.273705	0.128	0.085	8.72e-07	0.029076	T cell
CLEC2B	0.410832	0.296	0.277	8.44e-07	0.0281564	T cell
YY1	0.365553	0.312	0.296	7.08e-07	0.0236091	T cell
KIAA1191	0.321822	0.155	0.111	5.63e-07	0.0187729	T cell
COX7A2	0.332907	0.365	0.366	5.58e-07	0.0185969	T cell
GBP4	0.3008	0.159	0.113	4.23e-07	0.0141052	T cell
YME1L1	0.310901	0.4	0.41	3.41e-07	0.0113808	T cell
GNL1	0.349765	0.193	0.148	2.19e-07	0.00729389	T cell
C16orf72	0.328973	0.228	0.184	1.99e-07	0.0066406	T cell
ANP32B	0.3148	0.4	0.416	1.92e-07	0.00640184	T cell
IL2RB	0.355304	0.211	0.167	1.83e-07	0.00611226	T cell
EGR1	0.323149	0.307	0.273	1.83e-07	0.00610008	T cell
ZBTB7A	0.355011	0.263	0.223	1.4e-07	0.00465947	T cell
FLNA	0.292352	0.438	0.464	1.17e-07	0.00390463	T cell
BAG1	0.29627	0.163	0.114	8.7e-08	0.00289916	T cell
HNRNPL	0.320075	0.278	0.237	8.47e-08	0.00282429	T cell
CYTOR	0.379122	0.24	0.196	7.03e-08	0.00234358	T cell
UBXN1	0.358454	0.325	0.302	5.96e-08	0.00198593	T cell
SPOCK2	0.351234	0.429	0.458	5.03e-08	0.00167821	T cell
EIF3H	0.318876	0.388	0.378	3.16e-08	0.00105478	T cell
SRF	0.354071	0.166	0.115	2.28e-08	0.000761458	T cell
CYCS	0.309291	0.389	0.373	2.06e-08	0.000687272	T cell
PCNA	0.374019	0.214	0.164	1.52e-08	0.000508134	T cell
SLC35B1	0.334831	0.148	0.097	1.36e-08	0.00045378	T cell
MT1E	0.458426	0.267	0.223	8.36e-09	0.000278763	T cell
AC010733.2	0.34923	0.257	0.208	7.21e-09	0.00024049	T cell
IRF2BP2	0.364892	0.316	0.28	5.59e-09	0.000186541	T cell
RPL14P1	0.277186	0.189	0.131	5e-09	0.000166723	T cell
PIM2	0.41873	0.261	0.215	3.06e-09	0.000102166	T cell
GNL3	0.387776	0.285	0.241	2.59e-09	8.62e-05	T cell
TAF1D	0.375729	0.394	0.392	1.46e-09	4.85e-05	T cell
GCH1	0.365542	0.211	0.153	1.08e-09	3.6e-05	T cell
LINC01578	0.337657	0.419	0.423	9.06e-10	3.02e-05	T cell
CD55	0.308409	0.381	0.346	8.23e-10	2.74e-05	T cell
ARF4	0.370687	0.267	0.215	7.33e-10	2.44e-05	T cell
OAT	0.374016	0.231	0.172	4.96e-10	1.66e-05	T cell
TRIM39	0.305552	0.133	0.077	4.63e-10	1.54e-05	T cell
CMC2	0.386114	0.202	0.142	2.96e-10	9.85e-06	T cell
ERP29	0.419165	0.295	0.251	2.75e-10	9.16e-06	T cell
BZW1	0.357032	0.354	0.316	2.39e-10	7.95e-06	T cell
SNHG7	0.4133	0.228	0.172	1.95e-10	6.5e-06	T cell
S1PR1	0.372074	0.181	0.121	1.53e-10	5.11e-06	T cell
HIST1H4C	0.403407	0.37	0.344	1.4e-10	4.67e-06	T cell
GZMK	0.45507	0.218	0.158	7.55e-11	2.52e-06	T cell
CCL4	0.391838	0.228	0.157	5.5e-11	1.83e-06	T cell
SELENOK	0.327288	0.411	0.382	4e-11	1.33e-06	T cell
RPL13AP5	0.301651	0.19	0.123	3.25e-11	1.08e-06	T cell
RPL41P2	0.308183	0.155	0.092	3.23e-11	1.08e-06	T cell
BCL2L2-PABPN1	0.271441	0.124	0.067	2.86e-11	9.53e-07	T cell
DDIT3	0.382844	0.224	0.16	2.82e-11	9.4e-07	T cell
AL928654.3	0.365238	0.411	0.383	2.4e-11	8.01e-07	T cell
ERRFI1	0.324572	0.156	0.093	1.99e-11	6.65e-07	T cell
SLC20A1	0.417906	0.341	0.304	1.45e-11	4.84e-07	T cell
RPL24P4	0.28665	0.148	0.085	1.35e-11	4.5e-07	T cell
SKIL	0.40548	0.261	0.2	1.34e-11	4.46e-07	T cell
AL138963.4	0.271425	0.145	0.081	6.4e-12	2.13e-07	T cell
PAF1	0.413793	0.293	0.235	6.4e-12	2.13e-07	T cell
GLA	0.332962	0.148	0.084	5.78e-12	1.93e-07	T cell
RNASEK-C17orf49	0.370285	0.321	0.262	5.39e-12	1.8e-07	T cell
MCM7	0.363688	0.169	0.103	5.11e-12	1.7e-07	T cell
CITED2	0.385715	0.315	0.257	4.3e-12	1.43e-07	T cell
RPP21	0.370715	0.171	0.105	2.44e-12	8.14e-08	T cell
CCDC59	0.444701	0.253	0.188	2.22e-12	7.41e-08	T cell
AQP3	0.509715	0.232	0.169	1.69e-12	5.63e-08	T cell
CCL20	0.62358	0.146	0.082	1.19e-12	3.98e-08	T cell
CSKMT	0.339356	0.131	0.068	8.79e-13	2.93e-08	T cell
CDK16	0.253357	0.102	0.045	8.54e-13	2.85e-08	T cell
SNRPD2	0.38068	0.393	0.358	8.32e-13	2.77e-08	T cell
GPR65	0.496209	0.259	0.195	7.63e-13	2.54e-08	T cell
ARL4C	0.32267	0.513	0.568	7.44e-13	2.48e-08	T cell
DUSP4	0.550464	0.214	0.146	5.14e-13	1.71e-08	T cell
KLRB1	0.507104	0.233	0.164	4.13e-13	1.38e-08	T cell
CD8A	0.41547	0.235	0.16	2.33e-13	7.76e-09	T cell
PTP4A2	0.39682	0.385	0.35	2.33e-13	7.75e-09	T cell
CAMLG	0.446883	0.229	0.159	2.1e-13	7e-09	T cell
ATP5ME	0.432103	0.33	0.275	1.58e-13	5.26e-09	T cell
DYNLL2	0.408884	0.221	0.148	1.5e-13	5.01e-09	T cell
RGS1	0.467113	0.362	0.306	1.31e-13	4.38e-09	T cell
DNAJB2	0.36919	0.168	0.097	1.19e-13	3.96e-09	T cell
NDUFS5	0.404627	0.372	0.323	9.61e-14	3.2e-09	T cell
TAGLN2	0.312941	0.487	0.478	8.4e-14	2.8e-09	T cell
TNFRSF1B	0.40158	0.422	0.4	5.24e-14	1.75e-09	T cell
HNRNPA1P48	0.391001	0.28	0.208	3.94e-14	1.31e-09	T cell
WDR74	0.418964	0.189	0.116	2.94e-14	9.81e-10	T cell
CD83	0.35901	0.222	0.14	2.45e-14	8.15e-10	T cell
RAN	0.398597	0.423	0.404	2.24e-14	7.48e-10	T cell
PRPS1	0.346701	0.147	0.076	1.95e-14	6.51e-10	T cell
COMMD6	0.368079	0.425	0.386	1.71e-14	5.69e-10	T cell
SBDS	0.482832	0.339	0.286	1.37e-14	4.57e-10	T cell
POLR2A	0.416981	0.354	0.3	1.31e-14	4.36e-10	T cell
RPL13P12	0.343603	0.378	0.305	1.16e-14	3.87e-10	T cell
FOSL2	0.41428	0.385	0.335	1.05e-14	3.5e-10	T cell
DDX21	0.43447	0.388	0.348	7.59e-15	2.53e-10	T cell
GGCX	0.285256	0.126	0.058	5.45e-15	1.82e-10	T cell
ZBTB2	0.312448	0.118	0.052	4.74e-15	1.58e-10	T cell
PER1	0.398657	0.366	0.303	2.89e-15	9.63e-11	T cell
IRS2	0.486098	0.229	0.151	1.8e-15	6e-11	T cell
NR1D2	0.458408	0.236	0.157	1.49e-15	4.98e-11	T cell
TRIM69	0.368822	0.17	0.092	1.01e-15	3.36e-11	T cell
KLHL15	0.312246	0.126	0.057	7.09e-16	2.37e-11	T cell
CBX4	0.356285	0.174	0.095	5.97e-16	1.99e-11	T cell
RYBP	0.435886	0.246	0.165	4.99e-16	1.66e-11	T cell
Z74021.1	0.374044	0.23	0.145	2.88e-16	9.62e-12	T cell
BHLHE40	0.446879	0.34	0.269	2.53e-16	8.45e-12	T cell
TFRC	0.446135	0.303	0.224	2.07e-16	6.89e-12	T cell
BIRC2	0.464284	0.271	0.19	1.48e-16	4.92e-12	T cell
MEPCE	0.391451	0.196	0.113	1.44e-16	4.81e-12	T cell
IFNG	0.493624	0.148	0.072	1.26e-16	4.19e-12	T cell
AC006064.6	0.476475	0.317	0.246	1.21e-16	4.02e-12	T cell
PTP4A1	0.401471	0.199	0.116	1.04e-16	3.45e-12	T cell
LSMEM1	0.272069	0.118	0.048	9.58e-17	3.19e-12	T cell
AC138811.2	0.278459	0.531	0.409	8.73e-17	2.91e-12	T cell
AL135905.2	0.401947	0.199	0.115	6.14e-17	2.05e-12	T cell
NFKBIB	0.445672	0.195	0.113	6.09e-17	2.03e-12	T cell
EMD	0.333248	0.158	0.078	3.27e-17	1.09e-12	T cell
PLAAT4	0.489763	0.319	0.244	3.13e-17	1.04e-12	T cell
PCBP1	0.40409	0.405	0.352	2.4e-17	7.99e-13	T cell
FKBP4	0.357979	0.157	0.076	1.4e-17	4.68e-13	T cell
IRF1	0.382351	0.508	0.504	7.23e-18	2.41e-13	T cell
PSMB8	0.494292	0.367	0.307	4.22e-18	1.41e-13	T cell
CCNG2	0.333257	0.155	0.072	1.82e-18	6.08e-14	T cell
LAG3	0.409026	0.163	0.08	1.54e-18	5.13e-14	T cell
CD27-AS1	0.291639	0.1	0.034	1.08e-18	3.6e-14	T cell
HSPH1	0.433098	0.434	0.367	7.12e-19	2.37e-14	T cell
SLC2A1	0.377338	0.14	0.06	5.67e-19	1.89e-14	T cell
UQCRH	0.484919	0.367	0.299	5.05e-19	1.68e-14	T cell
ILF3-DT	0.530576	0.215	0.126	4.87e-19	1.62e-14	T cell
KLHL21	0.371543	0.162	0.076	3.56e-19	1.19e-14	T cell
RPL5P34	0.29611	0.132	0.054	2.16e-19	7.2e-15	T cell
ANP32E	0.511924	0.362	0.287	1.04e-19	3.46e-15	T cell
TPI1	0.410195	0.429	0.364	8.61e-20	2.87e-15	T cell
C12orf65	0.446762	0.22	0.125	6.03e-20	2.01e-15	T cell
KLF2	0.41531	0.427	0.363	3.98e-20	1.33e-15	T cell
MAP1LC3B	0.473473	0.358	0.277	3.23e-20	1.08e-15	T cell
CD69	0.366253	0.566	0.521	3.04e-20	1.01e-15	T cell
RGS16	0.492953	0.195	0.103	2.07e-20	6.9e-16	T cell
INSIG1	0.445552	0.316	0.217	1.26e-20	4.21e-16	T cell
MAFF	0.489671	0.249	0.152	1.12e-20	3.73e-16	T cell
EPB41L4A-AS1	0.438357	0.172	0.082	1.11e-20	3.7e-16	T cell
TRIM39-RPP21	0.400271	0.168	0.079	1.08e-20	3.61e-16	T cell
LDHB	0.44683	0.446	0.399	1.04e-20	3.46e-16	T cell
MYLIP	0.491992	0.352	0.264	6.25e-21	2.08e-16	T cell
EIF3K	0.467785	0.43	0.382	4.86e-21	1.62e-16	T cell
ATP1B3	0.474811	0.389	0.308	4.06e-21	1.35e-16	T cell
ANKRD37	0.415879	0.149	0.062	1.2e-21	3.99e-17	T cell
SLC2A3	0.259141	0.667	0.634	7.05e-22	2.35e-17	T cell
AC016739.1	0.389243	0.226	0.121	4.17e-22	1.39e-17	T cell
PSME1	0.429255	0.469	0.418	1.91e-22	6.36e-18	T cell
IL23A	0.388445	0.144	0.056	1.26e-22	4.19e-18	T cell
CD48	0.428138	0.477	0.429	5.1e-23	1.7e-18	T cell
CHD4	0.47564	0.435	0.37	3.05e-23	1.02e-18	T cell
SRSF7	0.308883	0.597	0.613	2.41e-23	8.02e-19	T cell
MT2A	0.349786	0.608	0.543	1.71e-23	5.69e-19	T cell
AL118516.1	0.488275	0.197	0.097	1.41e-23	4.69e-19	T cell
NXF1	0.495531	0.363	0.271	8.14e-24	2.71e-19	T cell
SNHG15	0.542833	0.271	0.165	7.2e-24	2.4e-19	T cell
TUBA1C	0.536663	0.37	0.278	2.43e-24	8.11e-20	T cell
NDRG1	0.553788	0.367	0.276	1.77e-24	5.89e-20	T cell
JOSD1	0.487309	0.394	0.299	5.91e-25	1.97e-20	T cell
BIRC3	0.422105	0.538	0.513	3.11e-25	1.04e-20	T cell
RPL3P4	0.445337	0.408	0.307	2.92e-25	9.73e-21	T cell
ARL6IP1	0.489161	0.438	0.356	2.78e-25	9.26e-21	T cell
DYNLL1	0.471123	0.448	0.373	2.47e-25	8.24e-21	T cell
EHD1	0.505437	0.367	0.266	2.37e-25	7.9e-21	T cell
AL031847.2	0.474926	0.374	0.266	2.22e-25	7.39e-21	T cell
ISG20L2	0.602832	0.289	0.179	1.77e-26	5.9e-22	T cell
MIR22HG	0.515817	0.244	0.131	1.34e-26	4.46e-22	T cell
EIF4G2	0.335992	0.573	0.533	1.11e-26	3.7e-22	T cell
AC026979.2	0.51677	0.21	0.1	9.86e-27	3.29e-22	T cell
ING1	0.377454	0.148	0.052	9.75e-27	3.25e-22	T cell
DNTTIP2	0.567691	0.365	0.264	9.31e-27	3.1e-22	T cell
GADD45G	0.517059	0.19	0.083	4.03e-27	1.34e-22	T cell
NDUFA1	0.517329	0.447	0.373	2.83e-27	9.44e-23	T cell
PET100	0.556898	0.314	0.2	2.65e-27	8.83e-23	T cell
AC104581.4	0.408229	0.148	0.051	1.94e-27	6.46e-23	T cell
RPL14	0.275902	0.88	0.675	9.97e-28	3.33e-23	T cell
HSPE1	0.564987	0.443	0.361	4.06e-28	1.35e-23	T cell
TNF	0.65245	0.267	0.148	3.71e-28	1.24e-23	T cell
RBBP6	0.514941	0.44	0.355	3.68e-28	1.23e-23	T cell
GNLY	0.476381	0.136	0.041	1.45e-28	4.83e-24	T cell
TRBC2	0.425939	0.575	0.557	5.92e-29	1.97e-24	T cell
TSPYL2	0.48275	0.491	0.4	1.34e-29	4.48e-25	T cell
YWHAQ	0.518674	0.447	0.36	8.81e-30	2.94e-25	T cell
GYPC	0.539285	0.29	0.166	8.7e-30	2.9e-25	T cell
AC138150.1	0.386953	0.17	0.062	8.31e-30	2.77e-25	T cell
SLC25A5	0.51121	0.398	0.28	1.68e-30	5.61e-26	T cell
ATP5MGL	0.311702	0.119	0.029	1.43e-30	4.77e-26	T cell
TMA7	0.438526	0.53	0.471	9.81e-31	3.27e-26	T cell
HINT1	0.464266	0.525	0.485	5.92e-31	1.97e-26	T cell
SMAD7	0.544961	0.237	0.111	3.76e-32	1.25e-27	T cell
CKS2	0.553283	0.321	0.189	2.88e-32	9.59e-28	T cell
IER3	0.655524	0.352	0.223	9.47e-33	3.16e-28	T cell
PSME2	0.536229	0.453	0.358	8.29e-33	2.76e-28	T cell
DNAJB1	0.316009	0.732	0.56	8.1e-33	2.7e-28	T cell
LTB	0.615297	0.533	0.518	6.95e-33	2.32e-28	T cell
BCL6	0.533139	0.267	0.134	3.42e-33	1.14e-28	T cell
TOB1	0.562057	0.374	0.243	2.48e-33	8.26e-29	T cell
NASP	0.518362	0.48	0.396	2.18e-33	7.27e-29	T cell
AL671762.1	0.556255	0.316	0.179	4.45e-34	1.48e-29	T cell
AC115223.1	0.411241	0.174	0.059	3.44e-34	1.15e-29	T cell
FBL	0.581483	0.363	0.231	2.72e-34	9.07e-30	T cell
SNAI1	0.448325	0.137	0.035	1.42e-34	4.72e-30	T cell
LBH	0.588743	0.386	0.258	3.51e-35	1.17e-30	T cell
UBA52	0.303554	0.696	0.586	2.23e-35	7.43e-31	T cell
EEF1B2P6	0.536804	0.305	0.165	1.69e-35	5.62e-31	T cell
AC103724.4	0.411736	0.116	0.023	1.55e-35	5.15e-31	T cell
BCL3	0.511742	0.243	0.108	1.42e-35	4.75e-31	T cell
NME2	0.582806	0.357	0.22	7.63e-36	2.55e-31	T cell
ATP5MG	0.474335	0.522	0.435	5.33e-36	1.78e-31	T cell
NME1-NME2	0.5899	0.355	0.217	2.35e-36	7.82e-32	T cell
CREM	0.442065	0.592	0.501	3.45e-37	1.15e-32	T cell
CYB5D1	0.419228	0.133	0.03	1.34e-37	4.46e-33	T cell
RND1	0.461493	0.145	0.036	8.33e-38	2.78e-33	T cell
GABARAPL1	0.636292	0.344	0.204	7.53e-38	2.51e-33	T cell
NARF	0.605969	0.312	0.169	6.12e-38	2.04e-33	T cell
CALM2	0.314872	0.714	0.606	3.11e-38	1.04e-33	T cell
CDV3	0.592704	0.349	0.204	2.17e-38	7.24e-34	T cell
PITHD1	0.578346	0.25	0.109	2.06e-38	6.88e-34	T cell
AC044849.1	0.548295	0.2	0.07	5.44e-39	1.81e-34	T cell
AC024293.1	0.570983	0.349	0.2	1.49e-39	4.97e-35	T cell
SET	0.513196	0.523	0.436	1.08e-39	3.62e-35	T cell
RBM3	0.469289	0.546	0.461	7.21e-40	2.4e-35	T cell
SAT1	0.308828	0.784	0.587	3.96e-40	1.32e-35	T cell
HLA-DPB1	0.67293	0.392	0.256	1.44e-40	4.8e-36	T cell
BTG1	0.292306	0.812	0.698	7.25e-41	2.42e-36	T cell
AC008875.3	0.696939	0.295	0.148	5.94e-41	1.98e-36	T cell
EIF5	0.459736	0.571	0.489	1.36e-41	4.53e-37	T cell
OAZ1	0.314346	0.741	0.631	8.86e-42	2.95e-37	T cell
RPL24P8	0.308902	0.109	0.014	8.38e-42	2.8e-37	T cell
SRSF5	0.259653	0.77	0.727	8.38e-42	2.79e-37	T cell
NHSL2	0.516595	0.257	0.105	2.23e-42	7.45e-38	T cell
BUD23	0.622532	0.336	0.18	1.12e-42	3.73e-38	T cell
ATP1A1	0.550563	0.516	0.417	5.41e-43	1.8e-38	T cell
JPT1	0.647479	0.392	0.242	4.54e-43	1.51e-38	T cell
GZMH	0.715405	0.235	0.09	4.11e-43	1.37e-38	T cell
SYF2	0.64308	0.367	0.211	1.95e-43	6.49e-39	T cell
RPS15AP11	0.345375	0.126	0.02	1.47e-43	4.9e-39	T cell
SLC30A1	0.585237	0.248	0.097	1.16e-43	3.86e-39	T cell
NPM1P27	0.382272	0.149	0.031	8.31e-44	2.77e-39	T cell
AC004832.6	0.433401	0.116	0.016	4.8e-44	1.6e-39	T cell
AC004453.1	0.418381	0.178	0.047	2.77e-44	9.23e-40	T cell
EIF3L	0.618569	0.429	0.287	1.87e-44	6.23e-40	T cell
C12orf57	0.632326	0.414	0.262	1.47e-44	4.91e-40	T cell
NR4A1	0.475336	0.561	0.397	1.25e-44	4.17e-40	T cell
NACA2	0.33062	0.128	0.019	2.65e-45	8.84e-41	T cell
TUBA1A	0.513244	0.56	0.454	2.47e-45	8.22e-41	T cell
RPL22P1	0.453444	0.182	0.049	2.42e-45	8.06e-41	T cell
UBC	0.309417	0.925	0.716	1.45e-45	4.85e-41	T cell
ARRDC2	0.626172	0.309	0.147	7.11e-46	2.37e-41	T cell
GZMB	0.483645	0.138	0.024	6.98e-46	2.33e-41	T cell
EIF1	0.312029	0.94	0.722	1.92e-46	6.39e-42	T cell
ATP5MC2	0.547843	0.53	0.419	6.77e-47	2.26e-42	T cell
CSRNP1	0.602631	0.466	0.326	6.56e-47	2.19e-42	T cell
HSPA2	0.489395	0.175	0.041	9.6e-48	3.2e-43	T cell
RPL13	0.332266	0.954	0.727	4.76e-48	1.59e-43	T cell
FAM153CP	0.549104	0.261	0.099	2.26e-48	7.54e-44	T cell
PMAIP1	0.711248	0.315	0.147	2.09e-48	6.97e-44	T cell
NRARP	0.390844	0.122	0.014	1.47e-48	4.91e-44	T cell
IRF2BPL	0.619436	0.242	0.084	4.86e-49	1.62e-44	T cell
NR4A2	0.399406	0.728	0.55	4.7e-49	1.57e-44	T cell
GZMA	0.825592	0.443	0.309	1.4e-49	4.66e-45	T cell
MAT2A	0.604997	0.469	0.321	1.35e-49	4.49e-45	T cell
SNHG8	0.680263	0.432	0.273	7.08e-50	2.36e-45	T cell
H2AFX	0.654082	0.331	0.158	6.69e-50	2.23e-45	T cell
AL022311.1	0.643621	0.421	0.258	6.25e-50	2.08e-45	T cell
AC136632.1	0.35956	0.138	0.019	2.72e-51	9.06e-47	T cell
AC246787.1	0.420967	0.162	0.029	2.57e-53	8.57e-49	T cell
EIF3E	0.569975	0.568	0.459	5.56e-54	1.85e-49	T cell
RPL12P16	0.439405	0.165	0.03	3.27e-54	1.09e-49	T cell
HDGF	0.704608	0.362	0.183	1.99e-54	6.64e-50	T cell
LDHA	0.527022	0.593	0.474	9.86e-55	3.29e-50	T cell
YPEL5	0.562009	0.581	0.449	9.77e-55	3.26e-50	T cell
RPL22	0.452363	0.65	0.521	6.47e-55	2.16e-50	T cell
NSA2	0.703269	0.385	0.205	4.96e-55	1.65e-50	T cell
RPL36AL	0.502105	0.609	0.502	5.65e-56	1.88e-51	T cell
KPNA2	0.714586	0.331	0.147	1.38e-56	4.6e-52	T cell
AL161787.1	0.339821	0.121	0.009	1.15e-56	3.82e-52	T cell
EEF1A1	0.320488	0.988	0.824	2.32e-57	7.73e-53	T cell
HSP90AA1	0.327526	0.962	0.763	2.22e-57	7.42e-53	T cell
NAP1L1	0.427312	0.677	0.593	1.28e-57	4.27e-53	T cell
CDKN2D	0.721562	0.297	0.114	6.09e-58	2.03e-53	T cell
NFKBIA	0.40144	0.816	0.598	5.59e-58	1.86e-53	T cell
AL033519.3	0.446736	0.178	0.032	1.31e-58	4.38e-54	T cell
MCL1	0.314622	0.872	0.739	9.77e-59	3.26e-54	T cell
ISG15	0.704658	0.4	0.203	1.67e-59	5.58e-55	T cell
RPS5	0.464356	0.67	0.531	1.08e-59	3.6e-55	T cell
SNHG32	0.740693	0.392	0.202	3.48e-60	1.16e-55	T cell
RACK1	0.361922	0.801	0.646	2.95e-60	9.84e-56	T cell
SLC25A3	0.536565	0.608	0.501	2.36e-60	7.88e-56	T cell
RPS4XP11	0.391303	0.14	0.013	3.96e-61	1.32e-56	T cell
MT-RNR1	0.336436	0.868	0.714	2.31e-61	7.71e-57	T cell
RPS28	0.374086	0.94	0.69	1.23e-61	4.11e-57	T cell
SRSF2	0.481695	0.659	0.558	1.68e-62	5.59e-58	T cell
HNRNPK	0.495193	0.631	0.527	3.2e-63	1.07e-58	T cell
ATP6V0C	0.681749	0.368	0.165	1.06e-64	3.52e-60	T cell
AC093525.2	0.68341	0.367	0.164	6.01e-65	2e-60	T cell
FAUP1	0.50017	0.192	0.033	1.33e-65	4.44e-61	T cell
SRSF3	0.543844	0.626	0.485	3.98e-66	1.33e-61	T cell
DDX3X	0.43897	0.718	0.586	5.65e-67	1.88e-62	T cell
LAPTM5	0.476777	0.673	0.528	2.4e-67	8.01e-63	T cell
RPL41	0.35475	0.985	0.779	2.23e-67	7.42e-63	T cell
AC010883.3	0.470002	0.173	0.023	2e-67	6.68e-63	T cell
MKNK2	0.763956	0.419	0.217	8.38e-68	2.8e-63	T cell
CDKN1A	0.664483	0.549	0.362	7.35e-68	2.45e-63	T cell
SLC35A2	0.697045	0.261	0.071	2.52e-68	8.39e-64	T cell
GAS5	0.606258	0.608	0.477	1.44e-68	4.79e-64	T cell
CCL5	0.806534	0.537	0.371	2.95e-69	9.85e-65	T cell
MIDN	0.697609	0.422	0.208	2.11e-69	7.05e-65	T cell
TPT1	0.364615	0.994	0.802	6.18e-70	2.06e-65	T cell
ERF	0.590894	0.205	0.036	9.67e-71	3.23e-66	T cell
DDIT4-AS1	0.477387	0.153	0.011	1.14e-72	3.8e-68	T cell
SNHG12	0.837439	0.461	0.26	8.26e-74	2.75e-69	T cell
HLA-F	0.421324	0.75	0.688	1.79e-74	5.97e-70	T cell
FO393411.1	0.524982	0.201	0.03	6.19e-75	2.06e-70	T cell
JMJD6	0.825501	0.418	0.198	6.52e-76	2.18e-71	T cell
HSP90AB1	0.391858	0.889	0.683	1.04e-76	3.46e-72	T cell
RPL3	0.409244	0.968	0.727	4.19e-78	1.4e-73	T cell
SFPQ	0.372738	0.818	0.699	9.86e-79	3.29e-74	T cell
RPS3A	0.433548	0.907	0.655	2.01e-80	6.7e-76	T cell
HSPA8	0.428878	0.866	0.645	1.92e-80	6.41e-76	T cell
HNRNPA0	0.775756	0.505	0.292	2.49e-81	8.3e-77	T cell
RPL34P27	0.465612	0.15	0.005	2.23e-81	7.43e-77	T cell
UBB	0.425123	0.906	0.654	4.83e-82	1.61e-77	T cell
KLF10	0.800382	0.395	0.159	3.49e-82	1.16e-77	T cell
RPL5	0.390434	0.929	0.722	2.12e-82	7.06e-78	T cell
IER5L	0.63501	0.215	0.031	1.31e-82	4.38e-78	T cell
NOP53	0.655883	0.623	0.446	3.21e-83	1.07e-78	T cell
ODC1	0.853763	0.467	0.235	3.2e-85	1.07e-80	T cell
AL031727.1	0.589199	0.221	0.031	1.76e-85	5.87e-81	T cell
COX6C	0.671669	0.612	0.435	6.22e-86	2.07e-81	T cell
NOP56	0.814662	0.554	0.361	9.95e-88	3.32e-83	T cell
GADD45A	0.884171	0.476	0.235	1.47e-89	4.89e-85	T cell
RPS8	0.407052	0.965	0.733	1.45e-89	4.83e-85	T cell
TNFAIP3	0.550323	0.77	0.573	3e-91	9.99e-87	T cell
NKG7	1.03973	0.411	0.164	1.47e-91	4.91e-87	T cell
RPS27	0.456814	0.989	0.733	2.21e-92	7.36e-88	T cell
AL049873.1	0.713167	0.305	0.072	6.38e-93	2.13e-88	T cell
SNHG6	0.764041	0.589	0.384	3.06e-93	1.02e-88	T cell
COX4I1	0.585753	0.681	0.524	2.23e-93	7.43e-89	T cell
ZNF90	0.634592	0.256	0.041	5e-94	1.67e-89	T cell
ZFP36L1	0.508588	0.773	0.56	4.72e-95	1.57e-90	T cell
SNHG1	0.881059	0.476	0.225	4.04e-95	1.35e-90	T cell
NBEAL1	0.780548	0.449	0.183	2.86e-97	9.53e-93	T cell
RPL5P4	0.770423	0.33	0.084	1.13e-97	3.77e-93	T cell
UBALD2	0.866874	0.509	0.264	3.97e-98	1.32e-93	T cell
RPL35	0.48558	0.804	0.606	2.95e-98	9.83e-94	T cell
AL669983.1	0.612189	0.221	0.022	5.92e-99	1.97e-94	T cell
SERTAD1	0.812202	0.546	0.291	5.14e-99	1.71e-94	T cell
TUBA4A	0.916657	0.553	0.321	1.71e-99	5.71e-95	T cell
RPL36A	0.531196	0.794	0.561	1.17e-99	3.9e-95	T cell
ZC3H12A	0.932429	0.406	0.145	4.19e-100	1.4e-95	T cell
RPS19	0.41387	0.98	0.757	4.78e-103	1.59e-98	T cell
HERPUD1	0.799235	0.583	0.342	1.03e-104	3.42e-100	T cell
SOD1	0.786969	0.627	0.429	3.03e-105	1.01e-100	T cell
IFITM2	0.458601	0.896	0.676	5.97e-107	1.99e-102	T cell
RPS25	0.454533	0.91	0.683	2.74e-107	9.15e-103	T cell
CD3D	0.736815	0.682	0.521	1.21e-107	4.02e-103	T cell
EIF4A3	0.833272	0.581	0.327	5.04e-108	1.68e-103	T cell
COX7C	0.629637	0.703	0.535	9.91e-109	3.3e-104	T cell
RPL23A	0.466604	0.936	0.667	4.58e-109	1.53e-104	T cell
STMN1	0.898941	0.394	0.118	9.07e-110	3.03e-105	T cell
AC011447.1	0.664475	0.256	0.029	6.07e-110	2.02e-105	T cell
IDI1	0.876367	0.546	0.282	2.57e-110	8.58e-106	T cell
AC245033.4	0.782964	0.59	0.334	1.07e-110	3.55e-106	T cell
RPLP0	0.508135	0.834	0.622	6.31e-111	2.1e-106	T cell
CDKN1C	0.840171	0.289	0.043	7.07e-114	2.36e-109	T cell
RPL10P9	1.0763	0.484	0.213	3.58e-115	1.19e-110	T cell
RPL37	0.461882	0.947	0.687	3.23e-115	1.08e-110	T cell
HLA-B	0.254034	0.994	0.938	1.16e-115	3.86e-111	T cell
EEF1B2	0.575459	0.79	0.577	1.15e-115	3.84e-111	T cell
RPS15	0.474029	0.88	0.662	2.62e-116	8.74e-112	T cell
RPL8	0.479921	0.896	0.653	1.73e-117	5.78e-113	T cell
RPL27	0.481946	0.926	0.658	5.39e-118	1.8e-113	T cell
YBX1	0.636266	0.715	0.48	1.99e-119	6.64e-115	T cell
RPL18	0.495183	0.881	0.651	1.42e-119	4.74e-115	T cell
RBM38	0.960688	0.466	0.17	4.31e-121	1.44e-116	T cell
RPS23P8	0.861678	0.381	0.091	8.49e-124	2.83e-119	T cell
RPS14	0.476259	0.95	0.709	5.58e-125	1.86e-120	T cell
RPS6	0.467018	0.972	0.739	1.98e-129	6.59e-125	T cell
PTMAP5	0.900527	0.492	0.179	5.31e-130	1.77e-125	T cell
AC016876.2	0.591872	0.806	0.511	6.74e-131	2.25e-126	T cell
RPS3	0.516162	0.969	0.68	4.95e-131	1.65e-126	T cell
AC243919.1	0.626353	0.783	0.536	1.85e-131	6.18e-127	T cell
SAP18	0.909469	0.627	0.356	3.18e-132	1.06e-127	T cell
SARAF	0.526027	0.834	0.713	3.73e-136	1.24e-131	T cell
AP001324.1	0.919959	0.436	0.114	2.1e-137	6.99e-133	T cell
RPL21	0.520237	0.968	0.688	1.78e-140	5.92e-136	T cell
RPSA	0.542167	0.886	0.654	2.73e-141	9.11e-137	T cell
UBE2S	1.00007	0.521	0.188	2.85e-142	9.5e-138	T cell
EIF4A1	0.60135	0.823	0.537	2.56e-142	8.53e-138	T cell
RPL30P4	0.820566	0.319	0.037	4.6e-143	1.53e-138	T cell
PTMA	0.445524	0.987	0.776	3.77e-143	1.26e-138	T cell
HSPA5	0.721246	0.755	0.503	4.29e-145	1.43e-140	T cell
RUNX3	0.950969	0.643	0.361	3.25e-145	1.08e-140	T cell
RPL6	0.528775	0.904	0.656	2.5e-145	8.35e-141	T cell
RPL24	0.539142	0.917	0.653	3.43e-149	1.14e-144	T cell
NPM1	0.646734	0.797	0.591	5.93e-150	1.98e-145	T cell
AC073861.1	0.976436	0.431	0.098	1.16e-150	3.87e-146	T cell
EEF2	0.614437	0.805	0.605	6.57e-151	2.19e-146	T cell
ID2	0.847366	0.745	0.453	3.82e-151	1.27e-146	T cell
TUBB2A	1.13776	0.45	0.114	5.14e-153	1.72e-148	T cell
RPS9	0.525949	0.928	0.661	5e-153	1.67e-148	T cell
RPL27A	0.515579	0.987	0.719	1.05e-153	3.52e-149	T cell
NACA4P	0.927258	0.38	0.061	6.77e-154	2.26e-149	T cell
RPL15	0.537016	0.92	0.658	1.7e-155	5.66e-151	T cell
JUN	0.676181	0.878	0.558	1.22e-156	4.07e-152	T cell
RPL32	0.548167	0.943	0.669	2.08e-159	6.93e-155	T cell
RPS27A	0.513874	0.976	0.725	5.71e-160	1.9e-155	T cell
EEF1D	0.631407	0.816	0.607	1.51e-161	5.04e-157	T cell
SENP3-EIF4A1	0.745877	0.745	0.431	1.34e-161	4.46e-157	T cell
UQCRB	0.854281	0.707	0.43	1.14e-163	3.82e-159	T cell
RPS24	0.510176	0.971	0.709	7.07e-164	2.36e-159	T cell
DDIT4	0.913691	0.718	0.443	5.75e-165	1.92e-160	T cell
TOMM7	0.739511	0.784	0.542	1.28e-168	4.26e-164	T cell
NACA	0.656293	0.813	0.576	9.23e-169	3.08e-164	T cell
RPL7	0.591204	0.92	0.638	7.87e-173	2.62e-168	T cell
IER5	1.07491	0.535	0.162	2.67e-173	8.91e-169	T cell
H3F3B	0.51763	0.972	0.731	1.21e-174	4.05e-170	T cell
RPS13	0.592879	0.936	0.652	1.54e-176	5.13e-172	T cell
RPL34P18	1.04215	0.433	0.071	4.33e-181	1.44e-176	T cell
DNAJA1	0.730004	0.851	0.551	6.17e-183	2.06e-178	T cell
RPS29	0.519946	0.991	0.749	5.58e-183	1.86e-178	T cell
RPL26	0.672512	0.896	0.587	6.01e-185	2.01e-180	T cell
RPL19	0.577833	0.951	0.676	4.28e-187	1.43e-182	T cell
RPS18	0.570639	0.979	0.721	4.33e-188	1.44e-183	T cell
RPL9	0.577579	0.968	0.69	2.38e-189	7.95e-185	T cell
HNRNPA1	0.582333	0.893	0.676	1.89e-189	6.31e-185	T cell
RPL11	0.538316	0.976	0.729	1.27e-190	4.25e-186	T cell
RPL10P3	1.02106	0.412	0.045	3.03e-197	1.01e-192	T cell
RPL10A	0.619203	0.916	0.658	6.96e-198	2.32e-193	T cell
RPL30	0.569625	0.987	0.721	7.98e-200	2.66e-195	T cell
RPL17	0.731203	0.923	0.545	1.09e-201	3.62e-197	T cell
TUBA1B	0.772931	0.837	0.515	1.07e-206	3.56e-202	T cell
RPS17	0.670795	0.927	0.61	3.29e-208	1.1e-203	T cell
SLC38A2	1.01465	0.746	0.436	1.42e-212	4.73e-208	T cell
SNHG5	1.02866	0.742	0.404	4.25e-213	1.42e-208	T cell
RPS20	0.598594	0.972	0.695	4.73e-215	1.58e-210	T cell
RPL23	0.604441	0.96	0.68	3.76e-215	1.26e-210	T cell
RPL31	0.59159	0.976	0.721	2.6e-215	8.68e-211	T cell
RPS11	0.562947	0.986	0.734	8.67e-221	2.89e-216	T cell
RPS15A	0.636315	0.961	0.671	1.92e-221	6.41e-217	T cell
RPS7	0.704376	0.906	0.618	7.14e-228	2.38e-223	T cell
RPL34	0.601921	0.991	0.728	1.7e-229	5.67e-225	T cell
RPL4	0.706154	0.914	0.629	2.9e-231	9.66e-227	T cell
RPLP0P2	1.17579	0.511	0.076	1.21e-235	4.04e-231	T cell
H2AFZ	1.0998	0.759	0.389	4.97e-237	1.66e-232	T cell
RPL12	0.684135	0.927	0.63	2.47e-238	8.24e-234	T cell
IFITM1	0.917663	0.836	0.52	3.62e-239	1.21e-234	T cell
AP002990.1	0.886527	0.849	0.486	1.66e-239	5.53e-235	T cell
DUSP2	1.13608	0.765	0.386	1.42e-239	4.73e-235	T cell
RPL7A	0.643819	0.951	0.674	4.19e-241	1.4e-236	T cell
RPS16	0.625512	0.971	0.708	1.43e-244	4.78e-240	T cell
RPS12	0.675284	0.987	0.672	1.54e-248	5.13e-244	T cell
RPL37A	0.621591	0.983	0.722	4.88e-252	1.63e-247	T cell
GADD45B	1.05828	0.815	0.412	2.76e-254	9.21e-250	T cell
ATF4	0.845299	0.863	0.571	5.44e-259	1.81e-254	T cell
ZFAS1	1.11507	0.79	0.41	2.43e-259	8.11e-255	T cell
RPL13A	0.547909	0.993	0.815	3.66e-265	1.22e-260	T cell
RPL35A	0.682257	0.959	0.682	4.1e-271	1.37e-266	T cell
RPS10	0.796739	0.932	0.591	6.82e-283	2.27e-278	T cell
TMSB4XP4	1.29253	0.705	0.206	1.04e-285	3.46e-281	T cell
RPS4X	0.794658	0.936	0.607	2.42e-289	8.06e-285	T cell
RPS23	0.731673	0.972	0.675	2.62e-299	8.73e-295	T cell
RPLP2	0.766202	0.97	0.69	0	0	T cell
RPL36	0.780499	0.972	0.675	0	0	T cell
RPS21	0.813473	0.971	0.666	0	0	T cell
FAU	0.815515	0.97	0.656	0	0	T cell
RPL38	0.832124	0.965	0.651	0	0	T cell
IER2	0.982515	0.917	0.536	0	0	T cell
BRD2	1.09491	0.9	0.518	0	0	T cell
RPL17-C18orf32	1.10663	0.91	0.448	0	0	T cell
EEF1G	1.23111	0.849	0.403	0	0	T cell
TUBB4B	1.31354	0.859	0.418	0	0	T cell
HEXIM1	1.35811	0.849	0.361	0	0	T cell
AC245033.1	1.41352	0.903	0.371	0	0	T cell
RPS27AP16	1.6691	0.819	0.145	0	0	T cell
ANXA1	-0.273398	0.487	0.656	1.56e-22	5.21e-18	T cell
LUC7L3	-0.260424	0.385	0.637	3.38e-27	1.13e-22	T cell
CD44	-0.27065	0.484	0.722	7.04e-28	2.35e-23	T cell
RHOA	-0.265224	0.327	0.568	3.41e-28	1.14e-23	T cell
AC008038.1	-0.26927	0.121	0.289	3.33e-28	1.11e-23	T cell
S100A10	-0.316898	0.333	0.56	2.22e-29	7.4e-25	T cell
NAMPTP1	-0.254345	0.031	0.156	7.55e-30	2.52e-25	T cell
CD74	-0.350175	0.299	0.51	4.14e-31	1.38e-26	T cell
IL7R	-0.308821	0.374	0.677	1.74e-31	5.81e-27	T cell
LINC02694	-0.296214	0.003	0.108	1.08e-31	3.61e-27	T cell
IFNG-AS1	-0.299618	0.005	0.111	9.6e-32	3.2e-27	T cell
ELP4	-0.25591	0.016	0.136	8.27e-32	2.76e-27	T cell
RPL18AP3	-0.261763	0.073	0.235	1.34e-32	4.47e-28	T cell
LINC00299	-0.265031	0.009	0.123	1.33e-32	4.43e-28	T cell
GNG2	-0.26984	0.188	0.415	9.95e-33	3.32e-28	T cell
HMOX1	-0.29398	0.019	0.144	8.56e-33	2.85e-28	T cell
SMAP2	-0.266452	0.252	0.512	4.91e-33	1.64e-28	T cell
ANKIB1	-0.25362	0.068	0.233	2.81e-33	9.38e-29	T cell
AL133500.1	-0.255678	0.003	0.113	1.98e-33	6.6e-29	T cell
BACH2	-0.285691	0.072	0.24	1.55e-33	5.17e-29	T cell
FMN1	-0.282246	0.017	0.142	1.51e-33	5.05e-29	T cell
EHBP1	-0.25418	0.029	0.166	1.38e-33	4.59e-29	T cell
FOSB	-0.382925	0.384	0.569	1.31e-33	4.36e-29	T cell
FAM120B	-0.254746	0.025	0.159	1.25e-33	4.17e-29	T cell
SNTB1	-0.259758	0.016	0.141	1.24e-33	4.13e-29	T cell
FAM222B	-0.254862	0.008	0.125	7.78e-34	2.6e-29	T cell
CXCL2	-0.33853	0.025	0.159	7.73e-34	2.58e-29	T cell
TMC8	-0.275503	0.246	0.498	5.91e-34	1.97e-29	T cell
ST8SIA1	-0.26163	0.01	0.13	4.96e-34	1.65e-29	T cell
TFCP2	-0.267721	0.023	0.156	4.6e-34	1.54e-29	T cell
DCAF10	-0.250934	0.028	0.167	3.09e-34	1.03e-29	T cell
BMPR2	-0.252514	0.024	0.16	2.97e-34	9.91e-30	T cell
MEMO1	-0.265639	0.046	0.197	2.8e-34	9.35e-30	T cell
LINC02328	-0.251973	0.012	0.135	2.34e-34	7.81e-30	T cell
CTSC	-0.251754	0.137	0.353	2.17e-34	7.24e-30	T cell
AHCYL2	-0.255346	0.009	0.129	1.82e-34	6.07e-30	T cell
SFMBT2	-0.318735	0.049	0.2	1.39e-34	4.62e-30	T cell
KLF6	-0.322422	0.541	0.734	1.31e-34	4.37e-30	T cell
GALNT10	-0.28049	0.041	0.19	1.06e-34	3.52e-30	T cell
AGTPBP1	-0.258176	0.068	0.237	8.62e-35	2.87e-30	T cell
PPP3CC	-0.259146	0.102	0.295	8.41e-35	2.8e-30	T cell
PTGDR	-0.252436	0.002	0.114	7.53e-35	2.51e-30	T cell
ATXN10	-0.251222	0.043	0.196	6.26e-35	2.09e-30	T cell
MT-ND5	-0.309702	0.48	0.723	3.88e-35	1.29e-30	T cell
MYH7	-0.251653	0.013	0.139	3.61e-35	1.2e-30	T cell
STXBP5	-0.276149	0.036	0.183	3.4e-35	1.13e-30	T cell
KAT6B	-0.250444	0.088	0.275	3.23e-35	1.08e-30	T cell
RNGTT	-0.250347	0.023	0.16	2.55e-35	8.5e-31	T cell
SPECC1L	-0.261873	0.032	0.176	2.44e-35	8.13e-31	T cell
SLCO3A1	-0.28228	0.062	0.229	2.41e-35	8.04e-31	T cell
TXK	-0.283121	0.027	0.169	2.19e-35	7.31e-31	T cell
GBF1	-0.267298	0.055	0.218	2.04e-35	6.8e-31	T cell
ZNF644	-0.261571	0.096	0.286	1.9e-35	6.33e-31	T cell
RSU1	-0.257234	0.081	0.263	1.8e-35	6.01e-31	T cell
SHOC2	-0.258023	0.07	0.242	1.74e-35	5.8e-31	T cell
PSME4	-0.255597	0.07	0.244	1.13e-35	3.76e-31	T cell
CUL4A	-0.263766	0.071	0.245	1.08e-35	3.6e-31	T cell
SLC39A11	-0.257233	0.005	0.126	9.64e-36	3.21e-31	T cell
WWP1	-0.275498	0.11	0.308	9.28e-36	3.09e-31	T cell
VPS45	-0.280471	0.02	0.154	7.3e-36	2.44e-31	T cell
NUMB	-0.271569	0.041	0.194	7.19e-36	2.4e-31	T cell
ARHGAP18	-0.254144	0.022	0.161	6.92e-36	2.31e-31	T cell
UMAD1	-0.260095	0.016	0.148	6.02e-36	2.01e-31	T cell
SETD2	-0.257889	0.144	0.366	5.2e-36	1.73e-31	T cell
TPK1	-0.267928	0.011	0.138	4.58e-36	1.53e-31	T cell
TANGO6	-0.259469	0.01	0.137	4.12e-36	1.37e-31	T cell
TOX	-0.346508	0.028	0.17	3.35e-36	1.12e-31	T cell
DTNB	-0.273469	0.013	0.142	3.33e-36	1.11e-31	T cell
SHLD2	-0.25983	0.039	0.194	2.72e-36	9.08e-32	T cell
MICU2	-0.278819	0.093	0.285	2.41e-36	8.02e-32	T cell
CBFB	-0.260156	0.063	0.233	2.36e-36	7.88e-32	T cell
SCMH1	-0.267996	0.014	0.145	2.31e-36	7.7e-32	T cell
TBCK	-0.252064	0.01	0.138	2.12e-36	7.05e-32	T cell
TRANK1	-0.250585	0.024	0.165	1.8e-36	6e-32	T cell
AP3M2	-0.266634	0.034	0.183	1.75e-36	5.82e-32	T cell
KCNQ5	-0.284641	0.004	0.124	1.58e-36	5.26e-32	T cell
INPP5D	-0.286459	0.19	0.434	1.55e-36	5.18e-32	T cell
PIK3R5	-0.270394	0.104	0.303	1.51e-36	5.03e-32	T cell
TMCC1	-0.272185	0.016	0.149	1.49e-36	4.98e-32	T cell
AMBRA1	-0.256659	0.024	0.165	1.49e-36	4.98e-32	T cell
HIP1	-0.267583	0.017	0.153	1.13e-36	3.78e-32	T cell
FARS2	-0.285445	0.029	0.176	1.04e-36	3.48e-32	T cell
ULK4	-0.255665	0.007	0.132	9.58e-37	3.19e-32	T cell
FAM192A	-0.251259	0.045	0.205	9.25e-37	3.08e-32	T cell
PCCA	-0.260622	0.013	0.144	8.8e-37	2.93e-32	T cell
KTN1	-0.257149	0.25	0.543	8.12e-37	2.71e-32	T cell
KLHL20	-0.253144	0.013	0.146	6.93e-37	2.31e-32	T cell
SLC39A10	-0.258513	0.035	0.188	6.68e-37	2.23e-32	T cell
GCC2	-0.258216	0.169	0.413	5.71e-37	1.9e-32	T cell
LCOR	-0.267858	0.042	0.2	5.38e-37	1.79e-32	T cell
WDR7	-0.275481	0.022	0.163	4.83e-37	1.61e-32	T cell
STAT4	-0.299814	0.176	0.418	3.81e-37	1.27e-32	T cell
ITGAL	-0.272653	0.234	0.505	3.65e-37	1.22e-32	T cell
SLF2	-0.258672	0.031	0.181	3.61e-37	1.2e-32	T cell
ABHD18	-0.2661	0.027	0.173	3.4e-37	1.13e-32	T cell
EXOC6	-0.266689	0.016	0.153	3.37e-37	1.12e-32	T cell
SPECC1L-ADORA2A	-0.260135	0.031	0.18	3.31e-37	1.1e-32	T cell
C20orf194	-0.279869	0.012	0.143	2.97e-37	9.91e-33	T cell
GIT2	-0.264249	0.062	0.236	2.89e-37	9.65e-33	T cell
UBR1	-0.262408	0.064	0.24	2.82e-37	9.41e-33	T cell
ACTR2	-0.296744	0.267	0.534	2.61e-37	8.69e-33	T cell
DIS3L2	-0.256719	0.022	0.165	2.55e-37	8.5e-33	T cell
USP3	-0.26446	0.113	0.32	2.53e-37	8.42e-33	T cell
TAF3	-0.264926	0.062	0.239	2.29e-37	7.64e-33	T cell
UBAC2	-0.266278	0.122	0.333	2.25e-37	7.51e-33	T cell
SNHG14	-0.259149	0.069	0.249	2.09e-37	6.98e-33	T cell
AC008878.3	-0.280708	0.013	0.148	2.07e-37	6.91e-33	T cell
PAQR8	-0.25893	0.004	0.127	1.93e-37	6.45e-33	T cell
PRKD2	-0.252179	0.057	0.231	1.36e-37	4.53e-33	T cell
TTC39C	-0.283921	0.102	0.303	1.28e-37	4.27e-33	T cell
STK17B	-0.308838	0.353	0.653	1.22e-37	4.06e-33	T cell
DNAJC1	-0.278264	0.087	0.28	1.17e-37	3.9e-33	T cell
APC	-0.254668	0.041	0.202	1.05e-37	3.5e-33	T cell
POGZ	-0.25933	0.064	0.242	7.71e-38	2.57e-33	T cell
GMDS	-0.27766	0.013	0.147	7.19e-38	2.4e-33	T cell
ACYP2	-0.289019	0.034	0.189	7.18e-38	2.39e-33	T cell
PSMF1	-0.251336	0.029	0.179	6.8e-38	2.27e-33	T cell
AC006369.1	-0.290307	0.007	0.136	5.66e-38	1.89e-33	T cell
KAT6A	-0.282505	0.19	0.444	4.92e-38	1.64e-33	T cell
SUMF1	-0.290942	0.02	0.162	4.28e-38	1.43e-33	T cell
CYB5B	-0.251252	0.031	0.184	4.3e-38	1.43e-33	T cell
SIPA1L1	-0.296923	0.043	0.205	3.94e-38	1.31e-33	T cell
SLC38A1	-0.252727	0.216	0.492	3.24e-38	1.08e-33	T cell
AKAP10	-0.267552	0.025	0.173	3.11e-38	1.04e-33	T cell
JPX	-0.269918	0.037	0.196	2.62e-38	8.74e-34	T cell
CUX1	-0.26671	0.046	0.212	2.53e-38	8.44e-34	T cell
TESPA1	-0.270244	0.044	0.209	2.27e-38	7.55e-34	T cell
S100A4	-0.393952	0.499	0.642	2.18e-38	7.28e-34	T cell
CAB39	-0.276604	0.126	0.344	1.89e-38	6.29e-34	T cell
LATS1	-0.27161	0.023	0.17	1.49e-38	4.97e-34	T cell
YTHDC2	-0.265854	0.046	0.213	1.45e-38	4.85e-34	T cell
TVP23C-CDRT4	-0.286802	0.005	0.134	1.43e-38	4.78e-34	T cell
MTAP	-0.280796	0.027	0.179	1.4e-38	4.65e-34	T cell
PHACTR4	-0.268628	0.046	0.213	1.21e-38	4.04e-34	T cell
ARHGAP12	-0.258384	0.017	0.159	1.12e-38	3.72e-34	T cell
PHF21A	-0.289547	0.051	0.224	1.05e-38	3.51e-34	T cell
TSHZ2	-0.336388	0.025	0.174	9.66e-39	3.22e-34	T cell
TUT7	-0.261573	0.08	0.274	9.65e-39	3.22e-34	T cell
FBXW7	-0.292021	0.09	0.288	9.46e-39	3.16e-34	T cell
ADD1	-0.255749	0.117	0.335	9.22e-39	3.07e-34	T cell
MAP2K1	-0.26896	0.086	0.281	8.73e-39	2.91e-34	T cell
STAG2	-0.275617	0.162	0.401	8.49e-39	2.83e-34	T cell
MRTFA	-0.295234	0.022	0.169	7e-39	2.33e-34	T cell
RNF115	-0.263301	0.053	0.228	6.83e-39	2.28e-34	T cell
GPR174	-0.2587	0.02	0.167	6.2e-39	2.07e-34	T cell
BICD1	-0.28671	0.012	0.148	5.57e-39	1.86e-34	T cell
UPF2	-0.271005	0.069	0.257	5.19e-39	1.73e-34	T cell
ZNF407	-0.293602	0.013	0.152	5.12e-39	1.71e-34	T cell
SCAF8	-0.262462	0.03	0.184	5.1e-39	1.7e-34	T cell
GIGYF2	-0.251645	0.075	0.269	4.88e-39	1.63e-34	T cell
AC116366.3	-0.273897	0.066	0.253	4.87e-39	1.62e-34	T cell
SENP5	-0.274873	0.028	0.182	4.79e-39	1.6e-34	T cell
MCPH1	-0.284939	0.023	0.171	4.48e-39	1.49e-34	T cell
RABGAP1	-0.268824	0.036	0.197	3.59e-39	1.2e-34	T cell
RC3H2	-0.263875	0.046	0.215	3.56e-39	1.19e-34	T cell
TNFSF8	-0.260289	0.026	0.178	3.51e-39	1.17e-34	T cell
STK39	-0.298683	0.048	0.218	3.3e-39	1.1e-34	T cell
DICER1	-0.25309	0.041	0.207	3.02e-39	1.01e-34	T cell
SAMD9L	-0.276779	0.055	0.231	2.41e-39	8.03e-35	T cell
VWA8	-0.265174	0.02	0.167	2.27e-39	7.56e-35	T cell
LRRC8C	-0.353816	0.093	0.289	1.94e-39	6.47e-35	T cell
DCAF7	-0.254905	0.06	0.242	1.94e-39	6.46e-35	T cell
SP110	-0.271137	0.15	0.389	1.93e-39	6.45e-35	T cell
FAM111A	-0.261891	0.057	0.237	1.86e-39	6.19e-35	T cell
BX679664.3	-0.280967	0.034	0.193	1.83e-39	6.11e-35	T cell
CD96	-0.311758	0.244	0.528	1.83e-39	6.1e-35	T cell
TGFBR1	-0.262398	0.024	0.176	1.7e-39	5.67e-35	T cell
FNBP1	-0.330152	0.428	0.707	1.47e-39	4.91e-35	T cell
HM13	-0.26188	0.055	0.231	1.46e-39	4.86e-35	T cell
AC013717.1	-0.278524	0.016	0.16	1.43e-39	4.77e-35	T cell
AEBP2	-0.277205	0.028	0.184	1.25e-39	4.18e-35	T cell
BRAF	-0.324963	0.076	0.263	1.13e-39	3.78e-35	T cell
NUTM2A-AS1	-0.252058	0.02	0.17	9.49e-40	3.16e-35	T cell
TAF1	-0.261147	0.049	0.223	9.36e-40	3.12e-35	T cell
LPAR6	-0.281446	0.031	0.189	9.29e-40	3.1e-35	T cell
TTC13	-0.276569	0.033	0.192	8.69e-40	2.9e-35	T cell
XPO1	-0.251444	0.105	0.321	7.42e-40	2.47e-35	T cell
COL1A1	-0.250508	0.019	0.167	7.21e-40	2.4e-35	T cell
ATG7	-0.321678	0.023	0.173	6.11e-40	2.04e-35	T cell
HECTD1	-0.273593	0.09	0.293	5.95e-40	1.98e-35	T cell
SCFD2	-0.298004	0.01	0.149	5.58e-40	1.86e-35	T cell
HERC2P2	-0.25471	0.031	0.191	5.55e-40	1.85e-35	T cell
LDLRAD4	-0.345137	0.061	0.24	4.88e-40	1.63e-35	T cell
SEC24B	-0.267607	0.027	0.182	3.29e-40	1.1e-35	T cell
PIK3CD	-0.271285	0.119	0.34	2.99e-40	9.96e-36	T cell
TAFA1	-0.326079	0.002	0.133	2.55e-40	8.5e-36	T cell
HUWE1	-0.258428	0.111	0.331	2.07e-40	6.9e-36	T cell
CSNK1A1	-0.280286	0.191	0.452	2.05e-40	6.83e-36	T cell
ASXL2	-0.267253	0.068	0.259	2.01e-40	6.71e-36	T cell
MVP	-0.257199	0.064	0.25	1.75e-40	5.84e-36	T cell
ATXN2	-0.275951	0.038	0.204	1.61e-40	5.37e-36	T cell
CERT1	-0.267596	0.057	0.239	1.57e-40	5.25e-36	T cell
AC133644.3	-0.26978	0.004	0.136	1.54e-40	5.14e-36	T cell
ST8SIA4	-0.298931	0.039	0.207	1.49e-40	4.98e-36	T cell
VPS8	-0.290352	0.02	0.171	1.48e-40	4.93e-36	T cell
CAPG	-0.269126	0.017	0.165	1.32e-40	4.39e-36	T cell
CEBPB	-0.309536	0.038	0.204	1.26e-40	4.2e-36	T cell
MBNL2	-0.281877	0.027	0.186	1.12e-40	3.75e-36	T cell
PTBP2	-0.303546	0.022	0.174	1.01e-40	3.36e-36	T cell
TARSL2	-0.278042	0.034	0.197	8.75e-41	2.92e-36	T cell
RBM33	-0.251575	0.089	0.296	8.74e-41	2.91e-36	T cell
GSK3B	-0.291124	0.039	0.206	8.1e-41	2.7e-36	T cell
MED13	-0.269082	0.086	0.291	7.53e-41	2.51e-36	T cell
SMARCC1	-0.258609	0.119	0.347	7.32e-41	2.44e-36	T cell
BAZ2B	-0.278915	0.064	0.254	6.93e-41	2.31e-36	T cell
MAP4K4	-0.292634	0.123	0.35	6.08e-41	2.03e-36	T cell
RAB8B	-0.278669	0.085	0.287	5.77e-41	1.92e-36	T cell
TUG1	-0.268753	0.055	0.237	5.76e-41	1.92e-36	T cell
MPZL3	-0.264605	0.046	0.223	5.58e-41	1.86e-36	T cell
ARHGAP5	-0.283308	0.031	0.193	5.44e-41	1.81e-36	T cell
XYLT1	-0.308347	0.022	0.175	5.39e-41	1.8e-36	T cell
PIK3CB	-0.275249	0.018	0.167	5.35e-41	1.78e-36	T cell
CEACAM21	-0.264121	0.01	0.152	4.2e-41	1.4e-36	T cell
RFX3	-0.289252	0.017	0.167	4.13e-41	1.38e-36	T cell
GPATCH2L	-0.266838	0.042	0.214	3.82e-41	1.27e-36	T cell
STX8	-0.302046	0.044	0.218	3.77e-41	1.26e-36	T cell
AL359736.1	-0.274334	0.007	0.146	3.71e-41	1.24e-36	T cell
SIDT1	-0.301252	0.016	0.164	3.51e-41	1.17e-36	T cell
HBA1	-0.262844	0.005	0.141	3.32e-41	1.11e-36	T cell
PBX4	-0.272783	0.053	0.235	3.28e-41	1.09e-36	T cell
THADA	-0.313125	0.032	0.195	3.16e-41	1.05e-36	T cell
GATAD2B	-0.299024	0.045	0.219	2.34e-41	7.8e-37	T cell
CHD6	-0.272192	0.053	0.237	2.27e-41	7.58e-37	T cell
AL359922.1	-0.287809	0.001	0.132	2e-41	6.67e-37	T cell
NEDD9	-0.297269	0.098	0.313	1.8e-41	5.99e-37	T cell
CCDC66	-0.272994	0.03	0.194	1.72e-41	5.74e-37	T cell
MGAT4A	-0.284357	0.119	0.345	1.59e-41	5.29e-37	T cell
ATP9B	-0.288242	0.036	0.204	1.58e-41	5.28e-37	T cell
MIER1	-0.25687	0.093	0.306	1.48e-41	4.92e-37	T cell
RFX3-AS1	-0.311555	0.005	0.143	1.27e-41	4.22e-37	T cell
DIP2B	-0.299297	0.021	0.176	1.21e-41	4.04e-37	T cell
EMP1	-0.275957	0.041	0.215	1.17e-41	3.89e-37	T cell
ARHGAP35	-0.275949	0.034	0.202	1.14e-41	3.8e-37	T cell
AOAH	-0.408469	0.031	0.194	1.02e-41	3.4e-37	T cell
GPHN	-0.311099	0.009	0.15	9.82e-42	3.27e-37	T cell
CEP192	-0.277214	0.016	0.167	8.96e-42	2.99e-37	T cell
TRIM38	-0.258942	0.077	0.28	8.53e-42	2.84e-37	T cell
STIM1	-0.309539	0.107	0.324	8.4e-42	2.8e-37	T cell
MFSD14C	-0.264536	0.023	0.18	7.59e-42	2.53e-37	T cell
MAP3K5	-0.32934	0.085	0.289	7.19e-42	2.4e-37	T cell
SHPRH	-0.292385	0.016	0.167	5.72e-42	1.91e-37	T cell
PCMTD1	-0.25665	0.047	0.227	5.69e-42	1.9e-37	T cell
MYSM1	-0.259134	0.033	0.201	5.63e-42	1.88e-37	T cell
IPCEF1	-0.285283	0.036	0.207	5.26e-42	1.75e-37	T cell
CKLF	-0.281721	0.112	0.34	3.85e-42	1.28e-37	T cell
ANXA2	-0.313111	0.178	0.434	3.2e-42	1.07e-37	T cell
CCSER2	-0.303669	0.127	0.36	3.15e-42	1.05e-37	T cell
FAM13B	-0.301244	0.049	0.23	3.15e-42	1.05e-37	T cell
MTATP6P1	-0.360213	0.366	0.633	3.05e-42	1.02e-37	T cell
RBM39	-0.312614	0.554	0.788	3e-42	1e-37	T cell
PRPF8	-0.263458	0.093	0.308	2.85e-42	9.49e-38	T cell
DYNC1LI2	-0.269822	0.06	0.252	2.05e-42	6.84e-38	T cell
U2SURP	-0.279894	0.093	0.31	1.93e-42	6.42e-38	T cell
AKAP17A	-0.251649	0	0.134	1.89e-42	6.31e-38	T cell
R3HDM1	-0.311362	0.027	0.189	1.8e-42	6.02e-38	T cell
DISC1	-0.330668	0.016	0.169	1.64e-42	5.48e-38	T cell
MPRIP	-0.258478	0.052	0.238	1.5e-42	5e-38	T cell
SNX1	-0.266297	0.047	0.228	1.48e-42	4.92e-38	T cell
MFHAS1	-0.284459	0.049	0.231	1.4e-42	4.68e-38	T cell
GPBP1L1	-0.293919	0.039	0.213	1.4e-42	4.67e-38	T cell
NDUFA11	-0.279837	0.078	0.281	1.29e-42	4.3e-38	T cell
USP4	-0.268926	0.039	0.215	1.25e-42	4.17e-38	T cell
GARS-DT	-0.284795	0.031	0.199	1.05e-42	3.49e-38	T cell
TMEM168	-0.285112	0.013	0.164	8.43e-43	2.81e-38	T cell
SFMBT1	-0.28656	0.017	0.172	6.7e-43	2.23e-38	T cell
RFX7	-0.338536	0.028	0.191	6.49e-43	2.17e-38	T cell
CPSF6	-0.255302	0.029	0.197	6.38e-43	2.13e-38	T cell
WASF2	-0.268075	0.111	0.342	6.3e-43	2.1e-38	T cell
TRIM14	-0.269351	0.029	0.197	5e-43	1.67e-38	T cell
ADAM10	-0.299925	0.076	0.277	4.79e-43	1.6e-38	T cell
CST3	-0.307474	0.046	0.227	4.26e-43	1.42e-38	T cell
ECHDC2	-0.274916	0.038	0.215	3.65e-43	1.22e-38	T cell
AC124312.1	-0.276573	0.045	0.225	3.37e-43	1.13e-38	T cell
DPP4	-0.277586	0.047	0.232	3.19e-43	1.06e-38	T cell
SSBP4	-0.258296	0.046	0.227	3.15e-43	1.05e-38	T cell
SSBP2	-0.303886	0.009	0.156	3.06e-43	1.02e-38	T cell
TTC37	-0.288058	0.068	0.267	2.88e-43	9.59e-39	T cell
SPATA13	-0.260773	0.089	0.304	2.58e-43	8.59e-39	T cell
SLMAP	-0.318935	0.036	0.209	2.35e-43	7.82e-39	T cell
MDN1	-0.28408	0.07	0.272	2.23e-43	7.43e-39	T cell
EEA1	-0.285923	0.037	0.212	2.07e-43	6.9e-39	T cell
SMARCC2	-0.264817	0.052	0.24	1.91e-43	6.37e-39	T cell
ZNF652	-0.310393	0.025	0.189	1.87e-43	6.22e-39	T cell
SCFD1	-0.285557	0.056	0.246	1.78e-43	5.93e-39	T cell
AC093423.2	-0.318361	0.002	0.14	1.69e-43	5.64e-39	T cell
SAFB	-0.271477	0.101	0.325	1.67e-43	5.55e-39	T cell
AC022826.2	-0.32605	0.002	0.142	1.44e-43	4.79e-39	T cell
RGS14	-0.258207	0.031	0.202	1.35e-43	4.49e-39	T cell
IL6R	-0.283436	0.051	0.239	1.32e-43	4.41e-39	T cell
CTSL	-0.373267	0.02	0.178	1.28e-43	4.26e-39	T cell
NBAS	-0.289904	0.02	0.179	1.28e-43	4.26e-39	T cell
RNF111	-0.271233	0.011	0.161	1.28e-43	4.26e-39	T cell
RPL7P9	-0.33423	0.053	0.237	1.14e-43	3.79e-39	T cell
DIPK1A	-0.290391	0.005	0.148	1.07e-43	3.55e-39	T cell
TMEM165	-0.284202	0.032	0.203	8.64e-44	2.88e-39	T cell
NUP210	-0.271437	0.056	0.25	8.23e-44	2.75e-39	T cell
TPD52	-0.290352	0.02	0.181	7.86e-44	2.62e-39	T cell
RPS2P5	-0.281911	0.006	0.152	7.38e-44	2.46e-39	T cell
DENND2D	-0.272861	0.041	0.221	7.3e-44	2.44e-39	T cell
CREBBP	-0.289779	0.12	0.353	6.61e-44	2.2e-39	T cell
DYRK1A	-0.330983	0.06	0.253	5.46e-44	1.82e-39	T cell
GMDS-DT	-0.358556	0.013	0.165	5.28e-44	1.76e-39	T cell
TTC3	-0.283452	0.165	0.433	5.28e-44	1.76e-39	T cell
PTPN4	-0.292308	0.068	0.27	5.06e-44	1.69e-39	T cell
SLC27A4	-0.284182	0.003	0.146	4.51e-44	1.5e-39	T cell
HOOK3	-0.292015	0.045	0.228	3.98e-44	1.33e-39	T cell
RALY	-0.285544	0.072	0.277	3.88e-44	1.29e-39	T cell
ZFR	-0.290047	0.082	0.295	3.75e-44	1.25e-39	T cell
IFNAR2	-0.325599	0.078	0.285	3.29e-44	1.1e-39	T cell
LINC00861	-0.315804	0.067	0.268	3.3e-44	1.1e-39	T cell
RERE	-0.329786	0.073	0.277	3.16e-44	1.05e-39	T cell
OSBPL3	-0.319337	0.06	0.256	3.13e-44	1.04e-39	T cell
NR3C2	-0.354574	0.016	0.173	2.58e-44	8.6e-40	T cell
ELF2	-0.321431	0.064	0.26	2.28e-44	7.6e-40	T cell
EMP3	-0.319179	0.177	0.439	2.2e-44	7.33e-40	T cell
TNKS	-0.297965	0.027	0.195	2.17e-44	7.24e-40	T cell
MTR	-0.28274	0.04	0.221	2.16e-44	7.21e-40	T cell
ARAP2	-0.323646	0.134	0.378	2.03e-44	6.78e-40	T cell
CD36	-0.314532	0.01	0.162	1.74e-44	5.81e-40	T cell
DMTF1	-0.267828	0.025	0.194	1.61e-44	5.38e-40	T cell
TNRC6C	-0.303317	0.075	0.285	1.5e-44	5.01e-40	T cell
TSPO	-0.299087	0.1	0.322	1.45e-44	4.83e-40	T cell
HECTD4	-0.302546	0.026	0.195	1.29e-44	4.29e-40	T cell
HERC2	-0.2786	0.046	0.234	1.22e-44	4.07e-40	T cell
PPP1CA	-0.282956	0.063	0.262	1.1e-44	3.65e-40	T cell
RNPC3	-0.289181	0.038	0.219	1.03e-44	3.42e-40	T cell
PSD4	-0.2556	0.046	0.235	9.86e-45	3.29e-40	T cell
AC004057.1	-0.265884	0.001	0.142	9.22e-45	3.07e-40	T cell
CYBC1	-0.25584	0.038	0.219	8.61e-45	2.87e-40	T cell
SGK3	-0.280054	0.04	0.224	8.14e-45	2.71e-40	T cell
CD37	-0.273285	0.104	0.334	6.19e-45	2.06e-40	T cell
CD84	-0.302437	0.077	0.29	6.04e-45	2.01e-40	T cell
FOXN2	-0.29345	0.016	0.176	5.97e-45	1.99e-40	T cell
MICU1	-0.284335	0.016	0.178	5.96e-45	1.99e-40	T cell
RC3H1	-0.305533	0.037	0.216	5.67e-45	1.89e-40	T cell
DOCK9	-0.300804	0.056	0.253	5.61e-45	1.87e-40	T cell
COG5	-0.354144	0.049	0.235	5.3e-45	1.77e-40	T cell
DIAPH1	-0.29278	0.196	0.48	5.28e-45	1.76e-40	T cell
ADAMTSL4-AS1	-0.349082	0.008	0.158	5.15e-45	1.72e-40	T cell
FNBP4	-0.319465	0.25	0.559	5.17e-45	1.72e-40	T cell
DYM	-0.315493	0.018	0.18	5.04e-45	1.68e-40	T cell
RPS13P2	-0.347023	0.054	0.243	4.75e-45	1.58e-40	T cell
RPS6KA3	-0.319099	0.175	0.445	4.3e-45	1.43e-40	T cell
CD58	-0.30122	0.04	0.223	4.15e-45	1.38e-40	T cell
SETD5	-0.303713	0.105	0.334	4.08e-45	1.36e-40	T cell
RELCH	-0.284591	0.027	0.2	3.96e-45	1.32e-40	T cell
QKI	-0.312955	0.05	0.238	3.85e-45	1.28e-40	T cell
PRR14L	-0.299697	0.014	0.173	3.7e-45	1.23e-40	T cell
TTC39B	-0.287234	0.048	0.238	3.43e-45	1.15e-40	T cell
TMEM65	-0.310961	0.015	0.175	2.47e-45	8.23e-41	T cell
ANKRD10	-0.295104	0.097	0.322	1.98e-45	6.59e-41	T cell
RB1	-0.304252	0.042	0.227	1.76e-45	5.86e-41	T cell
AL669831.3	-0.256836	0.003	0.15	1.58e-45	5.25e-41	T cell
ASAP1	-0.337265	0.056	0.249	1.37e-45	4.58e-41	T cell
PDS5A	-0.301676	0.122	0.366	9.92e-46	3.31e-41	T cell
FBXL20	-0.323874	0.018	0.182	9.86e-46	3.29e-41	T cell
WDR70	-0.336794	0.041	0.224	9.55e-46	3.19e-41	T cell
YIPF4	-0.296273	0.035	0.217	8.87e-46	2.96e-41	T cell
TBC1D4	-0.319126	0.06	0.26	8.84e-46	2.95e-41	T cell
UBXN4	-0.298191	0.176	0.446	8.01e-46	2.67e-41	T cell
TSPAN5	-0.351318	0.024	0.193	7.04e-46	2.35e-41	T cell
LCK	-0.290724	0.228	0.538	7.03e-46	2.34e-41	T cell
SMG1P1	-0.262563	0.005	0.154	6.32e-46	2.11e-41	T cell
AC139720.1	-0.386558	0.002	0.148	6.17e-46	2.06e-41	T cell
INO80D	-0.302165	0.027	0.2	4.69e-46	1.56e-41	T cell
SLC16A7	-0.308442	0.031	0.21	4.6e-46	1.53e-41	T cell
TRERF1	-0.349249	0.057	0.254	4.36e-46	1.45e-41	T cell
CD40LG	-0.295976	0.007	0.161	4.21e-46	1.4e-41	T cell
PHF3	-0.283554	0.113	0.356	4.18e-46	1.39e-41	T cell
MAPKAP1	-0.291527	0.048	0.241	4.07e-46	1.36e-41	T cell
MGA	-0.298353	0.026	0.199	3.89e-46	1.3e-41	T cell
NPIPB13	-0.277683	0.001	0.146	3.56e-46	1.19e-41	T cell
SPG11	-0.324246	0.055	0.252	3.45e-46	1.15e-41	T cell
PPP6R2	-0.316484	0.031	0.208	3.25e-46	1.09e-41	T cell
WNK1	-0.313366	0.203	0.494	2.98e-46	9.94e-42	T cell
POLR2J3	-0.270591	0.026	0.2	2.94e-46	9.79e-42	T cell
RPL10P16	-0.315675	0.023	0.192	2.82e-46	9.39e-42	T cell
SLAMF1	-0.287397	0.053	0.253	2.27e-46	7.58e-42	T cell
LENG8	-0.28714	0.024	0.194	2.23e-46	7.43e-42	T cell
RAB11FIP1	-0.322495	0.053	0.248	2.19e-46	7.3e-42	T cell
ZNF37BP	-0.312378	0.033	0.215	1.97e-46	6.56e-42	T cell
ARID5B	-0.311605	0.154	0.421	1.93e-46	6.43e-42	T cell
AC017083.3	-0.337767	0.004	0.154	1.78e-46	5.93e-42	T cell
TRRAP	-0.297496	0.033	0.214	1.7e-46	5.67e-42	T cell
BOD1L1	-0.296723	0.117	0.366	1.48e-46	4.92e-42	T cell
2023-03-07	-0.301072	0.074	0.287	1.35e-46	4.5e-42	T cell
EIF4G3	-0.353971	0.072	0.281	1.34e-46	4.46e-42	T cell
GLS	-0.288021	0.144	0.407	1.09e-46	3.65e-42	T cell
EZH1	-0.295605	0.023	0.195	9.17e-47	3.06e-42	T cell
NEMF	-0.31547	0.13	0.385	8.79e-47	2.93e-42	T cell
RPRD2	-0.333283	0.041	0.229	7.56e-47	2.52e-42	T cell
TENT2	-0.326843	0.048	0.242	7.32e-47	2.44e-42	T cell
LRCH3	-0.310355	0.039	0.228	6.86e-47	2.29e-42	T cell
RALGAPA2	-0.323496	0.025	0.199	6.74e-47	2.25e-42	T cell
WIPF1	-0.336144	0.257	0.566	6.71e-47	2.24e-42	T cell
JAZF1	-0.356306	0.022	0.192	6.19e-47	2.07e-42	T cell
CUL5	-0.308396	0.031	0.211	5.74e-47	1.92e-42	T cell
PTEN	-0.313649	0.067	0.276	5.24e-47	1.75e-42	T cell
THOC2	-0.290923	0.127	0.383	4.98e-47	1.66e-42	T cell
PARP14	-0.306185	0.094	0.324	4.61e-47	1.54e-42	T cell
BICRAL	-0.353071	0.029	0.207	4.09e-47	1.36e-42	T cell
KLC1	-0.29846	0.086	0.308	3.6e-47	1.2e-42	T cell
DOCK11	-0.339121	0.1	0.328	3.58e-47	1.19e-42	T cell
KANSL1	-0.360771	0.077	0.292	3.55e-47	1.18e-42	T cell
STX16-NPEPL1	-0.275918	0.019	0.19	3.5e-47	1.17e-42	T cell
ITGA4	-0.370456	0.194	0.477	3.46e-47	1.15e-42	T cell
ACADVL	-0.274211	0.104	0.343	3.46e-47	1.15e-42	T cell
PRDM2	-0.307042	0.08	0.3	3.33e-47	1.11e-42	T cell
MLLT3	-0.337179	0.038	0.226	3.17e-47	1.06e-42	T cell
TUBAP2	-0.294701	0.003	0.154	3.12e-47	1.04e-42	T cell
SPARC	-0.273669	0.035	0.223	2.98e-47	9.95e-43	T cell
UBR5	-0.298331	0.097	0.331	2.97e-47	9.91e-43	T cell
KIAA2026	-0.305127	0.074	0.293	2.85e-47	9.5e-43	T cell
ANKHD1-EIF4EBP3	-0.348721	0.157	0.417	2.33e-47	7.78e-43	T cell
TNNC2	-0.323322	0.023	0.196	2.26e-47	7.54e-43	T cell
BBX	-0.324057	0.116	0.36	2.17e-47	7.22e-43	T cell
MAPK1	-0.312812	0.099	0.331	1.84e-47	6.14e-43	T cell
PLEC	-0.293097	0.043	0.235	1.7e-47	5.65e-43	T cell
EXOC6B	-0.36049	0.013	0.176	1.42e-47	4.72e-43	T cell
NBPF14	-0.298481	0.025	0.202	1.41e-47	4.7e-43	T cell
WWOX	-0.409154	0.02	0.19	1.39e-47	4.63e-43	T cell
MB	-0.351453	0.02	0.19	1.3e-47	4.35e-43	T cell
TACC1	-0.319214	0.161	0.428	1.23e-47	4.1e-43	T cell
PCSK7	-0.3137	0.155	0.426	1.19e-47	3.97e-43	T cell
ITFG1	-0.354599	0.049	0.245	8.75e-48	2.92e-43	T cell
CCDC91	-0.338456	0.089	0.319	7.69e-48	2.56e-43	T cell
ALOX5AP	-0.348749	0.104	0.34	6.75e-48	2.25e-43	T cell
RNF38	-0.357526	0.05	0.248	6.45e-48	2.15e-43	T cell
PLCB1	-0.396282	0.016	0.185	5.71e-48	1.9e-43	T cell
RPS3AP47	-0.30081	0.005	0.161	5.27e-48	1.76e-43	T cell
CTSB	-0.434862	0.101	0.324	4.64e-48	1.55e-43	T cell
MSI2	-0.324239	0.075	0.294	4.5e-48	1.5e-43	T cell
S100A6	-0.421569	0.403	0.63	3.82e-48	1.27e-43	T cell
FLI1	-0.379404	0.093	0.318	3.33e-48	1.11e-43	T cell
SFXN1	-0.304174	0.039	0.231	3.31e-48	1.1e-43	T cell
SMG6	-0.324497	0.027	0.207	2.37e-48	7.92e-44	T cell
ERBIN	-0.326638	0.115	0.361	2.18e-48	7.26e-44	T cell
XKR6	-0.366545	0.008	0.169	1.95e-48	6.5e-44	T cell
AC007161.3	-0.338724	0.003	0.158	1.85e-48	6.16e-44	T cell
EXOC1	-0.320934	0.037	0.229	1.64e-48	5.48e-44	T cell
AP000311.1	-0.288447	0.021	0.196	1.64e-48	5.46e-44	T cell
PTPN22	-0.329313	0.087	0.318	1.17e-48	3.91e-44	T cell
CRLF3	-0.323164	0.029	0.214	8.66e-49	2.89e-44	T cell
CASC4	-0.338717	0.044	0.239	7.39e-49	2.46e-44	T cell
STT3B	-0.311466	0.102	0.345	6.91e-49	2.3e-44	T cell
MPHOSPH8	-0.312666	0.177	0.469	5.78e-49	1.93e-44	T cell
AKNA	-0.297625	0.136	0.403	4.8e-49	1.6e-44	T cell
STAU2	-0.352585	0.026	0.206	4.5e-49	1.5e-44	T cell
PPP6R3	-0.330303	0.093	0.328	3.65e-49	1.22e-44	T cell
DLG1	-0.35133	0.063	0.274	3.22e-49	1.07e-44	T cell
OSTF1	-0.296865	0.04	0.237	2.76e-49	9.2e-45	T cell
LINC01145	-0.308877	0.005	0.165	2.69e-49	8.98e-45	T cell
RSF1	-0.321014	0.15	0.425	2.46e-49	8.2e-45	T cell
FOS	-0.462545	0.538	0.648	2.17e-49	7.23e-45	T cell
ZNF83	-0.340068	0.038	0.231	1.59e-49	5.31e-45	T cell
EPB41	-0.352611	0.157	0.427	1.44e-49	4.82e-45	T cell
MDM4	-0.313932	0.055	0.264	1.29e-49	4.3e-45	T cell
RALGAPA1	-0.328116	0.057	0.265	1.27e-49	4.25e-45	T cell
ADAM19	-0.348095	0.02	0.197	1.21e-49	4.05e-45	T cell
ATR	-0.347814	0.034	0.225	1.16e-49	3.87e-45	T cell
ERAP2	-0.322299	0.053	0.261	1.16e-49	3.85e-45	T cell
DDHD1	-0.317024	0.042	0.242	1.09e-49	3.62e-45	T cell
TPR	-0.343307	0.204	0.508	9.79e-50	3.26e-45	T cell
LRRFIP1	-0.37647	0.418	0.696	9.73e-50	3.24e-45	T cell
ZNF831	-0.313608	0.046	0.25	8.99e-50	3e-45	T cell
RBPJ	-0.407158	0.139	0.387	7.18e-50	2.39e-45	T cell
ZMYM2	-0.352133	0.078	0.301	7.04e-50	2.35e-45	T cell
USP33	-0.307292	0.06	0.276	6.91e-50	2.3e-45	T cell
TNIK	-0.360742	0.103	0.345	6.32e-50	2.11e-45	T cell
OGDH	-0.314159	0.049	0.252	5.62e-50	1.87e-45	T cell
SNX14	-0.333281	0.031	0.219	5.42e-50	1.81e-45	T cell
HSPB1	-0.315842	0.082	0.313	5.19e-50	1.73e-45	T cell
PRKDC	-0.315717	0.078	0.305	4.74e-50	1.58e-45	T cell
FUT8	-0.366391	0.024	0.206	4.5e-50	1.5e-45	T cell
RAD51B	-0.391675	0.009	0.175	4.36e-50	1.45e-45	T cell
MYH9	-0.326218	0.268	0.605	4.33e-50	1.44e-45	T cell
TBL1XR1	-0.341754	0.052	0.256	3.64e-50	1.21e-45	T cell
SENP6	-0.34636	0.144	0.412	2.44e-50	8.13e-46	T cell
MYO9A	-0.343702	0.033	0.224	2.28e-50	7.6e-46	T cell
VOPP1	-0.356575	0.068	0.286	2.21e-50	7.38e-46	T cell
BRWD1	-0.322055	0.061	0.279	1.82e-50	6.06e-46	T cell
FBXL17	-0.402447	0.046	0.245	1.42e-50	4.72e-46	T cell
SRSF11	-0.371514	0.439	0.742	9.74e-51	3.25e-46	T cell
FTH1P2	-0.338015	0.013	0.187	8.73e-51	2.91e-46	T cell
U2AF1L5	-0.293601	0.008	0.176	8.3e-51	2.77e-46	T cell
GON4L	-0.325702	0.046	0.25	7.99e-51	2.66e-46	T cell
SLC7A6	-0.300835	0.026	0.214	7.73e-51	2.58e-46	T cell
ARID2	-0.34585	0.042	0.245	7.38e-51	2.46e-46	T cell
SENP7	-0.327325	0.067	0.291	7.15e-51	2.38e-46	T cell
ACTR3	-0.355829	0.254	0.568	6.66e-51	2.22e-46	T cell
CANX	-0.343033	0.128	0.39	4.97e-51	1.66e-46	T cell
MIF	-0.348618	0.094	0.332	4.11e-51	1.37e-46	T cell
RPSAP58	-0.353437	0.026	0.213	3.15e-51	1.05e-46	T cell
ANKRD28	-0.347786	0.057	0.272	2.67e-51	8.9e-47	T cell
IKZF1	-0.381964	0.263	0.584	2.51e-51	8.36e-47	T cell
KDM5D	-0.298738	0.006	0.174	2.05e-51	6.83e-47	T cell
NSMCE2	-0.398673	0.035	0.23	1.99e-51	6.63e-47	T cell
RASGRP1	-0.34362	0.167	0.453	1.79e-51	5.97e-47	T cell
CKLF-CMTM1	-0.348346	0.042	0.246	1.29e-51	4.32e-47	T cell
STX16	-0.329003	0.112	0.368	9.77e-52	3.26e-47	T cell
ATP11B	-0.343577	0.077	0.304	6.84e-52	2.28e-47	T cell
MEF2A	-0.36363	0.042	0.245	6.5e-52	2.17e-47	T cell
ARHGAP26	-0.419192	0.068	0.286	6.2e-52	2.07e-47	T cell
THRAP3	-0.313699	0.098	0.348	5.25e-52	1.75e-47	T cell
DENND1B	-0.335722	0.046	0.255	4.54e-52	1.52e-47	T cell
ASCC3	-0.344553	0.06	0.281	4.47e-52	1.49e-47	T cell
SP100	-0.375103	0.304	0.638	4.08e-52	1.36e-47	T cell
A2M	-0.311868	0.013	0.191	3.25e-52	1.08e-47	T cell
TCIRG1	-0.314833	0.085	0.326	2.77e-52	9.22e-48	T cell
DUSP1	-0.474561	0.352	0.58	2.21e-52	7.37e-48	T cell
SEPTIN1	-0.30525	0.055	0.273	2.1e-52	7e-48	T cell
RNF19A	-0.349034	0.156	0.442	1.95e-52	6.51e-48	T cell
ZDHHC20	-0.346692	0.059	0.277	1.37e-52	4.55e-48	T cell
FNDC3B	-0.359551	0.027	0.22	1.08e-52	3.6e-48	T cell
RCAN3	-0.333081	0.098	0.347	1.06e-52	3.52e-48	T cell
PUM1	-0.334262	0.07	0.299	1.05e-52	3.5e-48	T cell
ZKSCAN1	-0.338865	0.03	0.227	1.02e-52	3.4e-48	T cell
JAK1	-0.371822	0.308	0.646	9.4e-53	3.13e-48	T cell
CD226	-0.348326	0.045	0.256	8.09e-53	2.7e-48	T cell
GPX3	-0.300202	0.004	0.173	7.8e-53	2.6e-48	T cell
VTI1A	-0.408087	0.037	0.237	3.75e-53	1.25e-48	T cell
DNAJB14	-0.335354	0.052	0.271	3.29e-53	1.1e-48	T cell
TMEM63A	-0.332028	0.044	0.256	2.91e-53	9.69e-49	T cell
RBMS1	-0.379431	0.16	0.442	2.29e-53	7.64e-49	T cell
SBF2	-0.375159	0.009	0.184	2.27e-53	7.57e-49	T cell
BABAM2	-0.373804	0.036	0.239	1.99e-53	6.62e-49	T cell
MGP	-0.313594	0.009	0.185	1.92e-53	6.39e-49	T cell
RASGEF1B	-0.334723	0.039	0.247	1.81e-53	6.02e-49	T cell
LGALS1	-0.466536	0.167	0.432	1.59e-53	5.32e-49	T cell
CYTH1	-0.362834	0.268	0.601	1.45e-53	4.84e-49	T cell
FTO	-0.370585	0.007	0.182	1.41e-53	4.7e-49	T cell
ATAD2B	-0.335322	0.042	0.253	1.35e-53	4.51e-49	T cell
TIA1	-0.343342	0.071	0.302	1.21e-53	4.04e-49	T cell
PIAS1	-0.365998	0.06	0.282	1.04e-53	3.48e-49	T cell
PCAT1	-0.456376	0.01	0.188	9.04e-54	3.01e-49	T cell
AHSA2P	-0.29944	0.075	0.315	7.48e-54	2.49e-49	T cell
CCDC88C	-0.340162	0.12	0.389	6.61e-54	2.2e-49	T cell
TBC1D22A	-0.359074	0.022	0.215	5.03e-54	1.68e-49	T cell
PVT1	-0.385158	0.023	0.216	4.22e-54	1.41e-49	T cell
ETV6	-0.404884	0.029	0.225	4.17e-54	1.39e-49	T cell
LONP2	-0.351857	0.049	0.266	3.98e-54	1.33e-49	T cell
AC018738.1	-0.327515	0	0.168	3.97e-54	1.33e-49	T cell
GOLGA8B	-0.353818	0.265	0.617	3.69e-54	1.23e-49	T cell
FBXO11	-0.41657	0.081	0.313	3.65e-54	1.22e-49	T cell
AFF1	-0.378716	0.04	0.248	3.57e-54	1.19e-49	T cell
NBPF12	-0.317303	0.027	0.226	3.36e-54	1.12e-49	T cell
AC242842.3	-0.319823	0.035	0.239	3.2e-54	1.07e-49	T cell
SMC5	-0.341041	0.079	0.322	3.06e-54	1.02e-49	T cell
NABP1	-0.338426	0.065	0.296	2.79e-54	9.31e-50	T cell
RAP1A	-0.370086	0.194	0.493	2.2e-54	7.33e-50	T cell
SNTB2	-0.352396	0.022	0.215	2.08e-54	6.95e-50	T cell
ZNF33A	-0.361927	0.046	0.263	1.75e-54	5.84e-50	T cell
PUM2	-0.371817	0.078	0.315	1.59e-54	5.31e-50	T cell
ATF6	-0.34702	0.037	0.245	1.37e-54	4.58e-50	T cell
NBPF15	-0.32405	0.02	0.211	1.27e-54	4.23e-50	T cell
MGAT5	-0.407608	0.031	0.232	1.14e-54	3.81e-50	T cell
ARHGEF6	-0.335759	0.068	0.304	1.12e-54	3.74e-50	T cell
ZMYND8	-0.35036	0.033	0.238	1.03e-54	3.42e-50	T cell
TRIM56	-0.349151	0.062	0.295	7.46e-55	2.49e-50	T cell
AC011825.3	-0.387687	0.008	0.188	4.59e-55	1.53e-50	T cell
TRIP12	-0.331267	0.103	0.364	2.48e-55	8.26e-51	T cell
INPP4A	-0.392434	0.077	0.316	2.45e-55	8.18e-51	T cell
TRPM7	-0.353934	0.042	0.255	2.43e-55	8.11e-51	T cell
COMMD10	-0.393627	0.013	0.2	2.3e-55	7.67e-51	T cell
VCAN	-0.399498	0.004	0.18	2.3e-55	7.66e-51	T cell
LNPEP	-0.322479	0.095	0.352	2.11e-55	7.02e-51	T cell
TGFBR2	-0.363074	0.081	0.326	2.09e-55	6.98e-51	T cell
LINC01138	-0.38002	0.024	0.223	1.51e-55	5.04e-51	T cell
TGOLN2	-0.326457	0.117	0.39	1.48e-55	4.94e-51	T cell
MAPK14	-0.354872	0.026	0.227	1.21e-55	4.05e-51	T cell
PAK2	-0.344667	0.111	0.378	1.21e-55	4.02e-51	T cell
BDP1	-0.365792	0.105	0.371	8.98e-56	2.99e-51	T cell
CHD9	-0.387919	0.067	0.302	8.92e-56	2.97e-51	T cell
VPS13A	-0.352811	0.052	0.277	8.31e-56	2.77e-51	T cell
C1S	-0.311396	0.005	0.186	7.22e-56	2.41e-51	T cell
PAG1	-0.374293	0.162	0.458	6.64e-56	2.21e-51	T cell
RABEP1	-0.368523	0.06	0.29	5.58e-56	1.86e-51	T cell
RPS6KA5	-0.388657	0.059	0.288	4.75e-56	1.58e-51	T cell
ITGB2-AS1	-0.326142	0.042	0.259	4.67e-56	1.56e-51	T cell
PRRC2C	-0.398345	0.335	0.679	3.48e-56	1.16e-51	T cell
DGLUCY	-0.357631	0.016	0.207	3.19e-56	1.06e-51	T cell
OIP5-AS1	-0.33415	0.044	0.265	2.24e-56	7.47e-52	T cell
ANTXR2	-0.364433	0.048	0.271	1.5e-56	5e-52	T cell
CAMKMT	-0.412668	0.007	0.191	1.42e-56	4.74e-52	T cell
TLK1	-0.369765	0.059	0.293	1.16e-56	3.88e-52	T cell
AC097523.1	-0.361289	0.005	0.185	1.12e-56	3.74e-52	T cell
SH3KBP1	-0.380133	0.21	0.533	8.08e-57	2.69e-52	T cell
TLN1	-0.380231	0.132	0.413	7.86e-57	2.62e-52	T cell
IMMP2L	-0.41978	0.005	0.187	7e-57	2.33e-52	T cell
CASP8	-0.354801	0.089	0.347	6.82e-57	2.28e-52	T cell
CDK13	-0.38648	0.101	0.36	6.59e-57	2.2e-52	T cell
NFATC3	-0.413971	0.135	0.412	6.57e-57	2.19e-52	T cell
CLASP1	-0.37122	0.027	0.231	6.52e-57	2.17e-52	T cell
TTC14	-0.370528	0.047	0.269	6.26e-57	2.09e-52	T cell
SESN3	-0.388931	0.031	0.241	5.96e-57	1.99e-52	T cell
TASOR2	-0.357296	0.027	0.232	5.12e-57	1.71e-52	T cell
RAB6A	-0.354926	0.035	0.247	4.62e-57	1.54e-52	T cell
BPTF	-0.407458	0.266	0.599	4.55e-57	1.52e-52	T cell
NSD1	-0.351085	0.046	0.27	4.4e-57	1.47e-52	T cell
ATP6V1G2-DDX39B	-0.343396	0.079	0.326	3.43e-57	1.15e-52	T cell
CD4	-0.337677	0.037	0.254	2.95e-57	9.85e-53	T cell
TRAPPC9	-0.392308	0.008	0.194	1.97e-57	6.58e-53	T cell
RASA1	-0.367105	0.031	0.24	1.94e-57	6.46e-53	T cell
PPP3CA	-0.406129	0.106	0.372	1.41e-57	4.69e-53	T cell
CARD8	-0.370457	0.101	0.369	1.17e-57	3.9e-53	T cell
REV3L	-0.356334	0.053	0.285	1.04e-57	3.48e-53	T cell
ST6GAL1	-0.45678	0.067	0.304	8.4e-58	2.8e-53	T cell
PARP4	-0.343088	0.049	0.28	5.38e-58	1.79e-53	T cell
SCML4	-0.380479	0.074	0.324	4.83e-58	1.61e-53	T cell
HEATR5B	-0.366658	0.021	0.225	3.32e-58	1.11e-53	T cell
PPP1CB	-0.386783	0.118	0.393	3.26e-58	1.09e-53	T cell
ZNF148	-0.386352	0.074	0.321	2.97e-58	9.92e-54	T cell
ZFC3H1	-0.354822	0.072	0.321	2.81e-58	9.37e-54	T cell
CEP350	-0.382898	0.126	0.41	2.73e-58	9.1e-54	T cell
PTBP3	-0.366284	0.098	0.363	2.49e-58	8.31e-54	T cell
UTY	-0.365957	0.005	0.192	2.16e-58	7.19e-54	T cell
PRG4	-0.353593	0.006	0.194	1.87e-58	6.25e-54	T cell
SAMD3	-0.478866	0.113	0.381	1.85e-58	6.18e-54	T cell
FERMT3	-0.352871	0.082	0.336	1.48e-58	4.93e-54	T cell
ZNF292	-0.387213	0.075	0.325	1.3e-58	4.34e-54	T cell
SNX6	-0.388188	0.101	0.369	1.21e-58	4.05e-54	T cell
SAMHD1	-0.415514	0.268	0.594	1.19e-58	3.97e-54	T cell
KIF2A	-0.371814	0.07	0.318	9.37e-59	3.12e-54	T cell
ADK	-0.421268	0.039	0.259	8.36e-59	2.79e-54	T cell
ZFAND3	-0.462766	0.065	0.301	7.25e-59	2.42e-54	T cell
GNAQ	-0.433445	0.057	0.288	6.88e-59	2.29e-54	T cell
NIPBL	-0.405794	0.212	0.532	6.76e-59	2.25e-54	T cell
CDK6	-0.412612	0.04	0.264	5.3e-59	1.77e-54	T cell
PDE3B	-0.469033	0.064	0.302	4.96e-59	1.65e-54	T cell
CYBA	-0.411198	0.257	0.584	4.83e-59	1.61e-54	T cell
RPS3AP6	-0.400899	0.046	0.27	2.85e-59	9.51e-55	T cell
KDM4C	-0.409472	0.049	0.28	2.58e-59	8.6e-55	T cell
RPL13AP7	-0.363643	0.016	0.219	2.48e-59	8.27e-55	T cell
SMCHD1	-0.409187	0.365	0.724	2.18e-59	7.26e-55	T cell
CDC14A	-0.425072	0.074	0.326	1.23e-59	4.09e-55	T cell
TUT4	-0.368184	0.128	0.423	1.15e-59	3.85e-55	T cell
NCOA3	-0.414905	0.071	0.318	9.1e-60	3.03e-55	T cell
PRKCA	-0.463722	0.031	0.247	6.47e-60	2.16e-55	T cell
NCOA1	-0.403259	0.068	0.313	5.67e-60	1.89e-55	T cell
H3F3AP4	-0.368077	0.007	0.2	5.49e-60	1.83e-55	T cell
AC064799.1	-0.393603	0.021	0.229	4.98e-60	1.66e-55	T cell
PICALM	-0.4224	0.121	0.396	4.9e-60	1.63e-55	T cell
CHST11	-0.448101	0.086	0.343	4.69e-60	1.56e-55	T cell
ABHD3	-0.389671	0.027	0.24	4.2e-60	1.4e-55	T cell
DENND4C	-0.397637	0.035	0.255	4.15e-60	1.38e-55	T cell
CAMK4	-0.421728	0.1	0.368	3.32e-60	1.11e-55	T cell
SF3B1	-0.409777	0.38	0.711	3.29e-60	1.1e-55	T cell
CAMK1D	-0.427628	0.025	0.237	2.85e-60	9.5e-56	T cell
TTN	-0.498199	0.055	0.288	2.65e-60	8.85e-56	T cell
IFI16	-0.412067	0.236	0.57	1.95e-60	6.49e-56	T cell
RBM5	-0.392911	0.152	0.453	1.08e-60	3.6e-56	T cell
PYHIN1	-0.401992	0.067	0.318	9.6e-61	3.2e-56	T cell
PRRC2B	-0.367496	0.104	0.382	9.59e-61	3.2e-56	T cell
TMEM181	-0.402894	0.046	0.276	8.14e-61	2.71e-56	T cell
MKLN1	-0.383553	0.06	0.307	5.69e-61	1.9e-56	T cell
FGD3	-0.36389	0.057	0.302	4.86e-61	1.62e-56	T cell
MON2	-0.391339	0.059	0.305	2.66e-61	8.85e-57	T cell
AC135178.3	-0.509146	0.106	0.367	1.11e-61	3.69e-57	T cell
TAOK3	-0.44155	0.155	0.451	1.1e-61	3.66e-57	T cell
AC010468.1	-0.390078	0.007	0.205	7.77e-62	2.59e-57	T cell
C1R	-0.355886	0.014	0.221	6.79e-62	2.26e-57	T cell
FRYL	-0.391749	0.084	0.35	5.33e-62	1.78e-57	T cell
LINC01934	-0.496338	0.013	0.219	5.12e-62	1.71e-57	T cell
IKZF3	-0.409337	0.122	0.419	4.33e-62	1.45e-57	T cell
PKN2	-0.390563	0.038	0.267	4.12e-62	1.37e-57	T cell
TRAF3IP3	-0.418517	0.137	0.438	3.3e-62	1.1e-57	T cell
RPL7P23	-0.410285	0.031	0.251	2.52e-62	8.41e-58	T cell
RPL23AP2	-0.389097	0.005	0.203	2.23e-62	7.44e-58	T cell
SDCBP	-0.474731	0.17	0.461	2.09e-62	6.98e-58	T cell
SLC4A7	-0.403199	0.061	0.312	1.46e-62	4.87e-58	T cell
ATP2B4	-0.395615	0.097	0.375	1.3e-62	4.33e-58	T cell
ZEB1	-0.432345	0.062	0.312	7.07e-63	2.36e-58	T cell
TTC17	-0.440344	0.09	0.359	5.69e-63	1.9e-58	T cell
SUCLG2	-0.398181	0.061	0.312	5.5e-63	1.84e-58	T cell
CBLB	-0.464755	0.089	0.355	4.22e-63	1.41e-58	T cell
PRKCB	-0.433314	0.106	0.388	2.93e-63	9.79e-59	T cell
SERPING1	-0.3703	0.015	0.226	1.94e-63	6.47e-59	T cell
FAF1	-0.470034	0.049	0.291	1.22e-63	4.06e-59	T cell
PIBF1	-0.437711	0.029	0.254	1.16e-63	3.87e-59	T cell
RAB10	-0.417047	0.058	0.304	1.08e-63	3.59e-59	T cell
GOLGA8A	-0.382569	0.186	0.524	7.8e-64	2.6e-59	T cell
BTBD9	-0.502942	0.013	0.224	4.95e-64	1.65e-59	T cell
PCED1B	-0.477668	0.052	0.296	3.4e-64	1.14e-59	T cell
CCL2	-0.426595	0.006	0.21	3.24e-64	1.08e-59	T cell
ARID1B	-0.453299	0.074	0.336	2.71e-64	9.02e-60	T cell
TIMM23B-AGAP6	-0.394273	0.015	0.229	2.63e-64	8.75e-60	T cell
CCM2	-0.412313	0.06	0.315	2.39e-64	7.96e-60	T cell
PPP1R12A	-0.404736	0.148	0.462	2.33e-64	7.78e-60	T cell
ANKRD17	-0.439708	0.062	0.315	1.82e-64	6.05e-60	T cell
SMARCA2	-0.395001	0.113	0.409	1.61e-64	5.37e-60	T cell
ARFGEF1	-0.38595	0.086	0.366	9.97e-65	3.33e-60	T cell
BTAF1	-0.378958	0.055	0.308	9.87e-65	3.29e-60	T cell
RAP1GDS1	-0.424218	0.028	0.256	9.23e-65	3.08e-60	T cell
AGO3	-0.421099	0.027	0.254	7.79e-65	2.6e-60	T cell
GRB2	-0.430614	0.137	0.435	5.39e-65	1.8e-60	T cell
BCAS3	-0.445269	0.013	0.226	4.85e-65	1.62e-60	T cell
TAF15	-0.436514	0.129	0.426	3.72e-65	1.24e-60	T cell
KAT2B	-0.437599	0.083	0.357	3.35e-65	1.12e-60	T cell
HELB	-0.410621	0.016	0.234	2.59e-65	8.62e-61	T cell
COL6A3	-0.370166	0.008	0.217	2.38e-65	7.94e-61	T cell
IGFBP7	-0.405274	0.021	0.243	2.02e-65	6.74e-61	T cell
ARHGAP4	-0.401534	0.101	0.386	1.91e-65	6.38e-61	T cell
PHIP	-0.428463	0.116	0.412	1.85e-65	6.16e-61	T cell
EPS15	-0.42266	0.073	0.339	1.69e-65	5.65e-61	T cell
STK10	-0.422434	0.184	0.516	1.4e-65	4.65e-61	T cell
UBR2	-0.396278	0.046	0.295	7.54e-66	2.52e-61	T cell
ZCCHC7	-0.488643	0.042	0.281	5.22e-66	1.74e-61	T cell
PAM	-0.422298	0.022	0.248	5.15e-66	1.72e-61	T cell
ERC1	-0.432761	0.023	0.25	4.06e-66	1.35e-61	T cell
CDKAL1	-0.466472	0.024	0.25	3.5e-66	1.17e-61	T cell
MYO5A	-0.452728	0.063	0.319	2e-66	6.66e-62	T cell
GSN	-0.417582	0.031	0.264	1.02e-66	3.4e-62	T cell
DIAPH2	-0.443034	0.032	0.27	9.25e-67	3.08e-62	T cell
SFI1	-0.407659	0.044	0.293	9.22e-67	3.07e-62	T cell
MYO1F	-0.470143	0.113	0.406	9.1e-67	3.03e-62	T cell
SCAPER	-0.451934	0.053	0.308	8.68e-67	2.9e-62	T cell
EXOC4	-0.47323	0.038	0.278	6.77e-67	2.26e-62	T cell
SETX	-0.409127	0.132	0.447	5.85e-67	1.95e-62	T cell
HELZ	-0.421857	0.089	0.373	5.36e-67	1.79e-62	T cell
GLG1	-0.425328	0.127	0.436	4.2e-67	1.4e-62	T cell
AC026403.1	-0.45843	0.054	0.306	4.13e-67	1.38e-62	T cell
RPL10P6	-0.450554	0.006	0.217	3.93e-67	1.31e-62	T cell
RPL15P3	-0.427759	0.012	0.228	3.65e-67	1.22e-62	T cell
RPS26	-0.438558	0.102	0.39	2.27e-67	7.57e-63	T cell
TMEM131L	-0.444207	0.039	0.284	2.14e-67	7.14e-63	T cell
CASK	-0.519636	0.056	0.31	1.22e-67	4.06e-63	T cell
DYNLT1	-0.392798	0.068	0.34	5.45e-68	1.82e-63	T cell
ITSN2	-0.456817	0.177	0.498	5.28e-68	1.76e-63	T cell
RBL2	-0.429194	0.228	0.587	4.49e-68	1.5e-63	T cell
NLRC3	-0.394233	0.036	0.284	4.09e-68	1.36e-63	T cell
SMYD3	-0.535497	0.018	0.245	3.39e-68	1.13e-63	T cell
FAM172A	-0.461511	0.049	0.305	2.63e-68	8.75e-64	T cell
GPATCH8	-0.451917	0.062	0.328	2.13e-68	7.09e-64	T cell
RAPGEF6	-0.443632	0.063	0.331	1.64e-68	5.45e-64	T cell
ATF7IP	-0.435859	0.12	0.428	1.28e-68	4.27e-64	T cell
PBRM1	-0.441767	0.093	0.378	9.73e-69	3.24e-64	T cell
KDM5A	-0.41836	0.108	0.411	2.99e-69	9.96e-65	T cell
TCF12	-0.507117	0.057	0.315	2.78e-69	9.27e-65	T cell
FCHSD2	-0.476242	0.02	0.252	2.4e-69	8e-65	T cell
RORA	-0.475011	0.202	0.55	1e-69	3.34e-65	T cell
ARMH4	-0.429394	0.013	0.241	9.83e-70	3.28e-65	T cell
TIMP1	-0.512078	0.077	0.353	6.65e-70	2.22e-65	T cell
COP1	-0.460001	0.027	0.266	5.51e-70	1.84e-65	T cell
TNRC6A	-0.406766	0.064	0.343	3.14e-70	1.05e-65	T cell
CAMK2D	-0.466861	0.026	0.267	1.86e-70	6.19e-66	T cell
PRPF4B	-0.396108	0.125	0.448	1.73e-70	5.75e-66	T cell
MED13L	-0.492868	0.071	0.344	1.07e-70	3.56e-66	T cell
FABP4	-0.501133	0.016	0.247	9.82e-71	3.27e-66	T cell
DGKA	-0.413186	0.094	0.39	9.09e-71	3.03e-66	T cell
USP34	-0.445878	0.159	0.488	8.35e-71	2.79e-66	T cell
SRPK2	-0.453566	0.058	0.329	7.61e-71	2.54e-66	T cell
SYVN1	-0.426405	0.021	0.259	5.92e-71	1.97e-66	T cell
CCDC18-AS1	-0.449053	0.043	0.301	4.58e-71	1.53e-66	T cell
AP000295.1	-0.460958	0.05	0.312	3.82e-71	1.27e-66	T cell
FNDC3A	-0.439681	0.037	0.29	3.43e-71	1.14e-66	T cell
ARL15	-0.522403	0.011	0.238	2.78e-71	9.27e-67	T cell
VPS13D	-0.420873	0.037	0.293	2.49e-71	8.3e-67	T cell
OGA	-0.461604	0.228	0.588	1.92e-71	6.41e-67	T cell
TMOD3	-0.423223	0.045	0.306	1.79e-71	5.98e-67	T cell
RPL23AP42	-0.533975	0.049	0.307	1.6e-71	5.33e-67	T cell
TAS2R14	-0.525258	0.008	0.232	1.42e-71	4.73e-67	T cell
NIBAN1	-0.476849	0.132	0.459	1.34e-71	4.47e-67	T cell
ITK	-0.437586	0.134	0.456	1.03e-71	3.43e-67	T cell
ROCK1	-0.441401	0.199	0.552	8.69e-72	2.9e-67	T cell
SERINC5	-0.509805	0.023	0.265	4.19e-72	1.4e-67	T cell
ARID1A	-0.442502	0.093	0.389	3.42e-72	1.14e-67	T cell
ATRX	-0.477616	0.219	0.569	2.8e-72	9.33e-68	T cell
SLC9A9	-0.530579	0.012	0.242	2.31e-72	7.7e-68	T cell
SPARCL1	-0.486816	0.029	0.281	7.79e-73	2.6e-68	T cell
HP1BP3	-0.430063	0.153	0.491	7.14e-73	2.38e-68	T cell
FAM49B	-0.495926	0.126	0.434	5.59e-73	1.86e-68	T cell
TRAF5	-0.445887	0.046	0.312	5.11e-73	1.7e-68	T cell
ZNF638	-0.446043	0.093	0.397	3.25e-73	1.08e-68	T cell
AKT3	-0.52359	0.042	0.303	2.88e-73	9.62e-69	T cell
EVL	-0.483457	0.233	0.593	2.39e-73	7.97e-69	T cell
SYNE1	-0.47845	0.133	0.459	2.07e-73	6.89e-69	T cell
ITCH	-0.456192	0.043	0.306	1.82e-73	6.05e-69	T cell
OGT	-0.481495	0.153	0.482	1.8e-73	5.99e-69	T cell
RICTOR	-0.454767	0.07	0.356	1.56e-73	5.21e-69	T cell
CCND3	-0.471919	0.199	0.557	1.44e-73	4.79e-69	T cell
TC2N	-0.490219	0.105	0.411	1.32e-73	4.4e-69	T cell
DENND4A	-0.486978	0.089	0.388	1.22e-73	4.08e-69	T cell
PLA2G2A	-0.412434	0.001	0.224	5.49e-74	1.83e-69	T cell
PAN3	-0.532962	0.049	0.315	4.68e-74	1.56e-69	T cell
MBD5	-0.521585	0.028	0.28	2.35e-74	7.83e-70	T cell
AC092683.1	-0.429175	0.018	0.262	1.05e-74	3.5e-70	T cell
MT-ND2	-0.405688	0.648	0.804	8.67e-75	2.89e-70	T cell
ATP2B1	-0.52023	0.214	0.559	6.75e-75	2.25e-70	T cell
PHC3	-0.461521	0.038	0.3	6.7e-75	2.23e-70	T cell
ANKRD36B	-0.426448	0.057	0.339	5.42e-75	1.81e-70	T cell
PRH1	-0.554832	0.013	0.252	1.21e-75	4.04e-71	T cell
AC018630.2	-0.549061	0.007	0.243	7.12e-76	2.37e-71	T cell
PNISR	-0.475728	0.238	0.614	5.07e-76	1.69e-71	T cell
TAOK1	-0.453265	0.048	0.324	4.54e-76	1.51e-71	T cell
SCAF11	-0.491802	0.22	0.583	1.64e-76	5.45e-72	T cell
SMG1	-0.45209	0.115	0.443	7.18e-77	2.39e-72	T cell
R3HDM2	-0.484251	0.042	0.314	4.96e-77	1.65e-72	T cell
GRAP2	-0.530705	0.03	0.293	1.19e-77	3.98e-73	T cell
ITPR2	-0.506469	0.042	0.314	5.96e-78	1.99e-73	T cell
SIK3	-0.586587	0.078	0.369	5.93e-78	1.98e-73	T cell
SPIDR	-0.549005	0.026	0.287	4.01e-78	1.34e-73	T cell
OXNAD1	-0.479089	0.039	0.312	3.82e-78	1.28e-73	T cell
RUNX1	-0.575788	0.087	0.385	1.53e-78	5.1e-74	T cell
AP3B1	-0.483738	0.035	0.303	1.45e-78	4.83e-74	T cell
CFD	-0.489801	0.04	0.317	1.08e-78	3.6e-74	T cell
MAML2	-0.678737	0.043	0.31	7.58e-79	2.53e-74	T cell
APBB1IP	-0.495294	0.167	0.526	7.18e-79	2.39e-74	T cell
PCNX2	-0.495255	0.029	0.297	3.91e-79	1.3e-74	T cell
AC093423.3	-0.58654	0.003	0.244	1.82e-79	6.06e-75	T cell
PATJ	-0.519919	0.028	0.295	1.76e-79	5.85e-75	T cell
JAK3	-0.464589	0.026	0.29	1.02e-79	3.41e-75	T cell
IFITM3	-0.505093	0.093	0.409	7.46e-80	2.49e-75	T cell
DLEU2	-0.56498	0.018	0.274	7.09e-80	2.36e-75	T cell
AL137230.2	-0.608803	0.004	0.248	6.61e-80	2.2e-75	T cell
USP15	-0.497317	0.166	0.524	4.6e-80	1.53e-75	T cell
CDC42SE2	-0.557902	0.192	0.54	3.08e-80	1.03e-75	T cell
TXLNGY	-0.455319	0.006	0.254	1.78e-80	5.93e-76	T cell
ZNF609	-0.531444	0.038	0.316	1.26e-80	4.2e-76	T cell
MT-ND4L	-0.532253	0.246	0.615	2.92e-81	9.73e-77	T cell
HERC4	-0.536728	0.046	0.329	2.24e-81	7.45e-77	T cell
ARHGAP25	-0.52015	0.075	0.384	1.66e-81	5.53e-77	T cell
ARHGEF3	-0.541102	0.072	0.377	1.44e-81	4.79e-77	T cell
LCP2	-0.485399	0.146	0.492	1.3e-81	4.33e-77	T cell
PHTF2	-0.513721	0.088	0.404	1.07e-81	3.56e-77	T cell
BCL2	-0.566584	0.125	0.461	4.47e-82	1.49e-77	T cell
SOS1	-0.559877	0.102	0.423	3.92e-82	1.31e-77	T cell
PITPNC1	-0.571955	0.08	0.39	2.37e-82	7.92e-78	T cell
IQGAP1	-0.505799	0.234	0.603	2.2e-82	7.34e-78	T cell
NFAT5	-0.523948	0.044	0.331	1.97e-82	6.56e-78	T cell
NCOA2	-0.532358	0.031	0.307	7.63e-83	2.54e-78	T cell
NR3C1	-0.501658	0.133	0.483	6.53e-83	2.18e-78	T cell
GVINP1	-0.494959	0.03	0.309	4.57e-83	1.52e-78	T cell
CNTRL	-0.490352	0.084	0.405	4.24e-83	1.41e-78	T cell
NCOR1	-0.501424	0.151	0.508	1.3e-83	4.34e-79	T cell
EML4	-0.505934	0.242	0.646	8.56e-84	2.85e-79	T cell
KMT2A	-0.500414	0.126	0.477	3.51e-84	1.17e-79	T cell
AC015911.11	-0.564554	0.023	0.298	1e-84	3.34e-80	T cell
RNF149	-0.533588	0.167	0.52	9.71e-85	3.24e-80	T cell
HBA2	-0.518899	0.008	0.268	5.06e-85	1.69e-80	T cell
PRKY	-0.52178	0.006	0.264	3.2e-85	1.07e-80	T cell
HBB	-0.527573	0.009	0.271	2.35e-85	7.84e-81	T cell
PDE7A	-0.592157	0.128	0.469	9.59e-86	3.2e-81	T cell
ANKRD44-IT1	-0.615618	0.002	0.258	2.23e-86	7.45e-82	T cell
XRN1	-0.517078	0.068	0.384	1.04e-86	3.48e-82	T cell
USP9Y	-0.489148	0.009	0.277	8.02e-87	2.67e-82	T cell
AL450405.1	-0.508959	0.001	0.258	6.07e-87	2.02e-82	T cell
PHACTR2	-0.608	0.063	0.374	1.38e-87	4.6e-83	T cell
AC008695.1	-0.552334	0.049	0.351	1.33e-87	4.43e-83	T cell
ARGLU1	-0.511577	0.276	0.671	5.45e-88	1.82e-83	T cell
CAST	-0.516364	0.16	0.534	4.24e-88	1.42e-83	T cell
S100A11	-0.553256	0.068	0.385	2.63e-88	8.75e-84	T cell
MTND2P28	-0.641739	0.061	0.369	2.43e-88	8.12e-84	T cell
SYNRG	-0.503218	0.105	0.457	1.05e-88	3.52e-84	T cell
TNFAIP8	-0.551523	0.128	0.491	4.35e-89	1.45e-84	T cell
MYO9B	-0.51043	0.078	0.41	1.66e-89	5.55e-85	T cell
ZRANB2	-0.506227	0.071	0.4	1.54e-89	5.15e-85	T cell
ANKRD12	-0.546741	0.305	0.703	4.95e-90	1.65e-85	T cell
SLC25A6	-0.51353	0	0.264	4.88e-90	1.63e-85	T cell
OSBPL8	-0.510462	0.114	0.473	4.89e-90	1.63e-85	T cell
STAG1	-0.573455	0.051	0.364	2.28e-90	7.6e-86	T cell
RABGAP1L	-0.668832	0.123	0.458	1.83e-90	6.09e-86	T cell
KIAA1109	-0.520324	0.099	0.451	1.19e-90	3.98e-86	T cell
MAP4	-0.516699	0.074	0.408	7.42e-91	2.47e-86	T cell
MDFIC	-0.597516	0.065	0.384	6.9e-91	2.3e-86	T cell
KLF12	-0.632476	0.045	0.351	6.12e-91	2.04e-86	T cell
ANK3	-0.640022	0.032	0.33	5.99e-91	2e-86	T cell
RPL21P75	-0.577569	0.016	0.299	2.54e-91	8.46e-87	T cell
PSMA3-AS1	-0.560354	0.123	0.482	4.51e-93	1.51e-88	T cell
ATXN1	-0.638628	0.068	0.393	3.81e-93	1.27e-88	T cell
KMT2C	-0.526773	0.138	0.514	3.77e-93	1.26e-88	T cell
CELF1	-0.538816	0.061	0.392	5.99e-94	2e-89	T cell
MT-ND1	-0.537681	0.483	0.75	3.83e-94	1.28e-89	T cell
APOD	-0.574018	0.014	0.303	1.36e-94	4.53e-90	T cell
LRBA	-0.623173	0.054	0.376	1.21e-94	4.04e-90	T cell
COL3A1	-0.53835	0.017	0.31	9.71e-95	3.24e-90	T cell
RBM6	-0.588255	0.156	0.528	4.46e-95	1.49e-90	T cell
FYB1	-0.537283	0.43	0.795	3.67e-95	1.22e-90	T cell
CEP85L	-0.563628	0.067	0.405	3.22e-95	1.07e-90	T cell
AC113935.1	-0.574391	0.002	0.281	1.3e-95	4.33e-91	T cell
GPRIN3	-0.557647	0.108	0.477	1.26e-95	4.2e-91	T cell
HERC1	-0.572667	0.097	0.449	4.22e-96	1.41e-91	T cell
EMB	-0.555858	0.148	0.537	1.79e-96	5.98e-92	T cell
COL1A2	-0.549011	0.011	0.303	1.55e-96	5.18e-92	T cell
PFN1	-0.601863	0.337	0.671	1.41e-96	4.72e-92	T cell
SRRM2	-0.543476	0.291	0.685	2.73e-98	9.09e-94	T cell
TBC1D5	-0.640242	0.031	0.346	5.59e-99	1.87e-94	T cell
IQGAP2	-0.60418	0.181	0.572	2.2e-99	7.35e-95	T cell
PCM1	-0.544609	0.141	0.542	1.36e-99	4.54e-95	T cell
LINC00342	-0.587769	0.027	0.343	8.77e-100	2.93e-95	T cell
RIPOR2	-0.637174	0.214	0.628	2.47e-100	8.24e-96	T cell
FOXP1	-0.662944	0.173	0.549	2.99e-101	9.96e-97	T cell
SSH2	-0.679736	0.068	0.411	2.59e-101	8.65e-97	T cell
THEMIS	-0.674404	0.049	0.385	2.56e-101	8.55e-97	T cell
RPS3AP26	-0.66343	0.002	0.296	1.9e-101	6.34e-97	T cell
JMJD1C	-0.621627	0.186	0.567	1.71e-101	5.72e-97	T cell
ELMO1	-0.675082	0.036	0.36	3.37e-102	1.12e-97	T cell
SLFN5	-0.568937	0.112	0.505	1.51e-102	5.05e-98	T cell
RASA2	-0.590756	0.086	0.453	4.59e-103	1.53e-98	T cell
LINC-PINT	-0.654975	0.048	0.385	3.21e-103	1.07e-98	T cell
VPS13B	-0.622315	0.034	0.362	9.54e-104	3.18e-99	T cell
TXNIP	-0.625159	0.229	0.637	3.02e-105	1.01e-100	T cell
AKAP13	-0.584815	0.305	0.717	8.07e-106	2.69e-101	T cell
AAK1	-0.60869	0.13	0.529	5.7e-107	1.9e-102	T cell
LPP	-0.660989	0.051	0.401	1.86e-107	6.21e-103	T cell
RPS2P46	-0.786543	0.016	0.334	1.54e-107	5.14e-103	T cell
NKTR	-0.611574	0.235	0.679	6.08e-108	2.03e-103	T cell
MTND1P23	-0.626634	0.02	0.345	5.34e-108	1.78e-103	T cell
DDX3Y	-0.596436	0.043	0.398	4e-108	1.33e-103	T cell
PACS1	-0.677381	0.039	0.38	3.04e-108	1.01e-103	T cell
AC097634.4	-0.758296	0.057	0.407	3.99e-109	1.33e-104	T cell
ACAP2	-0.599739	0.065	0.432	3.61e-109	1.2e-104	T cell
SLFN12L	-0.717582	0.055	0.416	3.51e-110	1.17e-105	T cell
FTX	-0.698198	0.038	0.384	5.55e-111	1.85e-106	T cell
CD99	-0.657902	0	0.315	2.95e-111	9.84e-107	T cell
GOLGA4	-0.643916	0.111	0.502	1.64e-111	5.46e-107	T cell
MTCO3P12	-0.695644	0.002	0.323	1.87e-112	6.24e-108	T cell
PCNX1	-0.632677	0.067	0.444	1.86e-113	6.21e-109	T cell
DOCK2	-0.641941	0.1	0.5	6.73e-116	2.24e-111	T cell
RESF1	-0.634148	0.153	0.595	1.97e-116	6.55e-112	T cell
ATM	-0.653566	0.15	0.569	7.49e-117	2.5e-112	T cell
PARP8	-0.684966	0.1	0.502	2.15e-117	7.17e-113	T cell
STK4	-0.615785	0.122	0.549	2.09e-117	6.96e-113	T cell
FOXN3	-0.72576	0.096	0.486	2.05e-117	6.83e-113	T cell
AC016831.7	-0.777593	0.017	0.362	1.12e-117	3.75e-113	T cell
AKAP9	-0.649252	0.166	0.61	3.14e-118	1.05e-113	T cell
MT-RNR2	-0.292439	0.98	0.902	3.35e-121	1.12e-116	T cell
BIRC6	-0.667684	0.082	0.484	5.71e-122	1.9e-117	T cell
NEAT1	-0.708691	0.409	0.741	3.84e-122	1.28e-117	T cell
ELF1	-0.651916	0.173	0.626	1.12e-123	3.72e-119	T cell
ANKRD36C	-0.669942	0.061	0.463	3.62e-125	1.21e-120	T cell
MYCBP2	-0.645143	0.166	0.621	1.92e-125	6.4e-121	T cell
RNF213	-0.641651	0.317	0.746	1.81e-126	6.04e-122	T cell
DOCK10	-0.735036	0.119	0.544	1.71e-126	5.69e-122	T cell
MTCO1P12	-0.816991	0.016	0.389	8.91e-132	2.97e-127	T cell
HLA-C	-0.45215	0.703	0.891	3.04e-132	1.01e-127	T cell
DPYD	-0.819143	0.026	0.411	5.53e-133	1.84e-128	T cell
ASH1L	-0.72638	0.089	0.519	2.74e-133	9.13e-129	T cell
N4BP2L2	-0.707282	0.131	0.581	1.97e-134	6.57e-130	T cell
RPS4Y1	-0.68382	0.035	0.438	4.93e-135	1.64e-130	T cell
EEF1A1P5	-1.04649	0.031	0.412	1.68e-135	5.59e-131	T cell
SKAP1	-0.866268	0.095	0.525	9.53e-137	3.18e-132	T cell
ZBTB20	-0.823785	0.06	0.479	7.68e-138	2.56e-133	T cell
AHNAK	-0.673947	0.349	0.781	7.66e-138	2.55e-133	T cell
UTRN	-0.727862	0.173	0.643	5.91e-139	1.97e-134	T cell
CELF2	-0.742738	0.161	0.619	1.62e-140	5.4e-136	T cell
VPS13C	-0.706078	0.092	0.54	1.17e-140	3.9e-136	T cell
NPIPB5	-0.693493	0.008	0.395	6.69e-141	2.23e-136	T cell
PTPRC	-0.46421	0.717	0.93	3.97e-143	1.33e-138	T cell
INPP4B	-0.82967	0.075	0.512	1.73e-143	5.75e-139	T cell
MT-ND4	-0.52487	0.71	0.86	1.05e-143	3.51e-139	T cell
MT-CO3	-0.315933	0.925	0.927	3.69e-147	1.23e-142	T cell
FKBP5	-0.798126	0.108	0.573	1.44e-153	4.82e-149	T cell
ANKRD36	-0.746333	0.046	0.498	1.57e-155	5.24e-151	T cell
DOCK8	-0.817798	0.124	0.608	1.7e-159	5.68e-155	T cell
DDX17	-0.76466	0.238	0.725	1.59e-162	5.3e-158	T cell
ACTB	-0.840386	0.408	0.746	1.06e-162	3.53e-158	T cell
DCN	-0.869078	0.029	0.482	2.81e-166	9.37e-162	T cell
SYNE2	-0.825918	0.238	0.783	2.18e-166	7.26e-162	T cell
TNRC6B	-0.875113	0.093	0.6	5.92e-177	1.97e-172	T cell
ARHGAP15	-1.05626	0.125	0.639	1.82e-189	6.06e-185	T cell
MT-CO1	-0.476982	0.848	0.913	3.33e-194	1.11e-189	T cell
ANKRD44	-1.0323	0.113	0.642	3.34e-199	1.11e-194	T cell
MACF1	-0.946371	0.194	0.753	7.31e-218	2.44e-213	T cell
MT-CO2	-0.764076	0.529	0.878	7.31e-223	2.44e-218	T cell
MBNL1	-0.948472	0.349	0.836	3.51e-233	1.17e-228	T cell
MALAT1	-0.323255	0.997	0.999	0	0	T cell
CCNG2	0.658329	0.238	0.08	1.41e-06	0.0471591	NKT cell
AL669983.1	0.308189	0.114	0.012	1.23e-06	0.0411099	NKT cell
IER3	0.858747	0.381	0.209	1.21e-06	0.0402004	NKT cell
HSPA2	0.557406	0.19	0.046	8.23e-07	0.0274389	NKT cell
INSIG1	0.706869	0.429	0.248	7.61e-07	0.0253787	NKT cell
ING1	0.605586	0.219	0.061	6.24e-07	0.0208076	NKT cell
AMZ2P1	0.612917	0.162	0.031	6.17e-07	0.0205681	NKT cell
RPL32	0.268423	0.905	0.791	6.08e-07	0.0202864	NKT cell
AC010883.3	0.394656	0.143	0.021	5.82e-07	0.0193883	NKT cell
UBB	0.261142	0.971	0.828	5.77e-07	0.0192391	NKT cell
DDX3X	0.363506	0.743	0.669	5.71e-07	0.0190305	NKT cell
HNRNPA0	0.710147	0.533	0.405	5.46e-07	0.0182065	NKT cell
PTMAP5	0.731479	0.39	0.209	4.24e-07	0.0141366	NKT cell
MIR22HG	0.794379	0.352	0.166	4.19e-07	0.0139753	NKT cell
RPS27A	0.263957	0.99	0.85	4.06e-07	0.013534	NKT cell
AL135905.2	0.645398	0.333	0.141	3.93e-07	0.0130874	NKT cell
RPS27	0.285587	1	0.847	3.83e-07	0.0127567	NKT cell
RPS24	0.289119	0.971	0.819	2.87e-07	0.00956376	NKT cell
RPL24	0.288644	0.914	0.791	2.84e-07	0.0094639	NKT cell
AC138150.1	0.502032	0.171	0.031	2.09e-07	0.00697882	NKT cell
CCL5	0.371708	0.743	0.791	1.88e-07	0.00625384	NKT cell
RPL34P18	0.588279	0.219	0.055	1.67e-07	0.00558351	NKT cell
RPS23P8	0.602061	0.257	0.077	1.41e-07	0.00471211	NKT cell
7SK	0.48487	0.152	0.021	1.4e-07	0.00466254	NKT cell
HLA-DPB1	0.778873	0.495	0.334	1.33e-07	0.0044492	NKT cell
CDKN1A	0.636897	0.581	0.454	1.33e-07	0.00442033	NKT cell
NACA	0.380878	0.752	0.681	1.1e-07	0.00366258	NKT cell
DNTTIP2	0.801502	0.505	0.334	1.05e-07	0.00349042	NKT cell
ATP1B3	0.672238	0.562	0.399	7.99e-08	0.0026649	NKT cell
PTP4A1	0.663777	0.333	0.129	7.24e-08	0.00241375	NKT cell
ZNF90	0.481531	0.171	0.028	7.16e-08	0.00238794	NKT cell
RPL6	0.303641	0.848	0.77	3.72e-08	0.00123967	NKT cell
YWHAQ	0.657363	0.59	0.472	3.06e-08	0.00102105	NKT cell
SLC30A1	0.805643	0.343	0.135	2.71e-08	0.000903942	NKT cell
DDIT4-AS1	0.545399	0.162	0.021	2.48e-08	0.000828348	NKT cell
RPL10A	0.328441	0.829	0.752	2.3e-08	0.000765369	NKT cell
SRSF3	0.46817	0.705	0.644	2.28e-08	0.00075959	NKT cell
SFPQ	0.322234	0.8	0.773	2.14e-08	0.000714885	NKT cell
UBALD2	0.767165	0.457	0.236	1.82e-08	0.000606543	NKT cell
AC006449.6	0.613045	0.181	0.028	1.32e-08	0.000441216	NKT cell
SLC35A2	0.672066	0.2	0.037	1.24e-08	0.000413649	NKT cell
RPL30P4	0.537975	0.19	0.031	1.08e-08	0.000361627	NKT cell
RN7SL34P	0.534947	0.133	0.009	1.07e-08	0.000356687	NKT cell
RPS13	0.320503	0.876	0.767	1.06e-08	0.000352888	NKT cell
AL731571.1	0.472211	0.133	0.009	1.05e-08	0.000351099	NKT cell
NR4A2	0.340893	0.848	0.745	1.03e-08	0.00034504	NKT cell
NRARP	0.491707	0.133	0.009	1.03e-08	0.000342926	NKT cell
IER5L	0.741398	0.248	0.061	9.4e-09	0.000313547	NKT cell
HNRNPK	0.472008	0.705	0.62	8.32e-09	0.000277508	NKT cell
SNHG12	0.869271	0.467	0.261	7.63e-09	0.000254466	NKT cell
AC011447.1	0.490093	0.171	0.021	7.15e-09	0.000238299	NKT cell
RPLP0P2	0.74363	0.305	0.095	4.13e-09	0.000137723	NKT cell
AC245033.4	0.725693	0.514	0.304	3.15e-09	0.000104901	NKT cell
RPL7	0.3616	0.886	0.752	2.88e-09	9.62e-05	NKT cell
HSPA8	0.327201	0.924	0.798	2.56e-09	8.54e-05	NKT cell
RN7SK	0.516831	0.152	0.012	2.37e-09	7.91e-05	NKT cell
XCL2	0.527921	0.8	0.831	2.17e-09	7.23e-05	NKT cell
SRSF2	0.507371	0.743	0.696	1.91e-09	6.36e-05	NKT cell
GZMA	0.583738	0.705	0.733	1.84e-09	6.13e-05	NKT cell
MCL1	0.357145	0.886	0.767	1.78e-09	5.93e-05	NKT cell
TNFAIP3	0.491672	0.762	0.641	1.73e-09	5.78e-05	NKT cell
ZFP36L1	0.428488	0.771	0.65	1.68e-09	5.61e-05	NKT cell
CSRNP1	0.727927	0.59	0.396	1.29e-09	4.31e-05	NKT cell
CDKN1C	0.755264	0.286	0.077	1.28e-09	4.26e-05	NKT cell
YPEL5	0.690365	0.648	0.515	8.51e-10	2.84e-05	NKT cell
MIDN	0.832422	0.514	0.304	8.26e-10	2.75e-05	NKT cell
IFITM2	0.30727	0.933	0.862	7.73e-10	2.58e-05	NKT cell
MT-RNR1	0.335411	0.914	0.81	7.23e-10	2.41e-05	NKT cell
RPL4	0.425608	0.79	0.693	3.34e-10	1.11e-05	NKT cell
RPL21	0.306157	0.952	0.825	3.26e-10	1.09e-05	NKT cell
RPL10P9	0.936077	0.467	0.233	3.08e-10	1.03e-05	NKT cell
EEF2	0.486441	0.724	0.647	2.85e-10	9.49e-06	NKT cell
TOMM7	0.532603	0.724	0.65	2.35e-10	7.83e-06	NKT cell
RPS9	0.370797	0.952	0.773	1.85e-10	6.18e-06	NKT cell
CHMP1B-AS1	0.383787	0.124	0	1.18e-10	3.95e-06	NKT cell
RPL11	0.324974	0.981	0.837	1.13e-10	3.78e-06	NKT cell
IDI1	0.912689	0.59	0.411	1e-10	3.34e-06	NKT cell
RPL9	0.324627	0.924	0.813	9.96e-11	3.32e-06	NKT cell
KLF10	0.944394	0.486	0.23	9.5e-11	3.17e-06	NKT cell
SARAF	0.44131	0.8	0.709	9.2e-11	3.07e-06	NKT cell
RPL26	0.426803	0.829	0.715	8.49e-11	2.83e-06	NKT cell
MAT2A	0.794494	0.581	0.347	6.17e-11	2.06e-06	NKT cell
RPS29	0.306376	0.99	0.853	5.28e-11	1.76e-06	NKT cell
GABARAPL1	0.913284	0.524	0.279	4.09e-11	1.36e-06	NKT cell
DNAJA1	0.448293	0.895	0.736	3.01e-11	1e-06	NKT cell
RPS18	0.343805	1	0.837	2.66e-11	8.89e-07	NKT cell
AL161787.1	0.394279	0.133	0	2.2e-11	7.32e-07	NKT cell
SNHG1	0.934043	0.495	0.233	1.51e-11	5.02e-07	NKT cell
H3F3B	0.295979	0.962	0.871	1.14e-11	3.81e-07	NKT cell
JMJD6	0.927444	0.571	0.325	1.12e-11	3.74e-07	NKT cell
SAP18	0.778873	0.648	0.457	9.86e-12	3.29e-07	NKT cell
RPL19	0.3397	0.943	0.798	9.4e-12	3.13e-07	NKT cell
RPL15	0.370822	0.924	0.788	8.69e-12	2.9e-07	NKT cell
HNRNPA1	0.421721	0.886	0.764	5.27e-12	1.76e-07	NKT cell
ZC3H12A	0.987549	0.514	0.261	4.64e-12	1.55e-07	NKT cell
TUBB2A	0.967058	0.438	0.163	4.37e-12	1.46e-07	NKT cell
AP001324.1	0.760014	0.343	0.086	3.31e-12	1.1e-07	NKT cell
RBM38	0.974685	0.543	0.282	1.81e-12	6.02e-08	NKT cell
EEF1D	0.54702	0.771	0.653	9.41e-13	3.14e-08	NKT cell
JUN	0.493744	0.886	0.715	8.92e-13	2.98e-08	NKT cell
RPL23	0.392316	0.933	0.788	7.77e-13	2.59e-08	NKT cell
RPS15A	0.387112	0.943	0.794	6.58e-13	2.19e-08	NKT cell
TUBA4A	0.962057	0.638	0.436	6.53e-13	2.18e-08	NKT cell
HERPUD1	0.791666	0.667	0.436	6.52e-13	2.17e-08	NKT cell
AC073861.1	0.815055	0.333	0.074	5.94e-13	1.98e-08	NKT cell
RPL7A	0.359349	0.933	0.822	5.2e-13	1.74e-08	NKT cell
TUBA1B	0.564484	0.8	0.65	3.01e-13	1e-08	NKT cell
YBX1	0.577728	0.781	0.595	1.32e-13	4.41e-09	NKT cell
NOP56	0.886021	0.667	0.433	6.78e-14	2.26e-09	NKT cell
RPL35A	0.391369	0.924	0.804	6.09e-14	2.03e-09	NKT cell
RPL30	0.367566	0.981	0.825	4.95e-14	1.65e-09	NKT cell
AL049873.1	0.709337	0.267	0.031	3.37e-14	1.12e-09	NKT cell
RPL12	0.480449	0.876	0.699	2.94e-14	9.8e-10	NKT cell
SLC38A2	0.801004	0.714	0.525	1.05e-14	3.5e-10	NKT cell
RPS20	0.41209	0.933	0.791	9.81e-15	3.27e-10	NKT cell
DDIT4	0.640159	0.81	0.647	1.28e-15	4.27e-11	NKT cell
RPS7	0.474937	0.886	0.745	1.09e-15	3.65e-11	NKT cell
HSPA5	0.653591	0.81	0.65	4.5e-16	1.5e-11	NKT cell
ID2	0.54987	0.867	0.788	3.03e-16	1.01e-11	NKT cell
RPL31	0.388646	0.99	0.853	2.12e-16	7.08e-12	NKT cell
RPS11	0.391626	0.99	0.85	1.08e-16	3.59e-12	NKT cell
TMSB4XP4	1.02412	0.638	0.316	5.33e-17	1.78e-12	NKT cell
RPL36	0.489205	0.924	0.773	4.93e-18	1.64e-13	NKT cell
AP002990.1	0.853529	0.705	0.39	2.7e-18	8.99e-14	NKT cell
SNHG5	0.895883	0.743	0.472	2.12e-18	7.05e-14	NKT cell
RUNX3	0.928577	0.752	0.521	1.73e-18	5.78e-14	NKT cell
RPS4X	0.557275	0.867	0.721	9.73e-19	3.24e-14	NKT cell
RPL34	0.383574	1	0.871	6.11e-19	2.04e-14	NKT cell
RPL17	0.643857	0.924	0.613	4.84e-19	1.61e-14	NKT cell
ATF4	0.626829	0.848	0.706	4.15e-19	1.38e-14	NKT cell
EIF4A1	0.650337	0.924	0.589	6.54e-20	2.18e-15	NKT cell
AC016876.2	0.675942	0.914	0.546	4.1e-20	1.37e-15	NKT cell
RPS17	0.589197	0.933	0.702	2.12e-21	7.07e-17	NKT cell
UBE2S	1.1667	0.667	0.273	1.08e-21	3.59e-17	NKT cell
H2AFZ	0.981133	0.819	0.552	6.72e-23	2.24e-18	NKT cell
RPL10P3	0.953012	0.381	0.031	3.41e-23	1.14e-18	NKT cell
RPL13A	0.405782	1	0.905	6.85e-24	2.28e-19	NKT cell
SENP3-EIF4A1	0.871595	0.819	0.445	6.14e-24	2.05e-19	NKT cell
RPS16	0.526842	0.981	0.801	5.47e-24	1.82e-19	NKT cell
RPS10	0.63993	0.924	0.706	5.4e-24	1.8e-19	NKT cell
NKG7	0.791608	0.905	0.755	2.45e-24	8.17e-20	NKT cell
RPS12	0.554312	1	0.773	1.74e-24	5.8e-20	NKT cell
IFITM1	0.835361	0.876	0.681	1.83e-25	6.09e-21	NKT cell
EEF1G	1.16123	0.714	0.301	4.5e-26	1.5e-21	NKT cell
RPL37A	0.515542	0.981	0.816	1.47e-26	4.91e-22	NKT cell
IER5	1.25664	0.676	0.221	9.88e-27	3.29e-22	NKT cell
RPL38	0.658906	0.952	0.745	6.45e-27	2.15e-22	NKT cell
GADD45B	0.921303	0.905	0.635	1.03e-27	3.43e-23	NKT cell
RPS23	0.576249	0.981	0.782	2.71e-28	9.03e-24	NKT cell
RPS21	0.678153	0.943	0.724	1.14e-29	3.81e-25	NKT cell
ZFAS1	1.1675	0.848	0.469	1.67e-30	5.56e-26	NKT cell
IER2	0.736821	0.914	0.748	6.3e-32	2.1e-27	NKT cell
RPLP2	0.697257	0.99	0.702	4.85e-32	1.62e-27	NKT cell
HEXIM1	1.25402	0.848	0.491	1.63e-32	5.45e-28	NKT cell
FAU	0.640796	1	0.779	2.11e-33	7.05e-29	NKT cell
DUSP2	1.04952	0.895	0.641	1.25e-33	4.16e-29	NKT cell
BRD2	0.97452	0.924	0.669	6.38e-36	2.13e-31	NKT cell
RPL17-C18orf32	1.10724	0.914	0.42	5.64e-37	1.88e-32	NKT cell
TUBB4B	1.21568	0.914	0.534	5.64e-37	1.88e-32	NKT cell
RPS27AP16	1.42803	0.705	0.132	1.96e-37	6.55e-33	NKT cell
AC245033.1	1.40672	0.886	0.319	2.29e-42	7.65e-38	NKT cell
PRPF8	-0.334184	0.095	0.365	1.45e-06	0.0484508	NKT cell
LMAN2	-0.264183	0.076	0.347	1.42e-06	0.047506	NKT cell
MLEC	-0.32449	0.01	0.212	1.38e-06	0.0461124	NKT cell
SRPK2	-0.34706	0.038	0.273	1.35e-06	0.0451407	NKT cell
GVINP1	-0.420894	0.048	0.279	1.35e-06	0.0448817	NKT cell
OSTF1	-0.3509	0.086	0.35	1.29e-06	0.0428838	NKT cell
SNX3	-0.328991	0.057	0.298	1.28e-06	0.0426346	NKT cell
TRIM44	-0.381389	0.038	0.267	1.27e-06	0.042258	NKT cell
NEK7	-0.37212	0.019	0.23	1.22e-06	0.040579	NKT cell
YIPF4	-0.345339	0.01	0.215	1.2e-06	0.0400288	NKT cell
ETFA	-0.374658	0.057	0.298	1.2e-06	0.0399785	NKT cell
PHF20	-0.35374	0.067	0.322	1.18e-06	0.0391803	NKT cell
RAP1GDS1	-0.414317	0.019	0.23	1.17e-06	0.0391241	NKT cell
MIER1	-0.346115	0.114	0.39	1.16e-06	0.0385273	NKT cell
DCAF7	-0.393714	0.048	0.282	1.13e-06	0.0378404	NKT cell
RPS3AP6	-0.341727	0.01	0.215	1.09e-06	0.0364575	NKT cell
XRN1	-0.365517	0.095	0.368	1.07e-06	0.03583	NKT cell
ANXA5	-0.37759	0.067	0.31	1.06e-06	0.0353222	NKT cell
CD37	-0.337061	0.095	0.365	1.04e-06	0.0346579	NKT cell
TAF1	-0.32379	0.029	0.255	1.03e-06	0.0343115	NKT cell
ATAD2B	-0.355647	0.019	0.236	1e-06	0.0333882	NKT cell
COMMD7	-0.328991	0.019	0.233	9.94e-07	0.0331257	NKT cell
RSBN1L	-0.381819	0.019	0.236	9.75e-07	0.0325123	NKT cell
HTATSF1	-0.354546	0.095	0.374	9.69e-07	0.032308	NKT cell
PAM	-0.44668	0.029	0.242	9.62e-07	0.0320891	NKT cell
TRAPPC1	-0.343199	0.038	0.27	9.61e-07	0.0320394	NKT cell
MSN	-0.395429	0.324	0.69	9.48e-07	0.031607	NKT cell
SELENOH	-0.331203	0.048	0.285	9.44e-07	0.0314836	NKT cell
PACS1	-0.413452	0.038	0.264	9.25e-07	0.0308491	NKT cell
NDUFA12	-0.278055	0.038	0.276	9.23e-07	0.0307772	NKT cell
ANKRD28	-0.390608	0.029	0.258	8.56e-07	0.0285427	NKT cell
TC2N	-0.424411	0.048	0.279	8.54e-07	0.0284758	NKT cell
RIPOR2	-0.462865	0.21	0.521	8.5e-07	0.0283518	NKT cell
KPNA6	-0.396544	0.048	0.285	8.44e-07	0.0281393	NKT cell
UBA2	-0.325568	0.057	0.301	8.11e-07	0.0270404	NKT cell
PUM3	-0.362293	0.019	0.239	7.92e-07	0.0263903	NKT cell
AP3B1	-0.320848	0.067	0.325	7.83e-07	0.0260934	NKT cell
RPL13AP7	-0.365517	0	0.199	7.71e-07	0.0257198	NKT cell
PRRC2B	-0.353836	0.076	0.344	7.66e-07	0.0255448	NKT cell
PARP1	-0.377013	0.076	0.344	7.61e-07	0.0253888	NKT cell
TCF12	-0.41527	0.038	0.273	7.34e-07	0.0244684	NKT cell
IQGAP1	-0.417714	0.39	0.715	7.24e-07	0.024137	NKT cell
TRPV2	-0.351971	0.019	0.233	7.13e-07	0.023762	NKT cell
BTAF1	-0.417048	0.038	0.264	7.09e-07	0.0236267	NKT cell
TNFAIP8	-0.408501	0.076	0.34	7.04e-07	0.0234787	NKT cell
DOCK8	-0.437788	0.181	0.488	6.89e-07	0.0229795	NKT cell
IPCEF1	-0.368916	0.01	0.218	6.78e-07	0.0226218	NKT cell
PRKY	-0.39554	0.01	0.221	6.72e-07	0.0224064	NKT cell
ANKRD17	-0.415703	0.038	0.273	6.53e-07	0.0217842	NKT cell
ZNF609	-0.407525	0.029	0.255	6.49e-07	0.0216273	NKT cell
RAB8B	-0.396768	0.143	0.445	6.4e-07	0.0213436	NKT cell
SRP9	-0.303638	0.086	0.365	6.15e-07	0.0204989	NKT cell
RPL18A	-0.358286	0.6	0.801	6.1e-07	0.0203314	NKT cell
PRKDC	-0.377105	0.076	0.35	6.03e-07	0.0201109	NKT cell
RTF1	-0.344844	0.057	0.313	5.94e-07	0.0197894	NKT cell
SYNRG	-0.368187	0.114	0.408	5.71e-07	0.0190492	NKT cell
UQCRFS1	-0.375501	0.029	0.252	5.42e-07	0.0180588	NKT cell
SYNE2	-0.472555	0.314	0.718	5.38e-07	0.017936	NKT cell
SELENOW	-0.368091	0.133	0.445	5.28e-07	0.0176172	NKT cell
RNF149	-0.425299	0.114	0.399	5.23e-07	0.0174395	NKT cell
KRT10	-0.332653	0.029	0.261	5.15e-07	0.0171773	NKT cell
NCOA2	-0.434679	0.029	0.261	5.06e-07	0.0168703	NKT cell
VPS13B	-0.445956	0.019	0.242	5.01e-07	0.0166962	NKT cell
RAB10	-0.420894	0.038	0.282	4.87e-07	0.0162238	NKT cell
ARHGAP25	-0.374148	0.076	0.353	4.84e-07	0.0161511	NKT cell
RNF19A	-0.381211	0.19	0.54	4.84e-07	0.0161388	NKT cell
TBC1D5	-0.480995	0.019	0.239	4.81e-07	0.0160354	NKT cell
SLC4A7	-0.325225	0.038	0.282	4.74e-07	0.0157945	NKT cell
NCOR1	-0.372713	0.181	0.506	4.69e-07	0.0156483	NKT cell
BDP1	-0.360318	0.124	0.429	4.66e-07	0.0155469	NKT cell
EPB41	-0.396184	0.095	0.377	4.59e-07	0.0153057	NKT cell
ERH	-0.385417	0.019	0.242	4.41e-07	0.0146969	NKT cell
AGO3	-0.411114	0.019	0.245	4.29e-07	0.01431	NKT cell
THOC2	-0.311555	0.124	0.433	4.08e-07	0.0136025	NKT cell
EID1	-0.330752	0.152	0.479	4e-07	0.0133339	NKT cell
ETS1	-0.397149	0.352	0.785	3.99e-07	0.0132883	NKT cell
GIMAP4	-0.418905	0.095	0.374	3.94e-07	0.0131258	NKT cell
LRBA	-0.44922	0.038	0.279	3.91e-07	0.013026	NKT cell
ARHGEF3	-0.430912	0.076	0.344	3.85e-07	0.0128209	NKT cell
HSPA1B	-0.532167	0.162	0.463	3.79e-07	0.0126508	NKT cell
ROCK1	-0.424783	0.21	0.552	3.79e-07	0.0126372	NKT cell
VPS36	-0.331729	0.01	0.23	3.76e-07	0.0125443	NKT cell
SRRM1	-0.363203	0.19	0.549	3.71e-07	0.0123634	NKT cell
SEPTIN7	-0.392586	0.362	0.767	3.6e-07	0.0119995	NKT cell
NUCKS1	-0.349945	0.2	0.561	3.56e-07	0.0118849	NKT cell
ABRACL	-0.345499	0.076	0.356	3.54e-07	0.0117987	NKT cell
TNRC6A	-0.35041	0.048	0.304	3.47e-07	0.0115755	NKT cell
SYVN1	-0.407905	0.019	0.248	3.46e-07	0.0115428	NKT cell
ARHGAP4	-0.408042	0.067	0.328	3.43e-07	0.0114505	NKT cell
HELZ	-0.359826	0.086	0.368	3.42e-07	0.0114047	NKT cell
OS9	-0.341866	0.067	0.344	3.42e-07	0.0114039	NKT cell
C1S	-0.344956	0.01	0.227	3.39e-07	0.0112926	NKT cell
CEP350	-0.396996	0.105	0.408	3.27e-07	0.0109016	NKT cell
AC015911.11	-0.473647	0.01	0.227	3.22e-07	0.0107403	NKT cell
MIF	-0.385695	0.124	0.445	3.2e-07	0.0106595	NKT cell
INPP4B	-0.495839	0.057	0.313	3.18e-07	0.0105936	NKT cell
FYB1	-0.458868	0.343	0.684	3.17e-07	0.0105718	NKT cell
PCMTD1	-0.387885	0.029	0.27	3.17e-07	0.0105571	NKT cell
MYH9	-0.396168	0.229	0.617	3.15e-07	0.0105133	NKT cell
ITGB1	-0.450467	0.276	0.626	3.11e-07	0.0103545	NKT cell
TNNC2	-0.392739	0	0.212	3.1e-07	0.0103207	NKT cell
ZNF292	-0.43017	0.076	0.34	3.08e-07	0.0102844	NKT cell
DBNL	-0.379192	0	0.212	3.08e-07	0.0102806	NKT cell
ZMYND8	-0.4207	0.019	0.248	2.99e-07	0.00998511	NKT cell
CLINT1	-0.351894	0.095	0.402	2.95e-07	0.00982184	NKT cell
HIF1A	-0.374581	0.057	0.319	2.93e-07	0.00975707	NKT cell
EIF2AK2	-0.359641	0.057	0.325	2.86e-07	0.00954213	NKT cell
TRPM7	-0.381819	0.029	0.267	2.83e-07	0.00944724	NKT cell
RASGRP1	-0.420379	0.095	0.383	2.74e-07	0.00912581	NKT cell
SPN	-0.394825	0.124	0.426	2.66e-07	0.00885629	NKT cell
PSMC1	-0.39932	0.038	0.291	2.63e-07	0.00877039	NKT cell
PCNX1	-0.437122	0.038	0.285	2.56e-07	0.00852492	NKT cell
JAZF1	-0.474816	0.019	0.248	2.5e-07	0.00834513	NKT cell
SRI	-0.365517	0.086	0.374	2.49e-07	0.00830483	NKT cell
ATP2B4	-0.411928	0.105	0.402	2.29e-07	0.00762493	NKT cell
KLF6	-0.440805	0.505	0.804	2.28e-07	0.00758822	NKT cell
SMCHD1	-0.438497	0.229	0.577	2.26e-07	0.00754673	NKT cell
PUM1	-0.365517	0.057	0.322	2.25e-07	0.00751125	NKT cell
HERC1	-0.423977	0.114	0.417	2.21e-07	0.00736216	NKT cell
KPNA4	-0.387885	0.029	0.276	2.03e-07	0.00677276	NKT cell
CNTRL	-0.455155	0.057	0.319	2.03e-07	0.0067713	NKT cell
BPTF	-0.4283	0.219	0.592	1.89e-07	0.00631241	NKT cell
TTC3	-0.338347	0.086	0.396	1.88e-07	0.00628123	NKT cell
AC135178.3	-0.463128	0.086	0.368	1.72e-07	0.00574551	NKT cell
PNISR	-0.417812	0.19	0.528	1.71e-07	0.00568929	NKT cell
RPL23AP42	-0.414016	0.038	0.298	1.63e-07	0.00542739	NKT cell
EVL	-0.441466	0.2	0.531	1.61e-07	0.00537778	NKT cell
PYHIN1	-0.460449	0.124	0.426	1.57e-07	0.00524648	NKT cell
AC026403.1	-0.406425	0.029	0.279	1.54e-07	0.00513423	NKT cell
SEPTIN11	-0.429377	0.048	0.31	1.48e-07	0.00493633	NKT cell
PHLDA1	-0.462379	0.067	0.353	1.45e-07	0.00483364	NKT cell
DHRS7	-0.286763	0.162	0.531	1.4e-07	0.00468107	NKT cell
MYO1F	-0.485918	0.143	0.448	1.4e-07	0.0046597	NKT cell
KTN1	-0.406709	0.229	0.617	1.36e-07	0.00453441	NKT cell
PHACTR2	-0.478071	0.038	0.294	1.35e-07	0.00449195	NKT cell
NR3C1	-0.442182	0.152	0.485	1.29e-07	0.00430195	NKT cell
RPN2	-0.433775	0.105	0.402	1.27e-07	0.00423192	NKT cell
OFD1	-0.380224	0.057	0.34	1.27e-07	0.00421892	NKT cell
AC064799.1	-0.439174	0	0.224	1.22e-07	0.00407057	NKT cell
OSTC	-0.392998	0.048	0.316	1.2e-07	0.00399368	NKT cell
GLG1	-0.401972	0.105	0.408	1.19e-07	0.00395269	NKT cell
ZRANB2	-0.360083	0.095	0.396	1.08e-07	0.0036029	NKT cell
C1R	-0.418466	0.01	0.245	1.06e-07	0.00352299	NKT cell
RSF1	-0.368187	0.095	0.411	1.05e-07	0.00351162	NKT cell
FXYD5	-0.371142	0.095	0.402	1.04e-07	0.00345797	NKT cell
JAK1	-0.432716	0.352	0.761	1.03e-07	0.00344886	NKT cell
FTX	-0.460101	0.01	0.245	1.02e-07	0.0034033	NKT cell
MDFIC	-0.429648	0.067	0.347	9.59e-08	0.00319696	NKT cell
SAMHD1	-0.451293	0.219	0.558	9.48e-08	0.00316048	NKT cell
KDM5A	-0.392998	0.133	0.469	9.47e-08	0.00315599	NKT cell
APBB1IP	-0.442961	0.133	0.451	9.3e-08	0.0030991	NKT cell
ATM	-0.461886	0.21	0.552	9.06e-08	0.00301927	NKT cell
RHOC	-0.427445	0.048	0.31	8.53e-08	0.00284448	NKT cell
UQCR10	-0.420622	0.076	0.365	8.49e-08	0.00282979	NKT cell
TIMP1	-0.470432	0.057	0.328	8.48e-08	0.00282834	NKT cell
TAOK1	-0.457602	0.029	0.279	8.24e-08	0.00274781	NKT cell
CASC4	-0.441034	0.01	0.248	8.24e-08	0.00274747	NKT cell
SNW1	-0.423416	0.048	0.316	8.22e-08	0.00274206	NKT cell
DDX3Y	-0.448933	0.076	0.371	8.18e-08	0.00272804	NKT cell
RPS27L	-0.439366	0.067	0.353	7.31e-08	0.0024384	NKT cell
RBPJ	-0.50638	0.057	0.331	7.21e-08	0.00240287	NKT cell
PLA2G2A	-0.431405	0.01	0.252	6.54e-08	0.00218092	NKT cell
AAK1	-0.499818	0.086	0.374	6.51e-08	0.00216935	NKT cell
TPST2	-0.408403	0.048	0.322	6.45e-08	0.00215048	NKT cell
AHNAK	-0.465546	0.4	0.748	6.21e-08	0.00207047	NKT cell
NIPBL	-0.442479	0.181	0.528	6.04e-08	0.00201322	NKT cell
BANF1	-0.408291	0.01	0.255	5.93e-08	0.00197566	NKT cell
SMAP2	-0.464104	0.2	0.558	5.75e-08	0.00191818	NKT cell
ARGLU1	-0.448933	0.267	0.653	5.45e-08	0.00181735	NKT cell
CELF1	-0.399034	0.038	0.313	5.39e-08	0.0017981	NKT cell
ATP5MC3	-0.400608	0.105	0.426	5.13e-08	0.00170934	NKT cell
H3F3AP4	-0.448169	0.01	0.252	4.88e-08	0.00162677	NKT cell
LCK	-0.393714	0.181	0.546	4.74e-08	0.00158125	NKT cell
ITSN2	-0.483354	0.181	0.515	4.28e-08	0.00142593	NKT cell
SLFN12L	-0.499818	0.067	0.362	4.13e-08	0.00137548	NKT cell
HP1BP3	-0.442479	0.171	0.531	4.01e-08	0.00133758	NKT cell
PDIA6	-0.370972	0.095	0.423	3.9e-08	0.00130007	NKT cell
CCDC88C	-0.485357	0.114	0.423	3.86e-08	0.00128696	NKT cell
ITK	-0.47456	0.086	0.38	3.79e-08	0.0012644	NKT cell
SAMD3	-0.447047	0.238	0.629	3.77e-08	0.00125785	NKT cell
LRRFIP1	-0.465837	0.362	0.727	3.57e-08	0.00118994	NKT cell
PSMB9	-0.392998	0.152	0.497	3.53e-08	0.00117535	NKT cell
SDCBP	-0.478859	0.229	0.586	3.3e-08	0.00110038	NKT cell
ZBTB20	-0.594336	0.038	0.304	3.29e-08	0.00109856	NKT cell
FTH1	-0.305943	0.829	0.847	2.92e-08	0.000973242	NKT cell
NDUFB7	-0.45298	0.038	0.313	2.84e-08	0.000948289	NKT cell
PTPN22	-0.45563	0.095	0.402	2.8e-08	0.000933208	NKT cell
SNX6	-0.44252	0.038	0.319	2.77e-08	0.000922227	NKT cell
HNRNPF	-0.428358	0.152	0.515	2.56e-08	0.000853684	NKT cell
SPCS3	-0.443859	0.048	0.322	2.41e-08	0.000804007	NKT cell
IQGAP2	-0.487508	0.2	0.571	2.34e-08	0.000779354	NKT cell
PKN2	-0.515458	0	0.245	2.33e-08	0.000775422	NKT cell
SLC25A6	-0.445688	0	0.245	2.3e-08	0.000765981	NKT cell
PCM1	-0.44254	0.19	0.574	2.18e-08	0.000726916	NKT cell
LINC00342	-0.488039	0.019	0.282	2.13e-08	0.000709319	NKT cell
CDK6	-0.463014	0.048	0.34	2.12e-08	0.000706343	NKT cell
PHF3	-0.439098	0.114	0.436	2.1e-08	0.000698559	NKT cell
AL450405.1	-0.431405	0.01	0.267	1.98e-08	0.000661151	NKT cell
RBL2	-0.445038	0.162	0.54	1.98e-08	0.00066013	NKT cell
TMX4	-0.445837	0.114	0.433	1.86e-08	0.000621305	NKT cell
USP9Y	-0.452172	0	0.248	1.8e-08	0.000601429	NKT cell
LAMTOR1	-0.411114	0.01	0.27	1.78e-08	0.000592036	NKT cell
CARD8	-0.455904	0.048	0.337	1.72e-08	0.000574864	NKT cell
DPYD	-0.575679	0.029	0.298	1.71e-08	0.000571695	NKT cell
ARPC5	-0.488734	0.162	0.521	1.66e-08	0.000554783	NKT cell
ASH1L	-0.514942	0.095	0.414	1.61e-08	0.0005354	NKT cell
PPIB	-0.444019	0.19	0.564	1.52e-08	0.000505483	NKT cell
KIAA1109	-0.472017	0.095	0.411	1.45e-08	0.000483366	NKT cell
CCL2	-0.496762	0	0.252	1.43e-08	0.00047756	NKT cell
RBM6	-0.530344	0.114	0.429	1.32e-08	0.00043972	NKT cell
AKAP13	-0.476766	0.381	0.724	1.27e-08	0.000424133	NKT cell
GNPTAB	-0.448295	0.086	0.402	1.19e-08	0.000396915	NKT cell
VAMP8	-0.429133	0.067	0.383	1.17e-08	0.000389526	NKT cell
RPS3AP26	-0.487322	0	0.255	1.11e-08	0.000371746	NKT cell
BIRC6	-0.48012	0.095	0.429	1.08e-08	0.000359395	NKT cell
HSPB1	-0.492332	0.048	0.347	1.07e-08	0.000355129	NKT cell
PSMA3-AS1	-0.503537	0.105	0.433	1.02e-08	0.000339168	NKT cell
SENP6	-0.450406	0.105	0.457	9.39e-09	0.000312968	NKT cell
PTEN	-0.478919	0.01	0.276	9.26e-09	0.000308627	NKT cell
PARP8	-0.509789	0.162	0.525	8.68e-09	0.000289276	NKT cell
KMT2C	-0.508671	0.152	0.512	6.88e-09	0.00022935	NKT cell
PPP1CA	-0.434159	0.048	0.356	5.9e-09	0.000196682	NKT cell
LCP1	-0.483029	0.457	0.825	5.82e-09	0.000194059	NKT cell
SSH2	-0.560533	0.038	0.334	5.79e-09	0.000193059	NKT cell
CYTIP	-0.513475	0.095	0.42	5.57e-09	0.000185629	NKT cell
CD7	-0.4597	0.067	0.399	5.51e-09	0.000183691	NKT cell
TLN1	-0.483011	0.248	0.653	5.3e-09	0.000176631	NKT cell
FABP4	-0.575335	0.01	0.282	5.29e-09	0.000176518	NKT cell
CALM1	-0.274599	0.829	0.905	5.23e-09	0.00017448	NKT cell
GRB2	-0.490144	0.124	0.475	5.01e-09	0.000167091	NKT cell
BCL2	-0.532723	0.067	0.377	4.65e-09	0.000155188	NKT cell
U2SURP	-0.470127	0.067	0.393	3.95e-09	0.000131655	NKT cell
ALOX5AP	-0.527229	0.133	0.485	3.72e-09	0.000124062	NKT cell
MAP4	-0.504078	0.095	0.426	3.7e-09	0.000123462	NKT cell
SERPING1	-0.509747	0.01	0.288	3.35e-09	0.000111858	NKT cell
ITCH	-0.486674	0.057	0.368	3.23e-09	0.000107832	NKT cell
SMARCA2	-0.526139	0.086	0.408	2.75e-09	9.16e-05	NKT cell
NEMF	-0.469022	0.057	0.383	2.74e-09	9.12e-05	NKT cell
TRAF5	-0.472207	0.029	0.331	2.43e-09	8.11e-05	NKT cell
GOLGA8A	-0.489943	0.114	0.482	2.33e-09	7.75e-05	NKT cell
AC113935.1	-0.533915	0	0.276	1.93e-09	6.43e-05	NKT cell
HBB	-0.621857	0.01	0.298	1.83e-09	6.09e-05	NKT cell
TSPO	-0.520796	0.076	0.411	1.64e-09	5.47e-05	NKT cell
TMOD3	-0.480029	0.038	0.353	1.46e-09	4.88e-05	NKT cell
GPX3	-0.468255	0	0.279	1.46e-09	4.86e-05	NKT cell
LGALS1	-0.628552	0.219	0.598	1.41e-09	4.7e-05	NKT cell
SETX	-0.480995	0.152	0.534	1.31e-09	4.35e-05	NKT cell
ARID1A	-0.528576	0.067	0.396	9.16e-10	3.05e-05	NKT cell
MGP	-0.523293	0.01	0.301	8.68e-10	2.89e-05	NKT cell
COL6A3	-0.47782	0	0.285	8.64e-10	2.88e-05	NKT cell
ANXA2	-0.521637	0.143	0.534	8.53e-10	2.84e-05	NKT cell
ZC3H13	-0.534117	0.067	0.408	7.93e-10	2.64e-05	NKT cell
NPIPB5	-0.517207	0.038	0.365	7.23e-10	2.41e-05	NKT cell
MTND2P28	-0.706876	0.067	0.39	6.71e-10	2.24e-05	NKT cell
CBLB	-0.561242	0.057	0.387	6.59e-10	2.2e-05	NKT cell
HBA2	-0.654087	0	0.291	5.61e-10	1.87e-05	NKT cell
CST3	-0.536968	0	0.291	5.41e-10	1.8e-05	NKT cell
FAM49B	-0.583218	0.143	0.506	4.77e-10	1.59e-05	NKT cell
LPP	-0.634978	0.038	0.359	4.04e-10	1.35e-05	NKT cell
RPS26	-0.522514	0.133	0.525	3.59e-10	1.2e-05	NKT cell
DUSP1	-0.568424	0.41	0.727	3.47e-10	1.16e-05	NKT cell
ACTR3	-0.538252	0.267	0.712	3.47e-10	1.16e-05	NKT cell
LNPEP	-0.539478	0.067	0.411	3.45e-10	1.15e-05	NKT cell
S100A10	-0.595947	0.295	0.699	3.43e-10	1.14e-05	NKT cell
N4BP2L2	-0.579551	0.133	0.521	3.17e-10	1.06e-05	NKT cell
WNK1	-0.515577	0.095	0.475	2.96e-10	9.87e-06	NKT cell
SF3B1	-0.552121	0.305	0.709	2.52e-10	8.41e-06	NKT cell
ANKRD36B	-0.509173	0.029	0.368	1.64e-10	5.47e-06	NKT cell
TXK	-0.580327	0.01	0.328	1.46e-10	4.88e-06	NKT cell
DOCK10	-0.615892	0.086	0.457	9.59e-11	3.2e-06	NKT cell
LCP2	-0.58108	0.086	0.451	9.45e-11	3.15e-06	NKT cell
RAD21	-0.546249	0.105	0.506	9.3e-11	3.1e-06	NKT cell
MT-ND4L	-0.630862	0.229	0.629	6.73e-11	2.25e-06	NKT cell
GPATCH8	-0.583041	0.01	0.331	5.91e-11	1.97e-06	NKT cell
PAK2	-0.585122	0.029	0.371	5.87e-11	1.96e-06	NKT cell
SPARCL1	-0.659081	0.038	0.383	5.77e-11	1.93e-06	NKT cell
ACAP2	-0.629625	0.038	0.38	5.51e-11	1.84e-06	NKT cell
TGOLN2	-0.527405	0.048	0.411	4.83e-11	1.61e-06	NKT cell
RPS2P46	-0.682092	0.01	0.34	4.65e-11	1.55e-06	NKT cell
IGFBP7	-0.610824	0.048	0.411	3.08e-11	1.03e-06	NKT cell
RPL21P75	-0.600148	0.01	0.347	2.89e-11	9.64e-07	NKT cell
COL1A2	-0.609297	0.029	0.374	2.81e-11	9.36e-07	NKT cell
SLFN5	-0.661948	0.143	0.555	1.17e-11	3.91e-07	NKT cell
SF3B2	-0.587104	0.105	0.515	8.53e-12	2.84e-07	NKT cell
ITGA4	-0.549942	0.2	0.684	8.07e-12	2.69e-07	NKT cell
ANKRD44	-0.701501	0.171	0.586	6.57e-12	2.19e-07	NKT cell
MYCBP2	-0.621616	0.171	0.586	6.53e-12	2.18e-07	NKT cell
SUMO2	-0.592695	0.105	0.521	5.93e-12	1.98e-07	NKT cell
MAPK1	-0.583941	0.095	0.525	5.88e-12	1.96e-07	NKT cell
ARHGAP15	-0.766326	0.086	0.466	5.8e-12	1.93e-07	NKT cell
RPS4Y1	-0.634241	0.057	0.439	5.13e-12	1.71e-07	NKT cell
NKTR	-0.642204	0.181	0.635	4.02e-12	1.34e-07	NKT cell
COL3A1	-0.631411	0	0.35	3.17e-12	1.06e-07	NKT cell
ACTR2	-0.591364	0.19	0.647	2.54e-12	8.47e-08	NKT cell
PRRC2C	-0.607027	0.257	0.733	2.51e-12	8.35e-08	NKT cell
MTCO3P12	-0.766157	0.01	0.371	1.99e-12	6.63e-08	NKT cell
SYNE1	-0.657736	0.19	0.666	1.69e-12	5.65e-08	NKT cell
RESF1	-0.647244	0.086	0.521	1.66e-12	5.55e-08	NKT cell
UTRN	-0.658299	0.276	0.736	1.61e-12	5.37e-08	NKT cell
SMG1	-0.618498	0.076	0.482	1.57e-12	5.23e-08	NKT cell
FKBP5	-0.680214	0.067	0.472	1.35e-12	4.49e-08	NKT cell
ANKRD36C	-0.66775	0.057	0.451	1.28e-12	4.26e-08	NKT cell
S100A11	-0.689997	0.048	0.439	7.67e-13	2.56e-08	NKT cell
ARHGDIB	-0.633856	0.333	0.788	6.61e-13	2.2e-08	NKT cell
SRRM2	-0.628148	0.21	0.672	6.18e-13	2.06e-08	NKT cell
MT-ND2	-0.485306	0.667	0.862	5.96e-13	1.99e-08	NKT cell
S100A6	-0.677686	0.324	0.742	4.71e-13	1.57e-08	NKT cell
S100A4	-0.65751	0.524	0.804	2.56e-13	8.53e-09	NKT cell
DDX17	-0.67187	0.219	0.669	2.53e-13	8.44e-09	NKT cell
CD74	-0.679178	0.324	0.745	2.21e-13	7.36e-09	NKT cell
DOCK2	-0.721565	0.057	0.472	2.14e-13	7.14e-09	NKT cell
STK4	-0.651766	0.105	0.555	1.95e-13	6.49e-09	NKT cell
CANX	-0.653762	0.105	0.555	1.83e-13	6.11e-09	NKT cell
GSN	-0.700157	0.048	0.454	1.36e-13	4.54e-09	NKT cell
SKAP1	-0.802923	0.076	0.497	1.3e-13	4.33e-09	NKT cell
CCND3	-0.656857	0.152	0.635	8.36e-14	2.79e-09	NKT cell
ELF1	-0.683347	0.171	0.632	7.97e-14	2.66e-09	NKT cell
FOS	-0.61521	0.59	0.825	7.68e-14	2.56e-09	NKT cell
IFI16	-0.657926	0.219	0.724	3.21e-14	1.07e-09	NKT cell
GOLGA4	-0.757835	0.067	0.512	2.04e-14	6.82e-10	NKT cell
MACF1	-0.710608	0.276	0.785	1.29e-14	4.3e-10	NKT cell
CAST	-0.704076	0.152	0.644	5.31e-15	1.77e-10	NKT cell
EMB	-0.734401	0.124	0.617	2.24e-15	7.46e-11	NKT cell
AKAP9	-0.78188	0.143	0.626	2.04e-15	6.82e-11	NKT cell
VPS13C	-0.757267	0.086	0.546	2.04e-15	6.81e-11	NKT cell
EEF1A1P5	-1.01729	0.01	0.451	1.24e-15	4.13e-11	NKT cell
MT-ND1	-0.651617	0.505	0.81	7.66e-16	2.55e-11	NKT cell
CD99	-0.899199	0	0.442	3.45e-16	1.15e-11	NKT cell
MT-CO3	-0.271904	0.962	0.948	2.57e-16	8.56e-12	NKT cell
RNF213	-0.752799	0.276	0.779	1.43e-16	4.76e-12	NKT cell
CELF2	-0.800613	0.076	0.586	9.42e-17	3.14e-12	NKT cell
MTCO1P12	-1.00991	0.01	0.472	5.44e-17	1.81e-12	NKT cell
ANKRD36	-0.812754	0.019	0.488	5.03e-17	1.68e-12	NKT cell
TXNIP	-0.817111	0.2	0.724	4.16e-17	1.39e-12	NKT cell
HLA-C	-0.439338	0.781	0.963	1.64e-17	5.48e-13	NKT cell
TNRC6B	-0.831717	0.057	0.558	1.13e-17	3.76e-13	NKT cell
CFD	-0.850944	0.019	0.506	9.43e-18	3.14e-13	NKT cell
APOD	-0.90157	0	0.482	4.74e-18	1.58e-13	NKT cell
MTND1P23	-0.855621	0.029	0.521	3.88e-18	1.29e-13	NKT cell
MBNL1	-0.781076	0.324	0.834	3.53e-18	1.18e-13	NKT cell
DCN	-0.946364	0.057	0.567	2.32e-18	7.73e-14	NKT cell
MT-RNR2	-0.351888	0.971	0.939	5.28e-19	1.76e-14	NKT cell
PFN1	-0.730226	0.467	0.847	2.08e-19	6.92e-15	NKT cell
MALAT1	-0.252833	0.99	1	5.27e-20	1.76e-15	NKT cell
PTPRC	-0.505577	0.714	0.972	8.66e-21	2.89e-16	NKT cell
MT-ND4	-0.651348	0.752	0.917	3.91e-23	1.3e-18	NKT cell
MT-CO2	-0.821301	0.543	0.914	4.11e-28	1.37e-23	NKT cell
MT-CO1	-0.514338	0.914	0.96	6.39e-29	2.13e-24	NKT cell
ACTB	-0.99756	0.514	0.899	7.95e-32	2.65e-27	NKT cell
PLAAT4	0.479667	0.337	0.305	9.81e-07	0.0327181	NK cell
RAB5IF	0.470297	0.255	0.196	8.05e-07	0.0268289	NK cell
ERP29	0.500182	0.26	0.203	6.66e-07	0.0222003	NK cell
HNRNPUL1	0.449387	0.355	0.323	5.89e-07	0.0196461	NK cell
TRIM39-RPP21	0.35277	0.115	0.055	5.04e-07	0.0168091	NK cell
COMMD6	0.413187	0.342	0.3	4.19e-07	0.0139668	NK cell
RNASEK	0.44796	0.282	0.222	2.96e-07	0.00986029	NK cell
NFKBIB	0.463102	0.219	0.149	2.41e-07	0.00804244	NK cell
GLA	0.360577	0.123	0.059	2.24e-07	0.00745507	NK cell
NARF	0.469868	0.247	0.181	2.06e-07	0.00687851	NK cell
INSIG1	0.439727	0.268	0.202	2.04e-07	0.0067852	NK cell
SUB1	0.328832	0.464	0.474	1.86e-07	0.00619608	NK cell
POLR2A	0.431364	0.282	0.217	1.82e-07	0.00605997	NK cell
RGCC	0.402161	0.313	0.245	1.7e-07	0.00568459	NK cell
HINT1	0.431103	0.383	0.36	1.64e-07	0.00547364	NK cell
SNHG15	0.524055	0.251	0.185	1.39e-07	0.00464498	NK cell
CYTOR	0.484473	0.282	0.215	9.1e-08	0.00303496	NK cell
FOSL2	0.398849	0.399	0.359	8.32e-08	0.00277358	NK cell
IRF2BP2	0.439521	0.247	0.176	8.27e-08	0.00275725	NK cell
MYOM2	0.511619	0.222	0.146	7.86e-08	0.00261938	NK cell
SQSTM1	0.302858	0.464	0.429	5.15e-08	0.00171703	NK cell
ATP5ME	0.471056	0.313	0.255	4.5e-08	0.00150191	NK cell
AC004453.1	0.270735	0.1	0.037	1.97e-08	0.000657109	NK cell
ANKRD37	0.425463	0.144	0.07	1.62e-08	0.000540285	NK cell
NDUFS5	0.499027	0.31	0.248	1.61e-08	0.000536242	NK cell
HSPE1	0.53112	0.345	0.293	1.44e-08	0.000480739	NK cell
PER1	0.447804	0.25	0.17	1.33e-08	0.000444593	NK cell
TFRC	0.443207	0.228	0.145	8.43e-09	0.00028106	NK cell
RPL41P2	0.390426	0.15	0.073	6.59e-09	0.000219805	NK cell
FBL	0.511071	0.279	0.206	6.18e-09	0.000206074	NK cell
NHSL2	0.387328	0.168	0.086	5.73e-09	0.000191015	NK cell
BBC3	0.34211	0.108	0.04	4.87e-09	0.000162241	NK cell
Z74021.1	0.406675	0.181	0.099	4.63e-09	0.000154209	NK cell
SNORA57	0.361428	0.109	0.041	4.59e-09	0.000153059	NK cell
DNAJB2	0.438597	0.153	0.074	3.3e-09	0.000109984	NK cell
JUND	0.291575	0.485	0.436	3.27e-09	0.000108896	NK cell
EEF1B2P6	0.424253	0.217	0.131	3.16e-09	0.000105216	NK cell
PIM3	0.472688	0.231	0.146	3.04e-09	0.000101463	NK cell
SLC25A5	0.498497	0.333	0.27	2.73e-09	9.12e-05	NK cell
[truncated: 3,996 more rows]

## Sheet: Supplementary Table 10d
Supplementary Table 10. List of DEGs.
Supplementary Table 10d. DEG analysis related to Figure 4m.
Gene	Average log2FC	Pct.1	Pct.2	P (-log10)	Q (-log10)	Cell type
DOP1A	0.506993	0.165	0.112	1.03e-06	0.04995	CD55+ FAP
STIM1	0.619744	0.314	0.263	1.01e-06	0.0488272	CD55+ FAP
NAV1	0.650966	0.483	0.475	9.99e-07	0.0483116	CD55+ FAP
RPL32P3	0.484295	0.108	0.064	9.92e-07	0.0479814	CD55+ FAP
SFSWAP	0.667761	0.314	0.266	9.66e-07	0.046726	CD55+ FAP
GADD45G	0.527465	0.171	0.115	9.48e-07	0.0458564	CD55+ FAP
NOVA1	0.523779	0.66	0.675	9.19e-07	0.044448	CD55+ FAP
PLOD1	0.715862	0.35	0.324	8.86e-07	0.0428452	CD55+ FAP
TBX15	0.492192	0.189	0.133	8.71e-07	0.0421055	CD55+ FAP
ANKRD36C	0.849373	0.433	0.433	8.21e-07	0.0396807	CD55+ FAP
AP002807.1	0.301578	0.103	0.059	8.15e-07	0.0393863	CD55+ FAP
ANKS1A	0.41265	0.183	0.127	8.03e-07	0.0388464	CD55+ FAP
MLXIP	0.566961	0.257	0.201	8.01e-07	0.0387193	CD55+ FAP
EPG5	0.347483	0.124	0.075	7.79e-07	0.0376635	CD55+ FAP
CDK13	0.648034	0.347	0.303	7.09e-07	0.0342639	CD55+ FAP
AL135926.1	0.33405	0.214	0.146	6.51e-07	0.0314654	CD55+ FAP
CACNB4	0.544944	0.121	0.074	6.24e-07	0.0301747	CD55+ FAP
NRF1	0.384474	0.133	0.083	6.14e-07	0.0296938	CD55+ FAP
ZCCHC7	0.689046	0.257	0.202	5.85e-07	0.0282751	CD55+ FAP
GOLGB1	0.362969	0.331	0.51	5.71e-07	0.0276218	CD55+ FAP
UVRAG	0.669958	0.253	0.198	5.62e-07	0.0271877	CD55+ FAP
STX16	0.517451	0.292	0.228	5.32e-07	0.0257455	CD55+ FAP
LSP1P4	0.521513	0.178	0.124	5.08e-07	0.0245736	CD55+ FAP
MBNL1	0.718904	0.632	0.664	5.06e-07	0.0244503	CD55+ FAP
LINC00342	0.919389	0.29	0.241	4.68e-07	0.0226215	CD55+ FAP
TTLL3	0.482837	0.208	0.15	4.68e-07	0.0226335	CD55+ FAP
UTP14C	0.454515	0.107	0.062	4.56e-07	0.0220567	CD55+ FAP
ADCY7	0.498747	0.138	0.087	4.46e-07	0.0215428	CD55+ FAP
AC132008.2	0.541816	0.139	0.089	4.19e-07	0.0202555	CD55+ FAP
PAPPA	0.638402	0.119	0.073	4.12e-07	0.0199215	CD55+ FAP
WDR7	0.478139	0.135	0.083	3.98e-07	0.0192389	CD55+ FAP
PLAGL1	0.743383	0.507	0.489	3.98e-07	0.0192592	CD55+ FAP
MMS19	0.374878	0.144	0.092	3.93e-07	0.0190138	CD55+ FAP
SPIDR	0.898201	0.272	0.217	3.77e-07	0.0182202	CD55+ FAP
AC026362.1	0.387547	0.179	0.119	3.75e-07	0.0181197	CD55+ FAP
STARD9	0.69807	0.3	0.242	3.61e-07	0.0174406	CD55+ FAP
KLHDC1	0.446734	0.151	0.098	3.36e-07	0.0162539	CD55+ FAP
EPB41L4A	0.503973	0.142	0.089	3.28e-07	0.0158449	CD55+ FAP
AL022311.1	0.315263	0.175	0.114	3.01e-07	0.0145687	CD55+ FAP
JARID2	0.504063	0.138	0.086	2.95e-07	0.0142771	CD55+ FAP
STAG3L2	0.481068	0.144	0.092	2.93e-07	0.0141638	CD55+ FAP
FXYD6	0.408954	0.231	0.164	2.88e-07	0.0139327	CD55+ FAP
ITGA11	0.864758	0.425	0.399	2.55e-07	0.0123477	CD55+ FAP
CLEC2D	0.412293	0.106	0.059	2.43e-07	0.0117322	CD55+ FAP
AFF1	0.755607	0.371	0.325	2.35e-07	0.0113467	CD55+ FAP
KANK1	0.584711	0.215	0.155	2.35e-07	0.0113479	CD55+ FAP
PRKAG2	0.579284	0.179	0.122	2.25e-07	0.0108856	CD55+ FAP
LTBP4	0.273351	0.643	0.59	2.24e-07	0.0108441	CD55+ FAP
RAPGEF6	0.363272	0.101	0.056	2.12e-07	0.0102502	CD55+ FAP
VWA8	0.581655	0.14	0.088	2.09e-07	0.0100838	CD55+ FAP
TMEM189-UBE2V1	0.393506	0.135	0.082	1.89e-07	0.0091534	CD55+ FAP
FAM102B	0.908568	0.182	0.125	1.88e-07	0.00907176	CD55+ FAP
RFTN2	0.621962	0.164	0.108	1.75e-07	0.00847049	CD55+ FAP
ACVR1B	0.450214	0.126	0.076	1.6e-07	0.00774261	CD55+ FAP
DENND1A	0.581431	0.164	0.107	1.57e-07	0.0075964	CD55+ FAP
DOCK1	0.854992	0.344	0.306	1.52e-07	0.0073294	CD55+ FAP
LDB1	0.284046	0.124	0.072	1.41e-07	0.006813	CD55+ FAP
AC021087.5	0.365686	0.164	0.106	1.39e-07	0.00673429	CD55+ FAP
AC073896.4	0.346596	0.122	0.071	1.23e-07	0.00594613	CD55+ FAP
EFCAB2	0.729613	0.169	0.113	1.2e-07	0.00579416	CD55+ FAP
SORBS1	0.495467	0.118	0.069	1.15e-07	0.00554678	CD55+ FAP
ZNF251	0.497162	0.144	0.091	1.08e-07	0.00523727	CD55+ FAP
DBP	0.287452	0.122	0.071	1.01e-07	0.00487197	CD55+ FAP
TULP4	0.461638	0.168	0.109	9.15e-08	0.00442357	CD55+ FAP
TAF15	0.877541	0.294	0.24	7.2e-08	0.00348222	CD55+ FAP
POU2F1	0.685953	0.222	0.158	6.58e-08	0.00318256	CD55+ FAP
NPEPL1	0.427869	0.164	0.106	6.33e-08	0.00306214	CD55+ FAP
PTGDS	0.531151	0.419	0.323	6.14e-08	0.0029677	CD55+ FAP
PDE8A	0.6884	0.258	0.197	6.11e-08	0.00295517	CD55+ FAP
COL5A2	0.430369	0.643	0.639	5.6e-08	0.00270866	CD55+ FAP
FARS2	0.522395	0.16	0.101	5.58e-08	0.00269972	CD55+ FAP
FUS	0.606092	0.606	0.642	5.01e-08	0.00242393	CD55+ FAP
TMTC1	0.675278	0.31	0.246	4.81e-08	0.00232644	CD55+ FAP
INPPL1	0.400063	0.161	0.103	4.69e-08	0.00226915	CD55+ FAP
CEP112	0.772587	0.258	0.197	4.17e-08	0.00201451	CD55+ FAP
AP000295.1	0.540622	0.15	0.093	4.04e-08	0.00195418	CD55+ FAP
CDK5RAP3	0.571185	0.224	0.158	3.87e-08	0.00187074	CD55+ FAP
VWA1	0.269027	0.108	0.059	3.71e-08	0.00179634	CD55+ FAP
FOXN3	0.811973	0.55	0.557	3.58e-08	0.00172883	CD55+ FAP
DPH6	0.941002	0.149	0.092	2.8e-08	0.00135158	CD55+ FAP
SGCD	0.697878	0.315	0.249	2.77e-08	0.0013405	CD55+ FAP
KMT2C	0.753953	0.46	0.439	2.54e-08	0.00122634	CD55+ FAP
ATXN7L1	0.657927	0.138	0.082	2.5e-08	0.00120906	CD55+ FAP
NF1	0.753699	0.335	0.281	2.49e-08	0.00120587	CD55+ FAP
SLC39A11	0.49567	0.126	0.073	2.45e-08	0.00118519	CD55+ FAP
BPTF	0.919562	0.512	0.519	2.25e-08	0.00108595	CD55+ FAP
HDAC8	0.696104	0.171	0.109	2.23e-08	0.00107696	CD55+ FAP
FNBP4	0.797704	0.514	0.518	2.21e-08	0.00106691	CD55+ FAP
TLE2	0.387049	0.139	0.083	2.11e-08	0.00102213	CD55+ FAP
TBCD	0.554141	0.218	0.154	2.1e-08	0.00101542	CD55+ FAP
CDC42BPB	0.595341	0.29	0.227	2.04e-08	0.000988129	CD55+ FAP
RPL30P4	0.330551	0.111	0.062	1.95e-08	0.000943073	CD55+ FAP
GASK1B	0.490253	0.265	0.196	1.86e-08	0.000900068	CD55+ FAP
TTC17	0.931906	0.396	0.355	1.82e-08	0.000881832	CD55+ FAP
AL360181.3	0.287776	0.104	0.055	1.71e-08	0.000825694	CD55+ FAP
CRAMP1	0.313247	0.106	0.056	1.69e-08	0.000815101	CD55+ FAP
CCDC144B	0.497875	0.164	0.102	1.57e-08	0.000761037	CD55+ FAP
ANKS6	0.594643	0.114	0.063	1.52e-08	0.000733982	CD55+ FAP
ARMCX4	0.611166	0.172	0.11	1.43e-08	0.000690598	CD55+ FAP
XPO4	0.350293	0.151	0.091	1.33e-08	0.000641362	CD55+ FAP
AL139353.1	0.367239	0.1	0.052	1.27e-08	0.000613951	CD55+ FAP
UGGT2	0.859527	0.303	0.244	1.12e-08	0.000541298	CD55+ FAP
CDK14	0.71879	0.238	0.171	1.09e-08	0.00052538	CD55+ FAP
PAGR1	0.273751	0.107	0.056	9.34e-09	0.000451461	CD55+ FAP
PSMA3-AS1	0.665584	0.303	0.227	9.16e-09	0.000442779	CD55+ FAP
ATR	0.605383	0.192	0.127	9.08e-09	0.00043898	CD55+ FAP
DLG5	0.384195	0.115	0.063	9e-09	0.000435425	CD55+ FAP
TARBP1	0.428781	0.142	0.084	8.69e-09	0.000420365	CD55+ FAP
COL5A1	0.606245	0.488	0.459	7.72e-09	0.000373272	CD55+ FAP
RAD51B	0.495691	0.14	0.081	7.44e-09	0.000359595	CD55+ FAP
DNAAF4-CCPG1	0.539908	0.204	0.136	7.24e-09	0.000350316	CD55+ FAP
EFCAB13	0.500208	0.133	0.077	6.77e-09	0.000327604	CD55+ FAP
PRPF40B	0.549162	0.135	0.078	6.7e-09	0.000324213	CD55+ FAP
MAP3K6	0.272292	0.121	0.066	6.42e-09	0.000310351	CD55+ FAP
PPP6R3	0.664684	0.286	0.219	6.18e-09	0.000298837	CD55+ FAP
TBCK	0.71031	0.201	0.137	6.02e-09	0.00029126	CD55+ FAP
DLG1	0.663593	0.265	0.196	5.69e-09	0.000275142	CD55+ FAP
AC083870.1	0.387964	0.101	0.053	5.58e-09	0.000269971	CD55+ FAP
GYS1	0.516527	0.111	0.059	5.51e-09	0.000266209	CD55+ FAP
NBPF10	0.58805	0.233	0.164	5.24e-09	0.000253143	CD55+ FAP
DCBLD2	0.707652	0.301	0.239	5.13e-09	0.000248147	CD55+ FAP
INSR	0.749132	0.243	0.175	4.45e-09	0.000215063	CD55+ FAP
TXNDC5	0.378442	0.165	0.102	4.29e-09	0.000207217	CD55+ FAP
GANC	0.514815	0.136	0.079	4.19e-09	0.000202712	CD55+ FAP
NINL	0.505655	0.11	0.058	3.57e-09	0.00017285	CD55+ FAP
CAMKK1	0.464704	0.112	0.06	3.46e-09	0.000167322	CD55+ FAP
UBR2	0.640452	0.314	0.248	3.2e-09	0.000154743	CD55+ FAP
TNRC6B	0.776303	0.501	0.489	3.05e-09	0.000147681	CD55+ FAP
PIBF1	0.905822	0.293	0.228	3e-09	0.000145231	CD55+ FAP
CLASRP	0.445829	0.14	0.081	2.66e-09	0.00012869	CD55+ FAP
ERCC5	0.578961	0.164	0.101	2.5e-09	0.000120835	CD55+ FAP
USP9Y	0.634528	0.243	0.168	2.37e-09	0.000114725	CD55+ FAP
MAP4K3	0.523841	0.224	0.151	2.28e-09	0.000110155	CD55+ FAP
AKNAD1	0.38076	0.119	0.064	2.26e-09	0.000109142	CD55+ FAP
LRCH3	0.632844	0.314	0.242	2.1e-09	0.000101456	CD55+ FAP
CHSY3	0.593194	0.101	0.051	1.95e-09	9.43e-05	CD55+ FAP
AC007319.1	1.00856	0.158	0.097	1.92e-09	9.28e-05	CD55+ FAP
SLC44A1	0.843252	0.4	0.352	1.85e-09	8.96e-05	CD55+ FAP
TRIM5	0.351288	0.106	0.054	1.82e-09	8.81e-05	CD55+ FAP
TTTY14	0.316233	0.107	0.054	1.66e-09	8.05e-05	CD55+ FAP
SYMPK	0.314142	0.103	0.052	1.65e-09	7.97e-05	CD55+ FAP
MYOM1	0.335543	0.143	0.079	1.61e-09	7.79e-05	CD55+ FAP
NKTR	0.705069	0.554	0.56	1.52e-09	7.36e-05	CD55+ FAP
FAF1	0.763195	0.247	0.174	1.43e-09	6.9e-05	CD55+ FAP
TBC1D5	0.712272	0.357	0.289	1.43e-09	6.92e-05	CD55+ FAP
FOXO3	0.795947	0.547	0.542	1.34e-09	6.48e-05	CD55+ FAP
FOXO1	0.676799	0.406	0.338	1.3e-09	6.26e-05	CD55+ FAP
GRK5	0.80247	0.347	0.279	1.28e-09	6.2e-05	CD55+ FAP
EIF4G3	0.792755	0.339	0.268	1.27e-09	6.16e-05	CD55+ FAP
TBC1D8	0.409531	0.125	0.067	1.24e-09	5.98e-05	CD55+ FAP
DOCK9	0.772721	0.226	0.158	1.07e-09	5.19e-05	CD55+ FAP
DEPTOR	0.286286	0.125	0.066	1.04e-09	5.05e-05	CD55+ FAP
VIT	0.715578	0.635	0.647	1.01e-09	4.9e-05	CD55+ FAP
AHDC1	0.456362	0.19	0.12	9.7e-10	4.69e-05	CD55+ FAP
ZEB1-AS1	0.77939	0.126	0.07	9.54e-10	4.61e-05	CD55+ FAP
STK39	0.562396	0.143	0.082	9.12e-10	4.41e-05	CD55+ FAP
FLNB	0.716473	0.214	0.145	9.1e-10	4.4e-05	CD55+ FAP
SPG11	0.800456	0.272	0.204	8.96e-10	4.33e-05	CD55+ FAP
DMD	1.01175	0.303	0.229	8.39e-10	4.06e-05	CD55+ FAP
CCDC18-AS1	0.573903	0.296	0.22	8.21e-10	3.97e-05	CD55+ FAP
CHD2	0.877112	0.4	0.351	7.92e-10	3.83e-05	CD55+ FAP
GUSBP1	0.715579	0.153	0.091	7.4e-10	3.58e-05	CD55+ FAP
COL5A3	0.472647	0.236	0.161	7.36e-10	3.56e-05	CD55+ FAP
ORC2	0.611541	0.156	0.093	7.18e-10	3.47e-05	CD55+ FAP
ACVRL1	0.581405	0.318	0.248	7.04e-10	3.41e-05	CD55+ FAP
WDFY2	0.728963	0.257	0.185	6.81e-10	3.29e-05	CD55+ FAP
SAMD4A	0.78558	0.283	0.211	6.72e-10	3.25e-05	CD55+ FAP
CPQ	0.761728	0.561	0.567	5.89e-10	2.85e-05	CD55+ FAP
HIRA	0.475755	0.115	0.06	4.96e-10	2.4e-05	CD55+ FAP
LARGE1	0.584536	0.193	0.122	4.96e-10	2.4e-05	CD55+ FAP
WDFY3	0.765977	0.335	0.263	3.52e-10	1.7e-05	CD55+ FAP
AC015813.2	0.323865	0.112	0.057	3.16e-10	1.53e-05	CD55+ FAP
SUPT3H	0.528999	0.135	0.074	2.87e-10	1.39e-05	CD55+ FAP
ARGLU1	0.52367	0.66	0.652	2.58e-10	1.25e-05	CD55+ FAP
C2orf42	0.399496	0.126	0.067	2.42e-10	1.17e-05	CD55+ FAP
FXYD1	0.296408	0.114	0.057	2.4e-10	1.16e-05	CD55+ FAP
PTPN12	0.649099	0.442	0.384	2.37e-10	1.14e-05	CD55+ FAP
DENND5B	0.617146	0.192	0.119	2.01e-10	9.74e-06	CD55+ FAP
BIRC6	0.789755	0.392	0.333	1.82e-10	8.81e-06	CD55+ FAP
INVS	0.667404	0.206	0.131	1.7e-10	8.22e-06	CD55+ FAP
SRGAP1	0.810968	0.361	0.289	1.68e-10	8.1e-06	CD55+ FAP
AP001267.5	0.607044	0.217	0.14	1.54e-10	7.46e-06	CD55+ FAP
PHYKPL	0.787563	0.281	0.208	1.52e-10	7.37e-06	CD55+ FAP
MKLN1	0.868748	0.443	0.389	1.45e-10	6.99e-06	CD55+ FAP
STK32B	0.585545	0.144	0.08	1.44e-10	6.95e-06	CD55+ FAP
CPLANE1	0.815822	0.322	0.254	1.42e-10	6.87e-06	CD55+ FAP
AC021078.1	0.53819	0.235	0.155	1.39e-10	6.74e-06	CD55+ FAP
PCBP1-AS1	0.394255	0.144	0.079	1.28e-10	6.2e-06	CD55+ FAP
AP000769.5	0.26772	0.129	0.067	1.25e-10	6.02e-06	CD55+ FAP
ZNF841	0.493519	0.107	0.052	1.2e-10	5.8e-06	CD55+ FAP
NPAS3	0.375978	0.122	0.062	1.09e-10	5.25e-06	CD55+ FAP
ABLIM3	0.65255	0.158	0.091	1.07e-10	5.16e-06	CD55+ FAP
CLASP2	0.724751	0.281	0.204	1.06e-10	5.13e-06	CD55+ FAP
ACACB	0.516549	0.161	0.093	1.04e-10	5.03e-06	CD55+ FAP
HERC1	0.823678	0.325	0.249	9.55e-11	4.62e-06	CD55+ FAP
LPP	0.747808	0.606	0.631	9.05e-11	4.37e-06	CD55+ FAP
SPEF2	0.420586	0.136	0.072	8.08e-11	3.91e-06	CD55+ FAP
FOCAD	0.590085	0.185	0.113	8.05e-11	3.89e-06	CD55+ FAP
NAGLU	0.485499	0.162	0.093	8.03e-11	3.88e-06	CD55+ FAP
LRBA	0.62976	0.215	0.139	6.26e-11	3.03e-06	CD55+ FAP
STAT5B	0.778609	0.297	0.221	5.81e-11	2.81e-06	CD55+ FAP
SYTL4	0.719877	0.247	0.169	5.25e-11	2.54e-06	CD55+ FAP
ZNF638	0.752076	0.535	0.519	5.14e-11	2.49e-06	CD55+ FAP
TMEM131L	0.595165	0.156	0.087	4.41e-11	2.13e-06	CD55+ FAP
FOXJ3	0.661464	0.243	0.165	4.3e-11	2.08e-06	CD55+ FAP
KIAA1328	0.759863	0.179	0.106	4.12e-11	1.99e-06	CD55+ FAP
ARRDC2	0.307121	0.138	0.072	3.72e-11	1.8e-06	CD55+ FAP
ZFAND3	0.628457	0.301	0.217	3.24e-11	1.57e-06	CD55+ FAP
PDE5A	0.562804	0.221	0.14	2.72e-11	1.32e-06	CD55+ FAP
SENP5	0.568769	0.183	0.109	2.68e-11	1.3e-06	CD55+ FAP
NFAT5	0.792789	0.385	0.309	2.68e-11	1.3e-06	CD55+ FAP
MYO18A	0.418275	0.144	0.077	2.65e-11	1.28e-06	CD55+ FAP
AL138752.2	0.621626	0.178	0.107	2.48e-11	1.2e-06	CD55+ FAP
GAB2	0.435549	0.138	0.072	2.14e-11	1.03e-06	CD55+ FAP
KLHL29	0.780963	0.19	0.115	2.13e-11	1.03e-06	CD55+ FAP
STRIT1	0.42482	0.114	0.054	1.88e-11	9.11e-07	CD55+ FAP
AFAP1L1	0.571967	0.117	0.058	1.78e-11	8.59e-07	CD55+ FAP
VTI1A	0.768078	0.193	0.118	1.75e-11	8.46e-07	CD55+ FAP
FGL2	0.857896	0.278	0.202	1.56e-11	7.56e-07	CD55+ FAP
ATP9B	0.773846	0.21	0.131	1.4e-11	6.77e-07	CD55+ FAP
EXOC4	0.695534	0.331	0.243	1.37e-11	6.61e-07	CD55+ FAP
DYM	0.704998	0.25	0.169	1.34e-11	6.46e-07	CD55+ FAP
PTK2	0.755552	0.349	0.273	1.18e-11	5.68e-07	CD55+ FAP
TPTEP2-CSNK1E	0.327202	0.121	0.059	1.16e-11	5.6e-07	CD55+ FAP
WDPCP	0.633918	0.186	0.11	1.15e-11	5.57e-07	CD55+ FAP
EHBP1L1	0.51822	0.168	0.095	8.61e-12	4.17e-07	CD55+ FAP
TPTE2P5	0.495769	0.117	0.056	7.99e-12	3.87e-07	CD55+ FAP
BAZ2B	0.899796	0.469	0.431	7.9e-12	3.82e-07	CD55+ FAP
RIC1	0.504204	0.171	0.097	7.59e-12	3.67e-07	CD55+ FAP
SBF2	0.74761	0.378	0.302	7.58e-12	3.67e-07	CD55+ FAP
TMCC1	0.70502	0.206	0.124	7.27e-12	3.52e-07	CD55+ FAP
ATF5	0.605978	0.19	0.114	7.03e-12	3.4e-07	CD55+ FAP
ITSN2	1.0231	0.421	0.367	6.3e-12	3.04e-07	CD55+ FAP
NBPF11	0.483564	0.192	0.115	5.49e-12	2.65e-07	CD55+ FAP
HNRNPUL2-BSCL2	0.337487	0.126	0.062	5.37e-12	2.6e-07	CD55+ FAP
CNTN4	0.598757	0.16	0.087	4.1e-12	1.98e-07	CD55+ FAP
MCOLN3	0.57308	0.196	0.117	3.97e-12	1.92e-07	CD55+ FAP
CLASP1	0.678575	0.235	0.151	3.76e-12	1.82e-07	CD55+ FAP
NBPF1	0.651193	0.353	0.27	3.35e-12	1.62e-07	CD55+ FAP
GULP1	0.900561	0.289	0.208	3.17e-12	1.53e-07	CD55+ FAP
RALGPS2	0.665259	0.203	0.124	2.96e-12	1.43e-07	CD55+ FAP
AL022238.4	0.3494	0.114	0.053	2.88e-12	1.39e-07	CD55+ FAP
MON2	0.756322	0.375	0.294	2.43e-12	1.17e-07	CD55+ FAP
DISC1	0.488592	0.131	0.065	2.17e-12	1.05e-07	CD55+ FAP
ECHDC2	0.838013	0.482	0.432	2.12e-12	1.02e-07	CD55+ FAP
SPAG17	0.707226	0.156	0.084	2.06e-12	9.96e-08	CD55+ FAP
LIMD1	0.601287	0.168	0.094	1.92e-12	9.27e-08	CD55+ FAP
SH3RF3	0.535206	0.135	0.069	1.84e-12	8.89e-08	CD55+ FAP
LRRC8C	0.447215	0.131	0.064	1.77e-12	8.56e-08	CD55+ FAP
AC079781.5	0.615318	0.15	0.08	1.68e-12	8.13e-08	CD55+ FAP
KANSL1	0.633625	0.269	0.177	1.67e-12	8.08e-08	CD55+ FAP
ANKRD36B	0.778087	0.275	0.189	1.46e-12	7.08e-08	CD55+ FAP
PAK3	0.686892	0.165	0.091	1.41e-12	6.83e-08	CD55+ FAP
NEXN	0.877271	0.383	0.286	1.38e-12	6.69e-08	CD55+ FAP
AL671762.1	0.546935	0.188	0.109	1.28e-12	6.17e-08	CD55+ FAP
RUFY3	0.85423	0.504	0.474	1.28e-12	6.17e-08	CD55+ FAP
INMT	0.398016	0.104	0.046	1.27e-12	6.13e-08	CD55+ FAP
CCDC7	0.852313	0.154	0.082	1.24e-12	6e-08	CD55+ FAP
SNHG22	0.3685	0.136	0.066	1.21e-12	5.83e-08	CD55+ FAP
LINC01088	0.990595	0.256	0.169	9.09e-13	4.4e-08	CD55+ FAP
PITPNC1	0.747203	0.124	0.06	8.69e-13	4.2e-08	CD55+ FAP
UTY	0.40013	0.131	0.063	7.79e-13	3.77e-08	CD55+ FAP
MTA3	0.633192	0.188	0.109	7.21e-13	3.49e-08	CD55+ FAP
FAM193A	0.684767	0.231	0.144	7.13e-13	3.45e-08	CD55+ FAP
ARPC4-TTLL3	0.494732	0.125	0.06	6.94e-13	3.35e-08	CD55+ FAP
CCDC152	0.520002	0.157	0.084	6.86e-13	3.32e-08	CD55+ FAP
ZRANB3	0.50125	0.115	0.053	6.42e-13	3.11e-08	CD55+ FAP
MYOC	0.643149	0.451	0.356	6.36e-13	3.08e-08	CD55+ FAP
ESR1	0.710566	0.183	0.104	6.28e-13	3.04e-08	CD55+ FAP
VPS54	0.67401	0.212	0.13	5.5e-13	2.66e-08	CD55+ FAP
DPYD	0.935871	0.369	0.288	4.42e-13	2.14e-08	CD55+ FAP
HIBCH	0.906954	0.208	0.128	4.34e-13	2.1e-08	CD55+ FAP
EPB41L2	0.604294	0.69	0.734	4.13e-13	2e-08	CD55+ FAP
ZNF783	0.597044	0.124	0.059	3.43e-13	1.66e-08	CD55+ FAP
TMOD1	0.532813	0.129	0.063	3.41e-13	1.65e-08	CD55+ FAP
TENM1	0.874562	0.293	0.206	3.34e-13	1.61e-08	CD55+ FAP
CAP2	0.468587	0.112	0.05	3.18e-13	1.54e-08	CD55+ FAP
SETD5	0.829537	0.453	0.392	2.6e-13	1.26e-08	CD55+ FAP
AC006059.1	0.448108	0.117	0.053	1.98e-13	9.57e-09	CD55+ FAP
PTPRD	0.804953	0.276	0.185	1.91e-13	9.23e-09	CD55+ FAP
HMGCLL1	0.770242	0.182	0.104	1.77e-13	8.55e-09	CD55+ FAP
SH3D19	0.915393	0.596	0.599	1.36e-13	6.55e-09	CD55+ FAP
SRSF11	0.641252	0.732	0.774	1.09e-13	5.27e-09	CD55+ FAP
FNDC3B	0.71745	0.61	0.591	1.08e-13	5.24e-09	CD55+ FAP
STX16-NPEPL1	0.399213	0.112	0.05	1.05e-13	5.06e-09	CD55+ FAP
COL4A2	0.748558	0.606	0.576	9.74e-14	4.71e-09	CD55+ FAP
PXDNL	0.936808	0.199	0.115	8.87e-14	4.29e-09	CD55+ FAP
PDGFRA	0.682723	0.696	0.733	7.82e-14	3.78e-09	CD55+ FAP
SNCAIP	0.598964	0.1	0.042	7.49e-14	3.62e-09	CD55+ FAP
MLIP	0.290399	0.129	0.059	6.72e-14	3.25e-09	CD55+ FAP
LINC01091	0.803242	0.15	0.076	6.53e-14	3.16e-09	CD55+ FAP
ROR1	0.744341	0.21	0.123	6.19e-14	2.99e-09	CD55+ FAP
ADAMTS12	0.72001	0.147	0.075	5.82e-14	2.81e-09	CD55+ FAP
SCLT1	0.99741	0.183	0.104	5.6e-14	2.71e-09	CD55+ FAP
ST3GAL3	0.541925	0.119	0.053	5.4e-14	2.61e-09	CD55+ FAP
ANKAR	0.785212	0.192	0.107	5.17e-14	2.5e-09	CD55+ FAP
LINC01473	0.689558	0.14	0.067	5.01e-14	2.42e-09	CD55+ FAP
AHI1	1.02171	0.493	0.447	5.01e-14	2.42e-09	CD55+ FAP
RAD50	0.898577	0.235	0.147	4.99e-14	2.41e-09	CD55+ FAP
AL024498.2	0.542071	0.118	0.053	4.76e-14	2.3e-09	CD55+ FAP
TEF	0.479755	0.179	0.097	4.54e-14	2.19e-09	CD55+ FAP
SPECC1L	0.913504	0.281	0.189	3.78e-14	1.83e-09	CD55+ FAP
AC119674.2	0.514665	0.346	0.239	3.04e-14	1.47e-09	CD55+ FAP
FMC1-LUC7L2	0.519382	0.215	0.124	2.85e-14	1.38e-09	CD55+ FAP
BRAF	0.88151	0.274	0.18	2.79e-14	1.35e-09	CD55+ FAP
RABGEF1	0.607958	0.225	0.132	2.52e-14	1.22e-09	CD55+ FAP
ADAMTS15	0.533946	0.115	0.051	2.08e-14	1.01e-09	CD55+ FAP
ATXN7	0.403735	0.117	0.051	1.85e-14	8.96e-10	CD55+ FAP
RAB30	0.663247	0.294	0.194	1.58e-14	7.65e-10	CD55+ FAP
AL356124.1	0.508264	0.118	0.053	1.48e-14	7.17e-10	CD55+ FAP
CASK	0.747488	0.215	0.126	1.35e-14	6.51e-10	CD55+ FAP
TTC7B	0.572636	0.122	0.055	1.26e-14	6.1e-10	CD55+ FAP
PER1	0.678746	0.44	0.351	1.03e-14	4.97e-10	CD55+ FAP
CAMKMT	0.644233	0.149	0.072	1.03e-14	5e-10	CD55+ FAP
RALGDS	0.531318	0.176	0.095	9.94e-15	4.81e-10	CD55+ FAP
COG5	0.697411	0.225	0.133	9.5e-15	4.6e-10	CD55+ FAP
TACC1	0.632602	0.729	0.747	9.4e-15	4.55e-10	CD55+ FAP
HERC3	0.452201	0.111	0.047	8.94e-15	4.32e-10	CD55+ FAP
IGDCC4	0.519831	0.147	0.072	8.29e-15	4.01e-10	CD55+ FAP
SIPA1L3	0.554708	0.126	0.056	7.81e-15	3.77e-10	CD55+ FAP
BIVM-ERCC5	0.623739	0.151	0.075	7.24e-15	3.5e-10	CD55+ FAP
SCAPER	0.931946	0.325	0.229	6.8e-15	3.29e-10	CD55+ FAP
AC009120.2	0.737164	0.143	0.069	6.23e-15	3.01e-10	CD55+ FAP
KIAA0825	0.594812	0.124	0.055	5.89e-15	2.85e-10	CD55+ FAP
AL050309.1	0.96723	0.128	0.058	5.35e-15	2.59e-10	CD55+ FAP
TMTC2	0.45025	0.104	0.042	5.19e-15	2.51e-10	CD55+ FAP
BBS9	0.914289	0.225	0.132	4.69e-15	2.27e-10	CD55+ FAP
EBF2	0.988201	0.579	0.557	4.57e-15	2.21e-10	CD55+ FAP
USP53	0.895493	0.581	0.536	4.55e-15	2.2e-10	CD55+ FAP
AC079447.1	0.535449	0.103	0.041	3.04e-15	1.47e-10	CD55+ FAP
NCOA1	0.833487	0.438	0.35	2.77e-15	1.34e-10	CD55+ FAP
PKD1P6	0.345872	0.114	0.047	1.96e-15	9.48e-11	CD55+ FAP
CAPN6	0.426737	0.119	0.051	1.87e-15	9.05e-11	CD55+ FAP
TPT1-AS1	0.713686	0.275	0.176	1.75e-15	8.44e-11	CD55+ FAP
SOX13	0.458121	0.139	0.064	1.52e-15	7.35e-11	CD55+ FAP
KDM4C	0.604884	0.189	0.101	1.36e-15	6.55e-11	CD55+ FAP
FRMD4A	0.991762	0.319	0.223	9.68e-16	4.68e-11	CD55+ FAP
BTBD9	0.75918	0.171	0.086	8.61e-16	4.16e-11	CD55+ FAP
AC027097.2	0.577855	0.112	0.046	7.76e-16	3.75e-11	CD55+ FAP
MYO15B	0.534575	0.151	0.072	7.08e-16	3.42e-11	CD55+ FAP
EXT1	0.994399	0.349	0.254	6.83e-16	3.3e-11	CD55+ FAP
DDX17	0.542872	0.749	0.745	6.27e-16	3.03e-11	CD55+ FAP
PCCA	0.766144	0.231	0.134	5.18e-16	2.51e-11	CD55+ FAP
AC046185.1	0.359285	0.135	0.059	4.41e-16	2.13e-11	CD55+ FAP
HDAC4	0.682256	0.228	0.131	4e-16	1.93e-11	CD55+ FAP
ZXDC	0.575063	0.165	0.082	3.83e-16	1.85e-11	CD55+ FAP
STAG1	0.903842	0.468	0.393	2.59e-16	1.25e-11	CD55+ FAP
CDK11A	0.584374	0.188	0.097	2.52e-16	1.22e-11	CD55+ FAP
BLOC1S5-TXNDC5	0.462964	0.181	0.092	1.87e-16	9.07e-12	CD55+ FAP
BMPER	0.704928	0.264	0.159	1.4e-16	6.79e-12	CD55+ FAP
AC009690.1	0.822218	0.183	0.096	1.27e-16	6.15e-12	CD55+ FAP
RERE	0.853657	0.421	0.322	1.17e-16	5.68e-12	CD55+ FAP
RBM5	0.744253	0.494	0.421	9.44e-17	4.57e-12	CD55+ FAP
CBR4	0.818828	0.218	0.122	7.14e-17	3.45e-12	CD55+ FAP
AC019080.1	0.597903	0.104	0.039	7.01e-17	3.39e-12	CD55+ FAP
FTO	0.87844	0.276	0.173	5.78e-17	2.79e-12	CD55+ FAP
AP002518.2	0.648881	0.128	0.056	4.94e-17	2.39e-12	CD55+ FAP
INPP4A	0.77928	0.178	0.089	4.74e-17	2.29e-12	CD55+ FAP
FLCN	0.635684	0.218	0.119	4.36e-17	2.11e-12	CD55+ FAP
NAALAD2	0.561148	0.135	0.059	3.69e-17	1.79e-12	CD55+ FAP
PI4KA	0.785184	0.206	0.111	3.45e-17	1.67e-12	CD55+ FAP
PRKD1	0.745601	0.201	0.107	3.22e-17	1.56e-12	CD55+ FAP
STARD13	0.761224	0.236	0.135	3.05e-17	1.47e-12	CD55+ FAP
AP001347.1	0.674246	0.132	0.056	2.09e-17	1.01e-12	CD55+ FAP
CHD1L	0.460625	0.126	0.053	1.97e-17	9.53e-13	CD55+ FAP
SOS2	0.774784	0.325	0.216	1.47e-17	7.09e-13	CD55+ FAP
LRP1	0.637972	0.711	0.745	1.41e-17	6.81e-13	CD55+ FAP
GUSBP11	0.6335	0.111	0.042	8.13e-18	3.93e-13	CD55+ FAP
TCF4	0.677218	0.749	0.793	7.52e-18	3.64e-13	CD55+ FAP
NPHP3	0.762022	0.288	0.177	6.28e-18	3.04e-13	CD55+ FAP
VPS13B	0.993067	0.393	0.295	5.87e-18	2.84e-13	CD55+ FAP
SPRED2	0.960975	0.262	0.156	4.88e-18	2.36e-13	CD55+ FAP
BNC2	1.16007	0.447	0.363	4.77e-18	2.31e-13	CD55+ FAP
ARMH4	0.739255	0.239	0.134	4.51e-18	2.18e-13	CD55+ FAP
BCAS3	0.913786	0.289	0.181	4.51e-18	2.18e-13	CD55+ FAP
STAG3L4	0.493547	0.108	0.04	4.39e-18	2.12e-13	CD55+ FAP
AL110292.1	0.974129	0.21	0.109	3.7e-18	1.79e-13	CD55+ FAP
DLEU2	0.692151	0.292	0.175	3.65e-18	1.77e-13	CD55+ FAP
USP34	0.903978	0.45	0.37	3.35e-18	1.62e-13	CD55+ FAP
EXOC6B	0.846109	0.281	0.172	3.32e-18	1.61e-13	CD55+ FAP
LIMCH1	0.990656	0.425	0.319	3.06e-18	1.48e-13	CD55+ FAP
CDC42BPA	1.10353	0.447	0.365	2.99e-18	1.44e-13	CD55+ FAP
NCOR2	0.781461	0.376	0.277	2.82e-18	1.36e-13	CD55+ FAP
PTBP2	0.851775	0.333	0.219	2.57e-18	1.24e-13	CD55+ FAP
RBM25	0.859176	0.61	0.578	2.53e-18	1.23e-13	CD55+ FAP
THSD1	0.641993	0.144	0.063	2.38e-18	1.15e-13	CD55+ FAP
AC119674.1	0.384101	0.111	0.04	1.47e-18	7.1e-14	CD55+ FAP
CDKAL1	0.841994	0.262	0.152	1.31e-18	6.33e-14	CD55+ FAP
CROCCP3	0.547946	0.119	0.047	1.03e-18	4.99e-14	CD55+ FAP
CRISPLD2	0.941962	0.435	0.339	8.67e-19	4.19e-14	CD55+ FAP
EBF1	0.800785	0.682	0.666	5.55e-19	2.68e-14	CD55+ FAP
SLC7A14-AS1	0.495877	0.114	0.041	5.1e-19	2.47e-14	CD55+ FAP
DOCK4	1.10803	0.379	0.271	5.09e-19	2.46e-14	CD55+ FAP
ABCA5	0.792845	0.262	0.149	5.01e-19	2.42e-14	CD55+ FAP
PRDM8	0.483153	0.146	0.062	3.53e-19	1.71e-14	CD55+ FAP
PAN3	0.816492	0.267	0.154	2.93e-19	1.42e-14	CD55+ FAP
DLC1	1.15673	0.558	0.518	2.49e-19	1.21e-14	CD55+ FAP
AGAP6	0.51862	0.103	0.036	2.12e-19	1.03e-14	CD55+ FAP
PLEKHA6	0.692186	0.139	0.057	1.62e-19	7.83e-15	CD55+ FAP
STRADA	0.485046	0.143	0.059	1.55e-19	7.49e-15	CD55+ FAP
AC006064.6	0.643582	0.165	0.075	1.23e-19	5.96e-15	CD55+ FAP
AC087632.2	0.495206	0.104	0.036	9.25e-20	4.47e-15	CD55+ FAP
PCDHGA12	0.573276	0.257	0.141	9.03e-20	4.36e-15	CD55+ FAP
AL451062.3	0.613603	0.132	0.052	8.95e-20	4.33e-15	CD55+ FAP
UST	1.0424	0.29	0.173	8.86e-20	4.28e-15	CD55+ FAP
OSBPL6	0.381202	0.106	0.036	5.94e-20	2.87e-15	CD55+ FAP
FHOD3	0.787279	0.153	0.065	5.61e-20	2.71e-15	CD55+ FAP
ABCA6	0.753361	0.704	0.672	4.64e-20	2.25e-15	CD55+ FAP
ARHGAP22	1.09068	0.224	0.121	4.11e-20	1.99e-15	CD55+ FAP
DENND4C	0.998464	0.36	0.247	3.82e-20	1.85e-15	CD55+ FAP
FREM1	0.87404	0.243	0.135	3.69e-20	1.79e-15	CD55+ FAP
AC000120.3	0.62268	0.174	0.079	2.62e-20	1.26e-15	CD55+ FAP
CHKB-CPT1B	0.385949	0.129	0.049	2.17e-20	1.05e-15	CD55+ FAP
B3GLCT	0.536127	0.139	0.056	2.16e-20	1.04e-15	CD55+ FAP
SOX5	0.803855	0.407	0.281	1.99e-20	9.62e-16	CD55+ FAP
PDZD2	0.91671	0.203	0.101	1.94e-20	9.36e-16	CD55+ FAP
PGF	0.665385	0.178	0.082	1.55e-20	7.49e-16	CD55+ FAP
UBR3	0.816276	0.336	0.214	1.34e-20	6.48e-16	CD55+ FAP
PLD1	0.979225	0.314	0.198	9.4e-21	4.54e-16	CD55+ FAP
AC025159.1	0.614265	0.108	0.037	8.13e-21	3.93e-16	CD55+ FAP
FBXL17	0.773613	0.242	0.128	3.34e-21	1.62e-16	CD55+ FAP
SMYD3	0.944238	0.265	0.145	3.16e-21	1.53e-16	CD55+ FAP
PLXDC2	0.936043	0.7	0.7	2.57e-21	1.24e-16	CD55+ FAP
PRICKLE2	0.969407	0.249	0.137	2.44e-21	1.18e-16	CD55+ FAP
TLN2	1.13131	0.421	0.316	1.57e-21	7.61e-17	CD55+ FAP
GAB1	0.799623	0.222	0.112	1.47e-21	7.1e-17	CD55+ FAP
TCF7L1	0.879288	0.311	0.188	1.45e-21	7.02e-17	CD55+ FAP
GMDS-DT	1.15558	0.233	0.123	1.31e-21	6.33e-17	CD55+ FAP
ACYP2	0.912406	0.238	0.123	7.28e-22	3.52e-17	CD55+ FAP
ATF7-NPFF	0.40943	0.112	0.038	5.85e-22	2.83e-17	CD55+ FAP
GDF10	0.423635	0.138	0.052	5.28e-22	2.55e-17	CD55+ FAP
RBM6	0.959002	0.544	0.459	4.7e-22	2.27e-17	CD55+ FAP
C20orf194	1.01326	0.312	0.19	4.41e-22	2.13e-17	CD55+ FAP
ROBO2	1.29183	0.253	0.137	3.17e-22	1.54e-17	CD55+ FAP
AC018521.1	0.638501	0.196	0.09	2.82e-22	1.36e-17	CD55+ FAP
TVP23C-CDRT4	0.582355	0.126	0.045	2.43e-22	1.18e-17	CD55+ FAP
AC013717.1	0.519531	0.104	0.033	1.76e-22	8.52e-18	CD55+ FAP
DLGAP1	0.635897	0.136	0.051	1.72e-22	8.31e-18	CD55+ FAP
PCDHGC3	0.553201	0.228	0.113	1.5e-22	7.24e-18	CD55+ FAP
MAGI2	0.966549	0.289	0.163	1.19e-22	5.77e-18	CD55+ FAP
NBEAL1	0.897957	0.457	0.335	8.25e-23	3.99e-18	CD55+ FAP
MAP2K6	0.966009	0.176	0.079	7.39e-23	3.57e-18	CD55+ FAP
AP001931.1	0.315137	0.118	0.039	5.44e-23	2.63e-18	CD55+ FAP
PDXDC2P	0.377844	0.106	0.033	5.41e-23	2.62e-18	CD55+ FAP
PCDHGB7	0.554673	0.274	0.144	5.4e-23	2.61e-18	CD55+ FAP
PREX2	1.00064	0.236	0.121	3.77e-23	1.83e-18	CD55+ FAP
TTLL5	0.999066	0.183	0.082	3.05e-23	1.47e-18	CD55+ FAP
NTN4	0.809797	0.376	0.246	2.3e-23	1.11e-18	CD55+ FAP
HCG17	0.728511	0.138	0.051	1.46e-23	7.05e-19	CD55+ FAP
NCKAP5	0.69894	0.147	0.056	1.18e-23	5.71e-19	CD55+ FAP
APBB2	1.02178	0.369	0.244	1.07e-23	5.19e-19	CD55+ FAP
FMNL2	1.05627	0.379	0.252	1.05e-23	5.07e-19	CD55+ FAP
PARD3	0.896742	0.372	0.234	8.54e-24	4.13e-19	CD55+ FAP
ABCA11P	0.412898	0.107	0.033	7.1e-24	3.43e-19	CD55+ FAP
TPM1	0.691315	0.608	0.468	5.48e-24	2.65e-19	CD55+ FAP
AP002990.1	0.604481	0.356	0.195	5.45e-24	2.63e-19	CD55+ FAP
GRID1	0.640778	0.135	0.048	3.9e-24	1.88e-19	CD55+ FAP
PCDHGA10	0.565111	0.254	0.127	3.68e-24	1.78e-19	CD55+ FAP
ZEB1	0.967227	0.636	0.582	2.76e-24	1.33e-19	CD55+ FAP
NEAT1	0.534195	0.812	0.796	2.12e-24	1.02e-19	CD55+ FAP
AC093010.3	0.756615	0.336	0.189	5.23e-25	2.53e-20	CD55+ FAP
AC098582.1	0.44424	0.108	0.033	5.02e-25	2.43e-20	CD55+ FAP
PLXNA2	0.844971	0.247	0.124	3.49e-25	1.69e-20	CD55+ FAP
NLGN4Y	0.83324	0.161	0.063	3.09e-25	1.49e-20	CD55+ FAP
KIF13A	1.17805	0.382	0.252	2.38e-25	1.15e-20	CD55+ FAP
CYTH3	0.994715	0.367	0.234	2.09e-25	1.01e-20	CD55+ FAP
TRIO	1.22037	0.542	0.448	1.95e-25	9.42e-21	CD55+ FAP
PLCB1	1.08454	0.346	0.206	1.81e-25	8.74e-21	CD55+ FAP
AC026316.4	0.614939	0.132	0.044	1.64e-25	7.91e-21	CD55+ FAP
NR1D2	0.936095	0.347	0.215	1.56e-25	7.54e-21	CD55+ FAP
MYO9A	1.11805	0.511	0.413	1.28e-25	6.2e-21	CD55+ FAP
AC097634.4	0.782967	0.256	0.124	1.28e-25	6.21e-21	CD55+ FAP
RGMA	0.722607	0.383	0.241	1.18e-25	5.69e-21	CD55+ FAP
AL008633.1	1.07099	0.174	0.07	9.88e-26	4.78e-21	CD55+ FAP
CECR2	0.578473	0.119	0.038	9.32e-26	4.51e-21	CD55+ FAP
POLR2J3	0.456198	0.119	0.038	8.2e-26	3.97e-21	CD55+ FAP
PCDHGC5	0.525859	0.189	0.079	6.83e-26	3.3e-21	CD55+ FAP
HECTD4	0.756425	0.294	0.16	5.03e-26	2.43e-21	CD55+ FAP
AP005263.1	0.604602	0.278	0.139	2.4e-26	1.16e-21	CD55+ FAP
HLF	0.885622	0.222	0.103	1.63e-26	7.88e-22	CD55+ FAP
ARL15	0.81665	0.233	0.108	1.54e-26	7.47e-22	CD55+ FAP
DANT2	0.754987	0.132	0.045	1.03e-26	5e-22	CD55+ FAP
AC007000.3	0.539589	0.154	0.056	9.04e-27	4.37e-22	CD55+ FAP
TTC28	1.0438	0.419	0.277	7.07e-27	3.42e-22	CD55+ FAP
AL390334.1	0.658145	0.11	0.033	6.26e-27	3.02e-22	CD55+ FAP
SMOC2	0.894564	0.819	0.802	5.98e-27	2.89e-22	CD55+ FAP
PCDHGC4	0.532887	0.192	0.079	3.56e-27	1.72e-22	CD55+ FAP
SPATA6	1.01337	0.333	0.193	3.03e-27	1.47e-22	CD55+ FAP
SUGCT	0.903579	0.178	0.071	2.49e-27	1.2e-22	CD55+ FAP
AFDN	0.841792	0.254	0.126	2.35e-27	1.14e-22	CD55+ FAP
GPHN	1.03378	0.285	0.148	2.1e-27	1.01e-22	CD55+ FAP
FHIT	1.02779	0.217	0.095	1.32e-27	6.38e-23	CD55+ FAP
AC242426.2	0.518229	0.157	0.057	1.23e-27	5.96e-23	CD55+ FAP
BACH2	1.04958	0.224	0.102	9.78e-28	4.73e-23	CD55+ FAP
PCDHGB6	0.608962	0.26	0.124	8.58e-28	4.15e-23	CD55+ FAP
ALDOA	0.524903	0.311	0.153	6.55e-28	3.17e-23	CD55+ FAP
ABCA10	1.19467	0.585	0.471	5.96e-28	2.88e-23	CD55+ FAP
ARHGAP10	1.24379	0.46	0.339	4.8e-28	2.32e-23	CD55+ FAP
AF241726.2	0.519057	0.104	0.029	3.45e-28	1.67e-23	CD55+ FAP
MUC20-OT1	0.891046	0.404	0.254	3.28e-28	1.59e-23	CD55+ FAP
AL031282.2	0.644528	0.181	0.071	3.25e-28	1.57e-23	CD55+ FAP
AC022826.2	0.464066	0.126	0.039	3.08e-28	1.49e-23	CD55+ FAP
PARD3B	1.03988	0.458	0.32	2.35e-28	1.14e-23	CD55+ FAP
MYOZ1	0.512881	0.138	0.045	1.83e-28	8.84e-24	CD55+ FAP
ATG7	1.08752	0.251	0.122	1.48e-28	7.13e-24	CD55+ FAP
TMEM144	0.549638	0.101	0.027	1.26e-28	6.09e-24	CD55+ FAP
LUC7L3	1.12991	0.671	0.656	8.89e-29	4.3e-24	CD55+ FAP
AL160236.2	0.527911	0.111	0.031	8.54e-29	4.13e-24	CD55+ FAP
ANKS1B	0.820707	0.215	0.091	4.79e-29	2.31e-24	CD55+ FAP
AL133500.1	0.771405	0.146	0.048	2.1e-29	1.02e-24	CD55+ FAP
MTSS1	0.960685	0.454	0.302	4.76e-30	2.3e-25	CD55+ FAP
AC108010.1	0.542994	0.132	0.041	3.75e-30	1.81e-25	CD55+ FAP
NBEA	1.09926	0.231	0.102	2.9e-30	1.4e-25	CD55+ FAP
KIAA1217	1.27239	0.364	0.211	2.69e-30	1.3e-25	CD55+ FAP
AGAP1	1.34961	0.419	0.274	2.47e-30	1.2e-25	CD55+ FAP
PCDHGA6	0.604028	0.262	0.12	1.84e-30	8.88e-26	CD55+ FAP
CAPN3	0.329014	0.104	0.027	1.7e-30	8.23e-26	CD55+ FAP
RPL17-C18orf32	0.94626	0.319	0.165	6.26e-31	3.03e-26	CD55+ FAP
SLC1A7	0.595649	0.225	0.093	6.15e-31	2.98e-26	CD55+ FAP
CACNA2D1	0.991177	0.426	0.266	5.66e-31	2.74e-26	CD55+ FAP
ANKRD39	0.473865	0.167	0.058	5.39e-31	2.61e-26	CD55+ FAP
AUTS2	1.15057	0.454	0.303	4.62e-31	2.24e-26	CD55+ FAP
NCAM2	0.954052	0.192	0.074	3.57e-31	1.73e-26	CD55+ FAP
HSP90AA1	0.63879	0.544	0.888	2.66e-31	1.29e-26	CD55+ FAP
SPECC1L-ADORA2A	0.978691	0.235	0.102	2.22e-31	1.08e-26	CD55+ FAP
AC116366.3	1.09609	0.274	0.133	1.77e-31	8.54e-27	CD55+ FAP
DENND2A	1.34126	0.34	0.194	1.56e-31	7.54e-27	CD55+ FAP
STON2	1.00454	0.218	0.092	1.54e-31	7.43e-27	CD55+ FAP
PRKN	0.870587	0.249	0.109	1.4e-31	6.79e-27	CD55+ FAP
AL139300.1	0.838797	0.229	0.097	6.24e-32	3.02e-27	CD55+ FAP
AC090114.3	0.616057	0.128	0.037	5.86e-32	2.83e-27	CD55+ FAP
MYBPC1	0.901561	0.199	0.076	5.82e-32	2.81e-27	CD55+ FAP
KCNMB4	0.408797	0.117	0.031	3.85e-32	1.86e-27	CD55+ FAP
PCDHGA9	0.620824	0.256	0.112	2.2e-32	1.06e-27	CD55+ FAP
TIMM23B-AGAP6	0.75202	0.182	0.065	1.73e-32	8.37e-28	CD55+ FAP
EFHD1	0.962586	0.351	0.194	1.21e-32	5.84e-28	CD55+ FAP
MACROD2	0.534427	0.103	0.025	1.11e-32	5.39e-28	CD55+ FAP
ANOS1	1.10271	0.325	0.172	7.32e-33	3.54e-28	CD55+ FAP
AC245033.1	0.869155	0.282	0.133	6.82e-33	3.3e-28	CD55+ FAP
PCDHGA5	0.635716	0.275	0.124	4.32e-33	2.09e-28	CD55+ FAP
HTRA3	1.07539	0.472	0.321	3.45e-33	1.67e-28	CD55+ FAP
SOBP	1.13192	0.392	0.239	3.32e-33	1.61e-28	CD55+ FAP
RBFOX1	0.692737	0.138	0.04	3.21e-33	1.55e-28	CD55+ FAP
ZFPM2	0.973995	0.321	0.163	2.6e-33	1.26e-28	CD55+ FAP
ADAMTSL2	0.497898	0.128	0.036	2.19e-33	1.06e-28	CD55+ FAP
ZHX3	1.23476	0.379	0.226	2.1e-33	1.02e-28	CD55+ FAP
PLXDC1	0.932934	0.526	0.381	1.62e-33	7.84e-29	CD55+ FAP
DAAM2	0.885683	0.172	0.06	1.24e-33	5.99e-29	CD55+ FAP
PCDHGA11	0.634161	0.25	0.106	9.6e-34	4.64e-29	CD55+ FAP
SLC2A13	1.02711	0.221	0.091	9.05e-34	4.38e-29	CD55+ FAP
ACAD11	0.825039	0.212	0.083	8.29e-34	4.01e-29	CD55+ FAP
BMP4	1.03763	0.415	0.264	8.14e-34	3.94e-29	CD55+ FAP
LMOD3	0.349576	0.103	0.024	5.38e-34	2.6e-29	CD55+ FAP
PCDHGA3	0.636849	0.264	0.114	3.63e-34	1.76e-29	CD55+ FAP
MBD5	1.00155	0.34	0.177	3.5e-34	1.69e-29	CD55+ FAP
AC013394.1	0.714606	0.208	0.078	2.18e-34	1.05e-29	CD55+ FAP
TENM4	0.860668	0.153	0.048	1.57e-34	7.57e-30	CD55+ FAP
CLEC16A	0.986826	0.194	0.073	1.54e-34	7.43e-30	CD55+ FAP
PCDHGB5	0.640058	0.257	0.109	1.47e-34	7.13e-30	CD55+ FAP
CRLF1	0.951577	0.324	0.17	1.42e-34	6.85e-30	CD55+ FAP
AC009022.1	0.608975	0.171	0.057	1.22e-34	5.92e-30	CD55+ FAP
LINC-PINT	0.673926	0.306	0.139	1.1e-34	5.32e-30	CD55+ FAP
SLIT2	1.13991	0.335	0.174	8.91e-35	4.31e-30	CD55+ FAP
TSIX	0.599218	0.1	0.023	6.25e-35	3.02e-30	CD55+ FAP
AL049844.3	0.515693	0.11	0.027	6.21e-35	3e-30	CD55+ FAP
ADAM19	0.606665	0.124	0.033	5.24e-35	2.53e-30	CD55+ FAP
CA3	0.737387	0.253	0.105	4.24e-35	2.05e-30	CD55+ FAP
FADS2	0.578692	0.175	0.06	3.96e-35	1.91e-30	CD55+ FAP
PCDHGA7	0.630597	0.257	0.108	3.69e-35	1.78e-30	CD55+ FAP
DDX39B	0.874037	0.315	0.155	2.35e-35	1.14e-30	CD55+ FAP
PCDHGA8	0.647313	0.262	0.111	1.53e-35	7.42e-31	CD55+ FAP
PCDHGA1	0.640023	0.264	0.112	1.26e-35	6.09e-31	CD55+ FAP
RPL10P3	0.324316	0.14	0.039	9.92e-36	4.8e-31	CD55+ FAP
RBMS3	1.08354	0.617	0.497	9.08e-36	4.39e-31	CD55+ FAP
PCDHGB2	0.639597	0.262	0.111	7.96e-36	3.85e-31	CD55+ FAP
PCDHGB4	0.63691	0.258	0.107	4.86e-36	2.35e-31	CD55+ FAP
PCDHGB3	0.633038	0.256	0.105	3.86e-36	1.86e-31	CD55+ FAP
EGFR	0.888952	0.726	0.675	2.37e-36	1.15e-31	CD55+ FAP
POLR2J4	0.678878	0.138	0.038	2.03e-36	9.82e-32	CD55+ FAP
PTEN	1.20295	0.499	0.348	1.87e-36	9.06e-32	CD55+ FAP
PCDHGA2	0.640338	0.265	0.111	1.33e-36	6.44e-32	CD55+ FAP
ENOX1	1.01687	0.126	0.033	1.2e-36	5.8e-32	CD55+ FAP
MYL3	0.36288	0.117	0.028	1.09e-36	5.25e-32	CD55+ FAP
PABPN1	0.865987	0.365	0.194	7.83e-37	3.79e-32	CD55+ FAP
SLN	0.762965	0.231	0.088	6.87e-37	3.32e-32	CD55+ FAP
PCDHGA4	0.642877	0.26	0.107	5.57e-37	2.69e-32	CD55+ FAP
AC027644.4	0.857836	0.258	0.106	4.88e-37	2.36e-32	CD55+ FAP
FKBP5	1.13438	0.733	0.653	1.65e-37	7.99e-33	CD55+ FAP
KCND2	1.22315	0.292	0.133	1.47e-37	7.12e-33	CD55+ FAP
PCDHGB1	0.646034	0.261	0.107	1.31e-37	6.33e-33	CD55+ FAP
AKT3	1.20424	0.468	0.301	1.24e-37	6.01e-33	CD55+ FAP
MFGE8	0.969442	0.597	0.469	3.92e-38	1.9e-33	CD55+ FAP
IL16	1.08798	0.281	0.127	2.19e-38	1.06e-33	CD55+ FAP
KAZN	1.20392	0.368	0.192	7.7e-39	3.72e-34	CD55+ FAP
NEGR1	0.982192	0.751	0.684	9.97e-40	4.82e-35	CD55+ FAP
LDLRAD2	0.49368	0.133	0.034	6.89e-40	3.33e-35	CD55+ FAP
LRMDA	1.30087	0.281	0.123	6.27e-40	3.03e-35	CD55+ FAP
IGF2	1.57614	0.188	0.062	6.1e-40	2.95e-35	CD55+ FAP
TNNC2	1.62098	0.407	0.234	3.94e-40	1.9e-35	CD55+ FAP
WWOX	1.31612	0.361	0.182	1.15e-40	5.56e-36	CD55+ FAP
GOLGA8A	0.809144	0.306	0.135	7.64e-41	3.7e-36	CD55+ FAP
SDK1	1.29096	0.362	0.185	4.35e-41	2.1e-36	CD55+ FAP
ALDH1A2	1.1591	0.269	0.113	4.3e-41	2.08e-36	CD55+ FAP
CYP4B1	1.05022	0.386	0.204	3.67e-41	1.78e-36	CD55+ FAP
AC093423.3	0.595871	0.132	0.032	8.37e-42	4.05e-37	CD55+ FAP
ATP6V1G2-DDX39B	0.753282	0.25	0.096	7.78e-42	3.76e-37	CD55+ FAP
NAALADL2	1.55381	0.396	0.221	3.72e-42	1.8e-37	CD55+ FAP
OPHN1	1.36258	0.469	0.295	3.58e-42	1.73e-37	CD55+ FAP
AC132217.2	1.58677	0.185	0.058	1.33e-42	6.41e-38	CD55+ FAP
AIF1L	0.759853	0.197	0.065	1.25e-42	6.03e-38	CD55+ FAP
RHOJ	0.827649	0.29	0.125	1.09e-42	5.27e-38	CD55+ FAP
PTPRS	0.971641	0.311	0.137	6.34e-43	3.06e-38	CD55+ FAP
MATR3	0.925366	0.396	0.196	6.2e-43	3e-38	CD55+ FAP
EEF1G	0.906681	0.357	0.164	5.15e-43	2.49e-38	CD55+ FAP
AC004951.4	0.63192	0.121	0.026	4.76e-43	2.3e-38	CD55+ FAP
TRERF1	1.44672	0.328	0.158	3.11e-43	1.5e-38	CD55+ FAP
TAS2R14	0.714939	0.239	0.083	2.25e-43	1.09e-38	CD55+ FAP
AC093512.2	0.608909	0.304	0.122	1.88e-43	9.11e-39	CD55+ FAP
AC012651.1	0.412759	0.124	0.027	1.29e-43	6.26e-39	CD55+ FAP
AL365295.1	1.09299	0.186	0.057	7.9e-44	3.82e-39	CD55+ FAP
PILRB	0.67905	0.162	0.044	5.74e-44	2.77e-39	CD55+ FAP
ADCY2	0.768924	0.129	0.029	1.85e-44	8.96e-40	CD55+ FAP
WNT9A	0.485227	0.104	0.02	6.62e-45	3.2e-40	CD55+ FAP
CTNNA3	0.589432	0.112	0.022	6.33e-45	3.06e-40	CD55+ FAP
STAG3L5P-PVRIG2P-PILRB	0.779944	0.199	0.062	3e-45	1.45e-40	CD55+ FAP
KLF12	1.32543	0.347	0.166	2.12e-45	1.03e-40	CD55+ FAP
EEF2K	1.27873	0.401	0.215	1.58e-45	7.63e-41	CD55+ FAP
MB	1.26921	0.288	0.117	5.77e-46	2.79e-41	CD55+ FAP
COLGALT2	0.975394	0.272	0.109	3.53e-46	1.71e-41	CD55+ FAP
RNF144A	1.23945	0.346	0.162	2.34e-46	1.13e-41	CD55+ FAP
ADRA1B	0.787469	0.144	0.035	1.52e-46	7.37e-42	CD55+ FAP
PHLDB1	1.13544	0.582	0.418	1.51e-46	7.29e-42	CD55+ FAP
COL6A6	1.18163	0.275	0.109	8.11e-47	3.92e-42	CD55+ FAP
ARHGEF10	1.09474	0.326	0.145	4.56e-47	2.21e-42	CD55+ FAP
ANKRD10-IT1	0.829119	0.183	0.051	2.36e-47	1.14e-42	CD55+ FAP
TNNT1	0.889321	0.228	0.076	1.43e-47	6.93e-43	CD55+ FAP
CHD9	1.25622	0.726	0.68	8.82e-48	4.26e-43	CD55+ FAP
EDA	1.23982	0.219	0.072	7.21e-48	3.49e-43	CD55+ FAP
SEMA5A	1.04718	0.25	0.09	5.6e-48	2.71e-43	CD55+ FAP
MALAT1	0.367832	1	0.999	2.04e-48	9.86e-44	CD55+ FAP
LIFR	1.17408	0.51	0.311	1.94e-48	9.4e-44	CD55+ FAP
TMEM38A	0.508427	0.143	0.033	1.66e-48	8.03e-44	CD55+ FAP
FTX	1.39427	0.615	0.442	1.52e-48	7.36e-44	CD55+ FAP
ARHGAP24	1.17983	0.554	0.358	5.43e-49	2.63e-44	CD55+ FAP
ARHGAP21	1.17039	0.618	0.476	2.83e-49	1.37e-44	CD55+ FAP
AL445426.1	0.892153	0.185	0.052	2.76e-49	1.33e-44	CD55+ FAP
ZNF385D	1.40769	0.336	0.152	1.7e-49	8.23e-45	CD55+ FAP
HSPB7	0.428859	0.114	0.021	1.61e-49	7.76e-45	CD55+ FAP
TMEM132C	0.629008	0.125	0.025	1.21e-49	5.84e-45	CD55+ FAP
PNISR	1.08516	0.749	0.674	9.34e-50	4.52e-45	CD55+ FAP
SSH2	1.401	0.451	0.246	6.37e-50	3.08e-45	CD55+ FAP
CLEC14A	1.50362	0.379	0.193	1.95e-50	9.41e-46	CD55+ FAP
PDZRN3	1.08528	0.274	0.101	1.84e-50	8.89e-46	CD55+ FAP
ZBED6	1.06341	0.347	0.15	1.21e-50	5.86e-46	CD55+ FAP
CCDC39	0.898709	0.226	0.069	1.65e-51	7.99e-47	CD55+ FAP
ARHGAP26	1.12193	0.283	0.108	1.26e-51	6.12e-47	CD55+ FAP
SH3PXD2B	1.7485	0.506	0.328	9.16e-52	4.43e-47	CD55+ FAP
AC132217.1	1.15775	0.143	0.032	7.6e-52	3.68e-47	CD55+ FAP
AL117190.1	1.42586	0.303	0.122	5.69e-52	2.75e-47	CD55+ FAP
ABCA8	1.05917	0.825	0.76	4.7e-52	2.27e-47	CD55+ FAP
ZC3H11A	1.09207	0.347	0.148	4.01e-52	1.94e-47	CD55+ FAP
AC016831.7	0.922208	0.35	0.142	1.14e-52	5.52e-48	CD55+ FAP
MYOT	0.360826	0.107	0.017	4.42e-53	2.14e-48	CD55+ FAP
AC018630.2	0.836733	0.267	0.087	5.4e-54	2.61e-49	CD55+ FAP
ANKHD1-EIF4EBP3	1.08451	0.367	0.16	4.99e-54	2.41e-49	CD55+ FAP
LINC01579	0.901279	0.131	0.026	2.59e-54	1.25e-49	CD55+ FAP
FBXL7	1.3395	0.449	0.226	3.38e-55	1.64e-50	CD55+ FAP
TPM2	1.37386	0.506	0.277	2.41e-55	1.16e-50	CD55+ FAP
ITGA8	0.933667	0.182	0.046	1.66e-55	8.02e-51	CD55+ FAP
CDK8	1.28887	0.243	0.08	1.55e-55	7.5e-51	CD55+ FAP
AC019257.8	1.0377	0.251	0.082	8.17e-56	3.95e-51	CD55+ FAP
MYPN	0.346694	0.104	0.015	2.4e-56	1.16e-51	CD55+ FAP
PRH1	0.902638	0.288	0.097	1.61e-56	7.77e-52	CD55+ FAP
ZBTB16	1.31332	0.713	0.557	1.36e-56	6.55e-52	CD55+ FAP
ANKHD1	1.10824	0.356	0.149	1.11e-56	5.39e-52	CD55+ FAP
SLITRK4	0.933482	0.182	0.046	6.24e-57	3.02e-52	CD55+ FAP
LAMB1	1.56127	0.662	0.515	6.12e-57	2.96e-52	CD55+ FAP
FRY	1.15708	0.272	0.094	3.8e-57	1.84e-52	CD55+ FAP
FAM198B-AS1	1.0576	0.165	0.038	2.01e-57	9.7e-53	CD55+ FAP
AC008695.1	0.957761	0.257	0.08	2.88e-58	1.39e-53	CD55+ FAP
TRDN	0.959664	0.201	0.053	2.65e-58	1.28e-53	CD55+ FAP
PDE7B	1.31219	0.296	0.107	1.71e-58	8.26e-54	CD55+ FAP
AL662884.2	0.948524	0.169	0.038	7.1e-59	3.43e-54	CD55+ FAP
CKM	0.998631	0.399	0.171	2.05e-59	9.89e-55	CD55+ FAP
CTDSPL	1.41708	0.385	0.174	9.93e-60	4.8e-55	CD55+ FAP
BX284613.2	1.28305	0.135	0.025	5.07e-60	2.45e-55	CD55+ FAP
TNNI1	0.756634	0.203	0.053	5.04e-60	2.44e-55	CD55+ FAP
LINC00882	1.39592	0.344	0.14	4.99e-60	2.41e-55	CD55+ FAP
LINC01117	1.07613	0.181	0.043	1.23e-60	5.94e-56	CD55+ FAP
ZBTB20	1.13096	0.84	0.784	3.16e-61	1.53e-56	CD55+ FAP
PID1	1.47902	0.608	0.407	1.46e-61	7.07e-57	CD55+ FAP
AL137230.2	1.26266	0.231	0.064	1.41e-61	6.83e-57	CD55+ FAP
PTPRG	1.54279	0.629	0.435	1.06e-63	5.14e-59	CD55+ FAP
KCNQ5	0.447625	0.101	0.013	7.84e-64	3.79e-59	CD55+ FAP
AL357873.1	0.770724	0.103	0.013	3.44e-64	1.66e-59	CD55+ FAP
ANKRD23	0.852229	0.212	0.053	8.21e-66	3.97e-61	CD55+ FAP
PYGM	0.450483	0.139	0.023	7.77e-67	3.76e-62	CD55+ FAP
AFF3	1.68057	0.386	0.163	2.79e-67	1.35e-62	CD55+ FAP
PLCB4	1.11548	0.185	0.04	2.79e-70	1.35e-65	CD55+ FAP
PRKG1	1.58794	0.411	0.168	1.22e-72	5.88e-68	CD55+ FAP
TNNC1	0.900791	0.276	0.079	7.26e-75	3.51e-70	CD55+ FAP
AL035401.1	0.934876	0.114	0.014	2.39e-75	1.15e-70	CD55+ FAP
PLD5	0.942552	0.117	0.014	5.6e-76	2.71e-71	CD55+ FAP
NAV3	1.55375	0.325	0.107	3.81e-76	1.84e-71	CD55+ FAP
DLG2	1.54854	0.394	0.148	7.31e-77	3.53e-72	CD55+ FAP
BCL2L2-PABPN1	0.822019	0.233	0.056	2.1e-77	1.02e-72	CD55+ FAP
MYL2	1.53284	0.381	0.141	6.79e-78	3.29e-73	CD55+ FAP
ABCA9	1.41952	0.829	0.691	9.97e-79	4.82e-74	CD55+ FAP
AL445250.1	1.57924	0.224	0.05	9.41e-83	4.55e-78	CD55+ FAP
NPHP3-ACAD11	1.26035	0.357	0.119	5.2e-83	2.51e-78	CD55+ FAP
NRAP	0.712904	0.133	0.017	3e-84	1.45e-79	CD55+ FAP
ITIH5	1.93994	0.646	0.444	7.03e-85	3.4e-80	CD55+ FAP
DES	1.06526	0.347	0.107	1.2e-85	5.78e-81	CD55+ FAP
MYH7	1.35744	0.251	0.06	7.75e-86	3.75e-81	CD55+ FAP
ACTN2	0.732109	0.172	0.028	7.28e-86	3.52e-81	CD55+ FAP
FNDC5	1.3705	0.358	0.123	5.21e-86	2.52e-81	CD55+ FAP
RORA	2.11039	0.69	0.461	3.99e-86	1.93e-81	CD55+ FAP
SPTBN1	1.10212	0.879	0.795	2.98e-88	1.44e-83	CD55+ FAP
AC098650.1	1.23195	0.432	0.145	8.34e-89	4.03e-84	CD55+ FAP
COL15A1	1.66861	0.703	0.456	3.14e-89	1.52e-84	CD55+ FAP
MYLPF	1.22248	0.304	0.082	5.03e-90	2.43e-85	CD55+ FAP
PER3	1.5739	0.476	0.201	3.61e-92	1.75e-87	CD55+ FAP
TNNI2	1.17361	0.288	0.072	7.25e-93	3.5e-88	CD55+ FAP
MRC2	1.43185	0.757	0.573	4.35e-93	2.1e-88	CD55+ FAP
MEG3	1.38194	0.833	0.699	3.79e-93	1.83e-88	CD55+ FAP
AC093110.1	0.755815	0.144	0.018	3.37e-93	1.63e-88	CD55+ FAP
CYP4Z2P	0.760165	0.158	0.022	3.25e-94	1.57e-89	CD55+ FAP
LDB3	0.657318	0.199	0.034	9.42e-95	4.55e-90	CD55+ FAP
CASQ1	0.507446	0.121	0.011	2.55e-96	1.23e-91	CD55+ FAP
MME	1.70948	0.597	0.307	7.96e-97	3.85e-92	CD55+ FAP
ADAMTSL3	1.98738	0.567	0.285	4.71e-98	2.28e-93	CD55+ FAP
PCSK6	1.69845	0.456	0.178	9.64e-99	4.66e-94	CD55+ FAP
ALPK3	0.739833	0.147	0.017	4.66e-100	2.25e-95	CD55+ FAP
ABCA9-AS1	1.16354	0.207	0.035	3.58e-103	1.73e-98	CD55+ FAP
SRL	0.46051	0.104	0.007	6.39e-106	3.09e-101	CD55+ FAP
HMCN2	1.6785	0.615	0.312	8.18e-108	3.96e-103	CD55+ FAP
LAMA2	1.54088	0.943	0.909	6.99e-111	3.38e-106	CD55+ FAP
MEG8	1.90336	0.528	0.217	6.02e-112	2.91e-107	CD55+ FAP
AC058822.1	1.64868	0.479	0.168	1.53e-115	7.41e-111	CD55+ FAP
LINC00377	1.72459	0.318	0.073	1.3e-119	6.28e-115	CD55+ FAP
TCAP	1.64165	0.311	0.069	3.3e-121	1.6e-116	CD55+ FAP
AC024230.1	1.52438	0.251	0.042	3.33e-124	1.61e-119	CD55+ FAP
APCDD1	1.69585	0.393	0.105	1.05e-131	5.09e-127	CD55+ FAP
MYBPC2	0.739329	0.162	0.015	4.82e-134	2.33e-129	CD55+ FAP
KCNIP4	1.57848	0.151	0.012	3.59e-137	1.74e-132	CD55+ FAP
XIRP2	1.44091	0.308	0.059	1.8e-137	8.7e-133	CD55+ FAP
MYH1	1.9159	0.229	0.032	1.4e-137	6.75e-133	CD55+ FAP
KLHL41	1.43057	0.303	0.052	8.71e-150	4.21e-145	CD55+ FAP
ACTA1	2.15143	0.597	0.224	9.57e-153	4.63e-148	CD55+ FAP
DOCK5	1.64421	0.324	0.059	1.15e-153	5.58e-149	CD55+ FAP
SHISA6	1.9153	0.258	0.035	4.52e-160	2.19e-155	CD55+ FAP
GREB1L	2.22109	0.351	0.066	1.53e-164	7.4e-160	CD55+ FAP
AL807752.7	1.39664	0.233	0.026	3.33e-165	1.61e-160	CD55+ FAP
SCN7A	2.31399	0.572	0.194	6.83e-167	3.3e-162	CD55+ FAP
HSPG2	1.82601	0.828	0.553	2.74e-168	1.32e-163	CD55+ FAP
AL590807.1	1.61358	0.301	0.044	1.99e-178	9.63e-174	CD55+ FAP
MYL1	1.67944	0.393	0.076	5.46e-180	2.64e-175	CD55+ FAP
ATP2A1	0.620785	0.162	0.008	7.92e-192	3.83e-187	CD55+ FAP
ENO3	1.25812	0.331	0.047	2.09e-195	1.01e-190	CD55+ FAP
AC013716.1	1.63834	0.243	0.022	4.55e-202	2.2e-197	CD55+ FAP
AC093899.2	1.26606	0.256	0.023	1.33e-212	6.41e-208	CD55+ FAP
TTN-AS1	1.88272	0.492	0.099	6.76e-228	3.27e-223	CD55+ FAP
CA3-AS1	0.816426	0.194	0.005	3.43e-293	1.66e-288	CD55+ FAP
LRRTM4	3.05329	0.517	0.084	2.49e-294	1.2e-289	CD55+ FAP
AC005323.2	1.29285	0.317	0.01	0	0	CD55+ FAP
MYHAS	1.3398	0.333	0.013	0	0	CD55+ FAP
RET	1.3764	0.306	0.016	0	0	CD55+ FAP
MYH2	1.88027	0.329	0.018	0	0	CD55+ FAP
DCAF8	0.499295	0.286	0.208	1.01e-06	0.0487471	GPC3+ FAP
CAMKK1	0.463975	0.135	0.073	9.62e-07	0.0465174	GPC3+ FAP
HACD3	0.253552	0.128	0.249	9.47e-07	0.0457847	GPC3+ FAP
MACF1	0.802511	0.577	0.583	9.3e-07	0.0449875	GPC3+ FAP
THSD1	0.471645	0.135	0.073	8.98e-07	0.0434346	GPC3+ FAP
ANKRD36B	0.732653	0.31	0.234	8.79e-07	0.042494	GPC3+ FAP
RBM34	0.70089	0.18	0.108	8.75e-07	0.0422974	GPC3+ FAP
LARP4B	0.437415	0.208	0.129	8.68e-07	0.0419867	GPC3+ FAP
EBF2	0.825514	0.558	0.553	8.42e-07	0.0407213	GPC3+ FAP
FAM171A1	0.521275	0.135	0.072	8.41e-07	0.0406471	GPC3+ FAP
KCND2	0.729359	0.298	0.214	8.39e-07	0.0405733	GPC3+ FAP
VPS45	0.607614	0.208	0.134	8.03e-07	0.0388212	GPC3+ FAP
HSPA1B	0.6231	0.305	0.515	7.87e-07	0.0380646	GPC3+ FAP
INS-IGF2	0.469877	0.175	0.102	7.49e-07	0.0362224	GPC3+ FAP
NBPF8	0.46383	0.241	0.163	7.04e-07	0.0340316	GPC3+ FAP
PTK2	0.651418	0.366	0.293	6.99e-07	0.0338224	GPC3+ FAP
FBXW8	0.302297	0.147	0.08	6.45e-07	0.031209	GPC3+ FAP
HIRA	0.526766	0.135	0.072	6.33e-07	0.0306023	GPC3+ FAP
SH3D19	0.716579	0.589	0.577	6.21e-07	0.0300063	GPC3+ FAP
STRADA	0.437509	0.135	0.071	5.67e-07	0.0274065	GPC3+ FAP
MFGE8	0.811876	0.44	0.4	5.45e-07	0.0263335	GPC3+ FAP
RHOJ	0.536851	0.191	0.118	5.35e-07	0.0258507	GPC3+ FAP
EVC	0.462707	0.132	0.069	5.32e-07	0.0257069	GPC3+ FAP
MTMR3	0.445803	0.239	0.156	5.23e-07	0.0252892	GPC3+ FAP
GLI2	0.465902	0.18	0.108	4.59e-07	0.0222059	GPC3+ FAP
C1QTNF3-AMACR	0.460844	0.142	0.076	4.58e-07	0.0221579	GPC3+ FAP
AP002026.1	0.832676	0.182	0.111	4.03e-07	0.0194659	GPC3+ FAP
CAMKMT	0.680152	0.173	0.097	3.99e-07	0.019301	GPC3+ FAP
EYA2	0.75461	0.151	0.083	3.93e-07	0.019024	GPC3+ FAP
DZIP1L	0.429293	0.13	0.068	3.88e-07	0.0187838	GPC3+ FAP
RPL30P4	0.399705	0.13	0.069	3.86e-07	0.0186579	GPC3+ FAP
CROCCP3	0.586679	0.13	0.068	3.8e-07	0.0183633	GPC3+ FAP
AC138150.1	0.308524	0.123	0.061	3.72e-07	0.0179804	GPC3+ FAP
HDAC8	0.688436	0.21	0.13	3.12e-07	0.015071	GPC3+ FAP
TTC7B	0.497466	0.137	0.071	2.96e-07	0.0143301	GPC3+ FAP
DANT2	0.646091	0.113	0.055	2.82e-07	0.0136497	GPC3+ FAP
DIS3L2	0.449578	0.173	0.099	2.77e-07	0.0133919	GPC3+ FAP
CYP4B1	0.705217	0.184	0.112	2.74e-07	0.0132385	GPC3+ FAP
ZBTB8A	0.633138	0.184	0.112	2.71e-07	0.0131197	GPC3+ FAP
ABCB6	0.339147	0.102	0.047	2.51e-07	0.0121415	GPC3+ FAP
PARD3B	1.01948	0.454	0.405	2.5e-07	0.0120831	GPC3+ FAP
ANKRD17	0.780343	0.39	0.321	2.42e-07	0.011712	GPC3+ FAP
AGAP6	0.293124	0.123	0.06	2.31e-07	0.0111727	GPC3+ FAP
TMEM38A	0.287953	0.113	0.054	2.24e-07	0.0108516	GPC3+ FAP
FAF1	0.634561	0.3	0.212	2.18e-07	0.0105642	GPC3+ FAP
ZFAND3	0.554781	0.333	0.237	2.05e-07	0.00989192	GPC3+ FAP
ANKRD6	0.770903	0.163	0.093	1.98e-07	0.0095545	GPC3+ FAP
ICA1L	0.541583	0.17	0.096	1.79e-07	0.00867115	GPC3+ FAP
PAN3	0.499541	0.293	0.2	1.7e-07	0.00819697	GPC3+ FAP
PCDHGA12	0.465685	0.229	0.145	1.65e-07	0.00799755	GPC3+ FAP
ARID1B	0.7017	0.397	0.316	1.41e-07	0.00681835	GPC3+ FAP
AC007319.1	0.92191	0.203	0.126	1.33e-07	0.00644089	GPC3+ FAP
GUSBP11	0.453353	0.135	0.068	1.3e-07	0.00627029	GPC3+ FAP
UACA	0.770238	0.518	0.468	1.29e-07	0.00622702	GPC3+ FAP
DENND4C	0.62174	0.317	0.23	1.1e-07	0.00530185	GPC3+ FAP
ADCY2	0.466152	0.113	0.053	1.09e-07	0.00526487	GPC3+ FAP
GMDS-DT	0.794086	0.222	0.138	1.03e-07	0.0049651	GPC3+ FAP
MEOX2	0.904199	0.437	0.38	9.94e-08	0.00480593	GPC3+ FAP
HERC4	0.707834	0.348	0.265	9.87e-08	0.00477195	GPC3+ FAP
WWOX	0.689049	0.331	0.235	9.68e-08	0.00468019	GPC3+ FAP
TRPC4AP	0.633352	0.281	0.195	9.28e-08	0.00448864	GPC3+ FAP
ZFPM2	0.547755	0.352	0.251	8.98e-08	0.00434456	GPC3+ FAP
SOX13	0.475826	0.142	0.073	8.86e-08	0.00428379	GPC3+ FAP
GPHN	0.80553	0.31	0.213	8.65e-08	0.00418165	GPC3+ FAP
AL008633.1	0.647207	0.147	0.075	8.39e-08	0.0040579	GPC3+ FAP
ZRANB2	0.967047	0.52	0.495	7.52e-08	0.00363457	GPC3+ FAP
DST	0.726813	0.709	0.776	7.41e-08	0.00358527	GPC3+ FAP
SUMF1	0.716144	0.279	0.191	7.24e-08	0.00349863	GPC3+ FAP
GASK1B	0.527906	0.191	0.113	7.15e-08	0.00345716	GPC3+ FAP
PCDHGA5	0.451327	0.234	0.146	6.52e-08	0.00315249	GPC3+ FAP
CCDC144B	0.515259	0.199	0.117	6.14e-08	0.00296898	GPC3+ FAP
MAP1B	0.956312	0.586	0.609	6.05e-08	0.00292528	GPC3+ FAP
MUC20-OT1	0.769483	0.418	0.332	4.85e-08	0.00234508	GPC3+ FAP
COP1	0.654361	0.291	0.199	4.6e-08	0.00222481	GPC3+ FAP
MON2	0.753879	0.409	0.336	4.6e-08	0.00222265	GPC3+ FAP
COL4A2	0.763185	0.598	0.574	4.57e-08	0.00220887	GPC3+ FAP
SCAPER	0.898137	0.359	0.28	4.36e-08	0.00211066	GPC3+ FAP
TACC1	0.613073	0.735	0.779	4.28e-08	0.00207044	GPC3+ FAP
ATXN7	0.418163	0.147	0.074	4.25e-08	0.00205292	GPC3+ FAP
HHIP	0.810031	0.293	0.201	3.9e-08	0.0018845	GPC3+ FAP
AC068587.4	0.485282	0.128	0.06	3.38e-08	0.00163371	GPC3+ FAP
BMP4	0.885394	0.281	0.2	3.24e-08	0.00156591	GPC3+ FAP
LTBP4	0.415723	0.648	0.594	3.14e-08	0.00151652	GPC3+ FAP
HDAC4	0.449563	0.225	0.134	2.99e-08	0.00144624	GPC3+ FAP
PCDHGC3	0.476342	0.213	0.128	2.9e-08	0.0014028	GPC3+ FAP
PHKB	0.843911	0.298	0.211	2.72e-08	0.0013134	GPC3+ FAP
ASAP2	0.633961	0.279	0.189	2.68e-08	0.0012978	GPC3+ FAP
AP001347.1	0.652235	0.154	0.079	2.55e-08	0.00123493	GPC3+ FAP
ARGLU1	0.521797	0.66	0.661	2.51e-08	0.00121348	GPC3+ FAP
RIC8B	0.677543	0.18	0.101	2.51e-08	0.00121325	GPC3+ FAP
BAZ2B	1.08413	0.475	0.448	2.51e-08	0.0012119	GPC3+ FAP
AP001931.1	0.402653	0.142	0.069	2.38e-08	0.00114894	GPC3+ FAP
ERCC5	0.63968	0.22	0.133	2.29e-08	0.00110727	GPC3+ FAP
AC132217.1	0.985129	0.227	0.141	2.29e-08	0.00110532	GPC3+ FAP
AC090517.4	0.493232	0.22	0.129	2.14e-08	0.00103405	GPC3+ FAP
AC027644.4	0.474566	0.222	0.128	2.03e-08	0.000979377	GPC3+ FAP
PI4KA	0.742743	0.201	0.118	1.95e-08	0.000944643	GPC3+ FAP
CRPPA	0.459992	0.109	0.047	1.93e-08	0.000935621	GPC3+ FAP
TTTY14	0.585117	0.132	0.062	1.72e-08	0.000832665	GPC3+ FAP
AL355312.6	0.570286	0.118	0.054	1.7e-08	0.00082376	GPC3+ FAP
PDZRN4	0.367517	0.113	0.049	1.69e-08	0.000815887	GPC3+ FAP
VIPR2	0.356236	0.102	0.043	1.58e-08	0.000762297	GPC3+ FAP
PCDHGB6	0.467014	0.241	0.147	1.46e-08	0.00070381	GPC3+ FAP
CLEC16A	0.598892	0.156	0.081	1.45e-08	0.000702972	GPC3+ FAP
PAGR1	0.371015	0.165	0.087	1.41e-08	0.000680208	GPC3+ FAP
PCDHGC4	0.460163	0.175	0.095	1.4e-08	0.00067823	GPC3+ FAP
ATG10	0.662878	0.175	0.094	1.36e-08	0.00065657	GPC3+ FAP
PCDHGC5	0.460942	0.175	0.095	1.27e-08	0.00061382	GPC3+ FAP
ADAMTSL2	0.503353	0.144	0.071	1.22e-08	0.00059078	GPC3+ FAP
SBF2	0.693038	0.442	0.351	1.12e-08	0.000543729	GPC3+ FAP
DPY19L1P1	0.546697	0.128	0.06	1.11e-08	0.000537125	GPC3+ FAP
ARPIN-AP3S2	0.374746	0.113	0.049	1.09e-08	0.000524686	GPC3+ FAP
PPP6R3	0.738743	0.343	0.251	1.07e-08	0.000519756	GPC3+ FAP
SYTL4	0.750916	0.284	0.192	9.77e-09	0.000472558	GPC3+ FAP
FMC1-LUC7L2	0.598435	0.296	0.193	9.33e-09	0.000451157	GPC3+ FAP
ANKS1A	0.689916	0.222	0.133	9.03e-09	0.000436634	GPC3+ FAP
ORC2	0.609119	0.191	0.106	7.45e-09	0.000360129	GPC3+ FAP
MB	0.841634	0.234	0.144	7.26e-09	0.000351214	GPC3+ FAP
PDSS2	0.489348	0.201	0.112	6.99e-09	0.000338208	GPC3+ FAP
PCDHGA9	0.468617	0.229	0.135	6.51e-09	0.000315014	GPC3+ FAP
HIBCH	0.74444	0.246	0.156	6.44e-09	0.000311409	GPC3+ FAP
FAM135A	0.642922	0.208	0.121	6.34e-09	0.000306738	GPC3+ FAP
PCDHGA8	0.468219	0.232	0.137	5.86e-09	0.000283352	GPC3+ FAP
TTC28	0.701856	0.414	0.317	5.8e-09	0.000280491	GPC3+ FAP
AFAP1L1	0.46781	0.106	0.045	5.56e-09	0.000268774	GPC3+ FAP
MXRA7	0.742361	0.402	0.33	5.03e-09	0.000243355	GPC3+ FAP
PCDHGA10	0.470314	0.236	0.14	4.11e-09	0.000198856	GPC3+ FAP
GALNT10	0.79422	0.213	0.126	4.09e-09	0.000197624	GPC3+ FAP
DOK6	0.4366	0.123	0.054	4.03e-09	0.000194885	GPC3+ FAP
ITGA9	0.66017	0.173	0.092	3.99e-09	0.000192801	GPC3+ FAP
UTRN	1.031	0.539	0.531	3.72e-09	0.000179835	GPC3+ FAP
CDK11A	0.556862	0.189	0.104	3.62e-09	0.000174828	GPC3+ FAP
ZNF780B	0.677476	0.137	0.065	3.5e-09	0.000169056	GPC3+ FAP
GDF10	0.532845	0.227	0.134	3.16e-09	0.000152582	GPC3+ FAP
GADD45G	0.739086	0.156	0.078	2.93e-09	0.000141693	GPC3+ FAP
CLASP1	0.815367	0.281	0.182	2.8e-09	0.000135311	GPC3+ FAP
CNTN4	0.862653	0.345	0.242	2.76e-09	0.000133645	GPC3+ FAP
PCDHGA2	0.475927	0.241	0.143	2.69e-09	0.000130124	GPC3+ FAP
TTLL5	0.648655	0.201	0.112	2.68e-09	0.000129768	GPC3+ FAP
RTTN	0.538449	0.125	0.056	2.42e-09	0.000117157	GPC3+ FAP
DOCK9	0.865865	0.253	0.161	2.34e-09	0.000113174	GPC3+ FAP
AL138963.4	0.251449	0.121	0.052	2.32e-09	0.000112176	GPC3+ FAP
TPTEP2-CSNK1E	0.445536	0.17	0.087	2.22e-09	0.00010739	GPC3+ FAP
CCDC30	0.645405	0.123	0.055	2e-09	9.67e-05	GPC3+ FAP
STAG3L5P	0.288947	0.106	0.043	1.97e-09	9.54e-05	GPC3+ FAP
SPECC1L	0.785428	0.345	0.249	1.96e-09	9.45e-05	GPC3+ FAP
IPO11	0.501103	0.151	0.073	1.92e-09	9.3e-05	GPC3+ FAP
PRDM8	0.426671	0.147	0.07	1.84e-09	8.89e-05	GPC3+ FAP
SLC44A1	0.995193	0.444	0.38	1.84e-09	8.9e-05	GPC3+ FAP
PCDHGA6	0.496085	0.239	0.141	1.71e-09	8.27e-05	GPC3+ FAP
PCDHGA3	0.48221	0.243	0.143	1.46e-09	7.06e-05	GPC3+ FAP
CBR4	0.71672	0.243	0.148	1.42e-09	6.88e-05	GPC3+ FAP
AC018521.1	0.616619	0.255	0.155	1.35e-09	6.53e-05	GPC3+ FAP
PTPRD	0.54092	0.22	0.124	1.23e-09	5.93e-05	GPC3+ FAP
PTEN	0.913023	0.478	0.427	1.21e-09	5.85e-05	GPC3+ FAP
RBM25	0.973378	0.596	0.59	1.2e-09	5.82e-05	GPC3+ FAP
TOM1L2	0.750529	0.201	0.111	1.16e-09	5.59e-05	GPC3+ FAP
ARHGAP32	0.543378	0.241	0.141	1.15e-09	5.56e-05	GPC3+ FAP
AC013717.1	0.535792	0.123	0.053	1.14e-09	5.51e-05	GPC3+ FAP
PCDHGB5	0.475172	0.229	0.131	1.1e-09	5.3e-05	GPC3+ FAP
AC090114.3	0.250405	0.128	0.055	1.06e-09	5.1e-05	GPC3+ FAP
MYL3	0.267	0.111	0.045	1.06e-09	5.12e-05	GPC3+ FAP
PLAGL1	0.795443	0.546	0.502	9.65e-10	4.66e-05	GPC3+ FAP
AC139795.1	0.385215	0.111	0.045	8.28e-10	4e-05	GPC3+ FAP
ZNF783	0.511326	0.149	0.07	7.71e-10	3.73e-05	GPC3+ FAP
STARD9	0.76331	0.314	0.217	7.36e-10	3.56e-05	GPC3+ FAP
CDC42BPB	0.781229	0.298	0.199	6.88e-10	3.33e-05	GPC3+ FAP
RAPH1	0.367747	0.151	0.071	6.07e-10	2.93e-05	GPC3+ FAP
JAK2	0.690078	0.255	0.153	5.84e-10	2.82e-05	GPC3+ FAP
RAPGEF1	0.500522	0.184	0.096	5.81e-10	2.81e-05	GPC3+ FAP
PLXDC2	0.63871	0.584	0.532	5.23e-10	2.53e-05	GPC3+ FAP
CEP112	0.925798	0.333	0.233	5.21e-10	2.52e-05	GPC3+ FAP
AL359922.1	0.556522	0.139	0.063	5.13e-10	2.48e-05	GPC3+ FAP
PEAK1	1.07286	0.345	0.249	5.03e-10	2.43e-05	GPC3+ FAP
SCLT1	0.945125	0.208	0.116	4.61e-10	2.23e-05	GPC3+ FAP
GULP1	0.876267	0.307	0.208	4.56e-10	2.2e-05	GPC3+ FAP
PCDHGB3	0.492825	0.232	0.132	4.54e-10	2.19e-05	GPC3+ FAP
ZEB1	0.725167	0.605	0.554	4.08e-10	1.97e-05	GPC3+ FAP
PCDHGB2	0.486018	0.239	0.137	3.99e-10	1.93e-05	GPC3+ FAP
TBCD	0.590824	0.277	0.17	3.65e-10	1.77e-05	GPC3+ FAP
BACH2	0.742051	0.18	0.091	3.42e-10	1.65e-05	GPC3+ FAP
CASK	0.58409	0.246	0.145	3.28e-10	1.59e-05	GPC3+ FAP
MKLN1	0.749559	0.506	0.434	2.83e-10	1.37e-05	GPC3+ FAP
PCDHGA7	0.495307	0.234	0.132	2.48e-10	1.2e-05	GPC3+ FAP
PCDHGB4	0.527128	0.236	0.134	2.48e-10	1.2e-05	GPC3+ FAP
POLR2J4	0.412551	0.13	0.055	2.42e-10	1.17e-05	GPC3+ FAP
PCBP1-AS1	0.544749	0.203	0.108	2.38e-10	1.15e-05	GPC3+ FAP
CRISPLD2	0.703426	0.494	0.417	2.38e-10	1.15e-05	GPC3+ FAP
SOBP	1.08257	0.343	0.249	1.99e-10	9.62e-06	GPC3+ FAP
PCDHGA11	0.496871	0.229	0.127	1.82e-10	8.81e-06	GPC3+ FAP
MBD5	0.853692	0.348	0.235	1.64e-10	7.95e-06	GPC3+ FAP
RB1	0.64154	0.279	0.173	1.39e-10	6.74e-06	GPC3+ FAP
KIAA1217	0.971418	0.39	0.266	1.36e-10	6.6e-06	GPC3+ FAP
MAP3K5	0.803525	0.236	0.136	1.35e-10	6.55e-06	GPC3+ FAP
ABCA5	0.752114	0.35	0.245	1.34e-10	6.5e-06	GPC3+ FAP
MYO9A	0.935724	0.506	0.426	1.18e-10	5.69e-06	GPC3+ FAP
ASAP1	1.1041	0.284	0.181	1.05e-10	5.08e-06	GPC3+ FAP
PRICKLE2	1.02418	0.333	0.226	1.02e-10	4.91e-06	GPC3+ FAP
LINC02580	0.440687	0.156	0.072	9.26e-11	4.48e-06	GPC3+ FAP
RBM5	0.843036	0.494	0.419	8.98e-11	4.34e-06	GPC3+ FAP
AHI1	1.06993	0.504	0.452	8.89e-11	4.3e-06	GPC3+ FAP
TIMM23B-AGAP6	0.610972	0.196	0.098	8.32e-11	4.03e-06	GPC3+ FAP
TPD52L1	0.387885	0.106	0.04	8.31e-11	4.02e-06	GPC3+ FAP
NLGN4Y	0.597236	0.132	0.056	8.17e-11	3.95e-06	GPC3+ FAP
AKAP13	0.84913	0.605	0.59	8.1e-11	3.92e-06	GPC3+ FAP
TPT1-AS1	0.592864	0.319	0.206	7.86e-11	3.8e-06	GPC3+ FAP
PKP4	0.437287	0.196	0.099	6.99e-11	3.38e-06	GPC3+ FAP
AL031282.2	0.603924	0.194	0.1	6.58e-11	3.18e-06	GPC3+ FAP
ABLIM1	0.863713	0.591	0.543	6.39e-11	3.09e-06	GPC3+ FAP
CYTH3	0.866608	0.39	0.291	6.1e-11	2.95e-06	GPC3+ FAP
ABTB2	0.656206	0.106	0.04	5.77e-11	2.79e-06	GPC3+ FAP
ROBO2	0.925024	0.357	0.242	5.61e-11	2.71e-06	GPC3+ FAP
NCKAP5	0.564718	0.106	0.039	4.58e-11	2.21e-06	GPC3+ FAP
ATF5	0.838527	0.17	0.084	4.08e-11	1.97e-06	GPC3+ FAP
PCDHGA4	0.503865	0.243	0.135	3.21e-11	1.55e-06	GPC3+ FAP
AC009133.6	0.351839	0.144	0.062	3.2e-11	1.55e-06	GPC3+ FAP
EFHD1	0.452849	0.187	0.092	3.13e-11	1.51e-06	GPC3+ FAP
FN1	0.856993	0.669	0.642	2.54e-11	1.23e-06	GPC3+ FAP
BNC2	0.878028	0.496	0.405	2.4e-11	1.16e-06	GPC3+ FAP
POLR2J3	0.307377	0.142	0.06	2.21e-11	1.07e-06	GPC3+ FAP
TBX15	0.716846	0.265	0.158	2.13e-11	1.03e-06	GPC3+ FAP
FBXL7	0.829415	0.392	0.276	2.12e-11	1.02e-06	GPC3+ FAP
PTPN9	0.713505	0.258	0.151	1.99e-11	9.64e-07	GPC3+ FAP
PCDHGA1	0.512533	0.248	0.138	1.96e-11	9.49e-07	GPC3+ FAP
PABPN1	0.735342	0.355	0.237	1.61e-11	7.8e-07	GPC3+ FAP
HTRA3	0.809637	0.362	0.25	1.55e-11	7.47e-07	GPC3+ FAP
IGF2	1.14519	0.322	0.2	1.54e-11	7.43e-07	GPC3+ FAP
CHKB	0.454283	0.194	0.094	1.29e-11	6.22e-07	GPC3+ FAP
SPDYA	0.424128	0.123	0.048	1.21e-11	5.87e-07	GPC3+ FAP
PCDHGB1	0.504186	0.246	0.134	1.16e-11	5.59e-07	GPC3+ FAP
AL139300.1	0.560765	0.255	0.143	1.09e-11	5.28e-07	GPC3+ FAP
ZNF559-ZNF177	0.53972	0.111	0.041	9.6e-12	4.64e-07	GPC3+ FAP
TMEM131L	0.643959	0.168	0.078	8.17e-12	3.95e-07	GPC3+ FAP
PTPDC1	0.610688	0.154	0.068	8.16e-12	3.95e-07	GPC3+ FAP
SORBS1	0.697824	0.227	0.117	7.19e-12	3.48e-07	GPC3+ FAP
LARP1	0.808081	0.366	0.258	6.29e-12	3.04e-07	GPC3+ FAP
SMBD1P	0.362493	0.106	0.037	6.02e-12	2.91e-07	GPC3+ FAP
USP34	0.924871	0.487	0.397	5.01e-12	2.42e-07	GPC3+ FAP
RUFY3	0.842726	0.558	0.483	4.84e-12	2.34e-07	GPC3+ FAP
PDZRN3	0.856048	0.258	0.146	4.61e-12	2.23e-07	GPC3+ FAP
ATP9B	0.793259	0.281	0.167	4.56e-12	2.21e-07	GPC3+ FAP
EXOC4	0.681429	0.4	0.268	4.49e-12	2.17e-07	GPC3+ FAP
AP001267.5	0.837182	0.31	0.193	4.16e-12	2.01e-07	GPC3+ FAP
FMNL2	1.16477	0.437	0.337	3.87e-12	1.87e-07	GPC3+ FAP
PID1	1.01273	0.596	0.552	3.86e-12	1.87e-07	GPC3+ FAP
AC006064.6	0.774037	0.246	0.137	3.77e-12	1.82e-07	GPC3+ FAP
SOS2	0.805667	0.34	0.219	3.61e-12	1.74e-07	GPC3+ FAP
EDA	0.895653	0.182	0.086	3.37e-12	1.63e-07	GPC3+ FAP
RBFOX1	0.671526	0.156	0.067	3.35e-12	1.62e-07	GPC3+ FAP
AC132217.2	1.15103	0.324	0.197	3.28e-12	1.59e-07	GPC3+ FAP
USP9Y	0.747632	0.279	0.16	2.98e-12	1.44e-07	GPC3+ FAP
DLG1	0.873206	0.326	0.206	2.87e-12	1.39e-07	GPC3+ FAP
TIAM1	0.795304	0.206	0.105	2.86e-12	1.38e-07	GPC3+ FAP
PPFIA2	1.00279	0.236	0.13	2.78e-12	1.34e-07	GPC3+ FAP
FBXL17	0.726526	0.284	0.165	2.74e-12	1.32e-07	GPC3+ FAP
AC087632.2	0.502869	0.13	0.05	2.64e-12	1.28e-07	GPC3+ FAP
CAPN6	0.636583	0.147	0.062	2.59e-12	1.25e-07	GPC3+ FAP
ABCA11P	0.514094	0.142	0.057	2.46e-12	1.19e-07	GPC3+ FAP
ALDOA	0.501081	0.355	0.211	2.45e-12	1.19e-07	GPC3+ FAP
LIMD1	0.509004	0.175	0.081	2.45e-12	1.19e-07	GPC3+ FAP
AL365295.1	0.802741	0.163	0.071	1.56e-12	7.54e-08	GPC3+ FAP
ANOS1	0.63648	0.173	0.079	1.47e-12	7.12e-08	GPC3+ FAP
TPK1	0.537018	0.142	0.057	1.44e-12	6.98e-08	GPC3+ FAP
RAD50	1.15606	0.31	0.193	1.4e-12	6.77e-08	GPC3+ FAP
NEAT1	0.301723	0.794	0.806	1.32e-12	6.37e-08	GPC3+ FAP
PDXDC2P	0.484824	0.132	0.051	1.31e-12	6.34e-08	GPC3+ FAP
PDE5A	0.991525	0.355	0.24	1.15e-12	5.58e-08	GPC3+ FAP
NAV3	1.02679	0.352	0.224	1.14e-12	5.51e-08	GPC3+ FAP
EEF1G	0.62738	0.418	0.258	1.1e-12	5.34e-08	GPC3+ FAP
PARD3	0.660648	0.47	0.351	1.06e-12	5.15e-08	GPC3+ FAP
AC004980.1	0.514513	0.184	0.084	9.87e-13	4.77e-08	GPC3+ FAP
LINC01473	0.549761	0.213	0.103	9.64e-13	4.66e-08	GPC3+ FAP
NBPF1	0.728163	0.378	0.259	8.86e-13	4.29e-08	GPC3+ FAP
RPL17-C18orf32	0.712735	0.4	0.253	8.81e-13	4.26e-08	GPC3+ FAP
SMYD3	1.00277	0.317	0.194	8.68e-13	4.2e-08	GPC3+ FAP
AC093010.3	0.746161	0.378	0.242	8.5e-13	4.11e-08	GPC3+ FAP
AC007000.3	0.538183	0.191	0.087	8.44e-13	4.08e-08	GPC3+ FAP
CA3	0.644418	0.253	0.134	7.38e-13	3.57e-08	GPC3+ FAP
AC009120.2	0.78015	0.196	0.092	7.06e-13	3.41e-08	GPC3+ FAP
BBS9	0.769773	0.3	0.175	7e-13	3.38e-08	GPC3+ FAP
TNNC2	1.54216	0.343	0.225	6.89e-13	3.33e-08	GPC3+ FAP
SOX6	0.322101	0.142	0.055	6.67e-13	3.22e-08	GPC3+ FAP
LINC00472	0.601496	0.104	0.034	5.81e-13	2.81e-08	GPC3+ FAP
C11orf80	0.615319	0.132	0.051	5.76e-13	2.79e-08	GPC3+ FAP
CLMN	0.692026	0.149	0.062	5.64e-13	2.73e-08	GPC3+ FAP
LINC01359	0.424581	0.118	0.041	4.9e-13	2.37e-08	GPC3+ FAP
AP000769.5	0.487557	0.22	0.107	4.36e-13	2.11e-08	GPC3+ FAP
NR2F2-AS1	0.935247	0.303	0.176	4.25e-13	2.05e-08	GPC3+ FAP
BTBD9	0.577047	0.217	0.104	3.77e-13	1.82e-08	GPC3+ FAP
HMCN2	1.0234	0.345	0.229	3.57e-13	1.73e-08	GPC3+ FAP
ZFPM2-AS1	0.367124	0.118	0.041	3.19e-13	1.54e-08	GPC3+ FAP
MTOR	0.59618	0.175	0.078	2.9e-13	1.4e-08	GPC3+ FAP
BIRC6	0.89478	0.452	0.342	2.63e-13	1.27e-08	GPC3+ FAP
LDLRAD3	0.711549	0.17	0.074	2.5e-13	1.21e-08	GPC3+ FAP
DOCK6	0.769612	0.196	0.093	2.45e-13	1.18e-08	GPC3+ FAP
TNS1	0.874803	0.442	0.325	2.16e-13	1.04e-08	GPC3+ FAP
AC004890.2	0.365482	0.116	0.039	1.71e-13	8.25e-09	GPC3+ FAP
FAM102B	0.985696	0.267	0.151	1.7e-13	8.21e-09	GPC3+ FAP
VPS13B	1.05974	0.414	0.3	1.64e-13	7.92e-09	GPC3+ FAP
EXT1	1.30362	0.362	0.241	1.49e-13	7.19e-09	GPC3+ FAP
AC006059.1	0.569268	0.156	0.064	1.47e-13	7.12e-09	GPC3+ FAP
HOXD3	0.529001	0.113	0.038	1.22e-13	5.88e-09	GPC3+ FAP
STAG3L4	0.434579	0.156	0.063	1.12e-13	5.4e-09	GPC3+ FAP
AL050309.1	1.00646	0.184	0.083	1.11e-13	5.37e-09	GPC3+ FAP
HSPD1	0.366313	0.274	0.534	8.49e-14	4.11e-09	GPC3+ FAP
ABHD15-AS1	0.342118	0.106	0.034	8.16e-14	3.95e-09	GPC3+ FAP
ATP6V1G2-DDX39B	0.519824	0.286	0.156	5.5e-14	2.66e-09	GPC3+ FAP
AL139011.2	0.602575	0.232	0.116	5.15e-14	2.49e-09	GPC3+ FAP
DDX39B	0.675111	0.348	0.215	5.14e-14	2.49e-09	GPC3+ FAP
NPHP3	0.85933	0.336	0.205	5.01e-14	2.42e-09	GPC3+ FAP
BIVM-ERCC5	0.699967	0.222	0.107	2.51e-14	1.22e-09	GPC3+ FAP
MYO18A	0.509816	0.189	0.082	2.14e-14	1.03e-09	GPC3+ FAP
SPATA6	1.02175	0.359	0.24	2.13e-14	1.03e-09	GPC3+ FAP
FTO	0.991442	0.357	0.228	1.81e-14	8.73e-10	GPC3+ FAP
LIFR	0.979565	0.548	0.459	1.49e-14	7.21e-10	GPC3+ FAP
PKD1P6	0.438737	0.149	0.056	1.25e-14	6.05e-10	GPC3+ FAP
FADS2	0.537683	0.175	0.074	1.21e-14	5.86e-10	GPC3+ FAP
ZHX3	1.00656	0.388	0.263	1.14e-14	5.53e-10	GPC3+ FAP
GYG2P1	0.600457	0.111	0.035	8.55e-15	4.13e-10	GPC3+ FAP
LRBA	0.764856	0.296	0.16	7.86e-15	3.8e-10	GPC3+ FAP
NR1D2	0.888514	0.338	0.209	7.56e-15	3.65e-10	GPC3+ FAP
EPB41L2	0.648019	0.749	0.759	6.56e-15	3.17e-10	GPC3+ FAP
EEF2K	0.931933	0.312	0.181	5.6e-15	2.71e-10	GPC3+ FAP
CRLF1	0.823551	0.274	0.149	3.63e-15	1.75e-10	GPC3+ FAP
NBEA	0.928469	0.248	0.127	3.47e-15	1.68e-10	GPC3+ FAP
STK32B	0.364051	0.104	0.03	2.77e-15	1.34e-10	GPC3+ FAP
ATF7-NPFF	0.58293	0.149	0.055	2.64e-15	1.28e-10	GPC3+ FAP
FAM106A	0.541811	0.144	0.053	2.6e-15	1.26e-10	GPC3+ FAP
HSP90AA1	0.849342	0.574	0.887	2.54e-15	1.23e-10	GPC3+ FAP
PRKN	0.838528	0.298	0.159	2.45e-15	1.18e-10	GPC3+ FAP
EGFR	0.802112	0.69	0.639	2.01e-15	9.72e-11	GPC3+ FAP
SLIT2	0.934152	0.461	0.325	1.49e-15	7.21e-11	GPC3+ FAP
AL356124.1	0.915086	0.177	0.075	1.45e-15	7.01e-11	GPC3+ FAP
SEMA5A	0.819185	0.206	0.092	1.31e-15	6.34e-11	GPC3+ FAP
SPECC1L-ADORA2A	0.865746	0.31	0.174	1.24e-15	5.98e-11	GPC3+ FAP
LINC01088	1.05696	0.288	0.154	1.18e-15	5.69e-11	GPC3+ FAP
ACAD11	0.804141	0.251	0.125	9.7e-16	4.69e-11	GPC3+ FAP
MATR3	0.696239	0.459	0.296	8.27e-16	4e-11	GPC3+ FAP
MTSS1	0.82304	0.324	0.183	7.57e-16	3.66e-11	GPC3+ FAP
MINDY4	0.635767	0.132	0.045	6.91e-16	3.34e-11	GPC3+ FAP
AIF1L	0.684909	0.121	0.039	6.76e-16	3.27e-11	GPC3+ FAP
BBS5	0.434421	0.106	0.03	6.07e-16	2.94e-11	GPC3+ FAP
RAPGEF6	0.563842	0.18	0.072	4.05e-16	1.96e-11	GPC3+ FAP
AC004951.4	0.378063	0.118	0.036	3.87e-16	1.87e-11	GPC3+ FAP
CAPN3	0.360605	0.135	0.044	3.56e-16	1.72e-11	GPC3+ FAP
AP005263.1	0.754677	0.343	0.196	3.02e-16	1.46e-11	GPC3+ FAP
DES	0.818932	0.286	0.147	2.92e-16	1.41e-11	GPC3+ FAP
AC005899.4	0.601447	0.144	0.051	2.59e-16	1.25e-11	GPC3+ FAP
UBR3	0.881303	0.39	0.245	2.44e-16	1.18e-11	GPC3+ FAP
RNF144A	1.13125	0.291	0.16	2.2e-16	1.06e-11	GPC3+ FAP
ATP10A	0.657256	0.154	0.056	2.13e-16	1.03e-11	GPC3+ FAP
MYOZ1	0.393532	0.147	0.051	1.75e-16	8.48e-12	GPC3+ FAP
CCDC39	0.457192	0.239	0.105	1.6e-16	7.75e-12	GPC3+ FAP
C20orf194	0.877376	0.355	0.209	1.58e-16	7.65e-12	GPC3+ FAP
NTN4	0.795951	0.272	0.139	1.3e-16	6.27e-12	GPC3+ FAP
SSH2	0.988193	0.435	0.287	1.17e-16	5.68e-12	GPC3+ FAP
ANKRD39	0.319234	0.161	0.057	1.11e-16	5.36e-12	GPC3+ FAP
LDLRAD2	0.413391	0.109	0.031	1.06e-16	5.14e-12	GPC3+ FAP
LINC00882	0.911655	0.236	0.111	1.02e-16	4.93e-12	GPC3+ FAP
TPM2	1.15902	0.478	0.331	8.43e-17	4.08e-12	GPC3+ FAP
AC097634.4	0.538038	0.326	0.171	7.68e-17	3.71e-12	GPC3+ FAP
SETD5	1.16303	0.506	0.398	7.15e-17	3.46e-12	GPC3+ FAP
AC007389.1	0.519836	0.121	0.037	6.9e-17	3.34e-12	GPC3+ FAP
SMOC2	1.10742	0.645	0.561	5.57e-17	2.69e-12	GPC3+ FAP
ZBED6	0.775992	0.383	0.224	4.49e-17	2.17e-12	GPC3+ FAP
KLF12	0.891734	0.326	0.179	4.25e-17	2.05e-12	GPC3+ FAP
AC013394.1	0.913019	0.253	0.121	4.15e-17	2.01e-12	GPC3+ FAP
AC108010.1	0.373301	0.144	0.048	3.98e-17	1.93e-12	GPC3+ FAP
CASTOR3	0.39654	0.135	0.042	2.83e-17	1.37e-12	GPC3+ FAP
HECTD4	0.919623	0.324	0.179	1.97e-17	9.53e-13	GPC3+ FAP
AL137230.2	0.537877	0.208	0.082	1.81e-17	8.76e-13	GPC3+ FAP
PAK3	0.932405	0.277	0.137	1.64e-17	7.93e-13	GPC3+ FAP
STAC3	0.405055	0.116	0.033	1.02e-17	4.93e-13	GPC3+ FAP
FPGT-TNNI3K	0.753578	0.158	0.056	9.55e-18	4.62e-13	GPC3+ FAP
AC093512.2	0.588493	0.352	0.185	8.92e-18	4.31e-13	GPC3+ FAP
KIF13A	1.02346	0.402	0.254	7.12e-18	3.44e-13	GPC3+ FAP
AC112128.1	0.570377	0.163	0.057	6.27e-18	3.03e-13	GPC3+ FAP
AC009022.1	0.650644	0.194	0.076	4.76e-18	2.3e-13	GPC3+ FAP
CHD9	1.08174	0.693	0.696	4.11e-18	1.99e-13	GPC3+ FAP
RBM6	0.897968	0.596	0.497	3.78e-18	1.83e-13	GPC3+ FAP
NCAM2	1.24641	0.296	0.152	3.24e-18	1.57e-13	GPC3+ FAP
FKBP5	0.894334	0.804	0.754	2.54e-18	1.23e-13	GPC3+ FAP
KCNS3	0.392478	0.102	0.026	2.23e-18	1.08e-13	GPC3+ FAP
AC012651.1	0.42139	0.144	0.045	2.14e-18	1.04e-13	GPC3+ FAP
STK39	0.755147	0.191	0.075	1.36e-18	6.56e-14	GPC3+ FAP
ZC3H11A	0.8199	0.383	0.219	1.34e-18	6.47e-14	GPC3+ FAP
AL133500.1	0.725638	0.187	0.068	1.17e-18	5.68e-14	GPC3+ FAP
B3GLCT	0.731309	0.206	0.084	1.16e-18	5.6e-14	GPC3+ FAP
TRIO	1.14431	0.449	0.302	7.84e-19	3.79e-14	GPC3+ FAP
MFAP5	0.978015	0.645	0.55	7.74e-19	3.74e-14	GPC3+ FAP
RBMS3	0.875215	0.667	0.575	5.91e-19	2.86e-14	GPC3+ FAP
NBEAL1	0.96827	0.515	0.38	3.61e-19	1.75e-14	GPC3+ FAP
DDX17	0.724232	0.794	0.773	3.41e-19	1.65e-14	GPC3+ FAP
AC002070.1	0.401298	0.106	0.026	1.82e-19	8.79e-15	GPC3+ FAP
PRKG1	1.15909	0.463	0.294	1.62e-19	7.82e-15	GPC3+ FAP
AC116366.3	1.18538	0.357	0.2	1.51e-19	7.28e-15	GPC3+ FAP
TTLL7	0.887431	0.239	0.105	9.62e-20	4.65e-15	GPC3+ FAP
AC245033.1	1.03968	0.369	0.213	7.08e-20	3.42e-15	GPC3+ FAP
GOLGA8A	0.707611	0.404	0.235	5.41e-20	2.62e-15	GPC3+ FAP
RGMA	0.833556	0.378	0.225	5.13e-20	2.48e-15	GPC3+ FAP
CHKB-CPT1B	0.456778	0.187	0.066	4.81e-20	2.33e-15	GPC3+ FAP
ADAMTSL1	1.61561	0.191	0.072	4.22e-20	2.04e-15	GPC3+ FAP
DAAM2	0.951937	0.229	0.098	3.03e-20	1.47e-15	GPC3+ FAP
AF241726.2	0.49014	0.18	0.063	1.89e-20	9.13e-16	GPC3+ FAP
LMOD2	0.338123	0.128	0.035	1.78e-20	8.6e-16	GPC3+ FAP
CDC42BPA	1.27214	0.513	0.382	1.2e-20	5.8e-16	GPC3+ FAP
TVP23C-CDRT4	0.679993	0.182	0.062	1.16e-20	5.59e-16	GPC3+ FAP
HERC1	1.08683	0.449	0.291	8.32e-21	4.03e-16	GPC3+ FAP
AKT3	1.21492	0.48	0.335	6.01e-21	2.91e-16	GPC3+ FAP
PTPRG	1.19832	0.61	0.493	5.93e-21	2.87e-16	GPC3+ FAP
PTCH2	1.06331	0.222	0.089	5.76e-21	2.79e-16	GPC3+ FAP
FGF13	0.766141	0.149	0.045	3.68e-21	1.78e-16	GPC3+ FAP
SLN	0.645597	0.194	0.069	3.63e-21	1.76e-16	GPC3+ FAP
LINC01117	0.822638	0.154	0.047	3.15e-21	1.52e-16	GPC3+ FAP
UTY	0.857877	0.196	0.07	2.15e-21	1.04e-16	GPC3+ FAP
CECR2	0.65674	0.147	0.043	1.81e-21	8.75e-17	GPC3+ FAP
ALDH1A2	0.852509	0.156	0.048	1.72e-21	8.32e-17	GPC3+ FAP
RPL10P3	0.407355	0.158	0.048	1.41e-21	6.83e-17	GPC3+ FAP
ARHGAP22	1.03638	0.225	0.09	1.06e-21	5.14e-17	GPC3+ FAP
OPHN1	1.05769	0.44	0.273	8.42e-22	4.07e-17	GPC3+ FAP
ANKRD23	0.70204	0.199	0.069	7.59e-22	3.67e-17	GPC3+ FAP
SH3RF3	0.88721	0.225	0.089	6.05e-22	2.93e-17	GPC3+ FAP
ARHGEF25	0.474306	0.151	0.045	5.61e-22	2.71e-17	GPC3+ FAP
LINC-PINT	0.66063	0.378	0.188	3.36e-22	1.63e-17	GPC3+ FAP
MYBPC1	0.816056	0.22	0.082	1.91e-22	9.24e-18	GPC3+ FAP
AC008695.1	0.825904	0.293	0.126	1.57e-22	7.58e-18	GPC3+ FAP
LUC7L3	1.18204	0.733	0.71	1.27e-22	6.16e-18	GPC3+ FAP
BX284613.2	1.37557	0.177	0.058	1.2e-22	5.82e-18	GPC3+ FAP
INMT-MINDY4	0.660237	0.123	0.03	9.77e-23	4.73e-18	GPC3+ FAP
NAALADL2	1.42871	0.426	0.26	7.39e-23	3.58e-18	GPC3+ FAP
PI16	0.974042	0.411	0.232	6.84e-23	3.31e-18	GPC3+ FAP
MME	1.40441	0.395	0.23	5.47e-23	2.65e-18	GPC3+ FAP
PDZD2	1.17884	0.298	0.139	5.23e-23	2.53e-18	GPC3+ FAP
AL445426.1	1.0538	0.246	0.101	4.96e-23	2.4e-18	GPC3+ FAP
TAS2R14	0.870436	0.291	0.124	4.92e-23	2.38e-18	GPC3+ FAP
TMEM144	0.472946	0.116	0.027	3.13e-23	1.51e-18	GPC3+ FAP
TENM4	0.953979	0.177	0.057	3.13e-23	1.51e-18	GPC3+ FAP
HEYL	0.509844	0.121	0.029	2.25e-23	1.09e-18	GPC3+ FAP
FREM1	1.32855	0.298	0.139	1.81e-23	8.74e-19	GPC3+ FAP
ANKHD1-EIF4EBP3	1.03214	0.437	0.254	1.74e-23	8.42e-19	GPC3+ FAP
RCAN2	0.879992	0.234	0.091	1.51e-23	7.29e-19	GPC3+ FAP
ZBTB16	0.998184	0.716	0.638	6.52e-24	3.15e-19	GPC3+ FAP
THSD4	0.84609	0.125	0.03	6.36e-24	3.08e-19	GPC3+ FAP
AL117190.1	1.08193	0.251	0.101	4.72e-24	2.28e-19	GPC3+ FAP
TNNI2	0.738353	0.217	0.077	4.2e-24	2.03e-19	GPC3+ FAP
PREX2	1.35043	0.416	0.25	3.94e-24	1.9e-19	GPC3+ FAP
MACROD2	0.780251	0.17	0.05	2.98e-24	1.44e-19	GPC3+ FAP
PDE7B	1.16702	0.307	0.14	2.62e-24	1.27e-19	GPC3+ FAP
APCDD1	1.09829	0.189	0.063	1.77e-24	8.57e-20	GPC3+ FAP
CCDC180	0.551486	0.128	0.03	1.58e-24	7.64e-20	GPC3+ FAP
AUTS2	1.17946	0.47	0.276	1.21e-24	5.87e-20	GPC3+ FAP
AC098588.2	0.649691	0.175	0.051	9.48e-25	4.58e-20	GPC3+ FAP
FTX	1.13856	0.622	0.479	2.11e-25	1.02e-20	GPC3+ FAP
TPM1	1.02246	0.593	0.408	1.22e-25	5.9e-21	GPC3+ FAP
ATG7	1.01152	0.343	0.161	1.04e-25	5.01e-21	GPC3+ FAP
TNNC1	0.83029	0.258	0.1	7.24e-26	3.5e-21	GPC3+ FAP
DLG2	1.16703	0.421	0.221	7.18e-26	3.47e-21	GPC3+ FAP
ATP1A2	0.383527	0.128	0.029	6.11e-26	2.95e-21	GPC3+ FAP
AC016831.7	0.754809	0.418	0.205	4.31e-26	2.08e-21	GPC3+ FAP
ANKS1B	1.23028	0.322	0.144	3.23e-26	1.56e-21	GPC3+ FAP
ANKRD10-IT1	0.886736	0.222	0.074	3.21e-26	1.55e-21	GPC3+ FAP
AFDN	1.17302	0.392	0.206	1.18e-26	5.69e-22	GPC3+ FAP
CTNNA3	0.500346	0.139	0.033	1.03e-26	5e-22	GPC3+ FAP
ABCA6	1.12534	0.785	0.775	9.22e-27	4.46e-22	GPC3+ FAP
TNNT1	1.02845	0.251	0.094	7.07e-27	3.42e-22	GPC3+ FAP
MEG3	1.27421	0.671	0.531	4.88e-27	2.36e-22	GPC3+ FAP
ARHGEF10	1.03951	0.298	0.125	4.16e-27	2.01e-22	GPC3+ FAP
STRA6LP	0.663916	0.154	0.039	2.86e-27	1.38e-22	GPC3+ FAP
ARL15	1.19117	0.324	0.143	2.31e-27	1.11e-22	GPC3+ FAP
AC010883.3	0.374435	0.106	0.02	1.62e-27	7.83e-23	GPC3+ FAP
CTDSPL	1.19594	0.409	0.218	6.89e-28	3.33e-23	GPC3+ FAP
SLC2A13	1.313	0.296	0.126	6.89e-28	3.33e-23	GPC3+ FAP
ALPK3	0.506897	0.106	0.019	4.04e-28	1.96e-23	GPC3+ FAP
PLD5	0.893601	0.161	0.042	3.5e-28	1.69e-23	GPC3+ FAP
MYL2	1.44229	0.345	0.161	2.67e-28	1.29e-23	GPC3+ FAP
PLXNA2	0.799694	0.163	0.042	2.19e-28	1.06e-23	GPC3+ FAP
ARHGAP26	1.31847	0.418	0.226	1.2e-28	5.81e-24	GPC3+ FAP
STON2	1.10073	0.203	0.063	4.64e-29	2.24e-24	GPC3+ FAP
ARHGAP10	1.54331	0.544	0.386	3.67e-29	1.77e-24	GPC3+ FAP
HSPA1A	0.26371	0.357	0.76	3.43e-29	1.66e-24	GPC3+ FAP
ADAMTSL3	1.44187	0.504	0.315	3.3e-29	1.6e-24	GPC3+ FAP
AL136982.1	0.615299	0.137	0.03	2.86e-29	1.38e-24	GPC3+ FAP
AGAP11	0.638868	0.154	0.037	1.73e-29	8.38e-25	GPC3+ FAP
LINC01579	0.677863	0.113	0.021	1.62e-29	7.82e-25	GPC3+ FAP
MYH7	1.19815	0.258	0.09	1.28e-29	6.17e-25	GPC3+ FAP
AL033529.1	0.596606	0.142	0.031	8.51e-30	4.12e-25	GPC3+ FAP
TRERF1	1.34029	0.324	0.141	5.79e-30	2.8e-25	GPC3+ FAP
ANKHD1	1.11312	0.433	0.224	5.71e-30	2.76e-25	GPC3+ FAP
LDB3	0.808806	0.175	0.045	2.19e-30	1.06e-25	GPC3+ FAP
SLITRK4	0.910819	0.191	0.054	1.45e-30	7e-26	GPC3+ FAP
PILRB	0.655766	0.234	0.074	1.11e-30	5.38e-26	GPC3+ FAP
MALAT1	0.577682	1	1	1.07e-30	5.18e-26	GPC3+ FAP
CDK8	1.01705	0.246	0.083	5.5e-31	2.66e-26	GPC3+ FAP
PNISR	1.34401	0.757	0.726	3.68e-31	1.78e-26	GPC3+ FAP
MFSD6	0.697618	0.144	0.031	3.2e-31	1.55e-26	GPC3+ FAP
COLGALT2	0.898913	0.201	0.057	2.4e-31	1.16e-26	GPC3+ FAP
AC098588.3	0.615904	0.144	0.03	4.6e-32	2.23e-27	GPC3+ FAP
ZNF385D	1.48276	0.397	0.185	2.17e-32	1.05e-27	GPC3+ FAP
IL16	1.39068	0.381	0.181	1.96e-32	9.45e-28	GPC3+ FAP
BCL2L2-PABPN1	0.819444	0.27	0.094	1.54e-32	7.46e-28	GPC3+ FAP
ENOX1	0.704611	0.147	0.031	8.64e-33	4.18e-28	GPC3+ FAP
TRDN	0.900954	0.236	0.073	8.07e-33	3.9e-28	GPC3+ FAP
NPHP3-ACAD11	1.19272	0.397	0.184	2.57e-33	1.24e-28	GPC3+ FAP
PRH1	1.04749	0.359	0.144	2.26e-33	1.09e-28	GPC3+ FAP
ITIH5	1.70286	0.501	0.314	2.18e-33	1.05e-28	GPC3+ FAP
AC018630.2	1.00293	0.338	0.129	2.17e-33	1.05e-28	GPC3+ FAP
XIRP2	1.28923	0.234	0.071	9.16e-34	4.43e-29	GPC3+ FAP
MYPN	0.403715	0.128	0.022	5.75e-34	2.78e-29	GPC3+ FAP
NBPF17P	0.4188	0.128	0.022	3.36e-34	1.62e-29	GPC3+ FAP
FLNB	1.07288	0.314	0.121	2.31e-34	1.12e-29	GPC3+ FAP
CKM	1.1695	0.4	0.177	1.76e-34	8.51e-30	GPC3+ FAP
FRY	1.1146	0.288	0.101	1.51e-34	7.3e-30	GPC3+ FAP
CASQ1	0.372496	0.109	0.016	9.56e-35	4.62e-30	GPC3+ FAP
ADAM19	0.958994	0.184	0.045	7.86e-35	3.8e-30	GPC3+ FAP
AC019257.8	1.03691	0.265	0.085	4.94e-36	2.39e-31	GPC3+ FAP
TNNI1	0.835102	0.227	0.065	3.44e-36	1.66e-31	GPC3+ FAP
TCAP	1.26242	0.253	0.079	2.95e-36	1.43e-31	GPC3+ FAP
ACTN2	0.465448	0.182	0.041	8.19e-37	3.96e-32	GPC3+ FAP
STAG3L5P-PVRIG2P-PILRB	0.744488	0.296	0.097	5.22e-37	2.53e-32	GPC3+ FAP
PCSK6	0.93064	0.201	0.051	3.89e-37	1.88e-32	GPC3+ FAP
ZBTB20	1.03303	0.832	0.805	1.2e-37	5.81e-33	GPC3+ FAP
COL15A1	1.27307	0.794	0.652	2.84e-38	1.37e-33	GPC3+ FAP
GREB1	0.607029	0.121	0.018	2.36e-38	1.14e-33	GPC3+ FAP
LAMB1	1.52037	0.74	0.62	3.66e-39	1.77e-34	GPC3+ FAP
ARHGAP21	1.40937	0.638	0.455	9.61e-40	4.65e-35	GPC3+ FAP
AL445250.1	1.45386	0.251	0.071	6.66e-40	3.22e-35	GPC3+ FAP
GREB1L	1.747	0.262	0.078	2.72e-40	1.31e-35	GPC3+ FAP
AC025165.6	0.535162	0.163	0.031	1.9e-40	9.17e-36	GPC3+ FAP
COL6A6	0.939374	0.13	0.019	1.23e-41	5.96e-37	GPC3+ FAP
AC024230.1	1.49275	0.265	0.075	1.04e-41	5.04e-37	GPC3+ FAP
KCNQ5	0.654381	0.123	0.017	6.36e-42	3.08e-37	GPC3+ FAP
MYLPF	0.926637	0.265	0.074	2.71e-42	1.31e-37	GPC3+ FAP
NRK	0.873856	0.144	0.023	1.83e-43	8.85e-39	GPC3+ FAP
NRAP	0.451964	0.147	0.023	1.58e-43	7.66e-39	GPC3+ FAP
KCNIP1	1.53063	0.288	0.088	1.56e-43	7.52e-39	GPC3+ FAP
RORA	1.78077	0.664	0.464	2.62e-44	1.27e-39	GPC3+ FAP
DSCAML1	0.779528	0.142	0.021	4.74e-45	2.29e-40	GPC3+ FAP
HSPG2	1.26447	0.7	0.496	6.34e-46	3.07e-41	GPC3+ FAP
ABCA9	1.37068	0.846	0.771	3.68e-46	1.78e-41	GPC3+ FAP
AL807752.7	1.09824	0.215	0.047	1.33e-46	6.44e-42	GPC3+ FAP
IL1RAPL1	1.44544	0.187	0.036	4.71e-47	2.28e-42	GPC3+ FAP
ABCA10	1.57432	0.816	0.732	2e-47	9.66e-43	GPC3+ FAP
MYBPC2	0.68976	0.156	0.024	1.74e-47	8.39e-43	GPC3+ FAP
PLCB4	1.06198	0.182	0.033	1.19e-47	5.76e-43	GPC3+ FAP
LINC00377	1.40493	0.357	0.122	9.78e-48	4.73e-43	GPC3+ FAP
MRC2	1.3334	0.657	0.423	1.41e-48	6.82e-44	GPC3+ FAP
SH3PXD2B	1.85377	0.513	0.267	1.29e-48	6.26e-44	GPC3+ FAP
FAM198B-AS1	0.994451	0.158	0.024	2.62e-49	1.27e-44	GPC3+ FAP
PER3	1.49994	0.499	0.236	5.67e-50	2.74e-45	GPC3+ FAP
AC098650.1	0.993673	0.525	0.201	2.69e-50	1.3e-45	GPC3+ FAP
LRRTM4	1.71801	0.241	0.053	1.36e-51	6.56e-47	GPC3+ FAP
AL590807.1	1.41061	0.31	0.088	2.25e-53	1.09e-48	GPC3+ FAP
PHLDB1	1.40172	0.619	0.349	3.52e-54	1.7e-49	GPC3+ FAP
MEG8	1.72004	0.428	0.159	1.33e-54	6.42e-50	GPC3+ FAP
ABCA8	1.23234	0.91	0.877	1.28e-55	6.2e-51	GPC3+ FAP
MYH1	1.61647	0.21	0.038	4.16e-57	2.01e-52	GPC3+ FAP
LAMA2	1.59561	0.92	0.898	3.73e-57	1.81e-52	GPC3+ FAP
TESPA1	0.81311	0.128	0.012	2.13e-59	1.03e-54	GPC3+ FAP
AC093110.1	0.751305	0.194	0.029	5.28e-62	2.55e-57	GPC3+ FAP
SLC6A1	0.588831	0.104	0.006	2.17e-62	1.05e-57	GPC3+ FAP
IGFN1	0.549448	0.123	0.01	1.6e-62	7.75e-58	GPC3+ FAP
AC058822.1	1.41049	0.579	0.248	1.86e-65	9e-61	GPC3+ FAP
KLHL41	1.1277	0.296	0.064	1.51e-65	7.29e-61	GPC3+ FAP
ABCA9-AS1	1.26118	0.293	0.065	1.64e-67	7.95e-63	GPC3+ FAP
ENO3	1.15147	0.291	0.06	1.04e-69	5.01e-65	GPC3+ FAP
FNDC5	1.26481	0.241	0.04	2.23e-71	1.08e-66	GPC3+ FAP
DOCK5	1.59379	0.345	0.083	6.26e-72	3.03e-67	GPC3+ FAP
SCN7A	2.21262	0.404	0.116	7.27e-74	3.52e-69	GPC3+ FAP
SPTBN1	1.35683	0.917	0.824	9.15e-78	4.42e-73	GPC3+ FAP
ACTA1	1.89932	0.605	0.246	3.72e-81	1.8e-76	GPC3+ FAP
AFF3	2.47511	0.452	0.133	8.08e-83	3.91e-78	GPC3+ FAP
AC093899.2	0.872645	0.279	0.043	1.9e-84	9.2e-80	GPC3+ FAP
CA3-AS1	0.746716	0.165	0.011	8.83e-95	4.27e-90	GPC3+ FAP
ATP2A1	0.530877	0.173	0.012	5.88e-97	2.84e-92	GPC3+ FAP
TTN-AS1	2.02618	0.518	0.133	3.16e-113	1.53e-108	GPC3+ FAP
MYL1	1.76337	0.414	0.074	1.63e-120	7.86e-116	GPC3+ FAP
MYH2	1.91916	0.329	0.024	9.11e-182	4.41e-177	GPC3+ FAP
MYHAS	1.28535	0.369	0.023	2.99e-220	1.45e-215	GPC3+ FAP
AC005323.2	1.27641	0.371	0.015	1.23e-268	5.95e-264	GPC3+ FAP
ADSL	0.278337	0.115	0.086	9.76e-07	0.0472022	MME+ FAP
TTLL3	0.308791	0.219	0.186	9.24e-07	0.0446614	MME+ FAP
ANKRD36	0.574051	0.384	0.383	9e-07	0.0435212	MME+ FAP
ARIH1	0.309285	0.276	0.244	8.72e-07	0.0421713	MME+ FAP
PPP6R2	0.355723	0.183	0.15	8.69e-07	0.0420119	MME+ FAP
BTRC	0.255065	0.135	0.103	8.39e-07	0.0405699	MME+ FAP
RPS6KC1	0.350707	0.153	0.12	8.12e-07	0.0392643	MME+ FAP
PPP3R1	0.261351	0.103	0.073	7.71e-07	0.0372879	MME+ FAP
GIGYF2	0.620511	0.328	0.313	7.21e-07	0.034861	MME+ FAP
WDR35	0.360804	0.126	0.096	7.18e-07	0.0347405	MME+ FAP
SLC7A6	0.481467	0.233	0.202	7.11e-07	0.0343892	MME+ FAP
TRAPPC12	0.365169	0.167	0.135	7e-07	0.0338659	MME+ FAP
EFCAB13	0.301492	0.1	0.073	6.21e-07	0.0300512	MME+ FAP
USP40	0.459985	0.21	0.178	5.46e-07	0.0264248	MME+ FAP
SMAD1	0.350172	0.174	0.14	5.2e-07	0.0251685	MME+ FAP
ENTPD1-AS1	0.392981	0.128	0.097	4.68e-07	0.0226245	MME+ FAP
BICC1	0.496272	0.529	0.551	4.07e-07	0.0196686	MME+ FAP
IFT172	0.258993	0.118	0.087	3.95e-07	0.0191087	MME+ FAP
ZFYVE9	0.475528	0.218	0.188	3.71e-07	0.0179285	MME+ FAP
FYN	0.445054	0.314	0.289	3.68e-07	0.0178089	MME+ FAP
TLK2	0.368361	0.182	0.148	3.58e-07	0.0173174	MME+ FAP
SLC16A1-AS1	0.531518	0.174	0.14	3.39e-07	0.0163696	MME+ FAP
GNG2	0.439015	0.18	0.148	3.22e-07	0.0155506	MME+ FAP
DROSHA	0.327824	0.121	0.09	3.11e-07	0.0150314	MME+ FAP
HSPA12A	0.334713	0.138	0.106	2.96e-07	0.0142962	MME+ FAP
ANAPC5	0.510917	0.384	0.377	2.86e-07	0.0138205	MME+ FAP
AOPEP	0.371843	0.142	0.108	2.81e-07	0.0135831	MME+ FAP
SLC20A2	0.334778	0.157	0.122	2.57e-07	0.012417	MME+ FAP
SH3RF1	0.381752	0.173	0.138	2.35e-07	0.0113792	MME+ FAP
ERMARD	0.276878	0.1	0.07	2.15e-07	0.010409	MME+ FAP
SLC25A13	0.458615	0.181	0.147	2.15e-07	0.0103783	MME+ FAP
WDFY3	0.459253	0.286	0.259	2.03e-07	0.0098282	MME+ FAP
LUC7L	0.416435	0.317	0.293	1.99e-07	0.00962552	MME+ FAP
IRAK3	0.571297	0.237	0.209	1.9e-07	0.00920225	MME+ FAP
EPG5	0.272262	0.109	0.078	1.89e-07	0.00912715	MME+ FAP
LIMA1	0.381957	0.627	0.678	1.88e-07	0.00906825	MME+ FAP
HTT	0.33387	0.187	0.15	1.65e-07	0.00797193	MME+ FAP
GRB10	0.297072	0.117	0.085	1.42e-07	0.00688483	MME+ FAP
PPARG	0.395716	0.102	0.073	1.41e-07	0.00681588	MME+ FAP
TASP1	0.421477	0.156	0.122	1.34e-07	0.00646498	MME+ FAP
KDM3B	0.463645	0.212	0.179	1.26e-07	0.00610068	MME+ FAP
AMBRA1	0.406697	0.162	0.128	1.23e-07	0.00594315	MME+ FAP
ITGA1	0.429669	0.147	0.114	1.19e-07	0.00576497	MME+ FAP
ESYT2	0.518816	0.39	0.377	1.15e-07	0.00555328	MME+ FAP
CPED1	0.51657	0.377	0.359	1.12e-07	0.00543733	MME+ FAP
RAB12	0.260016	0.11	0.078	1.01e-07	0.00487753	MME+ FAP
GANC	0.394892	0.121	0.089	1e-07	0.00484441	MME+ FAP
ZNF407	0.265406	0.113	0.081	9.94e-08	0.00480576	MME+ FAP
PACS2	0.260446	0.129	0.096	9.8e-08	0.00473725	MME+ FAP
MPDZ	0.261816	0.259	0.352	9.16e-08	0.00443071	MME+ FAP
ZXDC	0.303086	0.127	0.093	9.01e-08	0.00435447	MME+ FAP
EPB41L2	0.359744	0.695	0.781	8.66e-08	0.00418986	MME+ FAP
CBR1	0.251245	0.105	0.074	7.98e-08	0.00385935	MME+ FAP
CAPN6	0.322593	0.147	0.112	7.76e-08	0.00375377	MME+ FAP
TRAF5	0.36934	0.145	0.111	7.3e-08	0.00352968	MME+ FAP
PRPF40B	0.324049	0.137	0.101	6.94e-08	0.00335694	MME+ FAP
POU2F1	0.510177	0.225	0.191	6.24e-08	0.00301679	MME+ FAP
AGPAT3	0.274281	0.124	0.09	5.9e-08	0.00285331	MME+ FAP
TBL1X	0.395175	0.15	0.115	5.68e-08	0.00274481	MME+ FAP
SENP5	0.532926	0.161	0.125	4.83e-08	0.00233742	MME+ FAP
RUSC2	0.298571	0.132	0.096	4.79e-08	0.00231491	MME+ FAP
UBE2Q2P1	0.550576	0.283	0.257	4.71e-08	0.00227738	MME+ FAP
IFFO1	0.337785	0.137	0.103	4.7e-08	0.00227108	MME+ FAP
DCAF8	0.329392	0.259	0.22	4.67e-08	0.00225639	MME+ FAP
MFSD11	0.322718	0.157	0.121	4.47e-08	0.00216137	MME+ FAP
CENPC	0.620864	0.332	0.321	4.1e-08	0.00198404	MME+ FAP
CECR7	0.456278	0.1	0.07	3.8e-08	0.00183689	MME+ FAP
AC005670.3	0.389672	0.172	0.135	3.28e-08	0.00158549	MME+ FAP
NSMCE2	0.550612	0.225	0.187	3.2e-08	0.00154733	MME+ FAP
NUTM2B-AS1	0.387131	0.135	0.101	3.09e-08	0.00149392	MME+ FAP
MAU2	0.269254	0.173	0.133	3.02e-08	0.00145865	MME+ FAP
ABHD16A	0.26897	0.1	0.069	2.41e-08	0.00116338	MME+ FAP
PCGF3	0.29899	0.186	0.147	2.32e-08	0.00112	MME+ FAP
ZBTB8A	0.411593	0.169	0.132	2.19e-08	0.00106029	MME+ FAP
MGLL	0.48413	0.297	0.266	2.16e-08	0.00104284	MME+ FAP
FBXL20	0.512077	0.204	0.168	1.85e-08	0.000892675	MME+ FAP
UMAD1	0.3113	0.112	0.079	1.82e-08	0.000879027	MME+ FAP
PATJ	0.38363	0.152	0.114	1.71e-08	0.000825239	MME+ FAP
ARFGEF1	0.566132	0.318	0.291	1.68e-08	0.000814223	MME+ FAP
KRIT1	0.484504	0.236	0.199	1.65e-08	0.000796197	MME+ FAP
PPM1B	0.358357	0.165	0.127	1.6e-08	0.000772724	MME+ FAP
STAG1	0.547576	0.42	0.418	1.55e-08	0.00074966	MME+ FAP
FAM110B	0.435701	0.201	0.162	1.49e-08	0.000722792	MME+ FAP
LASP1	0.443692	0.354	0.329	1.4e-08	0.000678469	MME+ FAP
KIAA2026	0.646104	0.293	0.264	1.28e-08	0.000618019	MME+ FAP
NUMB	0.429275	0.273	0.236	1.27e-08	0.000613498	MME+ FAP
RUNX2	0.412482	0.138	0.102	1.2e-08	0.000581447	MME+ FAP
ELMOD3	0.377602	0.108	0.075	1.19e-08	0.000575482	MME+ FAP
AGO3	0.621883	0.334	0.314	1.19e-08	0.000574738	MME+ FAP
NCOA6	0.407875	0.173	0.134	1.1e-08	0.000530115	MME+ FAP
POFUT2	0.341374	0.152	0.116	1.03e-08	0.000498781	MME+ FAP
ITSN1	0.553861	0.287	0.257	9.49e-09	0.0004589	MME+ FAP
ATF7	0.32059	0.168	0.129	9.41e-09	0.000455151	MME+ FAP
PDCD6	0.393737	0.173	0.136	9.37e-09	0.000453055	MME+ FAP
TNRC18	0.399539	0.201	0.161	9.34e-09	0.000451828	MME+ FAP
CNKSR2	0.417486	0.173	0.135	9.2e-09	0.000445076	MME+ FAP
CHD2	0.734524	0.415	0.42	8.47e-09	0.000409702	MME+ FAP
GPATCH8	0.510602	0.375	0.345	8.12e-09	0.00039271	MME+ FAP
AP2A2	0.408468	0.212	0.172	7.38e-09	0.000356981	MME+ FAP
ATXN1	0.372255	0.19	0.149	6.84e-09	0.000330628	MME+ FAP
DNM3	0.346768	0.102	0.069	6.67e-09	0.000322342	MME+ FAP
OGT	0.274302	0.473	0.443	6.52e-09	0.000315458	MME+ FAP
AL365205.1	0.280688	0.135	0.099	6.34e-09	0.000306586	MME+ FAP
TGFB2	0.265627	0.112	0.078	6.05e-09	0.000292724	MME+ FAP
ASCC1	0.40654	0.122	0.087	5.29e-09	0.000255665	MME+ FAP
MOB3B	0.50739	0.217	0.176	5.1e-09	0.000246471	MME+ FAP
IGSF3	0.354826	0.132	0.096	5e-09	0.000241706	MME+ FAP
C2orf42	0.267636	0.109	0.074	4.97e-09	0.000240111	MME+ FAP
ANOS1	0.420253	0.333	0.299	4.55e-09	0.000220011	MME+ FAP
GNB1	0.460666	0.349	0.325	4.38e-09	0.000211558	MME+ FAP
ELMO1	0.45899	0.256	0.217	3.75e-09	0.000181426	MME+ FAP
MAP2K6	0.513146	0.162	0.125	3.55e-09	0.000171615	MME+ FAP
SFPQ	0.405578	0.662	0.708	3.48e-09	0.000168501	MME+ FAP
ARGLU1	0.398103	0.659	0.708	3.26e-09	0.000157649	MME+ FAP
TRAPPC9	0.271149	0.113	0.077	3.17e-09	0.000153112	MME+ FAP
AC090825.1	0.38957	0.117	0.082	3.17e-09	0.00015323	MME+ FAP
PPP3CB	0.397146	0.253	0.211	2.95e-09	0.000142854	MME+ FAP
SLC23A2	0.267326	0.114	0.078	2.86e-09	0.000138506	MME+ FAP
EBF1	0.384399	0.643	0.692	2.76e-09	0.000133346	MME+ FAP
MAPK8	0.530466	0.168	0.128	2.74e-09	0.000132724	MME+ FAP
REPS1	0.317395	0.156	0.116	2.67e-09	0.000129237	MME+ FAP
TSC2	0.382127	0.149	0.111	2.59e-09	0.000125022	MME+ FAP
FAM120B	0.500342	0.2	0.16	2.38e-09	0.000115123	MME+ FAP
ORC2	0.432882	0.139	0.101	2.28e-09	0.000110457	MME+ FAP
SLC8A1	0.380421	0.117	0.081	2.23e-09	0.000107733	MME+ FAP
TMEM189-UBE2V1	0.344492	0.15	0.11	1.88e-09	9.09e-05	MME+ FAP
PKD1	0.279564	0.274	0.227	1.84e-09	8.9e-05	MME+ FAP
TMEM204	0.512215	0.323	0.296	1.82e-09	8.79e-05	MME+ FAP
LSP1P4	0.329534	0.15	0.111	1.5e-09	7.28e-05	MME+ FAP
KMT2C	0.646122	0.449	0.453	1.32e-09	6.39e-05	MME+ FAP
TRAP1	0.334565	0.187	0.145	1.28e-09	6.19e-05	MME+ FAP
RNF169	0.338653	0.109	0.074	1.22e-09	5.9e-05	MME+ FAP
LZTR1	0.289792	0.121	0.084	1.15e-09	5.57e-05	MME+ FAP
LINC00342	0.780238	0.29	0.263	1.15e-09	5.54e-05	MME+ FAP
MAST2	0.268813	0.192	0.145	1.07e-09	5.18e-05	MME+ FAP
PIP5K1A	0.332772	0.173	0.131	1.07e-09	5.15e-05	MME+ FAP
NFAT5	0.430137	0.402	0.374	9.99e-10	4.83e-05	MME+ FAP
RPL32P3	0.319472	0.117	0.081	9.93e-10	4.8e-05	MME+ FAP
PPP1R12B	0.422549	0.201	0.157	9.58e-10	4.63e-05	MME+ FAP
MAP4K3	0.443228	0.248	0.201	9.03e-10	4.36e-05	MME+ FAP
GALNT10	0.583343	0.267	0.228	8.88e-10	4.29e-05	MME+ FAP
ABCA5	0.513661	0.314	0.274	8.21e-10	3.97e-05	MME+ FAP
DNMT3A	0.26378	0.12	0.082	7.6e-10	3.67e-05	MME+ FAP
AL713999.1	0.322845	0.215	0.167	7.55e-10	3.65e-05	MME+ FAP
AP002026.1	0.551153	0.181	0.14	7.49e-10	3.62e-05	MME+ FAP
RILPL1	0.26164	0.116	0.079	6.86e-10	3.32e-05	MME+ FAP
ZNF236	0.308372	0.123	0.085	6.03e-10	2.92e-05	MME+ FAP
INO80	0.480673	0.208	0.165	5.66e-10	2.74e-05	MME+ FAP
FCHSD2	0.39368	0.161	0.119	5.44e-10	2.63e-05	MME+ FAP
RAMP2-AS1	0.515689	0.232	0.191	5.38e-10	2.6e-05	MME+ FAP
GPBP1L1	0.488432	0.207	0.166	5.04e-10	2.44e-05	MME+ FAP
ZCCHC7	0.531139	0.269	0.226	4.89e-10	2.36e-05	MME+ FAP
INHBA	0.428611	0.137	0.097	4.8e-10	2.32e-05	MME+ FAP
NDUFV2	0.323394	0.161	0.119	4.67e-10	2.26e-05	MME+ FAP
SPARC	0.703239	0.656	0.733	4.43e-10	2.14e-05	MME+ FAP
INPP1	0.384811	0.195	0.153	4.23e-10	2.04e-05	MME+ FAP
GAB2	0.361848	0.126	0.087	4.04e-10	1.95e-05	MME+ FAP
UIMC1	0.359919	0.158	0.117	3.8e-10	1.84e-05	MME+ FAP
TRRAP	0.458628	0.189	0.146	3.19e-10	1.54e-05	MME+ FAP
PCDH7	0.411722	0.131	0.092	3.02e-10	1.46e-05	MME+ FAP
TNRC6B	0.599409	0.483	0.502	2.82e-10	1.36e-05	MME+ FAP
TRIL	0.450287	0.197	0.155	2.41e-10	1.17e-05	MME+ FAP
ZNF780B	0.345066	0.1	0.065	2.36e-10	1.14e-05	MME+ FAP
ANKS6	0.357448	0.104	0.068	2.18e-10	1.05e-05	MME+ FAP
NEDD4	0.373472	0.154	0.111	2.09e-10	1.01e-05	MME+ FAP
AC132008.2	0.294725	0.132	0.092	2.03e-10	9.84e-06	MME+ FAP
POGZ	0.492454	0.354	0.316	1.94e-10	9.38e-06	MME+ FAP
PPP2R3A	0.603776	0.2	0.156	1.87e-10	9.04e-06	MME+ FAP
KDM3A	0.403102	0.203	0.158	1.66e-10	8.03e-06	MME+ FAP
STK3	0.539489	0.319	0.281	1.57e-10	7.58e-06	MME+ FAP
FNDC1	0.379675	0.141	0.101	1.48e-10	7.15e-06	MME+ FAP
AC078927.1	0.284564	0.195	0.146	1.43e-10	6.92e-06	MME+ FAP
CCDC144B	0.520948	0.195	0.153	1.37e-10	6.62e-06	MME+ FAP
CTPS2	0.404816	0.107	0.071	1.35e-10	6.53e-06	MME+ FAP
PRKCE	0.432877	0.112	0.074	1.35e-10	6.52e-06	MME+ FAP
PTPRM	0.508735	0.241	0.193	1.01e-10	4.88e-06	MME+ FAP
KANSL1	0.4292	0.25	0.201	9.96e-11	4.82e-06	MME+ FAP
CCDC18-AS1	0.632061	0.315	0.281	9.87e-11	4.77e-06	MME+ FAP
COLEC12	0.437923	0.682	0.725	9.63e-11	4.65e-06	MME+ FAP
STAU2	0.398783	0.186	0.14	9.6e-11	4.64e-06	MME+ FAP
SLC25A4	0.389372	0.212	0.16	8.6e-11	4.16e-06	MME+ FAP
INSR	0.499961	0.277	0.234	7.58e-11	3.67e-06	MME+ FAP
ADA	0.441369	0.331	0.291	5.66e-11	2.74e-06	MME+ FAP
TTLL7	0.462889	0.168	0.124	5.37e-11	2.59e-06	MME+ FAP
NIPBL	0.66745	0.489	0.503	5.19e-11	2.51e-06	MME+ FAP
IGDCC4	0.411141	0.185	0.139	4.99e-11	2.41e-06	MME+ FAP
ACACA	0.382447	0.161	0.116	4.79e-11	2.32e-06	MME+ FAP
EXT1	0.500113	0.232	0.185	4.79e-11	2.32e-06	MME+ FAP
BCL2	0.700177	0.268	0.23	4.72e-11	2.28e-06	MME+ FAP
CLASRP	0.272386	0.143	0.1	4.61e-11	2.23e-06	MME+ FAP
WDR70	0.590984	0.283	0.243	4.21e-11	2.04e-06	MME+ FAP
RSF1	0.254424	0.32	0.45	3.86e-11	1.87e-06	MME+ FAP
AP001453.3	0.341654	0.153	0.109	3.34e-11	1.62e-06	MME+ FAP
TNS1	0.510793	0.362	0.323	3.17e-11	1.53e-06	MME+ FAP
ANKRD44	0.401601	0.138	0.096	3.16e-11	1.53e-06	MME+ FAP
ALDH1L2	0.507044	0.193	0.149	3.11e-11	1.5e-06	MME+ FAP
CNTN1	0.3574	0.119	0.079	2.61e-11	1.26e-06	MME+ FAP
ECHDC2	0.433296	0.603	0.607	2.36e-11	1.14e-06	MME+ FAP
YAF2	0.567585	0.231	0.185	2.19e-11	1.06e-06	MME+ FAP
CD2AP	0.563461	0.212	0.167	2.11e-11	1.02e-06	MME+ FAP
TMCC1	0.335225	0.175	0.126	2.09e-11	1.01e-06	MME+ FAP
AMPH	0.709446	0.421	0.415	2.07e-11	1e-06	MME+ FAP
NINL	0.312169	0.114	0.075	1.93e-11	9.32e-07	MME+ FAP
HSPH1	1.95395	0.315	0.303	1.91e-11	9.25e-07	MME+ FAP
PARD3B	0.537648	0.329	0.29	1.78e-11	8.59e-07	MME+ FAP
BICRAL	0.398923	0.208	0.157	1.73e-11	8.36e-07	MME+ FAP
ATG10	0.329869	0.133	0.09	1.51e-11	7.32e-07	MME+ FAP
CYGB	0.468866	0.315	0.275	1.43e-11	6.91e-07	MME+ FAP
LDLRAP1	0.341882	0.112	0.074	1.39e-11	6.74e-07	MME+ FAP
PGF	0.425726	0.329	0.28	1.37e-11	6.62e-07	MME+ FAP
NIBAN1	0.463114	0.713	0.785	1.21e-11	5.86e-07	MME+ FAP
ADGRD1	0.300566	0.157	0.112	8.89e-12	4.3e-07	MME+ FAP
SLC39A11	0.338189	0.1	0.062	8.25e-12	3.99e-07	MME+ FAP
AC073896.4	0.270665	0.13	0.087	7.3e-12	3.53e-07	MME+ FAP
RAD54L2	0.442494	0.144	0.101	7.27e-12	3.51e-07	MME+ FAP
CDKAL1	0.471049	0.219	0.167	6.86e-12	3.32e-07	MME+ FAP
SFSWAP	0.59973	0.328	0.294	6.65e-12	3.21e-07	MME+ FAP
DENND5B	0.527273	0.188	0.141	6.14e-12	2.97e-07	MME+ FAP
AGMO	0.3618	0.104	0.065	5.92e-12	2.86e-07	MME+ FAP
PTPDC1	0.323102	0.106	0.067	5.8e-12	2.8e-07	MME+ FAP
TCF12	0.569512	0.414	0.385	5.3e-12	2.56e-07	MME+ FAP
LRCH3	0.58193	0.302	0.258	4.9e-12	2.37e-07	MME+ FAP
C11orf49	0.406027	0.144	0.1	4.37e-12	2.11e-07	MME+ FAP
ERC1	0.672579	0.359	0.328	4.31e-12	2.08e-07	MME+ FAP
UBR1	0.595606	0.258	0.212	4.07e-12	1.97e-07	MME+ FAP
PPP2R2D	0.291055	0.116	0.075	4.06e-12	1.96e-07	MME+ FAP
UACA	0.639727	0.503	0.503	3.84e-12	1.86e-07	MME+ FAP
MCOLN3	0.392251	0.142	0.098	3.79e-12	1.83e-07	MME+ FAP
SCFD2	0.412865	0.131	0.088	3.75e-12	1.82e-07	MME+ FAP
BRAF	0.548582	0.242	0.195	3.25e-12	1.57e-07	MME+ FAP
RASAL2	0.420457	0.138	0.093	3.01e-12	1.46e-07	MME+ FAP
KDM4C	0.317398	0.162	0.113	2.97e-12	1.44e-07	MME+ FAP
COL3A1	0.409127	0.833	0.856	2.95e-12	1.43e-07	MME+ FAP
FAM13A	0.569495	0.527	0.531	2.66e-12	1.29e-07	MME+ FAP
VWA1	0.319304	0.181	0.133	2.54e-12	1.23e-07	MME+ FAP
AP000295.1	0.337348	0.15	0.103	2.49e-12	1.21e-07	MME+ FAP
COLGALT1	0.417478	0.247	0.2	2.13e-12	1.03e-07	MME+ FAP
PLEKHA1	0.463544	0.262	0.212	1.88e-12	9.11e-08	MME+ FAP
UBE4B	0.575599	0.23	0.18	1.69e-12	8.17e-08	MME+ FAP
ST3GAL3	0.3065	0.101	0.062	1.66e-12	8.03e-08	MME+ FAP
SUGP2	0.418007	0.244	0.193	1.47e-12	7.12e-08	MME+ FAP
KCTD12	0.691649	0.367	0.348	1.47e-12	7.09e-08	MME+ FAP
TPT1-AS1	0.462962	0.263	0.212	1.02e-12	4.95e-08	MME+ FAP
TULP4	0.331435	0.143	0.096	1.01e-12	4.89e-08	MME+ FAP
RABGAP1L	0.54191	0.303	0.253	1.01e-12	4.86e-08	MME+ FAP
RIC1	0.324397	0.15	0.103	7.96e-13	3.85e-08	MME+ FAP
KDM2A	0.521871	0.331	0.282	6.74e-13	3.26e-08	MME+ FAP
VWA8	0.402743	0.151	0.103	5.77e-13	2.79e-08	MME+ FAP
ZNF767P	0.331854	0.1	0.06	5.15e-13	2.49e-08	MME+ FAP
ZRANB3	0.329048	0.108	0.066	4.63e-13	2.24e-08	MME+ FAP
PPP3CC	0.374478	0.147	0.099	4.26e-13	2.06e-08	MME+ FAP
FARS2	0.411163	0.139	0.093	3.71e-13	1.79e-08	MME+ FAP
EIF4G3	0.525944	0.299	0.248	2.67e-13	1.29e-08	MME+ FAP
MMS19	0.339927	0.139	0.093	2.54e-13	1.23e-08	MME+ FAP
EXOSC10	0.527942	0.262	0.214	1.97e-13	9.51e-09	MME+ FAP
RFX3-AS1	0.392337	0.113	0.069	1.75e-13	8.47e-09	MME+ FAP
AC118553.2	0.334609	0.15	0.1	1.52e-13	7.35e-09	MME+ FAP
USP24	0.468417	0.212	0.158	1.5e-13	7.24e-09	MME+ FAP
FBXO42	0.340483	0.157	0.107	1.47e-13	7.11e-09	MME+ FAP
AL022311.1	0.34351	0.215	0.157	1.44e-13	6.97e-09	MME+ FAP
GUSBP1	0.472572	0.168	0.117	1.36e-13	6.58e-09	MME+ FAP
GSAP	0.301643	0.12	0.075	1.31e-13	6.36e-09	MME+ FAP
STARD13	0.443093	0.209	0.154	1.29e-13	6.26e-09	MME+ FAP
HDAC7	0.669096	0.33	0.294	1.14e-13	5.53e-09	MME+ FAP
RCBTB2	0.341707	0.128	0.083	1e-13	4.85e-09	MME+ FAP
KANK1	0.362755	0.153	0.103	8.6e-14	4.16e-09	MME+ FAP
AC120057.2	0.302604	0.269	0.202	8.42e-14	4.07e-09	MME+ FAP
FARP1	0.405853	0.181	0.128	8.31e-14	4.02e-09	MME+ FAP
FNBP4	0.660042	0.546	0.576	7.14e-14	3.45e-09	MME+ FAP
DIS3L2	0.356462	0.138	0.09	6.4e-14	3.09e-09	MME+ FAP
DOP1A	0.497486	0.188	0.137	5.94e-14	2.87e-09	MME+ FAP
AC012254.2	0.264181	0.102	0.061	5.62e-14	2.72e-09	MME+ FAP
CDK5RAP3	0.421916	0.257	0.201	5.42e-14	2.62e-09	MME+ FAP
ANKRD36C	0.702731	0.468	0.466	5.41e-14	2.61e-09	MME+ FAP
ARID1B	0.507829	0.355	0.303	5.23e-14	2.53e-09	MME+ FAP
TBC1D19	0.389746	0.115	0.071	5.21e-14	2.52e-09	MME+ FAP
CDK14	0.533502	0.249	0.193	4.9e-14	2.37e-09	MME+ FAP
TMEM131L	0.366993	0.131	0.085	4.73e-14	2.29e-09	MME+ FAP
RPS27AP16	0.265457	0.216	0.156	4.71e-14	2.28e-09	MME+ FAP
LDLRAD4	0.320245	0.137	0.087	4.71e-14	2.28e-09	MME+ FAP
UVRAG	0.638296	0.263	0.212	3.63e-14	1.75e-09	MME+ FAP
SMC6	0.649042	0.236	0.184	3.62e-14	1.75e-09	MME+ FAP
NPAS3	0.426866	0.115	0.07	3.38e-14	1.63e-09	MME+ FAP
ERGIC1	0.60002	0.3	0.257	3.1e-14	1.5e-09	MME+ FAP
GAB1	0.489529	0.211	0.156	3.03e-14	1.46e-09	MME+ FAP
FGF13	0.385197	0.105	0.061	2.81e-14	1.36e-09	MME+ FAP
IDS	0.426785	0.238	0.18	2.76e-14	1.34e-09	MME+ FAP
VPS13D	0.580087	0.265	0.212	2.6e-14	1.26e-09	MME+ FAP
FKBP2	0.388147	0.155	0.105	2.33e-14	1.13e-09	MME+ FAP
USP9Y	0.643248	0.275	0.222	2.33e-14	1.13e-09	MME+ FAP
AL109811.3	0.313025	0.119	0.073	2.01e-14	9.73e-10	MME+ FAP
TMTC1	0.529113	0.349	0.295	2.01e-14	9.74e-10	MME+ FAP
PLCB1	0.472025	0.19	0.135	1.87e-14	9.05e-10	MME+ FAP
CPQ	0.572559	0.575	0.582	1.8e-14	8.72e-10	MME+ FAP
ROR1	0.469419	0.14	0.092	1.72e-14	8.32e-10	MME+ FAP
ANKRD6	0.329002	0.125	0.078	1.61e-14	7.81e-10	MME+ FAP
IPO11	0.321625	0.117	0.071	1.52e-14	7.35e-10	MME+ FAP
MSRB3	0.495598	0.204	0.149	1.5e-14	7.25e-10	MME+ FAP
SPIDR	0.734985	0.294	0.243	1.49e-14	7.19e-10	MME+ FAP
UBE3C	0.460681	0.233	0.177	1.45e-14	7.03e-10	MME+ FAP
PIK3R1	0.530671	0.616	0.651	1.44e-14	6.97e-10	MME+ FAP
AL157935.2	0.25367	0.134	0.085	1.26e-14	6.09e-10	MME+ FAP
PCCA	0.454602	0.205	0.15	1.11e-14	5.39e-10	MME+ FAP
STIM1	0.564975	0.302	0.253	9.27e-15	4.48e-10	MME+ FAP
DIO3	0.382448	0.102	0.06	8.56e-15	4.14e-10	MME+ FAP
NIPAL2	0.69098	0.159	0.11	7.64e-15	3.7e-10	MME+ FAP
AP000311.1	0.492261	0.168	0.116	7.27e-15	3.51e-10	MME+ FAP
GPI	0.457207	0.225	0.164	6.18e-15	2.99e-10	MME+ FAP
GALNT2	0.539525	0.313	0.263	5.92e-15	2.86e-10	MME+ FAP
TNKS	0.5449	0.281	0.227	5.64e-15	2.73e-10	MME+ FAP
PDK3	0.529463	0.144	0.095	5.27e-15	2.55e-10	MME+ FAP
RAB30	0.519719	0.344	0.29	4.95e-15	2.39e-10	MME+ FAP
WARS2-AS1	0.489049	0.171	0.117	4.73e-15	2.29e-10	MME+ FAP
PLEKHA6	0.626199	0.25	0.196	4.54e-15	2.2e-10	MME+ FAP
AC069503.2	0.255711	0.1	0.057	3.97e-15	1.92e-10	MME+ FAP
CRAMP1	0.324517	0.107	0.063	3.72e-15	1.8e-10	MME+ FAP
CSNK1G1	0.477614	0.182	0.128	3.63e-15	1.76e-10	MME+ FAP
RAD51B	0.399956	0.154	0.1	3.01e-15	1.45e-10	MME+ FAP
AKAP13	0.693529	0.546	0.577	3.01e-15	1.46e-10	MME+ FAP
PDE5A	0.465459	0.333	0.278	2.42e-15	1.17e-10	MME+ FAP
FBXW8	0.38407	0.113	0.068	2.33e-15	1.12e-10	MME+ FAP
ZRANB2	0.633974	0.479	0.467	1.6e-15	7.74e-11	MME+ FAP
AC023509.1	0.292382	0.108	0.064	1.54e-15	7.46e-11	MME+ FAP
VPS45	0.464498	0.168	0.113	1.49e-15	7.19e-11	MME+ FAP
AP002807.1	0.305023	0.131	0.082	1.46e-15	7.05e-11	MME+ FAP
SUPT3H	0.48677	0.136	0.085	1.37e-15	6.62e-11	MME+ FAP
RASSF4	0.343019	0.131	0.082	1.2e-15	5.81e-11	MME+ FAP
FAM102B	0.654585	0.169	0.116	9.16e-16	4.43e-11	MME+ FAP
CACNA2D3	0.454912	0.114	0.067	7.87e-16	3.81e-11	MME+ FAP
AP000769.5	0.313241	0.184	0.122	6.91e-16	3.34e-11	MME+ FAP
PLCG1	0.426726	0.201	0.144	6.41e-16	3.1e-11	MME+ FAP
TRAF3IP2-AS1	0.544862	0.15	0.098	6.13e-16	2.96e-11	MME+ FAP
HERC4	0.619818	0.302	0.246	5.93e-16	2.87e-11	MME+ FAP
DENND2A	0.710529	0.232	0.175	5.43e-16	2.63e-11	MME+ FAP
MICOS10-NBL1	0.285902	0.144	0.09	5.1e-16	2.47e-11	MME+ FAP
MAB21L1	0.302454	0.112	0.066	4.68e-16	2.26e-11	MME+ FAP
TNFRSF19	0.440507	0.171	0.116	4.61e-16	2.23e-11	MME+ FAP
ASB3	0.504907	0.203	0.145	4.57e-16	2.21e-11	MME+ FAP
CDK13	0.633768	0.382	0.335	4.25e-16	2.05e-11	MME+ FAP
ARMCX4	0.577819	0.195	0.138	4.08e-16	1.97e-11	MME+ FAP
COMMD10	0.569383	0.191	0.133	2.83e-16	1.37e-11	MME+ FAP
NRF1	0.377349	0.155	0.099	2.55e-16	1.23e-11	MME+ FAP
TBCK	0.567224	0.21	0.152	2.28e-16	1.1e-11	MME+ FAP
UBR4	0.42975	0.234	0.173	1.99e-16	9.64e-12	MME+ FAP
ARID4B	0.749104	0.499	0.504	1.77e-16	8.55e-12	MME+ FAP
THSD1	0.360932	0.133	0.082	1.64e-16	7.93e-12	MME+ FAP
ARHGEF11	0.427197	0.12	0.071	1.47e-16	7.1e-12	MME+ FAP
AC091959.3	0.382012	0.128	0.078	1.43e-16	6.94e-12	MME+ FAP
INVS	0.518662	0.219	0.157	1.35e-16	6.52e-12	MME+ FAP
NEURL1B	0.371308	0.118	0.07	1.28e-16	6.21e-12	MME+ FAP
RB1	0.578954	0.22	0.16	1.16e-16	5.62e-12	MME+ FAP
DLG1	0.567325	0.259	0.197	8.34e-17	4.03e-12	MME+ FAP
ZEB1-AS1	0.555979	0.118	0.07	8.24e-17	3.99e-12	MME+ FAP
AP3S2	0.45537	0.121	0.073	8.1e-17	3.92e-12	MME+ FAP
SH3D19	0.731526	0.617	0.649	8.05e-17	3.89e-12	MME+ FAP
AC073896.1	0.339926	0.121	0.072	7.65e-17	3.7e-12	MME+ FAP
DCAF6	0.522907	0.303	0.241	7.18e-17	3.47e-12	MME+ FAP
ITFG1	0.720792	0.326	0.267	6.95e-17	3.36e-12	MME+ FAP
CFAP44	0.532324	0.178	0.121	6.94e-17	3.35e-12	MME+ FAP
KIAA1328	0.543008	0.181	0.123	6.75e-17	3.26e-12	MME+ FAP
LIMCH1	0.762554	0.401	0.358	6.26e-17	3.02e-12	MME+ FAP
NBPF1	0.520374	0.327	0.269	5.81e-17	2.81e-12	MME+ FAP
ARHGEF6	0.626896	0.29	0.233	5.12e-17	2.48e-12	MME+ FAP
RABGEF1	0.408588	0.168	0.109	4.77e-17	2.31e-12	MME+ FAP
KIAA0825	0.436594	0.103	0.057	4.49e-17	2.17e-12	MME+ FAP
ANKRD36B	0.612476	0.289	0.233	4.47e-17	2.16e-12	MME+ FAP
MXD4	0.515869	0.239	0.178	3.46e-17	1.68e-12	MME+ FAP
AC090517.4	0.365712	0.169	0.11	3.24e-17	1.57e-12	MME+ FAP
SRSF11	0.487243	0.75	0.826	2.58e-17	1.25e-12	MME+ FAP
RAPH1	0.43284	0.174	0.116	1.81e-17	8.77e-13	MME+ FAP
SEMA6A	0.342619	0.118	0.068	1.76e-17	8.53e-13	MME+ FAP
HIRA	0.377413	0.113	0.064	1.48e-17	7.16e-13	MME+ FAP
SPG11	0.610048	0.269	0.208	1.47e-17	7.12e-13	MME+ FAP
NME2	0.496759	0.215	0.152	1.38e-17	6.69e-13	MME+ FAP
DIP2B	0.453864	0.145	0.09	1.24e-17	6.01e-13	MME+ FAP
SPECC1	0.749795	0.273	0.215	1.17e-17	5.65e-13	MME+ FAP
FLCN	0.481143	0.216	0.152	8.71e-18	4.21e-13	MME+ FAP
DYNC1I1	0.405225	0.136	0.082	8.23e-18	3.98e-13	MME+ FAP
KIAA1217	0.748885	0.351	0.287	7.63e-18	3.69e-13	MME+ FAP
THSD7A	0.366509	0.101	0.055	6.29e-18	3.04e-13	MME+ FAP
GRK5	0.571145	0.332	0.27	5.41e-18	2.62e-13	MME+ FAP
NXN	0.348105	0.105	0.057	5.1e-18	2.46e-13	MME+ FAP
AC006453.2	0.42743	0.233	0.168	4.62e-18	2.23e-13	MME+ FAP
CAMKMT	0.444044	0.133	0.079	3.74e-18	1.81e-13	MME+ FAP
JAK2	0.586754	0.188	0.127	3.66e-18	1.77e-13	MME+ FAP
FMNL2	0.641043	0.279	0.216	3.46e-18	1.67e-13	MME+ FAP
INO80B-WBP1	0.26349	0.12	0.069	3.24e-18	1.57e-13	MME+ FAP
HMGCLL1	0.699649	0.241	0.179	2.91e-18	1.4e-13	MME+ FAP
AL359922.1	0.425421	0.103	0.056	2.5e-18	1.21e-13	MME+ FAP
MCC	0.473863	0.175	0.115	2.5e-18	1.21e-13	MME+ FAP
TCF7L1	0.690122	0.307	0.245	2.31e-18	1.12e-13	MME+ FAP
TEF	0.386054	0.186	0.124	2.28e-18	1.1e-13	MME+ FAP
CLMN	0.693186	0.227	0.167	1.92e-18	9.28e-14	MME+ FAP
ANKAR	0.609866	0.218	0.154	1.72e-18	8.31e-14	MME+ FAP
RERE	0.519686	0.378	0.316	1.57e-18	7.61e-14	MME+ FAP
CCZ1B	0.316345	0.13	0.077	1.3e-18	6.31e-14	MME+ FAP
AC073508.2	0.419137	0.169	0.11	1.16e-18	5.59e-14	MME+ FAP
STX16	0.467421	0.369	0.303	8.81e-19	4.26e-14	MME+ FAP
FIP1L1	0.569603	0.269	0.203	8.17e-19	3.95e-14	MME+ FAP
TENM1	0.760237	0.351	0.301	5.85e-19	2.83e-14	MME+ FAP
SARNP	0.400146	0.172	0.111	5.57e-19	2.69e-14	MME+ FAP
NAIP	0.298447	0.111	0.061	5.23e-19	2.53e-14	MME+ FAP
CPLANE1	0.664504	0.33	0.27	4.81e-19	2.32e-14	MME+ FAP
INPPL1	0.337311	0.171	0.109	4.51e-19	2.18e-14	MME+ FAP
TMTC2	0.303086	0.127	0.072	4.29e-19	2.07e-14	MME+ FAP
TAF15	0.730365	0.331	0.271	3.51e-19	1.7e-14	MME+ FAP
PEAK1	0.724808	0.312	0.251	2.89e-19	1.4e-14	MME+ FAP
SNTB1	0.372339	0.112	0.062	2.43e-19	1.17e-14	MME+ FAP
KLC1	0.501011	0.336	0.272	2.3e-19	1.11e-14	MME+ FAP
RGS5	0.74678	0.209	0.141	1.76e-19	8.52e-15	MME+ FAP
MYOM1	0.315628	0.126	0.07	1.37e-19	6.64e-15	MME+ FAP
C1QTNF3-AMACR	0.362231	0.125	0.07	1.05e-19	5.06e-15	MME+ FAP
DYM	0.568057	0.24	0.173	9.93e-20	4.8e-15	MME+ FAP
CHURC1-FNTB	0.343574	0.143	0.085	8.21e-20	3.97e-15	MME+ FAP
AL031282.2	0.376732	0.146	0.088	6.46e-20	3.12e-15	MME+ FAP
FAM171A1	0.542424	0.159	0.099	5.99e-20	2.9e-15	MME+ FAP
LARGE1	0.548439	0.185	0.121	5.69e-20	2.75e-15	MME+ FAP
AL035078.4	0.349294	0.162	0.1	3.79e-20	1.83e-15	MME+ FAP
UBE2H	0.634245	0.398	0.348	3.34e-20	1.62e-15	MME+ FAP
DOCK1	0.735513	0.35	0.297	3.13e-20	1.51e-15	MME+ FAP
UBR2	0.607995	0.325	0.263	3.11e-20	1.5e-15	MME+ FAP
TBCD	0.484246	0.223	0.154	2.96e-20	1.43e-15	MME+ FAP
FOXO1	0.594664	0.406	0.335	2.49e-20	1.21e-15	MME+ FAP
TOM1L2	0.493028	0.175	0.112	2.18e-20	1.05e-15	MME+ FAP
FOXN3	0.75069	0.609	0.634	1.92e-20	9.27e-16	MME+ FAP
SEC31B	0.319396	0.126	0.071	1.75e-20	8.45e-16	MME+ FAP
AC004922.1	0.344362	0.138	0.08	1.62e-20	7.85e-16	MME+ FAP
PAGR1	0.331719	0.152	0.091	1.57e-20	7.59e-16	MME+ FAP
ZNF592	0.41935	0.161	0.099	1.23e-20	5.96e-16	MME+ FAP
MTMR1	0.400594	0.107	0.056	1.21e-20	5.85e-16	MME+ FAP
RNF115	0.763442	0.334	0.274	1.18e-20	5.73e-16	MME+ FAP
NPEPL1	0.36053	0.194	0.126	9.45e-21	4.57e-16	MME+ FAP
KLHL23	0.542321	0.15	0.09	8.44e-21	4.08e-16	MME+ FAP
NAV2	0.663418	0.248	0.177	7e-21	3.39e-16	MME+ FAP
TRPC4AP	0.575953	0.261	0.191	5.61e-21	2.71e-16	MME+ FAP
AL133352.1	0.316151	0.168	0.102	5.5e-21	2.66e-16	MME+ FAP
TPTE2P5	0.477463	0.133	0.075	5.15e-21	2.49e-16	MME+ FAP
SAMD4A	0.606971	0.255	0.181	4.74e-21	2.29e-16	MME+ FAP
CRADD	0.569497	0.135	0.077	3.92e-21	1.89e-16	MME+ FAP
ANKS1A	0.560658	0.222	0.152	3.5e-21	1.69e-16	MME+ FAP
RGS11	0.281772	0.108	0.057	3.01e-21	1.45e-16	MME+ FAP
ADAMTS9-AS2	0.796978	0.209	0.14	2.99e-21	1.44e-16	MME+ FAP
AC079781.5	0.3774	0.149	0.087	2.97e-21	1.44e-16	MME+ FAP
DDHD2	0.505705	0.202	0.135	2.5e-21	1.21e-16	MME+ FAP
DOK6	0.425214	0.109	0.057	2.42e-21	1.17e-16	MME+ FAP
TTC17	0.762393	0.438	0.396	1.69e-21	8.15e-17	MME+ FAP
FUS	0.571259	0.638	0.654	1.52e-21	7.33e-17	MME+ FAP
VPS54	0.579599	0.23	0.158	1.3e-21	6.29e-17	MME+ FAP
AC036214.3	0.282259	0.124	0.067	1.06e-21	5.13e-17	MME+ FAP
MMP16	0.317307	0.1	0.05	1.01e-21	4.88e-17	MME+ FAP
HSP90AA2P	0.504426	0.202	0.136	9.68e-22	4.68e-17	MME+ FAP
PLA2G4C	0.329001	0.118	0.063	8.85e-22	4.28e-17	MME+ FAP
AC119674.1	0.394772	0.12	0.064	7.23e-22	3.5e-17	MME+ FAP
DNAAF4-CCPG1	0.471665	0.223	0.149	4.46e-22	2.16e-17	MME+ FAP
COP1	0.597169	0.248	0.177	4.28e-22	2.07e-17	MME+ FAP
USP34	0.729497	0.436	0.39	3.83e-22	1.85e-17	MME+ FAP
ARRB1	0.560458	0.161	0.098	2.68e-22	1.29e-17	MME+ FAP
AC046185.1	0.339922	0.147	0.085	2.36e-22	1.14e-17	MME+ FAP
SENP3-EIF4A1	0.342695	0.348	0.246	2.31e-22	1.12e-17	MME+ FAP
WWP2	0.464767	0.162	0.098	2.19e-22	1.06e-17	MME+ FAP
AL451062.3	0.36406	0.12	0.063	2.15e-22	1.04e-17	MME+ FAP
NAV1	0.597841	0.542	0.52	2.13e-22	1.03e-17	MME+ FAP
NCAM1	0.403406	0.104	0.053	1.95e-22	9.41e-18	MME+ FAP
FAM193A	0.533713	0.222	0.149	1.9e-22	9.19e-18	MME+ FAP
TTLL5	0.547756	0.144	0.083	1.66e-22	8.04e-18	MME+ FAP
GALNT7	0.6892	0.235	0.165	1.6e-22	7.76e-18	MME+ FAP
ACACB	0.438304	0.187	0.115	1.2e-22	5.78e-18	MME+ FAP
BNC2	0.692972	0.423	0.37	1.11e-22	5.38e-18	MME+ FAP
NME1-NME2	0.52939	0.219	0.146	1.1e-22	5.34e-18	MME+ FAP
PHKB	0.620849	0.292	0.219	1.05e-22	5.07e-18	MME+ FAP
LRP1	0.532862	0.729	0.804	1.01e-22	4.87e-18	MME+ FAP
CCDC146	0.63544	0.188	0.119	7.4e-23	3.58e-18	MME+ FAP
ASAP1	0.64515	0.246	0.173	6.73e-23	3.26e-18	MME+ FAP
PTPN12	0.590217	0.491	0.448	6.28e-23	3.04e-18	MME+ FAP
CDC42BPB	0.545319	0.269	0.194	5.3e-23	2.56e-18	MME+ FAP
BPTF	0.861417	0.557	0.565	5.08e-23	2.46e-18	MME+ FAP
AP002518.2	0.377023	0.108	0.055	4.87e-23	2.36e-18	MME+ FAP
MTOR	0.377002	0.138	0.077	4.61e-23	2.23e-18	MME+ FAP
FGL2	0.753822	0.356	0.295	3.9e-23	1.89e-18	MME+ FAP
MON2	0.669459	0.403	0.344	3.85e-23	1.86e-18	MME+ FAP
UGGT2	0.780482	0.322	0.254	3.4e-23	1.64e-18	MME+ FAP
MXRA7	0.581434	0.374	0.311	2.35e-23	1.14e-18	MME+ FAP
LDB1	0.312869	0.176	0.106	1.74e-23	8.41e-19	MME+ FAP
MTA3	0.537903	0.196	0.126	1.73e-23	8.37e-19	MME+ FAP
SMYD3	0.744141	0.223	0.148	1.62e-23	7.84e-19	MME+ FAP
LINC01807	0.787923	0.158	0.094	1.41e-23	6.8e-19	MME+ FAP
SBF2	0.729284	0.393	0.326	1.3e-23	6.27e-19	MME+ FAP
TRIM5	0.331757	0.112	0.057	1.16e-23	5.62e-19	MME+ FAP
ARMH4	0.518082	0.223	0.146	1.09e-23	5.29e-19	MME+ FAP
PLCE1	0.374914	0.106	0.052	1.01e-23	4.88e-19	MME+ FAP
AC023055.1	0.378459	0.154	0.088	9.12e-24	4.41e-19	MME+ FAP
NF1	0.70868	0.382	0.317	7.64e-24	3.69e-19	MME+ FAP
SDCCAG8	0.75372	0.365	0.299	7.29e-24	3.52e-19	MME+ FAP
ADGRL2	0.483539	0.212	0.137	7.04e-24	3.4e-19	MME+ FAP
NAALAD2	0.531473	0.203	0.133	6.18e-24	2.99e-19	MME+ FAP
TNS3	0.577751	0.175	0.106	5.7e-24	2.76e-19	MME+ FAP
SMIM3	0.499413	0.268	0.192	4.97e-24	2.41e-19	MME+ FAP
SGCD	0.712494	0.305	0.224	3.44e-24	1.66e-19	MME+ FAP
FOCAD	0.566394	0.192	0.12	3.08e-24	1.49e-19	MME+ FAP
AC009690.1	0.629619	0.157	0.091	3.08e-24	1.49e-19	MME+ FAP
WDPCP	0.634712	0.188	0.114	3.04e-24	1.47e-19	MME+ FAP
UTRN	0.845688	0.55	0.548	2.94e-24	1.42e-19	MME+ FAP
MAP2K5	0.567748	0.175	0.106	2.74e-24	1.33e-19	MME+ FAP
AC019080.1	0.511885	0.106	0.052	2.6e-24	1.26e-19	MME+ FAP
GGT7	0.365025	0.134	0.072	2.16e-24	1.04e-19	MME+ FAP
AP001273.2	0.329775	0.127	0.067	2.15e-24	1.04e-19	MME+ FAP
LUC7L3	0.874606	0.656	0.732	1.96e-24	9.5e-20	MME+ FAP
ATXN7	0.328651	0.123	0.064	1.57e-24	7.59e-20	MME+ FAP
DENND4C	0.744772	0.313	0.243	1.41e-24	6.82e-20	MME+ FAP
CBR4	0.608639	0.204	0.131	1.12e-24	5.41e-20	MME+ FAP
AL138752.2	0.380181	0.19	0.116	1.04e-24	5.04e-20	MME+ FAP
NCOA1	0.718018	0.491	0.446	8.76e-25	4.24e-20	MME+ FAP
TLCD4-RWDD3	0.320148	0.109	0.053	8.23e-25	3.98e-20	MME+ FAP
PCBP1-AS1	0.389596	0.173	0.102	8.21e-25	3.97e-20	MME+ FAP
HDAC8	0.699466	0.201	0.128	7.74e-25	3.74e-20	MME+ FAP
DLG5	0.349321	0.131	0.07	7.22e-25	3.49e-20	MME+ FAP
ARPC4-TTLL3	0.32374	0.15	0.083	6.43e-25	3.11e-20	MME+ FAP
ARRDC2	0.392361	0.189	0.115	6.15e-25	2.97e-20	MME+ FAP
STAT5B	0.658287	0.35	0.277	5.31e-25	2.57e-20	MME+ FAP
TIAM2	0.448633	0.159	0.09	3.31e-25	1.6e-20	MME+ FAP
MYO15B	0.434591	0.182	0.11	3.14e-25	1.52e-20	MME+ FAP
TTTY14	0.433053	0.131	0.069	2.5e-25	1.21e-20	MME+ FAP
CROCCP3	0.472832	0.117	0.059	1.39e-25	6.72e-21	MME+ FAP
STAG3L4	0.255613	0.112	0.053	1.28e-25	6.18e-21	MME+ FAP
CHD3	0.736161	0.304	0.229	1.26e-25	6.08e-21	MME+ FAP
C2CD2	0.606547	0.181	0.111	1.05e-25	5.08e-21	MME+ FAP
DOCK6	0.542678	0.143	0.079	1.04e-25	5.04e-21	MME+ FAP
FAF1	0.543176	0.265	0.181	9.43e-26	4.56e-21	MME+ FAP
BAZ2B	0.879409	0.501	0.482	7e-26	3.39e-21	MME+ FAP
SPECC1L-ADORA2A	0.532175	0.21	0.131	4.22e-26	2.04e-21	MME+ FAP
MED13L	0.630956	0.52	0.47	3.68e-26	1.78e-21	MME+ FAP
LONRF1	0.609258	0.225	0.148	2.62e-26	1.27e-21	MME+ FAP
PHYKPL	0.6237	0.292	0.212	2e-26	9.66e-22	MME+ FAP
NPHP3	0.5617	0.329	0.245	1.99e-26	9.6e-22	MME+ FAP
UST	0.584718	0.288	0.202	1.72e-26	8.34e-22	MME+ FAP
EDA	0.725667	0.204	0.128	1.34e-26	6.49e-22	MME+ FAP
PITPNC1	0.67857	0.143	0.078	1.25e-26	6.04e-22	MME+ FAP
EXOC4	0.691758	0.331	0.248	1.04e-26	5.04e-22	MME+ FAP
B3GLCT	0.445661	0.164	0.093	9.96e-27	4.81e-22	MME+ FAP
AL121594.1	0.430257	0.16	0.09	9.91e-27	4.79e-22	MME+ FAP
AC009120.2	0.542795	0.138	0.073	8.09e-27	3.91e-22	MME+ FAP
LRP11	0.42898	0.139	0.074	7.78e-27	3.76e-22	MME+ FAP
FAM106A	0.348725	0.131	0.067	7.17e-27	3.47e-22	MME+ FAP
STAG3L5P	0.284224	0.106	0.05	7.01e-27	3.39e-22	MME+ FAP
PPP6R3	0.594793	0.323	0.24	5.49e-27	2.66e-22	MME+ FAP
AC242426.2	0.414637	0.129	0.065	4.51e-27	2.18e-22	MME+ FAP
PSD3	0.70432	0.268	0.187	3.51e-27	1.7e-22	MME+ FAP
LRBA	0.623441	0.239	0.158	3.19e-27	1.54e-22	MME+ FAP
AHDC1	0.475316	0.218	0.136	2.99e-27	1.44e-22	MME+ FAP
NCOR2	0.627979	0.398	0.324	2.79e-27	1.35e-22	MME+ FAP
AGAP6	0.279981	0.109	0.051	2.16e-27	1.04e-22	MME+ FAP
PTPN9	0.619563	0.226	0.147	1.68e-27	8.12e-23	MME+ FAP
ABCA11P	0.361769	0.115	0.055	1.39e-27	6.72e-23	MME+ FAP
SCLT1	0.840847	0.185	0.112	1.19e-27	5.77e-23	MME+ FAP
ULK4	0.359187	0.115	0.055	1.12e-27	5.41e-23	MME+ FAP
BIRC6	0.708258	0.418	0.352	1.07e-27	5.16e-23	MME+ FAP
AC138150.1	0.26572	0.125	0.061	9.14e-28	4.42e-23	MME+ FAP
KLHL22	0.425072	0.136	0.07	7.27e-28	3.51e-23	MME+ FAP
USP54	0.434053	0.131	0.066	5.85e-28	2.83e-23	MME+ FAP
DENND1A	0.582937	0.191	0.113	5.51e-28	2.66e-23	MME+ FAP
ZMYND8	0.623949	0.233	0.152	5.43e-28	2.62e-23	MME+ FAP
TBX15	0.630496	0.262	0.18	4.53e-28	2.19e-23	MME+ FAP
CLEC16A	0.513857	0.13	0.066	4.18e-28	2.02e-23	MME+ FAP
FBXL17	0.573467	0.235	0.149	3.63e-28	1.75e-23	MME+ FAP
ZNF783	0.362948	0.139	0.072	3.43e-28	1.66e-23	MME+ FAP
SUMF1	0.714365	0.259	0.175	2.97e-28	1.44e-23	MME+ FAP
KLF13	0.606882	0.314	0.231	2.82e-28	1.36e-23	MME+ FAP
HNRNPL	0.38698	0.261	0.171	2.6e-28	1.26e-23	MME+ FAP
GASK1B	0.578768	0.385	0.303	2.08e-28	1e-23	MME+ FAP
BMP2	0.298757	0.107	0.049	1.71e-28	8.27e-24	MME+ FAP
POLR2J3	0.321807	0.118	0.056	1.5e-28	7.27e-24	MME+ FAP
PI4KA	0.563997	0.188	0.111	1.38e-28	6.69e-24	MME+ FAP
RTKN	0.552977	0.163	0.093	1.17e-28	5.67e-24	MME+ FAP
SOX13	0.395723	0.155	0.084	8.57e-29	4.15e-24	MME+ FAP
RFTN2	0.872365	0.228	0.15	8.5e-29	4.11e-24	MME+ FAP
AGO4	0.620004	0.21	0.13	8.49e-29	4.1e-24	MME+ FAP
CCND3	0.765155	0.295	0.216	7.27e-29	3.52e-24	MME+ FAP
HSPA1B	0.639903	0.343	0.572	7.04e-29	3.4e-24	MME+ FAP
RBFOX1	0.382115	0.126	0.061	3.9e-29	1.89e-24	MME+ FAP
PTPRS	0.470665	0.302	0.205	2.91e-29	1.41e-24	MME+ FAP
EXOC6B	0.705015	0.267	0.18	2.42e-29	1.17e-24	MME+ FAP
HOXD3	0.352198	0.106	0.048	1.78e-29	8.59e-25	MME+ FAP
AC244197.3	0.495431	0.246	0.157	9.59e-30	4.64e-25	MME+ FAP
TBC1D5	0.775232	0.386	0.305	6.26e-30	3.03e-25	MME+ FAP
PTBP2	0.691344	0.321	0.231	5.03e-30	2.43e-25	MME+ FAP
AP001347.1	0.750294	0.138	0.071	4.58e-30	2.21e-25	MME+ FAP
LUC7L2	0.601834	0.386	0.295	4.53e-30	2.19e-25	MME+ FAP
MFAP5	0.621323	0.589	0.542	3.15e-30	1.53e-25	MME+ FAP
DCBLD2	0.750919	0.325	0.241	2.6e-30	1.26e-25	MME+ FAP
MUC20-OT1	0.705168	0.39	0.306	2.58e-30	1.25e-25	MME+ FAP
SIMC1	0.39691	0.11	0.049	7.46e-31	3.61e-26	MME+ FAP
MYO9A	0.932814	0.46	0.412	6.41e-31	3.1e-26	MME+ FAP
LINC02580	0.54524	0.179	0.102	5.88e-31	2.84e-26	MME+ FAP
STRADA	0.406147	0.131	0.063	5.24e-31	2.54e-26	MME+ FAP
STON2	0.680344	0.159	0.086	4.15e-31	2.01e-26	MME+ FAP
TTC7B	0.404927	0.125	0.059	3.9e-31	1.89e-26	MME+ FAP
CHMP1B2P	0.827771	0.131	0.064	3.77e-31	1.82e-26	MME+ FAP
AC009133.6	0.319903	0.129	0.061	3.61e-31	1.74e-26	MME+ FAP
AL008633.1	0.645278	0.117	0.053	3.33e-31	1.61e-26	MME+ FAP
SCMH1	0.809152	0.25	0.161	2.63e-31	1.27e-26	MME+ FAP
SCAPER	0.977769	0.356	0.277	2.23e-31	1.08e-26	MME+ FAP
CAP2	0.336863	0.142	0.069	2.07e-31	1e-26	MME+ FAP
ACVRL1	0.656684	0.385	0.311	1.34e-31	6.47e-27	MME+ FAP
FGF12	0.456319	0.137	0.067	1.31e-31	6.33e-27	MME+ FAP
COL18A1	0.56863	0.512	0.438	1.11e-31	5.37e-27	MME+ FAP
ARHGAP44	0.526937	0.119	0.055	1.06e-31	5.12e-27	MME+ FAP
DDX17	0.473594	0.779	0.817	9.52e-32	4.6e-27	MME+ FAP
TMEM38A	0.373971	0.117	0.053	9.18e-32	4.44e-27	MME+ FAP
DPYD	0.859617	0.441	0.372	4.33e-32	2.09e-27	MME+ FAP
RBM25	0.808123	0.604	0.601	3.21e-32	1.55e-27	MME+ FAP
CD36	0.792875	0.264	0.174	2.99e-32	1.44e-27	MME+ FAP
GRID1	0.445578	0.143	0.07	2.87e-32	1.39e-27	MME+ FAP
INPP4A	0.747183	0.244	0.157	2.66e-32	1.29e-27	MME+ FAP
TARBP1	0.470623	0.157	0.082	2.62e-32	1.27e-27	MME+ FAP
EYA2	0.604972	0.181	0.1	2.12e-32	1.03e-27	MME+ FAP
CLASP2	0.72286	0.336	0.241	2.11e-32	1.02e-27	MME+ FAP
FTO	0.688106	0.296	0.201	1.68e-32	8.12e-28	MME+ FAP
AL022238.4	0.354156	0.135	0.064	1.16e-32	5.62e-28	MME+ FAP
DAPK1	0.502428	0.156	0.081	1.13e-32	5.47e-28	MME+ FAP
THADA	0.633909	0.233	0.143	1.13e-32	5.48e-28	MME+ FAP
PTK2	0.714948	0.355	0.264	8.29e-33	4.01e-28	MME+ FAP
LINC01515	0.51965	0.1	0.041	8.18e-33	3.95e-28	MME+ FAP
AL138963.4	0.252908	0.11	0.048	7.91e-33	3.83e-28	MME+ FAP
SOX5	0.502747	0.355	0.25	5.22e-33	2.53e-28	MME+ FAP
GUSBP11	0.396705	0.113	0.049	2.6e-33	1.26e-28	MME+ FAP
HERC1	0.875052	0.362	0.278	2.34e-33	1.13e-28	MME+ FAP
F10	0.693011	0.302	0.213	2.17e-33	1.05e-28	MME+ FAP
PAN3	0.727328	0.289	0.194	2.13e-33	1.03e-28	MME+ FAP
AP000944.5	0.336147	0.126	0.058	2.01e-33	9.74e-29	MME+ FAP
STK39	0.530556	0.131	0.061	1.96e-33	9.47e-29	MME+ FAP
AL024498.2	0.5789	0.143	0.07	1.77e-33	8.54e-29	MME+ FAP
KCNA2	0.352817	0.113	0.049	1.02e-33	4.93e-29	MME+ FAP
ACYP2	0.606209	0.23	0.137	9.3e-34	4.5e-29	MME+ FAP
HNRNPUL2-BSCL2	0.366175	0.141	0.068	8.33e-34	4.03e-29	MME+ FAP
AC006059.1	0.285683	0.112	0.048	6.97e-34	3.37e-29	MME+ FAP
AL671762.1	0.604268	0.225	0.138	4.94e-34	2.39e-29	MME+ FAP
PINK1-AS	0.455908	0.151	0.076	4.61e-34	2.23e-29	MME+ FAP
AC004980.1	0.471226	0.154	0.077	4.21e-34	2.03e-29	MME+ FAP
AGAP1	0.817484	0.312	0.215	3.05e-34	1.47e-29	MME+ FAP
CACNA2D1	0.784292	0.404	0.304	3.04e-34	1.47e-29	MME+ FAP
TMEM59L	0.365897	0.147	0.072	2.17e-34	1.05e-29	MME+ FAP
FRMD4A	0.819344	0.32	0.229	1.4e-34	6.75e-30	MME+ FAP
IL16	0.708254	0.244	0.153	1.13e-34	5.45e-30	MME+ FAP
FNBP1	0.743406	0.336	0.244	1.07e-34	5.19e-30	MME+ FAP
JARID2	0.548491	0.181	0.097	8.87e-35	4.29e-30	MME+ FAP
KLF12	0.84361	0.246	0.154	6.24e-35	3.02e-30	MME+ FAP
RAPGEF6	0.410397	0.142	0.068	6.16e-35	2.98e-30	MME+ FAP
DAB1	0.382364	0.136	0.062	3.19e-35	1.54e-30	MME+ FAP
ERCC5	0.617838	0.231	0.14	2.38e-35	1.15e-30	MME+ FAP
DLEU2	0.566515	0.282	0.177	2.08e-35	1.01e-30	MME+ FAP
[truncated: 5,992 more rows]

## Sheet: Supplementary Table 10e
Supplementary Table 10. List of DEGs.
Supplementary Table 10e. DEG analysis related to Ext. Data Figure 5b.
Gene	Average log2FC	Pct.1	Pct.2	P (-log10)	Q (-log10)	Cell type
RAB30	0.254923	0.379	0.253	8e-66	3.87e-61	DCLK1+ (I)
MT2A	0.298475	0.321	0.208	2.93e-68	1.42e-63	DCLK1+ (I)
RUBCN	0.252178	0.283	0.175	5.65e-69	2.73e-64	DCLK1+ (I)
INTS10	0.260418	0.305	0.192	3.57e-69	1.72e-64	DCLK1+ (I)
RIC3	0.259415	0.305	0.19	3.16e-72	1.53e-67	DCLK1+ (I)
IL12RB2	0.304788	0.283	0.174	6.48e-73	3.14e-68	DCLK1+ (I)
RUSC2	0.254289	0.467	0.316	1.39e-74	6.74e-70	DCLK1+ (I)
P4HA1	0.258625	0.506	0.348	1.17e-74	5.66e-70	DCLK1+ (I)
NCOA2	0.25492	0.433	0.289	4.44e-75	2.15e-70	DCLK1+ (I)
CCDC39	0.266981	0.673	0.499	2.43e-77	1.18e-72	DCLK1+ (I)
DAPK3	0.259961	0.337	0.211	7.44e-78	3.6e-73	DCLK1+ (I)
HSPB8	0.252162	0.694	0.512	4.83e-78	2.34e-73	DCLK1+ (I)
AC108734.4	0.280551	0.605	0.436	1.04e-78	5.03e-74	DCLK1+ (I)
NEU3	0.259451	0.354	0.224	8.3e-79	4.01e-74	DCLK1+ (I)
UBE2E1	0.252487	0.416	0.271	6.33e-79	3.06e-74	DCLK1+ (I)
APTX	0.255965	0.291	0.174	8.43e-80	4.08e-75	DCLK1+ (I)
TGFB2	0.310286	0.269	0.159	2.09e-80	1.01e-75	DCLK1+ (I)
LYPLAL1	0.25808	0.439	0.288	2.09e-80	1.01e-75	DCLK1+ (I)
BTG2	0.33784	0.33	0.205	1.09e-81	5.28e-77	DCLK1+ (I)
ARHGAP24	0.38932	0.29	0.179	6.58e-83	3.18e-78	DCLK1+ (I)
RTN3	0.269804	0.435	0.283	6e-83	2.9e-78	DCLK1+ (I)
FAM13C	0.253694	0.445	0.29	5.94e-84	2.87e-79	DCLK1+ (I)
PGM5P2	0.267288	0.435	0.285	3.92e-84	1.9e-79	DCLK1+ (I)
DYSF	0.277842	0.655	0.471	3.46e-84	1.67e-79	DCLK1+ (I)
RBM3	0.25621	0.372	0.234	2.01e-84	9.72e-80	DCLK1+ (I)
CLDN12	0.254448	0.363	0.226	9.08e-85	4.39e-80	DCLK1+ (I)
ARSG	0.270901	0.276	0.161	2.27e-85	1.1e-80	DCLK1+ (I)
AP4S1	0.286961	0.267	0.154	7.19e-86	3.47e-81	DCLK1+ (I)
KLF12	0.275182	0.514	0.343	4.18e-86	2.02e-81	DCLK1+ (I)
RABGAP1L	0.258755	0.621	0.436	3.77e-86	1.82e-81	DCLK1+ (I)
MCU	0.258144	0.723	0.521	3.1e-86	1.5e-81	DCLK1+ (I)
MYF6	0.271389	0.625	0.446	2.91e-86	1.41e-81	DCLK1+ (I)
PM20D2	0.250272	0.438	0.283	2.03e-86	9.8e-82	DCLK1+ (I)
2023-03-03	0.288658	0.37	0.23	1.93e-86	9.33e-82	DCLK1+ (I)
RNF10	0.258162	0.456	0.297	1.29e-86	6.25e-82	DCLK1+ (I)
ZNF782	0.25102	0.276	0.158	6.4e-87	3.1e-82	DCLK1+ (I)
UBAC2	0.262993	0.588	0.409	6.33e-87	3.06e-82	DCLK1+ (I)
ANXA4	0.253045	0.475	0.312	2.49e-87	1.2e-82	DCLK1+ (I)
ASB18	0.290062	0.279	0.16	1.25e-87	6.02e-83	DCLK1+ (I)
AC098650.1	0.261513	0.802	0.606	1.09e-87	5.28e-83	DCLK1+ (I)
UBA6-AS1	0.275827	0.336	0.204	6.17e-88	2.98e-83	DCLK1+ (I)
LRIG1	0.302782	0.306	0.183	6.08e-88	2.94e-83	DCLK1+ (I)
ATF4	0.251001	0.517	0.35	2.92e-88	1.41e-83	DCLK1+ (I)
UBE2D3	0.261971	0.624	0.437	2.52e-88	1.22e-83	DCLK1+ (I)
PACS1	0.273631	0.331	0.199	1.92e-88	9.27e-84	DCLK1+ (I)
AC006978.2	0.277319	0.335	0.201	4.2e-89	2.03e-84	DCLK1+ (I)
SH3D19	0.273224	0.588	0.405	2.81e-89	1.36e-84	DCLK1+ (I)
DLGAP4	0.268816	0.482	0.316	9.08e-90	4.39e-85	DCLK1+ (I)
AC016831.1	0.284809	0.525	0.352	5.21e-90	2.52e-85	DCLK1+ (I)
YWHAZ	0.288196	0.258	0.146	4.61e-90	2.23e-85	DCLK1+ (I)
ACOT9	0.28187	0.353	0.216	2.37e-90	1.15e-85	DCLK1+ (I)
AL158195.1	0.283826	0.444	0.281	1.68e-90	8.14e-86	DCLK1+ (I)
AL158071.3	0.289605	0.291	0.168	1.52e-90	7.36e-86	DCLK1+ (I)
DPP7	0.264716	0.272	0.154	8.97e-91	4.34e-86	DCLK1+ (I)
MIR22HG	0.269051	0.518	0.344	7.24e-91	3.5e-86	DCLK1+ (I)
RANBP9	0.276437	0.408	0.257	3.52e-91	1.7e-86	DCLK1+ (I)
MIDN	0.355173	0.276	0.158	9.2e-92	4.45e-87	DCLK1+ (I)
MAGI1	0.267266	0.643	0.448	5.93e-92	2.87e-87	DCLK1+ (I)
AC119674.2	0.293795	0.352	0.214	3.36e-92	1.62e-87	DCLK1+ (I)
MAPKAPK2	0.313377	0.296	0.173	2.72e-92	1.31e-87	DCLK1+ (I)
PPP2R2A	0.262485	0.476	0.309	2.44e-92	1.18e-87	DCLK1+ (I)
HSPB7	0.292169	0.553	0.382	1.32e-92	6.4e-88	DCLK1+ (I)
WSB1	0.275009	0.825	0.64	5.49e-93	2.65e-88	DCLK1+ (I)
ZNF518A	0.256485	0.325	0.191	4.33e-93	2.09e-88	DCLK1+ (I)
LIMK2	0.325289	0.289	0.167	1.3e-93	6.28e-89	DCLK1+ (I)
UHRF1BP1L	0.265792	0.355	0.214	1.11e-93	5.38e-89	DCLK1+ (I)
FAM189A2	0.269869	0.503	0.328	8.76e-94	4.23e-89	DCLK1+ (I)
RIOK3	0.27667	0.395	0.245	1.91e-94	9.24e-90	DCLK1+ (I)
ARHGEF12	0.270072	0.751	0.538	5.02e-95	2.43e-90	DCLK1+ (I)
CBFB	0.286685	0.273	0.152	2.44e-95	1.18e-90	DCLK1+ (I)
RPRD1B	0.27735	0.265	0.147	3.89e-96	1.88e-91	DCLK1+ (I)
AC093899.2	0.272176	0.617	0.442	3.54e-96	1.71e-91	DCLK1+ (I)
COLQ	0.301305	0.345	0.204	2.16e-96	1.05e-91	DCLK1+ (I)
HMGN1	0.28001	0.421	0.265	2.12e-96	1.03e-91	DCLK1+ (I)
SOBP	0.300983	0.478	0.311	1.82e-96	8.79e-92	DCLK1+ (I)
RHEB	0.288984	0.384	0.235	1.65e-96	7.98e-92	DCLK1+ (I)
SEPTIN9	0.30509	0.327	0.193	1.26e-96	6.08e-92	DCLK1+ (I)
STIMATE-MUSTN1	0.26795	0.339	0.204	9.3e-98	4.5e-93	DCLK1+ (I)
PRKCA	0.36252	0.487	0.326	4.6e-98	2.22e-93	DCLK1+ (I)
TRPM7	0.280854	0.527	0.349	4.03e-98	1.95e-93	DCLK1+ (I)
HSPA5	0.304299	0.278	0.157	3.32e-98	1.61e-93	DCLK1+ (I)
PJA2	0.321364	0.302	0.175	3.22e-98	1.56e-93	DCLK1+ (I)
BABAM2	0.284897	0.712	0.509	1.83e-98	8.84e-94	DCLK1+ (I)
EEF1A2	0.290712	0.34	0.203	6.28e-99	3.04e-94	DCLK1+ (I)
RYK	0.272429	0.352	0.209	6.1e-99	2.95e-94	DCLK1+ (I)
MFSD14C	0.284387	0.538	0.359	2.17e-99	1.05e-94	DCLK1+ (I)
MYL6B	0.355472	0.297	0.172	8.27e-100	4e-95	DCLK1+ (I)
ZNRF2	0.316875	0.289	0.163	6.31e-100	3.05e-95	DCLK1+ (I)
FNBP1	0.276762	0.416	0.256	6.42e-101	3.1e-96	DCLK1+ (I)
RAB2A	0.27742	0.654	0.447	2.75e-101	1.33e-96	DCLK1+ (I)
AHSA2P	0.278058	0.521	0.342	1.01e-101	4.86e-97	DCLK1+ (I)
SH3RF1	0.314829	0.294	0.165	8.06e-102	3.9e-97	DCLK1+ (I)
CFH	0.351151	0.282	0.159	2.38e-102	1.15e-97	DCLK1+ (I)
DGKD	0.29865	0.722	0.515	5.24e-103	2.53e-98	DCLK1+ (I)
RIMKLB	0.317058	0.327	0.191	5.19e-103	2.51e-98	DCLK1+ (I)
PSAP	0.273044	0.702	0.501	4.47e-103	2.16e-98	DCLK1+ (I)
JAZF1	0.33633	0.357	0.211	2.22e-103	1.07e-98	DCLK1+ (I)
PRKAA2	0.287263	0.551	0.36	8.91e-104	4.31e-99	DCLK1+ (I)
CTSD	0.27134	0.363	0.217	6.58e-104	3.18e-99	DCLK1+ (I)
CADM1	0.360281	0.363	0.219	2.17e-104	1.05e-99	DCLK1+ (I)
LENG8	0.29531	0.366	0.219	1.97e-104	9.52e-100	DCLK1+ (I)
SUPT3H	0.302063	0.501	0.323	9.14e-105	4.42e-100	DCLK1+ (I)
SYNGR2	0.283425	0.36	0.215	4.03e-105	1.95e-100	DCLK1+ (I)
GPRC5C	0.300153	0.253	0.135	3.6e-105	1.74e-100	DCLK1+ (I)
DTNBP1	0.325973	0.335	0.194	1.21e-105	5.85e-101	DCLK1+ (I)
KBTBD2	0.293949	0.263	0.142	5.62e-106	2.72e-101	DCLK1+ (I)
IARS	0.318992	0.367	0.218	9.51e-107	4.6e-102	DCLK1+ (I)
VPS8	0.305641	0.735	0.53	4.71e-107	2.28e-102	DCLK1+ (I)
MTA3	0.308141	0.413	0.253	3.16e-107	1.53e-102	DCLK1+ (I)
ZNF532	0.316076	0.556	0.373	5.68e-108	2.75e-103	DCLK1+ (I)
PRRC2B	0.292748	0.732	0.528	3.91e-108	1.89e-103	DCLK1+ (I)
XPO6	0.310301	0.281	0.153	3.64e-108	1.76e-103	DCLK1+ (I)
DSTYK	0.305727	0.361	0.211	5.02e-109	2.43e-104	DCLK1+ (I)
RFX3	0.36338	0.43	0.268	4.09e-109	1.98e-104	DCLK1+ (I)
TMEM178B	0.330295	0.393	0.236	3.15e-109	1.52e-104	DCLK1+ (I)
ETV6	0.326196	0.251	0.131	5.46e-111	2.64e-106	DCLK1+ (I)
TEAD4	0.296687	0.419	0.252	1.9e-111	9.19e-107	DCLK1+ (I)
HIPK3	0.307974	0.546	0.351	1.43e-112	6.91e-108	DCLK1+ (I)
FBXO31	0.300668	0.278	0.149	9.3e-113	4.5e-108	DCLK1+ (I)
CPEB4	0.307524	0.794	0.583	4.68e-113	2.26e-108	DCLK1+ (I)
ZNF586	0.309326	0.339	0.193	9.13e-114	4.42e-109	DCLK1+ (I)
B3GNT5	0.326912	0.351	0.202	8.75e-114	4.23e-109	DCLK1+ (I)
DENND4A	0.308139	0.637	0.428	8.31e-114	4.02e-109	DCLK1+ (I)
UBE2R2	0.295231	0.665	0.462	4.59e-114	2.22e-109	DCLK1+ (I)
JAK1	0.294762	0.815	0.621	1.94e-114	9.37e-110	DCLK1+ (I)
INPP4B	0.3167	0.627	0.42	1.03e-114	4.99e-110	DCLK1+ (I)
REEP5	0.315625	0.329	0.185	7.51e-116	3.63e-111	DCLK1+ (I)
ENGASE	0.319689	0.471	0.295	7.47e-116	3.61e-111	DCLK1+ (I)
MYOG	0.358032	0.304	0.169	4.11e-116	1.99e-111	DCLK1+ (I)
CCNL1	0.292655	0.522	0.33	2.8e-116	1.35e-111	DCLK1+ (I)
CDC42	0.31368	0.296	0.161	1.12e-116	5.42e-112	DCLK1+ (I)
PPP1R27	0.3107	0.718	0.492	7.49e-117	3.62e-112	DCLK1+ (I)
PTP4A2	0.319237	0.413	0.248	6.87e-117	3.32e-112	DCLK1+ (I)
CAMSAP2	0.311283	0.391	0.229	5.81e-117	2.81e-112	DCLK1+ (I)
GOLGA8A	0.335017	0.464	0.294	4.28e-117	2.07e-112	DCLK1+ (I)
TMEM184B	0.30928	0.263	0.137	1.05e-117	5.06e-113	DCLK1+ (I)
AC021078.1	0.327703	0.543	0.351	4.52e-118	2.18e-113	DCLK1+ (I)
TNNT1	0.42577	0.972	0.573	1.04e-118	5.01e-114	DCLK1+ (I)
ABLIM1	0.486086	0.417	0.261	4.39e-119	2.12e-114	DCLK1+ (I)
PREPL	0.317165	0.495	0.311	2.44e-119	1.18e-114	DCLK1+ (I)
ADAM17	0.336764	0.347	0.197	1.18e-119	5.7e-115	DCLK1+ (I)
SLC44A2	0.29655	0.425	0.255	5.33e-120	2.58e-115	DCLK1+ (I)
RAB11FIP3	0.306384	0.551	0.352	4.04e-120	1.95e-115	DCLK1+ (I)
SLC16A7	0.320902	0.258	0.132	1.04e-120	5.01e-116	DCLK1+ (I)
SNX21	0.311051	0.307	0.166	4.77e-121	2.31e-116	DCLK1+ (I)
APOBEC2	0.334861	0.317	0.178	2.97e-121	1.44e-116	DCLK1+ (I)
YWHAQ	0.350517	0.3	0.162	1.63e-122	7.89e-118	DCLK1+ (I)
GUSBP1	0.337845	0.539	0.348	1.08e-122	5.23e-118	DCLK1+ (I)
MRPL33	0.348149	0.377	0.221	6e-123	2.9e-118	DCLK1+ (I)
SORBS1	0.321166	0.894	0.665	3.43e-123	1.66e-118	DCLK1+ (I)
SLC16A1-AS1	0.336676	0.629	0.417	6.93e-124	3.35e-119	DCLK1+ (I)
IFRD1	0.314176	0.507	0.314	2.56e-124	1.24e-119	DCLK1+ (I)
ZNF580	0.324321	0.259	0.132	1.81e-124	8.77e-120	DCLK1+ (I)
CD63	0.269395	0.405	0.238	1.53e-124	7.38e-120	DCLK1+ (I)
GFOD1	0.382389	0.266	0.137	3.23e-125	1.56e-120	DCLK1+ (I)
RASSF8	0.355532	0.306	0.164	1.42e-125	6.86e-121	DCLK1+ (I)
PTP4A1	0.343112	0.296	0.159	7.23e-126	3.5e-121	DCLK1+ (I)
HS2ST1	0.348943	0.314	0.169	8.9e-127	4.3e-122	DCLK1+ (I)
SPAG16	0.378313	0.277	0.147	4.15e-127	2.01e-122	DCLK1+ (I)
TTLL11-IT1	0.356022	0.257	0.128	2.01e-127	9.71e-123	DCLK1+ (I)
NUDT4	0.398918	0.37	0.213	4.06e-128	1.96e-123	DCLK1+ (I)
SOD2	0.522168	0.407	0.25	1.79e-128	8.64e-124	DCLK1+ (I)
UMAD1	0.365834	0.562	0.365	1.72e-128	8.29e-124	DCLK1+ (I)
WDFY3	0.344643	0.522	0.328	1.68e-128	8.11e-124	DCLK1+ (I)
EIF2AK3	0.363071	0.307	0.164	1.54e-128	7.44e-124	DCLK1+ (I)
TMUB2	0.350984	0.26	0.132	4.97e-129	2.4e-124	DCLK1+ (I)
TJAP1	0.330923	0.289	0.151	4.79e-129	2.32e-124	DCLK1+ (I)
SYNE2	0.304267	0.775	0.568	3.12e-129	1.51e-124	DCLK1+ (I)
FCHSD2	0.352558	0.484	0.296	8.48e-130	4.1e-125	DCLK1+ (I)
FYTTD1	0.341991	0.343	0.189	5.53e-130	2.67e-125	DCLK1+ (I)
PCNX4	0.328158	0.62	0.404	3.2e-130	1.55e-125	DCLK1+ (I)
MAP3K5	0.422665	0.262	0.134	1.11e-130	5.36e-126	DCLK1+ (I)
TMEM63B	0.351343	0.312	0.166	5.88e-131	2.84e-126	DCLK1+ (I)
FGD4	0.345828	0.609	0.397	4.28e-131	2.07e-126	DCLK1+ (I)
MAGI2	0.388101	0.487	0.306	2.72e-131	1.31e-126	DCLK1+ (I)
SPIRE1	0.377155	0.432	0.258	2.45e-131	1.19e-126	DCLK1+ (I)
CEACAM19	0.369464	0.384	0.222	2.38e-131	1.15e-126	DCLK1+ (I)
FAM49B	0.374446	0.347	0.193	1.03e-131	4.97e-127	DCLK1+ (I)
MYO6	0.356614	0.354	0.198	5.4e-132	2.61e-127	DCLK1+ (I)
GCLM	0.373118	0.284	0.147	3.76e-132	1.82e-127	DCLK1+ (I)
APBB2	0.415134	0.384	0.223	2.54e-133	1.23e-128	DCLK1+ (I)
KLHL41	0.314689	0.75	0.535	2.03e-134	9.81e-130	DCLK1+ (I)
JUN	0.352629	0.548	0.345	1.12e-135	5.41e-131	DCLK1+ (I)
GAS5	0.370065	0.271	0.137	6.77e-136	3.27e-131	DCLK1+ (I)
UPP1	0.343208	0.27	0.136	6.24e-136	3.02e-131	DCLK1+ (I)
AC020916.1	0.394777	0.31	0.164	5.77e-136	2.79e-131	DCLK1+ (I)
HDAC9	0.431449	0.438	0.263	4.79e-136	2.32e-131	DCLK1+ (I)
TSPAN7	0.355862	0.578	0.364	6.14e-137	2.97e-132	DCLK1+ (I)
CD164	0.348948	0.275	0.139	4.72e-137	2.28e-132	DCLK1+ (I)
MUSTN1	0.327687	0.271	0.138	2.43e-137	1.18e-132	DCLK1+ (I)
AMOTL1	0.349418	0.598	0.377	1.28e-137	6.2e-133	DCLK1+ (I)
TMEM38B	0.305211	0.612	0.394	2.86e-138	1.38e-133	DCLK1+ (I)
IQCJ-SCHIP1	0.376647	0.59	0.387	1.96e-138	9.5e-134	DCLK1+ (I)
DDX5	0.339271	0.726	0.509	2.41e-139	1.16e-134	DCLK1+ (I)
MAP4K4	0.37564	0.509	0.314	1.68e-139	8.14e-135	DCLK1+ (I)
C6orf62	0.363984	0.385	0.217	4.94e-140	2.39e-135	DCLK1+ (I)
GOLIM4	0.35992	0.298	0.153	2.91e-140	1.41e-135	DCLK1+ (I)
GAREM1	0.373345	0.459	0.272	7.9e-141	3.82e-136	DCLK1+ (I)
AL513165.2	0.383331	0.46	0.274	6.64e-141	3.21e-136	DCLK1+ (I)
PAM	0.328307	0.894	0.687	3.89e-142	1.88e-137	DCLK1+ (I)
TTTY14	0.426062	0.499	0.314	3.11e-142	1.5e-137	DCLK1+ (I)
GUSBP2	0.354782	0.26	0.127	1.33e-142	6.43e-138	DCLK1+ (I)
MAST4	0.403445	0.495	0.302	4.89e-143	2.37e-138	DCLK1+ (I)
DLG5	0.380515	0.498	0.304	2.28e-143	1.1e-138	DCLK1+ (I)
KIF2A	0.355491	0.288	0.145	2.89e-144	1.4e-139	DCLK1+ (I)
AC007161.3	0.389619	0.594	0.385	1.39e-144	6.71e-140	DCLK1+ (I)
STAT5B	0.390121	0.472	0.281	1.27e-147	6.12e-143	DCLK1+ (I)
WIPF3	0.376516	0.536	0.326	7.86e-149	3.8e-144	DCLK1+ (I)
ESYT2	0.373588	0.487	0.29	5.5e-149	2.66e-144	DCLK1+ (I)
ZFAND5	0.374825	0.67	0.452	1.17e-150	5.68e-146	DCLK1+ (I)
RUFY3	0.391644	0.611	0.389	2.18e-152	1.06e-147	DCLK1+ (I)
LINC01359	0.393946	0.301	0.152	2.03e-152	9.79e-148	DCLK1+ (I)
SLCO5A1	0.398661	0.579	0.362	5.9e-153	2.85e-148	DCLK1+ (I)
SH3RF3	0.425509	0.323	0.168	1.46e-153	7.08e-149	DCLK1+ (I)
AL353622.1	0.366298	0.364	0.193	1.32e-153	6.37e-149	DCLK1+ (I)
CORO6	0.325572	0.864	0.683	3.63e-155	1.75e-150	DCLK1+ (I)
STAT3	0.375835	0.556	0.337	3.24e-155	1.57e-150	DCLK1+ (I)
TRNAU1AP	0.38356	0.389	0.212	1.49e-155	7.2e-151	DCLK1+ (I)
AAK1	0.372881	0.773	0.536	1.57e-156	7.58e-152	DCLK1+ (I)
FRY	0.521737	0.453	0.271	4.94e-158	2.39e-153	DCLK1+ (I)
BCL2L1	0.426683	0.328	0.169	7.03e-159	3.4e-154	DCLK1+ (I)
RASAL2	0.427628	0.43	0.243	1.2e-159	5.83e-155	DCLK1+ (I)
AC005261.1	0.388484	0.323	0.164	2.01e-160	9.71e-156	DCLK1+ (I)
SENP3-EIF4A1	0.389414	0.426	0.239	2.12e-161	1.02e-156	DCLK1+ (I)
ATE1	0.399266	0.507	0.299	6.88e-162	3.33e-157	DCLK1+ (I)
MAML3	0.453716	0.423	0.239	1e-162	4.85e-158	DCLK1+ (I)
BNIP3L	0.394184	0.333	0.17	4.79e-163	2.31e-158	DCLK1+ (I)
HIVEP3	0.424437	0.356	0.186	9.93e-164	4.8e-159	DCLK1+ (I)
SAMD8	0.385665	0.496	0.288	2.15e-164	1.04e-159	DCLK1+ (I)
IL1R1	0.420461	0.462	0.263	9.12e-165	4.41e-160	DCLK1+ (I)
ARPP19	0.407243	0.62	0.402	1.55e-165	7.49e-161	DCLK1+ (I)
SH3GLB1	0.401811	0.455	0.259	5.25e-166	2.54e-161	DCLK1+ (I)
TNNI1	0.35537	0.656	0.394	4.4e-166	2.13e-161	DCLK1+ (I)
TPM3	0.396699	0.901	0.586	2.1e-168	1.02e-163	DCLK1+ (I)
PTTG1IP	0.429778	0.284	0.136	4.24e-169	2.05e-164	DCLK1+ (I)
GOLGA8B	0.403218	0.536	0.326	2.2e-170	1.06e-165	DCLK1+ (I)
GSN	0.399157	0.292	0.143	4.77e-172	2.31e-167	DCLK1+ (I)
RALGAPA2	0.340846	0.886	0.691	9.88e-173	4.78e-168	DCLK1+ (I)
ACTR3	0.431383	0.25	0.112	6.07e-173	2.93e-168	DCLK1+ (I)
ENO1	0.397376	0.268	0.124	3.46e-173	1.67e-168	DCLK1+ (I)
OSBPL1A	0.419095	0.637	0.416	9.04e-174	4.37e-169	DCLK1+ (I)
CES2	0.43606	0.29	0.139	6.69e-174	3.24e-169	DCLK1+ (I)
UTRN	0.414391	0.566	0.347	1.51e-174	7.3e-170	DCLK1+ (I)
AL513217.1	0.428515	0.455	0.255	8.8e-175	4.25e-170	DCLK1+ (I)
DHRS7	0.387104	0.48	0.272	1.47e-175	7.1e-171	DCLK1+ (I)
SLC43A2	0.454374	0.33	0.165	8.91e-176	4.31e-171	DCLK1+ (I)
TMCO3	0.419498	0.416	0.227	5.38e-176	2.6e-171	DCLK1+ (I)
ZFP36	0.498004	0.315	0.153	4.19e-176	2.03e-171	DCLK1+ (I)
ATP5IF1	0.389337	0.439	0.247	3.74e-176	1.81e-171	DCLK1+ (I)
DOCK4	0.46223	0.479	0.275	1.55e-176	7.52e-172	DCLK1+ (I)
ATP6V0A1	0.403732	0.682	0.443	3.78e-177	1.83e-172	DCLK1+ (I)
KLF6	0.506828	0.411	0.225	2.47e-177	1.2e-172	DCLK1+ (I)
AL035461.3	0.416233	0.369	0.191	2.33e-177	1.13e-172	DCLK1+ (I)
FBXO10	0.43353	0.51	0.296	4.42e-178	2.14e-173	DCLK1+ (I)
ZBTB43	0.42203	0.636	0.4	2.56e-179	1.24e-174	DCLK1+ (I)
CTTN	0.415315	0.481	0.272	8.32e-180	4.02e-175	DCLK1+ (I)
KLHL18	0.423236	0.304	0.145	7.04e-180	3.4e-175	DCLK1+ (I)
CDC42SE1	0.413963	0.315	0.153	5.05e-180	2.44e-175	DCLK1+ (I)
SOS1	0.404964	0.783	0.554	7.19e-181	3.47e-176	DCLK1+ (I)
TECRL	0.473661	0.446	0.242	4.02e-181	1.94e-176	DCLK1+ (I)
ZNF385B	0.40847	0.627	0.369	1.91e-185	9.23e-181	DCLK1+ (I)
SP100	0.429305	0.293	0.136	4.98e-186	2.41e-181	DCLK1+ (I)
ITGAV	0.458425	0.341	0.169	1.58e-186	7.66e-182	DCLK1+ (I)
FTH1	0.403312	0.333	0.165	8.44e-187	4.08e-182	DCLK1+ (I)
KCNMA1	0.403829	0.657	0.399	3.27e-187	1.58e-182	DCLK1+ (I)
CYLD	0.456235	0.354	0.178	1.59e-187	7.67e-183	DCLK1+ (I)
AL078604.4	0.614469	0.487	0.288	1.53e-187	7.39e-183	DCLK1+ (I)
MAP3K20	0.385994	0.865	0.64	5.95e-188	2.88e-183	DCLK1+ (I)
ASB5	0.408447	0.856	0.595	3.08e-191	1.49e-186	DCLK1+ (I)
PLEKHM2	0.437979	0.557	0.328	1.69e-193	8.2e-189	DCLK1+ (I)
GLCCI1	0.470858	0.45	0.243	2.21e-196	1.07e-191	DCLK1+ (I)
HMBOX1	0.463302	0.527	0.304	3.81e-197	1.84e-192	DCLK1+ (I)
ATP13A3	0.473139	0.332	0.16	5.4e-198	2.61e-193	DCLK1+ (I)
EGR1	0.41081	0.413	0.205	2.14e-198	1.04e-193	DCLK1+ (I)
CYB5R1	0.418652	0.709	0.459	1.01e-198	4.89e-194	DCLK1+ (I)
ANOS1	0.52922	0.325	0.157	2.11e-200	1.02e-195	DCLK1+ (I)
SH3PXD2A	0.487704	0.413	0.216	2.72e-204	1.31e-199	DCLK1+ (I)
PFKFB2	0.470869	0.416	0.213	4.47e-206	2.16e-201	DCLK1+ (I)
ARHGAP28	0.468242	0.401	0.203	1.44e-207	6.98e-203	DCLK1+ (I)
PVR	0.478882	0.426	0.223	3.75e-208	1.81e-203	DCLK1+ (I)
AMPD3	0.413196	0.617	0.361	1.56e-208	7.55e-204	DCLK1+ (I)
ZFP36L1	0.513548	0.465	0.253	4.44e-210	2.15e-205	DCLK1+ (I)
PHC2	0.475386	0.567	0.33	5.48e-211	2.65e-206	DCLK1+ (I)
DMPK	0.478601	0.4	0.201	1.87e-214	9.04e-210	DCLK1+ (I)
SLC36A1	0.500219	0.363	0.176	1.23e-215	5.94e-211	DCLK1+ (I)
ATP6V1G2-DDX39B	0.458907	0.511	0.286	7.36e-216	3.56e-211	DCLK1+ (I)
FOSL2	0.468171	0.35	0.166	3.22e-216	1.56e-211	DCLK1+ (I)
STON2	0.510527	0.425	0.22	1.91e-216	9.22e-212	DCLK1+ (I)
HSPB3	0.463211	0.29	0.128	5.53e-218	2.67e-213	DCLK1+ (I)
TMCC3	0.552104	0.395	0.2	1.01e-218	4.89e-214	DCLK1+ (I)
SLC1A3	0.47684	0.531	0.288	5.07e-220	2.45e-215	DCLK1+ (I)
UBC	0.440077	0.618	0.361	4.8e-221	2.32e-216	DCLK1+ (I)
CAPN2	0.484031	0.386	0.191	1.1e-221	5.32e-217	DCLK1+ (I)
DDX39B	0.469306	0.58	0.339	8.69e-223	4.2e-218	DCLK1+ (I)
WWTR1	0.517572	0.347	0.163	3.45e-223	1.67e-218	DCLK1+ (I)
FBXW5	0.471791	0.376	0.181	2.12e-223	1.03e-218	DCLK1+ (I)
STRIP2	0.48991	0.562	0.319	5.74e-224	2.77e-219	DCLK1+ (I)
PTP4A3	0.467095	0.589	0.339	3.96e-224	1.92e-219	DCLK1+ (I)
SPOCK1	0.55828	0.456	0.239	1.68e-226	8.13e-222	DCLK1+ (I)
RIN2	0.471457	0.69	0.425	1.18e-228	5.7e-224	DCLK1+ (I)
OSBPL8	0.461427	0.76	0.497	2.49e-229	1.2e-224	DCLK1+ (I)
SIKE1	0.473386	0.272	0.112	5.29e-232	2.56e-227	DCLK1+ (I)
TNS3	0.510974	0.46	0.239	2.89e-234	1.4e-229	DCLK1+ (I)
FNDC3B	0.482206	0.795	0.543	2.29e-234	1.11e-229	DCLK1+ (I)
CASQ2	0.517522	0.386	0.183	1.89e-237	9.12e-233	DCLK1+ (I)
AIG1	0.503282	0.479	0.248	1.8e-237	8.69e-233	DCLK1+ (I)
HIF1A	0.544507	0.275	0.113	2.7e-242	1.31e-237	DCLK1+ (I)
AC016876.2	0.503475	0.458	0.235	8.74e-243	4.23e-238	DCLK1+ (I)
WIPI1	0.527857	0.511	0.274	7.29e-243	3.53e-238	DCLK1+ (I)
CRLS1	0.513047	0.36	0.165	1.48e-244	7.14e-240	DCLK1+ (I)
TFPI	0.529201	0.387	0.182	2.37e-246	1.15e-241	DCLK1+ (I)
CHRNA1	0.496331	0.619	0.338	8.73e-247	4.22e-242	DCLK1+ (I)
PFN2	0.514127	0.624	0.372	7e-248	3.38e-243	DCLK1+ (I)
EIF4A1	0.517145	0.492	0.258	6.98e-249	3.37e-244	DCLK1+ (I)
STRN3	0.489938	0.736	0.464	4.18e-249	2.02e-244	DCLK1+ (I)
GPSM2	0.551163	0.259	0.102	1.17e-249	5.64e-245	DCLK1+ (I)
BEST3	0.447468	0.867	0.627	5.88e-253	2.84e-248	DCLK1+ (I)
RABGGTB	0.521805	0.451	0.225	5.3e-258	2.56e-253	DCLK1+ (I)
ESRRG	0.498904	0.609	0.325	7.34e-259	3.55e-254	DCLK1+ (I)
TTLL11	0.53211	0.618	0.354	2.59e-259	1.25e-254	DCLK1+ (I)
TRIM38	0.552014	0.251	0.094	3.97e-261	1.92e-256	DCLK1+ (I)
LRRC8B	0.581788	0.349	0.154	4.92e-264	2.38e-259	DCLK1+ (I)
GNPTAB	0.607829	0.431	0.217	2.27e-264	1.1e-259	DCLK1+ (I)
VMP1	0.53605	0.699	0.444	3.54e-265	1.71e-260	DCLK1+ (I)
ANKRD10-IT1	0.499387	0.787	0.523	1.16e-266	5.6e-262	DCLK1+ (I)
EOGT	0.57436	0.345	0.149	1.26e-274	6.07e-270	DCLK1+ (I)
KALRN	0.526826	0.722	0.435	1.59e-277	7.67e-273	DCLK1+ (I)
SERPINF1	0.532865	0.507	0.262	5.33e-280	2.58e-275	DCLK1+ (I)
GALNT17	0.64433	0.338	0.144	7.34e-281	3.55e-276	DCLK1+ (I)
B4GALT5	0.589898	0.565	0.305	1.59e-282	7.69e-278	DCLK1+ (I)
ATP9A	0.583821	0.339	0.143	2.9e-287	1.4e-282	DCLK1+ (I)
CRNDE	0.554515	0.329	0.137	6.49e-289	3.14e-284	DCLK1+ (I)
ARHGAP42	0.585012	0.445	0.209	2.34e-294	1.13e-289	DCLK1+ (I)
CHRNG	0.591376	0.555	0.279	3.55e-301	1.71e-296	DCLK1+ (I)
PTBP3	0.600034	0.372	0.16	6.17e-302	2.98e-297	DCLK1+ (I)
LINC01505	0.677602	0.559	0.299	1.11e-306	5.38e-302	DCLK1+ (I)
MSC-AS1	1.5294	0.489	0.078	0	0	DCLK1+ (I)
PRUNE2	1.40373	0.504	0.149	0	0	DCLK1+ (I)
TMC1	1.33385	0.367	0.07	0	0	DCLK1+ (I)
GAB2	1.21122	0.476	0.117	0	0	DCLK1+ (I)
MUSK	1.19597	0.321	0.054	0	0	DCLK1+ (I)
LBP	1.17909	0.317	0.07	0	0	DCLK1+ (I)
PDE4B	1.14163	0.611	0.238	0	0	DCLK1+ (I)
GLIS3	1.09854	0.626	0.217	0	0	DCLK1+ (I)
NCAM1	1.08895	0.374	0.09	0	0	DCLK1+ (I)
FNIP2	1.05795	0.727	0.321	0	0	DCLK1+ (I)
DCLK1	1.02661	0.253	0.055	0	0	DCLK1+ (I)
BICD1	1.01854	0.521	0.191	0	0	DCLK1+ (I)
AC068506.1	1.00646	0.605	0.258	0	0	DCLK1+ (I)
SLC2A5	0.976952	0.575	0.226	0	0	DCLK1+ (I)
RRAD	0.967028	0.868	0.453	0	0	DCLK1+ (I)
NNMT	0.943633	0.564	0.196	0	0	DCLK1+ (I)
LUCAT1	0.914771	0.639	0.308	0	0	DCLK1+ (I)
MYBPH	0.903435	0.281	0.059	0	0	DCLK1+ (I)
ARMC9	0.890241	0.345	0.102	0	0	DCLK1+ (I)
PKIG	0.883848	0.623	0.27	0	0	DCLK1+ (I)
ADAMTS17	0.835062	0.718	0.382	0	0	DCLK1+ (I)
PCDHGB2	0.813593	0.624	0.274	0	0	DCLK1+ (I)
PCDHGA4	0.809965	0.626	0.278	0	0	DCLK1+ (I)
PCDHGB3	0.809929	0.613	0.269	0	0	DCLK1+ (I)
PCDHGB4	0.807869	0.609	0.267	0	0	DCLK1+ (I)
PCDHGA5	0.807634	0.622	0.276	0	0	DCLK1+ (I)
PCDHGB1	0.806812	0.629	0.28	0	0	DCLK1+ (I)
PCDHGA7	0.806708	0.608	0.267	0	0	DCLK1+ (I)
PCDHGA6	0.805849	0.62	0.274	0	0	DCLK1+ (I)
PCDHGA1	0.803075	0.643	0.292	0	0	DCLK1+ (I)
PCDHGB5	0.802334	0.602	0.264	0	0	DCLK1+ (I)
PCDHGA2	0.802188	0.634	0.284	0	0	DCLK1+ (I)
PCDHGA8	0.801795	0.615	0.272	0	0	DCLK1+ (I)
PCDHGA9	0.80169	0.594	0.259	0	0	DCLK1+ (I)
PCDHGA3	0.800927	0.634	0.284	0	0	DCLK1+ (I)
PCDHGA10	0.798321	0.6	0.264	0	0	DCLK1+ (I)
PCDHGA11	0.796496	0.587	0.256	0	0	DCLK1+ (I)
PCDHGB6	0.794994	0.594	0.261	0	0	DCLK1+ (I)
PCDHGB7	0.794	0.591	0.258	0	0	DCLK1+ (I)
PCDHGA12	0.792716	0.58	0.252	0	0	DCLK1+ (I)
CSRP3	0.790458	0.503	0.23	0	0	DCLK1+ (I)
NAMPT	0.783987	0.362	0.129	0	0	DCLK1+ (I)
ZNF608	0.773568	0.499	0.205	0	0	DCLK1+ (I)
DNAJA4	0.748281	0.51	0.22	0	0	DCLK1+ (I)
ST3GAL6	0.747555	0.359	0.14	0	0	DCLK1+ (I)
RUNX1	0.736675	0.821	0.454	0	0	DCLK1+ (I)
C1QTNF3-AMACR	0.7333	0.506	0.227	0	0	DCLK1+ (I)
FADS3	0.732414	0.489	0.199	0	0	DCLK1+ (I)
SMOC1	0.730865	0.312	0.099	0	0	DCLK1+ (I)
ACTC1	0.726472	0.279	0.085	0	0	DCLK1+ (I)
PCSK6	0.723357	0.451	0.196	0	0	DCLK1+ (I)
CBLB	0.714451	0.467	0.218	0	0	DCLK1+ (I)
ST6GAL1	0.714356	0.556	0.259	0	0	DCLK1+ (I)
COL5A2	0.695748	0.269	0.089	0	0	DCLK1+ (I)
FOS	0.692414	0.64	0.282	0	0	DCLK1+ (I)
ANXA2	0.68639	0.417	0.177	0	0	DCLK1+ (I)
JUNB	0.677833	0.483	0.198	0	0	DCLK1+ (I)
PCDHGC3	0.669436	0.346	0.133	0	0	DCLK1+ (I)
AP1S2	0.663124	0.531	0.257	0	0	DCLK1+ (I)
FLRT2	0.657675	0.666	0.341	0	0	DCLK1+ (I)
SNTB1	0.652912	0.582	0.293	0	0	DCLK1+ (I)
AC138409.2	0.652203	0.465	0.21	0	0	DCLK1+ (I)
RIPOR2	0.649215	0.428	0.192	0	0	DCLK1+ (I)
TCF7L1	0.638167	0.404	0.176	0	0	DCLK1+ (I)
SLC35F5	0.632821	0.484	0.234	0	0	DCLK1+ (I)
HMOX1	0.622456	0.287	0.107	0	0	DCLK1+ (I)
GADD45A	0.620255	0.422	0.19	0	0	DCLK1+ (I)
PVT1	0.612668	0.497	0.24	0	0	DCLK1+ (I)
ATP1A1	0.609605	0.256	0.084	0	0	DCLK1+ (I)
LIMS1	0.604964	0.747	0.444	0	0	DCLK1+ (I)
FAM214A	0.580966	0.808	0.566	0	0	DCLK1+ (I)
CAMK2D	0.515615	0.929	0.707	0	0	DCLK1+ (I)
ITIH4	0.514634	0.898	0.663	0	0	DCLK1+ (I)
AC006254.1	0.511852	0.894	0.663	0	0	DCLK1+ (I)
ANKRD10	0.466604	0.918	0.695	0	0	DCLK1+ (I)
AKAP6	0.446248	0.938	0.743	0	0	DCLK1+ (I)
PCDHGA3	0.394637	0.359	0.294	1.02e-06	0.0492344	DCLK1+ (II)
PDE4B	0.414862	0.314	0.249	9.14e-07	0.0442066	DCLK1+ (II)
TMEM178B	0.396879	0.308	0.24	7.93e-07	0.0383392	DCLK1+ (II)
PCDHGA2	0.399985	0.359	0.294	7.77e-07	0.0375953	DCLK1+ (II)
ADAMTS17	0.269213	0.48	0.391	7.13e-07	0.0344663	DCLK1+ (II)
PCDHGA8	0.402664	0.349	0.283	6.6e-07	0.0319071	DCLK1+ (II)
SRSF3	0.335095	0.253	0.187	6.37e-07	0.0308129	DCLK1+ (II)
PSMB1	0.289888	0.301	0.227	5.83e-07	0.0282135	DCLK1+ (II)
PPP4R2	0.253157	0.274	0.198	5.52e-07	0.0267094	DCLK1+ (II)
PCDHGB5	0.407422	0.34	0.274	5.09e-07	0.0246009	DCLK1+ (II)
PCDHGA1	0.399489	0.369	0.302	4.64e-07	0.0224517	DCLK1+ (II)
PCDHGA5	0.40655	0.353	0.286	4.45e-07	0.0214939	DCLK1+ (II)
PCDHGB1	0.4031	0.357	0.29	4.38e-07	0.0211896	DCLK1+ (II)
PCDHGB7	0.415838	0.335	0.267	3.94e-07	0.0190479	DCLK1+ (II)
RPS6KA5	0.310415	0.38	0.299	3.87e-07	0.0187344	DCLK1+ (II)
PCDHGA7	0.408407	0.345	0.277	3.68e-07	0.0177722	DCLK1+ (II)
CPSF7	0.317695	0.363	0.286	3.61e-07	0.01747	DCLK1+ (II)
PPP1R3E	0.269415	0.332	0.256	3.59e-07	0.0173533	DCLK1+ (II)
SCARB2	0.305386	0.418	0.338	3.54e-07	0.01712	DCLK1+ (II)
ZNF655	0.278233	0.301	0.224	3.45e-07	0.0166969	DCLK1+ (II)
PCDHGB3	0.411257	0.347	0.279	3.23e-07	0.0156362	DCLK1+ (II)
PCDHGB4	0.409948	0.346	0.277	2.86e-07	0.0138238	DCLK1+ (II)
PCDHGB6	0.42039	0.339	0.271	2.66e-07	0.0128389	DCLK1+ (II)
PCDHGA11	0.4178	0.335	0.265	2.27e-07	0.0109899	DCLK1+ (II)
EHBP1	0.289566	0.39	0.306	2.25e-07	0.0108853	DCLK1+ (II)
PDCD6IP	0.365177	0.263	0.193	2.08e-07	0.010037	DCLK1+ (II)
PCDHGA4	0.410051	0.359	0.288	2.05e-07	0.00991966	DCLK1+ (II)
STIM1	0.25278	0.619	0.554	1.99e-07	0.00960124	DCLK1+ (II)
PCDHGA6	0.418068	0.355	0.285	1.95e-07	0.00943503	DCLK1+ (II)
PAN3	0.264419	0.463	0.371	1.94e-07	0.0094015	DCLK1+ (II)
SYNGR2	0.312267	0.297	0.219	1.66e-07	0.00803537	DCLK1+ (II)
ARPC2	0.321215	0.298	0.223	1.58e-07	0.00765974	DCLK1+ (II)
PIK3R1	0.27349	0.35	0.264	1.55e-07	0.00749581	DCLK1+ (II)
ANKS1B	0.259249	0.456	0.361	1.46e-07	0.00703768	DCLK1+ (II)
SRSF10	0.254209	0.483	0.397	1.45e-07	0.00699068	DCLK1+ (II)
PCDHGB2	0.412109	0.356	0.285	1.39e-07	0.00670907	DCLK1+ (II)
PCDHGA9	0.419639	0.34	0.269	1.26e-07	0.00610738	DCLK1+ (II)
SERF2	0.276764	0.383	0.3	1.16e-07	0.00558874	DCLK1+ (II)
FAM126A	0.260337	0.339	0.256	1.15e-07	0.00554887	DCLK1+ (II)
PTEN	0.382336	0.36	0.281	1.04e-07	0.00504678	DCLK1+ (II)
ADNP	0.291693	0.277	0.199	9.42e-08	0.00455397	DCLK1+ (II)
EIF4A2	0.29965	0.436	0.348	8.48e-08	0.00410019	DCLK1+ (II)
SLC38A6	0.34665	0.263	0.19	8.47e-08	0.00409727	DCLK1+ (II)
PCDHGA12	0.42994	0.335	0.262	7.1e-08	0.00343376	DCLK1+ (II)
MT-ND4	0.252761	0.414	0.326	6.89e-08	0.0033329	DCLK1+ (II)
UHRF1BP1L	0.268417	0.299	0.218	5.63e-08	0.00272279	DCLK1+ (II)
CCDC18-AS1	0.381916	0.284	0.208	5.43e-08	0.00262804	DCLK1+ (II)
ORMDL1	0.257739	0.388	0.298	4.49e-08	0.00217353	DCLK1+ (II)
CSNK1A1	0.264005	0.613	0.534	4.13e-08	0.00199744	DCLK1+ (II)
SLC35D1	0.330719	0.325	0.241	3.6e-08	0.00174183	DCLK1+ (II)
HNRNPR	0.269317	0.273	0.192	3.35e-08	0.0016188	DCLK1+ (II)
DES	0.258103	0.703	0.632	2.98e-08	0.00144192	DCLK1+ (II)
HSP90AB1	0.322302	0.472	0.387	2.96e-08	0.00143059	DCLK1+ (II)
MAT2A	0.274022	0.54	0.477	2.73e-08	0.00131956	DCLK1+ (II)
MT-ND3	0.326604	0.254	0.178	2.6e-08	0.00125528	DCLK1+ (II)
EIF4A1	0.325566	0.349	0.264	2.42e-08	0.00117059	DCLK1+ (II)
PKIG	0.326651	0.366	0.28	2.42e-08	0.00116999	DCLK1+ (II)
ANKUB1	0.365456	0.349	0.267	1.95e-08	0.000943178	DCLK1+ (II)
AL158152.1	0.273147	0.299	0.214	1.82e-08	0.000880701	DCLK1+ (II)
CDH15	0.313092	0.37	0.281	1.65e-08	0.000797089	DCLK1+ (II)
EIF1	0.412891	0.314	0.233	1.65e-08	0.000796724	DCLK1+ (II)
KLF6	0.35299	0.314	0.23	1.5e-08	0.00072325	DCLK1+ (II)
CNBP	0.310898	0.431	0.339	1.34e-08	0.000649033	DCLK1+ (II)
RTN4	0.357628	0.476	0.39	1.02e-08	0.000495411	DCLK1+ (II)
MSL1	0.33841	0.263	0.184	8.85e-09	0.000427782	DCLK1+ (II)
EIF4G2	0.277823	0.333	0.241	7.47e-09	0.000361348	DCLK1+ (II)
EGFR	0.373597	0.254	0.172	6.35e-09	0.00030719	DCLK1+ (II)
NAP1L1	0.307097	0.367	0.272	5.97e-09	0.000288743	DCLK1+ (II)
PTPRK	0.319635	0.407	0.31	5.85e-09	0.000283105	DCLK1+ (II)
TXNL1	0.276123	0.494	0.395	4.95e-09	0.000239514	DCLK1+ (II)
HNRNPK	0.350238	0.376	0.286	4.88e-09	0.000235868	DCLK1+ (II)
AHDC1	0.358613	0.328	0.24	4.75e-09	0.000229823	DCLK1+ (II)
CTSD	0.402241	0.302	0.221	4.64e-09	0.000224379	DCLK1+ (II)
KSR1	0.337585	0.328	0.24	3.22e-09	0.000155654	DCLK1+ (II)
SOD2	0.39587	0.345	0.255	2.71e-09	0.000131188	DCLK1+ (II)
MRAS	0.343965	0.326	0.237	2.54e-09	0.000122781	DCLK1+ (II)
TSPAN7	0.359596	0.452	0.37	2.41e-09	0.000116491	DCLK1+ (II)
DNAJB2	0.328013	0.285	0.2	1.82e-09	8.81e-05	DCLK1+ (II)
HMGN2	0.36996	0.285	0.199	1.59e-09	7.68e-05	DCLK1+ (II)
C2CD5	0.369032	0.345	0.25	7.79e-10	3.77e-05	DCLK1+ (II)
PRKAG3	0.289009	0.308	0.211	7.54e-10	3.65e-05	DCLK1+ (II)
TNPO1	0.316911	0.459	0.357	6.06e-10	2.93e-05	DCLK1+ (II)
SLC44A2	0.388654	0.356	0.26	6.03e-10	2.91e-05	DCLK1+ (II)
GNAQ	0.371921	0.306	0.213	5.83e-10	2.82e-05	DCLK1+ (II)
OTUD4	0.345775	0.285	0.196	5.82e-10	2.81e-05	DCLK1+ (II)
SUN2	0.369374	0.26	0.175	4.71e-10	2.28e-05	DCLK1+ (II)
ABCC4	0.355791	0.452	0.356	4.18e-10	2.02e-05	DCLK1+ (II)
FRY	0.433386	0.369	0.276	4.13e-10	2e-05	DCLK1+ (II)
STON2	0.357906	0.319	0.225	2.86e-10	1.38e-05	DCLK1+ (II)
STRIP2	0.345035	0.424	0.326	1.75e-10	8.46e-06	DCLK1+ (II)
LMNA	0.435213	0.294	0.206	1.74e-10	8.44e-06	DCLK1+ (II)
SH3BP5	0.407882	0.263	0.176	1.45e-10	7.02e-06	DCLK1+ (II)
MT-CO1	0.402179	0.388	0.29	1.36e-10	6.6e-06	DCLK1+ (II)
TRIO	0.332577	0.545	0.437	1.3e-10	6.31e-06	DCLK1+ (II)
ABCA7	0.318039	0.268	0.176	1.22e-10	5.89e-06	DCLK1+ (II)
AL158195.1	0.382158	0.386	0.286	9.79e-11	4.73e-06	DCLK1+ (II)
PTK2	0.349146	0.552	0.461	5.55e-11	2.68e-06	DCLK1+ (II)
RPS25	0.416669	0.318	0.227	4.82e-11	2.33e-06	DCLK1+ (II)
FER	0.424423	0.278	0.187	4.18e-11	2.02e-06	DCLK1+ (II)
KANK1	0.375325	0.427	0.321	3.13e-11	1.51e-06	DCLK1+ (II)
TXNRD1	0.378336	0.364	0.262	3.09e-11	1.49e-06	DCLK1+ (II)
CTTN	0.34784	0.383	0.278	2.32e-11	1.12e-06	DCLK1+ (II)
RHOA	0.421549	0.319	0.223	2.21e-11	1.07e-06	DCLK1+ (II)
COL4A4	0.31789	0.554	0.439	1.96e-11	9.5e-07	DCLK1+ (II)
FOSL2	0.422606	0.26	0.171	1.73e-11	8.35e-07	DCLK1+ (II)
ADARB1	0.467398	0.291	0.197	1.48e-11	7.14e-07	DCLK1+ (II)
PPP3CA	0.344683	0.551	0.438	9.19e-12	4.44e-07	DCLK1+ (II)
TNK2	0.459809	0.449	0.344	8.95e-12	4.33e-07	DCLK1+ (II)
ELL2	0.40799	0.35	0.244	5.67e-12	2.74e-07	DCLK1+ (II)
CCNL1	0.388002	0.445	0.335	3.93e-12	1.9e-07	DCLK1+ (II)
DLGAP4	0.381775	0.432	0.321	2.64e-12	1.28e-07	DCLK1+ (II)
WWTR1	0.487897	0.258	0.168	2.63e-12	1.27e-07	DCLK1+ (II)
PREPL	0.426583	0.425	0.316	2.15e-12	1.04e-07	DCLK1+ (II)
NACA	0.329497	0.552	0.438	1.4e-12	6.76e-08	DCLK1+ (II)
WASF2	0.439691	0.299	0.199	1.18e-12	5.71e-08	DCLK1+ (II)
MYF6	0.365393	0.565	0.451	9.06e-13	4.38e-08	DCLK1+ (II)
PRKAR1A	0.384494	0.355	0.244	8.27e-13	4e-08	DCLK1+ (II)
FGGY	0.376353	0.607	0.511	2.71e-13	1.31e-08	DCLK1+ (II)
ESYT2	0.430138	0.408	0.296	2.03e-13	9.8e-09	DCLK1+ (II)
PM20D2	0.458562	0.394	0.287	1.9e-13	9.21e-09	DCLK1+ (II)
REV3L	0.28801	0.715	0.61	1.19e-13	5.78e-09	DCLK1+ (II)
AEBP2	0.416624	0.37	0.256	9.21e-14	4.45e-09	DCLK1+ (II)
CHRND	0.402719	0.309	0.202	8.94e-14	4.32e-09	DCLK1+ (II)
RPL10	0.474715	0.309	0.209	7.49e-14	3.62e-09	DCLK1+ (II)
THADA	0.466506	0.376	0.26	5.51e-14	2.67e-09	DCLK1+ (II)
PKM	0.36343	0.353	0.232	4.54e-14	2.2e-09	DCLK1+ (II)
MYBPC2	0.262895	0.583	0.402	3.25e-14	1.57e-09	DCLK1+ (II)
LIMK2	0.375056	0.278	0.17	2.48e-14	1.2e-09	DCLK1+ (II)
KLHL30	0.46174	0.264	0.161	1.66e-14	8.01e-10	DCLK1+ (II)
ABHD2	0.399754	0.356	0.235	1.6e-14	7.73e-10	DCLK1+ (II)
GABPB1-AS1	0.413057	0.398	0.278	1.37e-14	6.61e-10	DCLK1+ (II)
MAP4K4	0.363302	0.451	0.319	1.09e-14	5.26e-10	DCLK1+ (II)
AC093425.1	0.558256	0.285	0.181	6.15e-15	2.97e-10	DCLK1+ (II)
RPL21	0.473384	0.277	0.172	5.77e-15	2.79e-10	DCLK1+ (II)
COL4A3	0.292082	0.732	0.612	5.18e-15	2.5e-10	DCLK1+ (II)
PVT1	0.388704	0.37	0.247	2.88e-15	1.39e-10	DCLK1+ (II)
ENOX1	0.470827	0.36	0.237	2.28e-15	1.1e-10	DCLK1+ (II)
INPP4B	0.509541	0.537	0.426	1.97e-15	9.51e-11	DCLK1+ (II)
CLCN5	0.434366	0.256	0.15	1.16e-15	5.6e-11	DCLK1+ (II)
PDGFC	0.616352	0.264	0.164	1.13e-15	5.45e-11	DCLK1+ (II)
H3F3B	0.530034	0.394	0.274	1.09e-15	5.29e-11	DCLK1+ (II)
AC020916.1	0.443954	0.278	0.168	9.08e-16	4.39e-11	DCLK1+ (II)
PLXDC2	0.480524	0.308	0.192	7.97e-16	3.86e-11	DCLK1+ (II)
IGFBP5	0.514697	0.25	0.148	6.77e-16	3.27e-11	DCLK1+ (II)
PPFIA4	0.423625	0.304	0.187	5.25e-16	2.54e-11	DCLK1+ (II)
MYOG	0.470099	0.28	0.172	5.04e-16	2.44e-11	DCLK1+ (II)
AC025171.2	0.450523	0.338	0.217	4.54e-16	2.19e-11	DCLK1+ (II)
ACVR1	0.442188	0.38	0.257	4.52e-16	2.18e-11	DCLK1+ (II)
CORO1C	0.43485	0.342	0.219	2.71e-16	1.31e-11	DCLK1+ (II)
AF165147.1	0.683772	0.282	0.177	2.63e-16	1.27e-11	DCLK1+ (II)
ABLIM1	0.369526	0.412	0.265	2.58e-16	1.25e-11	DCLK1+ (II)
RPL13A	0.538545	0.315	0.2	2.38e-16	1.15e-11	DCLK1+ (II)
FAM13C	0.525408	0.418	0.294	2.34e-16	1.13e-11	DCLK1+ (II)
HMGN1	0.433167	0.398	0.27	1.32e-16	6.37e-12	DCLK1+ (II)
MT-CYB	0.424777	0.4	0.265	1.07e-16	5.17e-12	DCLK1+ (II)
CHRNB1	0.421302	0.473	0.34	6.99e-17	3.38e-12	DCLK1+ (II)
TPT1	0.509347	0.442	0.312	6.05e-17	2.93e-12	DCLK1+ (II)
SLC7A6	0.343366	0.743	0.629	5.17e-17	2.5e-12	DCLK1+ (II)
SNHG5	0.486222	0.463	0.344	4.65e-17	2.25e-12	DCLK1+ (II)
MIR99AHG	0.371417	0.669	0.588	4.34e-17	2.1e-12	DCLK1+ (II)
EGR1	0.657056	0.322	0.21	4.27e-17	2.06e-12	DCLK1+ (II)
TPRG1	0.477731	0.264	0.15	3.06e-17	1.48e-12	DCLK1+ (II)
TSC22D3	0.575766	0.263	0.153	1.7e-17	8.22e-13	DCLK1+ (II)
[truncated: 3,767 more rows]

## Sheet: Supplementary Table 10f
Supplementary Table 10. List of DEGs.
[truncated: 3,472 more rows]

[truncated: 4 more sheets: Supplementary Table 10g, Supplementary Table 10h, Supplementary Table 10i, Supplementary Table 10j]
