# Supplementary material for: Multimodal cell atlas of the ageing human skeletal muscle
Source: Nature. 2024 Apr 22;629(8010):154–64. doi: 10.1038/s41586-024-07348-6 (PMC11062927; doi:10.1038/s41586-024-07348-6)
Supplement: Supplementary file 13 — Functional enrichment results. [file 41586_2024_7348_MOESM13_ESM.xlsx]

## Sheet: Supplementary Table 11a
Supplementary Table 11. Functional enrichment results.
Supplementary Table 11a. Funtional enrichment result for Figure 3d.
	Q (-log10)
Hits	Cluster 8	Cluster 7	Cluster 4	Cluster 9	Cluster 5	Cluster 3	Cluster 1	Cluster 2	Cluster 6	Cluster 10
ACADM|ACTA1|ACTC1|ACTG1|ACTN4|ACTN2|ACTN3|ACVR1|BIN1|ANK2|ATP2A2|BMPR1A|CAPN2|CAPN3|CASP3|CASQ1|CAV3|CFL2|CHRNB1|MAPK14|CTNNB1|DMD|FHL2|FLII|FLNC|MTOR|H3-3B|HNRNPU|HES1|IGFBP5|ITGB1|KRAS|LMNA|MECP2|MEF2A|MEF2C|MYF6|MYH6|MYH9|MYL2|MYOG|NEB|NOS1|NRAP|PLEC|PPP3CA|PRKAR1A|PROX1|RB1|RORA|RYR1|SORT1|SGCD|SLC9A1|SMARCD3|SOX9|TMOD1|TNNT1|TNNT3|TPM1|TSC1|TTN|VEGFA|CSRP3|DYSF|TCAP|CFLAR|SPAG9|MYOM2|ATG5|RI…	6.12223	2.83524	4.2233	2.61998	0	0	0	0	0	1.92517
ACADM|ACTA1|ACTC1|ACTG1|ACTN2|ACVR1|BMPR1A|CAPN2|CAPN3|CASP3|CASQ1|CAV3|CFL2|MAPK14|FHL2|FLII|FLNC|MTOR|HNRNPU|IGFBP5|ITGB1|KRAS|LMNA|MEF2A|MEF2C|MYH6|MYH9|MYL2|MYOG|NEB|NOS1|NRAP|PLEC|PPP3CA|PRKAR1A|PROX1|RB1|RYR1|SORT1|SGCD|SLC9A1|TMOD1|TNNT1|TNNT3|TPM1|TSC1|TTN|VEGFA|CSRP3|TCAP|CFLAR|SPAG9|MYOM2|ATG5|RIPOR2|ZMPSTE24|KLHL41|PDLIM5|BVES|LDB3|AKAP13|OBSL1|PLD3|LMOD1|MYOF|ANKRD1|TMOD4|TMOD3|PLEKHO…	5.83397	2.35131	3.21315	2.46536	0	0	0	0	0	1.73555
ACTA1|ACTC1|ACTN2|ACTN3|ANXA2|ANXA6|ASPH|ATP1A1|ATP1B1|ATP1B3|ATP2A1|ATP2A2|ATP2B1|ATP2B2|ATP2B4|CACNB1|CALD1|CALM1|CALM2|CAMK2A|CAMK2B|CAMK2D|CAMK2G|CASQ1|CASQ2|CAV3|DES|DMD|DMPK|FGF13|ITGB5|ITPR1|ITPR2|KCNJ2|KCNK2|MYBPC1|MYBPC2|MYH6|MYL1|MYL2|MYL3|MYL6|NEB|NOS1|PAK1|PAK2|PLN|PXN|RYR1|RYR3|SCN1B|SCN4A|SCN5A|SLC8A3|STIM1|TMOD1|TNNC2|TNNC1|TNNI1|TNNI2|TNNT1|TNNT3|TPM1|TPM2|TPM3|TTN|VCL|DYSF|TCAP|K…	6.50027	1.66168	0	2.45955	6.0716	0	0	0	0	2.14319
ADCY2|ADCY9|SLC25A4|ASPH|ATP2A1|ATP2A2|ATP2B1|ATP2B2|ATP2B4|CACNA1S|CALM1|CALM2|CAMK2A|CAMK2B|CAMK2D|CAMK2G|CASQ1|CASQ2|CD38|EGF|EGFR|ERBB4|GDNF|GNAQ|GNAS|ITPR1|ITPR2|MET|NOS1|PDGFA|PHKA1|PHKB|PLCB4|PLN|PPP3CA|PPP3CB|PPP3CC|PPP3R1|PRKACB|PRKCA|RYR1|RYR3|SLC8A3|STIM1|TNNC2|TNNC1|VDAC1|VDAC3|VEGFA|P2RX6|TRDN|PLCB1|PLCE1|PDGFC|ITPKC|MCU|MYLK3	3.45295	0	0	2.05101	0	0	0	0	0	0
ABCA1|ACADM|ARNT|ARNTL|CCNC|CD36|CDK8|CREBBP|EP300|ESRRA|ACSL1|FHL2|ME1|NPAS2|NRF1|PPARA|RORA|RXRA|SMARCD3|SP1|SREBF1|SREBF2|TBL1X|TXNRD1|NCOA3|NCOA1|HDAC3|CLOCK|NCOR1|NCOR2|ARNT2|THRAP3|CARM1|NCOA2|PPARGC1A|NCOA6|CDK19|MED13L|TIAM2|ANKRD1|MED4|ANGPTL4|MED15|TBL1XR1|CHD9|MED25|FAM120B|TGS1|PPARGC1B	0	0	0	0	0	3.33699	0	0	0	3.62313
ACTB|ACTG1|AKT2|ATP1A1|ATP1B1|ATP1B3|ATP2A1|ATP2A2|CREBBP|CTNNB1|EP300|ESR1|FOXO1|MTOR|KAT2A|GSK3B|HDAC2|HIF1A|ITGAV|KRAS|MDM2|MYC|MYH6|MYH7|NOTCH2|NRAS|PFKM|PIK3CA|PIK3CB|PIK3R1|PLCB4|PLN|PRKACB|PRKCA|MAPK1|MAP2K1|RAF1|RHEB|RXRA|SLC9A1|THRB|TP53|NCOA3|NCOA1|HDAC3|KAT2B|NCOR1|AKT3|NCOA2|PLCB1|MED13L|ATP1B4|MED4|PLCE1|SLC16A10	4.6533	0	0	0	1.54674	0	0	0	0	4.20211
ACADM|ACAT1|CPT1B|HADHA|HADHB|HADH|ECI2	3.05828	0	0	0	0	0	0	0	0	0
ABL1|AMFR|APC|XIAP|ARNTL|MAPK14|CSNK1A1|CSNK1D|CSNK2A1|CTNNB1|CTNND1|CYLD|DAPK3|DDIT3|DDX3X|EGF|EGFR|EGR1|FOXO1|FOXO3|GNAQ|GRB10|GSK3B|RBPJ|ITGA3|JUP|KPNA1|SMAD3|NFKB1|PRKN|PFDN5|PPM1A|PPP2CA|PSEN1|SMARCA4|SOX2|SOX9|STK3|STK11|TBL1X|TCF7L2|TLE1|TLE4|UBE2B|VCP|AXIN1|FZD4|LGR5|PLPP3|TNKS|SNX3|MBD2|BTRC|LIMD1|USP8|LATS1|VGLL4|USP34|RBX1|HMGXB4|G3BP1|RACK1|YAP1|KANK1|MACF1|DAAM2|WWTR1|NPHP3|INVS|DISC…	1.92021	0	0	0	0	2.36386	4.30903	0	0	0
ACADM|ACADVL|ACAT1|ACO2|SLC25A4|ATP1B1|ATP5F1A|ATP5F1B|ATP5F1C|ATP5MC2|ATP6V0B|COX4I1|COX10|COX15|ECH1|ETFA|ETFDH|GPI|GPX4|HADHA|HADHB|HSPA9|IDH2|LDHA|MAOB|MDH1|MGST3|NDUFB1|NDUFB8|NDUFS1|NDUFS2|NDUFV1|NDUFS4|OGDH|OPA1|OXA1L|PDHA1|PDK4|SLC25A3|POR|SDHA|SDHB|SDHC|SUPV3L1|UQCRC2|VDAC1|VDAC3|SLC25A12|SUCLA2|ATP6V0E1|AIFM1|ATP6V1F|MFN2|LRPPRC|TIMM17A|AFG3L2|IMMT|NNT|RHOT1|RHOT2	5.03146	0	0	0	0	0	3.82574	0	0	0
XIAP|BRCA1|CBL|CBLB|CDC27|DDB1|UBE2K|MDM2|NEDD4|PRKN|SKP1|UBB|UBC|UBE2B|UBE2D1|UBE2D2|UBE2D3|UBE2E1|UBE2E2|UBE2G1|UBE2G2|UBE2H|UBE2L3|UBE3A|CUL5|CUL4A|CUL3|CUL1|PIAS1|CDC16|HERC2|HERC1|BTRC|SOCS3|UBA3|PIAS2|TRIP12|UBE4A|UBE3C|RHOBTB1|RBX1|UBA2|SAE1|HUWE1|UBE4B|ANAPC10|WWP1|WWP2|FBXW11|MGRN1|NEDD4L|FBXW8|UBR5|ANAPC7|UBE2R2|UBA6|UBE2W|FBXW7|SMURF1|BIRC6|UBE2O|COP1|SMURF2|UBE2Z|ITCH|UBE2Q2	0	0	0	0	0	3.18348	8.16408	3.95327	0	0
ATM|CSNK2A1|DYNC1H1|DYNC1I1|DYNC1I2|DYNC1LI2|MTOR|HSF1|HSP90AA1|HSP90AB1|LAMP2|NBR1|PRKN|PCNT|PRKAA1|PRKAA2|PRKAG1|RHEB|TSC1|TSG101|TUBA4A|UBB|UBC|UBE2V1|UVRAG|VCP|VDAC1|IFT88|ULK1|SQSTM1|ATG12|ATG5|RB1CC1|MFN2|HDAC6|PLIN3|TUBB4B|ATG7|LAMTOR5|WDR45|ATG14|GABARAPL1|DYNC1LI1|VPS28|UBAP1|CHMP3|TUBA8|PRKAG3|AMBRA1|MFN1|WDR45B|RPTOR|RRAGD|MAP1LC3B|ATG10|VPS37A|SLC38A9	0	0	0	0	0	0	4.0425	2.52306	0	0
ATF4|BCL2L1|BNIP3L|CSNK2A1|FOXO3|HIF1A|JUN|KRAS|NBR1|MITF|NRAS|PRKN|MAPK8|MAPK10|SP1|TFE3|TP53|UBB|UBC|RAB7A|TFEB|ULK1|SQSTM1|TAX1BP1|USP8|EIF2AK3|ATG5|MFN2|OPTN|CALCOCO2|CITED2|RRAS2|MRAS|GABARAPL1|BCL2L13|TBK1|RHOT1|AMBRA1|MFN1|TBC1D15|TBC1D17|MAP1LC3B|RHOT2	0	0	0	0	0	1.54551	3.73209	1.9574	0	1.47061
ABCA1|ATP2B1|BCL6|KLF9|CD44|CDKN1A|CEBPB|CEBPD|GADD45A|HBEGF|DUSP1|EGR1|EGR3|ETS2|FOS|FOSB|FOSL2|B4GALT1|NR4A1|HES1|IL6ST|IL18|JUN|JUNB|MXD1|SMAD3|MCL1|MYC|NFE2L2|NFKB1|NFKBIA|PDE4B|PFKFB3|MAP2K3|SAT1|SDC4|SGK1|SOD2|TGIF1|KLF10|VEGFA|ZFP36|BTG2|BHLHE40|PLPP3|IRS2|CFLAR|TSC22D1|SQSTM1|SOCS3|MSC|TRIP10|IER2|TANK|NAMPT|EIF1|PDLIM5|NFAT5|IER5	0	0	0	0	0	3.20218	5.81383	0	0	0
ACTB|ACTG1|ANXA11|ATF4|ATP5F1A|ATP5F1B|ATP5F1C|ATP5MC2|BCL2|BCL2L1|CASP3|CAT|COX4I1|MAPK14|DDIT3|ERBB4|MTOR|FUS|HNRNPA1|HNRNPA2B1|HSPA5|KIF5B|KLC1|MAP3K5|NDUFA10|NDUFB1|NDUFB8|NDUFS1|NDUFS2|NDUFV1|NDUFS4|NDUFV3|NOS1|NUP88|NUP98|PRKN|PFN2|PPP3CA|PPP3CB|PPP3CC|PPP3R1|MAP2K3|MAP2K6|PSMA1|PSMA3|PSMA4|PSMA5|PSMA6|PSMA7|PSMB1|PSMB4|PSMB5|PSMB7|PSMC1|PSMC2|PSMC6|PSMD1|PSMD2|PSMD3|PSMD4|PSMD8|PSMD11|PSMD…	0	0	0	0	0	0	1.8566	6.70333	0	8.73538
ABL2|AKT2|ANXA2|ATF1|BCL2|BCL2L1|BCL6|CAMK2A|CAMK2B|CAMK2D|CAMK2G|CANX|CAPZA1|CASP3|CBL|CD27|CD36|CD44|CDC42|CDKN1A|CEBPD|CNTFR|CREB1|CRK|MAPK14|EGR1|EIF4A1|EIF4A2|EIF4E|EIF4G1|EIF4G2|FOXO1|FOXO3|FOS|GBP2|GHR|GRB10|RAPGEF1|HIF1A|HMGB1|HMOX1|HNRNPA2B1|HSPA9|HSP90AA1|IFNG|IFNGR1|IKBKB|IL1R1|IL6R|IL6ST|IL18|INPPL1|IRAK2|IRF7|IRS1|ITGB1|JAK1|JAK2|JUN|JUNB|KPNA1|KPNB1|KPNA3|KPNA4|KRAS|LAMA5|LBP|LIFR|L…	0	0	0	0	0	1.91029	4.42292	9.23432	0	4.60544
AKT2|ANGPT1|ATF4|BDNF|BRAF|CACNA1S|CACNA2D1|CACNB1|CACNG1|CASP3|CDC42|CRK|MAPK14|GADD45A|DDIT3|DUSP1|EFNA5|EGF|EGFR|ERBB4|FLNC|FOS|NR4A1|HSPB1|IGF1R|IKBKB|IL1R1|INSR|JUN|KRAS|MAPT|MAX|MEF2C|MAP3K3|MAP3K4|MAP3K5|MET|MYC|NF1|NFATC3|NFKB1|NRAS|PAK1|PAK2|PDGFA|PPM1A|PPP3CA|PPP3CB|PPP3CC|PPP3R1|PRKACB|PRKCA|MAPK1|MAPK8|MAPK10|MAP2K1|MAP2K3|MAP2K5|MAP2K6|RAC1|RAF1|RAP1A|RAP1B|RASA1|RASA2|RPS6KA2|RPS6KA…	0	0	0	0	0	1.37463	4.17746	0	0	3.97716
CBL|IL6R|IL6ST|JAK1|JAK2|PTPN11|STAT3|SOCS3	0	0	0	0	0	1.84775	0	0	0	0
ADD1|AKT2|APC|XIAP|BCL2|BCL2L1|CASP3|CTNNB1|DAPK3|FNTA|GSN|HMGB1|HSP90AA1|IL18|KPNA1|KPNB1|LMNA|MAPT|NMT1|OPA1|PAK2|PLEC|PPP3CC|PPP3R1|MAPK1|MAPK8|PSMA1|PSMA3|PSMA4|PSMA5|PSMA6|PSMA7|PSMB1|PSMB4|PSMB5|PSMB7|PSMC1|PSMC2|PSMC6|PSMD1|PSMD2|PSMD3|PSMD4|PSMD5|PSMD8|PSMD11|PSMD12|PSMD13|PTK2|ROCK1|SPTAN1|STAT3|TFDP2|TJP1|TP53|UBB|UBC|YWHAE|YWHAG|YWHAZ|SEM1|STK24|OGT|TP63|RIPK1|TNFRSF10B|CFLAR|PSMF1|MAG…	0	0	0	0	0	0	3.55259	7.13131	0	5.00629
ADAM10|ATP2A1|ATP2A2|RUNX1|CCNC|CDK8|CREB1|CREBBP|E2F3|EGF|EGFR|EP300|KAT2A|B4GALT1|H3-3B|HDAC2|HIF1A|HES1|RBPJ|JAG2|JUN|SMAD3|MYC|NOTCH2|YBX1|PBX1|PRKCI|PSEN1|PSMA1|PSMA3|PSMA4|PSMA5|PSMA6|PSMA7|PSMB1|PSMB4|PSMB5|PSMB7|PSMC1|PSMC2|PSMC6|PSMD1|PSMD2|PSMD3|PSMD4|PSMD5|PSMD8|PSMD11|PSMD12|PSMD13|RAB6A|ST3GAL3|SKP1|ADAM17|TBL1X|TFDP2|TLE1|TLE4|TP53|UBB|UBC|YWHAZ|SEM1|CUL1|NUMB|HDAC3|KAT2B|NEURL1|PSM…	0	0	0	0	0	0	1.8566	7.46112	0	5.41558
IKBKB|NFKB1|NFKBIA|PSMA1|PSMA3|PSMA4|PSMA5|PSMA6|PSMA7|PSMB1|PSMB4|PSMB5|PSMB7|PSMC1|PSMC2|PSMC6|PSMD1|PSMD2|PSMD3|PSMD4|PSMD5|PSMD8|PSMD11|PSMD12|PSMD13|SKP1|MAP3K7|UBB|UBC|UBE2D1|UBE2D2|UBE2V1|SEM1|CUL1|BTRC|PSMF1|PSMD14|MALT1|TAB2|PSME4|FBXW11	0	0	0	0	0	0	0	6.70333	0	4.48791
AKT2|ATM|BCL6|BRAF|CAT|CDKN1A|CREBBP|MAPK14|GADD45A|EGF|EGFR|EP300|FOXO1|FOXO3|PRMT1|IGF1R|IKBKB|INSR|IRS1|KRAS|SMAD3|SMAD4|MDM2|NRAS|PIK3CA|PIK3CB|PIK3R1|PRKAA1|PRKAA2|PRKAG1|MAPK1|MAPK8|MAPK10|MAP2K1|PTEN|RAF1|RBL2|MAPK12|SGK1|SLC2A4|SOD2|SOS1|SOS2|STAT3|STK11|TGFB2|TGFB3|TGFBR1|USP7|IRS2|ATG12|HOMER2|AKT3|GABARAPL1|NLK|PRKAG3|SETD7|FBXO32	0	0	0	0	0	0	3.32247	0	0	5.18352
ACADVL|ADD1|ATF4|CEBPB|DDIT3|DDX11|EIF2S3|HDGF|HSPA5|LMNA|PARN|DNAJC3|SHC1|HSP90B1|MBTPS1|EIF2AK3|HERPUD1|CTDSP2|PREB|SEC31A|ATF6|MBTPS2|KLHDC3	0	0	0	0	0	0	2.20042	0	0	0
ZFP36L1|MAPK14|MAP3K5|MAP2K3|MAP2K6|MAP3K7|ZFP36|MAPKAPK2|MAP3K20	0	0	0	0	0	0	1.73389	0	0	0
BCL2L1|HMOX1|HSP90AB1|NFKB1|TXNIP	0	0	0	0	0	0	1.67888	0	0	0
ABL1|CDC42|MAPK14|CTNNA1|CTNNB1|MEF2A|MEF2C|MEF2D|MYF6|MYOG|NEO1|MAP2K6|MAPK12|TCF4|TCF12|SPAG9	0	0	0	0	0	0	1.74824	0	0	0
ACVR1|ACVR2A|RHOA|BMPR1A|BMPR1B|BMPR2|CREBBP|EP300|IFNG|SMAD1|SMAD2|SMAD3|SMAD4|MYC|NEO1|PITX2|PPP2CA|PPP2CB|MAPK1|ROCK1|RPS6KB1|SKP1|SP1|TGFB2|TGFB3|TGFBR1|TGIF1|CUL1|ZFYVE9|RBX1|FST|SMURF1|SMURF2|THSD4|HJV	0	0	0	0	0	0	0	2.44922	0	0
ADCY2|ADCY9|CSNK1A1|GNAS|GSK3B|P4HB|PRKACB|PRKAR1A|PRKAR2A|PSMA1|PSMA3|PSMA4|PSMA5|PSMA6|PSMA7|PSMB1|PSMB4|PSMB5|PSMB7|PSMC1|PSMC2|PSMC6|PSMD1|PSMD2|PSMD3|PSMD4|PSMD5|PSMD8|PSMD11|PSMD12|PSMD13|SKP1|ADAM17|TUBA4A|TULP3|UBB|UBC|VCP|SEM1|IFT88|CUL3|CUL1|OFD1|NUMB|BTRC|PSMF1|RBX1|PSMD14|TUBB4B|PSME4|ULK3|IFT172|SUFU|SMURF1|SMURF2|CDC73|TTC21B|ITCH|EFCAB7	0	0	0	0	0	0	0	6.31344	0	7.16519
PSMA1|PSMA3|PSMA4|PSMA5|PSMA6|PSMA7|PSMB1|PSMB4|PSMB5|PSMB7|PSMC1|PSMC2|PSMC6|PSMD1|PSMD2|PSMD3|PSMD4|PSMD5|PSMD8|PSMD11|PSMD12|PSMD13|UBB|UBC|SEM1|PSMF1|PSMD14|PSME4	0	0	0	0	0	0	0	6.31347	0	5.56738
IFNG|PSMA1|PSMA3|PSMA4|PSMA5|PSMA6|PSMA7|PSMB1|PSMB4|PSMB5|PSMB7|PSMC1|PSMC2|PSMC6|PSMD1|PSMD2|PSMD3|PSMD4|PSMD8|PSMD11|PSMD12|PSMD13|SEM1|PSMF1|PSMD14|PSME4	0	0	0	0	0	0	0	4.98832	0	6.06051
ABL1|APEX1|ARNT|ARNTL|ATF4|ATP2A2|BCL2|CAPN2|CASP3|CAT|CD36|CD38|CRK|CRYAB|EGFR|ETFDH|FER|FOXO1|FOXO3|FOS|GCLC|GCLM|GPX4|HDAC2|HIF1A|HMOX1|HSF1|JAK2|JUN|MAPT|MAP3K5|MMP2|MSRA|NDUFS2|NFE2L1|NFE2L2|PRKN|PKD2|PPIA|PPP2CB|PRKAA1|PRKAA2|MAPK1|MAPK8|PRNP|PSEN1|PSMB5|PTPRK|PXN|RAD52|SOD2|SP1|STAU1|STX4|TP53|TPM1|UBE3A|VRK2|WRN|STK24|ATRN|RIPK1|AIFM1|PRDX6|OXSR1|RBX1|HDAC6|ARL6IP5|TXNRD2|TXNIP|PPARGC1A|S…	0	0	0	0	0	0	3.01709	0	0	2.30717
AKT2|ALDOA|ANGPT1|ARNT|BCL2|CAMK2A|CAMK2B|CAMK2D|CAMK2G|CDKN1A|CREBBP|EGF|EGFR|EIF4E|ENO1|ENO3|EP300|MTOR|GAPDH|HIF1A|HK1|HMOX1|IFNG|IFNGR1|IGF1R|IL6R|INSR|LDHA|LTBR|NFKB1|PDHA1|PFKFB3|PFKM|PGK1|PIK3CA|PIK3CB|PIK3R1|PRKCA|MAPK1|MAP2K1|RPS6|RPS6KB1|STAT3|TFRC|VEGFA|EIF4E2|RBX1|AKT3|EGLN1|EGLN3	0	0	0	0	2.3921	0	1.35289	1.49901	2.06248	0
ALDH2|ALDH3A2|ALDOA|ENO1|ENO3|GAPDH|GPI|HK1|LDHA|PDHA1|PFKM|PGK1|PGM1|PKM|ACSS2|ADPGK|ACSS1	0	0	0	0	1.83848	0	0	0	1.43564	0
ATF4|ATP6V1A|ATP6V0B|ATP6V1G2|CEBPB|DDIT3|EIF2S3|MTOR|RPSA|RPL10A|RHEB|RPL3|RPL4|RPL5|RPL7A|RPL9|RPL10|RPL11|RPL13|RPL17|RPL21|RPL23A|RPL24|RPL30|RPL37|RPL37A|RPL41|RPL36A|RPLP0|RPLP1|RPLP2|RPS2|RPS3A|RPS6|RPS8|RPS9|RPS10|RPS11|RPS14|RPS19|RPS23|RPS24|RPS25|RPS29|NPRL3|ATP6V0E1|ATP6V1F|LAMTOR5|GCN1|SZT2|RPL13A|RPL36|RPS27L|MIOS|RPTOR|FNIP2|RRAGD|WDR59|SEH1L|FNIP1|SLC38A9|FLCN|EIF2AK4|CASTOR2	0	0	0	0	0	0	0	0	0	16.8002
RPL10A|RPL4|RPL5|RPL7A|RPL9|RPL10|RPL11|RPL13|RPL17|RPL21|RPL23A|RPL24|RPL30|RPL37|RPL41|RPL36A|RPLP0|RPLP2|RPS2|RPS6|RPS8|RPS9|RPS10|RPS14|RPS19|RPS24|RPS25|RPL36|RPS27L	0	0	0	0	0	0	0	0	0	14.6497
BCL2|RUNX1|CBFB|CDK9|CHD1|CREBBP|DDX5|EP300|ERBB4|ESR1|FOS|FOSB|GTF2F2|H3-3B|PRMT1|HSP90AA1|HSP90AB1|JUN|MYC|POLR2A|POLR2H|POU2F1|SP1|YY1|NCOA3|AXIN1|NCOA1|KAT2B|STAG1|CARM1|NCOA2|PTGES3|STAG2|KDM4B|TNRC6B|KANK1|AGO2|TNRC6C|AGO3|AGO4	0	0	0	0	0	0	0	0	0	2.68415
ADCY2|ADCY9|AKT2|ATF4|BCL2|CACNA1S|CAMK2A|CAMK2B|CAMK2D|CAMK2G|CREB1|FOS|GNAQ|GNB1|ITPR1|ITPR2|JAK2|KCNJ2|KRAS|NRAS|PIK3CA|PIK3CB|PIK3R1|PLCB4|PRKACB|PRKCA|MAPK1|MAP2K1|CREB5|AKT3|PLCB1|GNG12|KCNQ5	0	0	0	0	0	0	0	0	0	1.49915
ABL1|ACTB|APEX1|ATM|ATR|BRCA1|CCNH|DDB1|EP300|EYA4|ERCC5|EYA1|EYA3|XRCC6|GTF2H1|HMGN1|MNAT1|MSH3|POLB|POLR2A|POLR2H|PRKDC|MAPK8|RAD9A|RAD23A|RAD23B|RAD51|RAD52|REV3L|RNF4|TP53|UBB|UBC|UBE2B|UFD1|VCP|NSD2|WRN|XRCC5|YY1|TRIM25|USP7|CUL4A|SMARCA5|PIAS1|HERC2|BAZ1B|BABAM2|RBX1|RAD50|ASCC3|COPS5|PAXIP1|KDM4B|SPIDR|POLK|UIMC1|TERF2IP|INO80|RNF111|INO80D|RIF1|NPLOC4|WDR48|FTO|PPP4R2|INO80E	0	0	0	0	0	0	0	0	0	1.98089

## Sheet: Supplementary Table 11b
Supplementary Table 11. Functional enrichment results.
Supplementary Table 11b. Funtional enrichment result for Figure 4c.
Up-regulated			Q (-log10)
ID	Description	Hits	qMuSC	epMuSC	lpMuSC	dMuSC
M5890	TNFα signaling via NFкB	JAG1|BCL6|EGR1|FOS|FOSB|HES1|CCN1|JUN|JUNB|PDE4B|SAT1|SOD2|TGIF1|TNFAIP2|VEGFA|ZFP36|BTG2|PLPP3|SQSTM1|IER2|EIF1	7.6583	0	0	0
R-HSA-1980143	Signaling by NOTCH1	JAG1|KAT2A|HES1|NOTCH1|TLE4|UBC|DLK1|HDAC5|DTX4|HEY1|DLL1	4.92516	0	0	0
M167	AP1 pathway	EGR1|FOS|FOSB|NR3C1|HLA-A|CCN1|JUN|JUNB|MT2A	3.65404	0	0	0
GO:0071363	Cellular response to growth factor stimulus	APP|ZFP36L1|ZFP36L2|DDX5|EGR1|FGFR4|FNTA|FOS|GAS1|KAT2A|GFRA1|NR3C1|HES1|JUN|MAP1B|NOTCH1|SHC1|STAT3|VEGFA|ZFP36|MAGI2|FLRT2|GAREM1|TMEM108|BMPER|RGMB	4.91897	0	0	0
GO:0046890	Reg. of lipid biosynthetic process	ACADVL|APOC1|APOE|EGR1|FGFR4|NR3C1|IGFBP7|CCN1|SREBF1|SF1|H6PD	2.29091	0	0	0
GO:0030111	Reg. of Wnt signaling pathway	APOE|APP|EGR1|GNAQ|NOTCH1|TLE4|TPBG|PLPP3|ZEB2|WWTR1|RBMS3|MDFIC|TCF7L1|IFT20|TMEM9	2.11356	0	0	0
GO:0006119	Oxidative phosphorylation	ATP6|COX1|COX3|CYTB|ND2|ND3|ND4|ND4L|MTCO2P12	4.74348	0	7.16214	11.4783
GO:0009060	Aerobic respiration	ATP6|COX1|COX3|CYTB|ND2|ND3|ND4|ND4L|MTCO2P12	3.69263	0	6.86964	10.8763
Down-regulated			Q (-log10)
ID	Description	Hits	qMuSC	epMuSC	lpMuSC	dMuSC
CORUM:1338	FOXO3-PCAF complex, oxidative stress stimulated	FOXO3|KAT2B	1.72123	0	0	0
R-HSA-8953854	Metabolism of RNA	HNRNPA2B1|NCL|RPL10A|PNN|RPL3|RPL4|RPL27|RPS4Y1|RPS18|RPS23|TPR|NOP14|PRPF4B|SKIC3|U2SURP|SRRM2|LUC7L3|RBM28|NUP107|THOC2|RBM25|CWF19L2	1.72123	2.02312	0	0
R-HSA-72766	Translation	RPL10A|RPL3|RPL27|RPS4Y1|RPS18|RPS23	0	4.05099	0	0
M5925	E2F targets	BARD1|EZH2|HELLS|MKI67|TOP2A|SMC4|CIT|ATAD2|NUP107|SPC25|DIAPH3	0	0	11.8747	0
R-HSA-1640170	Cell Cycle	BARD1|PCNT|TOP2A|SMC4|NDC80|TOPBP1|NCAPG2|KNL1|NUP107|SPC25|NCAPG	0	0	6.33619	0

## Sheet: Supplementary Table 11c
Supplementary Table 11. Functional enrichment results.
Supplementary Table 11c. Funtional enrichment result for Figure 4g.
Up-regulated			Q (-log10)
ID	Description	Hits	ArtEC	CapEC	IL6+ VenEC	CD44+ MC	Pericytes	SMC	VenEC
M167	AP1 pathway	ATF3|DUSP1|EGR1|ETS1|FABP4|FOS|FOSB|GJA1|HLA-A|CCN1|JUNB|JUND|MT2A|MYC|CCL2|TIMP1	13.1782	4.3398	4.25958	10.1208	2.66681	3.31681	11.96
R-HSA-9612973	Autophagy	PLIN2|CSNK2B|DYNC1LI2|HBB|HSPA8|HSP90AB1|LAMP2|RHEB|RPS27A|UBA52|UBB|UBC|UBE2N|VIM|TUBA1A|LAMTOR3|DYNLL1|BECN1|SQSTM1|ATG12|TOMM20|TOMM70|PLIN3|TUBA1B|TUBB4B|TOMM40|LAMTOR5|RRAGA|WDR45|PARK7|GABARAPL2|CHMP2B|CHMP2A|LAMTOR2|DYNC1LI1|VPS28|CHMP3|TOMM7|LAMTOR1|TOMM22|ATG3|MAP1LC3B|MAP1LC3A|TUBA1C|VPS37A|TUBB2B|LAMTOR4|TOMM5|TOMM6	3.31285	4.68484	0	9.62792	4.10237	17.8309	10.972
M286	TGFBR pathway	RHOA|CAV1|CCN2|FKBP1A|PPP1CA|SHC1|TGFBR2|TGFBR3|STRAP|PPP1R15A|DYNLRB1|EIF2A	0	3.24253	1.67116	2.96285	2.81754	1.80093	4.61388
R-HSA-446203	Asparagine N-linked glycosylation	ARCN1|ARF1|ARF3|ARF4|ARF5|CALR|CANX|CAPZA2|CAPZB|CD59|CTSC|COPA|COPB1|DAD1|CD55|DCTN1|DYNC1LI2|GOLGA2|PDIA3|LMAN1|NEU1|PMM1|CTSA|PSMC1|RAB1A|RNF5|RPN1|RPN2|RPS27A|SEC13|SEL1L|UAP1|GFUS|UBA52|UBB|UBC|MOGS|TUBA1A|DYNLL1|NAPA|DPM1|DPM2|ST3GAL5|COPB2|GOSR2|MLEC|SEC24D|ACTR1A|CNIH1|TRIM13|BET1|TFG|TUBA1B|TUBB4B|DCTN2|DCTN6|KDELR1|OS9|TMED2|LMAN2|TMED10|KDELR2|TMEM115|DCTN3|COPE|TMED3|TRAPPC3|ALG5|DERL…	1.36477	7.62834	2.6963	7.51534	8.60964	18.3599	8.54247
R-HSA-5389840	Mitochondrial translation elongation	MRPL49|MRPL23|TUFM|MRPL33|MRPS31|MRPL28|MRPL3|MRPS28|MRPS18B|MRPL42|MRPL13|MRPL18|MRPL22|MRPS16|MRPS18C|MRPL2|MRPS7|MRPL37|MRPL51|MRPL27|MRPL35|MRPS23|MRPS21|MRPL16|AURKAIP1|MRPL20|MRPS18A|MRPS10|MRPS22|MRPL47|MRPL17|MRPS14|MRPS26|MRPS15|MRPS11|MRPS6|MRPL41|MRPL36|MRPL34|MRPL32|MRPL11|MRPL9|MRPS34|MRPL57|MRPL24|MRPL43|GADD45GIP1|MRPS36|MRPL54|MRPL52|MRPL10|MRPL55|MRPL21	0	1.76415	0	0	7.52114	35.8706	3.20723
M5897	IL6 JAK STAT3 signaling	A2M|FAS|CD9|CSF1|GRB2|IFNAR1|IFNGR1|IL6ST|IRF1|LTBR|PIM1|PLA2G2A|STAT1|STAT3|TNFRSF1A|TNFRSF1B|SOCS3|OSMR	1.9246	5.41274	0	3.60554	7.52114	0	0
Down-regulated			Q (-log10)
ID	Description	Hits	ArtEC	CapEC	IL6+ VenEC	CD44+ MC	Pericyte	SMC	VenEC
GO:0034329	Cell junction assembly	ACTN2|ACTN3|ANK2|ARHGAP6|DST|CDH13|DLG1|ERBB4|ITGA6|LAMA3|MAP1B|AFDN|MYO9A|NTRK3|PRKCA|PTEN|PTPRD|PTPRK|TBCD|TJP1|CLDN5|PKP4|ARHGEF7|DLG5|FARP1|PATJ|DLC1|SORBS1|IL1RAPL1|ADGRL3|PARD3|TLN2|SHANK3|SDK1	0	1.79532	0	1.54208	1.65903	4.82794	0
GO:0022898	Regulation of transmembrane transporter activity	ACTN4|ACTN2|ANK2|ATP1A2|ATP2A1|CACNA1D|CACNA2D1|CACNB2|CASQ1|DLG1|DMD|FHL1|HTT|PDE4D|PKD2|FXYD1|PPP3CC|PRKCE|RYR2|SLN|UTRN|KCNAB1|AKAP6|ABCC9|TRDN|STK39|HECW2|THADA|PINK1|WNK2|SHANK3|STAC3|STRIT1	2.3416	3.85556	1.46924	2.05643	3.15648	5.61216	3.06781
GO:0048514	Blood vessel morphogenesis	CALD1|CD34|CDH13|ENG|EPAS1|FLT1|GAB1|B4GALT1|HSPG2|LDLR|LRP1|MFGE8|NF1|NOTCH3|NOTCH4|PDGFRB|PKD2|PRKCA|PRKD1|PTK2|PTPRB|RORA|SGCD|SOS1|TBX2|WARS1|PIK3R3|ZFPM2|EGFL7|BCAS3|RASIP1|RNF213|HIF3A|APOLD1|MYO18B|CLEC14A|ARID2|ADGRF5|NRARP	0	4.2955	0	0	2.22369	0	0
GO:0001952	Regulation of cell-matrix adhesion	ARHGAP6|CDH13|FUT1|NF1|PTEN|PTK2|ROCK1|UTRN|CASK|MAP4K4|DLC1|FAM107A|LIMCH1|CLASP2|CLASP1|MACF1|WDPCP|RIN2|BCAS3|EPB41L5	0	0	0	2.69833	0	3.60622	0

## Sheet: Supplementary Table 11d
Supplementary Table 11. Functional enrichment results.
Supplementary Table 11d. Funtional enrichment result for Figure 4j.
Up-regulated			Q (-log10)
ID	Description	Hits	B cell	T cell	NK cell	NKT cell	Macrophage	Monocyte	Mast cell
hsa04141	Protein processing in endoplasmic reticulum	BCL2|CALR|CANX|CRYAB|DAD1|HSPA1A|HSPA1B|MAN1A1|MAP3K5|NFE2L2|P4HB|PRKN|EIF2AK2|RPN2|RRBP1|EIF2AK3|PDIA4|PDIA6|UBE4B|SEC24B|OS9|LMAN2|SEC31A|ATF6|UBXN4|DNAJC1|SYVN1|STT3B	0	0	0	2.09961	0	1.95475	0
hsa04010	MAPK signaling pathway	AREG|BRAF|CD14|MAPK14|DUSP1|EREG|FLT1|FOS|GRB2|HSPA1A|HSPA1B|HSPB1|IGF1|KIT|MEF2C|MAP3K1|MAP3K5|MYC|NF1|NFATC3|PAK2|PPP3CA|PPP3CC|PPP3R1|PRKCA|PRKCB|MAPK1|MAP2K1|RAF1|RAP1A|RAP1B|RASA1|RASA2|RPS6KA3|SOS1|STK3|STK4|TGFBR1|TGFBR2|TNFRSF1A|VEGFA|MKNK1|MAP3K14|RPS6KA5|MAP4K4|AKT3|RASGRP1|RRAS2|MAPK8IP3|TAOK3|MAP3K20|PDGFC|TAOK1|PDGFD	4.03201	5.43666	4.16832	0	1.88843	4.75866	0
R-HSA-1474228	Degradation of the extracellular matrix	A2M|CAST|CD44|COL1A1|COL1A2|COL3A1|COL6A1|COL6A2|COL6A3|CTSB|CTSD|CTSL|DCN|FBN1|FN1|LAMC1|MMP19|TIMP1|ADAM9|ADAMTS1	1.73779	1.65067	1.36312	0	1.58149	7.95808	2.85887
R-HSA-8856828	Clathrin-mediated endocytosis	ACTB|AP2A2|AREG|CD4|AP2S1|CLTA|CLTC|DAB2|DNM1|HBEGF|EPS15|EREG|GRB2|HIP1|AGFG1|IGF2R|IL7R|LDLR|PIK3C2A|ITSN1|SYT1|PICALM|VAMP8|ARPC5|ARPC3|ACTR3|ACTR2|TGOLN2|AAK1|FNBP1|SH3KBP1|ITSN2|SNX9|FCHO2	0	2.34852	1.99051	2.48092	4.71421	4.82236	0
GO:0006956	Complement activation	SERPING1|C1QC|C1R|C1S|C9|CLU|CR1|CD55|VSIG4	0	0	0	0	2.85109	4.16056	0
M60	NFAT pathway	CBLB|CD40LG|DGKA|FOS|JUNB|MAF|NFATC3|PPARG|PRKCQ|PTPN1|IKZF1|ITCH	1.32628	2.02213	0	0	1.37226	0	0
R-HSA-187037	Signaling by NTRK1 (TRKA)	AP2A2|RHOA|BRAF|AP2S1|CLTA|CLTC|MAPK14|DNM1|FOS|FOSB|GRB2|ID3|JUNB|MEF2A|MEF2C|PIK3CB|PIK3R1|MAPK1|MAP2K1|RAP1A|RPS6KA3|SOS1|TCF12|RPS6KA5	3.41809	3.86372	0	0	3.2746	3.95971	0
M5897	IL6 JAK STAT3 signaling	A2M|CD9|CD14|CD36|CD44|CSF2RA|CSF3R|CXCL1|IFNGR1|PLA2G2A|TNFRSF1A|SOCS3	0	0	0	0	1.80363	4.40118	0
Down-regulated			Q (-log10)
ID	Description	Hits	B cell	T cell	NK cell	NKT cell	Macrophage	Monocyte	Mast cell
hsa04612	Antigen processing and presentation	CD8A|CD8B|CD74|CTSS|HLA-A|HLA-B|HLA-DPA1|HLA-DPB1|HLA-DQA1|HLA-DQB1|HLA-DRA|HLA-DRB1|HLA-DRB5|HLA-E|HLA-F|HSPA2|HSPA5|HSPA8|HSP90AA1|HSP90AB1|IFNG|CIITA|PSME1|PSME2|TAP1|TNF|IFI30	16.7716	7.7212	12.3801	1.36184	8.34706	13.6382	0
R-HSA-9612973	Autophagy	EEF1A1|HSPA8|HSP90AA1|HSP90AB1|RPS27A|TUBA4A|TUBB2A|UBA52|UBB|UBC|TUBA1A|DYNLL1|SQSTM1|TUBA1B|TUBB4B|GABARAPL1|TOMM7|MAP1LC3B|TUBA1C|CHMP4B|DYNLL2	8.26777	9.65105	13.2005	4.93269	0	0	0
GO:0002396	MHC protein complex assembly	HLA-DPA1|HLA-DPB1|HLA-DQA1|HLA-DQB1|HLA-DRA|HLA-DRB1	7.06701	0	0	0	7.61863	7.02499	0
R-HSA-202403	TCR signaling	CD3D|HLA-DPA1|HLA-DPB1|HLA-DQA1|HLA-DQB1|HLA-DRA|HLA-DRB1|HLA-DRB5|LCK|NFKB1|NFKBIA|PRKCQ|PSMB8|PSMB9|PSME1|PSME2|RPS27A|UBA52|UBB|UBC	8.53673	3.26846	4.57927	0	4.24108	7.37903	0
M124	CXCR4 pathway	CD3D|CFL1|FGR|GNAI2|HLA-DRA|ITGA4|LCK|LYN|RAC1|RAP1B|RGS1|CXCR4|RACK1	0	0	0	0	0	4.23233	0
hsa04662	B cell receptor signaling pathway	BTK|CD79A|CD79B|JUN|LYN|NFKB1|NFKBIA|NFKBIB|NFKBIE|RAC1|IFITM1|LILRB2|LILRB1|LILRB3	1.5107	0	0	0	0	5.91759	0
R-HSA-1236394	Signaling by ERBB4	STMN1|RPS27A|UBA52|UBB|UBC	2.06912	1.51458	1.78631	0	0	0	0

## Sheet: Supplementary Table 11e
Supplementary Table 11. Functional enrichment results.
Supplementary Table 11e. Funtional enrichment result for Figure 4m.
Up-regulated			Q (-log10)
ID	Description	Hits	CD55+ FAP	GPC3+ FAP	MME+ FAP	Fibroblast-like cell
M5953	KRAS signaling up	SERPINA3|APOD|CPE|EMP1|ETS1|GNG11|CFH|ID2|IGFBP3|PLAU|PLAUR|PSMB8|PTGS2|RGS16|SLPI|NRP1|AKAP12|MAFB|GFPT2|GPNMB|PPP1R15A|TMEM176B|G0S2|ANGPTL4|TMEM176A|CAB39L|IL33	3.05303	4.49031	6.17418	0
R-HSA-445355	Smooth muscle contraction	ACTA2|ANXA1|ANXA2|CALM1|CALM2|CALM3|GUCY1B1|MYL6|TLN1|TPM4|VCL|MYL9|MYL12B	5.64272	6.018	6.38233	1.45576
R-HSA-1592230	Mitochondrial biogenesis	ATP5F1A|ATP5F1D|ATP5F1E|ATP5PB|ATP5MC1|ATP5MC2|ATP5MC3|ATP5PF|ATP5PO|CALM1|CALM2|CALM3|GABPA|HSPA9|ATP8|SOD2|SSBP1|ATP5PD|ATP5MG|POLG2|CYCS|CHCHD3|MICOS13|MICOS10	4.44828	2.55433	4.68025	1.50543
R-HSA-193639	p75NTR signals via NFкB	NFKBIA|NGFR|RPS27A|UBA52|UBB|UBC|SQSTM1	2.11737	4.26252	3.37049	0
R-HSA-556833	Metabolism of lipids	PLIN2|AGT|ARF1|TSPO|CAV1|CSNK2B|CYP1B1|AKR1C1|ECHS1|FABP4|ACSL4|KDSR|GGT5|GPX1|GPX4|HADHA|HSD11B1|FADS1|NEU1|NFYB|PLA2G2A|PON2|PON3|CTSA|PPP1CA|PTGS2|RAN|SUMO2|TXNRD1|UBE2I|UGCG|DEGS1|PLPP1|PLPP3|AKR1C3|CPNE3|VAPA|TECR|PTGES|PLIN3|SPTLC1|PTGES3|GLIPR1|PLD3|SUMF2|ORMDL2|SAR1B|ANGPTL4|HSD17B12|HACD3|ELOVL5|ELOVL1|HSD3B7|MED28|ORMDL1|MED8|PTPMT1|SPTSSA	1.42312	1.8332	0	3.67168
hsa04350	TGFβ signaling pathway	RHOA|DCN|FBN1|ID1|ID2|ID3|INHBB|MYC|NBL1|PPP2R1A|SKP1|THBS1|RBX1|FST	1.82204	2.06652	3.42953	1.91892
M5897	IL6 JAK STAT3 signaling	FAS|CD9|CD44|CSF1|GRB2|HMOX1|IFNAR1|IFNGR1|IL6|IL6ST|IL13RA1|LEPR|PIM1|PLA2G2A|STAT1|STAT3|TNFRSF1A|SOCS3|OSMR	5.6587	6.91578	6.64134	2.73318
R-HSA-446203	Asparagine N-linked glycosylation	ANK2|ARCN1|ARF1|ARF4|CALR|CANX|CAPZA2|CAPZB|CD59|CTSC|COPA|COPB1|DAD1|DCTN1|DPAGT1|GOLGA2|PDIA3|LMAN1|MAN1A1|MAN2A1|NEU1|CTSA|PRKCSH|PSMC1|RAB1A|RNF5|RPN1|RPN2|RPS27A|SEL1L|UAP1|GFUS|UBA52|UBB|UBC|TUBA1A|DYNLL1|NAPA|DPM2|ST3GAL5|COPB2|MLEC|GFPT2|CNIH1|ALG3|BET1|TFG|TUBA1B|TUBB4B|DCTN6|KDELR1|OS9|TMED2|LMAN2|TMED10|KDELR2|DCTN3|COPE|ST6GALNAC4|ALG5|DERL2|UBXN1|SAR1B|DYNC1LI1|TRAPPC4|TRAPPC2L|TMED9…	9.1561	6.56597	5.92585	19.6315
Down-regulated			Q (-log10)
ID	Description	Hits	CD55+ FAP	GPC3+ FAP	MME+ FAP	Fibroblast-like cell
GO:0098609	Cell-cell adhesion	LAMB1|AFDN|CCN3|PCDHGC3|THBS4|SPARCL1|ITGA8|PCDHGB4|PCDHGA8|PARVA|PCDHGC5|PCDHGC4|PCDHGB6|PCDHGB5|PCDHGB3|PCDHGB2|PCDHGB1|PCDHGA11|PCDHGA10|PCDHGA9|PCDHGA7|PCDHGA6|PCDHGA5|PCDHGA4|PCDHGA3|PCDHGA2|PCDHGA1|ROBO3|HMCN2	13.7586	10.8446	11.8918	14.4016
GO:0030111	Reg. of Wnt signaling pathway	TLE5|ATP6V0C|BMP2|EDA|EGFR|EGR1|FOXO1|GRB10|LRP1|MCC|PRKN|CDK14|PPM1B|STK3|TBL1X|TIAM1|TLE2|TSC2|RECK|TNKS|BTRC|LIMD1|SEMA5A|SOX13|USP34|ANKRD6|KANK1|TMEM131L|MACF1|DAAM2|NPHP3|DKK3|INVS|DISC1|RBMS3|WWOX|CSNK1G1|NXN|BICC1|TCF7L1|APCDD1|APCDD1L|SHISA6	2.85115	1.71664	6.86987	0
R-HSA-3247509	Chromatin modifying enzymes	CHD3|DNMT3A|JAK2|ATXN7|TBL1X|UTY|TRRAP|SUPT3H|OGT|NCOA1|NCOR2|KDM2A|KDM4C|ARID4B|KDM3B|KDM3A|HDAC8|ARID1B|MTA3|KMT2C|SMYD3|KANSL1	0	0	2.18199	0
hsa04370	VEGF signaling pathway	KDR|PIK3R1|PLCG1|PPP3CB|PPP3CC|PPP3R1|PTK2|PLA2G4C|AKT3	0	0	1.63311	0
M5905	Adipogenesis	ALDOA|CD36|COL4A1|COL15A1|CYP4B1|LIFR|PPARG|PPM1B|ITSN1|VEGFB|SPARCL1|MAP4K3|GPHN|SORBS1|MGLL|PHLDB1|HIBCH|AGPAT3|ITIH5|ELMOD3	0	0	1.48839	0

## Sheet: Supplementary Table 11f
Supplementary Table 11. Functional enrichment results.
Supplementary Table 11f. Funtional enrichment result for Ext. Data Figure 5b.
			Q (-log10)
ID	Description	Hits	Type I	TNNT2+ (I)	TNNT2+ (II)	Type II	ENOX1+ (II)	MTJ	NMJ	DCLK1+ (I)	DCLK1+ (II)	ID1+ (I)	ID1+ (II)	SAA2+ (I)	SAA2+ (II)
R-HSA-390522	Striated muscle contraction	ACTA1|ACTC1|ACTN2|ACTN3|DES|MYBPC1|MYBPC2|MYH6|MYL1|MYL2|MYL3|TMOD1|TNNC2|TNNC1|TNNI1|TNNI2|TNNT1|TNNT2|TNNT3|TPM1|TPM2|TPM3|TMOD4	7.59938	6.15538	0	9.89406	9.22762	4.25999	0	0	2.62063	0	3.87793	0	0
hsa03320	PPAR signaling pathway	PLIN2|AQP7|CD36|PPARA|SORBS1|PLIN5	1.9634	0	0	0	0	0	0	0	0	0	0	0	0
GO:0014883	Transition between fast and slow fiber	ATP2A2|MYH7|TNNC1|TNNI1|TNNT1	5.43104	4.57961	0	0	0	0	0	0	0	0	0	0	0
GO:0006631	Fatty acid metabolic process	ACADVL|ASAH1|CD36|CPT1B|CYP2J2|ETFDH|ACSL1|HADHB|PAM|PRKAA1|AIG1|MCEE|THEM4|TECRL	1.66355	2.12777	0	0	0	0	0	0	0	0	0	0	0
R-HSA-190236	Signaling by FGFR	GAB1|ANOS1|SOS1|TIA1|TIAL1|RBFOX2|FLRT2	0	1.68341	0	0	0	0	0	0	0	0	0	0	0
GO:0003007	Heart morphogenesis	ACTC1|ACVR1|CDC42|ELN|EYA1|FHL2|HIF1A|CCN1|RBPJ|JUN|MDM2|MYH6|MYH7|MYL2|MYL3|NOTCH1|PKD2|PROX1|PTK2|ROBO1|SOS1|TGFB2|TNNC1|TNNI1|TNNT2|TPM1|CITED2|YAP1|SEMA3C|ZFPM2|FLRT2|ANKRD1|PDCD4|ASB2|EGLN1|AHI1|CHD7|RTN4|MYLK2|ADPRHL1|ALPK2|XIRP2|RBM20|CCDC39	3.77232	4.30436	0	0	0	2.01376	0	0	0	1.36297	0	0	0
GO:0006281	DNA repair	PARP1|CHD4|NPM1|PRKDC|REV3L|RFC1|RPS3|SFPQ|WRN|XRCC5|SMARCA5|USP3|SPIDR|IFFO1|SLF2|SMC6|PWWP3A	0	0	1.75942	0	0	0	0	0	0	0	0	0	0
GO:0005980	Glycogen catabolic process	AGL|PFKM|PYGM	0	0	0	2.06705	0	0	0	0	0	0	0	0	0
hsa00010	Glycolysis / Gluconeogenesis	ALDOA|ENO3|GAPDH|GPI|HK1|PFKM|PGM1|PKM|FBP2	0	0	0	6.28634	5.60983	0	0	0	0	0	0	0	0
GO:0030705	Cytoskeleton-dependent intracellular transport	ACTN4|APP|BICD1|CDC42|DYNC1H1|DYNC1I1|DYNC1I2|HIF1A|HSPB1|MAPT|MYO1E|MYO6|MYO10|UCHL1|WASL|IFT140|SYNE2|KIF13B|SUN2|TANC2|HOOK2|FNBP1L|CCDC88A|MYO5C|ARHGAP21|TMEM108|TRAK2|FYCO1|MYO19|DTNBP1|RHOT2|TMEM201	0	0	0	0	0	1.97523	0	0	0	0	0	0	0
GO:0007528	Neuromuscular junction development	APP|CACNB1|CHRNA1|COL4A5|FNTA|MUSK|NEDD4|COLQ|UNC13B|PDZRN3|LRRK2|KY|UNC13C	0	0	0	0	0	0	1.70728	0	0	0	0	0	0
R-HSA-112316	Neuronal system	CALM1|CAMK2D|CHRNA1|CHRND|KCNN3|MDM2|MYO6|PRKAR1A|DLGAP4|KCNQ5|SLC38A1	0	0	0	0	0	0	2.03228	0	0	0	2.33387	0	0
M167	AP1 pathway	CBFB|EGR1|FOS|FOSL2|HIF1A|JUN|JUNB|MT2A	0	0	0	0	0	0	0	2.78806	1.57024	1.60599	2.41007	0	0
GO:0016567	protein ubiquitination	CBFB|CBLB|CDC42|FYN|LMO7|MDM2|NEDD4|RPS27A|TTC3|UBC|UBE2D1|UBE2D3|UBE2E1|UBE2G2|UCHL3|VCP|DCAF5|BABAM2|SOCS5|DCAF1|PJA2|KLHL21|RNF10|FEM1B|KLHL41|RACK1|UBAC1|ARIH2|TRIM38|UBE2E3|MALT1|PDZRN3|CAND2|MYCBP2|FBXL7|KLHL18|NEDD4L|SASH1|WWTR1|HERC4|WSB1|FBXO10|RNF115|NOSIP|ANAPC7|ZC3HC1|ASB2|FBXO40|FBXW5|FBXL12|UBE2R2|UBE2W|TULP4|SMURF1|RNF150|SH3RF1|CCNB1IP1|ANAPC1|UNKL|RNF128|FBXO31|LONRF3|TRIM45|TRIM…	0	0	0	0	0	0	0	2.08563	0	1.90386	1.90569	1.89985	0
hsa04140	Autophagy	BCL2L1|CTSD|DAPK1|DAPK3|HIF1A|PIK3R1|PPP2CB|PRKAA1|PRKAA2|MAP2K1|PTEN|RAF1|RHEB|IRS2|CFLAR|SQSTM1|MTMR3|EIF2AK3|RUBCN|AKT3|TANK|RRAS2|MRAS|ATG14|GABARAPL1|SH3GLB1|WIPI1|DEPTOR|VMP1	0	0	0	0	0	0	0	2.87835	0	4.48399	4.4885	0	2.12477
hsa04142	Lysosome	ATP6V0A1|CD63|CTSD|PSAP|CD164|AP1S2|AP4S1|ARSG|GNPTAB	0	0	0	0	0	0	0	1.91578	0	1.41337	1.64656	1.31851	0
R-HSA-438064	Post NMDA receptor activation events	ACTN2|CALM1|CALM2|CAMK2A|CAMK2D|MAPT|PRKAA1|PRKAA2|PRKAR1A|PRKX|RPS6KA2|RPS6KA3|TUBA4A|PRKAG3	0	0	0	0	0	0	0	0	0	0	1.50167	0	0
GO:0061564	Axon development	ADARB1|APP|CTNNA1|EFNA5|EPHB1|FYN|GBX1|GDNF|GPM6B|HSP90AB1|ITGB1|JAK2|JUN|ANOS1|MAPT|NCAM1|NOTCH1|PLXNA1|PLXNA2|PPP3CB|PTEN|PTK2|ROBO1|RYK|SOS1|TRIO|UCHL1|VCL|KALRN|DCLK1|RPS6KA5|B4GALT5|MYOT|STK25|SEMA4D|SEMA3C|PALLD|MYCBP2|COBL|CAMSAP2|ZDHHC17|FLRT2|AUTS2|NIN|ENAH|RTN4|SEMA6A|RAPH1|BOC	0	0	1.44946	0	0	0	0	0	1.41763	0	0	0	0
hsa03040	Spliceosome	DDX5|HNRNPA1|HNRNPK|SRSF2|SRSF3|SRSF6|DDX39B|SRSF10|HNRNPA3	0	0	0	0	0	0	0	0	0	0	1.81991	0	0
M5890	TNFα signaling via NFкB	ABCA1|ATP2B1|KLF6|GADD45A|HBEGF|EGR1|ETS2|FOSL2|CCN1|IL18|JUNB|SAT1|SDC4|KLF10|IRS2|SQSTM1|B4GALT5|TANK|G0S2|CCNL1	0	0	0	0	0	0	3.43628	3.38062	2.71679	6.06613	4.95171	2.48128	0
GO:0098609	Cell-cell adhesion	ANXA2|ZFP36L1|COL13A1|COL19A1|LIMS1|PCDHGC3|ITGA10|PCDHGB4|DLG5|PCDHGA8|PCDHGA12|PCDHGB7|PCDHGB6|PCDHGB5|PCDHGB3|PCDHGB2|PCDHGB1|PCDHGA11|PCDHGA10|PCDHGA9|PCDHGA7|PCDHGA6|PCDHGA5|PCDHGA4|PCDHGA3|PCDHGA2|PCDHGA1	8.61546	0	0	0	0	0	13.4013	8.41987	11.3144	7.18651	0	6.8477	0
GO:0006417	Regulation of translation	APP|RHOA|ATF4|ZFP36L1|ZFP36L2|DAPK1|DAPK3|EEF2|EIF4A2|EIF4G2|EPRS1|ETF1|GAPDH|MKNK2|HSPB1|IGFBP5|ILF3|NCL|NPM1|YBX1|PER1|PKM|PRKDC|RBM3|RPL5|RPL10|RPL26|RPL38|RPS3|RPS6KA3|RPS9|RPS14|TIA1|TPR|ZFP36|CNBP|BTG2|NCK2|EIF3B|EIF3D|EIF4G3|QKI|EIF2AK3|EIF4E2|ROCK2|PAN2|PUM3|EIF1|RACK1|SAMD4A|RPL13A|PABPC1|AGO2|EEF2K|PRR16|TRNAU1AP|METTL3|CPEB4|NIBAN1|RC3H1|TENT2|PAN3	0	0	2.91206	0	0	0	0	0	2.72946	0	3.78525	0	1.53075

## Sheet: Supplementary Table 11g
Supplementary Table 11. Functional enrichment results.
Supplementary Table 11g. Funtional enrichment result for Ext. Data Figure 6a.
			Q (-log10)
ID	Description	Hits	Adult (I)	Adult (II)	Old (I)	Old (II)	Very old (I)	Very old (II)
GO:0030029	Actin filament-based process	ACTA1|ACTC1|ACTN3|ARF6|RHOA|ATP1A1|BCL2|CALD1|CALR|CAMK2D|CAPZA1|CASQ1|CAV3|CDC42|DIAPH2|CTTN|EPB41L2|FGF12|FHL3|GAB1|GMFB|GSN|JAK2|KCNJ2|KCNJ3|KCNQ1|KRAS|LIMK2|MARCKS|MYO1F|MYH2|MYH4|MYH6|MYH7|MYH8|MYL1|MYO1E|NEB|NRAP|PAFAH1B1|PFN1|PFN2|PLEC|PRKAR1A|PROX1|TWF1|RAN|TRIM27|SCN5A|SHC1|SLC9A1|SNTA1|SPTBN1|SVIL|TESK1|TLN1|TMSB4X|TNNT1|TPM1|TPM3|TTN|CSRP3|TCAP|NRP1|HIP1R|TMSB10|MYOM2|ARHGEF2|ROCK2|MIC…	15.8337	11.4749	2.56531	1.79378	0	0
R-HSA-397014	Muscle contraction	ACTN3|ATP2A1|CALD1|CASQ1|CAV3|KCNJ12|KCNK2|MYBPC2|MYH6|MYL3|NEB|NOS1|SCN9A|TNNC2|TPM1|TTN|VCL|VIM|TRDN|LMOD1|MYL11|KCNIP2|FXYD7|MYL6B	15.8337	10.3417	0	0	0	1.49483
GO:0006006	Glucose metabolic process	AKT2|APOD|ATF3|ENO1|ENO3|KAT2A|HK2|IGF2|KCNJ11|KCNQ1|PDK1|PDK4|PFKFB1|PFKFB2|PFKL|PFKM|PGAM2|PPARA|PRKAA1|SLC25A1|TP53|FBP2|PER2|PPARGC1A|KBTBD2|ADPGK|G6PC3|OMA1|CRTC2|TSTD1	0	1.50345	0	0	0	0
hsa04152	AMPK signaling pathway	ACACA|AKT2|EIF4EBP1|FOXO1|GYS1|IGF1|IRS1|PFKFB1|PFKFB2|PFKFB3|PFKFB4|PFKL|PFKM|PPP2R2A|PRKAA1|PRKAA2|PRKAB1|PRKAB2|RAB2A|RHEB|RPS6KB2|SLC2A4|SREBF1|MAP3K7|FBP2|RAB11B|CAMKK2|PPARGC1A|TBC1D1|EEF2K|ADIPOR1|RAB14|PRKAG3|AKT1S1|G6PC3|CREB3L4|CRTC2	0	2.63871	2.95421	1.86307	0	0
hsa04922	Glucagon signaling pathway	ACACA|ADCY2|AKT2|CALM1|CAMK2D|FOXO1|GYS1|PRMT1|ITPR1|LDHA|PDE3B|PFKFB1|PFKL|PFKM|PGAM2|PHKG1|PPARA|PPP3CA|PRKAA1|PRKAA2|PRKAB1|PRKAB2|PYGB|PYGM|FBP2|PPARGC1A|PRKAG3|G6PC3|CREB3L4|CALML6|CRTC2	1.30211	3.77844	0	0	0	0
hsa04310	Wnt signaling pathway	SMAD3|MAPK10|TLE2|WNT9A|FZD4|ROCK2|DAAM2|LGR4|CTNNBIP1|NOTUM	0	1.64823	0	0	0	0
hsa04068	FoxO signaling pathway	AKT2|CAT|CCNG2|CDKN1A|CDKN1B|CDKN2B|GADD45A|EGFR|FOXO1|HRAS|PRMT1|IGF1|IRS1|KRAS|SMAD3|MDM2|FOXO4|GADD45B|NRAS|PRKAA1|PRKAA2|PRKAB1|PRKAB2|MAPK3|MAPK10|RAF1|MAPK12|SGK1|SLC2A4|SOD2|SOS1|SOS2|STAT3|TGFB2|TGFB3|TGFBR1|ATG12|BCL2L11|KLF2|GADD45G|GABARAP|GABARAPL2|GABARAPL1|NLK|PRKAG3|G6PC3|FBXO32	0	0	5.9477	7.19786	0	0
hsa04142	Lysosome	ACP2|ARSA|ASAH1|ATP6V0C|ATP6V0B|ATP6V0A1|ATP6AP1|SCARB2|CD63|CTSC|AP3S1|CLN5|CTSB|CTSD|CTSK|CTSL|CTSZ|DNASE2|FUCA1|FUCA2|GALNS|GLA|HEXB|IDS|IDUA|LAMP2|LIPA|M6PR|NAGLU|NEU1|CTSA|PSAP|SGSH|SMPD1|SPAM1|HYAL2|CTSF|CD164|AP1S2|LAPTM4A|AP4B1|ARSG|HYAL4|PLA2G15|AP3M1|LAPTM4B|MCOLN1|GNPTAB	0	0	12.5969	11.4198	0	0
GO:0006511	Ubiquitin-dependent protein catabolic process	BMAL1|AUP1|CALR|CYLD|DDIT3|GSK3A|DNAJB2|HSPA5|DNAJB9|MDM2|CHMP1A|PSMB1|PSMB2|PSMB4|PSMB6|PSMC2|PSMD13|TNFAIP3|UBE2A|UBE2D1|UBE2D3|UBE2E1|UBE2G2|UBE2H|UCHL1|UCHL3|XBP1|TRIM25|RNF103|STAM|USP9Y|BAP1|SQSTM1|CLOCK|RNF7|EDEM1|HERPUD1|RNF144A|TOM1L1|FEM1B|STUB1|ERLIN1|RBCK1|USP19|ADRM1|MAN1B1|USP18|TRIM32|USP22|FBXO7|ANAPC13|PTPN23|WWTR1|RNF167|HERC4|FBXL6|ANAPC2|UBQLN2|DERL2|VPS28|FZR1|ANAPC7|FAM8A1|U…	0	0	11.3364	11.0186	0	0
GO:1901136	Carbohydrate derivative catabolic process	AMPD3|CD44|CHI3L1|CTSL|DUT|FUCA1|FUCA2|GALT|GLA|GPC1|HEXB|HINT1|HMMR|IDS|IDUA|ITPA|MGAT1|NAGLU|NEU1|PDE2A|PDE4A|PDE4B|PDE4C|PDE4D|SGSH|SPAM1|UPP1|PDE5A|HYAL2|EDEM1|GNPDA1|OGA|NEU3|APOBEC2|NUDT4|MAN1B1|ENPP4|NT5C2|HYAL4|SMUG1|PDE7B|NT5C|AMDHD2|ADA2|ABHD10|NAGK|EDEM2|NEIL1|EDEM3|FBXO44|FBXO27|LYG1|STT3B|NEIL2|NUDT8	0	0	10.4859	5.87748	0	0
hsa04140	Autophagy - animal	AKT2|BCL2|BCL2L1|CTSB|CTSD|CTSL|DAPK1|DAPK3|EIF2S1|HIF1A|HRAS|IRS1|ITPR1|KRAS|LAMP2|NRAS|PRKAA1|PRKAA2|MAPK3|MAPK10|RAB1A|RAF1|RHEB|RPS6KB2|MAP3K7|TRAF6|BECN1|SQSTM1|ATG12|CAMKK2|RRAGA|GABARAP|GABARAPL2|MRAS|GABARAPL1|NRBF2|SH3GLB1|DDIT4|WIPI1|RRAGD|MLST8|DEPTOR|ATG9A|MAP1LC3B|VMP1|AKT1S1|ATG4C|SMCR8|C9orf72|RAB7B	0	0	6.75963	11.112	0	0
R-HSA-170834	Signaling by TGFβ Receptor Complex	RHOA|CCNT2|CDK9|CDKN2B|COL1A2|E2F4|E2F5|FKBP1A|ITGB6|JUNB|SMAD3|MEN1|MYC|FURIN|PPM1A|PPP1CA|MAPK3|RPS27A|SKIL|TGFB2|TGFB3|TGFBR1|TGIF1|UBB|UBC|UBE2D1|UBE2D3|XPO1|UBE2M|NCOR2|STUB1|PPP1R15A|WWTR1|F11R|PMEPA1	0	0	6.30598	6.50555	0	0
GO:0007156	Homophilic cell adhesion via plasma membrane adhesion molecules	PCDHGC3|PVR|PCDHGB4|PCDHGA8|PCDHGA12|NPTN|CDH20|PCDHGC5|PCDHGC4|PCDHGB7|PCDHGB6|PCDHGB5|PCDHGB3|PCDHGB2|PCDHGB1|PCDHGA11|PCDHGA10|PCDHGA9|PCDHGA7|PCDHGA6|PCDHGA5|PCDHGA4|PCDHGA3|PCDHGA2|PCDHGA1|AMIGO1	0	0	2.12892	1.83802	0	0
GO:0009152	Purine ribonucleotide biosynthetic process	ACACA|ADCY2|ADCY8|ADK|AK2|AMPD1|AMPD2|AMPD3|APRT|ATIC|ATP5F1C|ATP5MC1|ATP5MC2|ATP5MC3|ATP6V1A|ATP6V0C|DGUOK|ACSL1|GUCY2C|IMPDH2|ATP6|ATP8|ND1|ND2|ND3|ND4|ND4L|ND5|NDUFA3|NDUFB5|NDUFB8|NDUFB9|NDUFC2|NDUFS2|NDUFV2|NME2|NME3|NME4|SLC25A1|NME5|ATP5MJ|PAICS|NDUFA13|ELOVL1|PANK3|ACSS1|HACD2|AK9|NME9|UQCC3	0	0	1.66033	3.50752	5.29143	0
R-HSA-198725	Nuclear Events (kinase and transcription factor activation)	EGR1|EGR2|ELK1|FOS|FOSB|ID1|ID2|ID3|JUNB|JUND|NAB1|MAPK3|RPS6KA3|RRAD|SGK1|CDK5R1|MAPKAPK2	0	0	0	2.43639	0	1.49483
M5890	TNFα signaling via NFкB	ABCA1|RHOB|ATF3|BCL3|BTG1|CD44|CDKN1A|CEBPB|CEBPD|KLF6|MAP3K8|GADD45A|DUSP1|EFNA1|EGR1|EGR2|ETS2|FOS|FOSB|FOSL2|NR4A1|ICAM1|ID2|JUN|JUNB|MARCKS|SMAD3|MYC|GADD45B|NFIL3|NFKBIA|NINJ1|NR4A2|PDE4B|PER1|PFKFB3|MAP2K3|RELA|SAT1|SDC4|SGK1|SOD2|TAP1|TGIF1|KLF10|TNFAIP2|TNFAIP3|TRAF1|ZFP36|BTG2|NR4A3|BHLHE40|PLPP3|IER3|SQSTM1|SOCS3|SLC16A6|KLF4|B4GALT5|IER2|NAMPT|EIF1|KLF2|PPP1R15A|MAFF|PANX1|G0S2|PMEPA1|…	0	0	9.85439	15.9037	10.8923	7.77301

## Sheet: Supplementary Table 11h
Supplementary Table 11. Functional enrichment results.
Supplementary Table 11h. Funtional enrichment result for Ext. Data Figure 8d.
			Q (-log10)
ID	Description	Hits	qMuSC	epMuSC	lpMuSC	dMuSC
R-HSA-3000171	Non-integrin membrane-ECM interactions	COL4A4|COL5A1|FN1|LAMA2|NTN4	2.77636	0	0	0
R-HSA-1280215	Cytokine Signaling in immune system	ANXA2|APP|B2M|CAMK2D|CD44|CEBPD|CFL1|CSF1|EGR1|EIF4A1|FOXO3|FOS|HIF1A|HLA-B|HLA-C|HSPA8|HSP90AA1|IL1R1|JUN|JUNB|MCL1|MIF|MSN|MT2A|NFKBIA|P4HB|PPIA|RPLP0|RPS27A|SOD2|STAT3|TIMP1|TNFRSF1A|HSP90B1|UBA52|UBC|VIM|SOCS3|OSMR|IFITM3|IFITM2|ALPK1	0	17.9387	0	0
hsa04668	TNF signaling path.	JAG1|CEBPB|CSF1|FOS|JUN|JUNB|NFKBIA|TNFRSF1A|SOCS3	0	3.94025	0	0
M66	MYC activ path.	EIF4A1|ENO1|HSP90AA1|NCL|NME2|PTMA|RPL11	0	3.15744	0	0
R-HSA-9612973	Autophagy	EEF1A1|HSPA8|HSP90AA1|HSP90AB1|RPS27A|UBA52|UBC|VIM|TUBA1A|PLIN3|TUBA1B|TUBB4B|TOMM7|TUBB2B	0	7.4213	0	0
R-HSA-1640170	Cell cycle	BARD1|BRCA1|BRCA2|CDK6|E2F3|KPNB1|LIG1|LMNB1|MRE11|MSH5|POLA1|POLE2|RBL1|RRM2|TFDP1|TMPO|TOP2A|TOP3A|TYMS|NSD2|XPO1|KIF23|KNTC1|NCAPD2|SMC4|TUBB4B|POLD3|TPX2|CEP152|SYNE2|NCAPD3|POLA2|PHF20|NCAPG2|CEP192|MIS18BP1|CDK5RAP2|CENPJ|KNL1|SPC25|CLSPN|CENPK|NCAPG|CENPU|NUF2|BRIP1|MCM8|LIN54|CENPP	0	0	35.9835	0
GO:0006325	Chromatin organization	BRCA1|DDX11|DNMT1|EZH2|HELLS|HMGB2|LMNB1|NASP|RBL1|SMARCA4|SMARCC1|NSD2|DEK|MACROH2A1|SUPT16H|SCMH1|SMCHD1|CBX5|PHF20|DOT1L|LIN54|MMS22L|CENPP	0	0	9.49225	0
GO:0006941	Striated muscle contraction	ANK2|ATP1A1|CHRNA1|DMD|MTOR|KLHL41|STAC3	0	0	0	2.30928
M5909	Myogenesis	ACTC1|ACTN2|CHRNA1|COL15A1|DMD|EIF4A2|ENO3|GNAO1|IGF1|ITGA7|MYOG|PKIA|RYR1|SPARC|SVIL|PPFIA4|LARGE1|MRAS|SIRT2	0	0	0	11.4689
GO:0030029	Actin filament-based process	ACTC1|ACTN2|ANK2|ATP1A1|FLNC|INPPL1|MARCKS|NEB|RTKN|FSCN1|SVIL|WIPF1|NCK2|ARHGEF2|MTSS1|ELMO1|KLHL41|CAP2|MRAS|LIMCH1|TNIK|SRGAP2|SIX4|MYO19|STARD13|PHACTR1	0	0	0	9.48099

## Sheet: Supplementary Table 11i
Supplementary Table 11. Functional enrichment results.
Supplementary Table 11i. Funtional enrichment result for Ext. Data Figure 8i.
			Q (-log10)
ID	Description	Hits	Adult	Old	Very old
GO:0034091	Regulation of maintenance of sister chromatid cohesion	ATRX|SMC5|SLF2	2.19673	0	0
R-HSA-9617629	Regulation of FOXO transcriptional activity by acetylation	FOXO1|FOXO3|KAT2B	1.97246	0	0
M3008	NABA ECM glycoproteinsGLYCOPROTEINS	ECM2|FBN1|EFEMP1|IGFBP5|IGFBP7|LAMA2|LAMA5|LAMB2|LTBP3|VIT|THBS4|PXDN|SPARCL1|FGL2|EMILIN1|SNED1|NTN4|CRELD1|THSD4|CRISPLD2|EMID1	1.33995	0	0
R-HSA-525793	Myogenesis	ABL1|CTNNB1|MEF2A|MEF2C|MYF5|MYF6|TCF4|TCF12|BOC	0	3.69974	0
GO:0071363	Cellular response to growth factor stimulus	ABL1|ACVR1|APP|BMPR1A|ZFP36L1|ZFP36L2|CAT|CD44|COL1A1|COL1A2|COL3A1|CSNK1D|CSNK1E|CTNNB1|DDX5|EEF1A1|ENG|EXT1|FGFR4|FNTA|FOS|FYN|GAS1|KAT2A|NR3C1|HDAC2|HES1|HSPA5|LTBP3|SMAD4|MAP1B|MAPT|MEF2C|NOTCH1|SHC1|SOX9|STAT3|TGFBR2|VEGFA|USP9Y|ITGB1BP1|MAGI2|FRS2|FLRT2|HEYL|ANKRD1|WWOX|SOX6|GAREM1|RGMB	0	9.70765	0
M5896	TGFβ signaling	ACVR1|RHOA|BMPR1A|CDK9|CDKN1C|CTNNB1|ENG|FNTA|ID3|JUNB|SPTBN1|TGIF1|UBE2D3|BCAR3|NCOR2|WWTR1	0	6.75292	0
hsa00190	Oxidative phosphorylation	ATP5F1B|ATP5F1C|ATP5F1E|ATP5MC2|ATP5ME|COX4I1|COX5B|COX7C|COX8A|ATP6|COX1|COX3|CYTB|ND2|ND3|ND4|ND4L|ND5|NDUFA4|NDUFB1|NDUFB8|NDUFB9|UQCRC2|PPA2|UQCRQ	0	9.48805	3.50982
M5890	TNFα signaling via NFкB	ABCA1|JAG1|BCL6|KLF9|CD44|GADD45A|FOS|FOSB|NR4A1|HES1|JUNB|PDE4B|PER1|SAT1|SOD2|TGIF1|TNFAIP2|VEGFA|PLPP3|SQSTM1|B4GALT5|EIF1|PNRC1|CCNL1	0	2.93867	1.71048
CORUM:2693	NFAT-JUN-FOS DNA-protein complex	FOS|NFATC2	0	0	2.77797

## Sheet: Supplementary Table 11j
Supplementary Table 11. Functional enrichment results.
Supplementary Table 11j. Funtional enrichment result for Ext. Data Figure 10f.
			Q (-log10)
ID	Description	Hits	CD55+ FAP	CD99+ FAP	GPC3+ FAP	MME+ FAP	RUNX2+ FAP	Fibroblast-like cell
R-HSA-1474290	Collagen formation	BMP1|DST|SERPINH1|CD151|COL1A1|COL1A2|COL3A1|COL4A1|COL4A2|COL5A1|COL5A2|COL6A1|COL6A2|COL6A3|COL8A1|COL11A1|COL12A1|COL15A1|COL16A1|CTSB|CTSL|LOX|LOXL1|LOXL2|P4HA1|P4HB|PCOLCE|PLOD1|PLOD2|PPIB|COL14A1|PXDN|P4HA2|ADAMTS2|CRTAP|COLGALT2|COL5A3|P3H1|COL18A1|COL27A1|COL24A1|P4HA3	2.44128	0	0	2.14324	0	17.0747
R-HSA-1474244	Extracellular matrix organization	ACTN1|ADAM10|BGN|BMP1|BMP4|DST|BSG|CAPN2|CAPN3|SERPINH1|CD44|CD151|COL1A1|COL1A2|COL3A1|COL4A1|COL4A2|COL5A1|COL5A2|COL6A1|COL6A2|COL6A3|COL8A1|COL11A1|COL12A1|COL15A1|COL16A1|COMP|VCAN|CTSB|CTSL|DCN|DMD|ELN|FBLN1|FBLN2|FBN1|EFEMP1|FMOD|FN1|HSPG2|TNC|ITGAV|ITGB1|ITGB5|LAMA2|LAMA4|LAMB1|LAMC1|LOX|LOXL1|LOXL2|LTBP1|LTBP2|LUM|MFAP4|MMP2|NID1|DDR2|P4HA1|P4HB|SERPINE1|PCOLCE|PLOD1|PLOD2|PPIB|PRKCA|PSE…	17.3602	1.30287	0	7.33644	0	17.4612
M5905	Adipogenesis	ABCA1|ACLY|PLIN2|AK2|ALDOA|ANGPT1|APOE|ATP1B3|ATP5PO|BCL6|C3|CCNG2|CD151|COL4A1|COL15A1|COX6A1|COX7B|COX8A|CYC1|ECH1|STOM|ETFB|FABP4|GPX3|LAMA4|LIFR|DNAJB9|MDH2|MGST3|NMT1|OMD|ENPP2|PFKFB3|PGM1|POR|PPM1B|RREB1|ITSN1|UBC|SPARCL1|MAP4K3|TANK|PRDX3|UQCR11|IMMT|PHLDB1|BCL2L13|MTCH2|DHRS7B|HIBCH|GHITM|UQCRQ|MRPL15|DNAJC15|UQCR10|ANGPTL4|MCCC1|NABP1|CAVIN1	0	0	0	3.8298	0	11.6683
M5932	Inflammatory response	ABCA1|ACVR1B|ACVR2A|ADM|ATP2A2|ATP2B1|AXL|CDKN1A|CSF1|CD55|LPAR1|EMP3|F3|GABBR1|GCH1|GPC3|HAS2|HIF1A|IL1R1|IL4R|IL6|IRF1|LDLR|MYC|NFKB1|SERPINE1|PDE4B|PLAUR|PSEN1|RAF1|CCL2|SRI|TIMP1|TNFAIP6|IFITM1|TNFSF10|OSMR|NAMPT|CALCRL|KCNMB2|PDPN|KIF1B|ATP2C1|SELENOS	0	0	2.3668	0	0	3.50761
R-HSA-177929	Signaling by EGFR	ADAM10|CDC42|EGFR|EPS15|GAB1|PIK3R1|PTPN12|PTPRK|PXN|RPS27A|SHC1|SOS1|ADAM17|UBA52|UBB|UBC|ADAM12|ARHGEF7|SPRY1|SPRY2|STAM2|LRIG1|SH3KBP1	0	0	0	3.45604	2.34791	1.7764
M5890	TNFα signaling via NFкB	ABCA1|RHOB|ATF3|ATP2B1|BCL3|BCL6|BTG1|CD44|CDKN1A|CEBPB|CEBPD|CSF1|RCAN1|DUSP1|EGR1|EGR2|F3|FOS|FOSL2|GCH1|GEM|B4GALT1|CXCL2|NR4A1|HES1|TNC|CCN1|IL6|IRF1|JUN|JUNB|LDLR|MARCKS|SMAD3|MCL1|MYC|NFIL3|NFKB1|NR4A2|SERPINE1|PDE4B|PFKFB3|PLAU|PLAUR|PTX3|SAT1|CCL2|SGK1|SOD2|TGIF1|KLF10|TNFAIP6|TUBB2A|VEGFA|ZFP36|NR4A3|BHLHE40|PLPP3|IRS2|CFLAR|TSC22D1|IER3|SOCS3|B4GALT5|IER2|GFPT2|TANK|NAMPT|TRIB1|KLF2|PDL…	1.5958	11.7605	4.71405	1.56065	0	25.6028
GO:0001649	Osteoclast differentiation	ATP5F1B|BMP4|BMPR1A|BMPR2|RUNX2|CBFB|COL1A1|COL6A1|MAPK14|VCAN|CTNNB1|FHL2|GABBR1|GLI3|HNRNPC|HSPE1|TNC|IGF2|IGFBP3|IGFBP5|CCN1|JUNB|LOX|SMAD3|SMAD4|MYOC|NF1|PHB1|RPS15|RRBP1|SFRP1|TPM4|HIRA|FZD1|MRC2|SYNCRIP|ITGA11|GTPBP4|WWTR1|RSL1D1|SND1|WWOX|LGR4|CCDC47|IFT80	0	1.6655	0	0	2.1026	7.34059
M5930	Epithelial mesenchymal transition	ACTA2|ANPEP|RHOB|BGN|BMP1|DST|SERPINH1|CD44|CD59|CDH11|COL1A1|COL1A2|COL3A1|COL4A1|COL4A2|COL5A1|COL5A2|COL6A2|COL6A3|COL11A1|COL12A1|COL16A1|COMP|VCAN|CCN2|DCN|DPYSL3|ECM1|ELN|EMP3|FAP|FBLN1|FBLN2|FBN1|FLNA|FMOD|FN1|GAS1|GEM|GJA1|GPX7|TNC|IGFBP3|IGFBP4|CCN1|IL6|ITGAV|ITGB1|ITGB5|JUN|LAMA2|LAMC1|LGALS1|LOX|LOXL1|LOXL2|LRP1|LUM|MMP2|NNMT|NOTCH2|NT5E|SERPINE1|PCOLCE|PDGFRB|PFN2|PLAUR|PLOD1|PLOD2|PM…	36.6481	7.08909	6.40607	6.8282	1.38671	42.7673

[truncated: 1 more sheets: Supplementary Table 11k]
