# Supplementary material for: Multimodal cell atlas of the ageing human skeletal muscle
Source: Nature. 2024 Apr 22;629(8010):154–64. doi: 10.1038/s41586-024-07348-6 (PMC11062927; doi:10.1038/s41586-024-07348-6)
Supplement: Supplementary file 14 — Quantitative results for histology and immunofluorescence staining. [file 41586_2024_7348_MOESM14_ESM.xlsx]

## Sheet: Supplementary Table 12
Supplementary Table 12. Quantitative results for histology and immunofluorescence staining.
Donor	Age	Charlson Index (CI)	Barthel Index (BI)	TypeI (%)	TypeII (%)	CSA I		I/II ratio	TNNT2+ myofibres (%)	ACVR2A+ area (%)	PAX7+ cells/100 myofibres	PDGFRα+ cells/mm	Perilipin+ area (µm2)/mm2 x 103	CD11B+ cells/100 myofibres	CD3+ cells/100 myofibres	CD19+ cells/100 myofibres	NCAM1+ myofibres (%)	PAX7+FOS+ MuSC (%)	ITGA7+ area (%)	Sirius Red area (%)	FilaminC per mm2	SDH (%)
P9	46	0	100	37.1817	62.8183	5184.69	8759.51	0.591892	0	0.0115368	21.7	30.75	1636.55	1,79	3.1	0,08	9.35961	16.7785	1.74157	2.93	1.4	85
P5	45	0	100	47.5608	52.4392	5892.07	6496.42	0.906972		0.0235069	20.9	156.42	515.085	0,64	5.52	0,16	6.39413	37.6404	1.43876	3.52	2.79	97.67
P26	18	0	100	53.0214	46.9786	2437.19	2159.43	1.12863	0	0.0125121	21.5	6.73	1063.2	1,50	3.85	0,006	4.21119	9.44882	0.54259	3.6	4.66	80.65
P13	38	0	100	39.1301	60.8699	3697.69	5752.05	0.642848		0.0115262	15.4	86.5	915.02	1,37	4.42	0,06	9.50896	14.7059	1.58268	3.88	11.18	81.63
P32	25	0	100							0.0157196	43.22			5.93	2.72	2.5		23.8462
P29	77	400	100	72.7129	27.2871	2451.26	919.887	2.66474	26.8216	0.0147437	11.4	236.44	12389.6	1,90	15.89	0,651	23.5	57.2917	0.209219	11.01	55.89	84.21
P28	88	600	55	70.3586	29.6414	6325.09	2664.7	2.37366	9.90914	0.226087	4.07	183.9	1864.84	4,64	18.63	0,598	24.2857	77.7778	0.595047	12.8	92.68	63.22
P16	95	NA	NA	65.0503	34.9497	1155.4	620.767	1.86125	14.3539	0.0439909	8.7	518	6156.38	18,58	24.07	0,80	40.5405	67.3077	0.850712	7.42	107.59	56.9
P23	85	500	100	46.0911	53.9089	1185.63	1386.73	0.85498	10.4167	0.0560579	11.3	294	16702.4	4,77	21.24	0,55	34.2428	66.6667	0.289501	7.58	40.17	76.09
P3	92	500	100							0.0260686	4.611			5.93	15.83	64.5		53.8462
