# Supplementary material for: Multimodal cell atlas of the ageing human skeletal muscle
Source: Nature. 2024 Apr 22;629(8010):154–64. doi: 10.1038/s41586-024-07348-6 (PMC11062927; doi:10.1038/s41586-024-07348-6)
Supplement: Supplementary file 15 — Source Data Fig. 1 [file 41586_2024_7348_MOESM15_ESM.xlsx]

## Sheet: Fig.1a
Sex	age	Nuclei/cells (log10)
Female	82	4.52714
Female	79	4.44376
Male	84	4.6194
Male	79	3.58433
Male	82	4.35268
Female	80	4.22006
Male	82	4.0149
Female	84	3.98475
Female	80	4.85983
Male	15	4.34778
Female	34	4.28031
Male	34	4.52598
Male	18	4.16277
Male	38	3.61805
Female	89	3.82151
Male	88	3.31302
Male	85	3.87955
Female	17	3.77217
Female	99	3.13545
Male	77	3.3032
Female	92	3.93425
Male	45	4.19246

## Sheet: Fig. 1b
Cell Type	Nuclei/cells (log10)
Adipocyte	2.98318
EC	4.36599
Erythrocyte	2.34242
FAP	4.37114
Lymphocyte	3.82614
Mast cell	2.82086
MuSC	4.09156
Myeloid cell	3.91793
Pericyte	3.8238
SMC	3.71925
Schwann cell	2.72428
Specialized MF	4.37647
Fibroblast-like	4.41295
Type I	4.90948
Type II	4.86468

## Sheet: Fig. 1c
Cell Type	Nuclei (log10)
Adipocyte	2.80003
EC	3.78204
FAP	3.49996
Lymphocyte	3.34064
MuSC	3.35698
Myeloid cell	3.61119
Pericyte	3.33122
SMC	2.8893
Fibroblast-like	3.92033
Type I	4.5294
Type II	4.49889

## Sheet: Fig.1d
Fold change	Age	scRNA-seq	snATAC-seq	snRNA-seq
Adipocyte	0.452398	-3.55389	-1.14257	-1.24592
EC	0.063105	1.728	1.02924	0.491322
FAP	0.00596283	0.50956	0.160043	-0.497248
Lymphocyte	0.154004	0.110314	-0.557142	-1.29832
MuSC	-0.494062	1.4719	0.0113581	-0.396375
Myeloid cell	0.171124	-0.255442	0.349089	-0.883138
Pericyte	-0.157205	0.532854	0.0147529	-0.41548
SMC	0.0175549	0.738118	-1.05124	-1.27657
Fibroblast-like	0.273243	1.21674	0.902975	-0.142057
Type I	-0.124619	-3.2802	2.71668	2.64718
Type II	-0.393022	-3.32771	2.58098	2.51876
LTSR	Age	scRNA-seq	snATAC-seq	snRNA-seq
Adipocyte	0.99999	1	0.967962	0.979898
EC	0.764949	0.997306	0.953384	0.791731
FAP	0.526227	0.793752	0.602914	0.794092
Lymphocyte	0.94927	0.570334	0.81765	0.983824
MuSC	1	0.991152	0.507384	0.743745
Myeloid cell	0.968579	0.659361	0.715334	0.927393
Pericyte	0.961319	0.804426	0.509589	0.753796
SMC	0.576008	0.882427	0.956293	0.982389
Fibroblast-like	0.999046	0.975049	0.929593	0.592806
Type I	0.917179	1	0.999995	0.999994
Type II	0.999994	1	0.999987	0.999984

## Sheet: Fig.1e
snRNA-seq
Adipocyte.Adult	Adipocyte.Old	EC.Adult	EC.Old	FAP.Adult	FAP.Old	Lymphocyte.Adult	Lymphocyte.Old	MuSC.Adult	MuSC.Old	Myeloid cell.Adult	Myeloid cell.Old	Pericyte.Adult	Pericyte.Old	SMC.Adult	SMC.Old	Fibroblast-like.Adult	Fibroblast-like.Old	Type I.Adult	Type I.Old	Type II.Adult	Type II.Old
0.186195	0.190709	0.179021	0.181467	0.17729	0.183951	0.174549	0.209378	0.178237	0.180014	0.170871	0.189278	0.174141	0.179181	0.174232	0.175853	0.17689	0.185503	0.157211	0.167293	0.160483	0.171818
0.196889	0.2015	0.186208	0.188012	0.185978	0.190905	0.196992	0.217218	0.186356	0.188224	0.186775	0.195609	0.18349	0.186307	0.183942	0.186397	0.187498	0.193316	0.170575	0.178378	0.17311	0.182593
0.200866	0.205748	0.188695	0.190801	0.189009	0.19401	0.212504	0.220715	0.189036	0.190861	0.193658	0.198788	0.18658	0.188942	0.187003	0.189688	0.191318	0.196104	0.175195	0.182385	0.17796	0.186666
0.20527	0.211366	0.191374	0.193578	0.192306	0.196731	0.223065	0.224502	0.191778	0.194144	0.198012	0.201987	0.18985	0.191853	0.191201	0.193874	0.194737	0.198536	0.179821	0.186544	0.181762	0.190029
0.215321	0.226091	0.198327	0.201788	0.2017	0.204037	0.234997	0.233687	0.199404	0.202829	0.209594	0.210737	0.198227	0.199502	0.201676	0.20408	0.204071	0.205232	0.19294	0.198097	0.193697	0.200207
snRNA-seq	P
Adipocyte	1.10839e-12
EC	1.51813e-09
FAP	7.4441e-29
Lymphocyte	7.72168e-07
MuSC	6.2131e-08
Myeloid cell	1.31485e-27
Pericyte	5.67746e-09
SMC	8.97657e-09
Fibroblast-like	5.22511e-29
Type I	6.57651e-30
Type II	2.09081e-35
snATAC-seq
Adipocyte.Adult	Adipocyte.Old	EC.Adult	EC.Old	FAP.Adult	FAP.Old	Lymphocyte.Adult	Lymphocyte.Old	MuSC.Adult	MuSC.Old	Myeloid cell.Adult	Myeloid cell.Old	Pericyte.Adult	Pericyte.Old	SMC.Adult	SMC.Old	Fibroblast-like.Adult	Fibroblast-like.Old	Type I.Adult	Type I.Old	Type II.Adult	Type II.Old
0.449263	0.451355	0.430245	0.443905	0.419713	0.435708	0.473284	0.476547	0.416786	0.423198	0.434535	0.435904	0.433134	0.436111	0.440231	0.431982	0.42545	0.416199	0.398624	0.392684	0.396949	0.401534
0.472395	0.486599	0.47388	0.479978	0.474407	0.483145	0.509929	0.511308	0.461653	0.466465	0.471794	0.474384	0.461497	0.466103	0.480869	0.48854	0.464547	0.467108	0.437835	0.441386	0.434758	0.442035
0.488065	0.509007	0.498305	0.503057	0.502492	0.507733	0.524491	0.529189	0.47785	0.484955	0.494377	0.498219	0.483923	0.487991	0.502619	0.506625	0.483895	0.489914	0.455758	0.461545	0.45525	0.464314
0.507844	0.523772	0.525624	0.528206	0.526706	0.529766	0.553699	0.55978	0.500128	0.507495	0.516339	0.523186	0.509399	0.512364	0.520109	0.529058	0.504267	0.512558	0.488811	0.498794	0.47913	0.489081
0.555497	0.57431	0.577822	0.574794	0.592744	0.588698	0.587818	0.592917	0.557738	0.566697	0.580037	0.592787	0.569076	0.570813	0.573719	0.586511	0.557286	0.579321	0.565063	0.584789	0.541499	0.549986
snATAC-seq	P
Adipocyte	0.0478224
EC	0.0698914
FAP	0.0489308
Lymphocyte	0.122206
MuSC	0.0489308
Myeloid cell	0.122206
Pericyte	0.10751
SMC	0.0698914
Fibroblast-like	0.0698914
Type I	0.081674
Type II	0.013936
