# Supplementary material for: Multimodal cell atlas of the ageing human skeletal muscle
Source: Nature. 2024 Apr 22;629(8010):154–64. doi: 10.1038/s41586-024-07348-6 (PMC11062927; doi:10.1038/s41586-024-07348-6)
Supplement: Supplementary file 17 — Source Data Fig. 3 [file 41586_2024_7348_MOESM17_ESM.xlsx]

## Sheet: Fig. 3a
Type I				Type II
Pesudotime	Group	Proportion		Pesudotime	Group	Proportion
1	Old	0.545573		1	Old	0.451327
1	Adult	0.454427		1	Adult	0.548673
2	Old	0.564537		2	Old	0.423759
2	Adult	0.435463		2	Adult	0.576241
3	Old	0.522816		3	Old	0.456637
3	Adult	0.477184		3	Adult	0.543363
4	Old	0.554688		4	Old	0.437943
4	Adult	0.445312		4	Adult	0.562057
5	Old	0.533246		5	Old	0.478723
5	Adult	0.466754		5	Adult	0.521277
6	Old	0.576271		6	Old	0.523894
6	Adult	0.423729		6	Adult	0.476106
7	Old	0.528646		7	Old	0.469858
7	Adult	0.471354		7	Adult	0.530142
8	Old	0.529335		8	Old	0.48227
8	Adult	0.470665		8	Adult	0.51773
9	Old	0.537158		9	Old	0.447788
9	Adult	0.462842		9	Adult	0.552212
10	Old	0.541667		10	Old	0.469858
10	Adult	0.458333		10	Adult	0.530142
11	Old	0.569752		11	Old	0.489362
11	Adult	0.430248		11	Adult	0.510638
12	Old	0.471969		12	Old	0.435398
12	Adult	0.528031		12	Adult	0.564602
13	Old	0.581486		13	Old	0.294326
13	Adult	0.418514		13	Adult	0.705674
14	Old	0.558594		14	Old	0.529204
14	Adult	0.441406		14	Adult	0.470796
15	Old	0.543677		15	Old	0.501773
15	Adult	0.456323		15	Adult	0.498227
16	Old	0.608866		16	Old	0.475177
16	Adult	0.391134		16	Adult	0.524823
17	Old	0.503906		17	Old	0.516814
17	Adult	0.496094		17	Adult	0.483186
18	Old	0.554107		18	Old	0.460993
18	Adult	0.445893		18	Adult	0.539007
19	Old	0.546284		19	Old	0.388298
19	Adult	0.453716		19	Adult	0.611702
20	Old	0.536458		20	Old	0.454867
20	Adult	0.463542		20	Adult	0.545133
21	Old	0.602347		21	Old	0.491135
21	Adult	0.397653		21	Adult	0.508865
22	Old	0.538462		22	Old	0.468085
22	Adult	0.461538		22	Adult	0.531915
23	Old	0.558018		23	Old	0.470796
23	Adult	0.441982		23	Adult	0.529204
24	Old	0.579427		24	Old	0.491135
24	Adult	0.420573		24	Adult	0.508865
25	Old	0.58279		25	Old	0.428319
25	Adult	0.41721		25	Adult	0.571681
26	Old	0.581486		26	Old	0.437943
26	Adult	0.418514		26	Adult	0.562057
27	Old	0.566406		27	Old	0.515957
27	Adult	0.433594		27	Adult	0.484043
28	Old	0.54498		28	Old	0.39646
28	Adult	0.45502		28	Adult	0.60354
29	Old	0.598435		29	Old	0.41844
29	Adult	0.401565		29	Adult	0.58156
30	Old	0.533854		30	Old	0.382979
30	Adult	0.466146		30	Adult	0.617021
31	Old	0.531943		31	Old	0.380531
31	Adult	0.468057		31	Adult	0.619469
32	Old	0.511082		32	Old	0.450355
32	Adult	0.488918		32	Adult	0.549645
33	Old	0.67927		33	Old	0.553191
33	Adult	0.32073		33	Adult	0.446809
34	Old	0.59375		34	Old	0.440708
34	Adult	0.40625		34	Adult	0.559292
35	Old	0.577575		35	Old	0.375887
35	Adult	0.422425		35	Adult	0.624113
36	Old	0.615385		36	Old	0.374113
36	Adult	0.384615		36	Adult	0.625887
37	Old	0.592448		37	Old	0.355752
37	Adult	0.407552		37	Adult	0.644248
38	Old	0.573664		38	Old	0.359929
38	Adult	0.426336		38	Adult	0.640071
39	Old	0.595828		39	Old	0.378761
39	Adult	0.404172		39	Adult	0.621239
40	Old	0.622396		40	Old	0.35461
40	Adult	0.377604		40	Adult	0.64539
41	Old	0.655802		41	Old	0.416667
41	Adult	0.344198		41	Adult	0.583333
42	Old	0.588005		42	Old	0.431858
42	Adult	0.411995		42	Adult	0.568142
43	Old	0.629726		43	Old	0.466312
43	Adult	0.370274		43	Adult	0.533688
44	Old	0.640625		44	Old	0.39539
44	Adult	0.359375		44	Adult	0.60461
45	Old	0.603651		45	Old	0.438938
45	Adult	0.396349		45	Adult	0.561062
46	Old	0.612777		46	Old	0.427305
46	Adult	0.387223		46	Adult	0.572695
47	Old	0.644531		47	Old	0.427305
47	Adult	0.355469		47	Adult	0.572695
48	Old	0.615385		48	Old	0.458407
48	Adult	0.384615		48	Adult	0.541593
49	Old	0.552803		49	Old	0.400709
49	Adult	0.447197		49	Adult	0.599291
50	Old	0.683594		50	Old	0.438938
50	Adult	0.316406		50	Adult	0.561062
51	Old	0.644068		51	Old	0.411348
51	Adult	0.355932		51	Adult	0.588652
52	Old	0.616688		52	Old	0.425532
52	Adult	0.383312		52	Adult	0.574468
53	Old	0.661017		53	Old	0.410619
53	Adult	0.338983		53	Adult	0.589381
54	Old	0.648438		54	Old	0.386525
54	Adult	0.351562		54	Adult	0.613475
55	Old	0.617992		55	Old	0.347518
55	Adult	0.382008		55	Adult	0.652482
56	Old	0.714472		56	Old	0.373451
56	Adult	0.285528		56	Adult	0.626549
57	Old	0.686198		57	Old	0.397163
57	Adult	0.313802		57	Adult	0.602837
58	Old	0.707953		58	Old	0.306738
58	Adult	0.292047		58	Adult	0.693262
59	Old	0.739244		59	Old	0.460177
59	Adult	0.260756		59	Adult	0.539823
60	Old	0.747396		60	Old	0.336879
60	Adult	0.252604		60	Adult	0.663121
61	Old	0.730117		61	Old	0.363475
61	Adult	0.269883		61	Adult	0.636525
62	Old	0.782269		62	Old	0.350442
62	Adult	0.217731		62	Adult	0.649558
63	Old	0.783572		63	Old	0.411348
63	Adult	0.216428		63	Adult	0.588652
64	Old	0.820312		64	Old	0.313274
64	Adult	0.179688		64	Adult	0.686726
65	Old	0.797914		65	Old	0.320922
65	Adult	0.202086		65	Adult	0.679078
66	Old	0.769231		66	Old	0.306738
66	Adult	0.230769		66	Adult	0.693262
67	Old	0.75651		67	Old	0.311504
67	Adult	0.24349		67	Adult	0.688496
68	Old	0.868318		68	Old	0.351064
68	Adult	0.131682		68	Adult	0.648936
69	Old	0.885267		69	Old	0.381206
69	Adult	0.114733		69	Adult	0.618794
70	Old	0.863281		70	Old	0.4
70	Adult	0.136719		70	Adult	0.6
71	Old	0.816167		71	Old	0.420213
71	Adult	0.183833		71	Adult	0.579787
72	Old	0.907432		72	Old	0.423759
72	Adult	0.0925684		72	Adult	0.576241
73	Old	0.90352		73	Old	0.295575
73	Adult	0.0964798		73	Adult	0.704425
74	Old	0.89974		74	Old	0.367021
74	Adult	0.10026		74	Adult	0.632979
75	Old	0.925684		75	Old	0.39115
75	Adult	0.0743155		75	Adult	0.60885
76	Old	0.912647		76	Old	0.375887
76	Adult	0.0873533		76	Adult	0.624113
77	Old	0.890625		77	Old	0.406028
77	Adult	0.109375		77	Adult	0.593972
78	Old	0.919166		78	Old	0.384071
78	Adult	0.0808344		78	Adult	0.615929
79	Old	0.870926		79	Old	0.384752
79	Adult	0.129074		79	Adult	0.615248
80	Old	0.916667		80	Old	0.404255
80	Adult	0.0833333		80	Adult	0.595745
81	Old	0.921773		81	Old	0.339823
81	Adult	0.0782269		81	Adult	0.660177
82	Old	0.949153		82	Old	0.43617
82	Adult	0.0508475		82	Adult	0.56383
83	Old	0.959583		83	Old	0.437943
83	Adult	0.0404172		83	Adult	0.562057
84	Old	0.959635		84	Old	0.449558
84	Adult	0.0403646		84	Adult	0.550442
85	Old	0.972621		85	Old	0.611702
85	Adult	0.0273794		85	Adult	0.388298
86	Old	0.973924		86	Old	0.514184
86	Adult	0.0260756		86	Adult	0.485816
87	Old	0.96875		87	Old	0.463717
87	Adult	0.03125		87	Adult	0.536283
88	Old	0.963494		88	Old	0.462766
88	Adult	0.0365059		88	Adult	0.537234
89	Old	0.964798		89	Old	0.444248
89	Adult	0.0352021		89	Adult	0.555752
90	Old	0.958333		90	Old	0.508865
90	Adult	0.0416667		90	Adult	0.491135
91	Old	0.964798		91	Old	0.445035
91	Adult	0.0352021		91	Adult	0.554965
92	Old	0.986962		92	Old	0.343363
92	Adult	0.0130378		92	Adult	0.656637
93	Old	0.964798		93	Old	0.491135
93	Adult	0.0352021		93	Adult	0.508865
94	Old	0.981771		94	Old	0.586879
94	Adult	0.0182292		94	Adult	0.413121
95	Old	0.983051		95	Old	0.683186
95	Adult	0.0169492		95	Adult	0.316814
96	Old	0.977836		96	Old	0.758865
96	Adult	0.0221643		96	Adult	0.241135
97	Old	0.973958		97	Old	0.636525
97	Adult	0.0260417		97	Adult	0.363475
98	Old	0.977836		98	Old	0.766372
98	Adult	0.0221643		98	Adult	0.233628
99	Old	0.97914		99	Old	0.900709
99	Adult	0.0208605		99	Adult	0.0992908
100	Old	0.954427		100	Old	0.927434
100	Adult	0.0455729		100	Adult	0.0725664

## Sheet: Fig. 3b
Pseudotime	Type I - sacromere score	Type II - sacromere score
1	1.06642	0.942273
2	1.05819	0.927875
3	1.05914	0.946265
4	1.03668	0.931989
5	1.03169	0.947302
6	1.03327	0.927056
7	1.02662	0.922607
8	1.01936	0.939831
9	1.01433	0.90654
10	1.03162	0.909156
11	0.995439	0.905704
12	1.02864	0.884072
13	1.00128	0.937094
14	1.01529	0.883054
15	1.00241	0.884342
16	0.98417	0.878061
17	1.01435	0.845112
18	0.99928	0.888285
19	0.993071	0.885585
20	1.01983	0.869965
21	0.967514	0.84339
22	0.973827	0.886298
23	0.993428	0.840758
24	0.971845	0.876913
25	0.954733	0.880257
26	0.962678	0.862711
27	0.968142	0.863194
28	0.963439	0.894862
29	0.967409	0.877771
30	0.965184	0.906623
31	1.01487	0.911158
32	0.903042	0.890755
33	0.955824	0.855601
34	0.950454	0.896556
35	0.958715	0.911538
36	0.931819	0.911399
37	0.944875	0.931845
38	0.938261	0.92125
39	0.938465	0.933751
40	0.932162	0.937836
41	0.92998	0.907964
42	0.94072	0.91246
43	0.905941	0.901398
44	0.94333	0.927316
45	0.944703	0.901895
46	0.912474	0.904473
47	0.915512	0.952146
48	0.901337	0.928124
49	0.926826	0.94032
50	0.896259	0.936819
51	0.911236	0.902234
52	0.908234	0.919751
53	0.898546	0.942052
54	0.891053	0.952384
55	0.931486	0.954425
56	0.878915	0.991069
57	0.896429	0.981274
58	0.882701	0.987189
59	0.865343	0.994237
60	0.857964	0.959192
61	0.868802	0.962596
62	0.812786	0.976813
63	0.826665	0.960779
64	0.815576	0.971768
65	0.831194	0.967925
66	0.841923	0.968474
67	0.815283	0.967872
68	0.806579	0.949936
69	0.788737	0.962129
70	0.811123	0.970665
71	0.827338	0.973148
72	0.828017	0.933868
73	0.800605	0.977531
74	0.818754	0.945664
75	0.821357	0.935398
76	0.831859	0.960479
77	0.792898	0.94979
78	0.808644	0.961874
79	0.784333	0.976774
80	0.80418	0.972894
81	0.790691	0.975588
82	0.831091	0.95688
83	0.828957	0.966316
84	0.828372	0.955182
85	0.812957	0.918973
86	0.809585	0.953146
87	0.789065	0.948685
88	0.773489	0.950052
89	0.76048	0.961113
90	0.751116	0.940102
91	0.748559	0.954689
92	0.796725	0.984524
93	0.771122	0.934707
94	0.776626	0.911947
95	0.791469	0.895543
96	0.8039	0.828335
97	0.797319	0.888968
98	0.808275	0.818447
99	0.834054	0.737906
100	0.803453	0.692905

## Sheet: Fig. 3c
Type I												Type II
Pesudotime	Cluster1	Cluster2	Cluster3	Cluster4	Cluster5	Cluster6	Cluster7	Cluster8	Cluster9	Cluster10		Pesudotime	Cluster1	Cluster2	Cluster3	Cluster4	Cluster5	Cluster6	Cluster7	Cluster8	Cluster9	Cluster10
1	0.095091	0.038346	0.195648	0.330415	-0.0515335	-0.0157269	0.374362	0.432106	0.360034	0.0378818		1	0.0765552	0.0783028	0.0746533	0.175014	0.254969	0.265255	0.369725	0.0707518	0.491305	0.116895
2	0.0977284	0.0423497	0.197453	0.327053	-0.049814	-0.0128183	0.374841	0.421835	0.357186	0.040089		2	0.0749481	0.0758748	0.0767564	0.183214	0.255406	0.249271	0.377771	0.0756788	0.50146	0.117508
3	0.0941682	0.0342393	0.19099	0.330753	-0.047019	-0.0153903	0.381117	0.424253	0.372594	0.0380453		3	0.0845015	0.0874916	0.0808608	0.176035	0.265894	0.274497	0.374177	0.0723215	0.495997	0.127346
4	0.0920377	0.0377374	0.191559	0.319068	-0.0474946	-0.0112998	0.373119	0.41271	0.358602	0.0384182		4	0.0820262	0.0821608	0.0826293	0.181678	0.279992	0.281291	0.381479	0.0739627	0.51211	0.126392
5	0.0898268	0.0356495	0.182362	0.312977	-0.0468709	-0.00725879	0.378549	0.404064	0.364029	0.0401613		5	0.0828214	0.0902376	0.0799826	0.173172	0.266493	0.271762	0.35508	0.0709913	0.485576	0.129853
6	0.0997687	0.0378042	0.200375	0.326884	-0.0472164	-0.0110035	0.371801	0.42356	0.359103	0.0399398		6	0.0814079	0.0852796	0.0795154	0.173203	0.249328	0.259679	0.359141	0.0745751	0.472745	0.126336
7	0.0881956	0.0324577	0.179908	0.315592	-0.0429967	-0.00903328	0.378741	0.396183	0.364031	0.0396045		7	0.0808275	0.0839596	0.076519	0.183105	0.266302	0.272063	0.363896	0.0776356	0.491174	0.123857
8	0.089747	0.0400007	0.184578	0.302268	-0.0386764	0.00932618	0.371124	0.377443	0.370719	0.043616		8	0.0913357	0.0945214	0.0849499	0.179574	0.287299	0.28104	0.362033	0.0730775	0.493155	0.140226
9	0.09239	0.0398075	0.186519	0.30076	-0.0370091	0.0118189	0.370755	0.37802	0.373944	0.0449841		9	0.0894862	0.0918915	0.077145	0.174976	0.287706	0.275593	0.359248	0.0649439	0.491837	0.137346
10	0.0823359	0.0349393	0.163435	0.293933	-0.0349217	0.00821486	0.374394	0.364791	0.373799	0.0433862		10	0.0894051	0.0960619	0.0800637	0.172011	0.282676	0.297553	0.354876	0.0637883	0.490612	0.13861
11	0.099735	0.0415069	0.198097	0.311382	-0.0342853	0.0173679	0.37414	0.385823	0.367681	0.0480941		11	0.0938294	0.100754	0.0876028	0.169785	0.283933	0.301705	0.343837	0.0650083	0.473225	0.143491
12	0.0679155	0.0225235	0.127266	0.295818	-0.0230209	0.0118806	0.393458	0.33188	0.398915	0.0431946		12	0.086572	0.0844397	0.0760267	0.175336	0.281604	0.278864	0.365851	0.0671504	0.491322	0.130019
13	0.098982	0.0410795	0.202594	0.309725	-0.0420919	0.010935	0.3691	0.401517	0.365488	0.0451906		13	0.0899256	0.0866108	0.0779656	0.190818	0.355825	0.317241	0.419166	0.0692226	0.569672	0.142396
14	0.0982761	0.0380348	0.197838	0.318449	-0.0388113	0.00599954	0.374935	0.401075	0.370719	0.0453313		14	0.103566	0.10636	0.0922156	0.172555	0.297212	0.296187	0.345259	0.0712895	0.467184	0.152044
15	0.093971	0.0365639	0.194976	0.314813	-0.0362341	0.00924188	0.380489	0.409569	0.369843	0.0436056		15	0.098897	0.104786	0.0886694	0.174692	0.292039	0.299621	0.345999	0.0696687	0.480426	0.145954
16	0.0947322	0.0408235	0.188321	0.293567	-0.0378058	0.0218661	0.362149	0.372129	0.350069	0.0452028		16	0.101906	0.106643	0.0879839	0.176826	0.307965	0.315384	0.348486	0.0651902	0.485253	0.149697
17	0.090272	0.0388016	0.180876	0.307714	-0.0301944	0.0234425	0.381092	0.376437	0.38404	0.0464635		17	0.115947	0.120809	0.0989546	0.167616	0.325141	0.331526	0.332869	0.0609737	0.469209	0.164624
18	0.0979761	0.0457892	0.194015	0.300045	-0.0297743	0.0308552	0.371089	0.374037	0.371477	0.0512079		18	0.0993353	0.102178	0.0855173	0.177785	0.301684	0.295482	0.359922	0.0717736	0.490133	0.147334
19	0.0825794	0.0366326	0.16393	0.278151	-0.0187335	0.0394918	0.37289	0.333231	0.381612	0.0467303		19	0.0980248	0.0907392	0.0832539	0.193059	0.322457	0.296458	0.383736	0.0723233	0.520616	0.145078
20	0.0879798	0.0382327	0.175874	0.297429	-0.0237368	0.0289773	0.379429	0.362428	0.392335	0.0505422		20	0.099962	0.098643	0.0849725	0.183608	0.323108	0.301782	0.361738	0.0726568	0.504464	0.150538
21	0.0934357	0.0433082	0.18278	0.292142	-0.0242321	0.0437262	0.365572	0.349779	0.366893	0.0534303		21	0.088878	0.0990877	0.0748245	0.150261	0.268587	0.295214	0.331927	0.0552272	0.459972	0.141245
22	0.0872963	0.0386766	0.168647	0.284641	-0.0162174	0.0406356	0.378189	0.339365	0.391267	0.050269		22	0.0938862	0.0970309	0.0819529	0.177967	0.281754	0.28586	0.354323	0.069567	0.482353	0.138545
23	0.0911709	0.0443561	0.179803	0.281353	-0.0199983	0.040411	0.374909	0.341736	0.383593	0.0542474		23	0.10649	0.109103	0.086035	0.167565	0.31784	0.317538	0.341335	0.0590112	0.477993	0.159636
24	0.0971775	0.0476741	0.190411	0.28539	-0.0199258	0.046255	0.364748	0.348293	0.381408	0.0567586		24	0.0920109	0.0971471	0.0821488	0.168384	0.286517	0.301824	0.341968	0.0629874	0.468809	0.143313
25	0.087224	0.0438298	0.171107	0.268848	-0.0118726	0.0494003	0.359871	0.321001	0.375292	0.0524675		25	0.0903659	0.0913206	0.0785512	0.181396	0.29521	0.294063	0.366686	0.0667333	0.501059	0.136366
26	0.0887265	0.0405276	0.175406	0.279043	-0.0127757	0.044375	0.36649	0.331644	0.378455	0.0504969		26	0.101049	0.103409	0.0838865	0.173179	0.330839	0.329655	0.359091	0.0644175	0.512159	0.152458
27	0.0902952	0.0382032	0.175755	0.283624	-0.0154419	0.0376453	0.3671	0.341444	0.373113	0.0493415		27	0.109528	0.113545	0.0962221	0.174952	0.305559	0.313492	0.34067	0.0697883	0.465689	0.152746
28	0.0882355	0.0427827	0.175653	0.282303	-0.0127199	0.05159	0.371835	0.335721	0.383272	0.0520885		28	0.0814791	0.0794821	0.0750219	0.185083	0.276456	0.264834	0.376171	0.0759407	0.498328	0.125694
29	0.0924837	0.0431448	0.184181	0.28226	-0.02014	0.0451123	0.363942	0.34416	0.368402	0.0519518		29	0.099858	0.0991248	0.084959	0.190388	0.327419	0.294293	0.374401	0.0731888	0.515725	0.146648
30	0.0845277	0.0356196	0.160999	0.282494	-0.018689	0.0353249	0.374525	0.331155	0.389061	0.0459066		30	0.0903585	0.0838607	0.0793079	0.198646	0.313891	0.281928	0.386384	0.0746818	0.522863	0.135228
31	0.0796031	0.0363009	0.154114	0.274276	-0.00900783	0.0441961	0.375512	0.318402	0.391854	0.0508083		31	0.0884056	0.0828226	0.0780239	0.196814	0.308333	0.281649	0.3845	0.0797324	0.522585	0.131687
32	0.0631443	0.0252668	0.118799	0.250277	0.000538254	0.0454038	0.386463	0.263982	0.404875	0.0415604		32	0.0876763	0.0890909	0.0794918	0.17792	0.28137	0.281003	0.363053	0.0662649	0.491114	0.132153
33	0.104656	0.0585024	0.205276	0.262599	-0.021222	0.0645772	0.332716	0.330605	0.34276	0.0591799		33	0.0863645	0.0938851	0.0798429	0.155616	0.233273	0.265058	0.327447	0.0649211	0.442478	0.124262
34	0.0954108	0.0553699	0.189917	0.262488	-0.0126403	0.0691151	0.357077	0.316695	0.368893	0.0604954		34	0.083227	0.0881824	0.0739045	0.176787	0.263017	0.270025	0.360073	0.0724594	0.493781	0.12461
35	0.0950394	0.0498426	0.182178	0.275621	-0.00974956	0.0570771	0.369171	0.32868	0.384552	0.0580929		35	0.0803272	0.0747947	0.072139	0.190476	0.268872	0.249633	0.381794	0.0794359	0.503527	0.123257
36	0.106612	0.0569317	0.209969	0.281756	-0.0126471	0.0644019	0.354653	0.348468	0.3634	0.0615691		36	0.0853324	0.0825014	0.0818167	0.201275	0.290388	0.272619	0.390502	0.0824241	0.512077	0.127563
37	0.102011	0.0524918	0.200223	0.281425	-0.0109563	0.0571216	0.356493	0.344019	0.372774	0.0564754		37	0.0799907	0.0752168	0.0736773	0.205319	0.26724	0.239743	0.396221	0.0859641	0.520504	0.122602
38	0.0964913	0.0515109	0.188521	0.26861	-0.0107634	0.0602729	0.362662	0.322562	0.371775	0.0585347		38	0.0856944	0.0787158	0.0765973	0.199958	0.285369	0.2616	0.399024	0.0837513	0.529452	0.125403
39	0.0978532	0.0530627	0.190433	0.265278	-0.0101816	0.0636079	0.35452	0.323779	0.370349	0.0596974		39	0.0829465	0.0832148	0.0788148	0.204984	0.281769	0.254286	0.392211	0.0829263	0.510962	0.125812
40	0.103637	0.0570861	0.197276	0.263684	-0.00870132	0.0713249	0.344203	0.322128	0.353807	0.0618995		40	0.0805165	0.0754706	0.0727523	0.200602	0.260267	0.251108	0.392514	0.0804794	0.516595	0.121386
41	0.109231	0.058711	0.214604	0.269549	-0.00989166	0.0643152	0.340302	0.340216	0.350704	0.0626138		41	0.0796423	0.0770548	0.0745631	0.186572	0.243028	0.249699	0.3801	0.075047	0.49171	0.118468
42	0.098831	0.0550501	0.191533	0.264694	-0.0130188	0.0674914	0.352218	0.321507	0.371164	0.0603076		42	0.0925389	0.0865783	0.082998	0.196984	0.291665	0.276205	0.375175	0.0803872	0.506818	0.132163
43	0.107559	0.0645419	0.210428	0.2598	-0.0105938	0.0799088	0.342567	0.321644	0.356871	0.0653815		43	0.0965795	0.098718	0.0916522	0.184992	0.28837	0.286936	0.350493	0.072947	0.485465	0.140837
44	0.104114	0.0533277	0.203222	0.272412	-0.0125492	0.0628817	0.347136	0.342054	0.36158	0.0599264		44	0.10191	0.0928972	0.0961301	0.209244	0.334666	0.296407	0.394805	0.0896933	0.523261	0.144825
45	0.0994338	0.0520444	0.188146	0.268613	-0.00637443	0.063533	0.35162	0.328951	0.364418	0.0591684		45	0.105136	0.101676	0.0942942	0.191297	0.336932	0.30906	0.370024	0.0808635	0.50206	0.149311
46	0.10233	0.0608048	0.197142	0.252825	-0.00937482	0.0707548	0.336783	0.310898	0.347659	0.061721		46	0.0986764	0.0957865	0.0916295	0.193566	0.306452	0.294932	0.372006	0.0813494	0.502313	0.143435
47	0.111961	0.0596826	0.215769	0.267958	-0.00605832	0.0701105	0.331697	0.334755	0.336663	0.0638706		47	0.0867235	0.0879385	0.0792876	0.183778	0.291224	0.277285	0.37865	0.0760855	0.497814	0.134869
48	0.106181	0.0651075	0.203473	0.253378	0.00278387	0.0858133	0.335063	0.30904	0.35491	0.0659219		48	0.0938656	0.089834	0.088735	0.197551	0.323637	0.285889	0.37763	0.0862511	0.501289	0.137757
49	0.107568	0.0598706	0.208873	0.273423	0.0133077	0.076532	0.353605	0.338911	0.380129	0.0656687		49	0.0943044	0.0876877	0.0815834	0.206848	0.328209	0.282906	0.389669	0.081524	0.528574	0.141276
50	0.108178	0.0612004	0.207641	0.251649	-0.00378557	0.0723644	0.323831	0.312829	0.33145	0.0625207		50	0.0815195	0.0847027	0.0793831	0.190481	0.252754	0.263071	0.377383	0.0777348	0.496096	0.12469
51	0.0941324	0.0643501	0.186086	0.228399	-0.0199681	0.0780494	0.321083	0.280711	0.333653	0.0572201		51	0.0948908	0.087329	0.0869387	0.199191	0.323847	0.288599	0.394307	0.0819732	0.521892	0.139493
52	0.0946956	0.0639485	0.186293	0.225644	-0.0263651	0.0803158	0.327178	0.28021	0.333641	0.0567547		52	0.0966997	0.0923902	0.0897045	0.19893	0.322478	0.287039	0.379705	0.0881679	0.518721	0.139728
53	0.103128	0.0723956	0.200275	0.222682	-0.0262245	0.0907004	0.316053	0.282281	0.327319	0.062899		53	0.0909588	0.0864688	0.0868082	0.199762	0.300407	0.275565	0.391273	0.0830549	0.518537	0.134919
54	0.103059	0.0720472	0.205677	0.222873	-0.0217202	0.0907254	0.311544	0.279781	0.325924	0.0641457		54	0.0850051	0.0830787	0.081194	0.199421	0.297682	0.274971	0.392918	0.078934	0.53776	0.13023
55	0.098807	0.0623106	0.196451	0.245592	-0.0162062	0.0881695	0.340252	0.302224	0.364451	0.0620004		55	0.0890056	0.0823365	0.0858049	0.210499	0.322837	0.278053	0.402823	0.0876608	0.543667	0.136248
56	0.107033	0.0790344	0.209975	0.213945	-0.0316246	0.101497	0.295518	0.273528	0.305622	0.0644452		56	0.0818966	0.0794171	0.0769266	0.194872	0.269672	0.249951	0.390948	0.0849876	0.520566	0.124554
57	0.100799	0.0772143	0.203632	0.210614	-0.029509	0.0970631	0.308234	0.271713	0.31982	0.0623895		57	0.0812709	0.0809411	0.0768603	0.188292	0.265788	0.254944	0.377492	0.0849162	0.50115	0.126303
58	0.111016	0.0841049	0.212612	0.208535	-0.0266043	0.100706	0.296049	0.266296	0.312398	0.0671685		58	0.085348	0.0759529	0.0817995	0.219097	0.312028	0.27022	0.41894	0.0953651	0.550995	0.131245
59	0.11462	0.0952595	0.225596	0.192214	-0.0340562	0.107968	0.269771	0.25884	0.279621	0.071094		59	0.0737983	0.0874861	0.0842709	0.169997	0.217433	0.248458	0.355282	0.0764847	0.463158	0.119764
60	0.115424	0.0931053	0.222592	0.198625	-0.032176	0.108513	0.274791	0.261901	0.282519	0.0697377		60	0.0825507	0.0775802	0.0742885	0.201799	0.265502	0.255451	0.394576	0.0821997	0.518261	0.128985
61	0.114054	0.0908535	0.22348	0.197468	-0.0310986	0.107139	0.275071	0.26228	0.287501	0.0693854		61	0.0867518	0.0834418	0.0856309	0.205764	0.265738	0.251788	0.396515	0.0886078	0.519091	0.12706
62	0.113587	0.0984288	0.224513	0.176345	-0.0302752	0.125326	0.257458	0.239186	0.262548	0.0709696		62	0.0887927	0.0856915	0.0873825	0.20668	0.285253	0.26645	0.402452	0.0934496	0.531111	0.13158
63	0.120586	0.095826	0.232839	0.194038	-0.0251331	0.123847	0.27138	0.262105	0.282164	0.0721565		63	0.0873492	0.0856014	0.0927909	0.199303	0.253458	0.249483	0.381966	0.0902554	0.501904	0.126554
64	0.121927	0.109752	0.23798	0.161157	-0.0376879	0.127879	0.236792	0.229484	0.233839	0.0742354		64	0.0855068	0.0777558	0.0842385	0.215501	0.282155	0.254362	0.412023	0.0974807	0.542718	0.125042
65	0.122165	0.10808	0.237545	0.175332	-0.0335951	0.130218	0.249752	0.244988	0.253411	0.0768465		65	0.0921156	0.0830434	0.0870377	0.222651	0.309184	0.277055	0.416776	0.0975444	0.548721	0.136252
66	0.125257	0.0912546	0.248302	0.214179	-0.0071558	0.100776	0.269876	0.294915	0.276983	0.0728933		66	0.0951762	0.0825357	0.0909069	0.22756	0.30559	0.267131	0.423751	0.104928	0.557735	0.135072
67	0.119991	0.101766	0.237037	0.181595	-0.0239109	0.124202	0.261022	0.247214	0.268889	0.0739224		67	0.103034	0.0927141	0.0943954	0.223211	0.354603	0.303612	0.416826	0.095377	0.556929	0.149115
68	0.130977	0.116094	0.252185	0.162006	-0.03631	0.139006	0.222052	0.240197	0.227552	0.0823644		68	0.104953	0.09587	0.0986785	0.215754	0.321607	0.283523	0.40218	0.0970803	0.535862	0.14421
69	0.130546	0.12622	0.248189	0.139239	-0.0424452	0.14937	0.206554	0.210794	0.210476	0.0813562		69	0.0984736	0.0929572	0.101313	0.213785	0.268321	0.262303	0.399198	0.102814	0.511064	0.137899
70	0.130048	0.121543	0.252756	0.153504	-0.0404913	0.136254	0.214812	0.227471	0.214738	0.0793691		70	0.0967374	0.0957361	0.0991904	0.202331	0.265696	0.264464	0.3806	0.0941715	0.502886	0.13604
71	0.126719	0.104527	0.239986	0.182154	-0.0218551	0.123658	0.251339	0.252842	0.254879	0.0836684		71	0.0905502	0.0911516	0.094637	0.201199	0.260562	0.264346	0.390402	0.0952039	0.499667	0.131172
72	0.139258	0.121343	0.261041	0.167244	-0.036308	0.128025	0.211292	0.2466	0.20653	0.0889958		72	0.0979119	0.0941745	0.0955505	0.199776	0.290643	0.278957	0.380425	0.0878136	0.50576	0.137991
73	0.132457	0.136162	0.260181	0.128921	-0.0568968	0.154109	0.191629	0.202474	0.190671	0.0817794		73	0.0964045	0.085695	0.0956049	0.225901	0.311035	0.278041	0.421935	0.102507	0.55576	0.136734
74	0.138931	0.126894	0.257597	0.152226	-0.0352623	0.146073	0.207291	0.233309	0.20326	0.0928368		74	0.0978798	0.0940672	0.0986278	0.212194	0.271863	0.255211	0.394677	0.103719	0.512973	0.134632
75	0.135211	0.140307	0.255086	0.123399	-0.0478573	0.152215	0.176218	0.199175	0.177759	0.0934743		75	0.103245	0.0994315	0.100732	0.208731	0.307413	0.285522	0.390309	0.0965372	0.510922	0.143521
76	0.145046	0.132646	0.255813	0.14511	-0.0335128	0.144404	0.191639	0.22568	0.1925	0.0957282		76	0.10739	0.0995864	0.10516	0.211601	0.323998	0.297819	0.398075	0.0940464	0.526603	0.149464
77	0.127976	0.122567	0.241943	0.132296	-0.0397776	0.148041	0.207218	0.200591	0.207731	0.0824804		77	0.102225	0.10069	0.101478	0.199216	0.291203	0.285126	0.378042	0.0924982	0.506874	0.143666
78	0.136407	0.141459	0.259792	0.125338	-0.0525808	0.160181	0.178594	0.199953	0.176142	0.0906268		78	0.104081	0.0955277	0.101432	0.209775	0.297807	0.278801	0.390362	0.0982271	0.527389	0.142283
79	0.136736	0.124327	0.25052	0.147329	-0.0369518	0.155009	0.219953	0.221932	0.219775	0.0850681		79	0.103389	0.0966717	0.106793	0.208166	0.276368	0.270744	0.389908	0.105803	0.502634	0.141813
80	0.143353	0.140279	0.260954	0.140106	-0.043598	0.146698	0.185739	0.22017	0.193256	0.0965251		80	0.0949486	0.0976711	0.103393	0.193535	0.236982	0.26694	0.371648	0.0959237	0.482814	0.13214
81	0.140912	0.136798	0.253004	0.131896	-0.0396234	0.155853	0.191327	0.207071	0.197712	0.0957456		81	0.0987552	0.092002	0.10309	0.218774	0.281084	0.269867	0.408618	0.106731	0.527896	0.137396
82	0.146588	0.136961	0.262991	0.137737	-0.0362485	0.140532	0.181608	0.228091	0.183274	0.100434		82	0.101788	0.106505	0.112192	0.187758	0.239331	0.274172	0.361406	0.0914933	0.476747	0.137343
83	0.151195	0.145796	0.266858	0.136981	-0.0390847	0.151528	0.173427	0.22032	0.176524	0.105535		83	0.0928815	0.0984738	0.104012	0.186231	0.220226	0.254706	0.353682	0.0918641	0.466925	0.128934
84	0.155071	0.152075	0.271119	0.12192	-0.0404725	0.155768	0.154571	0.21068	0.15809	0.106365		84	0.102425	0.111298	0.109184	0.181872	0.239482	0.280584	0.354738	0.0900225	0.463325	0.141603
85	0.153647	0.152871	0.271218	0.115585	-0.0443655	0.157336	0.158102	0.202404	0.15892	0.109299		85	0.106138	0.140525	0.135519	0.132589	0.158068	0.27685	0.282837	0.0777623	0.359268	0.136747
86	0.154078	0.161202	0.276448	0.105377	-0.0477725	0.174905	0.14411	0.192181	0.147456	0.104067		86	0.108788	0.127764	0.116872	0.160846	0.225266	0.287179	0.324758	0.0834065	0.428147	0.147779
87	0.152646	0.160551	0.272069	0.105465	-0.0449647	0.175688	0.147116	0.190738	0.150162	0.104715		87	0.10257	0.109463	0.115057	0.186473	0.228441	0.269859	0.34721	0.0929135	0.448587	0.136029
88	0.150343	0.154142	0.272207	0.111507	-0.0497033	0.181552	0.163548	0.189039	0.16546	0.0984834		88	0.105346	0.114254	0.115821	0.186718	0.242016	0.275964	0.356617	0.0967692	0.462688	0.141097
89	0.153236	0.167784	0.279906	0.0942465	-0.0591565	0.190187	0.140704	0.170249	0.140205	0.100826		89	0.105741	0.114291	0.111586	0.180526	0.239891	0.275474	0.354595	0.0914858	0.467895	0.142946
90	0.149221	0.160951	0.277974	0.0961406	-0.0572206	0.181988	0.153061	0.175158	0.153933	0.096204		90	0.110095	0.124556	0.130336	0.178205	0.211343	0.281792	0.335229	0.095951	0.436462	0.141253
91	0.151391	0.167025	0.282628	0.0927729	-0.0580124	0.189726	0.148394	0.172132	0.141664	0.100456		91	0.110811	0.117771	0.120588	0.187397	0.235433	0.277612	0.351924	0.0967531	0.461433	0.145487
92	0.161318	0.165596	0.273976	0.104031	-0.0332997	0.18021	0.137802	0.182145	0.15427	0.11791		92	0.103504	0.10258	0.114658	0.21564	0.256165	0.268717	0.393564	0.115362	0.503661	0.140235
93	0.156043	0.170178	0.276164	0.0984408	-0.0494143	0.184177	0.153874	0.178479	0.161497	0.103945		93	0.113535	0.128399	0.127549	0.172242	0.215719	0.274444	0.330645	0.0953057	0.433715	0.147941
94	0.165564	0.180039	0.280823	0.0896792	-0.0458245	0.186253	0.13392	0.176217	0.136498	0.11339		94	0.117632	0.141165	0.132074	0.146389	0.200583	0.290861	0.289047	0.0793446	0.391369	0.154223
95	0.163992	0.173726	0.280738	0.0982935	-0.045346	0.185929	0.141169	0.185943	0.142942	0.11253		95	0.126138	0.164127	0.154816	0.12651	0.151796	0.2977	0.249005	0.0797233	0.322822	0.153742
96	0.171848	0.184184	0.281415	0.0981566	-0.0451386	0.179265	0.130025	0.18422	0.131314	0.125489		96	0.141673	0.185858	0.158581	0.101889	0.13888	0.304198	0.198053	0.0697479	0.270239	0.168146
97	0.171578	0.18772	0.281962	0.0949106	-0.0473232	0.185047	0.129396	0.180589	0.134301	0.125758		97	0.128726	0.157868	0.140483	0.137792	0.184767	0.294423	0.264415	0.0793422	0.358408	0.158592
98	0.176143	0.19975	0.281134	0.0821912	-0.0360084	0.186682	0.114299	0.174996	0.13404	0.13534		98	0.142566	0.186629	0.161305	0.109129	0.157729	0.307307	0.209502	0.0730665	0.288763	0.169791
99	0.184248	0.211039	0.280055	0.0713679	-0.0474793	0.181173	0.105153	0.16931	0.139951	0.139124		99	0.158227	0.218044	0.163106	0.063923	0.141072	0.338842	0.143566	0.0458278	0.228851	0.189225
100	0.165075	0.186742	0.242695	0.0789519	-0.020959	0.184412	0.13395	0.15412	0.176094	0.131766		100	0.153136	0.202659	0.171326	0.0631334	0.107452	0.307169	0.13652	0.0537762	0.201155	0.169724

## Sheet: Fig. 3d
			Q (-log10)
ID	Description	Hits	Cluster 8	Cluster 7	Cluster 4	Cluster 9	Cluster 5	Cluster 3	Cluster 1	Cluster 2	Cluster 6	Cluster 10
GO:0042692	Muscle cell differentiation	ACADM|ACTA1|ACTC1|ACTG1|ACTN4|ACTN2|ACTN3|ACVR1|BIN1|ANK2|ATP2A2|BMPR1A|CAPN2|CAPN3|CASP3|CASQ1|CAV3|CFL2|CHRNB1|MAPK14|CTNNB1|DMD|FHL2|FLII|FLNC|MTOR|H3-3B|HNRNPU|HES1|IGFBP5|ITGB1|KRAS|LMNA|MECP2|MEF2A|MEF2C|MYF6|MYH6|MYH9|MYL2|MYOG|NEB|NOS1|NRAP|PLEC|PPP3CA|PRKAR1A|PROX1|RB1|RORA|RYR1|SORT1|SGCD|SLC9A1|SMARCD3|SOX9|TMOD1|TNNT1|TNNT3|TPM1|TSC1|TTN|VEGFA|CSRP3|DYSF|TCAP|CFLAR|SPAG9|MYOM2|ATG5|RI…	6.12223	2.83524	4.2233	2.61998	0	0	0	0	0	1.92517
GO:0051146	Striated muscle cell differentiation	ACADM|ACTA1|ACTC1|ACTG1|ACTN2|ACVR1|BMPR1A|CAPN2|CAPN3|CASP3|CASQ1|CAV3|CFL2|MAPK14|FHL2|FLII|FLNC|MTOR|HNRNPU|IGFBP5|ITGB1|KRAS|LMNA|MEF2A|MEF2C|MYH6|MYH9|MYL2|MYOG|NEB|NOS1|NRAP|PLEC|PPP3CA|PRKAR1A|PROX1|RB1|RYR1|SORT1|SGCD|SLC9A1|TMOD1|TNNT1|TNNT3|TPM1|TSC1|TTN|VEGFA|CSRP3|TCAP|CFLAR|SPAG9|MYOM2|ATG5|RIPOR2|ZMPSTE24|KLHL41|PDLIM5|BVES|LDB3|AKAP13|OBSL1|PLD3|LMOD1|MYOF|ANKRD1|TMOD4|TMOD3|PLEKHO…	5.83397	2.35131	3.21315	2.46536	0	0	0	0	0	1.73555
R-HSA-397014	Muscle contraction	ACTA1|ACTC1|ACTN2|ACTN3|ANXA2|ANXA6|ASPH|ATP1A1|ATP1B1|ATP1B3|ATP2A1|ATP2A2|ATP2B1|ATP2B2|ATP2B4|CACNB1|CALD1|CALM1|CALM2|CAMK2A|CAMK2B|CAMK2D|CAMK2G|CASQ1|CASQ2|CAV3|DES|DMD|DMPK|FGF13|ITGB5|ITPR1|ITPR2|KCNJ2|KCNK2|MYBPC1|MYBPC2|MYH6|MYL1|MYL2|MYL3|MYL6|NEB|NOS1|PAK1|PAK2|PLN|PXN|RYR1|RYR3|SCN1B|SCN4A|SCN5A|SLC8A3|STIM1|TMOD1|TNNC2|TNNC1|TNNI1|TNNI2|TNNT1|TNNT3|TPM1|TPM2|TPM3|TTN|VCL|DYSF|TCAP|K…	6.50027	1.66168	0	2.45955	6.0716	0	0	0	0	2.14319
hsa04020	Calcium signaling pathway	ADCY2|ADCY9|SLC25A4|ASPH|ATP2A1|ATP2A2|ATP2B1|ATP2B2|ATP2B4|CACNA1S|CALM1|CALM2|CAMK2A|CAMK2B|CAMK2D|CAMK2G|CASQ1|CASQ2|CD38|EGF|EGFR|ERBB4|GDNF|GNAQ|GNAS|ITPR1|ITPR2|MET|NOS1|PDGFA|PHKA1|PHKB|PLCB4|PLN|PPP3CA|PPP3CB|PPP3CC|PPP3R1|PRKACB|PRKCA|RYR1|RYR3|SLC8A3|STIM1|TNNC2|TNNC1|VDAC1|VDAC3|VEGFA|P2RX6|TRDN|PLCB1|PLCE1|PDGFC|ITPKC|MCU|MYLK3	3.45295	0	0	2.05101	0	0	0	0	0	0
R-HSA-400206	Regulation of lipid metabolism by PPARalpha	ABCA1|ACADM|ARNT|ARNTL|CCNC|CD36|CDK8|CREBBP|EP300|ESRRA|ACSL1|FHL2|ME1|NPAS2|NRF1|PPARA|RORA|RXRA|SMARCD3|SP1|SREBF1|SREBF2|TBL1X|TXNRD1|NCOA3|NCOA1|HDAC3|CLOCK|NCOR1|NCOR2|ARNT2|THRAP3|CARM1|NCOA2|PPARGC1A|NCOA6|CDK19|MED13L|TIAM2|ANKRD1|MED4|ANGPTL4|MED15|TBL1XR1|CHD9|MED25|FAM120B|TGS1|PPARGC1B	0	0	0	0	0	3.33699	0	0	0	3.62313
hsa04919	Thyroid hormone signaling pathway	ACTB|ACTG1|AKT2|ATP1A1|ATP1B1|ATP1B3|ATP2A1|ATP2A2|CREBBP|CTNNB1|EP300|ESR1|FOXO1|MTOR|KAT2A|GSK3B|HDAC2|HIF1A|ITGAV|KRAS|MDM2|MYC|MYH6|MYH7|NOTCH2|NRAS|PFKM|PIK3CA|PIK3CB|PIK3R1|PLCB4|PLN|PRKACB|PRKCA|MAPK1|MAP2K1|RAF1|RHEB|RXRA|SLC9A1|THRB|TP53|NCOA3|NCOA1|HDAC3|KAT2B|NCOR1|AKT3|NCOA2|PLCB1|MED13L|ATP1B4|MED4|PLCE1|SLC16A10	4.6533	0	0	0	1.54674	0	0	0	0	4.20211
hsa00071	Fatty acid degradation	ACADM|ACAT1|CPT1B|HADHA|HADHB|HADH|ECI2	3.05828	0	0	0	0	0	0	0	0	0
GO:0030111	Regulation of Wnt signaling pathway	ABL1|AMFR|APC|XIAP|ARNTL|MAPK14|CSNK1A1|CSNK1D|CSNK2A1|CTNNB1|CTNND1|CYLD|DAPK3|DDIT3|DDX3X|EGF|EGFR|EGR1|FOXO1|FOXO3|GNAQ|GRB10|GSK3B|RBPJ|ITGA3|JUP|KPNA1|SMAD3|NFKB1|PRKN|PFDN5|PPM1A|PPP2CA|PSEN1|SMARCA4|SOX2|SOX9|STK3|STK11|TBL1X|TCF7L2|TLE1|TLE4|UBE2B|VCP|AXIN1|FZD4|LGR5|PLPP3|TNKS|SNX3|MBD2|BTRC|LIMD1|USP8|LATS1|VGLL4|USP34|RBX1|HMGXB4|G3BP1|RACK1|YAP1|KANK1|MACF1|DAAM2|WWTR1|NPHP3|INVS|DISC…	1.92021	0	0	0	0	2.36386	4.30903	0	0	0
M5936	Oxidative phosphrylation	ACADM|ACADVL|ACAT1|ACO2|SLC25A4|ATP1B1|ATP5F1A|ATP5F1B|ATP5F1C|ATP5MC2|ATP6V0B|COX4I1|COX10|COX15|ECH1|ETFA|ETFDH|GPI|GPX4|HADHA|HADHB|HSPA9|IDH2|LDHA|MAOB|MDH1|MGST3|NDUFB1|NDUFB8|NDUFS1|NDUFS2|NDUFV1|NDUFS4|OGDH|OPA1|OXA1L|PDHA1|PDK4|SLC25A3|POR|SDHA|SDHB|SDHC|SUPV3L1|UQCRC2|VDAC1|VDAC3|SLC25A12|SUCLA2|ATP6V0E1|AIFM1|ATP6V1F|MFN2|LRPPRC|TIMM17A|AFG3L2|IMMT|NNT|RHOT1|RHOT2	5.03146	0	0	0	0	0	3.82574	0	0	0
hsa04120	Ubiquitin mediated proteolysis	XIAP|BRCA1|CBL|CBLB|CDC27|DDB1|UBE2K|MDM2|NEDD4|PRKN|SKP1|UBB|UBC|UBE2B|UBE2D1|UBE2D2|UBE2D3|UBE2E1|UBE2E2|UBE2G1|UBE2G2|UBE2H|UBE2L3|UBE3A|CUL5|CUL4A|CUL3|CUL1|PIAS1|CDC16|HERC2|HERC1|BTRC|SOCS3|UBA3|PIAS2|TRIP12|UBE4A|UBE3C|RHOBTB1|RBX1|UBA2|SAE1|HUWE1|UBE4B|ANAPC10|WWP1|WWP2|FBXW11|MGRN1|NEDD4L|FBXW8|UBR5|ANAPC7|UBE2R2|UBA6|UBE2W|FBXW7|SMURF1|BIRC6|UBE2O|COP1|SMURF2|UBE2Z|ITCH|UBE2Q2	0	0	0	0	0	3.18348	8.16408	3.95327	0	0
R-HSA-9612973	Autophagy	ATM|CSNK2A1|DYNC1H1|DYNC1I1|DYNC1I2|DYNC1LI2|MTOR|HSF1|HSP90AA1|HSP90AB1|LAMP2|NBR1|PRKN|PCNT|PRKAA1|PRKAA2|PRKAG1|RHEB|TSC1|TSG101|TUBA4A|UBB|UBC|UBE2V1|UVRAG|VCP|VDAC1|IFT88|ULK1|SQSTM1|ATG12|ATG5|RB1CC1|MFN2|HDAC6|PLIN3|TUBB4B|ATG7|LAMTOR5|WDR45|ATG14|GABARAPL1|DYNC1LI1|VPS28|UBAP1|CHMP3|TUBA8|PRKAG3|AMBRA1|MFN1|WDR45B|RPTOR|RRAGD|MAP1LC3B|ATG10|VPS37A|SLC38A9	0	0	0	0	0	0	4.0425	2.52306	0	0
hsa04137	Mitophagy - animal	ATF4|BCL2L1|BNIP3L|CSNK2A1|FOXO3|HIF1A|JUN|KRAS|NBR1|MITF|NRAS|PRKN|MAPK8|MAPK10|SP1|TFE3|TP53|UBB|UBC|RAB7A|TFEB|ULK1|SQSTM1|TAX1BP1|USP8|EIF2AK3|ATG5|MFN2|OPTN|CALCOCO2|CITED2|RRAS2|MRAS|GABARAPL1|BCL2L13|TBK1|RHOT1|AMBRA1|MFN1|TBC1D15|TBC1D17|MAP1LC3B|RHOT2	0	0	0	0	0	1.54551	3.73209	1.9574	0	1.47061
M5890	TNFa signaling via NFkb	ABCA1|ATP2B1|BCL6|KLF9|CD44|CDKN1A|CEBPB|CEBPD|GADD45A|HBEGF|DUSP1|EGR1|EGR3|ETS2|FOS|FOSB|FOSL2|B4GALT1|NR4A1|HES1|IL6ST|IL18|JUN|JUNB|MXD1|SMAD3|MCL1|MYC|NFE2L2|NFKB1|NFKBIA|PDE4B|PFKFB3|MAP2K3|SAT1|SDC4|SGK1|SOD2|TGIF1|KLF10|VEGFA|ZFP36|BTG2|BHLHE40|PLPP3|IRS2|CFLAR|TSC22D1|SQSTM1|SOCS3|MSC|TRIP10|IER2|TANK|NAMPT|EIF1|PDLIM5|NFAT5|IER5	0	0	0	0	0	3.20218	5.81383	0	0	0
hsa05014	Amyotrophic lateral sclerosis	ACTB|ACTG1|ANXA11|ATF4|ATP5F1A|ATP5F1B|ATP5F1C|ATP5MC2|BCL2|BCL2L1|CASP3|CAT|COX4I1|MAPK14|DDIT3|ERBB4|MTOR|FUS|HNRNPA1|HNRNPA2B1|HSPA5|KIF5B|KLC1|MAP3K5|NDUFA10|NDUFB1|NDUFB8|NDUFS1|NDUFS2|NDUFV1|NDUFS4|NDUFV3|NOS1|NUP88|NUP98|PRKN|PFN2|PPP3CA|PPP3CB|PPP3CC|PPP3R1|MAP2K3|MAP2K6|PSMA1|PSMA3|PSMA4|PSMA5|PSMA6|PSMA7|PSMB1|PSMB4|PSMB5|PSMB7|PSMC1|PSMC2|PSMC6|PSMD1|PSMD2|PSMD3|PSMD4|PSMD8|PSMD11|PSMD…	0	0	0	0	0	0	1.8566	6.70333	0	8.73538
R-HSA-1280215	Cytokine Signaling in Immune system	ABL2|AKT2|ANXA2|ATF1|BCL2|BCL2L1|BCL6|CAMK2A|CAMK2B|CAMK2D|CAMK2G|CANX|CAPZA1|CASP3|CBL|CD27|CD36|CD44|CDC42|CDKN1A|CEBPD|CNTFR|CREB1|CRK|MAPK14|EGR1|EIF4A1|EIF4A2|EIF4E|EIF4G1|EIF4G2|FOXO1|FOXO3|FOS|GBP2|GHR|GRB10|RAPGEF1|HIF1A|HMGB1|HMOX1|HNRNPA2B1|HSPA9|HSP90AA1|IFNG|IFNGR1|IKBKB|IL1R1|IL6R|IL6ST|IL18|INPPL1|IRAK2|IRF7|IRS1|ITGB1|JAK1|JAK2|JUN|JUNB|KPNA1|KPNB1|KPNA3|KPNA4|KRAS|LAMA5|LBP|LIFR|L…	0	0	0	0	0	1.91029	4.42292	9.23432	0	4.60544
hsa04010	MAPK signaling pathway	AKT2|ANGPT1|ATF4|BDNF|BRAF|CACNA1S|CACNA2D1|CACNB1|CACNG1|CASP3|CDC42|CRK|MAPK14|GADD45A|DDIT3|DUSP1|EFNA5|EGF|EGFR|ERBB4|FLNC|FOS|NR4A1|HSPB1|IGF1R|IKBKB|IL1R1|INSR|JUN|KRAS|MAPT|MAX|MEF2C|MAP3K3|MAP3K4|MAP3K5|MET|MYC|NF1|NFATC3|NFKB1|NRAS|PAK1|PAK2|PDGFA|PPM1A|PPP3CA|PPP3CB|PPP3CC|PPP3R1|PRKACB|PRKCA|MAPK1|MAPK8|MAPK10|MAP2K1|MAP2K3|MAP2K5|MAP2K6|RAC1|RAF1|RAP1A|RAP1B|RASA1|RASA2|RPS6KA2|RPS6KA…	0	0	0	0	0	1.37463	4.17746	0	0	3.97716
R-HSA-1059683	Interleukin-6 signaling	CBL|IL6R|IL6ST|JAK1|JAK2|PTPN11|STAT3|SOCS3	0	0	0	0	0	1.84775	0	0	0	0
R-HSA-5357801	Programmed cell death	ADD1|AKT2|APC|XIAP|BCL2|BCL2L1|CASP3|CTNNB1|DAPK3|FNTA|GSN|HMGB1|HSP90AA1|IL18|KPNA1|KPNB1|LMNA|MAPT|NMT1|OPA1|PAK2|PLEC|PPP3CC|PPP3R1|MAPK1|MAPK8|PSMA1|PSMA3|PSMA4|PSMA5|PSMA6|PSMA7|PSMB1|PSMB4|PSMB5|PSMB7|PSMC1|PSMC2|PSMC6|PSMD1|PSMD2|PSMD3|PSMD4|PSMD5|PSMD8|PSMD11|PSMD12|PSMD13|PTK2|ROCK1|SPTAN1|STAT3|TFDP2|TJP1|TP53|UBB|UBC|YWHAE|YWHAG|YWHAZ|SEM1|STK24|OGT|TP63|RIPK1|TNFRSF10B|CFLAR|PSMF1|MAG…	0	0	0	0	0	0	3.55259	7.13131	0	5.00629
R-HSA-157118	Signaling by NOTCH	ADAM10|ATP2A1|ATP2A2|RUNX1|CCNC|CDK8|CREB1|CREBBP|E2F3|EGF|EGFR|EP300|KAT2A|B4GALT1|H3-3B|HDAC2|HIF1A|HES1|RBPJ|JAG2|JUN|SMAD3|MYC|NOTCH2|YBX1|PBX1|PRKCI|PSEN1|PSMA1|PSMA3|PSMA4|PSMA5|PSMA6|PSMA7|PSMB1|PSMB4|PSMB5|PSMB7|PSMC1|PSMC2|PSMC6|PSMD1|PSMD2|PSMD3|PSMD4|PSMD5|PSMD8|PSMD11|PSMD12|PSMD13|RAB6A|ST3GAL3|SKP1|ADAM17|TBL1X|TFDP2|TLE1|TLE4|TP53|UBB|UBC|YWHAZ|SEM1|CUL1|NUMB|HDAC3|KAT2B|NEURL1|PSM…	0	0	0	0	0	0	1.8566	7.46112	0	5.41558
R-HSA-2871837	FCERI mediated NF-kB activation	IKBKB|NFKB1|NFKBIA|PSMA1|PSMA3|PSMA4|PSMA5|PSMA6|PSMA7|PSMB1|PSMB4|PSMB5|PSMB7|PSMC1|PSMC2|PSMC6|PSMD1|PSMD2|PSMD3|PSMD4|PSMD5|PSMD8|PSMD11|PSMD12|PSMD13|SKP1|MAP3K7|UBB|UBC|UBE2D1|UBE2D2|UBE2V1|SEM1|CUL1|BTRC|PSMF1|PSMD14|MALT1|TAB2|PSME4|FBXW11	0	0	0	0	0	0	0	6.70333	0	4.48791
hsa04068	FoxO signaling pathway	AKT2|ATM|BCL6|BRAF|CAT|CDKN1A|CREBBP|MAPK14|GADD45A|EGF|EGFR|EP300|FOXO1|FOXO3|PRMT1|IGF1R|IKBKB|INSR|IRS1|KRAS|SMAD3|SMAD4|MDM2|NRAS|PIK3CA|PIK3CB|PIK3R1|PRKAA1|PRKAA2|PRKAG1|MAPK1|MAPK8|MAPK10|MAP2K1|PTEN|RAF1|RBL2|MAPK12|SGK1|SLC2A4|SOD2|SOS1|SOS2|STAT3|STK11|TGFB2|TGFB3|TGFBR1|USP7|IRS2|ATG12|HOMER2|AKT3|GABARAPL1|NLK|PRKAG3|SETD7|FBXO32	0	0	0	0	0	0	3.32247	0	0	5.18352
R-HSA-381119	Unfolded protein response (UPR)	ACADVL|ADD1|ATF4|CEBPB|DDIT3|DDX11|EIF2S3|HDGF|HSPA5|LMNA|PARN|DNAJC3|SHC1|HSP90B1|MBTPS1|EIF2AK3|HERPUD1|CTDSP2|PREB|SEC31A|ATF6|MBTPS2|KLHDC3	0	0	0	0	0	0	2.20042	0	0	0
GO:0038066	P38MAPK cascade	ZFP36L1|MAPK14|MAP3K5|MAP2K3|MAP2K6|MAP3K7|ZFP36|MAPKAPK2|MAP3K20	0	0	0	0	0	0	1.73389	0	0	0
R-HSA-622312	Inflammasomes	BCL2L1|HMOX1|HSP90AB1|NFKB1|TXNIP	0	0	0	0	0	0	1.67888	0	0	0
R-HSA-525793	Myogenesis	ABL1|CDC42|MAPK14|CTNNA1|CTNNB1|MEF2A|MEF2C|MEF2D|MYF6|MYOG|NEO1|MAP2K6|MAPK12|TCF4|TCF12|SPAG9	0	0	0	0	0	0	1.74824	0	0	0
hsa04350	TGF-beta signaling pathway	ACVR1|ACVR2A|RHOA|BMPR1A|BMPR1B|BMPR2|CREBBP|EP300|IFNG|SMAD1|SMAD2|SMAD3|SMAD4|MYC|NEO1|PITX2|PPP2CA|PPP2CB|MAPK1|ROCK1|RPS6KB1|SKP1|SP1|TGFB2|TGFB3|TGFBR1|TGIF1|CUL1|ZFYVE9|RBX1|FST|SMURF1|SMURF2|THSD4|HJV	0	0	0	0	0	0	0	2.44922	0	0
R-HSA-5358351	Signaling by Hedgehog	ADCY2|ADCY9|CSNK1A1|GNAS|GSK3B|P4HB|PRKACB|PRKAR1A|PRKAR2A|PSMA1|PSMA3|PSMA4|PSMA5|PSMA6|PSMA7|PSMB1|PSMB4|PSMB5|PSMB7|PSMC1|PSMC2|PSMC6|PSMD1|PSMD2|PSMD3|PSMD4|PSMD5|PSMD8|PSMD11|PSMD12|PSMD13|SKP1|ADAM17|TUBA4A|TULP3|UBB|UBC|VCP|SEM1|IFT88|CUL3|CUL1|OFD1|NUMB|BTRC|PSMF1|RBX1|PSMD14|TUBB4B|PSME4|ULK3|IFT172|SUFU|SMURF1|SMURF2|CDC73|TTC21B|ITCH|EFCAB7	0	0	0	0	0	0	0	6.31344	0	7.16519
R-HSA-69610	p53-Independent DNA damage response	PSMA1|PSMA3|PSMA4|PSMA5|PSMA6|PSMA7|PSMB1|PSMB4|PSMB5|PSMB7|PSMC1|PSMC2|PSMC6|PSMD1|PSMD2|PSMD3|PSMD4|PSMD5|PSMD8|PSMD11|PSMD12|PSMD13|UBB|UBC|SEM1|PSMF1|PSMD14|PSME4	0	0	0	0	0	0	0	6.31347	0	5.56738
hsa03050	Proteasome	IFNG|PSMA1|PSMA3|PSMA4|PSMA5|PSMA6|PSMA7|PSMB1|PSMB4|PSMB5|PSMB7|PSMC1|PSMC2|PSMC6|PSMD1|PSMD2|PSMD3|PSMD4|PSMD8|PSMD11|PSMD12|PSMD13|SEM1|PSMF1|PSMD14|PSME4	0	0	0	0	0	0	0	4.98832	0	6.06051
GO:0006979	Response to oxidative stress	ABL1|APEX1|ARNT|ARNTL|ATF4|ATP2A2|BCL2|CAPN2|CASP3|CAT|CD36|CD38|CRK|CRYAB|EGFR|ETFDH|FER|FOXO1|FOXO3|FOS|GCLC|GCLM|GPX4|HDAC2|HIF1A|HMOX1|HSF1|JAK2|JUN|MAPT|MAP3K5|MMP2|MSRA|NDUFS2|NFE2L1|NFE2L2|PRKN|PKD2|PPIA|PPP2CB|PRKAA1|PRKAA2|MAPK1|MAPK8|PRNP|PSEN1|PSMB5|PTPRK|PXN|RAD52|SOD2|SP1|STAU1|STX4|TP53|TPM1|UBE3A|VRK2|WRN|STK24|ATRN|RIPK1|AIFM1|PRDX6|OXSR1|RBX1|HDAC6|ARL6IP5|TXNRD2|TXNIP|PPARGC1A|S…	0	0	0	0	0	0	3.01709	0	0	2.30717
hsa04066	HIF-1 signaling pathway	AKT2|ALDOA|ANGPT1|ARNT|BCL2|CAMK2A|CAMK2B|CAMK2D|CAMK2G|CDKN1A|CREBBP|EGF|EGFR|EIF4E|ENO1|ENO3|EP300|MTOR|GAPDH|HIF1A|HK1|HMOX1|IFNG|IFNGR1|IGF1R|IL6R|INSR|LDHA|LTBR|NFKB1|PDHA1|PFKFB3|PFKM|PGK1|PIK3CA|PIK3CB|PIK3R1|PRKCA|MAPK1|MAP2K1|RPS6|RPS6KB1|STAT3|TFRC|VEGFA|EIF4E2|RBX1|AKT3|EGLN1|EGLN3	0	0	0	0	2.3921	0	1.35289	1.49901	2.06248	0
hsa00010	Glycolysis / Gluconeogenesis	ALDH2|ALDH3A2|ALDOA|ENO1|ENO3|GAPDH|GPI|HK1|LDHA|PDHA1|PFKM|PGK1|PGM1|PKM|ACSS2|ADPGK|ACSS1	0	0	0	0	1.83848	0	0	0	1.43564	0
R-HSA-9711097	Cellular response to starvation	ATF4|ATP6V1A|ATP6V0B|ATP6V1G2|CEBPB|DDIT3|EIF2S3|MTOR|RPSA|RPL10A|RHEB|RPL3|RPL4|RPL5|RPL7A|RPL9|RPL10|RPL11|RPL13|RPL17|RPL21|RPL23A|RPL24|RPL30|RPL37|RPL37A|RPL41|RPL36A|RPLP0|RPLP1|RPLP2|RPS2|RPS3A|RPS6|RPS8|RPS9|RPS10|RPS11|RPS14|RPS19|RPS23|RPS24|RPS25|RPS29|NPRL3|ATP6V0E1|ATP6V1F|LAMTOR5|GCN1|SZT2|RPL13A|RPL36|RPS27L|MIOS|RPTOR|FNIP2|RRAGD|WDR59|SEH1L|FNIP1|SLC38A9|FLCN|EIF2AK4|CASTOR2	0	0	0	0	0	0	0	0	0	16.8002
hsa03010	Ribosome	RPL10A|RPL4|RPL5|RPL7A|RPL9|RPL10|RPL11|RPL13|RPL17|RPL21|RPL23A|RPL24|RPL30|RPL37|RPL41|RPL36A|RPLP0|RPLP2|RPS2|RPS6|RPS8|RPS9|RPS10|RPS14|RPS19|RPS24|RPS25|RPL36|RPS27L	0	0	0	0	0	0	0	0	0	14.6497
R-HSA-9018519	Estrogen-dependent gene expression	BCL2|RUNX1|CBFB|CDK9|CHD1|CREBBP|DDX5|EP300|ERBB4|ESR1|FOS|FOSB|GTF2F2|H3-3B|PRMT1|HSP90AA1|HSP90AB1|JUN|MYC|POLR2A|POLR2H|POU2F1|SP1|YY1|NCOA3|AXIN1|NCOA1|KAT2B|STAG1|CARM1|NCOA2|PTGES3|STAG2|KDM4B|TNRC6B|KANK1|AGO2|TNRC6C|AGO3|AGO4	0	0	0	0	0	0	0	0	0	2.68415
hsa04725	Cholinergic synapse	ADCY2|ADCY9|AKT2|ATF4|BCL2|CACNA1S|CAMK2A|CAMK2B|CAMK2D|CAMK2G|CREB1|FOS|GNAQ|GNB1|ITPR1|ITPR2|JAK2|KCNJ2|KRAS|NRAS|PIK3CA|PIK3CB|PIK3R1|PLCB4|PRKACB|PRKCA|MAPK1|MAP2K1|CREB5|AKT3|PLCB1|GNG12|KCNQ5	0	0	0	0	0	0	0	0	0	1.49915
R-HSA-73894	DNA Repair	ABL1|ACTB|APEX1|ATM|ATR|BRCA1|CCNH|DDB1|EP300|EYA4|ERCC5|EYA1|EYA3|XRCC6|GTF2H1|HMGN1|MNAT1|MSH3|POLB|POLR2A|POLR2H|PRKDC|MAPK8|RAD9A|RAD23A|RAD23B|RAD51|RAD52|REV3L|RNF4|TP53|UBB|UBC|UBE2B|UFD1|VCP|NSD2|WRN|XRCC5|YY1|TRIM25|USP7|CUL4A|SMARCA5|PIAS1|HERC2|BAZ1B|BABAM2|RBX1|RAD50|ASCC3|COPS5|PAXIP1|KDM4B|SPIDR|POLK|UIMC1|TERF2IP|INO80|RNF111|INO80D|RIF1|NPLOC4|WDR48|FTO|PPP4R2|INO80E	0	0	0	0	0	0	0	0	0	1.98089

## Sheet: Fig. 3e
Group	Pseudotime	Proportion	Cell type
Old	1	0.0527308	Type I
Adult	1	0.047687	Type I
Old	2	0.0528327	Type I
Adult	2	0.046719	Type I
Old	3	0.0578765	Type I
Adult	3	0.0422356	Type I
Old	4	0.0589464	Type I
Adult	4	0.0407581	Type I
Old	5	0.0627165	Type I
Adult	5	0.0368351	Type I
Old	6	0.0672509	Type I
Adult	6	0.0325555	Type I
Old	7	0.0815162	Type I
Adult	7	0.018494	Type I
Old	8	0.0891583	Type I
Adult	8	0.0113613	Type I
Old	9	0.0954759	Type I
Adult	9	0.00458529	Type I
Old	10	0.0980742	Type I
Adult	10	0.00219075	Type I
Old	1	0.046451	Type II
Adult	1	0.0537246	Type II
Old	2	0.0466516	Type II
Adult	2	0.0533233	Type II
Old	3	0.0467018	Type II
Adult	3	0.0532731	Type II
Old	4	0.0410334	Type II
Adult	4	0.0590419	Type II
Old	5	0.0451467	Type II
Adult	5	0.0546777	Type II
Old	6	0.0382242	Type II
Adult	6	0.0618009	Type II
Old	7	0.0350138	Type II
Adult	7	0.0649611	Type II
Old	8	0.0389767	Type II
Adult	8	0.0607976	Type II
Old	9	0.0457988	Type II
Adult	9	0.0542262	Type II
Old	10	0.0663155	Type II
Adult	10	0.03386	Type II

## Sheet: Fig. 3f
Motif	Score	Cell type
JUN	0.348762	Type I
JUNB	0.345239	Type I
FOSL2	0.322313	Type I
FOS	0.316733	Type I
JUND	0.227263	Type I
KLF2	0.213044	Type I
STAT3	0.18079	Type I
ZEB1	0.152135	Type I
BACH1	0.151886	Type I
RBPJ	0.15082	Type I
ESRRG	0.148279	Type I
CEBPB	0.147094	Type I
NFE2L2	0.143907	Type I
ZNF580	0.143531	Type I
BACH2	0.141737	Type I
RFX3	0.141451	Type I
ZBTB43	0.141191	Type I
ZEB2	0.140835	Type I
MEF2D	0.140573	Type I
KLF6	0.134719	Type I
SREBF2	0.126061	Type I
NFKB1	0.11787	Type I
ZNF655	0.115232	Type I
ARID5A	0.112594	Type I
TCF4	0.109045	Type I
XBP1	0.105871	Type I
RUNX1	0.103442	Type I
TCF12	0.102807	Type I
ZNF18	0.0967367	Type I
EGR1	0.0950228	Type I
RUNX2	0.0939105	Type I
KLF4	0.0931464	Type I
KLF9	0.0928656	Type I
ZNF586	0.0925292	Type I
NFE2L1	0.0922722	Type I
ZNF558	0.090784	Type I
STAT2	0.0906759	Type I
FOSB	0.0904746	Type I
ZNF79	0.0888498	Type I
RREB1	0.087404	Type I
NFIL3	0.0870201	Type I
MAFG	0.0869731	Type I
ZNF266	0.0856799	Type I
BHLHE40	0.0844423	Type I
CEBPD	0.0842237	Type I
FOXK1	0.0806247	Type I
NR4A2	0.0750568	Type I
ZNF263	0.0748634	Type I
ZNF260	0.0739612	Type I
CUX1	0.0734216	Type I
THRB	0.0733524	Type I
ATF7	0.0704848	Type I
FOXJ3	0.0700631	Type I
HSF4	0.069564	Type I
ZNF146	0.0694936	Type I
MYF6	0.0686476	Type I
SP1	0.067432	Type I
MAFK	0.0664711	Type I
ZNF513	0.0655662	Type I
STAT5B	0.0644535	Type I
MZF1	0.0629632	Type I
ZNF302	0.0626468	Type I
HIF1A	0.0623505	Type I
USF2	0.0619899	Type I
ATF6	0.0618702	Type I
ZNF281	0.0607017	Type I
NR2C1	0.05967	Type I
SP3	0.0586154	Type I
MSANTD3	0.0585009	Type I
GLI3	0.0575994	Type I
ZNF121	0.0571445	Type I
ZNF467	0.0564954	Type I
NFKB2	0.0560709	Type I
NFATC2	0.0547869	Type I
NR1H2	0.0542913	Type I
ZSCAN26	0.0538308	Type I
ZNF284	0.0531731	Type I
ZNF211	0.052252	Type I
GLI1	0.0518783	Type I
ZNF770	0.0515163	Type I
ZNF410	0.0513489	Type I
ZNF98	0.0508838	Type I
SREBF1	0.0503265	Type I
MYOG	0.0503161	Type I
OTX2	0.0490094	Type I
ETV5	0.0489093	Type I
CREBZF	0.0487219	Type I
ZNF22	0.0484005	Type I
RELB	0.0476157	Type I
TBX3	0.0473747	Type I
AR	0.0427916	Type I
PKNOX1	0.0427383	Type I
ZNF680	0.0425623	Type I
STAT5A	0.0423521	Type I
MAFF	0.042308	Type I
ZNF660	0.0411785	Type I
BBX	0.0410081	Type I
TCF3	0.0405384	Type I
CREB1	0.0405077	Type I
E2F3	0.0403244	Type I
ATF4	0.0400143	Type I
ZNF460	0.03927	Type I
NFIA	0.0392183	Type I
PLAG1	0.0382406	Type I
ZNF692	0.0378476	Type I
HOXC4	0.0376466	Type I
ZNF132	0.0374342	Type I
ZBTB2	0.0371311	Type I
ZBTB17	0.0371232	Type I
ZNF276	0.0367157	Type I
ZNF429	0.0367028	Type I
ETS2	0.0363052	Type I
RELA	0.0361028	Type I
YBX3	0.035593	Type I
ZNF16	0.0351118	Type I
FOXK2	0.0350702	Type I
ZNF567	0.034759	Type I
TERF2	0.0345979	Type I
SOHLH2	0.0344196	Type I
THAP1	0.0336843	Type I
ZNF891	0.0333687	Type I
ZNF44	0.0327296	Type I
UBP1	0.0327021	Type I
ZBTB37	0.0323565	Type I
YBX1	0.032307	Type I
ARNTL	0.0321638	Type I
CPEB1	0.0321197	Type I
HBP1	0.0320371	Type I
HSF1	0.0317831	Type I
ZNF224	0.03153	Type I
CLOCK	0.0314157	Type I
ZNF667	0.0311119	Type I
ZNF383	0.0308577	Type I
ZNF320	0.0308221	Type I
PLAGL2	0.0308004	Type I
SOX7	0.0303025	Type I
SIX1	0.0293372	Type I
ZNF416	0.0291484	Type I
ZNF337	0.0291101	Type I
ZFP14	0.0290772	Type I
EGR3	0.028864	Type I
ZNF749	0.0276067	Type I
PITX2	0.027343	Type I
IRF1	0.0269861	Type I
YY1	0.0269459	Type I
ZNF584	0.026869	Type I
ZNF19	0.0266529	Type I
KLF7	0.0265974	Type I
ZNF783	0.0265328	Type I
NR2C2	0.026454	Type I
ZNF582	0.0264131	Type I
MAF	0.0258702	Type I
GLIS3	0.02585	Type I
ETV6	0.0258182	Type I
RFX4	0.0256418	Type I
NFYC	0.0252648	Type I
ZNF212	0.0252061	Type I
RFX5	0.0251232	Type I
ZNF641	0.0249433	Type I
ZSCAN23	0.0248865	Type I
ZKSCAN3	0.0247938	Type I
VDR	0.0247671	Type I
LCORL	0.024363	Type I
GTF3A	0.0240506	Type I
PPARD	0.0239752	Type I
RXRB	0.0237442	Type I
MSC	0.0235994	Type I
NFAT5	0.0235655	Type I
IRX3	0.0234919	Type I
ZNF417	0.0233757	Type I
MGA	0.0232112	Type I
NRF1	0.0231907	Type I
TRPS1	0.0231094	Type I
ZNF345	0.0230526	Type I
BCL6	0.0230258	Type I
EPAS1	0.0230046	Type I
TFAP2A	0.0228256	Type I
OVOL2	0.0226871	Type I
KLF10	0.0224185	Type I
TIGD6	0.0223164	Type I
LIN54	0.0221622	Type I
PRDM9	0.0218325	Type I
ZNF24	0.0217944	Type I
ZNF529	0.0217915	Type I
MYC	0.0217025	Type I
PAX3	0.0216145	Type I
MXD1	0.0215933	Type I
ZNF384	0.0215551	Type I
MNT	0.0214888	Type I
HIC1	0.0214381	Type I
PRRX1	0.0213948	Type I
ZNF285	0.0213394	Type I
EGR2	0.0213147	Type I
SP2	0.0208114	Type I
HNF1A	0.0207734	Type I
ZNF71	0.0206998	Type I
SPIC	0.020681	Type I
ZBTB7B	0.0206568	Type I
ZNF549	0.0206188	Type I
ZIC4	0.0206069	Type I
ZNF433	0.0205673	Type I
NFIB	0.0204995	Type I
MEF2A	0.0204055	Type I
ZKSCAN1	0.020202	Type I
NR2E1	0.0200334	Type I
ZFP3	0.019792	Type I
GMEB1	0.019782	Type I
ONECUT2	0.0197772	Type I
USF1	0.0197268	Type I
KLF3	0.0196778	Type I
ZNF300	0.0196382	Type I
KLF11	0.0196304	Type I
RORC	0.0194678	Type I
PAX8	0.0191911	Type I
ZFP28	0.0190138	Type I
ZNF76	0.0188875	Type I
ZNF181	0.0188158	Type I
CXXC5	0.0187606	Type I
ZNF354A	0.0187229	Type I
ZNF880	0.018595	Type I
ZNF443	0.018571	Type I
TBX19	0.0185343	Type I
HOXA9	0.0182941	Type I
IRF2	0.0182713	Type I
ZNF143	0.0180161	Type I
NR2F6	0.017843	Type I
ZNF12	0.0176592	Type I
ELK1	0.0176189	Type I
ATF2	0.0175523	Type I
ZNF354B	0.0174754	Type I
ZSCAN31	0.0173911	Type I
ZNF823	0.0173749	Type I
ZNF711	0.0172742	Type I
ZNF587	0.0172724	Type I
CCDC169SOHLH2	0.017242	Type I
HOXA13	0.0172206	Type I
ZNF141	0.0171612	Type I
NR1D2	0.017075	Type I
ZNF550	0.0170488	Type I
E2F8	0.0168935	Type I
FOXE1	0.016882	Type I
RFX1	0.0168597	Type I
ZNF444	0.0165417	Type I
ESRRB	0.0164555	Type I
GCM2	0.0162052	Type I
ZNF691	0.0160202	Type I
ZNF442	0.0160196	Type I
SOX8	0.0159937	Type I
TFE3	0.0159134	Type I
ATF6B	0.0158865	Type I
STAT6	0.0158478	Type I
RHOXF1	0.0158283	Type I
RARG	0.0157375	Type I
ZNF34	0.0155482	Type I
ZNF205	0.0155378	Type I
TFEC	0.0155176	Type I
ZNF506	0.0154875	Type I
FOXP1	0.0154015	Type I
ZNF740	0.0153666	Type I
FOXL1	0.0152599	Type I
ZNF154	0.0151788	Type I
ZBTB18	0.0151699	Type I
ZNF705G	0.015033	Type I
CREM	0.0150054	Type I
SIX4	0.0148834	Type I
ZSCAN22	0.014815	Type I
ZNF2	0.0147816	Type I
HIC2	0.0147313	Type I
KLF16	0.0146852	Type I
ZNF267	0.0144874	Type I
GLI4	0.0144109	Type I
PBX1	0.0141836	Type I
ZNF296	0.0140484	Type I
CIC	0.0140311	Type I
ARX	0.0140069	Type I
TFDP2	0.0139658	Type I
ZNF764	0.0138868	Type I
NR3C2	0.0137788	Type I
SP7	0.0136807	Type I
TWIST2	0.0136677	Type I
HESX1	0.0135351	Type I
ZNF264	0.0134959	Type I
ZSCAN30	0.0134454	Type I
ZNF235	0.0134215	Type I
ZNF84	0.013256	Type I
ZNF594	0.0132486	Type I
FOXN3	0.0131987	Type I
BORCS8MEF2B	0.0130472	Type I
ATF1	0.013041	Type I
HOXC11	0.0129176	Type I
IRX4	0.0129107	Type I
ZNF333	0.0128286	Type I
FOXO3	0.0127142	Type I
PBX2	0.012622	Type I
ZNF232	0.0125931	Type I
ZNF780A	0.0125886	Type I
RARA	0.0123975	Type I
ZNF28	0.012395	Type I
ZNF85	0.012365	Type I
TFCP2	0.012362	Type I
DMRTA2	0.0122918	Type I
GMEB2	0.0121931	Type I
SIX5	0.0121387	Type I
ZNF562	0.0120894	Type I
ELF2	0.0118268	Type I
ZNF778	0.0118236	Type I
ZNF25	0.0116854	Type I
ZNF32	0.0115566	Type I
ZNF93	0.0115246	Type I
ZNF708	0.0115209	Type I
ZNF317	0.0114502	Type I
TFAP4	0.0114186	Type I
ZBTB7C	0.0114098	Type I
ZNF674	0.0113745	Type I
ZNF415	0.0111569	Type I
ZNF695	0.0111451	Type I
DMRT3	0.0110961	Type I
HNF4G	0.0110659	Type I
FOXP4	0.0109908	Type I
ZFX	0.0109805	Type I
HEYL	0.0109632	Type I
ZNF26	0.0109454	Type I
ZNF324	0.0109202	Type I
TBX21	0.0108231	Type I
CREB3L2	0.010779	Type I
ZNF808	0.0107173	Type I
ZNF614	0.0106417	Type I
ZNF496	0.0106197	Type I
ZBTB49	0.0105797	Type I
ZNF430	0.0105277	Type I
ZNF449	0.0104937	Type I
EN1	0.0104905	Type I
FOSL1	0.0104878	Type I
SPIB	0.0104836	Type I
TBPL2	0.0103418	Type I
ZNF133	0.0101935	Type I
POGK	0.0100084	Type I
ZIM3	0.00995596	Type I
ZBTB6	0.00994425	Type I
ZNF124	0.00991798	Type I
MESP1	0.00989774	Type I
ZNF525	0.00985957	Type I
ZNF701	0.00980317	Type I
ZFHX2	0.00968841	Type I
ZNF501	0.00953242	Type I
OTX1	0.0095259	Type I
NR4A1	0.00945932	Type I
CREBL2	0.00941352	Type I
ZNF573	0.00940374	Type I
ZBTB32	0.00937155	Type I
E2F7	0.00908027	Type I
PHF1	0.00907347	Type I
SIX2	0.009008	Type I
FOXJ2	0.00898812	Type I
ZNF547	0.00891202	Type I
GABPA	0.00890056	Type I
HES7	0.00887014	Type I
ZNF653	0.00882547	Type I
ZNF792	0.00864171	Type I
ZNF100	0.00862558	Type I
ZNF652	0.00862119	Type I
MXI1	0.00861228	Type I
ZNF564	0.00856897	Type I
PAX5	0.00856631	Type I
KLF12	0.00854031	Type I
TOPORS	0.00851351	Type I
ZNF440	0.00851307	Type I
POU4F1	0.00850858	Type I
ZNF273	0.00839394	Type I
ZNF419	0.00836861	Type I
ZNF41	0.00834206	Type I
ZNF490	0.00833296	Type I
MECP2	0.00826256	Type I
ZBTB1	0.00824733	Type I
LHX4	0.00821613	Type I
SNAI3	0.00819501	Type I
ZNF793	0.00811215	Type I
DNMT1	0.00810681	Type I
SCRT1	0.00805655	Type I
STAT1	0.00802673	Type I
FOXC1	0.00800185	Type I
OLIG1	0.00790761	Type I
ELK4	0.00787919	Type I
HES5	0.00787691	Type I
FOXD4L1	0.0078731	Type I
ZNF771	0.00786305	Type I
SOX4	0.00782567	Type I
ZNF7	0.00775752	Type I
ZNF114	0.00774574	Type I
TBP	0.00764664	Type I
HOXB6	0.00764138	Type I
HMG20B	0.00752	Type I
ETS1	0.00747196	Type I
VSX2	0.00746919	Type I
ZBTB33	0.0074618	Type I
PGR	0.0074283	Type I
MEIS3	0.00739373	Type I
HSF5	0.00737751	Type I
ZNF561	0.00731327	Type I
ZNF621	0.00731051	Type I
NANOG	0.00717198	Type I
SP4	0.00704133	Type I
TCF7L2	0.00702797	Type I
JRKL	0.00697568	Type I
ASCL1	0.0069713	Type I
TP53	0.00687355	Type I
REL	0.00685907	Type I
GATA6	0.00677596	Type I
FOXS1	0.00674061	Type I
NR6A1	0.00673038	Type I
ZNF136	0.00672302	Type I
DMRT1	0.00669145	Type I
SRF	0.00668026	Type I
SOX21	0.00658351	Type I
E2F5	0.00641775	Type I
ZNF786	0.00636769	Type I
ZBTB14	0.00629226	Type I
SPDEF	0.00627579	Type I
ZNF483	0.00621039	Type I
CTCF	0.00618532	Type I
ZNF540	0.00617739	Type I
CREB3	0.00610997	Type I
WT1	0.00608744	Type I
TAL2	0.00606845	Type I
CXXC4	0.00605832	Type I
FOXN2	0.00580165	Type I
ETV3	0.00572328	Type I
MLXIP	0.00564063	Type I
IRF9	0.00562814	Type I
HOXA11	0.00561668	Type I
ZNF175	0.0056135	Type I
ZNF75A	0.00561333	Type I
ZFP90	0.00559208	Type I
HOXA10	0.00556336	Type I
KLF5	0.00541943	Type I
ZNF677	0.00537865	Type I
ZNF615	0.0053086	Type I
ZNF785	0.00525233	Type I
TPRX1	0.00515667	Type I
HES1	0.00514079	Type I
HOMEZ	0.00512507	Type I
TFDP1	0.00510918	Type I
ZNF17	0.00505746	Type I
ZNF250	0.00503971	Type I
ZNF566	0.00494922	Type I
HMG20A	0.00489496	Type I
ZNF684	0.00486633	Type I
TIGD1	0.00484852	Type I
HLX	0.00480478	Type I
TCF21	0.00477793	Type I
SP8	0.00459676	Type I
TFAP2D	0.00459327	Type I
GRHL1	0.00458861	Type I
MYBL2	0.00455012	Type I
TIGD2	0.00451906	Type I
TET3	0.0044834	Type I
ZNF248	0.00446032	Type I
ZNF805	0.00430456	Type I
CXXC1	0.00426365	Type I
ZNF548	0.00420323	Type I
ZNF324B	0.00404779	Type I
ZNF555	0.00403073	Type I
NR1H4	0.00374908	Type I
OSR1	0.00372672	Type I
TCF7	0.00366589	Type I
TLX2	0.00365297	Type I
MYF5	0.00363824	Type I
ZNF789	0.00346496	Type I
CENPB	0.00338993	Type I
PAX9	0.00337801	Type I
MYBL1	0.00320554	Type I
DLX6	0.00319335	Type I
LEF1	0.00317501	Type I
VAX2	0.0031295	Type I
ZNF682	0.00303316	Type I
ZNF543	0.00283224	Type I
KMT2A	0.00281844	Type I
ZNF77	0.00278559	Type I
ZFY	0.0027475	Type I
ZNF157	0.00272494	Type I
ZNF627	0.00262847	Type I
NOBOX	0.00255633	Type I
ZNF784	0.00249402	Type I
IRX5	0.00238375	Type I
ZNF169	0.00237558	Type I
ZNF200	0.00230236	Type I
ZNF486	0.00217719	Type I
PROX1	0.00206995	Type I
E2F1	0.00200603	Type I
ERG	0.00193343	Type I
PAX6	0.00189873	Type I
ZNF534	0.00180398	Type I
ZNF74	0.00176602	Type I
ZNF33A	0.00164094	Type I
FOXF2	0.00162764	Type I
TEAD1	0.00162066	Type I
SIX6	0.00157728	Type I
BARX2	0.00153444	Type I
NR1D1	0.00147157	Type I
ZIC5	0.00144436	Type I
ZNF439	0.00143365	Type I
TCFL5	0.00140065	Type I
SOX18	0.00138581	Type I
MEIS2	0.00138054	Type I
PRRX2	0.00135871	Type I
ZNF649	0.00131779	Type I
POU6F1	0.00130089	Type I
ARNT	0.00126522	Type I
NFYB	0.00118902	Type I
ZNF254	0.00118823	Type I
HOXB2	0.00117017	Type I
MTF1	0.000999848	Type I
DLX4	0.000982468	Type I
NKX63	0.000979855	Type I
IRF7	0.000969689	Type I
ZNF610	0.000959949	Type I
SOX2	0.000956068	Type I
ZNF283	0.000956046	Type I
ELF4	0.000890855	Type I
NAIF1	0.000845694	Type I
ZBTB42	0.000827921	Type I
ZKSCAN7	0.000818368	Type I
HOXD9	0.000813678	Type I
ZNF343	0.000755353	Type I
ZNF140	0.000704682	Type I
ETV1	0.000698693	Type I
ANHX	0.000623914	Type I
ZNF571	0.000597941	Type I
NOTO	0.000580117	Type I
ZNF704	0.000560315	Type I
DMRTB1	0.000523483	Type I
HOXC5	0.000460575	Type I
ZNF23	0.000450672	Type I
GATA1	0.000436047	Type I
SOX17	0.000424503	Type I
ZNF425	0.000394068	Type I
KLF17	0.00032434	Type I
TGIF2	0.000294649	Type I
MTF2	0.000277979	Type I
ZNF737	0.000173362	Type I
HOXB5	0.0001503	Type I
LIN28A	0.000147931	Type I
MECOM	0.00010745	Type I
POU6F2	6.58304e-05	Type I
ZNF37A	5.70547e-06	Type I
ZBTB26	-4.39281e-06	Type I
RFX2	-4.56874e-06	Type I
MYOD1	-7.31368e-05	Type I
ZNF765	-9.34549e-05	Type I
ZNF736	-0.000122992	Type I
NKX31	-0.000127557	Type I
OSR2	-0.000136902	Type I
FOXP2	-0.000214284	Type I
CTCFL	-0.000262286	Type I
DBX2	-0.000293062	Type I
ZNF398	-0.000340508	Type I
MBD2	-0.000370989	Type I
ZSCAN4	-0.000387607	Type I
ZNF174	-0.000456325	Type I
KLF1	-0.000470744	Type I
TEAD3	-0.00049764	Type I
ZNF322	-0.000528973	Type I
ZNF69	-0.000545005	Type I
SIX3	-0.000557388	Type I
ZNF777	-0.000564948	Type I
LHX8	-0.000602905	Type I
ZSCAN9	-0.000611212	Type I
ZNF776	-0.000629101	Type I
ZNF197	-0.000710159	Type I
ZNF101	-0.000742037	Type I
MNX1	-0.000770464	Type I
HMBOX1	-0.000883492	Type I
SOX12	-0.000941616	Type I
CEBPE	-0.000955071	Type I
NFIX	-0.00100743	Type I
MBNL2	-0.00103874	Type I
PAX2	-0.00106153	Type I
ZNF791	-0.0011239	Type I
NR1I3	-0.00116385	Type I
ZNF304	-0.00124614	Type I
SOX15	-0.00125324	Type I
MEF2B	-0.00135251	Type I
SMAD5	-0.00136208	Type I
HOXA7	-0.00137288	Type I
ATOH7	-0.00137786	Type I
BATF	-0.00142479	Type I
ZNF223	-0.00151715	Type I
GATA2	-0.0015561	Type I
POU2F1	-0.00158632	Type I
FOXN4	-0.00175434	Type I
ZNF331	-0.00182807	Type I
PROX2	-0.00183846	Type I
E2F4	-0.00185156	Type I
NHLH2	-0.00194108	Type I
RBAK	-0.00197029	Type I
ELF3	-0.00206925	Type I
ZNF282	-0.00207864	Type I
ALX1	-0.00209105	Type I
ZSCAN16	-0.00214282	Type I
CREB3L1	-0.00221747	Type I
POU5F1B	-0.00222716	Type I
ZNF530	-0.00228838	Type I
ISX	-0.0023146	Type I
HHEX	-0.00239224	Type I
ZNF626	-0.00240135	Type I
FOXA3	-0.00240936	Type I
ZNF10	-0.00245997	Type I
HOXD8	-0.00249586	Type I
PITX1	-0.00252636	Type I
HES2	-0.00257189	Type I
PHOX2A	-0.00261587	Type I
CENPBD1	-0.00264947	Type I
VENTX	-0.0026742	Type I
ZNF730	-0.00267482	Type I
ZNF620	-0.00273267	Type I
PHOX2B	-0.00279867	Type I
HEY2	-0.00281309	Type I
ZFP42	-0.00282684	Type I
ZNF671	-0.00296786	Type I
ZBTB22	-0.00297324	Type I
FBXL19	-0.00304369	Type I
ZFP57	-0.00305922	Type I
ZNF335	-0.00306292	Type I
MESP2	-0.00310937	Type I
ZNF90	-0.0031164	Type I
HOXC13	-0.00312165	Type I
ISL1	-0.00314101	Type I
HOXD11	-0.0031418	Type I
ZHX1	-0.00319382	Type I
PKNOX2	-0.00321792	Type I
MLX	-0.00331999	Type I
TAL1	-0.00335872	Type I
SOX30	-0.00337603	Type I
TBX1	-0.00339323	Type I
SOX11	-0.00340722	Type I
DPF3	-0.00341315	Type I
ZNF454	-0.00349818	Type I
LIN28B	-0.00355498	Type I
NR2E3	-0.00360225	Type I
OTP	-0.00368523	Type I
ETV4	-0.00369596	Type I
ZNF787	-0.00372879	Type I
ARID3B	-0.0037442	Type I
ZIC1	-0.00375104	Type I
ZNF484	-0.00379983	Type I
LBX1	-0.00385852	Type I
CRX	-0.00388634	Type I
FOXD1	-0.0038912	Type I
IRX1	-0.00389443	Type I
YY2	-0.00392124	Type I
NKX62	-0.00393143	Type I
MYB	-0.00396931	Type I
CUX2	-0.004001	Type I
MYNN	-0.00405079	Type I
HINFP	-0.00407146	Type I
BHLHE22	-0.00412524	Type I
ZNF766	-0.00415018	Type I
RFX8	-0.00419004	Type I
GBX2	-0.00421639	Type I
NKX61	-0.00423562	Type I
ZNF202	-0.00428488	Type I
ZBTB12	-0.00431261	Type I
ZNF436	-0.00437405	Type I
ZNF257	-0.00437697	Type I
ZNF445	-0.00443132	Type I
FOXM1	-0.0045126	Type I
ZNF189	-0.00454083	Type I
E2F6	-0.0045575	Type I
ARID3C	-0.00461856	Type I
ZNF135	-0.00463305	Type I
ST18	-0.00467902	Type I
ZNF502	-0.00468962	Type I
BARX1	-0.004764	Type I
ZFP64	-0.0048694	Type I
EN2	-0.00487903	Type I
REST	-0.00498313	Type I
PATZ1	-0.00511999	Type I
ERF	-0.0051398	Type I
HDX	-0.00527329	Type I
ZFP82	-0.00527749	Type I
SKOR1	-0.00528705	Type I
IKZF3	-0.0052887	Type I
PRDM14	-0.00530621	Type I
ZSCAN1	-0.00534338	Type I
TFAP2C	-0.00534544	Type I
NFYA	-0.00538067	Type I
VSX1	-0.00543373	Type I
FOXL2	-0.00545266	Type I
MAX	-0.00549707	Type I
ESRRA	-0.00550881	Type I
ZNF527	-0.00556763	Type I
DLX5	-0.00569983	Type I
VEZF1	-0.00572294	Type I
ONECUT3	-0.00574544	Type I
ZNF394	-0.00578952	Type I
RXRA	-0.00585579	Type I
MIXL1	-0.00592365	Type I
PRDM4	-0.00592586	Type I
ZBTB45	-0.00594453	Type I
YBX2	-0.00594478	Type I
ARGFX	-0.00596279	Type I
ZNF595	-0.00605062	Type I
ZNF524	-0.00613104	Type I
E2F2	-0.00617069	Type I
ZNF214	-0.0061765	Type I
HOXC8	-0.00618791	Type I
HOXA4	-0.00620379	Type I
TBX22	-0.00623446	Type I
ZNF479	-0.00625064	Type I
ZNF350	-0.00626531	Type I
ZNF441	-0.00633022	Type I
ZNF287	-0.00634654	Type I
SOX5	-0.00642861	Type I
FOXD4L5	-0.00653578	Type I
ZNF716	-0.0065441	Type I
AIRE	-0.00659156	Type I
OLIG2	-0.00660066	Type I
FEZF1	-0.00666126	Type I
LHX2	-0.00673089	Type I
ZBTB48	-0.00674007	Type I
FOXO6	-0.00677632	Type I
ZSCAN29	-0.00686565	Type I
NRL	-0.00696747	Type I
HMGA1	-0.00697737	Type I
ZNF311	-0.00704131	Type I
ZNF574	-0.00709085	Type I
RAX	-0.00713213	Type I
CDX2	-0.00725714	Type I
ZNF565	-0.00726075	Type I
LMX1B	-0.00734204	Type I
ESX1	-0.00738809	Type I
PPARA	-0.00745283	Type I
ZNF585A	-0.00751275	Type I
ZNF81	-0.00767378	Type I
LMX1A	-0.00767578	Type I
GCM1	-0.00768041	Type I
ZNF707	-0.00774206	Type I
CDX4	-0.00774445	Type I
NR4A3	-0.00774562	Type I
HES4	-0.00779148	Type I
SKOR2	-0.00781491	Type I
RFX7	-0.00784391	Type I
ELF1	-0.00785023	Type I
HOXA6	-0.00787412	Type I
BCL6B	-0.00789713	Type I
DPF1	-0.00790062	Type I
ZNF334	-0.00794779	Type I
ATF3	-0.00795111	Type I
SOX10	-0.00795253	Type I
HOXC6	-0.00797515	Type I
MLXIPL	-0.00811609	Type I
KLF8	-0.00821333	Type I
TCF7L1	-0.00822581	Type I
EMX1	-0.00845553	Type I
LHX5	-0.00847192	Type I
ALX4	-0.00867416	Type I
ZNF184	-0.00878088	Type I
SOX9	-0.00885787	Type I
RUNX3	-0.00895831	Type I
EMX2	-0.00897106	Type I
ZNF557	-0.00901216	Type I
GFI1B	-0.00904999	Type I
FOXN1	-0.00913663	Type I
FOXD2	-0.00922435	Type I
ZNF45	-0.00922813	Type I
ZNF213	-0.00932094	Type I
FOXC2	-0.00940304	Type I
ZNF134	-0.00947548	Type I
NFE2	-0.00948846	Type I
ZNF382	-0.00956354	Type I
KDM2B	-0.00960868	Type I
KLF14	-0.00974236	Type I
HOXC9	-0.00974901	Type I
ZNF563	-0.00980222	Type I
FOXD3	-0.00984602	Type I
PBX4	-0.00993156	Type I
HEY1	-0.0101246	Type I
MYT1L	-0.0102417	Type I
DDIT3	-0.0102524	Type I
HOXD10	-0.010256	Type I
CEBPG	-0.010266	Type I
MSX2	-0.0102698	Type I
ZNF3	-0.0103311	Type I
ZNF75D	-0.0103405	Type I
NANOGP8	-0.0103878	Type I
ARID3A	-0.010437	Type I
IRF4	-0.0104868	Type I
NR1I2	-0.0105139	Type I
ZNF280A	-0.0105598	Type I
ZNF596	-0.0106067	Type I
RBPJL	-0.010663	Type I
ZNF597	-0.0107664	Type I
NFATC1	-0.0107981	Type I
IRF6	-0.0108262	Type I
HLF	-0.0109523	Type I
ZNF675	-0.0109562	Type I
HOXB3	-0.0111164	Type I
ZNF799	-0.0112104	Type I
GSC	-0.0113483	Type I
ZNF616	-0.0113485	Type I
ZNF8	-0.0114983	Type I
ONECUT1	-0.011683	Type I
ELK3	-0.0116831	Type I
DLX1	-0.0117503	Type I
ZNF613	-0.0117544	Type I
HMX1	-0.0118054	Type I
ZNF177	-0.0120999	Type I
ETV3L	-0.0121313	Type I
ZNF816	-0.0124	Type I
POU5F1	-0.0124255	Type I
ZFP69	-0.0124459	Type I
HSFX1	-0.0126313	Type I
ETV2	-0.0129385	Type I
ZNF225	-0.0129811	Type I
ZNF528	-0.0133595	Type I
ZNF468	-0.0134029	Type I
MYPOP	-0.013429	Type I
LHX9	-0.0136271	Type I
MYCN	-0.0136373	Type I
CREB3L4	-0.0136591	Type I
MEOX1	-0.0137513	Type I
MYRF	-0.0137979	Type I
MITF	-0.0140288	Type I
ZKSCAN5	-0.0140488	Type I
FOXH1	-0.0141006	Type I
RFX6	-0.0142168	Type I
PAX1	-0.0143151	Type I
ZNF714	-0.0144411	Type I
HOXA1	-0.0144806	Type I
FOXR1	-0.0145974	Type I
ELF5	-0.0148085	Type I
HNF4A	-0.0148199	Type I
SPI1	-0.015166	Type I
SALL4	-0.0152605	Type I
FOXO4	-0.0154069	Type I
DRGX	-0.0154758	Type I
ZNF782	-0.0155339	Type I
LCOR	-0.0155405	Type I
ZNF605	-0.0155714	Type I
DPRX	-0.0155803	Type I
TGIF1	-0.0156183	Type I
POU2F3	-0.0156801	Type I
ZNF846	-0.0157069	Type I
ZNF669	-0.015724	Type I
GBX1	-0.0157336	Type I
PRDM1	-0.0157708	Type I
SHOX2	-0.0158383	Type I
ZNF619	-0.0160653	Type I
GFI1	-0.0162054	Type I
SNAI1	-0.0162458	Type I
SMAD9	-0.0162516	Type I
LHX1	-0.0162847	Type I
TWIST1	-0.0162944	Type I
SMAD3	-0.0164006	Type I
HOXC10	-0.0164628	Type I
ZNF774	-0.0165528	Type I
DMRTA1	-0.0167061	Type I
ZNF611	-0.0167221	Type I
SP6	-0.0170673	Type I
HOXA2	-0.0171141	Type I
NEUROD4	-0.0172678	Type I
NR2F2	-0.017328	Type I
TP73	-0.0173348	Type I
THAP11	-0.0174831	Type I
HOXB9	-0.0175401	Type I
ZNF418	-0.0175589	Type I
NEUROD1	-0.017614	Type I
TFAP2B	-0.0176422	Type I
AHR	-0.0177975	Type I
FOXB1	-0.0179566	Type I
TFAP2E	-0.0180345	Type I
ZNF552	-0.018095	Type I
ETV7	-0.0181622	Type I
THAP12	-0.0183128	Type I
CDX1	-0.0184974	Type I
ZIK1	-0.0185397	Type I
HOXB7	-0.0185539	Type I
IRX2	-0.0188243	Type I
SMAD4	-0.0193188	Type I
DUX4	-0.0194591	Type I
TEF	-0.0195059	Type I
PITX3	-0.0195418	Type I
ZFP69B	-0.0195694	Type I
PBX3	-0.0196991	Type I
ZNF487	-0.0197262	Type I
GRHL2	-0.0197893	Type I
GLIS1	-0.0198484	Type I
PPARG	-0.0198519	Type I
SMAD1	-0.0199158	Type I
HOXA3	-0.0204263	Type I
ALX3	-0.0204682	Type I
HOXB4	-0.0205571	Type I
TBX4	-0.0206935	Type I
TBX5	-0.0207232	Type I
ZNF480	-0.0208206	Type I
EBF2	-0.0211994	Type I
ZNF341	-0.0214239	Type I
KDM2A	-0.0215135	Type I
ZFP41	-0.0217293	Type I
FLI1	-0.0217861	Type I
SCRT2	-0.0218295	Type I
ZIC3	-0.0219384	Type I
BSX	-0.0219489	Type I
HSFX2	-0.022104	Type I
ZNF33B	-0.0222837	Type I
EHF	-0.0223108	Type I
NR5A2	-0.0223932	Type I
POU3F2	-0.022565	Type I
ZNF570	-0.022682	Type I
HOXA5	-0.0229723	Type I
NFE2L3	-0.0230407	Type I
ZKSCAN2	-0.0230714	Type I
EBF1	-0.0231054	Type I
MEOX2	-0.0232857	Type I
HAND1	-0.0233217	Type I
NR1H3	-0.023401	Type I
ZNF790	-0.0237047	Type I
ZNF432	-0.0239025	Type I
ASCL2	-0.0239516	Type I
GATA3	-0.0239964	Type I
ZNF35	-0.0243125	Type I
FOXF1	-0.0243305	Type I
ZNF385D	-0.0245713	Type I
ZNF768	-0.025034	Type I
IRF8	-0.0250435	Type I
STAT4	-0.0252473	Type I
MSX1	-0.02539	Type I
MAFA	-0.0254479	Type I
NFATC4	-0.0258583	Type I
FOXD4	-0.0258678	Type I
DUXA	-0.0259435	Type I
FIGLA	-0.0259631	Type I
ZNF431	-0.026035	Type I
ZNF860	-0.026122	Type I
ZNF222	-0.0261887	Type I
GLIS2	-0.0263437	Type I
POU1F1	-0.0268017	Type I
HOXD4	-0.0269096	Type I
ZNF329	-0.0269163	Type I
KLF15	-0.0269202	Type I
LHX6	-0.0271029	Type I
LYL1	-0.0274602	Type I
BATF3	-0.0276049	Type I
TFCP2L1	-0.0278326	Type I
ZSCAN5C	-0.0281611	Type I
GLI2	-0.0282734	Type I
ZNF274	-0.0284343	Type I
TBX10	-0.028559	Type I
ZNF713	-0.0285657	Type I
TEAD2	-0.0287339	Type I
EOMES	-0.0287658	Type I
PAX7	-0.0288727	Type I
ZBTB7A	-0.028934	Type I
ZNF180	-0.0289737	Type I
GATA4	-0.0289934	Type I
FOXP3	-0.0291569	Type I
TP63	-0.0291655	Type I
NR5A1	-0.0293488	Type I
BCL11A	-0.0296461	Type I
ZNF423	-0.0303884	Type I
POU2F2	-0.0305069	Type I
ZNF821	-0.032352	Type I
HNF1B	-0.0324629	Type I
HOXD13	-0.0328649	Type I
EBF4	-0.0338761	Type I
IRF5	-0.0344926	Type I
RXRG	-0.0344947	Type I
MAZ	-0.0345891	Type I
ZBTB20	-0.0347869	Type I
TBX2	-0.0351105	Type I
SOX6	-0.0358706	Type I
NR2F1	-0.0361683	Type I
POU3F1	-0.036385	Type I
ZNF182	-0.0364493	Type I
ZNF554	-0.0369522	Type I
ZBTB44	-0.0371074	Type I
ARID5B	-0.0377734	Type I
TBX6	-0.0383379	Type I
ZNF30	-0.0385016	Type I
NHLH1	-0.0385469	Type I
IRF3	-0.038929	Type I
RORA	-0.0390186	Type I
ZNF662	-0.0394066	Type I
ZFP1	-0.039959	Type I
IRX6	-0.0417823	Type I
TBR1	-0.0418093	Type I
TBX20	-0.0418505	Type I
IKZF1	-0.0422662	Type I
MEIS1	-0.0433485	Type I
DMRTC2	-0.0435796	Type I
ARNT2	-0.0435854	Type I
CDC5L	-0.0439909	Type I
ZNF396	-0.044053	Type I
ZFHX3	-0.0445977	Type I
TFEB	-0.0452027	Type I
ZIM2	-0.0453562	Type I
HES6	-0.045939	Type I
ZNF485	-0.0459592	Type I
TBX18	-0.046364	Type I
ZBTB3	-0.0464121	Type I
ESR2	-0.0522584	Type I
ZNF879	-0.0558802	Type I
ZNF681	-0.0568805	Type I
NPAS2	-0.0580484	Type I
MAFB	-0.0585991	Type I
THRA	-0.0589474	Type I
ZNF492	-0.0591318	Type I
SNAI2	-0.0596336	Type I
DMRT2	-0.0609662	Type I
CEBPA	-0.0615345	Type I
PRDM6	-0.0617173	Type I
ZNF354C	-0.0622161	Type I
TEAD4	-0.0624019	Type I
HSF2	-0.0628321	Type I
HMGA2	-0.0647845	Type I
HAND2	-0.0651722	Type I
ESR1	-0.066426	Type I
NR3C1	-0.0707801	Type I
IKZF2	-0.0726003	Type I
XPA	-0.0745379	Type I
DBP	-0.0759945	Type I
BCL11B	-0.0760706	Type I
RORB	-0.0800147	Type I
TET1	-0.0849265	Type I
KLF13	-0.0862265	Type I
BPTF	-0.0870676	Type I
PRDM5	-0.0880004	Type I
BHLHE41	-0.0888151	Type I
RARB	-0.0890366	Type I
EBF3	-0.0893004	Type I
PLAGL1	-0.092409	Type I
NFATC3	-0.0994826	Type I
NFIC	-0.104205	Type I
JDP2	-0.105181	Type I
ZNF519	-0.107216	Type I
CREB5	-0.108847	Type I
HOXD3	-0.118495	Type I
FOXO1	-0.125312	Type I
SOX13	-0.127445	Type I
TBX15	-0.213998	Type I
MEF2C	-0.243759	Type I
FOSL2	0.498384	Type II
JUNB	0.415305	Type II
JUN	0.410152	Type II
FOS	0.282999	Type II
RUNX1	0.270265	Type II
RREB1	0.23851	Type II
SOX4	0.229982	Type II
STAT3	0.218358	Type II
MYOG	0.199904	Type II
NFE2L2	0.198474	Type II
MYF6	0.188839	Type II
KLF2	0.1802	Type II
EGR1	0.175156	Type II
ARNTL	0.172376	Type II
ARID5A	0.170409	Type II
CLOCK	0.164463	Type II
PKNOX1	0.164297	Type II
JUND	0.164183	Type II
NPAS2	0.162571	Type II
ZNF587	0.161604	Type II
BHLHE40	0.160761	Type II
SREBF1	0.151544	Type II
KLF8	0.145217	Type II
TCF12	0.143022	Type II
ZNF320	0.140916	Type II
ZNF18	0.137449	Type II
MAFK	0.135142	Type II
DDIT3	0.134665	Type II
KLF4	0.125365	Type II
ZEB2	0.125322	Type II
KLF3	0.124553	Type II
ZNF770	0.12304	Type II
MYOD1	0.120205	Type II
CREBZF	0.120195	Type II
MYC	0.119475	Type II
PHF1	0.119053	Type II
ZBTB43	0.118674	Type II
ZNF655	0.117674	Type II
LCOR	0.11672	Type II
ETV6	0.115763	Type II
CEBPB	0.113118	Type II
TCF4	0.11147	Type II
EGR3	0.110818	Type II
TEAD4	0.108187	Type II
ZNF121	0.107499	Type II
MXI1	0.105492	Type II
MNT	0.104522	Type II
ZNF580	0.103005	Type II
SP1	0.102713	Type II
RARA	0.102085	Type II
KLF10	0.101478	Type II
TGIF1	0.0990868	Type II
VDR	0.0983114	Type II
THRB	0.0976726	Type II
PRRX1	0.0961119	Type II
TFE3	0.0941623	Type II
MZF1	0.0936486	Type II
STAT5B	0.0882211	Type II
ZNF285	0.0879847	Type II
ZEB1	0.086107	Type II
ZSCAN26	0.0839744	Type II
TBX3	0.083901	Type II
ZNF283	0.0835088	Type II
ZNF558	0.0831461	Type II
KLF5	0.0811206	Type II
PLAG1	0.0808961	Type II
CREB1	0.0798816	Type II
ZNF468	0.0792632	Type II
ZNF513	0.079113	Type II
ZNF431	0.0790498	Type II
ZNF266	0.0783085	Type II
ZNF211	0.0779158	Type II
USF2	0.0775604	Type II
KLF11	0.075062	Type II
YBX1	0.0748283	Type II
FOSL1	0.0740574	Type II
MAFF	0.0736937	Type II
XBP1	0.0732406	Type II
MXD1	0.0727626	Type II
ZNF774	0.0708344	Type II
HOXA9	0.0705674	Type II
STAT5A	0.0685523	Type II
PBX2	0.0682115	Type II
ZNF146	0.0679222	Type II
FOXJ3	0.067511	Type II
ZNF880	0.0669512	Type II
KLF6	0.066801	Type II
TEAD1	0.0666046	Type II
RBPJ	0.0663193	Type II
NFIA	0.0646695	Type II
ZNF736	0.0645379	Type II
ZKSCAN3	0.0630286	Type II
ETV5	0.0618232	Type II
AR	0.0613703	Type II
PPARD	0.0609346	Type II
ZNF79	0.0607588	Type II
ZBTB37	0.060735	Type II
ATF2	0.0603821	Type II
TFAP4	0.0599513	Type II
ZNF480	0.0580257	Type II
ZNF550	0.0573657	Type II
ZNF212	0.0572024	Type II
ZNF302	0.056861	Type II
NFIB	0.0558992	Type II
GLIS3	0.0554858	Type II
IRF1	0.0553694	Type II
ZNF276	0.0550094	Type II
STAT2	0.0548063	Type II
VEZF1	0.0543667	Type II
KLF7	0.0539374	Type II
RELA	0.0534451	Type II
NR2C1	0.0533274	Type II
FOXN2	0.052981	Type II
ZNF740	0.0529383	Type II
ZNF343	0.052552	Type II
NFE2L1	0.0524038	Type II
ZBTB3	0.0512898	Type II
PAX3	0.051255	Type II
ZBTB1	0.0509721	Type II
RXRB	0.049453	Type II
ZNF384	0.0491519	Type II
ZFP3	0.0486725	Type II
NR4A2	0.0484724	Type II
PRDM4	0.0484378	Type II
CREB3L4	0.0483726	Type II
ZNF24	0.0479658	Type II
MSANTD3	0.0478377	Type II
UBP1	0.0474914	Type II
ZNF232	0.0471134	Type II
ZNF32	0.0470405	Type II
PBX3	0.0468011	Type II
CPEB1	0.0466618	Type II
ELK4	0.0466604	Type II
ZNF662	0.0456586	Type II
ZNF436	0.0452523	Type II
CEBPD	0.0449504	Type II
ZNF197	0.044166	Type II
HEYL	0.0441392	Type II
RFX3	0.0441056	Type II
NFAT5	0.0439267	Type II
ZNF141	0.0436594	Type II
ZNF181	0.0433563	Type II
HES5	0.0432194	Type II
ZSCAN31	0.0431244	Type II
ZNF175	0.04303	Type II
ZNF691	0.0429589	Type II
IRF3	0.0429068	Type II
SP3	0.0425081	Type II
HSF4	0.0424935	Type II
ZNF557	0.0421791	Type II
ETS2	0.0410495	Type II
HES1	0.0408355	Type II
MEF2D	0.040809	Type II
ZNF484	0.0405177	Type II
USF1	0.0401996	Type II
ZNF224	0.0401982	Type II
PBX1	0.0401874	Type II
ZBTB14	0.040019	Type II
HIC2	0.0398563	Type II
MLX	0.0397624	Type II
ZNF692	0.0394515	Type II
SIX1	0.0393368	Type II
ZNF680	0.0392482	Type II
ZNF337	0.0386451	Type II
ZFY	0.0382231	Type II
SRF	0.0380842	Type II
ZNF264	0.0380148	Type II
TBP	0.0378923	Type II
ATF4	0.0377793	Type II
ZSCAN16	0.03768	Type II
ZNF263	0.0376336	Type II
MGA	0.0366531	Type II
NFYA	0.0365131	Type II
ZNF594	0.036502	Type II
SIX4	0.0362859	Type II
ZNF492	0.0362653	Type II
ZBTB49	0.0353931	Type II
GLI4	0.0353049	Type II
ZSCAN29	0.0351281	Type II
LIN54	0.0350442	Type II
TBX1	0.0350169	Type II
ZNF621	0.0349007	Type II
ZNF214	0.0347967	Type II
ZNF222	0.0346547	Type II
ZNF626	0.0345701	Type II
ZNF25	0.0345627	Type II
ZNF23	0.0343288	Type II
SMAD4	0.0341033	Type II
ZNF134	0.0339558	Type II
ZSCAN22	0.0339334	Type II
MAZ	0.0338349	Type II
ZNF571	0.0337098	Type II
E2F5	0.0336535	Type II
HOXA10	0.0336012	Type II
ZNF701	0.0333168	Type II
TCF3	0.0328974	Type II
SIX5	0.0326675	Type II
ZNF22	0.0326388	Type II
ZNF573	0.032631	Type II
ZHX1	0.0325067	Type II
TP53	0.0322479	Type II
ZNF444	0.0319508	Type II
ZNF460	0.031711	Type II
ZNF496	0.0315417	Type II
ZNF287	0.0315311	Type II
ZNF684	0.0315126	Type II
ZNF433	0.0313857	Type II
TET3	0.031089	Type II
ZNF345	0.030633	Type II
ZNF281	0.0302121	Type II
FOXP2	0.0301141	Type II
TIGD2	0.0300771	Type II
MECP2	0.0299807	Type II
RORC	0.0297522	Type II
ZNF765	0.0294508	Type II
RBAK	0.0292719	Type II
ZNF33A	0.0291052	Type II
GRHL1	0.0290908	Type II
TFCP2	0.0290038	Type II
BBX	0.028887	Type II
ZNF200	0.0287834	Type II
ZNF506	0.0286602	Type II
REST	0.0285054	Type II
ZNF766	0.0283604	Type II
ZNF132	0.0282886	Type II
E2F3	0.0280292	Type II
TCF7L2	0.0279486	Type II
FBXL19	0.0279145	Type II
ZNF44	0.0262692	Type II
ZNF189	0.0261742	Type II
ZNF202	0.0259558	Type II
TIGD6	0.0256769	Type II
POGK	0.0254205	Type II
ZNF140	0.0249572	Type II
ATF6	0.0245391	Type II
OVOL2	0.024508	Type II
ZNF605	0.0244098	Type II
ZNF561	0.0243805	Type II
ZNF784	0.0242814	Type II
NRF1	0.0241904	Type II
TIGD1	0.0241571	Type II
TBX18	0.0240877	Type II
ZNF440	0.0235531	Type II
ATF3	0.0234979	Type II
ZNF12	0.0233994	Type II
NAIF1	0.0231561	Type II
ZNF530	0.0230274	Type II
HOMEZ	0.0227396	Type II
ZNF449	0.022709	Type II
ESRRA	0.0226326	Type II
SOX9	0.0225554	Type II
ZNF552	0.0222285	Type II
ZNF562	0.0222284	Type II
ZNF619	0.0220919	Type II
DMRT2	0.0218658	Type II
SMAD1	0.0217721	Type II
ZNF322	0.0215485	Type II
ZNF675	0.0213035	Type II
YY1	0.0212339	Type II
FOXJ2	0.021	Type II
ZNF26	0.0209142	Type II
ZFX	0.0208793	Type II
ZNF260	0.0208035	Type II
ZNF547	0.0207881	Type II
ZBTB17	0.0207743	Type II
ZKSCAN7	0.0204743	Type II
ZNF416	0.0204339	Type II
ZNF540	0.0199947	Type II
ZSCAN30	0.0198478	Type II
ATF1	0.0197524	Type II
HLX	0.0197264	Type II
FOXE1	0.0196551	Type II
ZNF419	0.0196326	Type II
ZNF548	0.0195207	Type II
TRPS1	0.0194234	Type II
MSC	0.0194134	Type II
NFKB1	0.0190536	Type II
DLX3	0.018908	Type II
ZKSCAN1	0.0188857	Type II
ZNF74	0.0188171	Type II
TBX20	0.0187117	Type II
ZNF441	0.0186947	Type II
ZNF595	0.0186193	Type II
SKOR1	0.0184843	Type II
GLI1	0.0184256	Type II
ZNF564	0.0182945	Type II
ZNF776	0.0182906	Type II
GTF3A	0.01781	Type II
ZNF586	0.0177785	Type II
ZNF432	0.0177278	Type II
TBX6	0.0176363	Type II
ZNF304	0.0176302	Type II
KLF14	0.0176156	Type II
OSR2	0.0176	Type II
ZFHX2	0.0175454	Type II
ZIC1	0.0175318	Type II
ZNF3	0.0175274	Type II
ZNF296	0.0175066	Type II
ZNF613	0.0173421	Type II
ZNF789	0.0173058	Type II
HNF4A	0.0170769	Type II
HMGA1	0.0168548	Type II
ELK1	0.0166806	Type II
CDX1	0.0165671	Type II
ZNF528	0.0165633	Type II
ZKSCAN5	0.0165336	Type II
CXXC1	0.0163385	Type II
POU6F1	0.0161471	Type II
DBP	0.0160967	Type II
ZSCAN9	0.0160183	Type II
EOMES	0.0159666	Type II
ZNF180	0.0159641	Type II
ZBTB26	0.0159554	Type II
ZNF17	0.0157683	Type II
ZNF891	0.0157588	Type II
ZNF317	0.0157225	Type II
HOXA7	0.0156476	Type II
MESP1	0.0155241	Type II
ZSCAN23	0.0154134	Type II
ZNF771	0.0153284	Type II
HOXA13	0.0152638	Type II
ZNF805	0.0152308	Type II
ZNF254	0.0151418	Type II
ZNF354B	0.0149699	Type II
ZNF555	0.0149656	Type II
ZNF707	0.014883	Type II
CREM	0.0148595	Type II
NR6A1	0.0148437	Type II
ZNF615	0.0147496	Type II
ZNF714	0.0147449	Type II
CXXC5	0.0147266	Type II
CREBL2	0.0145725	Type II
SNAI1	0.0144964	Type II
MBNL2	0.014451	Type II
ZNF627	0.0144067	Type II
GABPA	0.0143954	Type II
NR2F6	0.014381	Type II
ZNF582	0.0143804	Type II
ZNF417	0.0142638	Type II
HESX1	0.0141703	Type II
HOXB2	0.014161	Type II
ZNF16	0.0141074	Type II
ZNF778	0.0140376	Type II
ZNF502	0.0139459	Type II
ZNF331	0.0136836	Type II
HNF1B	0.013667	Type II
ZNF584	0.0136437	Type II
ZBTB7B	0.0135905	Type II
ZNF667	0.0134255	Type II
NFYB	0.013425	Type II
ZNF501	0.0134113	Type II
ZNF705G	0.0133922	Type II
ZNF671	0.0132688	Type II
RUNX2	0.0132505	Type II
MIXL1	0.0131307	Type II
BARX2	0.0129367	Type II
PRDM14	0.0128859	Type II
ARNT	0.0128657	Type II
E2F8	0.0127332	Type II
ZBTB22	0.0127189	Type II
ZIK1	0.0127052	Type II
ZNF519	0.0126603	Type II
TFEC	0.0125293	Type II
ZNF529	0.012452	Type II
CENPBD1	0.0124264	Type II
LHX2	0.0122202	Type II
THAP11	0.0122079	Type II
ZNF704	0.0121984	Type II
ZBTB6	0.0121245	Type II
ZNF534	0.0121169	Type II
SOX7	0.0120902	Type II
TBX19	0.012015	Type II
ZNF396	0.0119192	Type II
NFKB2	0.0118207	Type II
CENPB	0.0116865	Type II
ZNF410	0.0115912	Type II
IRX4	0.0114117	Type II
SP4	0.011375	Type II
DMRTC2	0.0111674	Type II
ZNF133	0.0110823	Type II
FOXB1	0.0110575	Type II
LEF1	0.0110544	Type II
ZNF423	0.0109631	Type II
ZNF566	0.0108993	Type II
ZNF737	0.0108407	Type II
KDM2A	0.0108309	Type II
ZNF524	0.0107449	Type II
TFDP1	0.0107204	Type II
THAP1	0.0105556	Type II
TWIST2	0.0104756	Type II
RFX8	0.0104446	Type II
CRX	0.0104369	Type II
ZNF354C	0.0101961	Type II
FOXD4	0.0100941	Type II
ZNF596	0.0100274	Type II
TERF2	0.0100215	Type II
NR2C2	0.00997972	Type II
ZNF780A	0.00980088	Type II
CEBPA	0.00975836	Type II
ZNF442	0.00971636	Type II
HOXC11	0.00969459	Type II
ZNF669	0.00962214	Type II
NFATC2	0.0096162	Type II
ZNF267	0.00960029	Type II
TP73	0.00949664	Type II
PROX2	0.00946245	Type II
DBX2	0.0094569	Type II
ZNF787	0.00939652	Type II
POU5F1B	0.00938972	Type II
ZNF782	0.00935957	Type II
ZNF429	0.00931526	Type II
ZNF660	0.00926229	Type II
ZNF790	0.00924279	Type II
ZNF783	0.00917203	Type II
ZNF611	0.00917091	Type II
ZNF383	0.00915851	Type II
NANOGP8	0.0090966	Type II
HOXC4	0.0090357	Type II
ZNF223	0.00869471	Type II
RFX5	0.00867187	Type II
HEY1	0.00864121	Type II
ZNF677	0.00854201	Type II
ZNF616	0.00836401	Type II
ZNF28	0.00832686	Type II
E2F7	0.00830129	Type II
ZNF614	0.00827653	Type II
GCM1	0.00823642	Type II
ZNF681	0.00821819	Type II
HBP1	0.00811286	Type II
OTX1	0.00806034	Type II
ZNF45	0.00804285	Type II
ZNF174	0.00800392	Type II
ZNF329	0.00794917	Type II
MYNN	0.00783748	Type II
ZNF8	0.00782505	Type II
HIC1	0.00766814	Type II
GSC	0.00735596	Type II
ZNF525	0.00730268	Type II
ZNF157	0.00726947	Type II
SOX18	0.0072456	Type II
ZNF69	0.00707888	Type II
HOXA11	0.00706114	Type II
ZNF282	0.00705918	Type II
ZNF823	0.00695494	Type II
HOXB4	0.0068013	Type II
TPRX1	0.00677023	Type II
MSX1	0.00676324	Type II
ZNF213	0.00675843	Type II
E2F6	0.00662615	Type II
OTP	0.00661567	Type II
ZNF71	0.00657982	Type II
TLX1	0.00657031	Type II
VSX2	0.00656731	Type II
ZBTB48	0.00649567	Type II
ZFP90	0.00631849	Type II
ZNF385D	0.0061668	Type II
ZNF567	0.00614752	Type II
BARHL2	0.00603679	Type II
ZBTB42	0.00596046	Type II
MYCN	0.0059084	Type II
ZNF33B	0.00583204	Type II
ZNF81	0.00576439	Type II
ZNF565	0.00575028	Type II
SIX2	0.00568425	Type II
ZNF100	0.00562837	Type II
ZNF554	0.00559866	Type II
ETV3	0.0054995	Type II
TFAP2E	0.00541732	Type II
MEOX1	0.00527221	Type II
ZNF90	0.0052465	Type II
ZNF75A	0.00522678	Type II
PAX8	0.00518486	Type II
ZNF124	0.00518429	Type II
THAP12	0.00518211	Type II
ZNF454	0.00517618	Type II
NR1H4	0.00517453	Type II
NKX31	0.0051373	Type II
ZNF620	0.00507465	Type II
ISL2	0.00505585	Type II
ZNF143	0.00500211	Type II
GFI1B	0.00483363	Type II
FOXD3	0.0048039	Type II
SIX3	0.00479889	Type II
SOX6	0.00479564	Type II
HLF	0.00474393	Type II
ZNF793	0.00472266	Type II
TBPL2	0.00471265	Type II
ZNF549	0.00470587	Type II
ZNF34	0.0046938	Type II
HMG20A	0.00466977	Type II
ZNF335	0.00461867	Type II
HOXD10	0.00458145	Type II
ZNF77	0.00446968	Type II
HOXB6	0.00435036	Type II
SOX8	0.0043135	Type II
TAL2	0.0042917	Type II
ZNF333	0.00428549	Type II
ZSCAN5C	0.00427162	Type II
ZNF799	0.00425618	Type II
ZNF101	0.00420884	Type II
ZNF41	0.00420543	Type II
HOXC13	0.00420108	Type II
IRF9	0.00419058	Type II
MTF1	0.00416995	Type II
HOXA2	0.0041276	Type II
DPRX	0.00411402	Type II
ZNF382	0.00400709	Type II
ZNF785	0.00392964	Type II
IRF7	0.00391785	Type II
CUX2	0.00388854	Type II
ZNF708	0.00387986	Type II
TEAD3	0.00377629	Type II
TCF7L1	0.00365593	Type II
NR1H3	0.00365222	Type II
MYBL1	0.00363523	Type II
FOXF1	0.00363342	Type II
FOXI3	0.00353904	Type II
ZNF430	0.00348174	Type II
PATZ1	0.00342998	Type II
ZNF597	0.00341037	Type II
ZFP14	0.00333776	Type II
OLIG1	0.00331499	Type II
ZNF485	0.00329739	Type II
HHEX	0.00327615	Type II
LIN28B	0.00326842	Type II
SOX15	0.00321673	Type II
BATF3	0.00321005	Type II
NEUROD6	0.00318022	Type II
POU2F3	0.00310625	Type II
NOTO	0.00297097	Type II
NR1H2	0.00295017	Type II
FOXG1	0.00294428	Type II
TGIF2	0.00291634	Type II
TBX10	0.00286006	Type II
GLIS2	0.00281776	Type II
ETV2	0.00270152	Type II
ZNF527	0.00264997	Type II
DLX1	0.0026486	Type II
LCORL	0.00263751	Type II
MAFB	0.00258845	Type II
LBX1	0.00257872	Type II
GATA2	0.00256431	Type II
ZNF182	0.00254395	Type II
LHX5	0.00251701	Type II
ZNF7	0.00249546	Type II
MBD2	0.00242679	Type II
ZNF169	0.00242363	Type II
ZNF792	0.00240454	Type II
ZNF425	0.00222079	Type II
ZBTB2	0.00218138	Type II
HES4	0.00215348	Type II
SPI1	0.00215186	Type II
ZNF808	0.001956	Type II
ZNF467	0.00190236	Type II
ZNF334	0.00184429	Type II
CREB3	0.00182939	Type II
ZNF76	0.00178679	Type II
ZNF154	0.00166925	Type II
GMEB2	0.00158071	Type II
HOXB5	0.00154178	Type II
LBX2	0.00143095	Type II
ZIM2	0.00134651	Type II
MNX1	0.00133957	Type II
PROP1	0.0012733	Type II
TFDP2	0.00113719	Type II
ZBTB33	0.00108246	Type II
ZIC4	0.00106851	Type II
DRGX	0.000985366	Type II
JRKL	0.000893135	Type II
ZNF674	0.000860691	Type II
NR1I2	0.000848525	Type II
STAT6	0.000801805	Type II
ZNF184	0.000674716	Type II
SKOR2	0.000607496	Type II
RARG	0.000496532	Type II
VSX1	0.000468706	Type II
ELK3	0.000361521	Type II
TCFL5	0.000237348	Type II
ZNF205	0.000220535	Type II
NKX62	0.00021331	Type II
LYL1	0.000169906	Type II
CTCFL	1.97986e-05	Type II
ZNF350	8.12614e-06	Type II
ASCL2	-5.82175e-06	Type II
ZNF2	-2.70946e-05	Type II
ZNF398	-6.66749e-05	Type II
ZNF418	-0.000162977	Type II
UNCX	-0.000191112	Type II
HOXB7	-0.000209384	Type II
GMEB1	-0.000249077	Type II
HOXD8	-0.000356912	Type II
ZNF490	-0.000408908	Type II
CTCF	-0.000439909	Type II
ZBTB45	-0.000549541	Type II
FOXD1	-0.00062123	Type II
EHF	-0.00064847	Type II
ZNF445	-0.000688574	Type II
ZNF354A	-0.00070583	Type II
HMX1	-0.000715859	Type II
E2F4	-0.000726418	Type II
FOXH1	-0.000753438	Type II
CXXC4	-0.000821808	Type II
MYB	-0.000894396	Type II
ST18	-0.000931251	Type II
ZNF653	-0.000962691	Type II
TFAP2D	-0.000992909	Type II
ZNF250	-0.00100864	Type II
SPIB	-0.00102659	Type II
FOXK1	-0.00107624	Type II
HSFX1	-0.00113033	Type II
ZNF248	-0.00113356	Type II
ZNF114	-0.00114868	Type II
HOXD11	-0.0011524	Type II
ANHX	-0.00118353	Type II
ZNF177	-0.00119625	Type II
PPARA	-0.00132432	Type II
SOX2	-0.00132572	Type II
ZNF487	-0.00133897	Type II
ETV1	-0.00147555	Type II
FOXJ1	-0.00182835	Type II
SPIC	-0.00188868	Type II
FOXD2	-0.00200507	Type II
ZNF439	-0.00202162	Type II
FOXL1	-0.00202842	Type II
AIRE	-0.00203177	Type II
PAX1	-0.00208715	Type II
FOXM1	-0.00210504	Type II
HOXA4	-0.00211168	Type II
MSX2	-0.0021551	Type II
ZNF311	-0.00218526	Type II
ZNF641	-0.00219893	Type II
ESRRG	-0.00226017	Type II
ETV4	-0.00233793	Type II
GATA5	-0.00234857	Type II
ZBTB44	-0.00236163	Type II
NR1I3	-0.00246771	Type II
FOXO4	-0.0025713	Type II
NFYC	-0.00257584	Type II
NR4A3	-0.00262887	Type II
HINFP	-0.00268964	Type II
PROX1	-0.00270639	Type II
ZNF85	-0.00278767	Type II
ZNF649	-0.0029436	Type II
NRL	-0.00304324	Type II
ZNF610	-0.00305919	Type II
ELF4	-0.00319017	Type II
MTF2	-0.00340887	Type II
ZNF324B	-0.00343464	Type II
PAX9	-0.00356557	Type II
FOXS1	-0.00356658	Type II
EN2	-0.00364072	Type II
BCL6	-0.00364306	Type II
ZNF816	-0.00386301	Type II
YY2	-0.00392489	Type II
ZNF273	-0.00392641	Type II
KLF1	-0.00395428	Type II
DNMT1	-0.0039961	Type II
TFAP2A	-0.00399723	Type II
ZNF585A	-0.00406818	Type II
ZNF136	-0.00409248	Type II
ONECUT1	-0.00419755	Type II
ZFP42	-0.00433134	Type II
SMAD5	-0.0043967	Type II
IRF4	-0.00441733	Type II
ZNF695	-0.00449887	Type II
MYRF	-0.00451452	Type II
MEIS3	-0.00453392	Type II
FOXP3	-0.004556	Type II
MYBL2	-0.0046336	Type II
BARHL1	-0.00468433	Type II
ZNF563	-0.00468737	Type II
TCF7	-0.00469375	Type II
MAFA	-0.00469748	Type II
ZSCAN1	-0.00471334	Type II
MAFG	-0.00478016	Type II
FLI1	-0.00489867	Type II
ZBTB12	-0.00506302	Type II
ZNF394	-0.00509324	Type II
HSF1	-0.0053008	Type II
DLX4	-0.00531005	Type II
OSR1	-0.00531975	Type II
PRDM1	-0.00532279	Type II
DLX5	-0.00545746	Type II
ETS1	-0.00546123	Type II
BSX	-0.00549243	Type II
ZNF846	-0.00560477	Type II
TFCP2L1	-0.00564667	Type II
GBX2	-0.00574313	Type II
SOX12	-0.00592614	Type II
ELF3	-0.00596327	Type II
HOXC8	-0.00597085	Type II
ZNF543	-0.00599194	Type II
HMG20B	-0.0060592	Type II
NR1D2	-0.00612242	Type II
FOXC1	-0.00613757	Type II
ZBTB32	-0.00617031	Type II
ZNF225	-0.00618951	Type II
RELB	-0.00622217	Type II
NANOG	-0.00622232	Type II
E2F1	-0.00630691	Type II
NR1D1	-0.00633705	Type II
SP2	-0.00641088	Type II
NR2E3	-0.00647831	Type II
ZBTB18	-0.00652761	Type II
FEZF1	-0.00665952	Type II
HOXC5	-0.00697747	Type II
NKX61	-0.00698048	Type II
RHOXF1	-0.00704156	Type II
ZNF730	-0.00729929	Type II
ZNF786	-0.00766083	Type II
GATA3	-0.00777508	Type II
ZNF652	-0.00777857	Type II
ZFP57	-0.00781997	Type II
ETV3L	-0.00782924	Type II
CREB3L1	-0.007874	Type II
DMRT3	-0.00800935	Type II
SOX21	-0.00809052	Type II
FOSB	-0.00809873	Type II
IRX5	-0.00813004	Type II
ZSCAN4	-0.0082004	Type II
ZNF93	-0.00827726	Type II
FOXD4L1	-0.00829964	Type II
ZNF324	-0.00833677	Type II
HSF5	-0.00834048	Type II
LIN28A	-0.00855144	Type II
KMT2A	-0.00863489	Type II
ZNF19	-0.00881279	Type II
IKZF3	-0.00885739	Type II
TEF	-0.00891077	Type II
NFE2	-0.00918401	Type II
SIX6	-0.00920849	Type II
ZFP69	-0.00932596	Type II
ATF6B	-0.0095823	Type II
PRRX2	-0.00960215	Type II
ZNF791	-0.00969889	Type II
ERF	-0.00980525	Type II
SHOX2	-0.00981691	Type II
ARGFX	-0.0098317	Type II
TAL1	-0.0100696	Type II
TWIST1	-0.0101482	Type II
MESP2	-0.01015	Type II
DUXA	-0.0102234	Type II
BCL6B	-0.0103077	Type II
GRHL2	-0.0104778	Type II
ZNF35	-0.0107398	Type II
ALX3	-0.0108364	Type II
ZNF764	-0.0108479	Type II
THRA	-0.0111692	Type II
ZNF284	-0.0112784	Type II
ESRRB	-0.0113432	Type II
PAX5	-0.011352	Type II
NEUROD4	-0.0114376	Type II
ZNF84	-0.0115654	Type II
LHX1	-0.0116277	Type II
OTX2	-0.0117233	Type II
ZNF98	-0.0117578	Type II
ZNF443	-0.0118032	Type II
ISL1	-0.011864	Type II
FOXO6	-0.0118953	Type II
NHLH2	-0.0118957	Type II
ZNF879	-0.0119388	Type II
ARX	-0.011997	Type II
SPDEF	-0.0120565	Type II
IRF6	-0.0122574	Type II
LHX8	-0.0123281	Type II
ZNF30	-0.012674	Type II
CEBPE	-0.0127838	Type II
ZNF300	-0.0128202	Type II
SP8	-0.0128238	Type II
CIC	-0.0128302	Type II
SP7	-0.013036	Type II
ONECUT2	-0.0130631	Type II
ZNF749	-0.01317	Type II
ZNF777	-0.0131834	Type II
EBF2	-0.0131864	Type II
ZNF768	-0.013419	Type II
ZIC3	-0.0134581	Type II
FOXO3	-0.0135266	Type II
FOXN1	-0.0137398	Type II
FOXP4	-0.0137586	Type II
SOX30	-0.0138569	Type II
EN1	-0.0139325	Type II
HOXB9	-0.0139388	Type II
PAX2	-0.0139909	Type II
RFX4	-0.0142577	Type II
TET1	-0.0143061	Type II
SOX11	-0.0145707	Type II
IRF5	-0.0146926	Type II
NR5A1	-0.0148268	Type II
ZNF483	-0.0150467	Type II
POU3F1	-0.0151626	Type II
ARID3B	-0.0153477	Type II
ONECUT3	-0.0155652	Type II
ZFP28	-0.015568	Type II
NFATC4	-0.0158699	Type II
ZNF280A	-0.0159085	Type II
RAX	-0.0159359	Type II
GLI2	-0.0160112	Type II
ZNF486	-0.0160904	Type II
PKNOX2	-0.0161943	Type II
ZFP64	-0.0162585	Type II
ZNF479	-0.0163411	Type II
POU6F2	-0.0163754	Type II
HOXA1	-0.0163888	Type II
SP6	-0.0165195	Type II
DMRTA2	-0.0165236	Type II
ERG	-0.0165414	Type II
FOXA1	-0.0167283	Type II
PHOX2B	-0.0167353	Type II
ZNF574	-0.0167791	Type II
CDX4	-0.0167894	Type II
NEUROD2	-0.0168192	Type II
IRX2	-0.0169215	Type II
EMX1	-0.0170989	Type II
PAX6	-0.0173557	Type II
ZNF415	-0.0174363	Type II
BARX1	-0.0175727	Type II
ZNF75D	-0.0175835	Type II
CEBPG	-0.0176444	Type II
RFX2	-0.017855	Type II
FOXN4	-0.0180256	Type II
ATOH7	-0.0180402	Type II
MAF	-0.0182341	Type II
HDX	-0.0184032	Type II
DLX6	-0.0185043	Type II
IRX6	-0.0185913	Type II
MYT1L	-0.018841	Type II
ELF5	-0.0191736	Type II
FOXP1	-0.0193676	Type II
GATA1	-0.0193808	Type II
PAX4	-0.0193832	Type II
RFX6	-0.019436	Type II
GATA6	-0.019502	Type II
VAX2	-0.0196867	Type II
PBX4	-0.0199492	Type II
HOXC10	-0.0200752	Type II
STAT1	-0.0203637	Type II
HIF1A	-0.0204079	Type II
HMX3	-0.0206249	Type II
NR2F2	-0.0207112	Type II
MITF	-0.0207132	Type II
ELF1	-0.0211136	Type II
PDX1	-0.021323	Type II
IRF8	-0.0218971	Type II
RORA	-0.022362	Type II
SNAI3	-0.0225227	Type II
SALL4	-0.0226613	Type II
POU1F1	-0.0226729	Type II
DMRTB1	-0.0227766	Type II
SPZ1	-0.0228319	Type II
IKZF1	-0.022835	Type II
MEF2B	-0.0231424	Type II
SOX5	-0.0234833	Type II
MYPOP	-0.0235148	Type II
DMRT1	-0.0240695	Type II
NOBOX	-0.0241233	Type II
HOXB8	-0.0241656	Type II
PGR	-0.0243242	Type II
RBPJL	-0.0243548	Type II
ZFP1	-0.0244477	Type II
BACH2	-0.0245951	Type II
ARID3A	-0.0245959	Type II
ETV7	-0.0246014	Type II
POU3F2	-0.024655	Type II
FOXN3	-0.0247079	Type II
EBF4	-0.0251864	Type II
WT1	-0.0252137	Type II
ZFP69B	-0.0253219	Type II
HOXD9	-0.0253823	Type II
NFIL3	-0.0255219	Type II
ZFP41	-0.0256256	Type II
PPARG	-0.025639	Type II
ZKSCAN2	-0.0256431	Type II
NHLH1	-0.0261517	Type II
TBX21	-0.0266012	Type II
ZFP82	-0.0266395	Type II
HSF2	-0.0267011	Type II
SMAD3	-0.0268562	Type II
IRF2	-0.0269084	Type II
HNF1A	-0.0269278	Type II
HOXA5	-0.0270149	Type II
DMRTA1	-0.0271433	Type II
TBX4	-0.0272385	Type II
SOX10	-0.0272566	Type II
NR2F1	-0.0278471	Type II
ALX4	-0.0280027	Type II
ZIC5	-0.0282873	Type II
CUX1	-0.0287264	Type II
DMBX1	-0.0289242	Type II
SP5	-0.0290384	Type II
HES2	-0.0291086	Type II
LHX4	-0.0291127	Type II
IKZF2	-0.0291237	Type II
NR5A2	-0.0291922	Type II
ALX1	-0.0292415	Type II
HOXA3	-0.0299353	Type II
MECOM	-0.0306457	Type II
CDC5L	-0.0308038	Type II
SREBF2	-0.0309987	Type II
VENTX	-0.0311542	Type II
ESR1	-0.0313842	Type II
DPF1	-0.0313973	Type II
GCM2	-0.0321074	Type II
NR2E1	-0.0322443	Type II
NR4A1	-0.0322514	Type II
SOX17	-0.0322641	Type II
EPAS1	-0.032349	Type II
ZNF716	-0.0324228	Type II
DUX4	-0.0325634	Type II
MEF2A	-0.0325853	Type II
FOXC2	-0.0326211	Type II
BATF	-0.0328114	Type II
LHX6	-0.033089	Type II
NR3C2	-0.0332759	Type II
CDX2	-0.0335545	Type II
FOXK2	-0.0338388	Type II
KLF16	-0.0340418	Type II
HOXA6	-0.0348171	Type II
SMAD9	-0.0350869	Type II
ISX	-0.0356814	Type II
RFX1	-0.0358063	Type II
TBR1	-0.036392	Type II
AHR	-0.0364588	Type II
BHLHE22	-0.0365781	Type II
HOXB3	-0.0366342	Type II
ZNF257	-0.0371242	Type II
EBF3	-0.0374037	Type II
ZNF274	-0.0379008	Type II
HMBOX1	-0.0381751	Type II
TBX22	-0.0394103	Type II
PITX1	-0.0394974	Type II
POU4F2	-0.0399572	Type II
FOXF2	-0.0401695	Type II
LMX1A	-0.0402194	Type II
GATA4	-0.0403697	Type II
PRDM5	-0.040797	Type II
MEOX2	-0.0411287	Type II
ZBTB7A	-0.0413327	Type II
PRDM9	-0.0413511	Type II
SNAI2	-0.0414192	Type II
ZNF10	-0.0415012	Type II
GBX1	-0.0417143	Type II
YBX2	-0.0418808	Type II
RUNX3	-0.0423183	Type II
IRX3	-0.0423273	Type II
E2F2	-0.0423432	Type II
FOXA3	-0.0425182	Type II
ZNF713	-0.0431336	Type II
EMX2	-0.043525	Type II
TCF21	-0.0444547	Type II
ATF7	-0.0445658	Type II
FIGLA	-0.0446662	Type II
POU5F1	-0.0447756	Type II
MEIS2	-0.0450281	Type II
HNF4G	-0.0453101	Type II
LMX1B	-0.0454099	Type II
HSFX2	-0.0455693	Type II
FOXR1	-0.0456329	Type II
[truncated: 95 more rows]
