# Supplementary material for: Multimodal cell atlas of the ageing human skeletal muscle
Source: Nature. 2024 Apr 22;629(8010):154–64. doi: 10.1038/s41586-024-07348-6 (PMC11062927; doi:10.1038/s41586-024-07348-6)
Supplement: Supplementary file 18 — Source Data Fig. 4 [file 41586_2024_7348_MOESM18_ESM.xlsx]

## Sheet: Fig. 4b
MuSC
Fold change	Age	scRNA-seq	snATAC-seq	snRNA-seq
qMuSC	-0.0856152	0.217431	-0.0858992	0.0294231
epMuSC	0.228924	0.0767077	0.361559	-0.465717
dMuSC	-0.105707	-0.107677	-0.262323	0.259719
MuSC
LTSR	Age	scRNA-seq	snATAC-seq	snRNA-seq
qMuSC	0.820605	0.751232	0.606344	0.537074
epMuSC	0.98835	0.594209	0.871138	0.92808
dMuSC	0.848048	0.630676	0.792407	0.792047

## Sheet: Fig. 4c
Up-regulated			Q (-log10)
ID	Description	Hits	qMuSC	epMuSC	lpMuSC	dMuSC
M5890	TNFα signaling via NFкB	JAG1|BCL6|EGR1|FOS|FOSB|HES1|CCN1|JUN|JUNB|PDE4B|SAT1|SOD2|TGIF1|TNFAIP2|VEGFA|ZFP36|BTG2|PLPP3|SQSTM1|IER2|EIF1	7.6583	0	0	0
R-HSA-1980143	Signaling by NOTCH1	JAG1|KAT2A|HES1|NOTCH1|TLE4|UBC|DLK1|HDAC5|DTX4|HEY1|DLL1	4.92516	0	0	0
M167	AP1 pathway	EGR1|FOS|FOSB|NR3C1|HLA-A|CCN1|JUN|JUNB|MT2A	3.65404	0	0	0
GO:0071363	Cellular response to growth factor stimulus	APP|ZFP36L1|ZFP36L2|DDX5|EGR1|FGFR4|FNTA|FOS|GAS1|KAT2A|GFRA1|NR3C1|HES1|JUN|MAP1B|NOTCH1|SHC1|STAT3|VEGFA|ZFP36|MAGI2|FLRT2|GAREM1|TMEM108|BMPER|RGMB	4.91897	0	0	0
GO:0046890	Reg. of lipid biosynthetic process	ACADVL|APOC1|APOE|EGR1|FGFR4|NR3C1|IGFBP7|CCN1|SREBF1|SF1|H6PD	2.29091	0	0	0
GO:0030111	Reg. of Wnt signaling pathway	APOE|APP|EGR1|GNAQ|NOTCH1|TLE4|TPBG|PLPP3|ZEB2|WWTR1|RBMS3|MDFIC|TCF7L1|IFT20|TMEM9	2.11356	0	0	0
GO:0006119	Oxidative phosphorylation	ATP6|COX1|COX3|CYTB|ND2|ND3|ND4|ND4L|MTCO2P12	4.74348	0	7.16214	11.4783
GO:0009060	Aerobic respiration	ATP6|COX1|COX3|CYTB|ND2|ND3|ND4|ND4L|MTCO2P12	3.69263	0	6.86964	10.8763
Down-regulated			Q (-log10)
ID	Description	Hits	qMuSC	epMuSC	lpMuSC	dMuSC
CORUM:1338	FOXO3-PCAF complex, oxidative stress stimulated	FOXO3|KAT2B	1.72123	0	0	0
R-HSA-8953854	Metabolism of RNA	HNRNPA2B1|NCL|RPL10A|PNN|RPL3|RPL4|RPL27|RPS4Y1|RPS18|RPS23|TPR|NOP14|PRPF4B|SKIC3|U2SURP|SRRM2|LUC7L3|RBM28|NUP107|THOC2|RBM25|CWF19L2	1.72123	2.02312	0	0
R-HSA-72766	Translation	RPL10A|RPL3|RPL27|RPS4Y1|RPS18|RPS23	0	4.05099	0	0
M5925	E2F targets	BARD1|EZH2|HELLS|MKI67|TOP2A|SMC4|CIT|ATAD2|NUP107|SPC25|DIAPH3	0	0	11.8747	0
R-HSA-1640170	Cell Cycle	BARD1|PCNT|TOP2A|SMC4|NDC80|TOPBP1|NCAPG2|KNL1|NUP107|SPC25|NCAPG	0	0	6.33619	0

## Sheet: Fig. 4d
Up-regulated				Down-regulated
TF	Q (-log10)	rank		TF	Q (-log10)	rank
NFYB_807	29.8417	1		NR3C1_666	196.035	1
NFYA_288	26.6802	2		AR_689	119.548	2
PBX3_518	25.5734	3		PGR_660	82.2934	3
NFYC_800	24.7146	4		NR3C2_685	19.8787	4
CEBPZ_806	23.9736	5		NFIC_740	18.0392	5
SP1_267	10.4242	6		FOXP2_356	9.98886	6
YBX1_290	9.71176	7		FOXD3_377	7.74946	7
SP2_232	9.04656	8		FOXJ2_350	7.60296	8
KLF7_189	7.81156	9		FOXQ1_363	7.37906	9
ZNF148_222	7.74256	10		SOX4_754	5.59216	10
KLF5_175	7.01296	11		FOXO4_373	5.04206	11
SP4_180	6.59926	12		SOX13_761	4.90906	12
VSX1_408	6.52416	13		FOXD4_830	4.84166	13
SP6_275	6.33736	14		FOXD4L1_831	4.84166	14
SP5_279	6.33736	15		FOXJ1_853	4.84166	15
LHX8_498	6.17516	16		TCF7_750	4.41176	16
ZBTB7A_258	5.79036	17		SOX12_768	4.36366	17
KLF4_208	5.36176	18		FOXS1_372	4.20216	18
DNMT1_301	4.74166	19		GFI1B_228	4.11836	19
WT1_266	4.57976	20		GFI1_220	4.06876	20
SP3_247	4.17266	21		FOXP3_348	4.05406	21
KLF14_251	4.08836	22		FOXD4L3_832	4.05406	22
KLF11_847	4.08836	23		FOXD4L5_833	4.05406	23
EGR3_259	3.84516	24		FOXD4L6_834	4.05406	24
KLF2_846	3.68106	25		FOXD4L4_856	4.05406	25
PURA_813	3.65706	26		FOXD4L2_857	4.05406	26
EGR1_195	3.65286	27		FOXK1_364	4.05276	27
MECP2_645	3.51746	28		KIAA0415_381	4.05276	28
KLF16_205	3.18046	29		UNCX_507	4.03446	29
SP8_226	2.90896	30		HOXD9_462	3.93166	30
SP7_241	2.90896	31		SOX9_756	3.89276	31
SP9_283	2.90896	32		ZSCAN16_277	3.61876	32
TFDP2_308	2.59146	33		FOXA1_357	3.46306	33
TFDP3_309	2.59146	34		HMX1_569	3.41326	34
TFDP1_310	2.59146	35		FOXN3_829	3.36826	35
ARNT2_76	2.51266	36		FOXN2_854	3.36826	36
EGR2_196	2.36216	37		FOXL2_855	3.36826	37
KLF15_223	2.25416	38		FOXA2_355	3.36526	38
MBD2_644	2.24426	39		FOXA3_366	3.14856	39
ZNF263_159	2.20066	40		SOX3_759	3.10746	40
EGR4_207	2.11336	41		TEAD4_797	3.03556	41
ZFX_158	2.11186	42		ARID3A_6	3.02586	42
E2F4_318	2.07496	43		BATF_129	3.00666	43
CTCFL_198	2.06906	44		SRY_771	2.88906	44
CGBP_298	2.03336	45		HOMEZ_568	2.78616	45
KLF6_165	1.94176	46		POU5F1_621	2.77726	46
SMAD5_866	1.93196	47		SOX18_772	2.71866	47
NR0B1_811	1.86856	48		POU4F1_616	2.58676	48
ZNF281_221	1.79286	49		E2F7_316	2.55396	49
ZNF740_209	1.64196	50		ZNF238_260	2.54206	50
PLAGL1_190	1.63976	51		ZBTB42_261	2.54206	51
MAZ_178	1.62926	52		POU3F3_620	2.52386	52
RFX7_728	1.61776	53		CDX2_514	2.51976	53
OSR1_212	1.43786	54		SOX7_766	2.51806	54
KLF13_238	1.41856	55		BARHL1_456	2.50286	55
KLF10_826	1.41856	56		POU1F1_610	2.48896	56
RFX2_724	1.34576	57		SOX5_758	2.41086	57
E2F6_317	1.28286	58		SOX6_868	2.41086	58
NRF1_805	1.17146	59		FOXP1_353	2.40536	59
ETS2_340	1.13626	60		FOXP4_358	2.40536	60
PATZ1_172	1.12546	61		FOXO1_361	2.40536	61
TFAP2D_2	1.08996	62		FOXG1_368	2.40536	62
RFX3_723	1.08426	63		HMX2_558	2.37476	63
ZNF589_225	0.996357	64		FOXO3_354	2.30676	64
ZBTB4_249	0.989457	65		FOXE3_376	2.30676	65
LMO2_808	0.978257	66		FOXD1_382	2.30676	66
RFX4_725	0.973557	67		NFATC1_720	2.28356	67
ZIC4_252	0.860957	68		SOX17_764	2.18046	68
E2F5_315	0.846557	69		HOXB7_446	2.13916	69
HIF1A_24	0.832057	70		SOX15_757	2.01556	70
ZNF219_229	0.822057	71		HSF2_623	2.01256	71
ELF2_326	0.821357	72		POU4F2_615	1.98406	72
ZIC5_210	0.742057	73		SOX11_767	1.94996	73
EN1_500	0.679257	74		SOX10_751	1.94326	74
RFX8_730	0.657557	75		FOXI2_375	1.91666	75
TFAP2C_3	0.655457	76		TAL1_62	1.88996	76
E2F8_314	0.642857	77		TAL2_822	1.88996	77
RFX6_729	0.634057	78		IKZF4_197	1.84776	78
GBX1_508	0.566357	79		IKZF1_270	1.84776	79
SPZ1_810	0.553557	80		HOXB8_444	1.81276	80
HIVEP2_160	0.532357	81		NKX22_458	1.79036	81
NFKB2_714	0.532157	82		FOXF1_351	1.76556	82
ESR1_661	0.528857	83		FOXM1_352	1.76416	83
HIVEP1_170	0.526457	84		HMG20B_748	1.74136	84
HIVEP3_824	0.526457	85		AL7735441_836	1.71806	85
ZNF350_817	0.490157	86		CR3882292_837	1.71806	86
TP73_705	0.482857	87		AL6628334_838	1.71806	87
NHLH1_74	0.456857	88		CR7598154_839	1.71806	88
LYL1_818	0.456857	89		BX0885802_840	1.71806	89
TLX1_425	0.451857	90		CR8477943_864	1.71806	90
TLX3_505	0.451857	91		FOXK2_360	1.69216	91
NFKB1_719	0.427057	92		FOXI1_365	1.67696	92
ESX1_455	0.424757	93		HSF1_627	1.67456	93
YY2_284	0.381057	94		HMX3_557	1.66506	94
REL_721	0.380157	95		FOXE1_371	1.62206	95
NKX11_597	0.376457	96		RBPJ_291	1.59456	96
ZFY_166	0.369357	97		MYF6_30	1.58466	97
PAX1_708	0.347857	98		POU4F3_611	1.56086	98
GBX2_520	0.343457	99		SOX30_747	1.55066	99
RFX5_727	0.340057	100		SOX2_769	1.54246	100
GLIS1_250	0.331557	101		FOXF2_359	1.53506	101
PBX1_555	0.324057	102		MSX1_501	1.49416	102
ZIC1_213	0.306657	103		HOXC6_561	1.47996	103
HESX1_503	0.294557	104		NR1D2_841	1.47656	104
ZNF282_240	0.290257	105		DBX2_554	1.46746	105
IRF6_628	0.283057	106		TEAD3_795	1.46416	106
KLF1_179	0.258257	107		HSF4_624	1.45566	107
GLIS2_201	0.242457	108		CDX1_435	1.45166	108
CTCF_177	0.213557	109		SMAD4_739	1.38986	109
TFAP2A_5	0.211257	110		ZBTB12_280	1.36176	110
MYB_648	0.205757	111		AL8448538_281	1.36176	111
PAX5_709	0.200257	112		CR7597843_285	1.36176	112
TET1_302	0.193257	113		CR3882194_286	1.36176	113
ATF3_132	0.183057	114		AL66283413_287	1.36176	114
ZBTB7C_265	0.176157	115		ALX4_401	1.34646	115
OSR2_227	0.124057	116		PROP1_535	1.31986	116
PAX9_710	0.122757	117		HOXB9_529	1.29516	117
ELK4_341	0.113457	118		CPEB1_815	1.25516	118
GCM2_389	0.096557	119		EOMES_788	1.22226	119
RFX1_726	0.086357	120		FOXO6_379	1.21086	120
TFAP2B_1	0.084157	121		IRF2_634	1.19626	121
TCF12_56	0.080457	122		AC2261502_577	1.18776	122
ZFP161_850	0.068457	123		TLX2_436	1.18606	123
RREB1_200	0.064757	124		SOX1_770	1.18066	124
PLAG1_264	0.015757	125		ISL2_496	1.16146	125
ENSG00000229544_584	0.009357	126		BPTF_812	1.14626	126
TFAP2E_4	0	127		ZNF333_217	1.14346	127
ARID3A_6	0	128		ESRRB_669	1.13676	128
ARID5B_7	0	129		CDX4_467	1.12766	129
ARID3B_8	0	130		NOBOX_420	1.12416	130
ARID5A_9	0	131		NFATC4_715	1.10556	131
ARID3C_10	0	132		ARX_394	1.07956	132
ARID2_11	0	133		FERD3L_58	1.06616	133
HMGA1_12	0	134		FEZF1_204	1.06136	134
HMGA2_13	0	135		FEZF2_214	1.06136	135
MAX_14	0	136		LHX3_424	1.05756	136
MLXIPL_15	0	137		PBX4_861	1.05146	137
ARNTL2_16	0	138		ARID3C_10	1.04936	138
AHRR_17	0	139		NFAT5_717	1.04746	139
TFE3_18	0	140		HOXC8_399	1.03516	140
HES2_19	0	141		SRF_641	1.03256	141
MNT_20	0	142		HOXC10_548	1.03136	142
TCF3_21	0	143		LIN54_297	1.03076	143
SREBF1_22	0	144		HOXB5_445	1.02566	144
TFAP4_23	0	145		MECOM_169	1.02426	145
TCFL5_25	0	146		IRX2_527	1.00116	146
USF2_26	0	147		IRF4_632	0.943757	147
TFEC_27	0	148		SMAD9_867	0.927257	148
AHR_28	0	149		IRF7_635	0.926757	149
MLX_29	0	150		HOXA13_418	0.917457	150
MYF6_30	0	151		TCF7L1_763	0.875257	151
SIM1_31	0	152		DMRTA2_306	0.838457	152
TFEB_32	0	153		BRCA1_319	0.833857	153
HAND1_33	0	154		HSFY2_625	0.816957	154
HES1_34	0	155		HSFY1_626	0.816957	155
ID2_35	0	156		HOXB13_494	0.809557	156
EPAS1_36	0	157		DMRT1_305	0.793857	157
MYCL1_37	0	158		TCF7L2_762	0.763157	158
ID3_38	0	159		DLX6_397	0.753957	159
TCF21_39	0	160		ARID3B_8	0.735557	160
MXI1_40	0	161		IRX5_539	0.731557	161
MYOG_41	0	162		FOXJ3_378	0.729857	162
TWIST1_42	0	163		HOXD13_465	0.724857	163
NEUROG3_43	0	164		NR2F1_692	0.720557	164
BHLHE41_44	0	165		TBR1_786	0.699657	165
BHLHE23_45	0	166		TEF_134	0.697457	166
TCF15_46	0	167		HOXD1_460	0.693957	167
ID1_47	0	168		MSC_82	0.685557	168
MYOD1_48	0	169		SOX8_746	0.684157	169
NPAS1_49	0	170		ZNF410_193	0.681457	170
ARNTL_50	0	171		MEF2C_640	0.671257	171
BHLHE40_51	0	172		POU2F1_614	0.655357	172
MYCN_52	0	173		RORB_865	0.640057	173
CLOCK_53	0	174		SOX21_755	0.632457	174
HEY2_54	0	175		PITX1_404	0.631157	175
MYC_55	0	176		DLX3_403	0.621057	176
ARNT_57	0	177		DLX4_429	0.621057	177
FERD3L_58	0	178		DLX2_438	0.621057	178
NPAS3_59	0	179		PRDM16_211	0.607257	179
USF1_60	0	180		ONECUT3_296	0.604757	180
SIM2_61	0	181		TFAP4_23	0.604457	181
TAL1_62	0	182		HOXC13_452	0.594357	182
NEUROD1_63	0	183		DPRX_565	0.592557	183
TCF23_64	0	184		SIX3_480	0.587857	184
HEYL_65	0	185		HLF_112	0.580857	185
HAND2_66	0	186		ENSG00000215754_570	0.578957	186
EBF1_67	0	187		ENSG00000217642_571	0.578957	187
HEY1_68	0	188		ENSG00000224558_572	0.578957	188
MESP1_69	0	189		ENSG00000225958_574	0.578957	189
PTF1A_70	0	190		ENSG00000226866_576	0.578957	190
ATOH8_71	0	191		DUX4L5_578	0.578957	191
NPAS2_72	0	192		ENSG00000227522_579	0.578957	192
NEUROD2_73	0	193		DUX4L2_580	0.578957	193
ID4_75	0	194		DUX4L3_581	0.578957	194
NPAS4_77	0	195		DUX4L6_582	0.578957	195
MLXIP_78	0	196		ENSG00000228710_583	0.578957	196
OLIG3_79	0	197		CT4768282_585	0.578957	197
NHLH2_80	0	198		ENSG00000230380_586	0.578957	198
NEUROG2_81	0	199		ENSG00000230776_587	0.578957	199
MSC_82	0	200		AL5921702_588	0.578957	200
HES7_83	0	201		ENSG00000232923_590	0.578957	201
ATOH7_84	0	202		ENSG00000233294_591	0.578957	202
BHLHA15_85	0	203		ENSG00000233361_592	0.578957	203
BHLHE22_86	0	204		ENSG00000233698_593	0.578957	204
NEUROG1_87	0	205		ENSG00000233794_594	0.578957	205
FIGLA_88	0	206		ENSG00000234550_596	0.578957	206
ASCL2_89	0	207		ENSG00000236207_598	0.578957	207
OLIG1_90	0	208		ENSG00000237516_601	0.578957	208
MITF_91	0	209		ENSG00000250589_602	0.578957	209
ENSG00000187728_92	0	210		DUX4_603	0.578957	210
SCXB_93	0	211		DUX1_859	0.578957	211
MESP2_94	0	212		DUX3_860	0.578957	212
HES4_95	0	213		BCL6_187	0.563257	213
SCXA_96	0	214		NANOGP1_835	0.551757	214
TCF4_97	0	215		PBX2_563	0.545157	215
HES5_98	0	216		AL8454643_566	0.545157	216
SREBF2_99	0	217		BX2846861_573	0.545157	217
OLIG2_100	0	218		CR8124782_575	0.545157	218
TWIST2_101	0	219		BX9272396_589	0.545157	219
ENSG00000250811_102	0	220		CR9338788_599	0.545157	220
MGA_103	0	221		AL6628305_600	0.545157	221
CREB3L3_104	0	222		IRX4_434	0.507157	222
FOSL2_105	0	223		IRX6_495	0.507157	223
NFE2L1_106	0	224		TCF21_39	0.485857	224
CEBPE_107	0	225		ENSG00000187728_92	0.485857	225
CREM_108	0	226		ZNF232_233	0.481757	226
XBP1_109	0	227		HIVEP1_170	0.480457	227
DBP_110	0	228		HIVEP3_824	0.480457	228
CREB3_111	0	229		DLX1_487	0.470857	229
HLF_112	0	230		PAX7_605	0.458757	230
BACH2_113	0	231		RORA_658	0.453857	231
ATF2_114	0	232		NKX61_502	0.433757	232
NFE2L2_115	0	233		PPARA_696	0.429657	233
ATF6_116	0	234		TLX1_425	0.422257	234
CREB1_117	0	235		TLX3_505	0.422257	235
ATF1_118	0	236		HOXD10_463	0.399457	236
NFE2_119	0	237		ZNF35_239	0.384757	237
BATF3_120	0	238		FOXD2_374	0.382757	238
FOSB_121	0	239		HAND1_33	0.382657	239
ATF4_122	0	240		HAND2_66	0.382657	240
NRL_123	0	241		TBPL2_794	0.378557	241
JUND_124	0	242		EVX1_419	0.374157	242
JDP2_125	0	243		NR4A2_686	0.368257	243
CREB3L4_126	0	244		GATA2_388	0.355757	244
CREB5_127	0	245		E2F8_314	0.339657	245
CEBPG_128	0	246		FUBP1_809	0.338757	246
BATF_129	0	247		ZFHX3_483	0.327257	247
BACH1_130	0	248		PPARG_676	0.325157	248
CREB3L1_131	0	249		NR5A1_677	0.322857	249
NFIL3_133	0	250		DRGX_516	0.322357	250
TEF_134	0	251		C11orf9_654	0.307257	251
CR7538031_135	0	252		ZNF384_202	0.300057	252
ATF5_136	0	253		STAT2_778	0.293957	253
FOS_137	0	254		BARX1_468	0.282357	254
ATF7_138	0	255		FOXB2_380	0.279857	255
JUNB_139	0	256		UBP1_393	0.264957	256
CEBPB_140	0	257		THRB_684	0.264257	257
DDIT3_141	0	258		POU6F1_551	0.246257	258
FOSL1_142	0	259		T_789	0.221957	259
JUN_143	0	260		CDC5L_646	0.221057	260
MAF_144	0	261		EVX2_534	0.219057	261
CREB3L2_145	0	262		ESRRA_691	0.207757	262
MAFA_146	0	263		ZNF713_257	0.206357	263
MAFF_147	0	264		NKX26_544	0.197957	264
MAFG_148	0	265		POU3F1_618	0.195957	265
MAFK_149	0	266		HLTF_802	0.191357	266
MAFB_150	0	267		ATF5_136	0.172357	267
ATF6B_151	0	268		POU2F2_609	0.168557	268
CEBPD_152	0	269		GATA6_387	0.165457	269
CR9257962_153	0	270		BBX_753	0.164857	270
AL6628286_154	0	271		PITX3_426	0.163857	271
CEBPA_155	0	272		BARX2_400	0.146157	272
ENSG00000250542_156	0	273		E2F3_313	0.133257	273
ZEB1_157	0	274		FOXH1_362	0.133257	274
SNAI2_161	0	275		TEAD1_796	0.132357	275
ZIC2_162	0	276		HOXC12_454	0.121357	276
PRDM1_163	0	277		OVOL1_246	0.119157	277
ZNF76_164	0	278		HOXD12_524	0.116057	278
GLI2_167	0	279		ZSCAN4_263	0.112357	279
REST_168	0	280		LBX1_481	0.111957	280
MECOM_169	0	281		RARA_675	0.090157	281
MZF1_171	0	282		ARID5A_9	0.087257	282
YY1_173	0	283		MITF_91	0.086557	283
KLF8_174	0	284		HOXD4_523	0.085257	284
ZNF423_176	0	285		HESX1_503	0.079457	285
ZKSCAN1_181	0	286		GBX2_520	0.077457	286
GLI3_182	0	287		THRA_672	0.057557	287
GLIS3_183	0	288		LHX4_450	0.054457	288
KLF3_184	0	289		NKX31_517	0.051057	289
PRDM4_185	0	290		AIRE_736	0.044057	290
GLI1_186	0	291		VDR_663	0.041757	291
BCL6_187	0	292		ESRRG_697	0.040557	292
ZBTB47_188	0	293		NKX24_457	0.038557	293
KLF12_191	0	294		NFATC2_716	0.036357	294
KLF9_192	0	295		STAT4_775	0.030357	295
ZNF410_193	0	296		ASCL1_843	0.017557	296
BCL11A_194	0	297		DUXA_564	0.007757	297
IKZF4_197	0	298		POU2F3_613	0.005557	298
SNAI1_199	0	299		POU5F1B_622	0.005557	299
ZNF384_202	0	300		NR2F2_694	0.004657	300
ZBTB1_203	0	301		TFAP2B_1	0	301
FEZF1_204	0	302		TFAP2D_2	0	302
ZSCAN10_206	0	303		TFAP2C_3	0	303
PRDM16_211	0	304		TFAP2E_4	0	304
FEZF2_214	0	305		TFAP2A_5	0	305
ZIC3_215	0	306		ARID5B_7	0	306
ZBTB7B_216	0	307		ARID2_11	0	307
ZNF333_217	0	308		HMGA1_12	0	308
BCL6B_218	0	309		HMGA2_13	0	309
ZNF75A_219	0	310		MAX_14	0	310
GFI1_220	0	311		MLXIPL_15	0	311
ZNF691_224	0	312		ARNTL2_16	0	312
GFI1B_228	0	313		AHRR_17	0	313
ZNF202_230	0	314		TFE3_18	0	314
ZNF143_231	0	315		HES2_19	0	315
ZNF232_233	0	316		MNT_20	0	316
E4F1_234	0	317		TCF3_21	0	317
ZBTB49_235	0	318		SREBF1_22	0	318
HIC2_236	0	319		HIF1A_24	0	319
ZNF32_237	0	320		TCFL5_25	0	320
ZNF35_239	0	321		USF2_26	0	321
SCRT1_242	0	322		TFEC_27	0	322
ZNF524_243	0	323		AHR_28	0	323
ZNF274_244	0	324		MLX_29	0	324
HINFP_245	0	325		SIM1_31	0	325
OVOL1_246	0	326		TFEB_32	0	326
INSM1_248	0	327		HES1_34	0	327
ZNF683_253	0	328		ID2_35	0	328
HIC1_254	0	329		EPAS1_36	0	329
ZBTB33_255	0	330		MYCL1_37	0	330
ZNF354C_256	0	331		ID3_38	0	331
ZNF713_257	0	332		MXI1_40	0	332
ZNF238_260	0	333		MYOG_41	0	333
ZBTB42_261	0	334		TWIST1_42	0	334
ZNF784_262	0	335		NEUROG3_43	0	335
ZSCAN4_263	0	336		BHLHE41_44	0	336
SNAI3_268	0	337		BHLHE23_45	0	337
ZBTB3_269	0	338		TCF15_46	0	338
IKZF1_270	0	339		ID1_47	0	339
ZBTB6_271	0	340		MYOD1_48	0	340
ZNF75D_272	0	341		NPAS1_49	0	341
ZKSCAN4_273	0	342		ARNTL_50	0	342
MTF1_274	0	343		BHLHE40_51	0	343
ZKSCAN3_276	0	344		MYCN_52	0	344
ZSCAN16_277	0	345		CLOCK_53	0	345
ZNF652_278	0	346		HEY2_54	0	346
ZBTB12_280	0	347		MYC_55	0	347
AL8448538_281	0	348		TCF12_56	0	348
SCRT2_282	0	349		ARNT_57	0	349
CR7597843_285	0	350		NPAS3_59	0	350
CR3882194_286	0	351		USF1_60	0	351
AL66283413_287	0	352		SIM2_61	0	352
CENPB_289	0	353		NEUROD1_63	0	353
RBPJ_291	0	354		TCF23_64	0	354
CUX2_292	0	355		HEYL_65	0	355
ONECUT2_293	0	356		EBF1_67	0	356
CUX1_294	0	357		HEY1_68	0	357
ONECUT1_295	0	358		MESP1_69	0	358
ONECUT3_296	0	359		PTF1A_70	0	359
LIN54_297	0	360		ATOH8_71	0	360
KDM2B_299	0	361		NPAS2_72	0	361
MLL_300	0	362		NEUROD2_73	0	362
CXXC1_303	0	363		NHLH1_74	0	363
DMRT3_304	0	364		ID4_75	0	364
DMRT1_305	0	365		ARNT2_76	0	365
DMRTA2_306	0	366		NPAS4_77	0	366
DMRT2_307	0	367		MLXIP_78	0	367
E2F2_311	0	368		OLIG3_79	0	368
E2F1_312	0	369		NHLH2_80	0	369
E2F3_313	0	370		NEUROG2_81	0	370
E2F7_316	0	371		HES7_83	0	371
BRCA1_319	0	372		ATOH7_84	0	372
ETV1_320	0	373		BHLHA15_85	0	373
ETV7_321	0	374		BHLHE22_86	0	374
SPI1_322	0	375		NEUROG1_87	0	375
ELF4_323	0	376		FIGLA_88	0	376
ETV2_324	0	377		ASCL2_89	0	377
ERF_325	0	378		OLIG1_90	0	378
ELK3_327	0	379		SCXB_93	0	379
ETV3_328	0	380		MESP2_94	0	380
ELF1_329	0	381		HES4_95	0	381
SPDEF_330	0	382		SCXA_96	0	382
ELK1_331	0	383		TCF4_97	0	383
ETS1_332	0	384		HES5_98	0	384
EHF_333	0	385		SREBF2_99	0	385
ELF5_334	0	386		OLIG2_100	0	386
ETV6_335	0	387		TWIST2_101	0	387
SPIB_336	0	388		ENSG00000250811_102	0	388
FLI1_337	0	389		MGA_103	0	389
GABPA_338	0	390		CREB3L3_104	0	390
ERG_339	0	391		FOSL2_105	0	391
ELF3_342	0	392		NFE2L1_106	0	392
FEV_343	0	393		CEBPE_107	0	393
SPIC_344	0	394		CREM_108	0	394
ETV4_345	0	395		XBP1_109	0	395
ENSG00000235187_346	0	396		DBP_110	0	396
ETV5_347	0	397		CREB3_111	0	397
FOXP3_348	0	398		BACH2_113	0	398
FOXC1_349	0	399		ATF2_114	0	399
FOXJ2_350	0	400		NFE2L2_115	0	400
FOXF1_351	0	401		ATF6_116	0	401
FOXM1_352	0	402		CREB1_117	0	402
FOXP1_353	0	403		ATF1_118	0	403
FOXO3_354	0	404		NFE2_119	0	404
FOXA2_355	0	405		BATF3_120	0	405
FOXP2_356	0	406		FOSB_121	0	406
FOXA1_357	0	407		ATF4_122	0	407
FOXP4_358	0	408		NRL_123	0	408
FOXF2_359	0	409		JUND_124	0	409
FOXK2_360	0	410		JDP2_125	0	410
FOXO1_361	0	411		CREB3L4_126	0	411
FOXH1_362	0	412		CREB5_127	0	412
FOXQ1_363	0	413		CEBPG_128	0	413
FOXK1_364	0	414		BACH1_130	0	414
FOXI1_365	0	415		CREB3L1_131	0	415
FOXA3_366	0	416		ATF3_132	0	416
FOXB1_367	0	417		NFIL3_133	0	417
FOXG1_368	0	418		CR7538031_135	0	418
FOXL1_369	0	419		FOS_137	0	419
FOXC2_370	0	420		ATF7_138	0	420
FOXE1_371	0	421		JUNB_139	0	421
FOXS1_372	0	422		CEBPB_140	0	422
FOXO4_373	0	423		DDIT3_141	0	423
FOXD2_374	0	424		FOSL1_142	0	424
FOXI2_375	0	425		JUN_143	0	425
FOXE3_376	0	426		MAF_144	0	426
FOXD3_377	0	427		CREB3L2_145	0	427
FOXJ3_378	0	428		MAFA_146	0	428
FOXO6_379	0	429		MAFF_147	0	429
FOXB2_380	0	430		MAFG_148	0	430
KIAA0415_381	0	431		MAFK_149	0	431
FOXD1_382	0	432		MAFB_150	0	432
GATA1_383	0	433		ATF6B_151	0	433
GATA3_384	0	434		CEBPD_152	0	434
GATA5_385	0	435		CR9257962_153	0	435
GATA4_386	0	436		AL6628286_154	0	436
GATA6_387	0	437		CEBPA_155	0	437
GATA2_388	0	438		ENSG00000250542_156	0	438
GCM1_390	0	439		ZEB1_157	0	439
GRHL1_391	0	440		ZFX_158	0	440
TFCP2_392	0	441		ZNF263_159	0	441
UBP1_393	0	442		HIVEP2_160	0	442
ARX_394	0	443		SNAI2_161	0	443
HOXA11_395	0	444		ZIC2_162	0	444
MEOX1_396	0	445		PRDM1_163	0	445
DLX6_397	0	446		ZNF76_164	0	446
ISL1_398	0	447		KLF6_165	0	447
HOXC8_399	0	448		ZFY_166	0	448
BARX2_400	0	449		GLI2_167	0	449
ALX4_401	0	450		REST_168	0	450
GSC2_402	0	451		MZF1_171	0	451
DLX3_403	0	452		PATZ1_172	0	452
PITX1_404	0	453		YY1_173	0	453
HOXA9_405	0	454		KLF8_174	0	454
LHX5_406	0	455		KLF5_175	0	455
SIX4_407	0	456		ZNF423_176	0	456
RHOXF1_409	0	457		CTCF_177	0	457
CRX_410	0	458		MAZ_178	0	458
MEIS3_411	0	459		KLF1_179	0	459
DLX5_412	0	460		SP4_180	0	460
HOXA1_413	0	461		ZKSCAN1_181	0	461
HOXA2_414	0	462		GLI3_182	0	462
HOXA3_415	0	463		GLIS3_183	0	463
HOXA5_416	0	464		KLF3_184	0	464
HOXA6_417	0	465		PRDM4_185	0	465
HOXA13_418	0	466		GLI1_186	0	466
EVX1_419	0	467		ZBTB47_188	0	467
NOBOX_420	0	468		KLF7_189	0	468
MEOX2_421	0	469		PLAGL1_190	0	469
LHX2_422	0	470		KLF12_191	0	470
LHX6_423	0	471		KLF9_192	0	471
LHX3_424	0	472		BCL11A_194	0	472
PITX3_426	0	473		EGR1_195	0	473
HOXB6_427	0	474		EGR2_196	0	474
HNF1B_428	0	475		CTCFL_198	0	475
DLX4_429	0	476		SNAI1_199	0	476
VTN_430	0	477		RREB1_200	0	477
PHOX2B_431	0	478		GLIS2_201	0	478
NKX32_432	0	479		ZBTB1_203	0	479
NANOG_433	0	480		KLF16_205	0	480
IRX4_434	0	481		ZSCAN10_206	0	481
CDX1_435	0	482		EGR4_207	0	482
TLX2_436	0	483		KLF4_208	0	483
OTX1_437	0	484		ZNF740_209	0	484
DLX2_438	0	485		ZIC5_210	0	485
VAX2_439	0	486		OSR1_212	0	486
PRRX1_440	0	487		ZIC1_213	0	487
TGIF2_441	0	488		ZIC3_215	0	488
VSX2_442	0	489		ZBTB7B_216	0	489
NKX23_443	0	490		BCL6B_218	0	490
HOXB8_444	0	491		ZNF75A_219	0	491
HOXB5_445	0	492		ZNF281_221	0	492
HOXB7_446	0	493		ZNF148_222	0	493
HOXB3_447	0	494		KLF15_223	0	494
HOXB1_448	0	495		ZNF691_224	0	495
MSX2_449	0	496		ZNF589_225	0	496
LHX4_450	0	497		SP8_226	0	497
HOXA7_451	0	498		OSR2_227	0	498
HOXC13_452	0	499		ZNF219_229	0	499
HOXC11_453	0	500		ZNF202_230	0	500
HOXC12_454	0	501		ZNF143_231	0	501
BARHL1_456	0	502		SP2_232	0	502
NKX24_457	0	503		E4F1_234	0	503
NKX22_458	0	504		ZBTB49_235	0	504
SIX1_459	0	505		HIC2_236	0	505
HOXD1_460	0	506		ZNF32_237	0	506
HOXD3_461	0	507		KLF13_238	0	507
HOXD9_462	0	508		ZNF282_240	0	508
HOXD10_463	0	509		SP7_241	0	509
HOXD11_464	0	510		SCRT1_242	0	510
HOXD13_465	0	511		ZNF524_243	0	511
MNX1_466	0	512		ZNF274_244	0	512
CDX4_467	0	513		HINFP_245	0	513
BARX1_468	0	514		SP3_247	0	514
LHX1_469	0	515		INSM1_248	0	515
GSC_470	0	516		ZBTB4_249	0	516
MEIS2_471	0	517		GLIS1_250	0	517
RAX_472	0	518		KLF14_251	0	518
HNF1A_473	0	519		ZIC4_252	0	519
EMX1_474	0	520		ZNF683_253	0	520
NKX28_475	0	521		HIC1_254	0	521
NKX21_476	0	522		ZBTB33_255	0	522
ZFHX2_477	0	523		ZNF354C_256	0	523
HLX_478	0	524		ZBTB7A_258	0	524
LMX1B_479	0	525		EGR3_259	0	525
SIX3_480	0	526		ZNF784_262	0	526
LBX1_481	0	527		PLAG1_264	0	527
PDX1_482	0	528		ZBTB7C_265	0	528
ZFHX3_483	0	529		WT1_266	0	529
BARHL2_484	0	530		SP1_267	0	530
LHX9_485	0	531		SNAI3_268	0	531
MEIS1_486	0	532		ZBTB3_269	0	532
DLX1_487	0	533		ZBTB6_271	0	533
HMBOX1_488	0	534		ZNF75D_272	0	534
VAX1_489	0	535		ZKSCAN4_273	0	535
VENTX_490	0	536		MTF1_274	0	536
HHEX_491	0	537		SP6_275	0	537
TGIF2LX_492	0	538		ZKSCAN3_276	0	538
ALX3_493	0	539		ZNF652_278	0	539
HOXB13_494	0	540		SP5_279	0	540
IRX6_495	0	541		SCRT2_282	0	541
ISL2_496	0	542		SP9_283	0	542
PKNOX1_497	0	543		YY2_284	0	543
LMX1A_499	0	544		NFYA_288	0	544
MSX1_501	0	545		CENPB_289	0	545
NKX61_502	0	546		YBX1_290	0	546
PITX2_504	0	547		CUX2_292	0	547
EN2_506	0	548		ONECUT2_293	0	548
UNCX_507	0	549		CUX1_294	0	549
NKX63_509	0	550		ONECUT1_295	0	550
ZHX1_510	0	551		CGBP_298	0	551
HDX_511	0	552		KDM2B_299	0	552
PHOX2A_512	0	553		MLL_300	0	553
PKNOX2_513	0	554		DNMT1_301	0	554
CDX2_514	0	555		TET1_302	0	555
OTX2_515	0	556		CXXC1_303	0	556
DRGX_516	0	557		DMRT3_304	0	557
NKX31_517	0	558		DMRT2_307	0	558
PRRX2_519	0	559		TFDP2_308	0	559
SHOX2_521	0	560		TFDP3_309	0	560
GSX1_522	0	561		TFDP1_310	0	561
HOXD4_523	0	562		E2F2_311	0	562
HOXD12_524	0	563		E2F1_312	0	563
EMX2_525	0	564		E2F5_315	0	564
IRX1_526	0	565		E2F6_317	0	565
IRX2_527	0	566		E2F4_318	0	566
SIX2_528	0	567		ETV1_320	0	567
HOXB9_529	0	568		ETV7_321	0	568
OTP_530	0	569		SPI1_322	0	569
AC0125311_531	0	570		ELF4_323	0	570
HOXB2_532	0	571		ETV2_324	0	571
RAX2_533	0	572		ERF_325	0	572
EVX2_534	0	573		ELF2_326	0	573
PROP1_535	0	574		ELK3_327	0	574
ISX_536	0	575		ETV3_328	0	575
HOXD8_537	0	576		ELF1_329	0	576
TGIF2LY_538	0	577		SPDEF_330	0	577
IRX5_539	0	578		ELK1_331	0	578
SIX5_540	0	579		ETS1_332	0	579
TGIF1_541	0	580		EHF_333	0	580
IRX3_542	0	581		ELF5_334	0	581
LBX2_543	0	582		ETV6_335	0	582
NKX26_544	0	583		SPIB_336	0	583
ALX1_545	0	584		FLI1_337	0	584
GSX2_546	0	585		GABPA_338	0	585
HOXC9_547	0	586		ERG_339	0	586
HOXC10_548	0	587		ETS2_340	0	587
HOXB4_549	0	588		ELK4_341	0	588
NKX25_550	0	589		ELF3_342	0	589
POU6F1_551	0	590		FEV_343	0	590
SIX6_552	0	591		SPIC_344	0	591
MIXL1_553	0	592		ETV4_345	0	592
DBX2_554	0	593		ENSG00000235187_346	0	593
SHOX_556	0	594		ETV5_347	0	594
HMX3_557	0	595		FOXC1_349	0	595
HMX2_558	0	596		FOXB1_367	0	596
BSX_559	0	597		FOXL1_369	0	597
DMBX1_560	0	598		FOXC2_370	0	598
HOXC6_561	0	599		GATA1_383	0	599
HOXC5_562	0	600		GATA3_384	0	600
PBX2_563	0	601		GATA5_385	0	601
DUXA_564	0	602		GATA4_386	0	602
DPRX_565	0	603		GCM2_389	0	603
AL8454643_566	0	604		GCM1_390	0	604
NOTO_567	0	605		GRHL1_391	0	605
HOMEZ_568	0	606		TFCP2_392	0	606
HMX1_569	0	607		HOXA11_395	0	607
ENSG00000215754_570	0	608		MEOX1_396	0	608
ENSG00000217642_571	0	609		ISL1_398	0	609
ENSG00000224558_572	0	610		GSC2_402	0	610
BX2846861_573	0	611		HOXA9_405	0	611
ENSG00000225958_574	0	612		LHX5_406	0	612
CR8124782_575	0	613		SIX4_407	0	613
ENSG00000226866_576	0	614		VSX1_408	0	614
AC2261502_577	0	615		RHOXF1_409	0	615
DUX4L5_578	0	616		CRX_410	0	616
ENSG00000227522_579	0	617		MEIS3_411	0	617
DUX4L2_580	0	618		DLX5_412	0	618
DUX4L3_581	0	619		HOXA1_413	0	619
DUX4L6_582	0	620		HOXA2_414	0	620
ENSG00000228710_583	0	621		HOXA3_415	0	621
CT4768282_585	0	622		HOXA5_416	0	622
ENSG00000230380_586	0	623		HOXA6_417	0	623
ENSG00000230776_587	0	624		MEOX2_421	0	624
AL5921702_588	0	625		LHX2_422	0	625
BX9272396_589	0	626		LHX6_423	0	626
ENSG00000232923_590	0	627		HOXB6_427	0	627
ENSG00000233294_591	0	628		HNF1B_428	0	628
ENSG00000233361_592	0	629		VTN_430	0	629
ENSG00000233698_593	0	630		PHOX2B_431	0	630
ENSG00000233794_594	0	631		NKX32_432	0	631
ENSG00000234254_595	0	632		NANOG_433	0	632
ENSG00000234550_596	0	633		OTX1_437	0	633
ENSG00000236207_598	0	634		VAX2_439	0	634
CR9338788_599	0	635		PRRX1_440	0	635
AL6628305_600	0	636		TGIF2_441	0	636
ENSG00000237516_601	0	637		VSX2_442	0	637
ENSG00000250589_602	0	638		NKX23_443	0	638
DUX4_603	0	639		HOXB3_447	0	639
PAX6_604	0	640		HOXB1_448	0	640
PAX7_605	0	641		MSX2_449	0	641
PAX2_606	0	642		HOXA7_451	0	642
PAX4_607	0	643		HOXC11_453	0	643
PAX3_608	0	644		ESX1_455	0	644
POU2F2_609	0	645		SIX1_459	0	645
POU1F1_610	0	646		HOXD3_461	0	646
POU4F3_611	0	647		HOXD11_464	0	647
POU6F2_612	0	648		MNX1_466	0	648
POU2F3_613	0	649		LHX1_469	0	649
POU2F1_614	0	650		GSC_470	0	650
POU4F2_615	0	651		MEIS2_471	0	651
POU4F1_616	0	652		RAX_472	0	652
POU3F2_617	0	653		HNF1A_473	0	653
POU3F1_618	0	654		EMX1_474	0	654
POU3F4_619	0	655		NKX28_475	0	655
POU3F3_620	0	656		NKX21_476	0	656
POU5F1_621	0	657		ZFHX2_477	0	657
POU5F1B_622	0	658		HLX_478	0	658
HSF2_623	0	659		LMX1B_479	0	659
HSF4_624	0	660		PDX1_482	0	660
HSFY2_625	0	661		BARHL2_484	0	661
HSFY1_626	0	662		LHX9_485	0	662
HSF1_627	0	663		MEIS1_486	0	663
IRF1_629	0	664		HMBOX1_488	0	664
IRF3_630	0	665		VAX1_489	0	665
IRF5_631	0	666		VENTX_490	0	666
IRF4_632	0	667		HHEX_491	0	667
IRF8_633	0	668		TGIF2LX_492	0	668
IRF2_634	0	669		ALX3_493	0	669
IRF7_635	0	670		PKNOX1_497	0	670
IRF9_636	0	671		LHX8_498	0	671
NAIF1_637	0	672		LMX1A_499	0	672
AC0021266_638	0	673		EN1_500	0	673
MEF2A_639	0	674		PITX2_504	0	674
MEF2C_640	0	675		EN2_506	0	675
SRF_641	0	676		GBX1_508	0	676
MEF2D_642	0	677		NKX63_509	0	677
MEF2B_643	0	678		ZHX1_510	0	678
CDC5L_646	0	679		HDX_511	0	679
MYBL2_647	0	680		PHOX2A_512	0	680
TERF2_649	0	681		PKNOX2_513	0	681
SMARCC2_650	0	682		OTX2_515	0	682
SMARCC1_651	0	683		PBX3_518	0	683
MYPOP_652	0	684		PRRX2_519	0	684
MYBL1_653	0	685		SHOX2_521	0	685
C11orf9_654	0	686		GSX1_522	0	686
NR1H4_655	0	687		EMX2_525	0	687
NR1H3_656	0	688		IRX1_526	0	688
NR2E3_657	0	689		SIX2_528	0	689
RORA_658	0	690		OTP_530	0	690
RARB_659	0	691		AC0125311_531	0	691
PGR_660	0	692		HOXB2_532	0	692
HNF4A_662	0	693		RAX2_533	0	693
VDR_663	0	694		ISX_536	0	694
PPARD_664	0	695		HOXD8_537	0	695
NR2E1_665	0	696		TGIF2LY_538	0	696
NR3C1_666	0	697		SIX5_540	0	697
NR5A2_667	0	698		TGIF1_541	0	698
NR4A3_668	0	699		IRX3_542	0	699
ESRRB_669	0	700		LBX2_543	0	700
NR2C1_670	0	701		ALX1_545	0	701
NR4A1_671	0	702		GSX2_546	0	702
THRA_672	0	703		HOXC9_547	0	703
NR1D1_673	0	704		HOXB4_549	0	704
NR1H2_674	0	705		NKX25_550	0	705
RARA_675	0	706		SIX6_552	0	706
PPARG_676	0	707		MIXL1_553	0	707
NR5A1_677	0	708		PBX1_555	0	708
ESR2_678	0	709		SHOX_556	0	709
RXRG_679	0	710		BSX_559	0	710
NR1I3_680	0	711		DMBX1_560	0	711
RORC_681	0	712		HOXC5_562	0	712
NR1I2_682	0	713		NOTO_567	0	713
NR6A1_683	0	714		ENSG00000229544_584	0	714
THRB_684	0	715		ENSG00000234254_595	0	715
NR3C2_685	0	716		NKX11_597	0	716
NR4A2_686	0	717		PAX6_604	0	717
NR2F6_687	0	718		PAX2_606	0	718
HNF4G_688	0	719		PAX4_607	0	719
AR_689	0	720		PAX3_608	0	720
RARG_690	0	721		POU6F2_612	0	721
ESRRA_691	0	722		POU3F2_617	0	722
NR2F1_692	0	723		POU3F4_619	0	723
NR2C2_693	0	724		IRF6_628	0	724
NR2F2_694	0	725		IRF1_629	0	725
RXRA_695	0	726		IRF3_630	0	726
PPARA_696	0	727		IRF5_631	0	727
ESRRG_697	0	728		IRF8_633	0	728
RXRB_698	0	729		IRF9_636	0	729
AL8445277_699	0	730		NAIF1_637	0	730
AL6628245_700	0	731		AC0021266_638	0	731
CR7597334_701	0	732		MEF2A_639	0	732
CR3545653_702	0	733		MEF2D_642	0	733
CR9368773_703	0	734		MEF2B_643	0	734
TP63_704	0	735		MBD2_644	0	735
TP53_706	0	736		MECP2_645	0	736
PAX8_707	0	737		MYBL2_647	0	737
LCOR_711	0	738		MYB_648	0	738
PROX1_712	0	739		TERF2_649	0	739
NFATC3_713	0	740		SMARCC2_650	0	740
NFATC4_715	0	741		SMARCC1_651	0	741
NFATC2_716	0	742		MYPOP_652	0	742
NFAT5_717	0	743		MYBL1_653	0	743
RELB_718	0	744		NR1H4_655	0	744
NFATC1_720	0	745		NR1H3_656	0	745
RELA_722	0	746		NR2E3_657	0	746
RUNX3_731	0	747		RARB_659	0	747
RUNX2_732	0	748		ESR1_661	0	748
RUNX1_733	0	749		HNF4A_662	0	749
ENSG00000250096_734	0	750		PPARD_664	0	750
GMEB2_735	0	751		NR2E1_665	0	751
AIRE_736	0	752		NR5A2_667	0	752
GMEB1_737	0	753		NR4A3_668	0	753
NFIX_738	0	754		NR2C1_670	0	754
SMAD4_739	0	755		NR4A1_671	0	755
NFIC_740	0	756		NR1D1_673	0	756
NFIB_741	0	757		NR1H2_674	0	757
NFIA_742	0	758		ESR2_678	0	758
SMAD3_743	0	759		RXRG_679	0	759
SMAD1_744	0	760		NR1I3_680	0	760
SMAD2_745	0	761		RORC_681	0	761
SOX8_746	0	762		NR1I2_682	0	762
SOX30_747	0	763		NR6A1_683	0	763
HMG20B_748	0	764		NR2F6_687	0	764
CIC_749	0	765		HNF4G_688	0	765
TCF7_750	0	766		RARG_690	0	766
SOX10_751	0	767		NR2C2_693	0	767
HBP1_752	0	768		RXRA_695	0	768
BBX_753	0	769		RXRB_698	0	769
SOX4_754	0	770		AL8445277_699	0	770
SOX21_755	0	771		AL6628245_700	0	771
SOX9_756	0	772		CR7597334_701	0	772
SOX15_757	0	773		CR3545653_702	0	773
SOX5_758	0	774		CR9368773_703	0	774
SOX3_759	0	775		TP63_704	0	775
LEF1_760	0	776		TP73_705	0	776
SOX13_761	0	777		TP53_706	0	777
TCF7L2_762	0	778		PAX8_707	0	778
TCF7L1_763	0	779		PAX1_708	0	779
SOX17_764	0	780		PAX5_709	0	780
SOX14_765	0	781		PAX9_710	0	781
SOX7_766	0	782		LCOR_711	0	782
SOX11_767	0	783		PROX1_712	0	783
SOX12_768	0	784		NFATC3_713	0	784
SOX2_769	0	785		NFKB2_714	0	785
SOX1_770	0	786		RELB_718	0	786
SRY_771	0	787		NFKB1_719	0	787
SOX18_772	0	788		REL_721	0	788
STAT1_773	0	789		RELA_722	0	789
STAT5A_774	0	790		RFX3_723	0	790
STAT4_775	0	791		RFX2_724	0	791
STAT6_776	0	792		RFX4_725	0	792
STAT3_777	0	793		RFX1_726	0	793
STAT2_778	0	794		RFX5_727	0	794
STAT5B_779	0	795		RFX7_728	0	795
TBX21_780	0	796		RFX6_729	0	796
TBX5_781	0	797		RFX8_730	0	797
TBX15_782	0	798		RUNX3_731	0	798
TBX2_783	0	799		RUNX2_732	0	799
TBX4_784	0	800		RUNX1_733	0	800
TBX3_785	0	801		ENSG00000250096_734	0	801
TBR1_786	0	802		GMEB2_735	0	802
TBX19_787	0	803		GMEB1_737	0	803
EOMES_788	0	804		NFIX_738	0	804
T_789	0	805		NFIB_741	0	805
TBX20_790	0	806		NFIA_742	0	806
TBX10_791	0	807		SMAD3_743	0	807
TBX1_792	0	808		SMAD1_744	0	808
TBP_793	0	809		SMAD2_745	0	809
TBPL2_794	0	810		CIC_749	0	810
TEAD3_795	0	811		HBP1_752	0	811
TEAD1_796	0	812		LEF1_760	0	812
TEAD4_797	0	813		SOX14_765	0	813
THAP1_798	0	814		STAT1_773	0	814
PRKRIR_799	0	815		STAT5A_774	0	815
CBFB_801	0	816		STAT6_776	0	816
HLTF_802	0	817		STAT3_777	0	817
ENO1_803	0	818		STAT5B_779	0	818
EP300_804	0	819		TBX21_780	0	819
FUBP1_809	0	820		TBX5_781	0	820
BPTF_812	0	821		TBX15_782	0	821
TOPORS_814	0	822		TBX2_783	0	822
CPEB1_815	0	823		TBX4_784	0	823
ZBED1_816	0	824		TBX3_785	0	824
SOHLH2_819	0	825		TBX19_787	0	825
NEUROD4_820	0	826		TBX20_790	0	826
NEUROD6_821	0	827		TBX10_791	0	827
TAL2_822	0	828		TBX1_792	0	828
C13orf38SOHLH2_823	0	829		TBP_793	0	829
BCL11B_825	0	830		THAP1_798	0	830
YBX2_827	0	831		PRKRIR_799	0	831
CSDA_828	0	832		NFYC_800	0	832
FOXN3_829	0	833		CBFB_801	0	833
FOXD4_830	0	834		ENO1_803	0	834
FOXD4L1_831	0	835		EP300_804	0	835
FOXD4L3_832	0	836		NRF1_805	0	836
FOXD4L5_833	0	837		CEBPZ_806	0	837
FOXD4L6_834	0	838		NFYB_807	0	838
NANOGP1_835	0	839		LMO2_808	0	839
AL7735441_836	0	840		SPZ1_810	0	840
CR3882292_837	0	841		NR0B1_811	0	841
AL6628334_838	0	842		PURA_813	0	842
CR7598154_839	0	843		TOPORS_814	0	843
BX0885802_840	0	844		ZBED1_816	0	844
NR1D2_841	0	845		ZNF350_817	0	845
MYF5_842	0	846		LYL1_818	0	846
ASCL1_843	0	847		SOHLH2_819	0	847
ATOH1_844	0	848		NEUROD4_820	0	848
NFE2L3_845	0	849		NEUROD6_821	0	849
ZFP42_848	0	850		C13orf38SOHLH2_823	0	850
ZNF187_849	0	851		BCL11B_825	0	851
ZNF75C_851	0	852		KLF10_826	0	852
DMRTC2_852	0	853		YBX2_827	0	853
FOXJ1_853	0	854		CSDA_828	0	854
FOXN2_854	0	855		MYF5_842	0	855
FOXL2_855	0	856		ATOH1_844	0	856
FOXD4L4_856	0	857		NFE2L3_845	0	857
FOXD4L2_857	0	858		KLF2_846	0	858
TFCP2L1_858	0	859		KLF11_847	0	859
DUX1_859	0	860		ZFP42_848	0	860
DUX3_860	0	861		ZNF187_849	0	861
PBX4_861	0	862		ZFP161_850	0	862
NKX62_862	0	863		ZNF75C_851	0	863
HOXA4_863	0	864		DMRTC2_852	0	864
CR8477943_864	0	865		TFCP2L1_858	0	865
RORB_865	0	866		NKX62_862	0	866
SMAD9_867	0	867		HOXA4_863	0	867
SOX6_868	0	868		SMAD5_866	0	868
TBX18_869	0	869		TBX18_869	0	869
TBX22_870	0	870		TBX22_870	0	870

## Sheet: Fig. 4f
Vascular cell
Fold change	Age	scRNA-seq	snATAC-seq	snRNA-seq
ArtEC	0.175962	-0.586193	0.144404	0.239933
CapEC	-0.226017	0.748215	0.251836	-0.325874
IL6+ VenEC	-0.00858869	0.188608	0.498546	-0.710152
CD44+ MC	-0.0907589	-0.828774	0.5848	-0.233799
Pericytes	-0.27533	0.126705	0.119142	0.0639598
SMC	-0.0179993	0.522388	-0.307983	-0.231882
VenEC	0.399158	0.221823	-0.829352	0.443229
Vascular cell
LTSR	Age	scRNA-seq	snATAC-seq	snRNA-seq
ArtEC	0.965944	0.933105	0.645941	0.734953
CapEC	0.994825	0.9734	0.744346	0.804055
IL6+ VenEC	0.535734	0.685715	0.902397	0.968194
CD44+ MC	0.815447	0.982609	0.93498	0.728588
Pericytes	0.998951	0.628163	0.621855	0.5667
SMC	0.57613	0.910441	0.787974	0.728141
VenEC	0.999973	0.715115	0.983653	0.876722

## Sheet: Fig. 4g
Up-regulated			Q (-log10)
ID	Description	Hits	ArtEC	CapEC	IL6+ VenEC	CD44+ MC	Pericytes	SMC	VenEC
M167	AP1 pathway	ATF3|DUSP1|EGR1|ETS1|FABP4|FOS|FOSB|GJA1|HLA-A|CCN1|JUNB|JUND|MT2A|MYC|CCL2|TIMP1	13.1782	4.3398	4.25958	10.1208	2.66681	3.31681	11.96
R-HSA-9612973	Autophagy	PLIN2|CSNK2B|DYNC1LI2|HBB|HSPA8|HSP90AB1|LAMP2|RHEB|RPS27A|UBA52|UBB|UBC|UBE2N|VIM|TUBA1A|LAMTOR3|DYNLL1|BECN1|SQSTM1|ATG12|TOMM20|TOMM70|PLIN3|TUBA1B|TUBB4B|TOMM40|LAMTOR5|RRAGA|WDR45|PARK7|GABARAPL2|CHMP2B|CHMP2A|LAMTOR2|DYNC1LI1|VPS28|CHMP3|TOMM7|LAMTOR1|TOMM22|ATG3|MAP1LC3B|MAP1LC3A|TUBA1C|VPS37A|TUBB2B|LAMTOR4|TOMM5|TOMM6	3.31285	4.68484	0	9.62792	4.10237	17.8309	10.972
M286	TGFBR pathway	RHOA|CAV1|CCN2|FKBP1A|PPP1CA|SHC1|TGFBR2|TGFBR3|STRAP|PPP1R15A|DYNLRB1|EIF2A	0	3.24253	1.67116	2.96285	2.81754	1.80093	4.61388
R-HSA-446203	Asparagine N-linked glycosylation	ARCN1|ARF1|ARF3|ARF4|ARF5|CALR|CANX|CAPZA2|CAPZB|CD59|CTSC|COPA|COPB1|DAD1|CD55|DCTN1|DYNC1LI2|GOLGA2|PDIA3|LMAN1|NEU1|PMM1|CTSA|PSMC1|RAB1A|RNF5|RPN1|RPN2|RPS27A|SEC13|SEL1L|UAP1|GFUS|UBA52|UBB|UBC|MOGS|TUBA1A|DYNLL1|NAPA|DPM1|DPM2|ST3GAL5|COPB2|GOSR2|MLEC|SEC24D|ACTR1A|CNIH1|TRIM13|BET1|TFG|TUBA1B|TUBB4B|DCTN2|DCTN6|KDELR1|OS9|TMED2|LMAN2|TMED10|KDELR2|TMEM115|DCTN3|COPE|TMED3|TRAPPC3|ALG5|DERL…	1.36477	7.62834	2.6963	7.51534	8.60964	18.3599	8.54247
R-HSA-5389840	Mitochondrial translation elongation	MRPL49|MRPL23|TUFM|MRPL33|MRPS31|MRPL28|MRPL3|MRPS28|MRPS18B|MRPL42|MRPL13|MRPL18|MRPL22|MRPS16|MRPS18C|MRPL2|MRPS7|MRPL37|MRPL51|MRPL27|MRPL35|MRPS23|MRPS21|MRPL16|AURKAIP1|MRPL20|MRPS18A|MRPS10|MRPS22|MRPL47|MRPL17|MRPS14|MRPS26|MRPS15|MRPS11|MRPS6|MRPL41|MRPL36|MRPL34|MRPL32|MRPL11|MRPL9|MRPS34|MRPL57|MRPL24|MRPL43|GADD45GIP1|MRPS36|MRPL54|MRPL52|MRPL10|MRPL55|MRPL21	0	1.76415	0	0	7.52114	35.8706	3.20723
M5897	IL6 JAK STAT3 signaling	A2M|FAS|CD9|CSF1|GRB2|IFNAR1|IFNGR1|IL6ST|IRF1|LTBR|PIM1|PLA2G2A|STAT1|STAT3|TNFRSF1A|TNFRSF1B|SOCS3|OSMR	1.9246	5.41274	0	3.60554	7.52114	0	0
Down-regulated			Q (-log10)
ID	Description	Hits	ArtEC	CapEC	IL6+ VenEC	CD44+ MC	Pericyte	SMC	VenEC
GO:0034329	Cell junction assembly	ACTN2|ACTN3|ANK2|ARHGAP6|DST|CDH13|DLG1|ERBB4|ITGA6|LAMA3|MAP1B|AFDN|MYO9A|NTRK3|PRKCA|PTEN|PTPRD|PTPRK|TBCD|TJP1|CLDN5|PKP4|ARHGEF7|DLG5|FARP1|PATJ|DLC1|SORBS1|IL1RAPL1|ADGRL3|PARD3|TLN2|SHANK3|SDK1	0	1.79532	0	1.54208	1.65903	4.82794	0
GO:0022898	Regulation of transmembrane transporter activity	ACTN4|ACTN2|ANK2|ATP1A2|ATP2A1|CACNA1D|CACNA2D1|CACNB2|CASQ1|DLG1|DMD|FHL1|HTT|PDE4D|PKD2|FXYD1|PPP3CC|PRKCE|RYR2|SLN|UTRN|KCNAB1|AKAP6|ABCC9|TRDN|STK39|HECW2|THADA|PINK1|WNK2|SHANK3|STAC3|STRIT1	2.3416	3.85556	1.46924	2.05643	3.15648	5.61216	3.06781
GO:0048514	Blood vessel morphogenesis	CALD1|CD34|CDH13|ENG|EPAS1|FLT1|GAB1|B4GALT1|HSPG2|LDLR|LRP1|MFGE8|NF1|NOTCH3|NOTCH4|PDGFRB|PKD2|PRKCA|PRKD1|PTK2|PTPRB|RORA|SGCD|SOS1|TBX2|WARS1|PIK3R3|ZFPM2|EGFL7|BCAS3|RASIP1|RNF213|HIF3A|APOLD1|MYO18B|CLEC14A|ARID2|ADGRF5|NRARP	0	4.2955	0	0	2.22369	0	0
GO:0001952	Regulation of cell-matrix adhesion	ARHGAP6|CDH13|FUT1|NF1|PTEN|PTK2|ROCK1|UTRN|CASK|MAP4K4|DLC1|FAM107A|LIMCH1|CLASP2|CLASP1|MACF1|WDPCP|RIN2|BCAS3|EPB41L5	0	0	0	2.69833	0	3.60622	0

## Sheet: Fig. 4i
Immune cell
Fold change	Age	scRNA-seq	snATAC-seq	snRNA-seq
Naive BC	-0.147802	-1.08508	0.0257833	0.682787
Memory BC	-0.0817173	-0.51143	0.697767	-0.558402
NK cell	0.0819229	0.241581	0.292608	0.413292
NKT cell	-0.0844839	0.736079	-0.41032	-0.33861
CD4+ effector TC	-0.416241	-0.668961	1.23917	-0.53675
CD4+ naive TC	0.0790627	0.0641022	0.0866065	0.728955
CD8+ effector TC	-0.0126485	0.443946	0.161879	0.0473429
CD8+ naive TC	-0.3318	0.860252	-1.77408	1.0715
Reg TC	-0.0963805	0.155391	-1.62393	0.630657
CCL20+ TC	-0.332339	0.348464	-0.733643	-0.856525
CD14+ Mono	0.225438	0.324865	0.138479	-0.812719
CD16+ Mono	0.14439	0.154576	-1.26128	0.678865
LYVE1+ M2	0.00518638	-0.805549	1.68929	1.3148
LAM	0.845995	0.117672	0.452585	-0.771919
DC	-0.399625	0.0672333	0.0900157	-0.657957
Mast cell	0.244139	0.576208	1.26939	-2.1331
Immune cell
LTSR	Age	scRNA-seq	snATAC-seq	snRNA-seq
Naive BC	0.859381	0.9632	0.517066	0.872962
Memory BC	0.726679	0.802398	0.878827	0.821209
NK cell	0.76477	0.658294	0.689584	0.758049
NKT cell	0.732739	0.890674	0.751634	0.712391
CD4+ effector TC	0.99971	0.867819	0.98167	0.812778
CD4+ naive TC	0.75346	0.543025	0.55808	0.891488
CD8+ effector TC	0.5428	0.772937	0.607669	0.531802
CD8+ naive TC	0.993423	0.922997	0.997202	0.962974
Reg TC	0.726687	0.599733	0.9922	0.847714
CCL20+ TC	0.983345	0.714504	0.875355	0.90841
CD14+ Mono	0.948295	0.706173	0.591345	0.909531
CD16+ Mono	0.848904	0.601638	0.97969	0.871638
LYVE1+ M2	0.521139	0.913622	0.997972	0.987491
LAM	1	0.578279	0.776283	0.901291
DC	0.998189	0.544457	0.559174	0.857043
Mast cell	0.968686	0.832075	0.983329	0.999656

## Sheet: Fig. 4j
Up-regulated			Q (-log10)
ID	Description	Hits	B cell	T cell	NK cell	NKT cell	Macrophage	Monocyte	Mast cell
hsa04141	Protein processing in endoplasmic reticulum	BCL2|CALR|CANX|CRYAB|DAD1|HSPA1A|HSPA1B|MAN1A1|MAP3K5|NFE2L2|P4HB|PRKN|EIF2AK2|RPN2|RRBP1|EIF2AK3|PDIA4|PDIA6|UBE4B|SEC24B|OS9|LMAN2|SEC31A|ATF6|UBXN4|DNAJC1|SYVN1|STT3B	0	0	0	2.09961	0	1.95475	0
hsa04010	MAPK signaling pathway	AREG|BRAF|CD14|MAPK14|DUSP1|EREG|FLT1|FOS|GRB2|HSPA1A|HSPA1B|HSPB1|IGF1|KIT|MEF2C|MAP3K1|MAP3K5|MYC|NF1|NFATC3|PAK2|PPP3CA|PPP3CC|PPP3R1|PRKCA|PRKCB|MAPK1|MAP2K1|RAF1|RAP1A|RAP1B|RASA1|RASA2|RPS6KA3|SOS1|STK3|STK4|TGFBR1|TGFBR2|TNFRSF1A|VEGFA|MKNK1|MAP3K14|RPS6KA5|MAP4K4|AKT3|RASGRP1|RRAS2|MAPK8IP3|TAOK3|MAP3K20|PDGFC|TAOK1|PDGFD	4.03201	5.43666	4.16832	0	1.88843	4.75866	0
R-HSA-1474228	Degradation of the extracellular matrix	A2M|CAST|CD44|COL1A1|COL1A2|COL3A1|COL6A1|COL6A2|COL6A3|CTSB|CTSD|CTSL|DCN|FBN1|FN1|LAMC1|MMP19|TIMP1|ADAM9|ADAMTS1	1.73779	1.65067	1.36312	0	1.58149	7.95808	2.85887
R-HSA-8856828	Clathrin-mediated endocytosis	ACTB|AP2A2|AREG|CD4|AP2S1|CLTA|CLTC|DAB2|DNM1|HBEGF|EPS15|EREG|GRB2|HIP1|AGFG1|IGF2R|IL7R|LDLR|PIK3C2A|ITSN1|SYT1|PICALM|VAMP8|ARPC5|ARPC3|ACTR3|ACTR2|TGOLN2|AAK1|FNBP1|SH3KBP1|ITSN2|SNX9|FCHO2	0	2.34852	1.99051	2.48092	4.71421	4.82236	0
GO:0006956	Complement activation	SERPING1|C1QC|C1R|C1S|C9|CLU|CR1|CD55|VSIG4	0	0	0	0	2.85109	4.16056	0
M60	NFAT pathway	CBLB|CD40LG|DGKA|FOS|JUNB|MAF|NFATC3|PPARG|PRKCQ|PTPN1|IKZF1|ITCH	1.32628	2.02213	0	0	1.37226	0	0
R-HSA-187037	Signaling by NTRK1 (TRKA)	AP2A2|RHOA|BRAF|AP2S1|CLTA|CLTC|MAPK14|DNM1|FOS|FOSB|GRB2|ID3|JUNB|MEF2A|MEF2C|PIK3CB|PIK3R1|MAPK1|MAP2K1|RAP1A|RPS6KA3|SOS1|TCF12|RPS6KA5	3.41809	3.86372	0	0	3.2746	3.95971	0
M5897	IL6 JAK STAT3 signaling	A2M|CD9|CD14|CD36|CD44|CSF2RA|CSF3R|CXCL1|IFNGR1|PLA2G2A|TNFRSF1A|SOCS3	0	0	0	0	1.80363	4.40118	0
Down-regulated			Q (-log10)
ID	Description	Hits	B cell	T cell	NK cell	NKT cell	Macrophage	Monocyte	Mast cell
hsa04612	Antigen processing and presentation	CD8A|CD8B|CD74|CTSS|HLA-A|HLA-B|HLA-DPA1|HLA-DPB1|HLA-DQA1|HLA-DQB1|HLA-DRA|HLA-DRB1|HLA-DRB5|HLA-E|HLA-F|HSPA2|HSPA5|HSPA8|HSP90AA1|HSP90AB1|IFNG|CIITA|PSME1|PSME2|TAP1|TNF|IFI30	16.7716	7.7212	12.3801	1.36184	8.34706	13.6382	0
R-HSA-9612973	Autophagy	EEF1A1|HSPA8|HSP90AA1|HSP90AB1|RPS27A|TUBA4A|TUBB2A|UBA52|UBB|UBC|TUBA1A|DYNLL1|SQSTM1|TUBA1B|TUBB4B|GABARAPL1|TOMM7|MAP1LC3B|TUBA1C|CHMP4B|DYNLL2	8.26777	9.65105	13.2005	4.93269	0	0	0
GO:0002396	MHC protein complex assembly	HLA-DPA1|HLA-DPB1|HLA-DQA1|HLA-DQB1|HLA-DRA|HLA-DRB1	7.06701	0	0	0	7.61863	7.02499	0
R-HSA-202403	TCR signaling	CD3D|HLA-DPA1|HLA-DPB1|HLA-DQA1|HLA-DQB1|HLA-DRA|HLA-DRB1|HLA-DRB5|LCK|NFKB1|NFKBIA|PRKCQ|PSMB8|PSMB9|PSME1|PSME2|RPS27A|UBA52|UBB|UBC	8.53673	3.26846	4.57927	0	4.24108	7.37903	0
M124	CXCR4 pathway	CD3D|CFL1|FGR|GNAI2|HLA-DRA|ITGA4|LCK|LYN|RAC1|RAP1B|RGS1|CXCR4|RACK1	0	0	0	0	0	4.23233	0
hsa04662	B cell receptor signaling pathway	BTK|CD79A|CD79B|JUN|LYN|NFKB1|NFKBIA|NFKBIB|NFKBIE|RAC1|IFITM1|LILRB2|LILRB1|LILRB3	1.5107	0	0	0	0	5.91759	0
R-HSA-1236394	Signaling by ERBB4	STMN1|RPS27A|UBA52|UBB|UBC	2.06912	1.51458	1.78631	0	0	0	0

## Sheet: Fig. 4l
FAP
Fold change	Age	scRNA-seq	snATAC-seq	snRNA-seq
CD55+ FAP	0.0191376	-0.0384419	0.128352	-0.0640366
GPC3+ FAP	-0.156157	-0.0331858	-0.101176	0.121017
MME+ FAP	-0.558119	-0.075283	0.0303884	0.108555
Fibroblast-like	0.623444	0.187352	-0.0288487	-0.228215
FAP
LTSR	Age	scRNA-seq	snATAC-seq	snRNA-seq
CD55+ FAP	0.55718	0.580296	0.754025	0.636847
GPC3+ FAP	0.877954	0.569229	0.705525	0.745448
MME+ FAP	0.99999	0.654246	0.564679	0.723907
Fibroblast-like	0.999989	0.837462	0.560746	0.891329

## Sheet: Fig. 4m
Up-regulated			Q (-log10)
ID	Description	Hits	CD55+ FAP	GPC3+ FAP	MME+ FAP	Fibroblast-like cell
M5953	KRAS signaling up	SERPINA3|APOD|CPE|EMP1|ETS1|GNG11|CFH|ID2|IGFBP3|PLAU|PLAUR|PSMB8|PTGS2|RGS16|SLPI|NRP1|AKAP12|MAFB|GFPT2|GPNMB|PPP1R15A|TMEM176B|G0S2|ANGPTL4|TMEM176A|CAB39L|IL33	3.05303	4.49031	6.17418	0
R-HSA-445355	Smooth muscle contraction	ACTA2|ANXA1|ANXA2|CALM1|CALM2|CALM3|GUCY1B1|MYL6|TLN1|TPM4|VCL|MYL9|MYL12B	5.64272	6.018	6.38233	1.45576
R-HSA-1592230	Mitochondrial biogenesis	ATP5F1A|ATP5F1D|ATP5F1E|ATP5PB|ATP5MC1|ATP5MC2|ATP5MC3|ATP5PF|ATP5PO|CALM1|CALM2|CALM3|GABPA|HSPA9|ATP8|SOD2|SSBP1|ATP5PD|ATP5MG|POLG2|CYCS|CHCHD3|MICOS13|MICOS10	4.44828	2.55433	4.68025	1.50543
R-HSA-193639	p75NTR signals via NFкB	NFKBIA|NGFR|RPS27A|UBA52|UBB|UBC|SQSTM1	2.11737	4.26252	3.37049	0
R-HSA-556833	Metabolism of lipids	PLIN2|AGT|ARF1|TSPO|CAV1|CSNK2B|CYP1B1|AKR1C1|ECHS1|FABP4|ACSL4|KDSR|GGT5|GPX1|GPX4|HADHA|HSD11B1|FADS1|NEU1|NFYB|PLA2G2A|PON2|PON3|CTSA|PPP1CA|PTGS2|RAN|SUMO2|TXNRD1|UBE2I|UGCG|DEGS1|PLPP1|PLPP3|AKR1C3|CPNE3|VAPA|TECR|PTGES|PLIN3|SPTLC1|PTGES3|GLIPR1|PLD3|SUMF2|ORMDL2|SAR1B|ANGPTL4|HSD17B12|HACD3|ELOVL5|ELOVL1|HSD3B7|MED28|ORMDL1|MED8|PTPMT1|SPTSSA	1.42312	1.8332	0	3.67168
hsa04350	TGFβ signaling pathway	RHOA|DCN|FBN1|ID1|ID2|ID3|INHBB|MYC|NBL1|PPP2R1A|SKP1|THBS1|RBX1|FST	1.82204	2.06652	3.42953	1.91892
M5897	IL6 JAK STAT3 signaling	FAS|CD9|CD44|CSF1|GRB2|HMOX1|IFNAR1|IFNGR1|IL6|IL6ST|IL13RA1|LEPR|PIM1|PLA2G2A|STAT1|STAT3|TNFRSF1A|SOCS3|OSMR	5.6587	6.91578	6.64134	2.73318
R-HSA-446203	Asparagine N-linked glycosylation	ANK2|ARCN1|ARF1|ARF4|CALR|CANX|CAPZA2|CAPZB|CD59|CTSC|COPA|COPB1|DAD1|DCTN1|DPAGT1|GOLGA2|PDIA3|LMAN1|MAN1A1|MAN2A1|NEU1|CTSA|PRKCSH|PSMC1|RAB1A|RNF5|RPN1|RPN2|RPS27A|SEL1L|UAP1|GFUS|UBA52|UBB|UBC|TUBA1A|DYNLL1|NAPA|DPM2|ST3GAL5|COPB2|MLEC|GFPT2|CNIH1|ALG3|BET1|TFG|TUBA1B|TUBB4B|DCTN6|KDELR1|OS9|TMED2|LMAN2|TMED10|KDELR2|DCTN3|COPE|ST6GALNAC4|ALG5|DERL2|UBXN1|SAR1B|DYNC1LI1|TRAPPC4|TRAPPC2L|TMED9…	9.1561	6.56597	5.92585	19.6315
Down-regulated			Q (-log10)
ID	Description	Hits	CD55+ FAP	GPC3+ FAP	MME+ FAP	Fibroblast-like cell
GO:0098609	Cell-cell adhesion	LAMB1|AFDN|CCN3|PCDHGC3|THBS4|SPARCL1|ITGA8|PCDHGB4|PCDHGA8|PARVA|PCDHGC5|PCDHGC4|PCDHGB6|PCDHGB5|PCDHGB3|PCDHGB2|PCDHGB1|PCDHGA11|PCDHGA10|PCDHGA9|PCDHGA7|PCDHGA6|PCDHGA5|PCDHGA4|PCDHGA3|PCDHGA2|PCDHGA1|ROBO3|HMCN2	13.7586	10.8446	11.8918	14.4016
GO:0030111	Reg. of Wnt signaling pathway	TLE5|ATP6V0C|BMP2|EDA|EGFR|EGR1|FOXO1|GRB10|LRP1|MCC|PRKN|CDK14|PPM1B|STK3|TBL1X|TIAM1|TLE2|TSC2|RECK|TNKS|BTRC|LIMD1|SEMA5A|SOX13|USP34|ANKRD6|KANK1|TMEM131L|MACF1|DAAM2|NPHP3|DKK3|INVS|DISC1|RBMS3|WWOX|CSNK1G1|NXN|BICC1|TCF7L1|APCDD1|APCDD1L|SHISA6	2.85115	1.71664	6.86987	0
R-HSA-3247509	Chromatin modifying enzymes	CHD3|DNMT3A|JAK2|ATXN7|TBL1X|UTY|TRRAP|SUPT3H|OGT|NCOA1|NCOR2|KDM2A|KDM4C|ARID4B|KDM3B|KDM3A|HDAC8|ARID1B|MTA3|KMT2C|SMYD3|KANSL1	0	0	2.18199	0
hsa04370	VEGF signaling pathway	KDR|PIK3R1|PLCG1|PPP3CB|PPP3CC|PPP3R1|PTK2|PLA2G4C|AKT3	0	0	1.63311	0
M5905	Adipogenesis	ALDOA|CD36|COL4A1|COL15A1|CYP4B1|LIFR|PPARG|PPM1B|ITSN1|VEGFB|SPARCL1|MAP4K3|GPHN|SORBS1|MGLL|PHLDB1|HIBCH|AGPAT3|ITIH5|ELMOD3	0	0	1.48839	0
