# Supplementary material for: Multimodal cell atlas of the ageing human skeletal muscle
Source: Nature. 2024 Apr 22;629(8010):154–64. doi: 10.1038/s41586-024-07348-6 (PMC11062927; doi:10.1038/s41586-024-07348-6)
Supplement: Supplementary file 19 — Source Data Fig. 5 [file 41586_2024_7348_MOESM19_ESM.xlsx]

## Sheet: Fig. 5a
Cell type	Adult	Old
Adipocyte	518	489
Endo	871	1210
FAP	875	1342
Lymphocyte	118	405
MuSC	628	1018
Myeloid cell	169	643
Pericyte	777	1045
Schwann cell	251	347
SMC	812	952
Tenocyte	890	1331
Type I	227	408
Type II	267	296
Total	6403	9486

## Sheet: Fig. 5b
Fold change (log2)	Adipocyte	EC	FAP	Lymphocyte	MuSC	Myeloid cell	Pericyte	Schwann cell	SMC	Fibroblast-like	Type I	Type II
Adipocyte	-1.36923	-0.0824622	-0.289507	0.777608	-0.197939	1.08246	-0.552541	0.906891	-0.490986	-0.175087	0.862496	0.234465
EC	-0.197037	0.31853	0.364997	1.11548	0.235628	0.984893	0	0.628031	0.0655883	0.263034	0.947533	0.807355
FAP	0	0.625604	0.546488	1.15433	0.569366	1.61382	0.222392	0.825971	0.315202	0.4975	1.52607	0.830075
Lymphocyte	0.514573	1.82597	1.87447	1.23447	1.8365	1.39232	1.5025	2.58496	2.52356	1.54057	1.26303	1.48543
MuSC	0.222392	0.621488	0.602036	0.974909	0.67423	1.44057	0.29956	0.736966	0.457207	0.489385	1.22239	0.777608
Myeloid cell	0.917538	1.58496	2.08746	1.32193	1.95936	1.26303	1.29546	2.16993	2.20945	1.80735	1.51457	1.9386
Pericyte	-0.169925	0.22556	0.36257	0.693897	0.258734	1.21057	-0.137504	1.19265	0.0365259	0.415037	1.32193	0.814444
Schwann cell	-0.63743	-0.120294	0.241008	1.66297	-0.222392	1.53051	-0.459432	2.05889	-0.0544478	0.736966	1.45943	0.514573
SMC	-0.302563	0.0605415	0.102362	0.462972	0.189478	1.04064	-0.135352	0.95109	-0.0531113	0.211504	0.966833	0.537657
Fibroblast-like	0.0614005	0.381429	0.558731	1.12928	0.539159	1.37851	0.109624	1.1375	0.268489	0.4975	1.48113	0.807355
Type I	-0.241008	0.724366	0.736966	1.76553	0.947533	1.94753	0.371969	1.58496	0.465664	0.912537	1.32193	0.530515
Type II	-1.32193	0.192645	0.163499	0.736966	0.0780025	0.847997	-0.584963	1	-0.378512	0.378512	0.847997	0.584963

## Sheet: Fig. 5c
Pathway	Contribution	Group	Category
IL6	0	Adult	Inflammation
TIGIT	0	Adult	Inflammation
IL1	0	Adult	Inflammation
TWEAK	1	Adult	Inflammation
CCL	1	Adult	Inflammation
MIF	14	Adult	Inflammation
CXCL	30	Adult	Inflammation
IFN-II	5	Adult	Inflammation
TNF	16	Adult	Inflammation
IL6	30	Old	Inflammation
TIGIT	10	Old	Inflammation
IL1	4	Old	Inflammation
TWEAK	16	Old	Inflammation
CCL	12	Old	Inflammation
MIF	70	Old	Inflammation
CXCL	52	Old	Inflammation
IFN-II	6	Old	Inflammation
TNF	11	Old	Inflammation
MK	0	Adult	ECM
SPP1	0	Adult	ECM
RELN	0	Adult	ECM
TGFb	18	Adult	ECM
FN1	60	Adult	ECM
COLLAGEN	100	Adult	ECM
LAMININ	111	Adult	ECM
HSPG	43	Adult	ECM
MK	60	Old	ECM
SPP1	24	Old	ECM
RELN	1	Old	ECM
TGFb	34	Old	ECM
FN1	78	Old	ECM
COLLAGEN	129	Old	ECM
LAMININ	122	Old	ECM
HSPG	28	Old	ECM
HGF	0	Adult	Grow factors
FGF	14	Adult	Grow factors
EGF	55	Adult	Grow factors
NOTCH	56	Adult	Grow factors
BMP	54	Adult	Grow factors
IGF	81	Adult	Grow factors
WNT	14	Adult	Grow factors
HGF	12	Old	Grow factors
FGF	54	Old	Grow factors
EGF	80	Old	Grow factors
NOTCH	74	Old	Grow factors
BMP	66	Old	Grow factors
IGF	60	Old	Grow factors
WNT	0	Old	Grow factors

## Sheet: Fig. 5e
Group	Gene	Mean expression	Ratio expression
Adipocyte - Adult	TGFB1	0.0355658	0.0215054
Adipocyte - Old	TGFB1	0.0146915	0.0115979
Endo - Adult	TGFB1	0.15776	0.0775862
Endo - Old	TGFB1	0.151762	0.0885236
FAP - Adult	TGFB1	0.0451085	0.0263728
FAP - Old	TGFB1	0.0701828	0.0482253
Lymphocyte - Adult	TGFB1	0.282256	0.124491
Lymphocyte - Old	TGFB1	0.466415	0.248887
MuSC - Adult	TGFB1	0.0373781	0.0216242
MuSC - Old	TGFB1	0.0683874	0.046182
Myeloid cell - Adult	TGFB1	0.204594	0.105791
Myeloid cell - Old	TGFB1	0.415268	0.247019
Pericyte - Adult	TGFB1	0.0761813	0.0375616
Pericyte - Old	TGFB1	0.0966112	0.0573299
SMC - Adult	TGFB1	0.0495986	0.0275974
SMC - Old	TGFB1	0.0451436	0.0304997
Schwann cell - Adult	TGFB1	0.0135022	0.00729927
Schwann cell - Old	TGFB1	0.135116	0.0610687
Tenocyte - Adult	TGFB1	0.0633247	0.0344346
Tenocyte - Old	TGFB1	0.0878096	0.0625369
Type I - Adult	TGFB1	0.0339615	0.0211945
Type I - Old	TGFB1	0.0359849	0.0269641
Type II - Adult	TGFB1	0.0427208	0.0271566
Type II - Old	TGFB1	0.0363976	0.0252644
Adipocyte - Adult	TGFB2	0.0627687	0.0322581
Adipocyte - Old	TGFB2	0.042334	0.0219072
Endo - Adult	TGFB2	0.0433844	0.0228195
Endo - Old	TGFB2	0.0245409	0.0151429
FAP - Adult	TGFB2	0.19873	0.108382
FAP - Old	TGFB2	0.121286	0.0792342
Lymphocyte - Adult	TGFB2	0.0068557	0.00362155
Lymphocyte - Old	TGFB2	0.0412943	0.0278272
MuSC - Adult	TGFB2	0.375785	0.203508
MuSC - Old	TGFB2	0.282226	0.168968
Myeloid cell - Adult	TGFB2	0.049934	0.0256125
Myeloid cell - Old	TGFB2	0.0732452	0.0471545
Pericyte - Adult	TGFB2	0.0740438	0.0387931
Pericyte - Old	TGFB2	0.0867163	0.0501885
SMC - Adult	TGFB2	0.0914275	0.0503247
SMC - Old	TGFB2	0.0824546	0.0510491
Schwann cell - Adult	TGFB2	0.176008	0.080292
Schwann cell - Old	TGFB2	0.181317	0.0890585
Tenocyte - Adult	TGFB2	0.194482	0.101908
Tenocyte - Old	TGFB2	0.11823	0.079056
Type I - Adult	TGFB2	0.201676	0.104701
Type I - Old	TGFB2	0.420119	0.246914
Type II - Adult	TGFB2	0.0931566	0.0523611
Type II - Old	TGFB2	0.237786	0.138954
Adipocyte - Adult	TGFB3	0.0359687	0.016129
Adipocyte - Old	TGFB3	0.0269738	0.0180412
Endo - Adult	TGFB3	0.0365562	0.020284
Endo - Old	TGFB3	0.0383077	0.0242701
FAP - Adult	TGFB3	0.104929	0.0599711
FAP - Old	TGFB3	0.112675	0.0749421
Lymphocyte - Adult	TGFB3	0.00672814	0.00316885
Lymphocyte - Old	TGFB3	0.0262282	0.0162511
MuSC - Adult	TGFB3	0.0579342	0.0338779
MuSC - Old	TGFB3	0.058595	0.0382407
Myeloid cell - Adult	TGFB3	0.00778815	0.00445434
Myeloid cell - Old	TGFB3	0.0322609	0.0215447
Pericyte - Adult	TGFB3	0.0852104	0.0424877
Pericyte - Old	TGFB3	0.0968243	0.0591153
SMC - Adult	TGFB3	0.108476	0.0551948
SMC - Old	TGFB3	0.12473	0.0808998
Schwann cell - Adult	TGFB3	0	0
Schwann cell - Old	TGFB3	0.0496874	0.0279898
Tenocyte - Adult	TGFB3	0.110741	0.0604933
Tenocyte - Old	TGFB3	0.138767	0.10177
Type I - Adult	TGFB3	0.077097	0.0439998
Type I - Old	TGFB3	0.221928	0.144474
Type II - Adult	TGFB3	0.0535039	0.0321516
Type II - Old	TGFB3	0.102328	0.0654529
Adipocyte - Adult	TGFBR1	0.0860445	0.0483871
Adipocyte - Old	TGFBR1	0.150808	0.0786082
Endo - Adult	TGFBR1	0.102939	0.0517241
Endo - Old	TGFBR1	0.125109	0.0727065
FAP - Adult	TGFBR1	0.190291	0.105491
FAP - Old	TGFBR1	0.308703	0.192226
Lymphocyte - Adult	TGFBR1	0.0741907	0.0325939
Lymphocyte - Old	TGFBR1	0.421271	0.223954
MuSC - Adult	TGFBR1	0.147801	0.0833734
MuSC - Old	TGFBR1	0.186991	0.11741
Myeloid cell - Adult	TGFBR1	0.131244	0.0679287
Myeloid cell - Old	TGFBR1	0.398917	0.242141
Pericyte - Adult	TGFBR1	0.120319	0.0609606
Pericyte - Old	TGFBR1	0.138102	0.0801428
SMC - Adult	TGFBR1	0.100139	0.0519481
SMC - Old	TGFBR1	0.0913842	0.0573221
Schwann cell - Adult	TGFBR1	0.0864683	0.0437956
Schwann cell - Old	TGFBR1	0.0908375	0.043257
Tenocyte - Adult	TGFBR1	0.196559	0.104235
Tenocyte - Old	TGFBR1	0.330585	0.22381
Type I - Adult	TGFBR1	0.103952	0.0569709
Type I - Old	TGFBR1	0.193739	0.126608
Type II - Adult	TGFBR1	0.103361	0.0576719
Type II - Old	TGFBR1	0.274081	0.163072
Adipocyte - Adult	TGFBR2	0.200433	0.107527
Adipocyte - Old	TGFBR2	0.24694	0.136598
Endo - Adult	TGFBR2	0.466194	0.226927
Endo - Old	TGFBR2	1.29628	0.641238
FAP - Adult	TGFBR2	0.957867	0.478324
FAP - Old	TGFBR2	1.26936	0.675203
Lymphocyte - Adult	TGFBR2	0.181018	0.0805794
Lymphocyte - Old	TGFBR2	0.595187	0.315004
MuSC - Adult	TGFBR2	0.197704	0.115089
MuSC - Old	TGFBR2	0.377727	0.229811
Myeloid cell - Adult	TGFBR2	0.314449	0.153675
Myeloid cell - Old	TGFBR2	0.592844	0.353252
Pericyte - Adult	TGFBR2	0.478581	0.227217
Pericyte - Old	TGFBR2	0.640202	0.34517
SMC - Adult	TGFBR2	0.340998	0.178571
SMC - Old	TGFBR2	0.544063	0.323816
Schwann cell - Adult	TGFBR2	0.0143609	0.00729927
Schwann cell - Old	TGFBR2	0.122499	0.0585242
Tenocyte - Adult	TGFBR2	0.849708	0.412285
Tenocyte - Old	TGFBR2	1.22837	0.675221
Type I - Adult	TGFBR2	0.0306308	0.018736
Type I - Old	TGFBR2	0.0653357	0.0489973
Type II - Adult	TGFBR2	0.0629133	0.0359409
Type II - Old	TGFBR2	0.0857061	0.0561025
Adipocyte - Adult	TGFBR3	1.07155	0.494624
Adipocyte - Old	TGFBR3	0.90288	0.427835
Endo - Adult	TGFBR3	0.193523	0.096856
Endo - Old	TGFBR3	0.483854	0.261578
FAP - Adult	TGFBR3	0.928386	0.458454
FAP - Old	TGFBR3	1.3381	0.695361
Lymphocyte - Adult	TGFBR3	0.338141	0.140788
Lymphocyte - Old	TGFBR3	0.478741	0.249777
MuSC - Adult	TGFBR3	1.02782	0.499279
MuSC - Old	TGFBR3	1.05963	0.550397
Myeloid cell - Adult	TGFBR3	0.0676852	0.0345212
Myeloid cell - Old	TGFBR3	0.188876	0.115583
Pericyte - Adult	TGFBR3	0.299705	0.147783
Pericyte - Old	TGFBR3	0.397638	0.220393
SMC - Adult	TGFBR3	0.269738	0.13474
SMC - Old	TGFBR3	0.320884	0.19403
Schwann cell - Adult	TGFBR3	0.0978192	0.0510949
Schwann cell - Old	TGFBR3	0.227254	0.111959
Tenocyte - Adult	TGFBR3	0.945867	0.444858
Tenocyte - Old	TGFBR3	1.29493	0.675053
Type I - Adult	TGFBR3	0.262644	0.13751
Type I - Old	TGFBR3	0.247357	0.142252
Type II - Adult	TGFBR3	0.0495642	0.0314913
Type II - Old	TGFBR3	0.0975594	0.0525863

## Sheet: Fig. 5g
Group	Gene	Mean expression	Ratio expression
Adipocyte - Adult	INHBA	0.0424066	0.0215054
Adipocyte - Old	INHBA	0.00476958	0.00257732
EC - Adult	INHBA	0.0094679	0.00532454
EC - Old	INHBA	0.00811834	0.00487476
FAP - Adult	INHBA	0.238269	0.121749
FAP - Old	INHBA	0.149064	0.090326
Lymphocyte - Adult	INHBA	0.00305266	0.00135808
Lymphocyte - Old	INHBA	0.0090364	0.00512021
MuSC - Adult	INHBA	0.00544386	0.0031235
MuSC - Old	INHBA	0.0177447	0.0112401
Myeloid cell - Adult	INHBA	0.0579918	0.0244989
Myeloid cell - Old	INHBA	0.0380897	0.0223577
Pericyte - Adult	INHBA	0.00413777	0.00246305
Pericyte - Old	INHBA	0.0137531	0.00872843
SMC - Adult	INHBA	0.0920958	0.0487013
SMC - Old	INHBA	0.153536	0.0943111
Schwann cell - Adult	INHBA	0	0
Schwann cell - Old	INHBA	0.0116876	0.00508906
Tenocyte - Adult	INHBA	0.194776	0.0944625
Tenocyte - Old	INHBA	0.126324	0.0796882
Type I - Adult	INHBA	0.00258128	0.00139884
Type I - Old	INHBA	0.00266288	0.00197934
Type II - Adult	INHBA	0.00422846	0.00272714
Type II - Old	INHBA	0.00290779	0.00205761
Adipocyte - Adult	INHBB	0.10706	0.0483871
Adipocyte - Old	INHBB	0.0870485	0.0451031
EC - Adult	INHBB	0.238997	0.111815
EC - Old	INHBB	0.371662	0.204169
FAP - Adult	INHBB	0.13235	0.070448
FAP - Old	INHBB	0.508465	0.292486
Lymphocyte - Adult	INHBB	0.0042308	0.00226347
Lymphocyte - Old	INHBB	0.0224807	0.0135797
MuSC - Adult	INHBB	0.168351	0.0932244
MuSC - Old	INHBB	0.263619	0.158705
Myeloid cell - Adult	INHBB	0.0129297	0.00668151
Myeloid cell - Old	INHBB	0.0246944	0.0165312
Pericyte - Adult	INHBB	0.0527238	0.0270936
Pericyte - Old	INHBB	0.0291691	0.0184487
SMC - Adult	INHBB	0.0390685	0.0194805
SMC - Old	INHBB	0.0169974	0.0114644
Schwann cell - Adult	INHBB	0.0181683	0.00729927
Schwann cell - Old	INHBB	0.0173123	0.00763359
Tenocyte - Adult	INHBB	0.0742782	0.0372266
Tenocyte - Old	INHBB	0.153612	0.0925411
Type I - Adult	INHBB	0.00477773	0.00288246
Type I - Old	INHBB	0.0018408	0.00140637
Type II - Adult	INHBB	0.0157879	0.00855461
Type II - Old	INHBB	0.00755968	0.00520915
Adipocyte - Adult	ACVR1	0.22384	0.112903
Adipocyte - Old	ACVR1	0.316939	0.162371
EC - Adult	ACVR1	0.0942056	0.0481744
EC - Old	ACVR1	0.107886	0.0628533
FAP - Adult	ACVR1	0.287475	0.162572
FAP - Old	ACVR1	0.360372	0.224778
Lymphocyte - Adult	ACVR1	0.0134316	0.00633771
Lymphocyte - Old	ACVR1	0.138209	0.079252
MuSC - Adult	ACVR1	0.144981	0.0840942
MuSC - Old	ACVR1	0.208521	0.127184
Myeloid cell - Adult	ACVR1	0.0618828	0.0345212
Myeloid cell - Old	ACVR1	0.215473	0.13645
Pericyte - Adult	ACVR1	0.154302	0.0818966
Pericyte - Old	ACVR1	0.154216	0.0864908
SMC - Adult	ACVR1	0.096329	0.0535714
SMC - Old	ACVR1	0.104106	0.0657582
Schwann cell - Adult	ACVR1	0.13215	0.0656934
Schwann cell - Old	ACVR1	0.167425	0.0737913
Tenocyte - Adult	ACVR1	0.220764	0.11866
Tenocyte - Old	ACVR1	0.327211	0.22107
Type I - Adult	ACVR1	0.18925	0.101225
Type I - Old	ACVR1	0.525542	0.310496
Type II - Adult	ACVR1	0.314097	0.166356
Type II - Old	ACVR1	0.59119	0.322941
Adipocyte - Adult	ACVR1B	0.188255	0.0967742
Adipocyte - Old	ACVR1B	0.254492	0.130155
EC - Adult	ACVR1B	0.0921237	0.0469067
EC - Old	ACVR1B	0.0920755	0.0520666
FAP - Adult	ACVR1B	0.227342	0.122471
FAP - Old	ACVR1B	0.162755	0.103395
Lymphocyte - Adult	ACVR1B	0.0125153	0.00588502
Lymphocyte - Old	ACVR1B	0.077681	0.0431879
MuSC - Adult	ACVR1B	0.151388	0.0857761
MuSC - Old	ACVR1B	0.119237	0.0733048
Myeloid cell - Adult	ACVR1B	0.0750613	0.0389755
Myeloid cell - Old	ACVR1B	0.110221	0.0696477
Pericyte - Adult	ACVR1B	0.154848	0.0775862
Pericyte - Old	ACVR1B	0.1306	0.0730014
SMC - Adult	ACVR1B	0.189302	0.0957792
SMC - Old	ACVR1B	0.0880478	0.0527796
Schwann cell - Adult	ACVR1B	0.031399	0.0145985
Schwann cell - Old	ACVR1B	0.144036	0.0661578
Tenocyte - Adult	ACVR1B	0.192545	0.101443
Tenocyte - Old	ACVR1B	0.158625	0.110282
Type I - Adult	ACVR1B	0.113128	0.0610402
Type I - Old	ACVR1B	0.157171	0.100547
Type II - Adult	ACVR1B	0.132114	0.0719104
Type II - Old	ACVR1B	0.162694	0.0957702
Adipocyte - Adult	ACVR2A	0.13732	0.0645161
Adipocyte - Old	ACVR2A	0.25628	0.134021
EC - Adult	ACVR2A	0.140435	0.068712
EC - Old	ACVR2A	0.171538	0.0962506
FAP - Adult	ACVR2A	0.161695	0.0885116
FAP - Old	ACVR2A	0.267834	0.162326
Lymphocyte - Adult	ACVR2A	0.0176978	0.00814848
Lymphocyte - Old	ACVR2A	0.183657	0.0977293
MuSC - Adult	ACVR2A	0.0994033	0.0552619
MuSC - Old	ACVR2A	0.145106	0.0874771
Myeloid cell - Adult	ACVR2A	0.0978078	0.0512249
Myeloid cell - Old	ACVR2A	0.238206	0.142547
Pericyte - Adult	ACVR2A	0.115171	0.057266
Pericyte - Old	ACVR2A	0.143159	0.079151
SMC - Adult	ACVR2A	0.121191	0.0665584
SMC - Old	ACVR2A	0.0703238	0.0421804
Schwann cell - Adult	ACVR2A	0.0879974	0.0437956
Schwann cell - Old	ACVR2A	0.102072	0.0483461
Tenocyte - Adult	ACVR2A	0.173038	0.0888785
Tenocyte - Old	ACVR2A	0.273672	0.17737
Type I - Adult	ACVR2A	0.160781	0.088042
Type I - Old	ACVR2A	0.317158	0.192604
Type II - Adult	ACVR2A	0.174099	0.0963686
Type II - Old	ACVR2A	0.26106	0.149945
Adipocyte - Adult	ACVR2B	0.109297	0.0591398
Adipocyte - Old	ACVR2B	0.0457599	0.0231959
EC - Adult	ACVR2B	0.037662	0.0192698
EC - Old	ACVR2B	0.0634984	0.0377535
FAP - Adult	ACVR2B	0.0727609	0.0390173
FAP - Old	ACVR2B	0.09051	0.0578704
Lymphocyte - Adult	ACVR2B	0.00879129	0.00407424
Lymphocyte - Old	ACVR2B	0.0481606	0.0276046
MuSC - Adult	ACVR2B	0.0619579	0.0338779
MuSC - Old	ACVR2B	0.122078	0.0739157
Myeloid cell - Adult	ACVR2B	0.0421632	0.0222717
Myeloid cell - Old	ACVR2B	0.0689328	0.0436314
Pericyte - Adult	ACVR2B	0.116115	0.0554187
Pericyte - Old	ACVR2B	0.123879	0.0698274
SMC - Adult	ACVR2B	0.042807	0.0211039
SMC - Old	ACVR2B	0.0516615	0.0313649
Schwann cell - Adult	ACVR2B	0.0389279	0.0145985
Schwann cell - Old	ACVR2B	0.0440189	0.0203562
Tenocyte - Adult	ACVR2B	0.0484881	0.0246626
Tenocyte - Old	ACVR2B	0.0571475	0.0386009
Type I - Adult	ACVR2B	0.0908651	0.0490865
Type I - Old	ACVR2B	0.10183	0.0646237
Type II - Adult	ACVR2B	0.0812857	0.045127
Type II - Old	ACVR2B	0.0788704	0.0455279
Adipocyte - Adult	FST	0.045261	0.0215054
Adipocyte - Old	FST	0.0241641	0.0141753
EC - Adult	FST	0.0165718	0.00887424
EC - Old	FST	0.021277	0.0138464
FAP - Adult	FST	0.318086	0.157876
FAP - Old	FST	0.639213	0.358507
Lymphocyte - Adult	FST	0.00826554	0.00407424
Lymphocyte - Old	FST	0.0233365	0.0142476
MuSC - Adult	FST	0.0535826	0.0290726
MuSC - Old	FST	0.100878	0.06292
Myeloid cell - Adult	FST	0.0031266	0.00222717
Myeloid cell - Old	FST	0.0233708	0.0170732
Pericyte - Adult	FST	0.0255553	0.0135468
Pericyte - Old	FST	0.0471339	0.0293593
SMC - Adult	FST	0.0362246	0.0178571
SMC - Old	FST	0.0473857	0.0281203
Schwann cell - Adult	FST	0	0
Schwann cell - Old	FST	0.0416358	0.0203562
Tenocyte - Adult	FST	0.366146	0.169381
Tenocyte - Old	FST	0.348372	0.206574
Type I - Adult	FST	0.00879432	0.00525624
Type I - Old	FST	0.137162	0.0885494
Type II - Adult	FST	0.00377041	0.00261232
Type II - Old	FST	0.0753275	0.0460228
Adipocyte - Adult	GDF11	0	0
Adipocyte - Old	GDF11	0.0188767	0.0128866
EC - Adult	GDF11	0.0207278	0.0111562
EC - Old	GDF11	0.0175004	0.0109423
FAP - Adult	GDF11	0.0215979	0.0115607
FAP - Old	GDF11	0.0618013	0.0407022
Lymphocyte - Adult	GDF11	0.138652	0.0579448
Lymphocyte - Old	GDF11	0.0923317	0.0529831
MuSC - Adult	GDF11	0.0759042	0.0422874
MuSC - Old	GDF11	0.112309	0.0711057
Myeloid cell - Adult	GDF11	0.0235151	0.0100223
Myeloid cell - Old	GDF11	0.0188948	0.0127371
Pericyte - Adult	GDF11	0.0543399	0.0277094
Pericyte - Old	GDF11	0.100952	0.0577266
SMC - Adult	GDF11	0.06943	0.0373377
SMC - Old	GDF11	0.120616	0.0757084
Schwann cell - Adult	GDF11	0.00482657	0.00729927
Schwann cell - Old	GDF11	0.0302477	0.0152672
Tenocyte - Adult	GDF11	0.0254182	0.0134946
Tenocyte - Old	GDF11	0.0585065	0.0425622
Type I - Adult	GDF11	0.00465728	0.00288246
Type I - Old	GDF11	0.00365559	0.00286483
Type II - Adult	GDF11	0.00494082	0.00312904
Type II - Old	GDF11	0.00252717	0.00145856

## Sheet: Fig. 5h
Patients	Age	Group	Sex	%ACVR2A_Area			Mann-Whitney U-test
P26	18	Adult	Female	0.0125121			type	P
P13	38	Adult	Male	0.0157196		%ACVR2A_Area	two-sided	0.0159
P5	45	Adult	Male	0.0115262
P9	46	Adult	Male	0.0235069
P32	25	Adult	Female	0.0115368
P29	77	Old	Male	0.0147437
P23	85	Old	Male	0.0560579
P28	88	Old	Male	0.226087
P16	95	Old	Female	0.0260686
P3	92	Old	Female	0.0439909
