# Supplementary material for: Multimodal cell atlas of the ageing human skeletal muscle
Source: Nature. 2024 Apr 22;629(8010):154–64. doi: 10.1038/s41586-024-07348-6 (PMC11062927; doi:10.1038/s41586-024-07348-6)
Supplement: Supplementary file 20 — Source Data Fig. 6 [file 41586_2024_7348_MOESM20_ESM.xlsx]

## Sheet: Fig. 6a
Trait	Link	Adipocyte - Old	EC - Old	EC - Adult	FAP - Old	FAP - Adult	Lymphocyte - Old	Lymphocyte - Adult	MuSC - Old	MuSC - Adult	Myeloid cell - Old	Myeloid cell - Adult	Pericyte - Old	Pericyte - Adult	SMC - Old	SMC - Adult	Fibroblast-like - Old	Fibroblast-like - Adult	Type I - Old	Type I - Adult	Type II - Old	Type II - Adult
Lean Body Mass	Zillikens et al. Nat Commun.2017	2.07e-06	0.00962381	0.0279103	0.0359798	0.107908	0.114528	0.122174	0.162493	0.278675	0.343839	0.399051	0.42775	0.441042	0.493226	0.566997	0.621711	0.640717	0.710649	0.75399	0.91269	0.939733
Low hand grip strength	Garan et al. Nat Commun.2021	0.0397011	0.0884278	0.186609	0.236989	0.308694	0.355358	0.361065	0.414037	0.43787	0.455311	0.503894	0.551038	0.552903	0.568916	0.640182	0.659574	0.744572	0.798692	0.860153	0.92331	0.932808
Hand grip strength (left)	https://www.dropbox.com/s/z7ixlnmi9b2m9gp/46_irnt.ldsc.imputed_v3.both_sexes.tsv.bgz?dl=1	0.00307446	0.068596	0.0852953	0.110957	0.117503	0.22	0.282725	0.327814	0.435909	0.474342	0.512937	0.544607	0.608482	0.68476	0.70763	0.768666	0.838256	0.874062	0.937584	0.967276	0.998671
Hand grip strength (right)	https://www.dropbox.com/s/126y3ti5aww63f8/47_irnt.ldsc.imputed_v3.both_sexes.tsv.bgz?dl=1	0.0101107	0.0878974	0.0890158	0.100403	0.13551	0.251847	0.257158	0.291872	0.396921	0.478172	0.523769	0.56496	0.613996	0.618774	0.658589	0.800128	0.854231	0.955645	0.973315	0.978062	0.999649
Impedance of leg (left)	https://www.dropbox.com/s/27dllgfkozfp8fc/23108_irnt.ldsc.imputed_v3.both_sexes.tsv.bgz?dl=1	0.0124781	0.0279628	0.0333431	0.040416	0.0529273	0.151044	0.247564	0.343424	0.506325	0.639614	0.641978	0.67729	0.762272	0.829173	0.845052	0.89323	0.944107	0.947513	0.962466	0.963015	0.996669
Impedance of leg (right)	https://www.dropbox.com/s/772k59chc77812n/23107_irnt.ldsc.imputed_v3.both_sexes.tsv.bgz?dl=1	0.00628807	0.00997567	0.079337	0.0912371	0.127315	0.127963	0.225424	0.243889	0.25213	0.348649	0.402867	0.422073	0.512529	0.580183	0.678468	0.748821	0.763629	0.793225	0.843978	0.90271	0.92794
Fracture resulting from simple fall	https://www.dropbox.com/s/pfrqzqbnfarul1r/3005.ldsc.imputed_v3.both_sexes.tsv.bgz?dl=1	0.00057421	0.0422388	0.115711	0.120037	0.136227	0.156255	0.158876	0.176954	0.177499	0.183075	0.239198	0.27052	0.289346	0.293987	0.303551	0.753715	0.908068	0.909987	0.93253	0.937427	0.967104
Cardiovascular disease	https://alkesgroup.broadinstitute.org/UKBB/disease_CARDIOVASCULAR.sumstats.gz	0.0136431	0.0271907	0.103075	0.107359	0.128387	0.154837	0.171288	0.264476	0.275031	0.287751	0.296816	0.413552	0.416456	0.537135	0.702742	0.782432	0.821333	0.850556	0.879438	0.882575	0.980035
Atrial fibrillation	Nielsen et al. Nat Genet. 2018	0.0315922	0.232305	0.240602	0.274027	0.439141	0.442477	0.478047	0.483962	0.542105	0.580572	0.805075	0.835584	0.880557	0.891081	0.905206	0.917518	0.984547	0.987846	0.995398	0.999266	0.999896
Rheumatoid arthritis	https://www.dropbox.com/s/3r5fvnjmuli0e5j/M13_RHEUMA.ldsc.imputed_v3.both_sexes.tsv.bgz?dl=0 -O M13_RHEUMA.ldsc.imputed_v3.both_sexes.tsv.bgz	0.0165151	0.0431406	0.0936526	0.164391	0.204754	0.24212	0.262263	0.368293	0.403221	0.61264	0.725401	0.781037	0.862568	0.927335	0.93154	0.95048	0.959718	0.970485	0.977046	0.988899	0.999832
Fibroblastic disorders	https://www.dropbox.com/s/fjefkchcrss65iv/M13_FIBROBLASTIC.ldsc.imputed_v3.both_sexes.tsv.bgz?dl=1	0.0312317	0.0878427	0.251044	0.316786	0.334437	0.440528	0.455209	0.480389	0.555053	0.569012	0.607576	0.643741	0.708897	0.794883	0.810732	0.824484	0.853904	0.943046	0.949406	0.998164	1
Sleep duration	Dashti et al. Nat Commun.2019	0.0006864	0.00956063	0.0291102	0.351307	0.387803	0.532244	0.674046	0.706373	0.803405	0.84282	0.843856	0.86329	0.899329	0.920653	0.920818	0.931038	0.945961	0.948781	0.963476	0.993946	0.99626
Creatinine	https://storage.googleapis.com/broad-alkesgroup-public/LDSCORE/all_sumstats/UKB_460K.biochemistry_Creatinine.sumstats	0.0255953	0.0286883	0.0299723	0.0653637	0.159444	0.237667	0.27186	0.281867	0.39436	0.452612	0.594123	0.642819	0.734958	0.742403	0.828714	0.888878	0.891212	0.89388	0.897964	0.937676	0.995114
Fasting glucose	Manning et al. Nat Genet.2012	0.0405576	0.151161	0.226144	0.286374	0.302222	0.308529	0.310508	0.338652	0.361607	0.418447	0.43254	0.463838	0.573744	0.634927	0.635555	0.671854	0.720776	0.793494	0.798318	0.803988	0.922285
Hair balding pattern pattern	https://www.dropbox.com/s/2csevft6rcopuhl/2395_1.ldsc.imputed_v3.male.tsv.bgz?dl=1	0.00414625	0.0818906	0.0889265	0.1318	0.151252	0.159368	0.18009	0.180265	0.20422	0.262256	0.264491	0.325225	0.346854	0.362234	0.368149	0.719064	0.900021	0.920481	0.922099	0.929656	0.944641
