# Supplementary material for: Multimodal cell atlas of the ageing human skeletal muscle
Source: Nature. 2024 Apr 22;629(8010):154–64. doi: 10.1038/s41586-024-07348-6 (PMC11062927; doi:10.1038/s41586-024-07348-6)
Supplement: Supplementary file 21 — Source Data Extended Data Fig. 1 [file 41586_2024_7348_MOESM21_ESM.xlsx]

## Sheet: ED Fig. 1a
Donor	Sex	Age	Barthel Index (BI)	Charlson Index (CI)			Pearson correlation
P26	Female	18	100	0			R	P
P32	Female	25	100	0		Barthel Index	-0.526363	0.024832
P13	Male	38	100	0		Charlson Index	0.954919	7.44342e-10
P1	Male	39	100	0
P11	Female	43	100	200
P5	Male	45	100	0
P25	Male	45	100	0
P9	Male	46	100	0
P18	Male	74	90	400
P29	Male	77	100	400
P4	Female	84	95	500
P23	Male	85	100	500
P17	Male	88	85	600
P28	Male	88	55	600
P21	Female	89	75	600
P10	Female	90	95	600
P3	Female	92	100	500
P27	Female	99	15	600

## Sheet: ED Fig. 1b
Minimun Feret Distance									Frequency distribution
Adult				Old					Bin Center	Adult	Old
76.54	66.04	59.7	60.21	49.7	57.47	57.17	52.29		30	0	0.2
64.81	85.92	48.75	49.06	44.52	62.3	41.03	62.03		33	0	0.8
66.56	62.89	44.91	61.78	41.22	66.48	53.27	67.93		36	0	1.2
73.54	104.93	54.93	54.86	47.24	62.7	45.34	55.91		39	0	4.4
58.44	79.85	64.82	52.69	35.24	64.34	45.71	66.92		42	0	9.8
75.44	44.97	48.25	53.32	43.93	55.73	43.73	63.75		45	0	18
88.17	87.38	61.78	48.15	38.99	51.78	46.2	40.15		48	1	18.2
90.47	100.62	66.68	66.25	34.58	61.77	31.64	65.66		51	1.2	19.4
61.13	59.96	56.94	62.86	39.06	78.79	54	66.34		54	6.2	11.8
98.73	73.19	50.51	64.28	43.18	47.2	40.16	52.41		57	12	8.2
61.78	93.58	39.04	58.03	55.95	72.48	46.72	45.83		60	18.8	4.2
88.29	89.62	56.01	58.33	44.52	33.89	40.88	38.7		63	18.8	2
86.57	73.59	59.26	64.15	47.24	58.14	33.52	47.98		66	16.4	1.2
62.68	111.15	57.47	55.36	43.61	37.55	41.02	49.13		69	11	0.2
68.14	88.37	52.69	47.57	45.87	45.97	47.75	37.14		72	7	0.2
50.95	85.36	69.48	61.97	40.87	67.45	41.79	44.69		75	4.2	0.2
76.23	102.8	62.16	61.57	45.61	61.39	36.14	53.6		78	2.2	0
88.2	127.1	46.97	47.24	46.33	79.04	35.3	61.29		81	1	0
88.67	99.48	54.42	47.24	43.24	68.79	32.27	36.3		84	0	0
61.78	77.82	58.74	50.87	41.58	86.43	37.25	55.67		87	0	0
86.29	46.16	50.48	52	46.08	55.73	39.06	64.65		90	0.2	0
71.8	107.51	40.74	50.87	38.09	58.54	31.37	64
76.31	114.76	52	56.33	48.82	78.79	41.79	63.59
88.23	84.49	67.82	55.23	33.21	60.67	39.06	57.23
66.26	112.25	56.05	52.69	39.92	65.73	42.69	60.01
70.6	114.9	69.04	60.91	36.74	69.04	48.52	50.86
62.43	75.28	47.89	53.16	47.21	63.38	44.56	57.89
97.75	81.14	62.17	55.7	46.1	64.04	44.36	54.76
76.44	95.01	72.53	52.13	38.16	54.85	48.49	55.62
62	95.39	69.89	71.38	50.94	48.15	44.52	51.78
61.48	104.63	68.95	46.33	46.33	59.09	40.37	55.51
48.54	95.95	54.85	40.9	44.33	44.11	53.6	54.38
76.6	82.06	75.91	49.6	41.88	60.45	53.6	44.35
73.59	84.29	50.09	52.29	35.32	59.54	38.16	67.88
64.9	116.38	72.87	65.67	47.24	71.55	54.85	63.43
77.73	120.69	54.48	38.22	46.42	49.17	59.85	49.06
91.25	100.45	56.27	74.25	45.62	53.03	43.59	63.02
92.3	88.37	49.06	49.06	38.4	52.69	52.69	62.83
104.72	89.79	52.69	54.17	44.07	59.96	49.79	69.95
82.67	108.2	43.31	80.01	42.66	50.82	45.42	68.26
67.71	107.65	66.2	57.23	56.23	63.84	47.74	57.98
73.52	96.2	61.69	57.23	49.64	75.94	49.97	45.17
65.46	74.92	49.99	61.08	44.02	27.25	42.68	55.47
68.13	123.26	49.97	69.04	43.94	70.28	54.97	56.23
72.68	132.89	51.55	49.72	40.2	54.12	39.05	57.23
78.98	107.07	44.52	59.32	49.79	73.4	44.93	60.12
81.18	97.67	45.28	55.42	52.41	60.5	43.53	46.83
58.46	81.42	58.67	57.34	43.68	62.58	42.52	25.42
60.23	69.47	61.78	57.74	59.16	38.16	55.29	52.82
102.2	94.97	56.68	60.45	50.65	58.85	51.17	51.9
115.38	106.11	69.14	65.66	45.54	69.95	46.33	67.33
74	85.58	65.86	51.78	31.93	64.64	43.52	49.55
77.06	76.12	73.59	68.14	37.78	52.88	35.17	54.9
80.87	79.21	58.14	55.31	43.03	59.14	44.31	55.33
52.57	67.86	71.07	54.51	48.88	73.95	40.44	70.57
56.2	65.78	65.52	53.93	44.55	58.55	35.61	43.61
80.45	77.93	57.17	47.24	43.47	76.93	42.82	44.28
65.15	66.77	44.53	53.45	37.57	78.95	56.83	51.99
83.86	57.21	53.88	38.63	49.97	72.53	61.33	44.04
66.48	89.07	67.04	51.25	45.33	67.95	59.05	72.5
77.63	77.98	61.97	51.19	35.86	71.77	41.38	57.07
73.52	82.2	61.83	60.87	36.03	51.78	45.49	47.95
74.49	67.62	43.91	51.85	41.99	45.89	37.9	61.91
78.01	94.43	39.27	57.69	46.7	61.1	45.35	64.35
79.95	74.32	54.44	42.7	34.36	38.42	64.6	56.57
73.02	117.49	36.87	57.82	39.81	63.59	46.19	43.88
69.94	69.57	61.78	56.93	49.97	46.13	38.47	47.5
68.92	133.89	57.18	58.14	63.65	66.64	50.38	66.61
60.05	78.6	66.3	54.78	47.26	53.73	53.6	46.86
78.48	78.98	56.33	55.42	54.77	77.15	45.83	59.84
81.76	65.07	47.99	36.78	35.98	59.44	44.82	52.01
69.95	72.22	63.24	43.72	33.61	47	38.23	55.11
97.91	80.29	60.59	66.98	49.97	69.33	45.29	61.35
76.09	76.31	58.45	49.89	35.08	51.33	46.11	55.08
75.12	83.77	55.85	51.1	52.32	69.83	44.17	49.97
67.23	76.68	49.04	55.44	47.24	61.73	53.6	42.7
54.44	69.58	61.64	55.56	54.76	76.05	44.14	35.43
115.2	90	62.36	47.67	38.16	72.46	44.84	43.19
60.28	90.41	54.34	51.22	69.38	66.01	70.68	46.33
80.29	68.92	89.09	59.96	45.77	76.02	56.17	47.69
67.08	65.16	59.7	65.65	27.44	34.33	44.83	34.21
65.42	61.34	73.58	58.62	44.36	59.58	44.83	41.54
75.16	55.42	55.16	56.33	31.48	55.44	46.33	26.81
87.52	63.47	57.51	51.32	48.45	67.28	47.11	42.7
53.88	61.71	59.64	50.51	34.29	52.13	42.85	59.05
64.88	59.04	58.37	55.3	42.67	72.59	56.24	50.22
95.73	76.18	59.03	54.06	65.29	58.14	50.85	69.84
79.63	76.31	63.73	59.18	48.78	59.19	62.21	49.49
83.9	59	42.03	54.06	41.75	71.15	50.79	55.42
88.57	70.23	53.57	55.25	41.11	38.56	39.1	53.18
60.14	57.12	46.72	59.45	39.06	44.32	41.79	51.14
57.7	68.15	61.58	46.33	50.11	34.92	47.29	53.07
89.28	62.91	53.2	52.69	45.72	38.96	52.69	61.21
77.14	53.35	54.46	52.6	27.13	26.16	44.52	51.6
74.49	84.18	53.19	65.25	46.4	78.29	38.73	57.39
108.09	77.09	51.78	52.22	40.27	62.16	50.25	55.37
63.91	66.06	69.3	52.69	44.52	63.34	44.52	51.45
76.78	62.68	41.61	54.08	44.55	66.43	56.19	51.04
68.31	70.25	63.9	63.23	44.02	39.97	38.98	56.5
92.22	92.98	57.29	48.95	36.34	68.31	40.99	49.88
86.96	79.11	61.8	51.98	44.52	59.74	43.86	42.41
94.24	98.99	49.52	60.08	34.32	73.59	37.25	52.15
73.08	76.01	58.15	45.03	33.44	51.21	47.96	57.14
67.89	41.33	61.88	46.03	41.34	63.69	51.19	49.93
61.61	68.07	56.5	39.74	36.85	68.95	56.34	53.94
52.95	79.45	56.26	50.79	35.48	43.04	47.53	59.05
64.7	60.37	57.81	59.76	40.26	46.19	41.97	52.69
83.57	64.82	56.91	43.43	39.97	77.59	38.16	57.45
81.69	78.37	55.89	54.41	46.7	82.59	39.71	62.38
73.87	59.81	53.87	57.6	30.89	68.7	51.38	51.7
78.57	48.56	55.16	54.67	46.5	58.91	52.91	45.81
63.71	74.66	48.89	46.45	31.8	69.95	51.78	27.55
57.59	68.66	64.92	47.75	42.32	34.36	60.81	39.12
65.5	84.86	60.94	69.09	45.95	71.85	37.25	32.1
64.62	102.91	43.72	41.82	40.88	49.97	53.36	28.43
78.13	91.64	55.74	55.66	45.68	69	70.69	36.36
73.12	83.06	79.55	57.23	44.46	49.53	42.03	38.16
75.72	64.19	57.32	50.21	41.07	54.42	65.41	54.47
68.08	43.13	63.75	50.81	49.35	42.42	49.68	46.03
53.51	60.3	49.91	58.34	26.43	72.68	46.72	48.97
63.44	71.56	46.89	51.34	40.2	62.47	65.15	53.88
67.08	87.4	62.16	49.06	46.33	51.2	54.03	48.75
57.19	81.45	67.45	50.87	35.99	62.15	53.57	40.13
62.53	77.73	67.45	46.33	30.16	47.37	57.23	39.56
59.44	84.24	81.52	49.41	43.09	49.35	70.33	53.03
58.68	78.2	48.36	63.94	49.65	30.74	45.48	59.96
79.95	68.57	71	53.86	37.74	54.04	52.69	60.87
56.77	65.41	72.24	50.17	37.74	72.68	59.96	55.59
68.72	87.61	55.54	58.21	35.15	36.83	68.09	59.77
52.83	52.61	67.31	37.21	38.59	55.86	53.6	53.67
61.55	35.41	60.74	44.49	50.93	52.86	56.42	47.88
60.07	51.59	48.4	57.37	35.91	50.6	57.81	39.59
69.95	79.92	67	61.03	34.12	65.41	57.13	29.45
67.7	65.64	67.83	56.11	36.8	61.17	51.14	29.41
73.02	77.29	47.3	49.42	44.52	69.75	45.42	35.06
57.23	71.81	58.32	66.37	29.63	81.54	56.63	59.92
85.09	63.59	51.23	59.89	37.8	73.97	40.2	58.74
62.87	79.04	50.87	53.27	36.65	62.54	47.54	42.78
60.34	82.68	49.66	59.57	33.14	111.93	49.52	64.9
48.26	92.34	63.56	50.86	39.06	114.4	53.6	61.9
70.91	91.57	59.74	64.68	33.96	53.26	66.46	59.83
71.95	59.78	59.74	63.59	40.47	50.56	53.2	52.86
64.99	93.45	60.61	52.69	24.62	100.85	47.69	56.33
73.7	63.43	77.07	60.87	31.44	82.7	41.76	64.45
105.55	79.04	70.29	46.05	37.64	62.06	39.97	41.14
58.1	81.87	58.41	69.04	37.66	74.26	52.03	36.84
89.26	63.09	59.28	46.33	34.24	57.7	36.03	45.88
83.73	61.78	71.69	59.96	30.85	77.04	35.31	57.23
80.24	55.88	78.97	62.52	37.25	87.8	32.82	55.61
49.37	110	63.78	50.12	38.56	124.3	42.07	40.39
74.91	102.13	61.82	64.5	41.79	79.29	44.4	54.06
63.29	84.27	59.96	50.78	37.53	63.18	44.12	53.47
59.59	88.01	60.79	63.68	39.73	40.88	39.58	58.39
70.2	83.88	49.49	64.68	40.88	64.34	45.56	51.42
52.65	75.76	54.19	61.77	38.65	68.37	38.77	56.72
66.3	71.81	63.78	48.63	33.65	69.95	60.37	50.22
63.56	78.03	58.04	62.18	29.34	59.45	53.16	55.94
73.87	85.62	76.31	59.82	36.15	65.14	40.94	60.72
65.21	64.57	50.21	53.31	35.69	67.89	54.3	59.2
71.09	80.59	52.35	62.81	41.79	44.59	39.74	54.6
72.39	68.32	59.65	54.82	44.52	55.62	62	56.98
65.44	46.36	43.67	49.06	32.76	47.24	40.82	55.25
48.15	86.31	51.14	41.94	38.73	59.03	51.78	42.81
47.34	62.31	58.89	48.96	29.96	56.36	48.15	48.05
59.92	101.06	68.63	46.33	35.61	56.43	36.98	59.87
60.33	83.82	68.35	54.24	44.52	41.23	36.45	55.86
64.67	55.42	59.14	60.87	36.34	61.7	34.75	55.45
64.35	81.17	54.51	67.99	27.95	74.34	50.1	52.82
83.55	78.93	55.25	62.68	35.91	50.84	49.82	43.33
75.01	91.61	68.44	55.42	35.52	78.73	36.34	53.49
59.27	99.61	69	60.42	36.97	30.06	56.76	57.18
66.32	79.58	88.65	52.94	36.72	44.03	52.69	70.84
54.38	71.87	44.19	43.21	48.17	73.88	48.09	71.41
66.01	51.12	57.23	65.8	41.28	77.22	41.03	68.43
70.63	64.56	63.9	52.68	57.61	64.5	48.77	67.74
60.18	79.04	47.24	52.12	32.93	82.52	37.92	41.57
70.86	73.25	72.31	64.16	46.31	59.81	53.76	48.56
71.85	70.8	52.21	60.89	32.18	46.88	52.69	45.28
73.26	83.73	50.79	53.59	43.08	78.13	40.48	62.15
77.21	70.81	51.54	62.7	35.42	61.39	53.7	59.41
63.09	54.91	61.23	49.64	33.86	48.96	42.7	55.42
71.19	51.41	55.46	62.31	41.81	72.49	47.64	58.07
69.95	64.07	58.31	63.43	39.97	84.45	42.94	56.06
77.75	75.52	54.88	52.69	41.9	69.49	41.87	63.99
54.21	62.68	60.87	54.2	35.54	57.25	35.32	50.64
54.59	86.22	66.83	71.03	34.83	63.39	34.52	51.58
60.74	80.68	48.32	59.05	31.8	75.66	44.85	50.75
60.48	82.66	42.88	57.68	44.35	75.4	46.33	57.11
81.95	78.23	46.71	51.19	42.7	77.35	37.25	52.28
77.48	65.03	57.23	63.1	42.7	66.19	38.55	44.67
58.62	68.22	66.73	62.49	32.93	49.96	38.77	49.97
78.82	64.99	41.61	57.61	29.55	78.34	38.66	42.35
70.67	60.69	70.05	57.36	44.42	59.72	37.59	43.7
89.85	39.79	57.91	53.6	38.94	58.22	35.31	44.32
84.78	41.92	59.61	42.43	46.63	75.84	33.61	47
59.79	59.74	62.36	71.63	40.99	66.62	44.52	52.51
65.13	72.69	69.79	65.41	45.91	38.96	36.16	51.79
69.95	68.49	69.63	51.75	43.09	76.57	39.86	66.76
88.88	52.03	56.59	70.86	31.21	59.4	38.16	51.95
71.71	69.47	59.96	68.74	34.89	80.44	42.41	47.24
90.44	56.23	62.68	60.45	45.91	68.23	42.1	56.79
75.36	53.86	66.02	70.34	42.7	71.19	41.61	63.79
84.49	61.77	54.6	57.32	35.43	93.04	42.42	50.13
84.95	73.79	66.25	62.89	33.59	65.41	38.16	43.61
70.81	56.73	57.3	51.92	38.93	82.15	36.26	49.98
76.89	51.44	87.5	57.57	38.16	66.79	28.21	46.33
72.74	56.19	61.05	55.35	37.25	57.82	29.61	47.38
80.18		61.59	59.18	32.05	75.4	58.6	41.5
66.08		54.3	64.66	30.19	62.29	28.31	60.21
58.57		56.96	66.32	42.4	71.8	51.99	56.74
74.75		64.5	69.81	56.06	69.32	47.72	58.17
97.55		62.23	68.96	27.69	53.29	39.28	50.81
69.81		61.78	84.49	38.07	57.58	34.07	47.39
88.03		60.4	69.13	35.33	48.17	46.56	62.3
74.54		69.28	67.53	33.28	72.8	50.64	29.2
97.18		52.9	55.42	34.3	66.55	33.4	54.51
47.16		63.67	78.13	40.52	58.93	39.53	70.86
55.6		58.77	62.85	42.65	64.26	34.75	57.23
92.8		58.94	64.27	32.7	64.94	42.88	64.36
78.12		63.95	64.78	43.36	55.21	41.67	60.87
77.37		61.92	70.29	39.42	58.1	44.03	48.78
59.61		75.4	56.43	36.67	67.67	35.68	44.33
69.95		50.87	72.5	40.21	80.93	33.39	52.41
57.59		51.62	79.1	52.18	65.52	30.17	53.76
67.94		70.66	64.94	62.68	73.67	40.96	78.88
73.77		45.08	62.87	34.02	81.3	35.36	51.68
81.3		63.23	56.62	41.42	68.14	45.65	50.94
94.99		61.27	68.83	42.24	61.9	42.35	42.66
87.76		56.49	49.41	37	80.89	41.9	70.59
76.49		73.58	46.1	26.95	59.64	32.6	42.7
70.73		60.31	53.87	36.92	53.78	65.11	66.28
69.95		69.51	67.34	38.32	76.16	50.42	54.16
86.31		70.18	74.99	31.66	60.64	35.97	49.47
66.32		55.36	61.9	39.7	56.09	50.66	41.79
78.14		47.91	65	39.29	64.64	35.51	49.84
67.2		59.61	64.08	58.84	75.71	46.74	43.61
106.71		59.96	63.35	44.79	60.92	35.17	44.52
80.34		51.48	57.23	32.13	68.18	47.39	42.7
93.63		55.15	57.95	42.56	61.38	32.7	43.17
66.82		69.95	56.01	30.73	84.35	29.86	37.66
96.01		56.74	64.38	35.43	64.77	38.37	30.9
62.48		54.9	65.24	47.7	59.05	35.88	36.18
70.86		47.02	60.33	36.93	78.09	43.13	59.13
55.42		49.57	61.48	36.83	71.39	43.84	40.22
53.42		48.91	63.43	39.18	65.14	23.44	51.19
78.4		66.32	50.87		63.55	28.31	59.32
57.77		71.37	64.05		86.3	35.7	50.87
67.64		49.59	66.32		85.4	48.8	45.42
83.58		53.63	59.05		81.46	36.09	40.97
82.24		51.95	52.69		55.41	37.02	49.97
54.87		49.57	74.45		70.36	36.45	43.34
50.14		55.63	59.65		80.85	32.7	58.97
48.26		32.1	60.96		47.62	45.26	45.61
63.6		51.91	66.5		67.05	38.53	47.97
46.33		50.9	54.91		75.4	32.76	39.97
75.4		52.02	66.17		71.77	25.86	46.02
77.83		44.16	69.65		68.06	27.27	43.07
90.17		63.6	61.78		62.45	40.61	55.44
58.78		61.53	54.44		48.32	35.3	47.51
66.36		30.97	48.7		83.17	30.58	55.16
84.8		45.42	64.84		90.58	43.79	50.64
68.59		47.72	57.23		89.94	27.94	46.93
77.84		52.69	58.14		68.21	39.54	51.78
69.16		42.02	69.5		72.83	37.15	41.79
82.21		57.87	54.09		75.4	40.7	54.1
74.27		65.81	72.94		61.51	37.61	52.54
80.34		58.51	54.44		66.22	43.94	47.75
69.48		58.24	60.48		52.44	30.83	50.76
50.44		50.47	57.81		60.76	28.94	57.27
68.82		74.77	57.93		59.66	37.47	43.47
65.92		61.47	52.47		62.24	33.12	47.15
68.7		52.82	50.01		39.11	21.56	59.1
57.17		51.5	52.69		80.57	21.98	52.54
83.4		71.95	57.04		66.26	33.85	55.22
70.56		51.96	46.58		61.96	33.39	41.96
66.32		49.06	52.09		76.31	39.02	55.42
76.31		49.11	58.2		52.18	42.93	46.21
65.16		54.15	57.72		68.57	30.5	54.88
66.31		48.12	49.16		81.16	30.38	55.93
55.98		54.53	53.48		58.25	28.62	57.87
69.48		67.36	46.97		53.07	27.25	48.27
77.22		50.01	42.93		86.36	47.53	49.06
66.17		57.73	54.46		61.63	38.62	51.78
91.76		66.54	49.68		83.17	42.24	26.66
65.57		43.53	50.42		60.77	42.21	46.75
53.42		59.33	54.51		88.74	38.45	30.88
58.62		43.34	60.99		40.39	30.91	49.35
53.12		54.03	56.73		67.27	38.12	57.51
81.62		64.34	63.6		96.95	38.03	55.42
65.43		65.01	48.38		73.13	44.45	64.35
60.83		39.06	57.77		59.91	40.3	62.46
61.39		56.33	57.81		69.48	39.51	55.71
63.26		51.39	54.35		64.19	33.79	43.61
61.99		57.51	60.97		72.23	36.69	45.1
78.6		52.06	49.6		92.36	33.77	50.39
78.92		53.57	64.54		78.13	29.91	68.26
52		57.49	59.89		42.57	46.5	54.2
69.43		54.56	52.7		49.89	48.38	58.9
73.73		68.37	56.55		81.36	51.81	59.05
60.43		47.38	65.41		56.01	32.66	55.18
67.43		62.68	36.53		75.12	36.69	59.75
67.07		69.4	49.21		63.72	31.61	41.2
77.01		62.68	52.35		106.29	44.79	46.33
47.73		73.52	38.82		99.81	26.36	60.54
80.85		61.73	49.04		74.1	40.94	61.13
67.65		87.3	51.1		72.22	46.2	53.99
60.8		74.43	58.51		51.28	30.96	51.02
68.12		54.51	50.01		36.49	42.2	44.09
62.19		67.23	55.36		93.8	53.83	61.39
54.73		69.95	51.1		85.57	46.43	56.28
73.77		64.03	44.13		124.25	41.31	56.47
65.28		58.79	59.52		116.07	34.87	46.01
68.17		61.19	61.45		99.48	26.68	54.95
59.38		62.68	55.71		85.78	40.16	54.44
52.69		66.46	45.01		87.08	34.09	56.09
82.88		52.77	45.05		97.13	40.44	49.92
91.02		65.87	56.69		91.59	35.24	47.67
76.31		67.34	45.65		97.51	42.02	59.58
74.4		62.94	39.92		103.34	40.88	48.91
77.35		59.96	54.51		112.7	43.27	58.24
65.28		73.59	49.76		73.98	39.48	56.06
59.05		61.46	52.46		75.36	36.17	33.61
86.13		58.9	53.3		94.46	38.33	43.61
73.29		42.4	38.17		82.15	38.62	55.44
70.86		76.96	47.31		97.77	48.26	52.94
69.93		63.79	52.91		79.83	35.89	54.11
59.96		83.33	46.8		70.86	37.84	46.69
52.82		73.05	50.58		70.65	32.43	54.44
75.08		56.9	55.87		68.22	34.66	43.61
101.75		57.93	62.47		73.59	37.22	43.87
58.76		57.66	58.28		73.12	41.44	48.86
70.82		66.68	55.12		71.53	36.26	49.13
48.86		49.03	49.22			47.59	48.22
57.99		57.33	52.5			40.88	59.72
65.96		80.58	55.73			33.61	49.91
66.64		66.22	53.57			40.71	52.31
69.04		67.5	51.98			42.15	39.55
58.88		55.63	49.34			37.78	64.75
70.94		60.27	56.22			36.79	65.22
68.76		65.41	37.75			42.71	60.23
55.42		59.75	57.96			46.85	49.06
61.74		56.4	59.71			47.01	37.97
64.12		70.08	56.11			41.65	41.85
69.28		53.29	53.93			30.62	56.06
85.98		56.58	51.35			43.15	56.07
52.8		63.73	64.05			45.6	52.57
76.62		73.08	57.31			52.6	55.67
76.42		41.89	46.41			34.53	40.88
54.06		67.51	51.43			38.07	51.13
77.11		57.52	65.32			36.45	59.78
58.61		69.41	55.18			36.78	54.01
68.14		48.13	58.23			45.4	58.05
74.09		63.77	61.73			28.96	50.9
76.31		70.76	50.2			45.3	42.68
66.32		61.78	61.58			45.35	44.5
82.15		68.12	54.51			36.09	60.25
65.05		63.59	58.3			40.24	49.04
80.62		68.09	66.73			32.4	57.66
71.65		75.57	50.07			35.43	52.69
66.92		65.97	62.86			37.73	68.22
79.04		69.04	48.38			31.97	44.52
64.49		78.91	55.83			54.14	59.41
63.95		66.39	54.16			35.82	68.16
52.69		85.86	53.27			41.62	62.46
82.21		64.44	59.3			47.55	64.78
78.53		63.59	50.86			34.26	58.48
61.09		55.42	53.5			29.57	52.81
65.01		62.47	54.51			34.07	51.2
94.04		82.88	57.29			36.75	57.36
57.23		64.27	52.56			31.55	51.78
84.29		59.87	60.78			45.77	53.93
88.28		80.23	68.14			60.41	41.91
75.94		69.86	68.95			29.56	55.58
69.59		44.46	58.88			38.43	54.51
55.15		71.05	50.01			36.11	56.33
79.06		79.04	51.71			40.85	65.08
57.97		79.81	58.6			43.19	51.14
52.69		78.13	44.97			32.07	45.65
77.63		82.83	49			54.51	54.54
97.21		60.83	64.82			45.04	47.91
78.66		71.74	70.34			51.78	49.97
66.73		52.21	66.05			32.84	54.54
75.62		65.88	63.69			41.51	53.66
83.83		58.69	48.69			45.73	62.68
59.04		61.85	58.11			36.87	52.11
78.13		50.84	67.85			41.21	42.07
80.78		68.46	56.98			37.49	51.78
91.86		74.34	63.29			35.76	49.16
83.45		68.85	64.73			39.28	54.66
105.39		71.59	62.05			35.75	59.03
63.67		65.1	42.16			63.85	54.22
74.78		64.3	61.62			36.38	43.83
68.47		47.24	56.34			47.73	50.85
60.67		55.71	62.6			41.56	52.77
59.89		70.87	45.32			33.07	56.11
81.65		68.4	59.34			40.65	58.26
80.03		44.48	63.88			40.71	46.33
65.74		57.78	71.54			43.88	58.64
73.77		62.68	56.07			50.21	54.3
98.64		56	46.01			38.94	42.12
49.27		48.72	63.61			54.1	45
63.97		64.04	56.77			53.15	33.11
59.4		69	61.03			35.59	55.55
67.08		68.09	64.22			48.71	45.52
64.95		69.19	60.27			27.69	45.97
70.36		68.06	53.5			37.47	41.57
74.07		80.85	61.99			50.19	58.14
72.17		68.66	54.29			48.01	51.42
63.22		67.58	58.07			47.95	54.51
62.37		70.51	70.36			53.49	56.33
44.31		63.28	50.22			39.26	42.37
59.03		65	56.04			56.12	58.83
63.97		60.11	55.31			52.31	31.68
62.86		61.23	58.6			43.61	42.7
50.09		62.21	63.17			40.38	49.86
47.66		74.13	59.24			37.47	52.98
66.32		70.86	64.05			38.77	42.89
77.82		64.11	59.41			37.9	48.75
62.82		60.62	70.87			33.93	60.87
83.4		62.7	53.48			31.35	50.11
58.97		60.87	58.64			46.09	43.61
68.54		62.32	58.42			36.15	49.05
103.71		53.22	60.3			33.97	51.78
48.45		68.25	56.9			41.48	46.93
52.13		46.4	42.38			36.87	42.99
76.49		60.55	50.5			32.46	61.47
64.44		52.77	52.49			39.4	38.04
59.05		62.59	40.66			40.2	40.5
51.81		67.77	53.15			39.31	47.09
49.75		72.77	56.95			37.48	62.02
61.96		67.33	50.76			37.47	54.35
73.35		72.79	47.05			40.16	48.59
59.85		56.19	57.14			44.64	41.08
61.27		46.33	52.37			46	39.67
43.8		66.32	50.3			29.47	50.59
62.79		77.66	55.86			47.77	35.38
73.42		66.4	66.94			36.03	46.58
61.23		62.06	65.37			31.07	49.13
90.01		52.82	56.61			37.47	43.37
102.66		49.62	57.58			32.52	48.15
76.1		54.14	53.96			34.07	50.47
68.63		53.87	52.83			25.6	48.63
72.62		49.97	58.96			29.65	54.2
46.33		42.93	51.18			38.84	56.69
73.75		49.06	56.55			54.16	44.4
66.25		52.79	56.2			46.15	54.13
76.31		54.45	54.93			42.4	52.69
83.34		57.73	58.24			56.94	42.85
78.7		45.35	54.12			36.84	55.97
68.48		61.48	49.6			43.52	43.59
68.01		51.96	47.19			40.88	37.52
60.87		57.1	62.28			42.69	46.02
50.87		63.65	52.34			44.29	54.51
64.1		55.48	57.3			36.47	55.66
53.6		59.52	49.35			30.46	33.63
82.13		60.84	52.46			36.71	39.06
58.84		56.42	50.08			27.28	46.99
70.84		43.73	49.39			33.37	50.38
52.9		51.9	57.27			30.19	43.61
66.32		59.68	68.41			56.19	51.67
75.19		64.5	60.08			40.88	58.91
77.22		55.46	52.46			44.09	62.09
62.78		60.45	61.13			40.88	44.52
53.51		60.29	55.89			38.7	58.8
78.31		60.87	61.64			33.21	61.69
85.23		57.7	50.64			50.36	46.5
62.75		57.03	56.95			39.52	51.45
44.44		71.95	52.6			56.55	60.9
62.99		47.6	48.53			45.48	47.34
51.65		49.06	59.29			40.88	41.79
71.77		55.94	61.19			41.08	49.91
60.38		74.02	43.61			39.25	54.31
63.86		57.65	47.28			40.2	57.45
77.22		63.38	52.87			39.54	56.33
66.18		61.96	55.89			36.59	30.89
59.48		69.94	47.45			54.54	32.05
48.75		63.64	55.19			33.72	33.37
95.65		49.46	52.14			29.17	59.05
59.51		65.41	51.55			36.35	46.33
73.55		61.02	46.9			46.13	32.98
54.88		52.97	47.11			44.93	49.66
67.3		67.51	57.76			40.39	55.42
53.22		60.25	54.93			32.7	56.08
76.59		65.92	60.55			32.53	60.81
78.62		58.68	45.82			36.6	31.48
69.04		57.41	51.08			31.58	30.8
76.42		58.26	50.83			51.76	55.42
69.52		47.54	59.11			45.33	44.42
62.03		63.29	46.25			38.4	47.73
56.47		67.23	59.28			45.77	52.69
65.41		52.13	58.05			42.49	59.05
57.81		77.36	67.48			35.65	48.15
62.92		50.68	57.41			34.07	45.65
57.05		49.97	60.28			37.25	48.07
57.62		62.2	55.24			34.39	53.17
69.95		51.86	61.83			34.25	58.55
60.84		56.33	58.3			41.56	60.59
70.29		67.21	55.8			34.2	64.68
61.49		52.7	58.68			44.97	69.1
64.14		54.26	63.22			39.43	54.77

## Sheet: ED Fig. 1c
Patients	Age	Group	Sex	b-gal+cells/um2
P26	18	Adult	Female	0
P13	38	Adult	Male	0
P5	45	Adult	Male	0
P9	46	Adult	Male	0
P29	77	Old	Male	0
P23	85	Old	Male	0
P28	88	Old	Male	0
P16	95	Old	Female	0
Injured Mouse		7 DPI		317.023
Injured Mouse		7 DPI		219.674
Injured Mouse		7 DPI		319.706
Injured Mouse		7 DPI		154.986
Injured Mouse		7 DPI		155.534
Injured Mouse		7 DPI		151.887
Injured Mouse		7 DPI		156.488

## Sheet: ED Fig. 1d
Group	Gene	Mean expression	Ratio expression
Adipocyte	PPARG	1.90886	0.755717
EC	PPARG	0.555391	0.284195
FAP	PPARG	0.143525	0.0864959
Lymphocyte	PPARG	0.0387456	0.0222355
MuSC	PPARG	0.0224414	0.0140925
Myeloid cell	PPARG	0.325028	0.184827
Pericyte	PPARG	0.2543	0.134884
SMC	PPARG	0.123542	0.0755869
Schwann cell	PPARG	0.163199	0.0773585
Fibroblast-like	PPARG	0.112231	0.0745778
Type I	PPARG	0.0177428	0.013931
Type II	PPARG	0.020074	0.0136694
Adipocyte	PLIN1	2.02783	0.820166
EC	PLIN1	0.00359449	0.00189435
FAP	PLIN1	0.00452297	0.00280803
Lymphocyte	PLIN1	0.00374372	0.00208924
MuSC	PLIN1	0.00767216	0.00429254
Myeloid cell	PLIN1	0.00847259	0.00507369
Pericyte	PLIN1	0.0077634	0.00435109
SMC	PLIN1	0.00329297	0.00190876
Schwann cell	PLIN1	0.0450039	0.0226415
Fibroblast-like	PLIN1	0.00719844	0.00510066
Type I	PLIN1	0.0466121	0.0300668
Type II	PLIN1	0.0368828	0.0216308
Adipocyte	AQP7	1.91699	0.77131
EC	AQP7	0.160286	0.0896801
FAP	AQP7	0.00913991	0.00638189
Lymphocyte	AQP7	0.0178004	0.0119385
MuSC	AQP7	0.0138959	0.00809913
Myeloid cell	AQP7	0.0226538	0.0151003
Pericyte	AQP7	0.0355604	0.0216054
SMC	AQP7	0.142929	0.0855125
Schwann cell	AQP7	0.0852626	0.0396226
Fibroblast-like	AQP7	0.0129531	0.00811469
Type I	AQP7	0.498283	0.274234
Type II	AQP7	0.0348298	0.017616
Adipocyte	GPAM	1.86521	0.72973
EC	GPAM	0.0535588	0.03229
FAP	GPAM	0.0852071	0.0541184
Lymphocyte	GPAM	0.0320435	0.0179078
MuSC	GPAM	0.0772855	0.04657
Myeloid cell	GPAM	0.0393943	0.0257309
Pericyte	GPAM	0.0584642	0.0343586
SMC	GPAM	0.0625083	0.0381752
Schwann cell	GPAM	0.0506062	0.0245283
Fibroblast-like	GPAM	0.0832348	0.0581553
Type I	GPAM	0.0756013	0.0478531
Type II	GPAM	0.0444226	0.0271887
Adipocyte	ADIPOQ	1.16425	0.518711
EC	ADIPOQ	0.00158046	0.00090412
FAP	ADIPOQ	0.0010636	0.000723281
Lymphocyte	ADIPOQ	0.00164956	0.00104462
MuSC	ADIPOQ	0.0017244	0.00105289
Myeloid cell	ADIPOQ	0.00533763	0.00289925
Pericyte	ADIPOQ	0.00193111	0.000900225
SMC	ADIPOQ	0.000624191	0.000381752
Schwann cell	ADIPOQ	0.0046604	0.00188679
Fibroblast-like	ADIPOQ	0.00197595	0.0011206
Type I	ADIPOQ	0.00219364	0.0016998
Type II	ADIPOQ	0.0025414	0.0016387
Adipocyte	PECAM1	0.0387757	0.022869
EC	PECAM1	2.11104	0.883498
FAP	PECAM1	0.149012	0.0981961
Lymphocyte	PECAM1	0.189201	0.100284
MuSC	PECAM1	0.13028	0.0825302
Myeloid cell	PECAM1	0.82493	0.45325
Pericyte	PECAM1	0.248921	0.136234
SMC	PECAM1	0.164167	0.100592
Schwann cell	PECAM1	0.121474	0.0566038
Fibroblast-like	PECAM1	0.129907	0.0903822
Type I	PECAM1	0.0230554	0.0191659
Type II	PECAM1	0.0233912	0.0164552
Adipocyte	FLT1	0.0475608	0.024948
EC	FLT1	1.70928	0.764843
FAP	FLT1	0.0779851	0.0513955
Lymphocyte	FLT1	0.0776894	0.0426802
MuSC	FLT1	0.0857024	0.0527254
Myeloid cell	FLT1	0.161977	0.0997826
Pericyte	FLT1	0.860766	0.414854
SMC	FLT1	0.125865	0.0767322
Schwann cell	FLT1	0.105666	0.0509434
Fibroblast-like	FLT1	0.0672111	0.045365
Type I	FLT1	0.0169224	0.0128594
Type II	FLT1	0.0173075	0.0116074
Adipocyte	CDH5	0.00623846	0.0031185
EC	CDH5	1.15481	0.584578
FAP	CDH5	0.0440981	0.0299523
Lymphocyte	CDH5	0.0339655	0.0201462
MuSC	CDH5	0.0329045	0.0213007
Myeloid cell	CDH5	0.0562244	0.0381735
Pericyte	CDH5	0.0930769	0.0540135
SMC	CDH5	0.049341	0.0318763
Schwann cell	CDH5	0.0231032	0.0113208
Fibroblast-like	CDH5	0.0406375	0.0281696
Type I	CDH5	0.00283833	0.00208164
Type II	CDH5	0.00384007	0.00279944
Adipocyte	CD34	0.0282905	0.0176715
EC	CD34	1.44262	0.687691
FAP	CD34	0.830461	0.467027
Lymphocyte	CD34	0.0643458	0.0370094
MuSC	CD34	0.0825328	0.0529683
Myeloid cell	CD34	0.0972371	0.0645083
Pericyte	CD34	0.180011	0.100975
SMC	CD34	0.190835	0.120252
Schwann cell	CD34	0.0367773	0.0207547
Fibroblast-like	CD34	0.656557	0.37656
Type I	CD34	0.00532468	0.00436036
Type II	CD34	0.00742018	0.00527114
Adipocyte	VWF	0.0405065	0.0218295
EC	VWF	1.97634	0.864124
FAP	VWF	0.112455	0.0745405
Lymphocyte	VWF	0.0938236	0.0525295
MuSC	VWF	0.100747	0.0637402
Myeloid cell	VWF	0.151732	0.0984537
Pericyte	VWF	0.214673	0.12018
SMC	VWF	0.122728	0.0767322
Schwann cell	VWF	0.136278	0.0679245
Fibroblast-like	VWF	0.095543	0.0658449
Type I	VWF	0.0281981	0.0224669
Type II	VWF	0.0256313	0.0178618
Adipocyte	JAM2	0.0299051	0.016632
EC	JAM2	0.785364	0.415551
FAP	JAM2	0.11743	0.0767954
Lymphocyte	JAM2	0.0320555	0.0194001
MuSC	JAM2	0.0580213	0.0354742
Myeloid cell	JAM2	0.0355949	0.0239188
Pericyte	JAM2	0.0732116	0.0424606
SMC	JAM2	0.0318141	0.0202329
Schwann cell	JAM2	0.058277	0.0283019
Fibroblast-like	JAM2	0.108164	0.0745006
Type I	JAM2	0.0598388	0.0406228
Type II	JAM2	0.0155936	0.0110885
Adipocyte	HBG2	0.037058	0.02079
EC	HBG2	0.00489836	0.00309984
FAP	HBG2	0.00230401	0.00174438
Lymphocyte	HBG2	0.00843802	0.00477541
MuSC	HBG2	0.00351773	0.00226776
Myeloid cell	HBG2	0.0096904	0.00652331
Pericyte	HBG2	0.02044	0.0106527
SMC	HBG2	0.00545561	0.00286314
Schwann cell	HBG2	0.0299724	0.0150943
Fibroblast-like	HBG2	0.0038504	0.00297539
Type I	HBG2	0.00227448	0.00277141
Type II	HBG2	0.00211715	0.00281309
Adipocyte	HBE1	0.0401055	0.0218295
EC	HBE1	0.00203526	0.00142076
FAP	HBE1	0.000922276	0.000893465
Lymphocyte	HBE1	0.00759803	0.00432771
MuSC	HBE1	0.000748206	0.000566939
Myeloid cell	HBE1	0.00837928	0.0056777
Pericyte	HBE1	0.0176043	0.00900225
SMC	HBE1	0.00314651	0.00152701
Schwann cell	HBE1	0.0140539	0.00754717
Fibroblast-like	HBE1	0.00161665	0.00135245
Type I	HBE1	0.00115278	0.00165053
Type II	HBE1	0.0011357	0.00192547
Adipocyte	PTGDS	0.0431068	0.02079
EC	PTGDS	0.0652695	0.0386188
FAP	PTGDS	1.27591	0.543652
Lymphocyte	PTGDS	0.137793	0.0698403
MuSC	PTGDS	0.586516	0.300478
Myeloid cell	PTGDS	0.0415169	0.0273013
Pericyte	PTGDS	0.0623443	0.0369092
SMC	PTGDS	0.0806504	0.0479099
Schwann cell	PTGDS	0.398301	0.177358
Fibroblast-like	PTGDS	0.644562	0.317052
Type I	PTGDS	0.0228794	0.0182174
Type II	PTGDS	0.0123534	0.00940884
Adipocyte	SCN7A	0.0338778	0.0155925
EC	SCN7A	0.0409359	0.0238516
FAP	SCN7A	1.15193	0.570541
Lymphocyte	SCN7A	0.0180652	0.0107447
MuSC	SCN7A	0.152597	0.0880376
Myeloid cell	SCN7A	0.0341996	0.0227108
Pericyte	SCN7A	0.526692	0.262116
SMC	SCN7A	0.0354545	0.0221416
Schwann cell	SCN7A	0.182191	0.0811321
Fibroblast-like	SCN7A	0.207623	0.112485
Type I	SCN7A	0.0105788	0.00799399
Type II	SCN7A	0.0103226	0.00697811
Adipocyte	MYOC	0.0271685	0.014553
EC	MYOC	0.088516	0.0545916
FAP	MYOC	1.0967	0.52323
Lymphocyte	MYOC	0.0285341	0.0173108
MuSC	MYOC	0.077033	0.0498907
Myeloid cell	MYOC	0.0637934	0.0434888
Pericyte	MYOC	0.0655653	0.03991
SMC	MYOC	0.0839037	0.0542088
Schwann cell	MYOC	0.0303787	0.0150943
Fibroblast-like	MYOC	0.632871	0.313382
Type I	MYOC	0.0041104	0.00319021
Type II	MYOC	0.00547257	0.00400115
Adipocyte	SYN3	0.234954	0.113306
EC	SYN3	0.171376	0.0954493
FAP	SYN3	0.267446	0.149677
Lymphocyte	SYN3	0.0327188	0.0210416
MuSC	SYN3	0.113541	0.0695716
Myeloid cell	SYN3	0.080429	0.0535153
Pericyte	SYN3	0.278953	0.142236
SMC	SYN3	0.160577	0.0866578
Schwann cell	SYN3	0.37686	0.173585
Fibroblast-like	SYN3	0.16184	0.0893388
Type I	SYN3	0.071313	0.0510802
Type II	SYN3	0.072297	0.0488468
Adipocyte	CCL4	0.00655924	0.004158
EC	CCL4	0.0260692	0.0162742
FAP	CCL4	0.0211959	0.0143805
Lymphocyte	CCL4	0.803617	0.315326
MuSC	CCL4	0.0176463	0.0116628
Myeloid cell	CCL4	0.322535	0.155714
Pericyte	CCL4	0.0225538	0.0138035
SMC	CCL4	0.0231297	0.0148883
Schwann cell	CCL4	0.00302767	0.00188679
Fibroblast-like	CCL4	0.0261865	0.0188956
Type I	CCL4	0.000217151	0.000172444
Type II	CCL4	0.0004224	0.000245804
Adipocyte	CXCR4	0.00891819	0.00519751
EC	CXCR4	0.062702	0.0370689
FAP	CXCR4	0.0174524	0.0121256
Lymphocyte	CXCR4	1.36437	0.54171
MuSC	CXCR4	0.544861	0.303879
Myeloid cell	CXCR4	0.290203	0.152211
Pericyte	CXCR4	0.0643742	0.0379595
SMC	CXCR4	0.0417736	0.0265318
Schwann cell	CXCR4	0.00436813	0.00188679
Fibroblast-like	CXCR4	0.0236554	0.0169636
Type I	CXCR4	0.00162026	0.0010593
Type II	CXCR4	0.00219174	0.00146117
Adipocyte	IL7R	0	0
EC	IL7R	0.0119204	0.00718991
FAP	IL7R	0.00439724	0.00306331
Lymphocyte	IL7R	0.980668	0.418743
MuSC	IL7R	0.00600266	0.0037256
Myeloid cell	IL7R	0.0856751	0.0508577
Pericyte	IL7R	0.00648164	0.00390098
SMC	IL7R	0.00597107	0.00343577
Schwann cell	IL7R	0.00853034	0.00377358
Fibroblast-like	IL7R	0.00613196	0.00409599
Type I	IL7R	0.00130685	0.000862218
Type II	IL7R	0.00167002	0.000955905
Adipocyte	CD3D	0	0
EC	CD3D	0.00328979	0.00210961
FAP	CD3D	0.0028108	0.00191457
Lymphocyte	CD3D	1.16976	0.505895
MuSC	CD3D	0.00380269	0.00234875
Myeloid cell	CD3D	0.00714772	0.00471128
Pericyte	CD3D	0.00300037	0.00180045
SMC	CD3D	0.00561018	0.00343577
Schwann cell	CD3D	0.00365023	0.00188679
Fibroblast-like	CD3D	0.00401194	0.00297539
Type I	CD3D	0.000286982	0.000246348
Type II	CD3D	0.00114444	0.000751069
Adipocyte	CD8A	0.00197301	0.0010395
EC	CD8A	0.00250266	0.00146381
FAP	CD8A	0.00218247	0.00144656
Lymphocyte	CD8A	0.465966	0.208476
MuSC	CD8A	0.00304524	0.00178181
Myeloid cell	CD8A	0.00356572	0.00265765
Pericyte	CD8A	0.00475273	0.0024006
SMC	CD8A	0.00255526	0.00152701
Schwann cell	CD8A	0.0234365	0.0113208
Fibroblast-like	CD8A	0.00234355	0.00162294
Type I	CD8A	0.00282246	0.00188456
Type II	CD8A	0.0026172	0.00155676
Adipocyte	TPSB2	0.00153418	0.0010395
EC	TPSB2	0.0208159	0.0131743
FAP	TPSB2	0.0135013	0.00940265
Lymphocyte	TPSB2	0.0123931	0.00701388
MuSC	TPSB2	0.0128485	0.00809913
Myeloid cell	TPSB2	0.0219456	0.0153419
Pericyte	TPSB2	0.0198928	0.011853
SMC	TPSB2	0.0157119	0.0106891
Schwann cell	TPSB2	0	0
Fibroblast-like	TPSB2	0.0253025	0.0180069
Type I	TPSB2	0.00155058	0.00136723
Type II	TPSB2	0.00133834	0.00101053
Adipocyte	MS4A2	0	0
EC	MS4A2	0.00528975	0.00292763
FAP	MS4A2	0.0030137	0.00182948
Lymphocyte	MS4A2	0.00489906	0.00268617
MuSC	MS4A2	0.00363748	0.00210577
Myeloid cell	MS4A2	0.00515758	0.00362406
Pericyte	MS4A2	0.00437422	0.00255064
SMC	MS4A2	0.00358737	0.00171789
Schwann cell	MS4A2	0.0046664	0.00188679
Fibroblast-like	MS4A2	0.00616479	0.00390278
Type I	MS4A2	0.00234402	0.00184761
Type II	MS4A2	0.00190213	0.00126999
Adipocyte	CTSG	0.00678573	0.004158
EC	CTSG	0.0138192	0.00856762
FAP	CTSG	0.0108842	0.00702008
Lymphocyte	CTSG	0.00947543	0.00507387
MuSC	CTSG	0.00982053	0.00615534
Myeloid cell	CTSG	0.0154704	0.0100266
Pericyte	CTSG	0.00929496	0.0060015
SMC	CTSG	0.0118176	0.00763504
Schwann cell	CTSG	0	0
Fibroblast-like	CTSG	0.0272242	0.0200549
Type I	CTSG	0.00061828	0.00061587
Type II	CTSG	0.0012647	0.000860315
Adipocyte	CD69	0.00161064	0.0010395
EC	CD69	0.013667	0.00848151
FAP	CD69	0.0116222	0.00778591
Lymphocyte	CD69	1.17773	0.497985
MuSC	CD69	0.0070253	0.00429254
Myeloid cell	CD69	0.0959687	0.0479584
Pericyte	CD69	0.0100928	0.0060015
SMC	CD69	0.01819	0.0114526
Schwann cell	CD69	0.0112515	0.00566038
Fibroblast-like	CD69	0.0158227	0.0103172
Type I	CD69	0.000806911	0.000529648
Type II	CD69	0.00134322	0.000819348
Adipocyte	PAX7	0.0205412	0.010395
EC	PAX7	0.0241548	0.0134757
FAP	PAX7	0.0194259	0.012466
Lymphocyte	PAX7	0.0206802	0.0113416
MuSC	PAX7	1.66049	0.781161
Myeloid cell	PAX7	0.0206541	0.0130466
Pericyte	PAX7	0.0307105	0.0168042
SMC	PAX7	0.0191689	0.0116434
Schwann cell	PAX7	0.0755385	0.0377358
Fibroblast-like	PAX7	0.0174933	0.0111287
Type I	PAX7	0.0356633	0.0219496
Type II	PAX7	0.0799672	0.0462795
Adipocyte	MYF5	0.00434099	0.002079
EC	MYF5	0.0105074	0.00658716
FAP	MYF5	0.0120567	0.00825391
Lymphocyte	MYF5	0.0152918	0.00865542
MuSC	MYF5	0.99682	0.510245
Myeloid cell	MYF5	0.0153385	0.0102682
Pericyte	MYF5	0.013941	0.00795199
SMC	MYF5	0.0225864	0.0135522
Schwann cell	MYF5	0.00456251	0.00188679
Fibroblast-like	MYF5	0.0126328	0.0085011
Type I	MYF5	0.00138269	0.000862218
Type II	MYF5	0.00129838	0.000764724
Adipocyte	DLK1	0.00479151	0.002079
EC	DLK1	0.0460233	0.0271667
FAP	DLK1	0.0922728	0.0499489
Lymphocyte	DLK1	0.0291244	0.0156693
MuSC	DLK1	1.32828	0.577063
Myeloid cell	DLK1	0.0392985	0.0257309
Pericyte	DLK1	0.0458734	0.0258065
SMC	DLK1	0.041323	0.024623
Schwann cell	DLK1	0.0702975	0.0339623
Fibroblast-like	DLK1	0.035986	0.0227211
Type I	DLK1	0.00741338	0.00546892
Type II	DLK1	0.00928083	0.00621339
Adipocyte	CD14	0.0291195	0.016632
EC	CD14	0.066624	0.0418909
FAP	CD14	0.0625986	0.0411419
Lymphocyte	CD14	0.0247674	0.0138785
MuSC	CD14	0.0476034	0.0290759
Myeloid cell	CD14	1.00836	0.508939
Pericyte	CD14	0.0662737	0.0393098
SMC	CD14	0.0498874	0.0309219
Schwann cell	CD14	0.0451936	0.0207547
Fibroblast-like	CD14	0.0670217	0.0468333
Type I	CD14	0.00526119	0.00469293
Type II	CD14	0.00556352	0.00432889
Adipocyte	F13A1	0.045098	0.0259875
EC	F13A1	0.0344673	0.0207517
FAP	F13A1	0.0232759	0.0164653
Lymphocyte	F13A1	0.0286492	0.0182062
MuSC	F13A1	0.0303361	0.019114
Myeloid cell	F13A1	1.64266	0.684827
Pericyte	F13A1	0.0413294	0.024156
SMC	F13A1	0.0187658	0.0116434
Schwann cell	F13A1	0.0812068	0.0396226
Fibroblast-like	F13A1	0.023628	0.0165771
Type I	F13A1	0.0307027	0.018821
Type II	F13A1	0.0383546	0.0230237
Adipocyte	ITGAX	0.0112902	0.00519751
EC	ITGAX	0.00531067	0.00309984
FAP	ITGAX	0.00311793	0.00216984
Lymphocyte	ITGAX	0.104618	0.0520818
MuSC	ITGAX	0.00238521	0.00178181
Myeloid cell	ITGAX	0.564753	0.298864
Pericyte	ITGAX	0.00729188	0.00405101
SMC	ITGAX	0.00396989	0.00229051
Schwann cell	ITGAX	0.0134463	0.00566038
Fibroblast-like	ITGAX	0.00266454	0.00200935
Type I	ITGAX	0.00281403	0.00195847
Type II	ITGAX	0.00335421	0.00210299
Adipocyte	MS4A6A	0.00268893	0.002079
EC	MS4A6A	0.0188118	0.0114522
FAP	MS4A6A	0.00984245	0.0068499
Lymphocyte	MS4A6A	0.0202508	0.0114908
MuSC	MS4A6A	0.0111955	0.00737021
Myeloid cell	MS4A6A	1.45926	0.699807
Pericyte	MS4A6A	0.017412	0.0105026
SMC	MS4A6A	0.0111656	0.00725329
Schwann cell	MS4A6A	0.00365752	0.00188679
Fibroblast-like	MS4A6A	0.0136934	0.00966034
Type I	MS4A6A	0.00180668	0.00150272
Type II	MS4A6A	0.00242195	0.00182988
Adipocyte	FOLR2	0.00243866	0.002079
EC	FOLR2	0.0126992	0.00800792
FAP	FOLR2	0.00865734	0.00599898
Lymphocyte	FOLR2	0.00708879	0.00432771
MuSC	FOLR2	0.00862387	0.00575038
Myeloid cell	FOLR2	0.811203	0.432592
Pericyte	FOLR2	0.0174803	0.0106527
SMC	FOLR2	0.00894469	0.00591716
Schwann cell	FOLR2	0	0
Fibroblast-like	FOLR2	0.0131742	0.00989219
Type I	FOLR2	0.00091984	0.000775996
Type II	FOLR2	0.00144915	0.00111977
Adipocyte	MYO1B	0.033643	0.0218295
EC	MYO1B	0.208092	0.118397
FAP	MYO1B	0.232294	0.147252
Lymphocyte	MYO1B	0.0427626	0.0247724
MuSC	MYO1B	0.35277	0.205232
Myeloid cell	MYO1B	0.0509334	0.0339454
Pericyte	MYO1B	1.82388	0.804351
SMC	MYO1B	0.600449	0.334606
Schwann cell	MYO1B	0.0418932	0.0226415
Fibroblast-like	MYO1B	0.342215	0.231114
Type I	MYO1B	0.0116488	0.00862218
Type II	MYO1B	0.0126701	0.0082481
Adipocyte	STEAP4	0.0352349	0.022869
EC	STEAP4	0.115348	0.0673354
FAP	STEAP4	0.695666	0.386062
Lymphocyte	STEAP4	0.0653315	0.0371586
MuSC	STEAP4	0.0713677	0.0456791
Myeloid cell	STEAP4	0.110703	0.0716357
Pericyte	STEAP4	1.62264	0.700225
SMC	STEAP4	0.143326	0.0784501
Schwann cell	STEAP4	0.0497984	0.0226415
Fibroblast-like	STEAP4	0.701959	0.384598
Type I	STEAP4	0.00612091	0.00498854
Type II	STEAP4	0.00851816	0.0063636
Adipocyte	EGFLAM	0.0888579	0.045738
EC	EGFLAM	0.0587234	0.0330219
FAP	EGFLAM	0.133652	0.0856875
Lymphocyte	EGFLAM	0.0256051	0.0165647
MuSC	EGFLAM	0.0819534	0.0534543
Myeloid cell	EGFLAM	0.0495304	0.0327374
Pericyte	EGFLAM	1.79458	0.790848
SMC	EGFLAM	0.602451	0.337851
Schwann cell	EGFLAM	0.0926568	0.0433962
Fibroblast-like	EGFLAM	0.0668204	0.0445149
Type I	EGFLAM	0.0871314	0.0601212
Type II	EGFLAM	0.107344	0.0669134
Adipocyte	KCNJ8	0.0127228	0.00831601
EC	KCNJ8	0.0265494	0.0155853
FAP	KCNJ8	0.0814763	0.0543737
Lymphocyte	KCNJ8	0.00883706	0.00552156
MuSC	KCNJ8	0.0227213	0.0141735
Myeloid cell	KCNJ8	0.014251	0.0100266
Pericyte	KCNJ8	0.694001	0.355589
SMC	KCNJ8	0.0652411	0.041611
Schwann cell	KCNJ8	0.0234376	0.0113208
Fibroblast-like	KCNJ8	0.140866	0.103482
Type I	KCNJ8	0.00295164	0.00235262
Type II	KCNJ8	0.00138396	0.000969561
Adipocyte	ACTA2	0.0494289	0.0280665
EC	ACTA2	0.249031	0.141904
FAP	ACTA2	0.350667	0.221154
Lymphocyte	ACTA2	0.123557	0.0719296
MuSC	ACTA2	0.317595	0.18053
Myeloid cell	ACTA2	0.172242	0.114641
Pericyte	ACTA2	1.50559	0.648912
SMC	ACTA2	2.63324	0.954953
Schwann cell	ACTA2	0.0321599	0.0169811
Fibroblast-like	ACTA2	0.403689	0.265389
Type I	ACTA2	0.0054308	0.00346119
Type II	ACTA2	0.00848232	0.00554425
Adipocyte	MYH11	0.0345292	0.02079
EC	MYH11	0.0891706	0.0507168
FAP	MYH11	0.0657474	0.0431841
Lymphocyte	MYH11	0.0506659	0.0293986
MuSC	MYH11	0.0590739	0.0359602
Myeloid cell	MYH11	0.0585634	0.0387775
Pericyte	MYH11	0.425451	0.209152
SMC	MYH11	2.50111	0.967551
Schwann cell	MYH11	0.408226	0.184906
Fibroblast-like	MYH11	0.0486226	0.0323815
Type I	MYH11	0.0516762	0.0374326
Type II	MYH11	0.0398093	0.0275028
Adipocyte	TAGLN	0.135616	0.0717256
EC	TAGLN	0.362222	0.206053
FAP	TAGLN	0.595609	0.336241
Lymphocyte	TAGLN	0.161687	0.0905835
MuSC	TAGLN	0.556954	0.299263
Myeloid cell	TAGLN	0.294773	0.183015
Pericyte	TAGLN	1.18069	0.507577
SMC	TAGLN	2.52176	0.903226
Schwann cell	TAGLN	0.0420042	0.0207547
Fibroblast-like	TAGLN	0.8291	0.451138
Type I	TAGLN	0.034942	0.0280467
Type II	TAGLN	0.0324432	0.0232012
Adipocyte	MYL9	0.0946453	0.0519751
EC	MYL9	0.404026	0.229948
FAP	MYL9	0.499247	0.307565
Lymphocyte	MYL9	0.0548513	0.0325325
MuSC	MYL9	0.209705	0.132664
Myeloid cell	MYL9	0.115712	0.0763469
Pericyte	MYL9	1.40915	0.630158
SMC	MYL9	2.29217	0.8954
Schwann cell	MYL9	0.0808951	0.0433962
Fibroblast-like	MYL9	0.548062	0.347231
Type I	MYL9	0.00729779	0.00660212
Type II	MYL9	0.0112919	0.00826175
Adipocyte	MYOCD	0.0190598	0.00935551
EC	MYOCD	0.014367	0.00783571
FAP	MYOCD	0.0074314	0.00485024
Lymphocyte	MYOCD	0.00747551	0.00388002
MuSC	MYOCD	0.00984771	0.0055884
Myeloid cell	MYOCD	0.0106815	0.00700652
Pericyte	MYOCD	0.120285	0.0634659
SMC	MYOCD	0.675912	0.37469
Schwann cell	MYOCD	0.0987364	0.0471698
Fibroblast-like	MYOCD	0.0078505	0.0049461
Type I	MYOCD	0.0193933	0.0134875
Type II	MYOCD	0.019427	0.0125224
Adipocyte	MBP	0.0678833	0.037422
EC	MBP	0.0433943	0.0261334
FAP	MBP	0.454883	0.273528
Lymphocyte	MBP	0.665627	0.331592
MuSC	MBP	0.531836	0.293918
Myeloid cell	MBP	0.510194	0.300797
Pericyte	MBP	0.0765243	0.0445611
SMC	MBP	0.064489	0.0393205
Schwann cell	MBP	1.1578	0.484906
Fibroblast-like	MBP	0.369356	0.229955
Type I	MBP	0.493586	0.288621
Type II	MBP	0.475857	0.260006
Adipocyte	PLP1	0.010642	0.00623701
EC	PLP1	0.00233201	0.00133465
FAP	PLP1	0.0385977	0.0260381
Lymphocyte	PLP1	0.00267817	0.00164155
MuSC	PLP1	0.00215449	0.00153884
Myeloid cell	PLP1	0.00250135	0.00169123
Pericyte	PLP1	0.0123948	0.0072018
SMC	PLP1	0.00325342	0.00190876
Schwann cell	PLP1	1.29641	0.522642
Fibroblast-like	PLP1	0.0407907	0.0278991
Type I	PLP1	0.000933993	0.000640505
Type II	PLP1	0.00124295	0.000846659
Adipocyte	S100B	0.178549	0.0914761
EC	S100B	0.000956701	0.00051664
FAP	S100B	0.00103515	0.000595643
Lymphocyte	S100B	0.0161124	0.00686465
MuSC	S100B	0.00149628	0.000890905
Myeloid cell	S100B	0.0203007	0.0118386
Pericyte	S100B	0.00230198	0.0012003
SMC	S100B	0.000380149	0.000190876
Schwann cell	S100B	0.754185	0.320755
Fibroblast-like	S100B	0.00167901	0.00115924
Type I	S100B	0.000551378	0.000394157
Type II	S100B	0.00105409	0.000655478
Adipocyte	GFAP	0	0
EC	GFAP	0.000326273	0.00025832
FAP	GFAP	0.00061596	0.000340368
Lymphocyte	GFAP	0.00121643	0.000596926
MuSC	GFAP	0.000623999	0.000404957
Myeloid cell	GFAP	0.000757414	0.000604011
Pericyte	GFAP	0.00124422	0.00060015
SMC	GFAP	0.000571074	0.000190876
Schwann cell	GFAP	0.593484	0.256604
Fibroblast-like	GFAP	0.000820843	0.000579621
Type I	GFAP	0.000624582	0.000455744
Type II	GFAP	0.00105894	0.000628166
Adipocyte	FMOD	0.0672039	0.0384615
EC	FMOD	0.0477788	0.0292332
FAP	FMOD	0.390279	0.240895
Lymphocyte	FMOD	0.0153228	0.00925235
MuSC	FMOD	0.0254971	0.0167652
Myeloid cell	FMOD	0.0234105	0.0166707
Pericyte	FMOD	0.0778325	0.0501125
SMC	FMOD	0.112488	0.0731056
Schwann cell	FMOD	0.0081997	0.00377358
Fibroblast-like	FMOD	0.648241	0.391128
Type I	FMOD	0.00151666	0.00130564
Type II	FMOD	0.0017384	0.00132461
Adipocyte	SCG2	0.00940373	0.00519751
EC	SCG2	0.0137962	0.00873983
FAP	SCG2	0.0164915	0.0108067
Lymphocyte	SCG2	0.0138154	0.00776004
MuSC	SCG2	0.0315707	0.0195999
Myeloid cell	SCG2	0.00714544	0.00471128
Pericyte	SCG2	0.0187045	0.0123031
SMC	SCG2	0.0174928	0.0116434
Schwann cell	SCG2	0.454902	0.198113
Fibroblast-like	SCG2	0.435777	0.207581
Type I	SCG2	0.000487392	0.000295617
Type II	SCG2	0.000408319	0.000245804
Adipocyte	PDPN	0.0368599	0.0239085
EC	PDPN	0.0304042	0.0184699
FAP	PDPN	0.343424	0.209028
Lymphocyte	PDPN	0.0313233	0.0189524
MuSC	PDPN	0.170553	0.104398
Myeloid cell	PDPN	0.0473985	0.0316502
Pericyte	PDPN	0.0326945	0.0207052
SMC	PDPN	0.0274921	0.0177515
Schwann cell	PDPN	0.0919481	0.0471698
Fibroblast-like	PDPN	0.722042	0.423393
Type I	PDPN	0.0601295	0.0380731
Type II	PDPN	0.147141	0.0832184
Adipocyte	MYH7	0.285894	0.127859
EC	MYH7	0.254147	0.130021
FAP	MYH7	0.190817	0.114959
Lymphocyte	MYH7	0.266649	0.150276
MuSC	MYH7	0.299859	0.166842
Myeloid cell	MYH7	0.354947	0.208021
Pericyte	MYH7	0.423501	0.207802
SMC	MYH7	0.16493	0.0843672
Schwann cell	MYH7	0.405965	0.158491
Fibroblast-like	MYH7	0.164278	0.0893775
Type I	MYH7	1.64869	0.687187
Type II	MYH7	0.343578	0.176337
Adipocyte	TNNT1	0.408175	0.159044
EC	TNNT1	0.321868	0.165497
FAP	TNNT1	0.194393	0.114066
Lymphocyte	TNNT1	0.305027	0.160722
MuSC	TNNT1	0.412356	0.223941
Myeloid cell	TNNT1	0.388537	0.205484
Pericyte	TNNT1	0.489892	0.231508
SMC	TNNT1	0.23421	0.123306
Schwann cell	TNNT1	0.563848	0.222642
Fibroblast-like	TNNT1	0.20321	0.105105
Type I	TNNT1	2.66604	0.963528
Type II	TNNT1	0.625636	0.235112
Adipocyte	TNNI1	0.190055	0.0966736
EC	TNNI1	0.179178	0.101692
FAP	TNNI1	0.132295	0.0876447
Lymphocyte	TNNI1	0.188275	0.113864
MuSC	TNNI1	0.214472	0.131773
Myeloid cell	TNNI1	0.257672	0.166224
Pericyte	TNNI1	0.28292	0.154839
SMC	TNNI1	0.139955	0.0813132
Schwann cell	TNNI1	0.207874	0.0981132
Fibroblast-like	TNNI1	0.115087	0.0704819
Type I	TNNI1	1.22519	0.620846
Type II	TNNI1	0.234564	0.142143
Adipocyte	MYH7B	0.0821726	0.0384615
EC	MYH7B	0.0251367	0.0136049
FAP	MYH7B	0.0199191	0.0130191
Lymphocyte	MYH7B	0.0194862	0.0108939
MuSC	MYH7B	0.0410465	0.0242164
Myeloid cell	MYH7B	0.0349548	0.0202948
Pericyte	MYH7B	0.0503913	0.0271568
SMC	MYH7B	0.0228935	0.0120252
Schwann cell	MYH7B	0.170438	0.0773585
Fibroblast-like	MYH7B	0.0227737	0.0128676
Type I	MYH7B	0.831327	0.390388
Type II	MYH7B	0.0637389	0.029674
Adipocyte	MYH1	0.237002	0.0987526
EC	MYH1	0.178145	0.0840401
FAP	MYH1	0.127048	0.0715197
Lymphocyte	MYH1	0.168545	0.0920758
MuSC	MYH1	0.225592	0.115413
Myeloid cell	MYH1	0.217836	0.123339
Pericyte	MYH1	0.307417	0.141035
SMC	MYH1	0.149682	0.0731056
Schwann cell	MYH1	0.359325	0.139623
Fibroblast-like	MYH1	0.118881	0.0599714
Type I	MYH1	0.181663	0.0914443
Type II	MYH1	1.89162	0.705076
Adipocyte	MYH2	0.167399	0.0769231
EC	MYH2	0.174189	0.083911
FAP	MYH2	0.115127	0.0630106
Lymphocyte	MYH2	0.113779	0.0634234
MuSC	MYH2	0.2373	0.121163
Myeloid cell	MYH2	0.171457	0.0982121
Pericyte	MYH2	0.298238	0.140735
SMC	MYH2	0.130367	0.0606986
Schwann cell	MYH2	0.492812	0.186792
Fibroblast-like	MYH2	0.104761	0.052475
Type I	MYH2	0.159973	0.0783879
Type II	MYH2	1.23283	0.503175
Adipocyte	TNNT3	0.210625	0.0893971
EC	TNNT3	0.361204	0.17992
FAP	TNNT3	0.559529	0.318924
Lymphocyte	TNNT3	0.212692	0.117893
MuSC	TNNT3	0.327862	0.182716
Myeloid cell	TNNT3	0.243624	0.138681
Pericyte	TNNT3	0.469635	0.24066
SMC	TNNT3	0.268127	0.144875
Schwann cell	TNNT3	0.529779	0.20566
Fibroblast-like	TNNT3	0.41194	0.246339
Type I	TNNT3	0.216689	0.112544
Type II	TNNT3	2.23765	0.816097
Adipocyte	TNNI2	0.11999	0.0613306
EC	TNNI2	0.207964	0.111637
FAP	TNNI2	0.171591	0.104791
Lymphocyte	TNNI2	0.187131	0.110133
MuSC	TNNI2	0.26992	0.157609
Myeloid cell	TNNI2	0.288853	0.181566
Pericyte	TNNI2	0.321657	0.168042
SMC	TNNI2	0.197214	0.1067
Schwann cell	TNNI2	0.312626	0.141509
Fibroblast-like	TNNI2	0.162498	0.0966034
Type I	TNNI2	0.198308	0.128631
Type II	TNNI2	1.52788	0.694793

## Sheet: ED Fig.1e
Maker gene													Peak
	Adipocyte	EC	FAP	Lymphocyte	MuSC	Myeloid_cell	Pericyte	SMC	Fibroblast-like	Type I	Type II			Adipocyte	EC	FAP	Lymphocyte	MuSC	Myeloid_cell	Pericyte	SMC	Fibroblast-like	Type I	Type II
MIR4260	0.648142	0.31909	0.416479	0.268924	0.916906	0.346879	0.457282	0.186993	0.331731	0.801598	0.805977		chr14:105481818-105482318	0.519365	0.624448	0.319699	0.874197	0.459723	0.537915	0.698211	0.772882	0.4932	0.0960253	0.104334
LOC101927575	0.368785	0.492378	0.378809	0.367134	1	0.308483	0.420496	0.325112	0.316323	0.662491	0.740429		chr19:43668438-43668938	0.537755	0.763947	0.377197	0.608866	0.41451	0.750761	0.634534	0.61941	0.678819	0.0490286	0.0651723
PLIN4	1	0.335686	0.298038	0.362116	0.481195	0.360324	0.358406	0.394994	0.371351	0.734525	0.686031		chr19:53867328-53867828	0.514054	0.559092	0.369825	0.815845	0.453074	0.517088	0.711014	0.764413	0.650147	0.072407	0.073043
DDO	1	0.513669	0.300498	0.25626	0.429516	0.371146	0.230037	0.52019	0.3433	0.832713	0.695422		chr1:152047883-152048383	0.538279	0.4516	0.652769	0.580884	0.675099	0.920064	0.44872	0.496205	0.598708	0.0706932	0.0669795
PERM1	0.334926	0.33734	0.366113	0.414423	0.356565	0.304426	0.4456	0.666599	0.347525	1	0.918125		chr1:159925316-159925816	0.33822	0.712353	0.556883	0.510403	0.645713	0.77043	0.673167	0.571171	0.56911	0	0.245261
LRRC38	0.375221	0.393036	0.448157	0.363643	0.377154	0.372837	0.364708	0.357104	0.445423	0.978733	1		chr12:6613802-6614302	0.610592	0.575969	0.459796	0.235715	0.694265	0.619239	0.734233	0.856151	0.489587	0.134868	0.0895853
AGMAT	0.360513	0.341795	0.405294	0.410431	0.412852	0.381695	0.374402	0.407666	0.398185	1	0.997632		chr2:68829082-68829582	0.50234	0.860757	0.575847	0.577496	0.642824	0.704961	0.579753	0.514742	0.44841	0.0455951	0.0472753
TMEM82	0.448477	0.393267	0.256701	0.288107	0.698817	0.358876	0.330623	0.512056	0.33147	0.968778	0.912828		chr8:13133164-13133664	0.590679	0.724041	0.468576	0.270878	0.634029	0.655804	0.719235	0.681908	0.62066	0.0541739	0.080017
PADI2	0.391047	0.334349	0.344701	0.380558	0.288592	0.408633	0.583134	0.452603	0.356557	0.935778	1		chr10:17228919-17229419	0.668578	0.611463	0.492384	0.369428	0.554713	0.775917	0.409721	0.683765	0.786871	0.068875	0.0782853
EXTL1	0.366185	0.3634	0.397796	0.422089	0.378602	0.42098	0.408393	0.416164	0.326348	1	0.948451		chr6:53359382-53359882	0.572363	0.450742	0.507018	0.490386	0.587473	0.456382	0.645007	0.672098	0.444118	0.131883	0.134527
SLC30A2	0.388348	0.391282	0.390361	0.401242	0.396764	0.377901	0.409684	0.380331	0.354432	1	1		chr4:1580440-1580940	0.747244	0.86151	0.504128	0.612547	0.400859	0.85266	0.36374	0.203071	0.539845	0.264257	0.150139
CNKSR1	0.402472	0.383349	0.355395	0.415429	0.352557	0.367066	0.415528	0.409867	0.3932	0.966579	1		chr6:30489183-30489683	0.494764	0.773237	0.731386	0.677288	0.471852	0.591328	0.720824	0.370807	0.54735	0.0263917	0.0947722
FABP3	0.456468	0.334338	0.339077	0.297798	0.385784	0.411749	0.344533	0.568563	0.394252	0.987187	0.980251		chr8:19013602-19014102	0.814622	0.711073	0.727231	0.312543	0.453843	0.626616	0.687204	0.284966	0.628516	0.128616	0.124769
PABPC4	0.467988	0.371575	0.256156	0.256167	0.246558	0.480644	0.55073	0.620493	0.376544	1	0.864346		chr11:65290635-65291135	0.63831	0.452823	0.787215	0.196081	0.505055	0.613676	0.896697	0.286697	0.706617	0.219291	0.197538
HPCAL4	0.355688	0.301659	0.293218	0.539213	0.579567	0.297012	0.458945	0.388713	0.351312	0.970508	0.964163		chr1:155323643-155324143	0.535384	0.504282	0.725532	0.466875	0.418089	0.670648	0.420989	0.447638	0.513321	0.157079	0.125699
SYPL2	0.359519	0.332322	0.361841	0.430847	0.369988	0.297215	0.473661	0.571595	0.340033	0.972013	0.990966		chr17:20063999-20064499	0.95684	0.270011	0.635824	0.212947	0.703438	0.504282	0.536685	0.517977	0.735077	0.215532	0.211388
AMPD1	0.385223	0.363321	0.422395	0.392442	0.393113	0.36429	0.442784	0.372986	0.360163	0.960033	1		chr19:3343485-3343985	0.65423	0.223726	0.732717	0.321235	0.629008	0.774025	0.225757	0.826401	0.645007	0.270665	0.197229
PDE4DIP	0.444696	0.285729	0.394365	0.337184	0.445877	0.353785	0.333211	0.5962	0.354734	0.994585	0.959635		chr12:26274707-26275207	0.504117	0.456091	0.737323	0.270929	0.566674	0.997098	0.296891	0.456362	0.762583	0.2403	0.211632
TMOD4	0.401313	0.360242	0.389129	0.390932	0.36948	0.415578	0.357475	0.412389	0.395451	1	0.989606		chr12:57138788-57139288	0.988689	0.287406	0.679226	0.299952	0.688377	0.816441	0.317626	0.291211	0.461038	0.320615	0.34942
VPS72	0.393581	0.399989	0.425793	0.316357	0.347322	0.34678	0.364872	0.499561	0.413978	0.986088	1		chr19:46786348-46786848	0.438216	0.632751	0.545678	0.891913	0.505209	0.809793	0.394099	0.307747	0.699894	0.156258	0.118442
RORC	0.678147	0.334175	0.323449	0.482494	0.530133	0.340143	0.316812	0.295089	0.310199	0.964391	0.924968		chr2:171522177-171522677	0.680182	0.448369	0.588259	0.217538	0.739736	0.460075	0.37171	0.61454	0.981921	0.198835	0.198835
CASQ1	0.385645	0.400879	0.381056	0.358998	0.425861	0.330492	0.387204	0.462792	0.365647	0.989427	1		chr21:38831376-38831876	0.780346	0.280871	0.815735	0.488848	0.722521	0.497381	0.441459	0.269783	0.819382	0.173241	0.210431
LOC100505795	0.472196	0.373347	0.462659	0.238526	0.560499	0.197721	0.416845	0.380959	0.480605	0.92821	0.988431		chr5:53167803-53168303	0.588094	0.247957	0.910045	0.245812	0.781419	0.768927	0.335813	0.354196	0.684913	0.294563	0.288261
GPA33	0.397613	0.340771	0.291523	0.438013	0.60877	0.556512	0.311265	0.336503	0.298961	0.940028	0.980041		chr1:16181790-16182290	0.527027	0.78303	0.554425	0.189222	0.6739	0.189222	0.889019	0.546727	0.666974	0.266963	0.213489
DUSP27	0.377427	0.361926	0.326233	0.418353	0.535208	0.505263	0.322534	0.342746	0.340224	0.96924	1		chr1:94927020-94927520	0.586762	0.5723	0.68906	0.319048	0.739048	0.174021	0.68289	0.83956	0.570512	0.159551	0.167247
ATP1B1	0.341662	0.371189	0.347113	0.401428	0.449681	0.553656	0.331155	0.362686	0.363771	1	0.966419		chr1:203487287-203487787	0.662428	0.56998	0.580072	0.20558	0.472062	0.282876	0.860328	0.627815	0.845009	0.240457	0.153394
CACNA1S	0.336823	0.344767	0.391659	0.408631	0.495459	0.313625	0.523048	0.364167	0.346311	0.965156	1		chr12:124422540-124423040	0.527068	0.579026	0.719214	0.18973	0.679627	0.199701	0.801009	0.789868	0.593894	0.20304	0.217823
SHISA4	0.387935	0.335838	0.278575	0.304176	0.367303	0.402596	0.385765	0.818609	0.389467	0.912681	0.917055		chr14:55107750-55108250	0.614554	0.890243	0.416611	0.191748	0.505052	0.542703	0.701204	0.768551	0.561292	0.152773	0.155268
PPFIA4	0.30196	0.291566	0.345521	0.350953	0.727475	0.4681	0.353412	0.41599	0.357044	0.932624	0.955355		chr14:75310612-75311112	0.51721	0.545727	0.57448	0.184882	0.885738	0.35798	0.681697	0.831744	0.556907	0.178899	0.184737
MYOG	0.316726	0.428729	0.353489	0.364923	0.748634	0.399418	0.343052	0.345589	0.31439	0.935442	0.949609		chr15:75043399-75043899	0.528821	0.638165	0.574823	0.226952	0.622258	0.340107	0.90843	0.811685	0.512499	0.171361	0.164901
OBSCN	0.399797	0.312611	0.378189	0.471993	0.331465	0.384364	0.426552	0.402899	0.395607	1	0.988386		chr17:34252265-34252765	0.539478	0.552133	0.663794	0.178752	0.598965	0.29804	0.975924	0.661672	0.617989	0.180034	0.23322
OBSCN-AS1	0.356416	0.340363	0.374848	0.514288	0.336875	0.414241	0.441305	0.359624	0.372467	0.998466	0.991106		chr19:51688785-51689285	0.495883	0.516082	0.543352	0.243234	0.600279	0.292478	0.766766	0.838342	0.838923	0.155321	0.209341
ACTA1	0.376464	0.360044	0.373452	0.393588	0.396372	0.389888	0.385344	0.432359	0.384008	1	0.992901		chr2:20597001-20597501	0.440664	0.501315	0.629648	0.273248	0.449066	0.335952	0.996098	0.904549	0.439044	0.26398	0.266436
EGLN1	0.259744	0.725164	0.296075	0.332816	0.57507	0.218595	0.518687	0.347866	0.412381	0.900798	0.912805		chr20:41340495-41340995	0.690286	0.71096	0.812498	0.173336	0.554033	0.320532	0.579781	0.667702	0.680383	0.150028	0.160461
HEATR1	0.454514	0.293072	0.465406	0.233168	0.273884	0.448826	0.510934	0.49635	0.390115	0.91286	1		chr5:172795263-172795763	0.476634	0.621236	0.693264	0.153254	0.633163	0.226749	0.749407	0.874707	0.60822	0.204624	0.258741
ACTN2	0.378682	0.324757	0.384847	0.438709	0.487822	0.318635	0.320763	0.498951	0.371198	1	0.938512		chr3:170908468-170908968	0.675145	0.582615	0.536814	0.199701	0.320574	0.419906	0.582109	0.488366	0.541242	0.134307	0.172848
IDI2-AS1	0.478715	0.454329	0.359322	0.36643	0.374256	0.485819	0.339244	0.314547	0.349695	1	0.925193		chr1:17569520-17570020	0.645195	0.255689	0.437567	0.242478	0.613761	0.514734	0.531997	0.598965	0.559929	0.281374	0.307775
IDI2	0.450885	0.383784	0.424342	0.387887	0.367538	0.34937	0.382316	0.340581	0.416961	1	0.934725		chr1:21262746-21263246	0.648128	0.283566	0.550665	0.247584	0.680526	0.231952	0.878119	0.820112	0.64602	0.244365	0.268965
SVIL	0.449611	0.341645	0.432926	0.383729	0.405219	0.316405	0.245508	0.439828	0.517772	0.977199	0.990158		chr1:21317342-21317842	0.465152	0.290774	0.583718	0.313143	0.628278	0.348315	0.631146	0.693264	0.583598	0.276159	0.270195
MIR938	0.391097	0.335682	0.443679	0.372452	0.443641	0.304995	0.240607	0.475687	0.537554	0.960376	0.99423		chr1:21337967-21338467	0.909953	0.336542	0.694603	0.225146	0.629182	0.225731	0.63452	0.63649	0.72783	0.21693	0.263074
C10orf71	0.335561	0.397227	0.304821	0.378185	0.33739	0.478774	0.570018	0.389898	0.342886	0.985487	0.979754		chr1:55443374-55443874	0.640714	0.208344	0.770728	0.158546	0.86649	0.242102	0.623022	0.697607	0.629052	0.362815	0.300579
C10orf71-AS1	0.3671	0.363951	0.305402	0.35245	0.361002	0.424007	0.544223	0.431808	0.369735	0.99145	0.988871		chr1:59057107-59057607	0.634211	0.247175	0.812452	0.28706	0.477431	0.33825	0.886832	0.692363	0.679868	0.227656	0.216701
MYPN	0.358258	0.372435	0.432176	0.3749	0.372435	0.418077	0.367161	0.400055	0.401003	0.954525	1		chr1:61448906-61449406	0.710793	0.245266	0.704981	0.216068	0.761653	0.216068	0.736541	0.77546	0.584024	0.233118	0.316028
MYOZ1	0.371168	0.360486	0.417737	0.365409	0.387579	0.376302	0.375488	0.480065	0.364703	0.979946	1		chr1:171141528-171142028	0.466786	0.516013	0.71096	0.220789	0.564768	0.199986	0.683861	0.611522	0.694176	0.345294	0.195767
SYNPO2L	0.352206	0.327911	0.367353	0.343449	0.501857	0.391381	0.403797	0.458322	0.363734	0.999296	0.990693		chr1:172144620-172145120	0.549094	0.348627	0.836285	0.251672	0.501629	0.234125	0.744305	0.813563	0.743696	0.232495	0.244508
ANKRD2	0.53852	0.307377	0.317013	0.348729	0.700135	0.293441	0.306537	0.437933	0.373044	0.989258	0.888012		chr1:204286673-204287173	-0.65383	-0.641266	-0.763199	-0.848421	-0.682076	-0.848421	1.20237	0.170747	0.57448	1.28467	0.219623
LBX1	0.519122	0.321075	0.328538	0.386324	0.822096	0.355302	0.3107	0.326461	0.320961	0.908465	0.900957		chr1:205256098-205256598	-0.851225	-0.142507	-0.962114	-0.962114	0.778351	-0.115243	-0.0687343	0.199986	0.574823	-0.458657	-0.306185
NEURL1	0.309085	0.284949	0.361447	0.488862	0.594812	0.399357	0.40322	0.403875	0.307582	0.975503	0.971308		chr1:206012085-206012585	-0.883038	-1.08045	-0.937644	0.0674407	-1.08045	0.843807	0.549451	0.977135	0.663794	-0.0336517	1.1887
SCT	0.342405	0.344453	0.365421	0.369674	0.571602	0.352208	0.395656	0.363544	0.417689	0.991308	0.986041		chr1:207828464-207828964	-0.817524	-0.550233	-0.890032	-0.979719	-0.87851	0.469534	1.18399	1.88305	0.543352	0.0946611	0.404834
ART5	0.425533	0.410759	0.332353	0.350278	0.337585	0.449371	0.420336	0.389246	0.386495	0.963763	1		chr1:209411533-209412033	-0.620817	-0.620817	-0.620817	-0.620817	-0.620817	-0.620817	0.0125451	1.6009	0.629648	0.270637	0.597707
ART1	0.388551	0.377075	0.330192	0.346362	0.373606	0.427407	0.468253	0.405197	0.383705	0.982329	1		chr1:225834459-225834959	0.521933	0.608954	0.882819	0.158394	0.535892	0.196434	0.818168	0.677476	0.812498	0.275877	0.242434
DNHD1	0.499034	0.407343	0.399525	0.304737	0.429248	0.29812	0.344375	0.435343	0.406174	0.921577	1		chr1:228990517-228991017	-0.699086	-0.72445	-0.72445	-0.72445	-0.622526	-0.505889	-0.173565	-0.105991	0.693264	0.430406	1.26976
TEAD1	0.516015	0.423635	0.453195	0.189373	0.667321	0.130822	0.44711	0.475219	0.376708	0.892443	0.928159		chr1:234522412-234522912	-0.771963	-0.831534	-0.831534	-0.831534	-0.407443	-0.173463	0.718187	1.1059	0.536814	1.10989	-0.0444521
MYOD1	0.379433	0.406673	0.349623	0.376476	0.444042	0.390741	0.354419	0.385375	0.407343	1	1		chr1:234955156-234955656	-0.753621	-0.186985	-0.635915	-0.753621	-0.753621	-0.388571	0.50571	0.0373112	0.437567	0.470621	0.944956
ANO5	0.434117	0.308349	0.407515	0.53405	0.439432	0.432157	0.25768	0.40473	0.319441	1	0.947231		chr1:236064948-236065448	0.460802	0.407749	0.751197	0.264996	0.485229	0.255848	0.929135	0.856162	0.550665	0.263854	0.247109
P2RY2	0.309386	0.548559	0.263376	0.348362	0.434889	0.491581	0.331133	0.557404	0.291189	0.979396	0.944723		chr10:13633652-13634152	0.518978	0.279019	0.620983	0.290023	0.43652	0.284419	0.989708	0.910467	0.51021	0.318376	0.341299
NEU3	0.418125	0.389145	0.254216	0.401674	0.282803	0.650389	0.402154	0.490542	0.299557	0.977809	0.933586		chr10:13837053-13837553	0.634239	0.306247	0.667218	0.28779	0.572452	0.265793	0.754949	1	0.468201	0.265793	0.266485
SLN	0.350221	0.29194	0.523538	0.33044	0.423578	0.301072	0.559407	0.32324	0.451641	0.949999	0.994923		chr10:17002133-17002633	0.854122	0.284357	0.732338	0.250962	0.74758	0.288697	0.584602	0.616332	0.714504	0.213253	0.213253
HSPB2	0.588514	0.233328	0.380692	0.22321	0.707294	0.240732	0.371262	0.577765	0.389854	0.90594	0.881409		chr10:79399226-79399726	0.728898	0.339658	0.430219	0.231719	0.445923	0.457114	0.779091	0.98725	0.619151	0.217085	0.263892
HSPB2-C11orf52	0.586956	0.22395	0.369668	0.218163	0.665776	0.269132	0.356572	0.615682	0.395455	0.910141	0.888504		chr10:103678035-103678535	0.479947	0.313078	0.501996	0.587599	0.416553	0.370883	1	0.639814	0.476572	0.278148	0.273724
CRYAB	0.585756	0.218638	0.370202	0.219248	0.668274	0.270034	0.35489	0.614152	0.401753	0.909119	0.887935		chr10:6141059-6141559	-0.339632	-0.354995	-0.705902	-0.752101	2	-0.752101	-0.603003	0.382654	0.7995	2	-0.272226
LOC103611081	0.555423	0.281604	0.305991	0.249761	0.678119	0.264712	0.260949	0.626931	0.491808	0.839043	0.945658		chr10:30494030-30494530	-0.928321	-0.895878	-0.965239	-0.965239	-0.652833	1.10884	1.19817	-0.0350375	1.52168	0.712501	1.35824
TEAD4	0.334979	0.547795	0.34136	0.317764	0.452467	0.27683	0.395366	0.534049	0.351031	0.951263	0.997097		chr10:48634167-48634667	-1.04053	-0.633363	-0.87493	-1.04053	-1.04053	-0.347677	0.599774	-0.049561	0.217538	0.906777	1.2247
STAC3	0.374599	0.339407	0.341559	0.411941	0.566584	0.464982	0.353939	0.287929	0.392923	0.998612	0.967525		chr10:60236841-60237341	-0.903216	-0.678318	-0.903216	-0.903216	-0.903216	-0.221164	0.382124	1.14287	0.488848	-0.65077	0.85766
MYBPC1	0.393437	0.391699	0.370369	0.37231	0.532363	0.422629	0.364043	0.330241	0.335619	0.999925	0.987365		chr10:71888597-71889097	-0.953772	-0.857028	-0.933767	-1.02192	-1.02192	1.072	0.857239	1.09265	0.245812	0.568618	0.982725
HSPB8	0.490007	0.302397	0.437685	0.212501	0.39121	0.213627	0.385672	0.637908	0.571098	0.941874	0.91602		chr10:75612788-75613288	-0.755077	-0.755077	-0.755077	-0.755077	-0.755077	-0.437574	1.2297	-0.755077	0.189222	0.823	1.32656
LOC105370024	0.482532	0.329572	0.420516	0.192956	0.372669	0.201656	0.449168	0.684894	0.526566	0.918834	0.920637		chr10:78532485-78532985	-0.483525	-0.483525	-0.483525	-0.483525	-0.483525	-0.483525	-0.483525	-0.483525	0.319048	2	-0.075133
MIR4304	0.224852	0.296978	0.386928	0.47644	0.543358	0.238196	0.49537	0.581294	0.379496	1	0.842315		chr10:96271294-96271794	-0.835638	-0.835638	-0.835638	-0.835638	-0.835638	-0.0110662	0.848022	0.253625	0.20558	-0.357437	1.16994
SLC15A4	0.366312	0.258819	0.426629	0.56349	0.394259	0.572386	0.322822	0.296902	0.368817	0.939987	0.989577		chr10:96645090-96645590	-0.80309	-0.80309	-0.80309	-0.80309	-0.80309	0.686412	1.41321	-0.0306056	0.18973	0.0824716	1.13177
LOC101928841	0.336572	0.369166	0.386641	0.363726	0.469142	0.335125	0.3492	0.504226	0.398583	0.97286	1		chr10:97365595-97366095	-0.816984	-0.816984	-0.816984	-0.816984	-0.816984	1.86343	0.953657	-0.502382	0.191748	-0.60052	0.146551
KLHL33	0.282188	0.354983	0.350881	0.272774	0.539454	0.566908	0.42138	0.345906	0.428602	0.931789	1		chr10:118792475-118792975	-0.772274	-0.713439	-0.772274	-0.772274	-0.256	-0.602358	0.513244	1.83082	0.184882	1.86248	0.357519
SIX1	0.606834	0.223429	0.549216	0.268823	0.904888	0.233985	0.299106	0.290611	0.560733	0.76525	0.797125		chr11:8709104-8709604	0.489489	0.339711	0.602912	0.268872	0.837938	0.260767	0.598151	0.99692	0.226952	0.280621	0.264522
SIX4	0.514538	0.29038	0.456956	0.431676	0.535154	0.232481	0.276256	0.358811	0.475711	0.951495	0.976542		chr11:57322182-57322682	0.646292	0.305926	0.843993	0.262293	0.506498	0.244303	0.77635	0.684798	0.178752	0.219315	0.244042
SNORA11B	0.38117	0.529534	0.435269	0.422563	0.361477	0.332549	0.250586	0.371847	0.444698	0.993984	0.976323		chr11:102047122-102047622	0.59434	0.360531	0.51914	0.309325	0.558661	0.258074	0.817101	1	0.481336	0.258074	0.297838
TECPR2	0.323789	0.35301	0.395016	0.410435	0.331952	0.479376	0.431084	0.364623	0.416542	0.982907	1		chr11:117221647-117222147	0.744989	0.303627	0.597612	0.275301	0.785996	0.255284	0.474927	0.986416	0.49347	0.30223	0.280148
CAPN3	0.343626	0.478962	0.372757	0.340859	0.371738	0.352045	0.593802	0.327056	0.36216	0.930442	1		chr11:12192687-12193187	-0.512929	-0.64519	-0.714789	-0.714789	-0.714789	-0.714789	-0.174789	1.45295	0.287406	0.461617	0.437947
SPPL2A	0.390347	0.344244	0.406766	0.428162	0.429467	0.391899	0.344495	0.329542	0.43725	1	0.958949		chr11:36713764-36714264	-0.587734	-0.559628	-0.587734	-0.587734	-0.587734	-0.587734	-0.358404	0.137013	0.632751	1.02265	-0.149408
TMEM266	0.428332	0.332358	0.545108	0.30357	0.539407	0.397211	0.245663	0.308662	0.467132	0.996385	0.936172		chr11:60310558-60311058	-0.59499	-0.59499	-0.59499	-0.59499	-0.59499	-0.136156	-0.0606892	0.331095	0.448369	0.080545	1.02183
LOC101929439	0.452121	0.341751	0.418591	0.307779	0.584186	0.327549	0.305099	0.381668	0.428956	1	0.917887		chr11:62444180-62444680	-0.913765	-0.392066	-0.728788	-0.913765	-0.913765	-0.913765	1.17504	0.648889	0.280871	-0.314096	0.585478
DNAJA4	0.462465	0.363012	0.345192	0.327573	0.372702	0.389974	0.381677	0.4905	0.379447	1	0.936024		chr11:62508400-62508900	-0.860048	-0.707455	-0.860048	-0.860048	-0.860048	0.929536	0.385419	0.179142	0.247957	0.89782	0.494065
WHAMM	0.409997	0.34839	0.360344	0.377579	0.415952	0.460101	0.366377	0.344144	0.416142	1	0.982917		chr11:65418374-65418874	-0.758042	-0.572152	-0.421892	-1.23132	-1.13656	-0.274828	0.755244	0.477996	0.78303	1.08052	1.09883
HOMER2	0.334698	0.379134	0.331165	0.524259	0.53441	0.394829	0.362741	0.31	0.363043	1	0.9535		chr11:78350766-78351266	-0.763825	-0.763825	-0.763825	-0.763825	-0.763825	-0.477323	0.966934	0.575869	0.5723	1.40618	0.513677
ALPK3	0.569868	0.270285	0.635047	0.279998	0.494486	0.256763	0.255553	0.505977	0.376474	0.912194	0.943355		chr11:117979721-117980221	-0.622476	-0.609643	-0.414681	-0.809907	-0.809907	0.935691	1.29711	-0.607178	0.56998	0.119801	0.628211
MIR5587	0.425883	0.30094	0.394992	0.471183	0.565949	0.394031	0.315334	0.343714	0.325738	0.963747	0.998489		chr11:118088519-118089019	-0.7931	-0.7931	-0.7931	-0.7931	-0.543896	-0.7931	0.687535	-0.416948	0.579026	0.712813	0.398568
TRIM72	0.356396	0.294566	0.353297	0.381074	0.662887	0.386995	0.374061	0.3965	0.356688	0.986217	0.95132		chr11:130043518-130044018	-0.678255	-0.678255	-0.678255	-0.678255	-0.678255	0.382737	0.0693683	-0.678255	0.890243	1.70978	0.0689418
PYDC1	0.359304	0.208584	0.330294	0.394787	0.571885	0.542282	0.404479	0.396084	0.366984	1	0.900476		chr12:93302724-93303224	0.467561	0.466834	0.546349	0.250715	0.539628	0.283291	0.90257	0.998339	0.545727	0.271614	0.282348
COX6A2	0.342394	0.400359	0.400021	0.391097	0.421966	0.353224	0.394069	0.424253	0.367813	1	0.975062		chr12:10128563-10129063	-0.83622	-0.823471	-0.951833	-0.951833	-0.6946	-0.951833	0.56505	0.586444	1.74562	0.277928	-0.173539
HSF4	0.260188	0.315761	0.238721	0.349332	0.410448	0.670966	0.376369	0.84868	0.336814	0.877225	0.815497		chr12:11839261-11839761	-0.467187	-0.812502	-0.784607	-0.812502	-0.812502	-0.812502	-0.00880553	1.86944	1.70038	0.20177	1.48635
NOL3	0.465116	0.264381	0.194145	0.277814	0.502504	0.552658	0.368778	0.874783	0.320647	0.807301	0.871875		chr12:12611481-12611981	-0.88502	-0.348196	-0.101906	-1.51616	-0.643906	-0.96172	1.52044	0.543247	0.505052	-0.0558883	-0.264122
EDC4	0.418674	0.331351	0.259057	0.332309	0.627077	0.312144	0.513765	0.457224	0.331191	0.934319	0.98289		chr12:32535285-32535785	-0.565755	-0.328187	-0.510102	-0.565755	-0.565755	-0.565755	0.520898	-0.565755	0.885738	2	-0.203111
NRN1L	0.421327	0.324943	0.284885	0.337035	0.663442	0.303187	0.468036	0.409174	0.368126	0.950828	0.969017		chr12:48336263-48336763	-0.38043	-0.449937	-0.449937	-0.449937	-0.449937	-0.449937	-0.345731	1.0644	0.622258	-0.449937	0.34366
DUS2	0.293326	0.469423	0.281694	0.692186	0.292157	0.553209	0.51208	0.239804	0.328313	0.883965	0.953844		chr12:57118884-57119384	-0.707111	-0.682942	-0.725552	-0.757679	-0.757679	-0.757679	0.181113	0.446978	0.598965	1.41569	1.0368
DDX28	0.426949	0.428059	0.460588	0.665528	0.33497	0.400075	0.289083	0.278185	0.323295	0.836094	1		chr12:69120309-69120809	-0.42017	-0.42017	-0.42017	-0.42017	-0.42017	-0.42017	-0.42017	-0.42017	0.600279	0.420381	-0.178013
MLYCD	0.486405	0.383292	0.245394	0.358544	0.530693	0.368488	0.465628	0.370622	0.333608	1	0.932404		chr12:122081706-122082206	-0.160738	-0.160423	-0.469717	-0.837807	-0.837807	-0.837807	2	-0.837807	0.449066	-0.279814	0.128872
INCA1	0.299988	0.458638	0.440325	0.395979	0.460017	0.353698	0.364746	0.422996	0.315931	0.989556	0.998127		chr13:110412050-110412550	0.615097	0.464018	0.630825	0.166273	0.685078	0.149888	0.845533	0.732771	0.554033	0.294013	0.228421
KIF1C	0.372141	0.433667	0.386362	0.464143	0.431176	0.363751	0.339811	0.39048	0.321306	0.998376	0.998785		chr13:33353192-33353692	-0.67753	-0.67753	-0.67753	-0.67753	-0.67753	-0.165665	0.556108	-0.67753	0.284419	0.0350113	1.02688
SLC2A4	0.576803	0.288492	0.224845	0.284969	0.375123	0.328674	0.648228	0.68816	0.298197	0.887271	0.899238		chr13:48579061-48579561	-0.710054	-0.710054	-0.710054	-0.710054	-0.710054	0.0932828	0.135628	-0.223975	0.265793	1.09182	0.582109
UNC45B	0.397982	0.298579	0.542475	0.768574	0.326203	0.315787	0.372427	0.254606	0.390487	0.898902	0.933978		chr13:76886255-76886755	-0.698732	-0.786236	-1.13841	-0.612501	-0.731795	-0.68446	0.21474	0.840677	0.288697	1.78038	0.401545
CACNB1	0.397661	0.326244	0.447226	0.378456	0.364758	0.355012	0.395629	0.409367	0.428267	0.944706	1		chr14:23352665-23353165	0.565135	0.272762	0.611757	0.293239	0.561064	0.278468	0.776671	1	0.549897	0.307215	0.251637
RPL19	0.375138	0.255673	0.45059	0.388484	0.359484	0.372189	0.388733	0.485121	0.450062	0.920893	1		chr14:20714785-20715285	-0.718751	-0.112931	-0.77612	-0.77612	-0.77612	-0.413353	0.380708	-0.580495	0.711014	0.842589	0.829985
TCAP	0.358834	0.53936	0.288189	0.378314	0.844155	0.388078	0.306618	0.32102	0.298998	0.916713	0.859721		chr14:76191232-76191732	-0.593641	-0.708597	-0.708597	-0.708597	-0.708597	-0.708597	0.979532	1.71432	0.44872	-0.0159643	0.168354
CSF3	0.345952	0.487366	0.420071	0.335525	0.890843	0.276825	0.31587	0.339934	0.339782	0.862048	0.885785		chr14:92657431-92657931	-0.767168	-0.713097	-0.706676	-0.865684	-0.865684	0.00443795	0.720407	0.17979	0.673167	2	0.370727
ASB16	0.364768	0.3595	0.279068	0.433026	0.468952	0.362931	0.372579	0.539607	0.347834	1	0.965495		chr14:101876472-101876972	-0.635192	-0.84135	-0.87365	-0.990614	-0.479637	0.307831	0.245459	-0.6055	0.734233	1.19332	0.711525
ITGA3	0.326273	0.417616	0.26545	0.274617	0.450819	0.335533	0.618752	0.967129	0.269089	0.755989	0.818732		chr15:33154665-33155165	-0.842655	-0.668668	-0.793645	-0.842655	-0.842655	-0.430717	0.705452	1.12405	0.579753	1.37141	1.43132
WFIKKN2	0.290149	0.395552	0.302192	0.377848	0.362921	0.426477	0.413617	0.690401	0.326743	0.945139	0.968963		chr15:40334058-40334558	-0.572365	-0.977393	-0.911212	-0.977393	-0.977393	-0.27519	1.17897	0.505275	0.719235	0.829478	1.09893
MRPS23	0.404512	0.271128	0.241687	0.241029	0.447615	0.362353	0.590197	0.797958	0.383581	0.81366	0.94628		chr15:58331571-58332071	-0.772822	-0.772822	-0.617864	-0.772822	-0.772822	0.43822	0.8075	-0.772822	0.409721	0.131444	0.548918
KCNJ2	0.346548	0.507951	0.510242	0.170598	0.386199	0.626661	0.311886	0.417118	0.336769	0.908652	0.977376		chr15:74869916-74870416	-0.697214	-0.747701	-0.717933	-0.854346	-0.854346	-0.47609	0.728893	-0.0875802	0.645007	0.485957	0.0518983
KCNJ2-AS1	0.322792	0.527697	0.435077	0.183841	0.390591	0.642505	0.320661	0.454415	0.334135	0.951292	0.936995		chr15:99452712-99453212	-0.782316	-0.782316	-0.782316	-0.782316	-0.782316	-0.570363	1.13086	0.045127	0.554713	0.48039	1.14357
PPP1R27	0.439505	0.392504	0.363708	0.379466	0.375193	0.41014	0.378152	0.415003	0.341104	1	0.987294		chr16:10749455-10749955	-0.749772	-0.749772	-0.749772	-0.749772	-0.749772	0.511509	-0.100969	0.116827	0.587473	0.130288	1.21298
PYCR1	0.440835	0.315824	0.403077	0.412454	0.381995	0.383862	0.399471	0.330627	0.432228	0.992954	1		chr16:49575318-49575818	-0.733786	-0.790609	-0.739215	-0.790609	-0.790609	0.254978	-0.172634	1.24835	0.400859	0.397361	0.70029
MYADML2	0.49571	0.316741	0.390718	0.41242	0.426419	0.35969	0.362662	0.319754	0.426203	0.986153	1		chr16:73122486-73122986	-0.659102	-0.502505	-0.685958	-0.685958	-0.685958	-0.685958	0.144499	0.107834	0.471852	2	0.290062
MIR133A1HG	0.356759	0.323913	0.356172	0.316871	0.367797	0.340457	0.503795	0.601118	0.382316	0.964881	0.98592		chr16:73154173-73154673	-0.762163	-0.882183	-0.882183	-0.882183	-0.601885	-0.305083	0.865027	0.758489	0.453843	1.26677	0.553588
MIR133A1	0.364285	0.323666	0.344067	0.315668	0.340532	0.324764	0.531621	0.657593	0.381939	0.927294	0.988572		chr17:50200069-50200569	0.642791	0.275344	0.858125	0.262139	0.499642	0.276985	0.550566	0.841833	0.505055	0.267051	0.24297
MIR1-2	0.393272	0.297003	0.322718	0.306305	0.294473	0.372528	0.574965	0.651514	0.392458	0.899839	0.994925		chr19:41218510-41219010	0.431936	0.266478	0.483889	0.337016	0.521633	0.36211	0.868155	1	0.418089	0.314609	0.269858
ALPK2	0.384853	0.481097	0.341583	0.51828	0.346383	0.599894	0.243197	0.255211	0.41397	0.959754	0.955777		chr19:47719020-47719520	0.569734	0.53151	0.681665	0.190167	0.822137	0.224917	0.633544	0.665215	0.703438	0.1983	0.196107
NMRK2	0.346114	0.338858	0.388502	0.39959	0.374779	0.369637	0.376669	0.536566	0.380206	1	0.986585		chr2:27078327-27078827	0.539505	0.29244	0.584434	0.250007	0.704467	0.264254	0.930384	0.819533	0.597644	0.259497	0.257837
DPP9	0.312336	0.497739	0.306707	0.408538	0.525834	0.414107	0.360671	0.317168	0.387414	0.96836	1		chr2:40240053-40240553	0.627744	0.344718	0.686647	0.238419	0.579138	0.235628	0.877749	0.854566	0.568693	0.231477	0.255221
TMEM38A	0.341435	0.378999	0.303467	0.528295	0.484652	0.398611	0.388655	0.36553	0.335104	1	0.955642		chr2:43636966-43637466	0.55747	0.333171	0.614354	0.310378	0.664721	0.318536	0.860492	0.841267	0.654407	0.16445	0.180757
SCN1B	0.387663	0.442481	0.340946	0.412429	0.441897	0.464621	0.337162	0.304619	0.376758	0.987442	1		chr2:236642465-236642965	0.54297	0.294192	0.964454	0.254386	0.552976	0.330841	0.497043	0.701033	0.842577	0.251932	0.267595
RYR1	0.35483	0.349596	0.309871	0.555818	0.387456	0.525191	0.383824	0.390028	0.286832	0.988522	0.968032		chr2:237223276-237223776	0.76379	0.256065	0.673013	0.256065	0.948342	0.256065	0.577833	0.698365	0.516336	0.256065	0.298062
LGALS16	0.376577	0.52908	0.322788	0.765163	0.256445	0.457819	0.273108	0.339521	0.373526	0.784495	1		chr20:347527-348027	0.565555	0.361076	0.383048	0.292315	0.663386	0.396316	0.97934	0.86439	0.528459	0.207828	0.258287
LGALS17A	0.342845	0.474308	0.298892	0.590197	0.319966	0.360445	0.364066	0.45614	0.343614	0.932834	1		chr22:38246613-38247113	0.519626	0.265937	0.588694	0.259741	0.882769	0.2997	0.668193	0.914648	0.57379	0.26716	0.259741
CKM	0.380645	0.402745	0.360066	0.399986	0.396181	0.405722	0.407865	0.363353	0.374547	0.994123	1		chr22:40512356-40512856	0.559098	0.290417	0.582109	0.259847	0.547787	0.264578	0.961848	0.774978	0.733079	0.262036	0.264222
SELENOW	0.304325	0.800561	0.278165	0.372929	0.334696	0.238728	0.411104	0.575722	0.395782	0.8787	0.909288		chr3:188052203-188052703	0.532946	0.285919	0.716865	0.261834	0.976755	0.256575	0.600391	0.80084	0.484399	0.301914	0.281562
KCNA7	0.402708	0.418792	0.384861	0.377977	0.402933	0.325043	0.392009	0.413541	0.376143	0.991318	1		chr3:45034539-45035039	-0.797635	-0.932239	-0.932239	-0.932239	-0.863816	0.70442	0.432027	0.109654	0.874197	-0.0670708	0.703
TRPM4	0.295346	0.536742	0.228991	0.406553	0.267581	0.324637	0.614424	0.587538	0.371202	0.904852	0.962135		chr3:46143927-46144427	-0.690549	-0.573482	-0.690549	-0.690549	-0.690549	-0.690549	-0.390763	-0.280916	0.608866	1.31735	0.425611
SBK3	0.486071	0.672894	0.363854	0.361804	0.264953	0.373238	0.491869	0.301678	0.290402	0.903605	0.98963		chr3:46312887-46313387	-0.720568	-0.720568	-0.720568	-0.720568	-0.720568	0.122753	0.846619	-0.29914	0.815845	2	0.72612
DNAJC5G	0.395797	0.464162	0.387516	0.393491	0.326963	0.344991	0.436701	0.415525	0.338053	0.979485	1		chr3:49238372-49238872	-0.728865	-0.559689	-0.663274	-0.728865	-0.728865	-0.728865	0.743627	0.492854	0.580884	0.45491	0.933279
TRIM54	0.364105	0.454846	0.343934	0.361394	0.318901	0.399369	0.469756	0.438048	0.356952	1	0.990738		chr3:49248745-49249245	-0.578332	-0.725322	-0.725322	-0.725322	-0.725322	-0.725322	0.76768	-0.239717	0.510403	0.373	1.04009
MPV17	0.390152	0.424319	0.366641	0.357708	0.389855	0.328216	0.425002	0.416046	0.397706	1	0.998295		chr3:112813554-112814054	-0.684106	-0.878227	-0.795275	-0.878227	-0.572202	-0.52718	0.563851	2	0.235715	-0.394178	0.102653
ANKRD23	0.322009	0.439673	0.354649	0.483401	0.473592	0.290065	0.37332	0.40782	0.374058	0.963185	1		chr3:123522884-123523384	-0.553452	-0.553452	-0.553452	-0.553452	-0.310643	-0.553452	-0.358944	1.28218	0.577496	0.924855	-0.443239
VWA3B	0.305058	0.357401	0.431998	0.330088	0.202226	0.414044	0.638164	0.700256	0.300112	0.935113	0.88554		chr3:131386435-131386935	-0.979353	-0.580635	-1.04306	1.58511	-0.690271	-0.500521	-0.291774	1.05243	0.270878	0.605083	0.255138
TMEM182	0.525763	0.31649	0.386228	0.358567	0.383325	0.34849	0.448485	0.368502	0.38107	0.947774	1		chr3:149243464-149243964	-0.525924	-0.525924	-0.525924	-0.525924	-0.525924	-0.525924	-0.229078	-0.525924	0.369428	0.943963	0.60173
STEAP3	0.409769	0.434396	0.333845	0.354742	0.370045	0.398271	0.388589	0.347512	0.463288	0.994522	1		chr3:151171154-151171654	-0.653996	-0.795301	0.187614	0.0616636	-0.55018	-0.866305	-0.477629	0.793959	0.490386	1.00371	-0.0565418
RIF1	0.375011	0.375621	0.485033	0.347725	0.398267	0.318655	0.440893	0.38145	0.384797	1	0.952311		chr4:26141906-26142406	-0.477989	-0.12318	-0.596533	-0.596533	-0.484811	-0.596533	-0.000595916	0.906937	0.612547	-0.596533	0.540906
XIRP2-AS1	0.50173	0.362793	0.317154	0.3324	0.33794	0.431552	0.299377	0.524794	0.425534	0.981019	0.985707		chr4:26239078-26239578	-0.512109	-0.538845	-0.634	-0.634	-0.634	-0.634	-0.262816	0.875662	0.677288	2	0.306779
BBS5	0.369176	0.308969	0.387951	0.338091	0.698728	0.503328	0.394555	0.286359	0.316163	0.964821	0.93186		chr4:40586663-40587163	-0.644861	-0.644861	-0.483208	-0.644861	0.0952478	2	0.404761	-0.644861	0.312543	-0.644861	0.459194
KLHL41	0.34769	0.352355	0.377478	0.366183	0.724142	0.353647	0.390103	0.325207	0.355864	0.967731	0.939599		chr4:52843871-52844371	-0.737371	-0.640745	-0.737371	-0.737371	-0.737371	0.352579	-0.34696	0.175102	0.196081	0.854874	0.0607379
TTN-AS1	0.382655	0.37754	0.42263	0.401621	0.405215	0.398816	0.39007	0.351597	0.361775	1	1		chr4:85681210-85681710	-0.727399	-0.727399	-0.727399	-0.727399	-0.727399	0.119268	-0.0642073	0.163555	0.466875	1.40531	0.778052
TTN	0.381541	0.394508	0.416004	0.382792	0.412862	0.383014	0.386276	0.367883	0.365835	0.999664	1		chr4:85761857-85762357	-0.610149	-0.610149	-0.453517	-0.610149	-0.610149	-0.610149	-0.0211732	-0.610149	0.212947	2	0.629002
LOC101927055	0.384073	0.374783	0.378253	0.377178	0.42475	0.346276	0.402742	0.417197	0.387166	1	1		chr4:85842514-85843014	-0.500989	-0.806557	-0.806557	-0.806557	-0.748744	-0.089387	0.71836	-0.289542	0.321235	0.504474	0.503446
CCDC141	0.311126	0.447948	0.388424	0.330648	0.475078	0.421099	0.450317	0.34938	0.338823	1	0.981948		chr4:89829488-89829988	-0.620275	-0.236233	-0.899358	-0.899358	-0.899358	0.184995	0.839246	-0.286419	0.270929	1.35107	0.628155
DES	0.346215	0.329964	0.34852	0.36213	0.518136	0.356109	0.36324	0.600992	0.326189	0.990159	0.958346		chr4:151865313-151865813	-0.65396	-0.73693	-0.67227	-0.73693	-0.398609	-0.123646	0.114015	-0.305367	0.299952	1.93909	0.46949
CHRND	0.357136	0.379879	0.326955	0.424889	0.661826	0.386753	0.40084	0.312663	0.31501	0.976747	0.957302		chr5:41193760-41194260	0.612394	0.509094	0.767606	0.188188	0.527417	0.192477	0.800443	0.788344	0.891913	0.257926	0.198096
DGKD	0.456269	0.370627	0.281261	0.385425	0.438117	0.25501	0.519527	0.721435	0.226818	0.927137	0.918374		chr5:95857106-95857606	0.923988	0.338652	0.645525	0.180476	0.716374	0.174274	0.770112	0.585903	0.517321	0.313691	0.333683
RAMP1	0.314829	0.30727	0.27671	0.443993	0.384697	0.374066	0.45173	0.807936	0.314399	0.908877	0.915493		chr5:150781793-150782293	0.715188	0.351711	0.67225	0.250626	0.454799	0.233489	0.948537	0.698782	0.667124	0.284287	0.223208
KLHL30	0.455801	0.270694	0.305873	0.323804	0.735924	0.375964	0.336801	0.460191	0.361509	0.906348	0.96709		chr5:151686819-151687319	0.747877	0.329839	0.682571	0.207344	0.841127	0.185925	0.654224	0.543968	0.758073	0.217015	0.332038
OTOS	0.510758	0.243337	0.378402	0.351194	0.593704	0.15822	0.627465	0.614626	0.24617	0.860811	0.915312		chr5:160165466-160165966	0.598317	0.180477	0.763875	0.196095	0.669622	0.43175	0.674803	0.862373	0.641683	0.216026	0.264979
MYLK2	0.294347	0.292894	0.332654	0.318842	0.657625	0.291473	0.461625	0.682332	0.338522	0.861555	0.968131		chr5:170633287-170633787	0.634984	0.3847	0.80099	0.262348	0.628494	0.251657	0.899855	0.611307	0.625851	0.20107	0.198744
SNTA1	0.576585	0.304814	0.403347	0.427414	0.309559	0.265728	0.309836	0.687596	0.343967	0.943364	0.927789		chr6:31729594-31730094	0.622472	0.333622	0.624979	0.268546	0.525649	0.406556	0.743595	0.950253	0.674136	0.164529	0.185663
NNAT	0.535136	0.447011	0.365368	0.437755	0.321744	0.327139	0.370344	0.365999	0.355583	0.926072	1		chr7:74027575-74028075	0.617673	0.399789	0.742494	0.185387	0.502012	0.331811	0.622529	0.844323	0.835292	0.215724	0.202967
TTI1	0.425388	0.33366	0.359401	0.451228	0.53951	0.390062	0.374339	0.426779	0.236215	1	0.95777		chr7:150341572-150342072	0.687693	0.263412	0.56046	0.257153	0.707886	0.265189	0.970765	0.680545	0.580202	0.272214	0.25448
JPH2	0.371322	0.269929	0.319395	0.350159	0.644693	0.305827	0.389217	0.805863	0.285243	0.845219	0.913132		chr9:35906958-35907458	0.64752	0.357232	0.789536	0.208439	0.71188	0.242338	0.782521	0.656997	0.679691	0.213032	0.210815
SDC4	0.59215	0.332834	0.281775	0.279052	0.430528	0.305442	0.349143	0.544941	0.465263	0.933955	0.984916		chr9:134641389-134641889	0.658749	0.286389	0.702913	0.224638	0.686017	0.305827	0.66127	0.719869	0.84238	0.219904	0.192043
RBM38	0.515304	0.373418	0.23667	0.679693	0.651609	0.399021	0.187291	0.421084	0.251178	0.885292	0.899439		chrX:129701567-129702067	0.7204	0.285832	0.666533	0.265344	0.672235	0.213488	0.790944	0.68389	0.754286	0.22302	0.224026
OSBPL2	0.364674	0.513653	0.29094	0.574988	0.465741	0.309326	0.414189	0.299038	0.327204	0.970878	0.969369		chr6:27146723-27147223	0.564317	0.659309	0.41252	1	0.512402	0.421245	0.529351	0.493731	0.49899	0.148882	0.169363
GATA5	0.33629	0.392221	0.322979	0.574242	0.366864	0.373893	0.474165	0.356457	0.336786	0.955496	1		chr1:158999636-159000136	0.542136	0.597378	0.677084	0.218126	0.980129	0.22667	0.570893	0.449161	0.743802	0.208955	0.285665
MIR1-1HG-AS1	0.357023	0.353878	0.341023	0.408592	0.380425	0.359585	0.460706	0.506865	0.343497	1	0.971821		chr14:103121746-103122246	0.554781	0.651007	0.8827	0.179555	0.633494	0.577989	0.530707	0.314869	0.804499	0.187911	0.182488
MIR1-1HG	0.362315	0.345579	0.355783	0.376864	0.497717	0.359528	0.37204	0.497075	0.349314	1	0.950109		chr2:54455850-54456350	0.683267	0.685133	0.711216	0.161333	0.62396	0.129238	0.834212	0.547369	0.609631	0.232288	0.282353
MIR1-1	0.337552	0.327208	0.346489	0.373902	0.493833	0.337483	0.391545	0.5716	0.358122	1	0.943435		chr2:65432368-65432868	0.636887	0.733974	0.767018	0.177597	0.744143	0.477477	0.739667	0.460082	0.479688	0.143578	0.139889
MIR133A2	0.342024	0.51557	0.282914	0.358517	0.553718	0.444858	0.363956	0.391061	0.295971	1	0.943035		chr22:36254854-36255354	0.655806	0.837755	0.760563	0.243516	0.614721	0.334	0.793408	0.254738	0.57231	0.208222	0.224961
DSCR9	0.401489	0.592393	0.270299	0.405281	0.455941	0.398302	0.402052	0.325446	0.298622	0.99393	0.956244		chr7:13991223-13991723	0.644762	0.742115	0.626615	0.0865784	0.704345	0.399983	0.692828	0.525903	0.731488	0.195217	0.150167
PCNT	0.411154	0.461942	0.32356	0.484812	0.374533	0.410459	0.325759	0.341629	0.377767	0.965027	1		chr13:30870318-30870818	0.612172	0.382975	0.799827	0.240599	0.724647	0.262867	0.657509	0.483833	0.891627	0.191989	0.251955
MICAL3	0.490055	0.548666	0.328279	0.366759	0.446562	0.195576	0.321782	0.632427	0.290854	0.926027	0.953014		chr14:52069031-52069531	0.634256	0.466216	0.546255	0.303581	0.560324	0.229537	1	0.617911	0.664061	0.211653	0.227561
LINC01634	0.555693	0.307307	0.331963	0.301036	0.25599	0.223067	0.616268	0.794954	0.384437	0.886	0.843285		chr15:78024119-78024619	0.559691	0.266356	0.861467	0.266356	0.872262	0.313784	0.717376	0.351928	0.718389	0.281259	0.291133
MYO18B	0.333561	0.292644	0.466542	0.347411	0.827735	0.317544	0.356995	0.450453	0.300484	0.879223	0.927407		chr16:55480196-55480696	0.610406	0.284954	0.779087	0.277673	0.599872	0.317757	0.705521	0.300468	0.995021	0.325377	0.303865
TPST2	0.535501	0.450743	0.280976	0.526767	0.296695	0.667658	0.286285	0.316839	0.275149	0.950193	0.913194		chr17:17420436-17420936	0.545396	0.366729	0.552561	0.300656	0.522029	0.302274	1	0.500197	0.647209	0.308417	0.302165
MIR548J	0.485771	0.485795	0.32988	0.489125	0.284518	0.591838	0.281088	0.284191	0.348623	0.979851	0.93932		chr17:76529247-76529747	0.72671	0.415808	0.691342	0.211261	0.9367	0.326781	0.622091	0.430082	0.709023	0.215014	0.215188
MN1	0.441783	0.400234	0.467062	0.236281	0.327477	0.232834	0.315262	0.726816	0.513357	0.885824	0.953069		chr18:3622283-3622783	0.651405	0.254691	0.708035	0.23645	0.967936	0.259083	0.528251	0.613703	0.712211	0.274445	0.293791
ZMAT5	0.605028	0.344398	0.398957	0.478632	0.49092	0.398716	0.333717	0.294775	0.232352	0.991572	0.930934		chr19:850464-850964	0.667947	0.384983	0.743176	0.18889	0.693026	0.466511	0.69809	0.451302	0.863076	0.171665	0.171334
MB	0.462559	0.377587	0.345845	0.227491	0.461279	0.247162	0.56655	0.456866	0.42493	0.987635	0.942096		chr2:47058173-47058673	0.858179	0.173399	0.788535	0.232229	0.516069	0.423768	0.757819	0.579488	0.666026	0.197943	0.306545
PICK1	0.451767	0.260225	0.219641	0.281667	0.364211	0.425451	0.696832	0.801304	0.298956	0.851874	0.848072		chr2:170525407-170525907	0.803815	0.257934	0.719848	0.283008	0.732676	0.227265	0.710171	0.525239	0.758143	0.193514	0.288388
HDAC10	0.344565	0.529744	0.312093	0.563057	0.30275	0.398247	0.395954	0.283355	0.42391	0.96633	0.979995		chr2:188975624-188976124	0.673057	0.255638	0.821748	0.263143	0.762305	0.250783	0.810987	0.474611	0.672615	0.264331	0.250783
MAPK12	0.366134	0.473864	0.358243	0.430492	0.345676	0.410188	0.400084	0.310111	0.409818	1	0.995053		chr20:50655441-50655941	0.509618	0.334965	0.806916	0.284351	0.718337	0.284351	0.845114	0.288112	0.838494	0.28943	0.300313
GRIP2	0.224152	0.33016	0.50547	0.397968	0.25614	0.266011	0.701619	0.77693	0.33396	0.845107	0.862485		chr21:46049241-46049741	0.583348	0.271882	0.713053	0.298942	0.712102	0.285794	0.949627	0.379592	0.761895	0.271882	0.271882
ARPP21	0.388712	0.365145	0.406742	0.427417	0.512062	0.373202	0.342429	0.321067	0.372218	0.998748	0.992257		chr3:9036655-9037155	0.60167	0.258263	0.938309	0.302237	0.88176	0.352694	0.649232	0.469019	0.55846	0.240704	0.247652
HHATL	0.368459	0.334583	0.357655	0.405923	0.389482	0.36529	0.351987	0.484656	0.44617	1	0.99503		chr3:133469362-133469862	0.768213	0.248647	0.595409	0.304937	0.809638	0.253911	0.88678	0.507836	0.619328	0.248647	0.256654
FYCO1	0.347606	0.282494	0.463455	0.598759	0.474232	0.364127	0.246325	0.398928	0.390541	0.935442	0.998092		chr5:32027899-32028399	0.516763	0.456856	0.858615	0.244302	0.860678	0.294637	0.785626	0.271766	0.655236	0.283101	0.27242
CXCR6	0.359317	0.273978	0.500938	0.651565	0.522676	0.340882	0.236134	0.328037	0.399512	0.906919	0.980041		chr5:67268504-67269004	0.542263	0.310406	0.972992	0.250791	0.827288	0.257341	0.591702	0.510194	0.675448	0.276448	0.285127
LRRC2	0.397097	0.413599	0.375395	0.497085	0.472085	0.394395	0.332531	0.317572	0.320151	1	0.937512		chr5:151699051-151699551	0.622675	0.29154	0.699149	0.275847	0.547085	0.267962	1	0.494232	0.751553	0.269601	0.276286
LRRC2-AS1	0.441826	0.389668	0.390613	0.41747	0.509366	0.348266	0.336208	0.34325	0.337949	1	0.94576		chr6:157715692-157716192	0.714072	0.253281	0.789825	0.274349	0.703064	0.245321	0.821143	0.49161	0.713927	0.245321	0.248087
TDGF1	0.380196	0.420238	0.381733	0.373008	0.453968	0.400962	0.390744	0.345836	0.351137	1	0.967919		chr8:8260660-8261160	-0.670711	-0.670711	-0.670711	-0.670711	-0.670711	0.0523836	0.172662	2	0.633494	0.299619	0.187496
ITIH4	0.263295	0.281061	0.318224	0.364592	0.698617	0.277124	0.453469	0.689474	0.353652	0.918379	0.882115		chr8:11858555-11859055	-0.68465	-0.421359	-0.68465	-0.68465	-0.68465	-0.430623	0.893655	-0.345873	0.62396	0.514801	0.376455
MUSTN1	0.265904	0.264826	0.316894	0.314692	0.722147	0.270663	0.534097	0.701776	0.358323	0.901543	0.849135		chr8:11878449-11878949	-0.706086	-0.706086	-0.706086	-0.706086	-0.706086	-0.706086	0.0732909	0.0480308	0.744143	1.38087	1.07808
LMOD3	0.415467	0.400123	0.399828	0.365947	0.416622	0.382127	0.382737	0.359718	0.369332	0.990031	1		chr8:19389294-19389794	-0.625344	-0.51813	-0.571563	-0.797427	-0.797427	0.677572	-0.346893	0.38356	0.614721	1.18379	0.530799
POPDC2	0.276652	0.774615	0.318293	0.352358	0.304457	0.437407	0.37151	0.455768	0.359267	0.883079	0.966594		chr8:19767352-19767852	-0.560008	-0.560008	-0.560008	-0.560008	-0.560008	-0.560008	0.205504	0.346641	0.704345	1.24396	0.350006
KY	0.356098	0.326126	0.35488	0.42156	0.791839	0.378483	0.276052	0.416168	0.330509	0.948716	0.899571		chr8:26609510-26610010	-1.09131	-0.768546	-0.465673	-1.09131	-1.09131	1.91088	0.131302	-0.413417	0.724647	-0.35139	0.977366
GYG1	0.259529	0.323007	0.438522	0.483665	0.394534	0.330718	0.535131	0.390285	0.384986	0.929391	1		chr8:47627530-47628030	-0.928588	-0.831358	-0.891388	-0.940238	-0.940238	0.528894	0.52949	1.49692	0.560324	0.00217793	0.894929
B3GNT5	0.517617	0.395197	0.284768	0.34391	0.626592	0.661038	0.217428	0.238463	0.390012	0.897986	0.926988		chr8:47734746-47735246	-0.767417	-0.833805	-0.833805	1.44373	-0.833805	0.809774	0.615491	0.231733	0.872262	-0.222743	0.288025
TP63	0.434038	0.338749	0.437046	0.395186	0.369213	0.419017	0.411196	0.282219	0.422135	0.954261	1		chr8:81130421-81130921	-0.456107	-0.0679874	-0.627798	-0.627798	-0.452193	-0.627798	-0.510921	-0.627798	0.599872	1.91383	-0.0204897
DOK7	0.356234	0.448992	0.391599	0.435528	0.466928	0.347774	0.336455	0.387655	0.334167	0.996138	0.998531		chr8:128049928-128050428	-0.733412	-0.733412	-0.733412	-0.733412	-0.733412	0.350719	0.721051	-0.428143	0.522029	0.491527	0.630287
ABLIM2	0.401141	0.456076	0.324036	0.378049	0.404435	0.320891	0.540994	0.372273	0.325089	0.974699	1		chr8:134976801-134977301	-0.684831	-0.684831	-0.684831	-0.684831	-0.684831	-0.684831	-0.215125	1.0613	0.693026	1.51765	-0.155248
MIR95	0.453259	0.429851	0.351724	0.354369	0.324101	0.318682	0.549176	0.387317	0.356929	1	0.973468		chr11:130609640-130610140	0.821453	0.251197	0.605123	0.251197	0.747263	0.251197	0.393668	0.859114	0.516069	0.281892	0.325025
LOC100507388	0.370215	0.341584	0.253629	0.49173	0.361289	0.404216	0.447443	0.699509	0.249397	0.955338	0.925649		chr12:12891223-12891723	0.60443	0.398207	0.692736	0.25545	0.486706	0.342412	0.524302	0.493944	0.732676	0.269529	0.307125
STBD1	0.661486	0.279693	0.291955	0.331809	0.454668	0.309256	0.383332	0.55371	0.344311	0.901359	0.98842		chr12:20212647-20213147	0.673788	0.359997	0.76238	0.175606	0.898267	0.442722	0.490618	0.637281	0.762305	0.20183	0.18255
GPAT3	0.558964	0.444689	0.394476	0.416206	0.319121	0.478135	0.302362	0.266223	0.365625	0.970198	0.984001		chr12:22275763-22276263	0.900472	0.301418	0.675857	0.294717	0.610337	0.297276	0.358224	0.57784	0.920923	0.28063	0.282307
PITX2	0.452491	0.311046	0.347157	0.397931	0.863502	0.341577	0.317142	0.352871	0.328138	0.873805	0.91434		chr13:110396820-110397320	0.708132	0.26706	0.645445	0.244386	0.630022	0.250708	0.51755	0.910217	0.791384	0.254968	0.280128
MIR297	0.616335	0.297567	0.377786	0.447593	0.609071	0.378426	0.249668	0.273809	0.363072	0.928249	0.958424		chr15:75661052-75661552	0.693569	0.464556	0.513894	0.217577	0.75418	0.342316	0.344496	0.931696	0.761321	0.216577	0.259819
ASB5	0.355441	0.38758	0.289606	0.391529	0.570702	0.294175	0.43337	0.523198	0.31015	0.997092	0.947156		chr16:20851507-20852007	0.562993	0.373369	0.995497	0.230126	0.685815	0.241042	0.487189	0.66561	0.722613	0.259303	0.276442
SLC25A4	0.416313	0.391723	0.282139	0.328608	0.254334	0.316349	0.695337	0.709047	0.309999	0.913384	0.882767		chr17:1008209-1008709	0.652388	0.280923	0.669687	0.322493	0.984055	0.305547	0.319909	0.796964	0.595912	0.285641	0.28648
PDLIM3	0.320997	0.399874	0.31188	0.236148	0.581464	0.250272	0.465887	0.623704	0.432092	0.902203	0.975479		chr19:13091383-13091883	0.863215	0.400791	0.436187	0.26901	0.933823	0.283382	0.363146	0.757587	0.619817	0.279618	0.293424
LINC01018	0.4351	0.364251	0.357964	0.303288	0.569839	0.387635	0.382314	0.422154	0.309029	0.965749	1		chr2:109324894-109325394	0.635892	0.470539	0.904037	0.247877	0.755379	0.247877	0.302905	0.678069	0.745602	0.260117	0.251705
WDR70	0.418626	0.317194	0.302705	0.521875	0.480196	0.495667	0.333347	0.316383	0.352865	0.973111	0.988031		chr2:235639334-235639834	0.768498	0.256521	0.660991	0.275128	0.979363	0.240149	0.528364	0.552183	0.662036	0.303942	0.272826
HSPB3	0.302493	0.346517	0.559469	0.334716	0.453456	0.309536	0.375841	0.42403	0.427787	0.981409	0.984746		chr3:129305707-129306207	0.959947	0.302322	0.558116	0.404622	0.548179	0.538037	0.628766	0.653642	0.667401	0.132436	0.106532
CKMT2	0.433847	0.442032	0.31268	0.319772	0.323841	0.311157	0.397343	0.675519	0.364922	0.984259	0.934627		chr4:15455219-15455719	0.860857	0.259398	0.578767	0.259398	0.803478	0.259398	0.476012	0.813866	0.643121	0.267969	0.277736
MYOT	0.412881	0.352928	0.376637	0.355453	0.603724	0.387142	0.337675	0.384007	0.325613	0.95582	1		chr5:172418361-172418861	0.626685	0.274818	0.970904	0.365093	0.592778	0.396836	0.449674	0.591229	0.829967	0.217084	0.184932
HBEGF	0.347718	0.634748	0.253241	0.205331	0.376484	0.631406	0.423623	0.535668	0.265649	0.921287	0.904847		chr6:151324053-151324553	0.605919	0.682967	0.864774	0.252864	0.684315	0.240211	0.30469	0.674778	0.74661	0.220956	0.221917
STMND1	0.572653	0.358675	0.352323	0.253622	0.539512	0.134747	0.45797	0.553804	0.417446	0.901014	0.958234		chr8:48192112-48192612	0.708889	0.260107	0.895159	0.287866	0.842819	0.260343	0.342653	0.636599	0.66005	0.323532	0.281984
RBM24	0.387859	0.343415	0.3921	0.344757	0.406138	0.303054	0.355504	0.626069	0.387211	0.969444	0.984451		chr9:2126373-2126873	0.580184	0.291621	0.594219	0.283392	0.663025	0.290032	0.412547	1	0.677804	0.309476	0.315415
CAP2	0.468926	0.365342	0.445304	0.345531	0.358532	0.219056	0.327527	0.641704	0.41024	0.98138	0.936459		chr1:171142431-171142931	0.651638	0.615853	0.977917	0.215272	0.709731	0.218155	0.501614	0.57794	0.569657	0.222308	0.239916
APOBEC2	0.391624	0.376433	0.38008	0.394961	0.41529	0.384799	0.364428	0.439317	0.347572	0.977093	1		chr2:85924432-85924932	0.516002	0.792875	0.922898	0.290617	0.799944	0.311298	0.330417	0.285505	0.668716	0.291599	0.290128
TFEB	0.344517	0.41296	0.342764	0.438386	0.482135	0.516446	0.362067	0.258592	0.372521	0.968823	1		chr9:130847429-130847929	0.67699	0.501982	0.930321	0.250348	0.49399	0.243613	0.45758	0.522598	0.902875	0.274635	0.245069
KLHL31	0.783254	0.334101	0.331433	0.449295	0.343562	0.403339	0.382981	0.294301	0.323443	0.91378	0.940512		chr1:6082588-6083088	0.617862	0.336083	0.657129	0.336083	1	0.336083	0.336083	0.354275	0.742642	0.355221	0.336083
BVES-AS1	0.37396	0.353413	0.365982	0.313595	0.772548	0.369876	0.362244	0.342811	0.372682	0.898755	0.974134		chr1:14259071-14259571	0.606224	0.30842	1	0.314346	0.657505	0.318509	0.362712	0.36959	0.788976	0.39961	0.30931
POPDC3	0.365864	0.349699	0.3689	0.364423	0.732838	0.303257	0.369442	0.357363	0.391316	0.900958	0.995941		chr1:16249803-16250303	0.638826	0.365814	0.763141	0.287517	0.974474	0.421563	0.310044	0.307307	0.809963	0.333833	0.287517
PSMB1	0.447325	0.448024	0.376937	0.501258	0.395558	0.185734	0.439007	0.283755	0.480862	0.988241	0.953298		chr1:21338620-21339120	0.661308	0.273118	0.978068	0.272132	0.769597	0.269006	0.361549	0.500296	0.751931	0.303514	0.359481
WIPF3	0.304808	0.305993	0.502403	0.369941	0.567373	0.305902	0.344188	0.420503	0.427345	1	0.948076		chr1:21906141-21906641	0.6455	0.661225	0.943939	0.262641	0.569589	0.274082	0.382882	0.434093	0.842302	0.237119	0.24663
CAMK2B	0.363304	0.317514	0.370725	0.420129	0.367451	0.393452	0.435874	0.439419	0.391006	0.990282	1		chr1:40939631-40940131	0.566137	0.410965	0.670953	0.321764	1	0.329697	0.399292	0.39096	0.605144	0.325279	0.325188
NIPSNAP2	0.448482	0.447841	0.328191	0.347301	0.363658	0.461107	0.56204	0.275598	0.314911	0.920001	1		chr1:59367564-59368064	0.523361	0.272924	0.950191	0.298647	0.747869	0.448039	0.411692	0.41389	0.885096	0.272924	0.275366
FZD9	0.490099	0.34939	0.304076	0.402499	0.389776	0.517071	0.580188	0.335321	0.21913	0.875096	1		chr1:62325058-62325558	0.685149	0.306013	0.938559	0.40675	0.729528	0.306013	0.310887	0.324045	0.858	0.329044	0.306013
GTF2IRD1	0.584306	0.359139	0.287253	0.331146	0.642167	0.364312	0.304205	0.382354	0.342055	0.931899	0.971164		chr1:91761186-91761686	0.599816	0.334391	0.963892	0.331341	0.941566	0.331341	0.335048	0.340996	0.636208	0.3451	0.3403
GTF2I	0.705339	0.433428	0.417426	0.59032	0.297816	0.323228	0.261337	0.349846	0.272796	0.913534	0.934929		chr1:94541675-94542175	0.847045	0.296464	0.752985	0.240992	0.684218	0.549365	0.577988	0.290847	0.808756	0.226659	0.22468
CYP3A4	0.419887	0.46758	0.310512	0.438586	0.288625	0.38046	0.373958	0.428044	0.404966	0.967919	1		chr1:116164736-116165236	0.860697	0.18489	0.798086	0.64952	0.676836	0.529413	0.334549	0.444042	0.652189	0.18489	0.18489
NDUFA5	0.339906	0.339232	0.500294	0.393491	0.40336	0.334569	0.43568	0.399896	0.361586	1	0.987668		chr1:169511263-169511763	0.982666	0.310341	0.685788	0.310341	0.818073	0.330304	0.393254	0.335736	0.712814	0.310341	0.310341
ASB15	0.401423	0.375803	0.394338	0.400092	0.382145	0.365519	0.434138	0.376652	0.3621	1	0.990706		chr1:183130298-183130798	0.857125	0.314224	0.908864	0.307245	0.691827	0.307245	0.307245	0.32634	0.772384	0.367709	0.339793
LOC102724555	0.42007	0.437687	0.347784	0.357813	0.405703	0.344767	0.470677	0.371253	0.346806	1	0.997103		chr1:215636602-215637102	0.816501	0.296448	0.792999	0.286118	0.710832	0.403019	0.286118	0.378766	0.906928	0.328036	0.294236
FLNC	0.29283	0.382824	0.328864	0.279947	0.542703	0.267042	0.507797	0.538056	0.435725	0.992277	0.931936		chr10:7610685-7611185	0.986262	0.275615	0.828341	0.274531	0.681391	0.385876	0.310172	0.432976	0.674906	0.300106	0.349824
ATP6V1FNB	0.377257	0.285552	0.403227	0.325054	0.29574	0.506766	0.458652	0.448726	0.446424	1	0.873167		chr10:13956796-13957296	0.667365	0.304542	0.928486	0.29972	0.942722	0.29972	0.415692	0.446346	0.595186	0.300501	0.29972
CLCN1	0.425666	0.226035	0.422616	0.448806	0.235048	0.413636	0.83333	0.379688	0.33411	0.893326	0.887739		chr10:24958044-24958544	0.555208	0.291601	0.980762	0.291601	0.796366	0.301919	0.406473	0.406494	0.815324	0.317137	0.337114
REPIN1	0.612848	0.416457	0.23403	0.326008	0.536295	0.311871	0.567182	0.590156	0.143313	0.743994	1		chr10:126062499-126062999	0.789366	0.355719	0.786698	0.291259	0.792586	0.304973	0.357519	0.396208	0.873575	0.283079	0.269019
ASB10	0.371046	0.331952	0.37484	0.433388	0.377198	0.385017	0.40587	0.47952	0.343381	0.990945	1		chr11:19633307-19633807	0.671609	0.313744	0.799006	0.342422	0.986532	0.325779	0.31003	0.340458	0.746418	0.311431	0.352571
SMARCD3	0.460316	0.167282	0.551525	0.226343	0.491241	0.238174	0.457117	0.758831	0.399442	0.817593	0.932136		chr11:59187479-59187979	0.759585	0.328454	0.962111	0.356398	0.917517	0.380666	0.347892	0.367726	0.422742	0.328454	0.328454
NKX6-3	0.431336	0.466271	0.300383	0.354291	0.471201	0.619714	0.256613	0.300632	0.378968	1	0.907712		chr11:61378615-61379115	0.680627	0.284641	0.859537	0.284641	0.649369	0.318116	0.327908	0.439144	0.978832	0.349815	0.327369
ANK1	0.311553	0.308418	0.315111	0.362123	0.438115	0.396245	0.583243	0.423013	0.40082	0.970799	0.990561		chr11:65298649-65299149	0.59706	0.282836	0.724453	0.259411	1	0.259411	0.615585	0.462071	0.717586	0.298086	0.281767
MIR486-1	0.363926	0.380313	0.324769	0.364504	0.555492	0.407422	0.44787	0.349507	0.329472	0.989199	0.987526		chr11:102680850-102681350	0.749036	0.319829	0.965926	0.319829	0.761487	0.33661	0.319829	0.338154	0.749641	0.319829	0.319829
SLC20A2	0.512534	0.456235	0.348125	0.254066	0.337341	0.289753	0.410724	0.723162	0.304749	0.940845	0.922466		chr12:62683674-62684174	0.681871	0.310581	0.943146	0.382176	0.940875	0.310581	0.341952	0.376702	0.582342	0.319193	0.310581
LOC102724612	0.34264	0.33898	0.441412	0.469955	0.534335	0.419882	0.335191	0.268801	0.384494	0.940474	1		chr13:35979550-35980050	0.635449	0.283736	0.829246	0.293856	0.678988	0.325556	0.426821	0.450051	0.999198	0.283736	0.293362
PDE7A	0.343204	0.292791	0.464101	0.550881	0.487597	0.33038	0.340435	0.248745	0.509556	0.939752	0.992558		chr13:94157705-94158205	0.69012	0.317166	0.764038	0.377238	1	0.314762	0.291746	0.322127	0.680097	0.312473	0.397968
JPH1	0.397831	0.357184	0.457632	0.376221	0.437086	0.339922	0.358735	0.401478	0.374411	0.964182	1		chr13:98496260-98496760	0.545013	0.261673	0.80568	0.246375	0.874799	0.317355	0.631676	0.564394	0.775439	0.219179	0.258416
ABRA	0.393371	0.406214	0.410613	0.348742	0.323751	0.345431	0.384477	0.517829	0.381135	0.957393	1		chr14:26598206-26598706	0.806951	0.340291	0.943801	0.375973	0.61819	0.26584	0.346466	0.391566	0.822591	0.295237	0.293094
FBXO32	0.463524	0.276654	0.348103	0.39773	0.373032	0.252024	0.472513	0.582732	0.393041	0.945896	0.99475		chr14:69247642-69248142	0.591065	0.26876	0.907628	0.490291	0.652155	0.272677	0.452631	0.325259	0.951017	0.26876	0.319756
GPT	0.748797	0.317655	0.274037	0.331622	0.619288	0.372166	0.2768	0.447317	0.304725	0.942779	0.864813		chr14:91947376-91947876	0.538477	0.333503	1	0.496777	0.685698	0.3592	0.284043	0.367118	0.824157	0.287844	0.290866
DNAJB5-DT	0.300495	0.29386	0.294953	0.288463	0.431607	0.50387	0.430389	0.703591	0.372589	0.914308	0.965875		chr15:47293767-47294267	0.728397	0.313008	0.964469	0.313008	0.739525	0.313008	0.380588	0.313008	0.78822	0.332085	0.314685
FAM189A2	0.41085	0.360542	0.301099	0.330825	0.445736	0.327675	0.448673	0.513011	0.382733	1	0.965488		chr15:48395399-48395899	0.636849	0.323523	1	0.323523	0.65146	0.323523	0.336786	0.380144	0.855837	0.323523	0.332065
WNK2	0.28482	0.156382	0.479093	0.35314	0.572914	0.309343	0.532972	0.704475	0.309717	0.89051	0.906633		chr15:50003600-50004100	0.65249	0.516254	0.997146	0.303524	0.748261	0.425393	0.620893	0.365927	0.526232	0.17194	0.17194
TMEM38B	0.325609	0.424333	0.421956	0.47144	0.28643	0.46083	0.384521	0.4156	0.325601	0.999666	0.984014		chr15:71612280-71612780	0.683147	0.358499	1	0.329557	0.786663	0.329557	0.329557	0.351357	0.617472	0.329557	0.329557
PTPN3	0.785604	0.356195	0.329802	0.304471	0.314473	0.304022	0.380139	0.596966	0.320961	0.925806	0.881562		chr15:81312995-81313495	0.685465	0.216776	0.891577	0.503777	0.771542	0.486839	0.329841	0.416665	0.7792	0.20196	0.216359
ZBTB43	0.378011	0.377396	0.344701	0.518194	0.35699	0.434362	0.386744	0.324213	0.395774	1	0.930415		chr15:100721639-100722139	0.546418	0.327537	1	0.303173	0.717406	0.363715	0.395313	0.409111	0.790003	0.298793	0.29745
PLPP7	0.299011	0.255522	0.584652	0.300776	0.448599	0.309293	0.569913	0.416875	0.402026	0.94116	0.972173		chr15:100863740-100864240	0.602983	0.328538	1	0.32993	0.58275	0.332736	0.40914	0.352882	0.744908	0.330361	0.365657
KLHL34	0.31667	0.386515	0.382581	0.477015	0.364756	0.401789	0.408621	0.367104	0.395815	0.988213	1		chr16:4944655-4945155	0.607841	0.598019	0.62518	0.251092	0.875189	0.27221	0.277041	0.515307	0.927123	0.287773	0.263225
SMPX	0.372076	0.364965	0.393827	0.363549	0.471314	0.405798	0.397177	0.343435	0.389349	0.949393	1		chr16:81188997-81189497	0.893831	0.286884	0.863823	0.291695	0.578918	0.269517	0.422533	0.527427	0.798216	0.281871	0.285283
PLP2	0.291468	0.529272	0.323236	0.425045	0.327881	0.435859	0.324877	0.633706	0.311546	0.839946	1		chr17:45200627-45201127	1	0.382065	0.803227	0.311521	0.696337	0.374188	0.391465	0.321314	0.511467	0.330265	0.311521
ASB12	0.333756	0.379611	0.438032	0.457198	0.379469	0.308699	0.437507	0.363968	0.406877	0.990565	1		chr17:68782781-68783281	0.914367	0.297718	0.837842	0.297718	0.835864	0.297718	0.390641	0.361892	0.609077	0.297718	0.359443
PREX1	0.280277	0.507752	0.453952	0.80292	0.752384	0.824644	0.160734	0.691238	0.327826	0.557527	0.140746		chr17:80029228-80029728	0.909501	0.29512	0.882507	0.249296	0.707864	0.359532	0.430823	0.388388	0.695692	0.286911	0.294367
PTPRJ	0.295177	0.26641	0.304215	0.854672	0.501821	1	0.401892	0.432578	0.419609	0.596536	0.364834		chr18:8139883-8140383	0.859663	0.287771	0.802144	0.229054	0.750613	0.233126	0.458022	0.683044	0.633525	0.240866	0.322172
RBL1	0.524655	0.464916	0.344114	0.845125	0.331386	1	0.476275	0.310901	0.238963	0.645838	0.288049		chr18:10041170-10041670	0.528887	0.300655	1	0.297562	0.730482	0.303053	0.386098	0.358958	0.684092	0.297562	0.526927
GALNT6	0.862523	0.482933	0.301001	0.969264	0.302616	0.678263	0.272025	0.215356	0.34389	0.573294	0.498836		chr18:10304858-10305358	0.703605	0.353732	1	0.333894	0.758907	0.333894	0.333894	0.333894	0.618719	0.333894	0.333894
SEC31B	0.470364	0.260261	0.445731	0.954705	0.353676	0.365542	0.349169	0.298335	0.343285	0.908147	0.750785		chr18:10518528-10519028	0.564497	0.348376	1	0.315296	0.664647	0.337577	0.474646	0.387798	0.640458	0.309932	0.317998
NDUFB8	0.476157	0.279051	0.476106	0.959348	0.367961	0.387676	0.316163	0.262793	0.331752	0.888204	0.754789		chr2:1731991-1732491	0.922331	0.303078	0.851573	0.294199	0.657773	0.294199	0.416815	0.351901	0.777808	0.327277	0.303045
CDC16	0.644386	0.336591	0.446175	1	0.363298	0.504706	0.373919	0.253872	0.416306	0.642836	0.360304		chr2:8669443-8669943	0.663909	0.326495	0.71649	0.301357	0.993414	0.3128	0.301357	0.332668	0.817004	0.369344	0.365161
SPTBN5	0.512925	0.562028	0.275158	1	0.167958	0.567196	0.315083	0.491668	0.324633	0.703453	0.489022		chr2:16682612-16683112	0.500419	0.398047	0.760752	0.348608	1	0.340532	0.340523	0.332198	0.738988	0.332198	0.332198
MIR4310	0.79314	0.440003	0.247045	0.975062	0.178027	0.552997	0.293236	0.478541	0.292362	0.729321	0.520265		chr2:27966431-27966931	0.742474	0.286193	0.904747	0.286193	0.882321	0.369998	0.608133	0.295032	0.552521	0.286193	0.286193
COX10	0.461239	0.453795	0.303355	0.935127	0.437134	0.310245	0.335946	0.411136	0.320912	1	0.495855		chr2:43071654-43072154	0.766805	0.282592	0.74147	0.290968	0.912667	0.284847	0.563061	0.304217	0.752179	0.336214	0.26498
CDKL4	0.771596	0.266829	0.559744	1	0.45661	0.385575	0.348385	0.365531	0.340108	0.671245	0.263171		chr2:43539999-43540499	0.674132	0.274223	1	0.297212	0.621625	0.590946	0.289825	0.412756	0.648029	0.296412	0.318988
IL2RB	0.525036	0.461108	0.638228	1	0.389553	0.312233	0.441977	0.183649	0.520037	0.611816	0.287901		chr2:96906568-96907068	0.442569	0.274063	0.873697	0.319618	0.879453	0.262329	0.706138	0.686603	0.543019	0.254337	0.258173
LYAR	0.436024	0.578542	0.316349	1	0.186464	0.650826	0.35997	0.290634	0.351853	0.804364	0.494037		chr2:132304566-132305066	0.678856	0.197927	0.927163	0.241971	0.807742	0.293353	0.477082	0.486405	0.701468	0.456591	0.231442
COL4A2-AS1	0.747832	0.266043	0.493855	0.257627	0.275195	0.778388	0.536227	0.913982	0.32274	0.692474	0.215636		chr2:192123788-192124288	0.659301	0.335827	1	0.335827	0.878938	0.335827	0.335827	0.335827	0.604593	0.335827	0.335827
LYVE1	0.321724	0.483987	0.268441	0.345319	0.249414	1	0.722121	0.627867	0.248763	0.632377	0.548696		chr20:21901399-21901899	0.691415	0.29398	0.872083	0.367431	0.785145	0.303365	0.315569	0.405982	0.877069	0.29398	0.29398
C12orf76	0.272845	0.340435	0.394497	0.642514	0.275922	0.997567	0.386114	0.639416	0.427157	0.856191	0.267342		chr20:23622752-23623252	0.544985	0.64306	0.516034	0.25797	1	0.31009	0.397817	0.465507	0.670831	0.26061	0.319244
MIR7850	0.922944	0.343468	0.181657	0.543436	0.627857	0.790641	0.194741	0.283255	0.397616	0.755422	0.458963		chr20:42484270-42484770	0.721753	0.290659	0.815174	0.394472	0.743635	0.379955	0.282112	0.367866	0.93567	0.282112	0.286591
SLC1A3	0.957656	0.238014	0.442556	0.274031	0.606382	0.823022	0.309225	0.297729	0.50019	0.747265	0.30393		chr21:28421703-28422203	0.826114	0.312172	0.91938	0.312172	0.719383	0.312172	0.343753	0.345669	0.772768	0.312172	0.324246
ABCC3	0.70776	0.366369	0.31416	0.238911	0.438023	1	0.253851	0.454716	0.708066	0.641403	0.327441		chr21:37060273-37060773	0.687962	0.263215	0.860363	0.263215	0.80376	0.269178	0.552324	0.470643	0.797895	0.26823	0.263215
CREG1	0.358972	0.395808	0.41733	0.356224	0.320938	1	0.327948	0.509476	0.273753	0.892893	0.610775		chr21:45041292-45041792	0.935434	0.190492	0.607584	0.240121	0.744709	0.45207	0.353469	0.55313	0.806505	0.365384	0.251103
CTSD	0.427153	0.282003	0.214376	0.464216	0.312914	1	0.456672	0.459006	0.344799	0.810279	0.684048		chr3:59641447-59641947	0.518593	0.348326	0.956604	0.281878	0.781979	0.300967	0.313267	0.685829	0.748802	0.281878	0.281878
JAML	0.328776	0.376403	0.310242	0.724811	0.321289	0.941629	0.330881	0.306629	0.354535	0.914139	0.590665		chr3:60610616-60611116	0.745296	0.247601	0.94754	0.288075	0.605961	0.268843	0.509687	0.557653	0.787315	0.285552	0.256477
DIRAS1	0.652386	0.420002	0.133384	0.799209	0.44812	0.699404	0.199469	0.695828	0.29032	0.848574	0.313305		chr3:86982783-86983283	0.837717	0.238005	0.723951	0.325821	0.896597	0.238005	0.52802	0.362708	0.718731	0.32298	0.307466
ARMC9	0.305041	0.365638	0.37117	0.403332	0.331182	1	0.436534	0.606208	0.47322	0.65319	0.376445		chr3:146251846-146252346	0.667844	0.462559	0.844956	0.298958	0.536849	0.232528	0.478663	0.559298	0.959598	0.202574	0.256174
SIGLEC1	0.361509	0.144062	0.564024	0.193998	0.691663	1	0.657951	0.52376	0.610096	0.4893	0.26293		chr3:149547338-149547838	0.650406	0.300371	0.820916	0.257168	0.800452	0.274108	0.381029	0.778701	0.722511	0.257168	0.257168
HMOX1	0.416686	0.353784	0.488141	0.237359	0.422552	1	0.36123	0.355521	0.450745	0.672901	0.575152		chr3:156535216-156535716	0.754843	0.264232	0.864074	0.24955	0.870251	0.377018	0.399251	0.381158	0.734214	0.301791	0.303619
TBC1D14	0.527657	0.276426	0.235999	0.605408	0.28937	1	0.392773	0.326947	0.387568	0.726875	0.670097		chr3:189099006-189099506	0.744771	0.219557	0.742237	0.219557	0.980875	0.228781	0.353927	0.561451	0.573743	0.382961	0.49214
GCNT2	0.692656	0.695299	0.236972	0.546418	0.304182	0.983821	0.517567	0.367022	0.295627	0.691443	0.168993		chr4:118585764-118586264	0.876486	0.33449	0.927217	0.28892	0.672238	0.28892	0.471895	0.338902	0.709974	0.28892	0.302039
LINC02538	0.3783	0.886503	0.67016	0.200934	0.948583	0.338143	0.429481	0.27653	0.414312	0.639475	0.31758		chr5:6905233-6905733	0.545023	0.314575	0.895965	0.357432	0.847123	0.314575	0.335914	0.337375	0.8846	0.331758	0.335661
AGPAT2	0.866367	0.960299	0.276332	0.288968	0.316442	0.500547	0.370372	0.363351	0.261587	0.733301	0.562434		chr5:38447726-38448226	0.661658	0.281564	0.95206	0.301814	0.89642	0.289296	0.312201	0.464684	0.646396	0.371222	0.322686
PDLIM1	0.389854	0.946466	0.521423	0.335423	0.210196	0.220604	0.734551	0.532131	0.627453	0.766167	0.215734		chr5:63052983-63053483	0.757124	0.308726	0.767898	0.35072	0.986428	0.305866	0.31633	0.305866	0.696754	0.345427	0.35886
MIR619	0.26781	0.991543	0.247132	0.280485	0.55924	0.327783	0.326856	0.439887	0.554905	0.853127	0.651232		chr5:78803318-78803818	0.485792	0.328587	0.794288	0.258544	0.933136	0.269908	0.44691	0.505203	0.859358	0.359732	0.258544
IRF9	0.279737	0.892713	0.461164	0.934712	0.43191	0.490852	0.720393	0.140764	0.411652	0.4264	0.309703		chr5:111655294-111655794	0.630291	0.414089	0.871721	0.404795	0.962001	0.269248	0.278474	0.459194	0.671693	0.269248	0.269248
CCDC85C	0.382365	0.929417	0.200235	0.625095	0.219885	0.278235	0.732306	0.50264	0.247212	0.726953	0.655657		chr5:145776017-145776517	0.542653	0.380241	0.82566	0.320923	0.948965	0.320923	0.329116	0.344085	0.845587	0.320923	0.320923
MIR1266	0.387338	1	0.347103	0.67457	0.246631	0.621705	0.400904	0.367548	0.26573	0.67293	0.415423		chr5:151104657-151105157	0.902239	0.360185	0.69583	0.316503	0.947926	0.316503	0.316503	0.328011	0.642868	0.349762	0.323669
CFLAR	0.456828	0.957482	0.268375	0.531582	0.377491	0.708985	0.276279	0.191224	0.296755	0.815485	0.619514		chr6:117233181-117233681	1	0.328545	0.812469	0.328545	0.739244	0.328545	0.328545	0.354709	0.53637	0.342134	0.365166
LOC100128386	0.503415	0.338937	0.741816	0.260585	0.279293	0.327415	1	0.694764	0.455225	0.664362	0.223152		chr6:163711500-163712000	0.559601	0.482533	0.906746	0.237135	0.95842	0.327563	0.417673	0.330639	0.678284	0.304873	0.296534
CMTM5	0.48301	0.192331	0.465035	0.509289	0.401125	0.141361	0.924869	0.852448	0.407804	0.747885	0.374843		chr7:66267243-66267743	0.57808	0.266664	0.741356	0.756165	0.814142	0.266664	0.342363	0.305128	0.862011	0.28078	0.286647
LINC02188	0.33185	0.36221	0.496953	0.317935	0.398951	0.290469	1	0.734041	0.418057	0.60209	0.407179		chr7:75905732-75906232	0.859219	0.261905	0.772257	0.27929	0.807344	0.551428	0.377957	0.30145	0.745951	0.261905	0.281294
MYL3	0.64888	0.216947	0.576346	0.365215	0.422935	0.183758	0.871973	0.723846	0.377315	0.858791	0.253993		chr7:120052866-120053366	0.732516	0.316928	0.942163	0.336225	0.817808	0.32128	0.34529	0.318679	0.738749	0.318159	0.312203
ZBTB38	0.3646	0.619602	0.394399	0.229107	0.314072	0.323275	0.849224	0.953657	0.477857	0.725265	0.248943		chr7:151797604-151798104	0.659923	0.314635	1	0.310857	0.629159	0.375064	0.378047	0.310857	0.719413	0.3289	0.378102
LPL	1	0.433965	0.333011	0.265285	0.801577	0.358598	0.613196	0.272962	0.35574	0.571657	0.419597		chr8:48146788-48147288	0.837363	0.286565	0.863388	0.286565	0.784691	0.286565	0.35093	0.456484	0.742915	0.295078	0.309456
BCAR3	0.66423	0.456745	0.194193	0.249193	0.840376	0.404168	0.912195	0.443201	0.201048	0.714172	0.420477		chr8:48427754-48428254	0.711373	0.298288	0.832745	0.176759	0.714135	0.176759	0.506805	0.703844	0.743998	0.260843	0.374453
ZDHHC1	0.254474	0.326973	0.560749	0.131417	0.606754	0.408114	0.991009	0.651282	0.717413	0.588959	0.262855		chr8:73991518-73992018	0.695648	0.516007	0.712193	0.232608	1	0.370795	0.427365	0.492975	0.472741	0.235748	0.273081
NPPB	0.274606	0.502075	0.310874	0.274937	0.557349	0.429683	1	0.580813	0.360339	0.61538	0.433788		chr8:116444670-116445170	0.566217	0.356676	0.991127	0.319542	0.55392	0.350218	0.394391	0.336472	0.957818	0.346957	0.326662
LOC100129046	0.585776	0.352558	0.236244	0.219638	0.693415	0.363868	1	0.586351	0.23674	0.736678	0.480184		chr8:129067110-129067610	0.52802	0.257557	0.914448	0.335149	0.819252	0.379619	0.3656	0.542827	0.838436	0.261537	0.257557
ABCC9	0.677959	0.169608	0.505004	0.212018	0.44052	0.207427	1	0.494164	0.626806	0.678276	0.474851		chr8:132991546-132992046	0.609289	0.281373	0.815573	0.281373	1	0.289666	0.358989	0.336662	0.729793	0.383816	0.410684
LINC00322	0.462932	0.329967	0.238083	0.350309	0.418975	0.373628	1	0.808504	0.287201	0.657905	0.510655		chr9:34345802-34346302	0.678842	0.309134	0.861607	0.293645	0.813871	0.263177	0.317349	0.680256	0.740258	0.263177	0.278684
LINC01679	0.173453	0.544307	0.342237	0.46924	0.505612	0.322802	1	0.552422	0.39596	0.616751	0.424365		chr9:86732610-86733110	0.574547	0.332296	0.884155	0.333224	1	0.32973	0.331038	0.364597	0.655351	0.33622	0.344224
PRSS42	0.855935	0.207983	0.534301	0.418931	0.70579	0.2675	0.653129	0.366675	0.690709	0.724406	0.0746411		chr9:92506186-92506686	0.857979	0.267824	0.729264	0.25814	0.807646	0.271237	0.43845	0.569228	0.762961	0.260885	0.276386
CAMKV	0.204865	0.400267	0.201259	0.704811	0.218873	0.599956	0.895166	0.716671	0.299455	0.753744	0.504932		chr9:95144032-95144532	0.699544	0.306765	0.878685	0.312706	0.773008	0.300045	0.355748	0.34673	0.883304	0.316027	0.327437
C1orf198	0.602693	0.26925	0.597436	0.173835	0.721115	0.170765	0.561445	0.949271	0.446862	0.70313	0.304199		chr9:107424891-107425391	0.619291	0.452091	1	0.266651	0.667047	0.362631	0.278423	0.390495	0.722503	0.335425	0.32366
SNORA14A	0.59404	0.0563344	0.38493	0.101118	0.733562	0.567899	0.649048	0.863222	0.479853	0.659107	0.410886		chr9:131610309-131610809	0.757665	0.459358	0.773599	0.272326	0.78037	0.272326	0.333668	0.365821	0.906514	0.287571	0.290782
LINC01136	0.407995	0.502986	0.148308	0.492775	0.439683	0.466406	0.426453	0.968091	0.175823	0.889466	0.582015		chr9:134644496-134644996	0.829444	0.218335	0.674355	0.248784	0.708881	0.340125	0.578806	0.655593	0.800324	0.223132	0.22222
KCNMA1	0.278154	0.112448	0.687004	0.311746	0.473448	0.36678	0.261886	0.851222	0.660419	0.809616	0.687278		chr9:134662113-134662613	0.81155	0.253427	0.757488	0.253427	0.687811	0.274999	0.430139	0.759656	0.754882	0.253427	0.263193
SORBS1	0.684666	0.687409	0.322633	0.177592	0.296671	0.152887	0.511247	0.901574	0.386688	0.768786	0.609848		chrX:100643894-100644394	0.597225	0.376131	0.926389	0.194847	0.727126	0.755982	0.573329	0.390976	0.5683	0.194847	0.194847
MOB2	0.539592	0.562109	0.358411	0.380237	0.364549	0.306122	0.33359	1	0.318104	0.623413	0.541952		chr12:89352305-89352805	0.763975	0.688215	0.61024	0.694396	0.488652	0.893785	0.339993	0.246774	0.439164	0.160873	0.173933
DUSP8	0.594352	0.410517	0.238488	0.41356	0.469606	0.235221	0.345774	1	0.287823	0.80952	0.681767		chr1:228989814-228990314	0.64661	0.378836	0.684519	0.290699	0.990693	0.850534	0.35923	0.290699	0.380469	0.32114	0.30657
MIR7843	0.46304	0.244744	0.362603	0.588239	0.578165	0.566072	0.0351702	0.950703	0.46531	0.810978	0.434976		chr7:47466333-47466833	0.637017	0.337106	0.690895	0.305914	0.701675	1	0.327364	0.317817	0.42951	0.353289	0.315222
IFT43	0.326782	0.208264	0.657275	0.116357	0.475629	0.231219	0.693135	0.909359	0.626884	0.703768	0.551327		chr1:1430325-1430825	0.595399	0.763418	0.472448	0.214128	0.856865	0.212903	0.717545	0.769714	0.392288	0.242448	0.262842
ACTC1	0.396102	0.322016	0.268375	0.318009	0.723261	0.327968	0.319254	0.897118	0.317406	0.861164	0.749326		chr1:21911179-21911679	0.598156	0.46532	0.554879	0.268957	0.928149	0.260335	0.935952	0.583301	0.29362	0.274833	0.336499
MAPK4	0.564547	0.348401	0.377774	0.319579	0.72504	0.280055	0.234474	1	0.357501	0.816464	0.466961		chr1:183218219-183218719	1	0.29635	0.528131	0.265175	0.70709	0.270025	0.626711	0.74354	0.419257	0.297996	0.31976
UBA2	0.483239	0.301142	0.284315	0.432139	0.251072	0.339536	0.713908	1	0.345933	0.666918	0.599492		chr1:230849372-230849872	0.802417	0.40047	0.456489	0.224566	0.568104	0.237023	0.679807	0.989784	0.573428	0.307673	0.260238
LINC01246	0.639964	0.698072	0.287365	0.439432	0.15478	0.369508	0.540019	0.854708	0.287026	0.916278	0.31285		chr12:47737258-47737758	0.583483	0.41067	0.683994	0.227088	0.664208	0.210502	0.642108	1	0.48039	0.298718	0.271797
LAMA5-AS1	0.335632	0.754561	0.246876	0.364627	0.563815	0.116908	0.639274	0.85775	0.230802	0.740421	0.649334		chr16:53090994-53091494	0.561186	0.650351	0.7214	0	0.711558	0.178294	0.792273	0.580754	0.559187	0.391024	0.383606
SGSM1	0.31303	0.62181	0.0276869	0.453822	0.481223	0.459732	0.61601	1	0.367349	0.645968	0.47043		chr17:67491052-67491552	0.470994	0.312441	0.708638	0.191505	0.994241	0.326314	0.704858	0.727327	0.458058	0.339348	0.266276
LOC100506472	0.510373	0.5705	0.25333	0.277668	0.279184	0.199492	0.65557	0.969218	0.379908	0.824598	0.58016		chr8:101790764-101791264	0.52515	0.362209	0.566531	0.257396	0.575625	0.236218	1	0.700406	0.574758	0.204292	0.424754
RCAN2	0.349126	0.230428	0.594659	0.143573	0.728192	0.191403	0.699685	0.864959	0.440466	0.763838	0.493671		chr9:123742025-123742525	0.450235	0.554353	0.531082	0.274224	0.566912	0.278267	1	0.672711	0.435258	0.292966	0.310573
LOC101926898	0.33291	0.299105	0.436597	0.318566	0.334034	0.314408	0.616583	1	0.404371	0.71241	0.617772		chr1:162633000-162633500	0.603762	0.271327	0.500112	0.312004	0.982764	0.316478	0.861531	0.458274	0.651095	0.271327	0.271327
VIPR2	0.291207	0.160465	0.627089	0.373815	0.603205	0.203554	0.57932	1	0.374814	0.693619	0.572523		chr11:65301828-65302328	0.535966	0.482946	0.713167	0.323625	1	0.28269	0.819472	0.490284	0.336763	0.256444	0.256444
GPR20	0.305209	0.285184	0.284087	0.374615	0.467318	0.358533	0.664914	0.986489	0.256549	0.776669	0.740432		chr6:44218779-44219279	0.696467	0.243666	1	0.271628	0.587772	0.49288	0.64313	0.500091	0.551194	0.216016	0.253053
PTP4A3	0.301024	0.567937	0.277045	0.35741	0.318091	0.269533	0.66263	0.984922	0.282136	0.757418	0.721854		chr1:116165529-116166029	0.677457	0.276684	0.760245	0.295115	0.979168	0.341503	0.422404	0.764643	0.424035	0.275445	0.283301
TMEM252	0.33826	0.594475	0.251169	0.265506	0.260505	0.468158	0.58659	1	0.354702	0.691349	0.608151		chr1:158022504-158023004	0.577886	0.29875	0.778579	0.253933	0.835697	0.253933	0.825326	0.71245	0.436374	0.253933	0.273139
PTPRF	1	0.319459	0.417534	0.46291	0.640139	0.272642	0.319566	0.544656	0.425778	0.542052	0.379568		chr1:228902983-228903483	0.699719	0.662102	0.886315	0.150463	0.635941	0.168195	0.456352	0.761976	0.486208	0.245453	0.347276
TGFB2-AS1	0.26246	0.150467	0.814024	0.173041	0.883958	0.320095	0.523467	0.493715	0.647292	0.693272	0.538209		chr10:86970076-86970576	0.839378	0.568708	0.626302	0.269734	0.823314	0.202091	0.51777	0.756298	0.4742	0.14309	0.279115
MIR3135A	0.306443	0.407402	0.822113	0.393213	1	0.316369	0.408878	0.35532	0.523777	0.601025	0.280676		chr2:109322154-109322654	0.588813	0.486847	0.745182	0.224029	0.681213	0.217774	0.46951	1	0.533699	0.274915	0.266986
TP73	0.415282	0.292293	0.334303	0.7582	1	0.669417	0.258463	0.333881	0.247723	0.636105	0.522107		chr9:71812283-71812783	0.635602	0.301628	0.833367	0.335584	1	0.337336	0.312309	0.625744	0.454254	0.321028	0.311993
PROX1-AS1	0.438675	0.423899	0.433802	0.484147	1	0.483386	0.327053	0.355288	0.39321	0.584432	0.354924		chr6:144190570-144191070	0.511859	0.793304	0.570935	0.353032	1	0.356042	0.33102	0.366116	0.406317	0.32717	0.36189
PROX1	0.415048	0.367805	0.528887	0.413887	1	0.371736	0.377995	0.358252	0.401327	0.75861	0.343491		chr1:67537476-67537976	0.904721	0.367156	0.970096	0.292662	0.661799	0.311567	0.401526	0.441413	0.587834	0.260832	0.300394
ESRRG	0.460961	0.714159	0.645133	0.502721	0.976164	0.379848	0.328688	0.21668	0.307965	0.773973	0.193707		chr1:108814624-108815124	0.635563	0.248574	0.679531	0.283927	0.910806	0.248574	0.72894	0.764312	0.465241	0.248574	0.285959
TGFB2	0.322721	0.176676	0.745556	0.218648	0.938577	0.277277	0.473068	0.382522	0.660122	0.754872	0.549961		chr1:110425636-110426136	0.61753	0.405861	0.535993	0.364321	1	0.364321	0.400838	0.382744	0.479276	0.364321	0.37359
CAPN9	0.476315	0.288701	0.551062	0.300175	1	0.144417	0.457871	0.463396	0.544178	0.785401	0.424096		chr1:192878165-192878665	0.601541	0.360614	0.915826	0.344908	1	0.344908	0.351586	0.344908	0.51696	0.344908	0.344908
CARNS1	0.380215	0.208957	0.318128	0.762147	0.95438	0.298919	0.292559	0.529639	0.323597	0.783351	0.648108		chr10:5652025-5652525	0.798295	0.329807	0.647256	0.329807	1	0.339413	0.341464	0.365375	0.54674	0.358715	0.356165
KRT7	0.539666	0.726281	0.2062	0.274864	1	0.344795	0.357289	0.456358	0.449696	0.757938	0.343495		chr12:23771175-23771675	0.737781	0.368109	0.929925	0.384874	0.90535	0.278736	0.285815	0.331456	0.601705	0.301547	0.374702
KRT86	0.375744	0.320881	0.33624	0.356109	1	0.28605	0.457434	0.824856	0.513927	0.557032	0.373837		chr15:48413215-48413715	0.695952	0.330921	0.744059	0.330921	1	0.358214	0.330921	0.330921	0.659496	0.330921	0.330921
RYR3	0.35306	0.406139	0.490634	0.584707	0.954509	0.393652	0.296827	0.193621	0.294282	0.924659	0.607912		chr15:100861671-100862171	0.955145	0.345727	0.802136	0.313854	0.851969	0.313854	0.34239	0.364882	0.563066	0.313854	0.333123
ACSBG1	0.669535	0.320689	0.304501	0.284894	0.919843	0.318989	0.376284	0.317764	0.371028	0.896024	0.720449		chr16:50259194-50259694	0.583521	0.296754	0.597482	0.296409	1	0.533155	0.37502	0.545996	0.526255	0.294666	0.299642
SLC47A2	0.568486	0.301241	0.547376	0.292936	1	0.43125	0.225312	0.358274	0.500903	0.711932	0.440249		chr19:33296329-33296829	0.741435	0.378647	0.966085	0.398752	0.919513	0.380637	0.388762	0.300589	0.356151	0.276459	0.39297
ALDH3A1	0.668288	0.244175	0.448889	0.289953	1	0.496656	0.200585	0.361667	0.4034	0.807407	0.561166		chr2:227766290-227766790	0.886471	0.357614	0.99499	0.186364	0.553395	0.363659	0.416909	0.380881	0.647045	0.413558	0.299113
SPACA4	0.592212	0.283174	0.302658	0.384481	0.888692	0.580005	0.175158	0.423507	0.260625	0.856228	0.753259		chr3:138979595-138980095	0.592934	0.35984	0.806483	0.358356	1	0.362596	0.348529	0.348523	0.510041	0.36202	0.339814
MYH14	0.721864	0.225225	0.32792	0.407384	0.969948	0.303851	0.226672	0.42984	0.43579	0.81816	0.633344		chr3:157543080-157543580	0.988985	0.417486	0.84167	0.285907	0.760257	0.345863	0.340752	0.34362	0.552642	0.285907	0.336913
TOGARAM2	0.29263	0.219618	0.277372	0.742733	0.891652	0.468751	0.703769	0.319554	0.252139	0.823968	0.507815		chr3:157544694-157545194	0.672411	0.339626	1	0.353696	0.782376	0.327899	0.329629	0.357218	0.609329	0.327899	0.334007
CBWD2	0.310182	0.369173	0.468433	0.279869	1	0.536232	0.289615	0.282635	0.501977	0.907339	0.542871		chr3:189981625-189982125	0.560425	0.433459	0.594679	0.346552	1	0.346909	0.387421	0.434447	0.49903	0.348762	0.343575
SCTR	0.546255	0.327535	0.225955	0.329735	1	0.496489	0.294582	0.488143	0.355685	0.7631	0.580834		chr4:38319758-38320258	0.903584	0.385919	0.658574	0.104495	0.693977	0.495483	0.230009	0.486809	0.821185	0.274988	0.444976
NEK10	0.549214	0.279104	0.394435	0.452775	1	0.322632	0.411449	0.412895	0.28452	0.826496	0.466981		chr4:52250041-52250541	0.659471	0.424841	1	0.283902	0.762055	0.287702	0.399013	0.400111	0.605989	0.283902	0.323586
LINC00693	0.394376	0.415709	0.351991	0.441591	1	0.317922	0.29542	0.406373	0.427265	0.937569	0.464404		chr4:52263515-52264015	0.775628	0.339224	0.583704	0.339224	1	0.357337	0.339224	0.351433	0.526267	0.339224	0.424399
ALS2CL	0.215163	0.552913	0.445307	0.206202	0.76801	0.571636	0.908178	0.602574	0.0839702	0.656457	0.48959		chr4:145663163-145663663	0.887477	0.289653	0.861358	0.300166	0.636732	0.289653	0.564894	0.321394	0.769366	0.289653	0.289653
SLC29A1	0.753226	0.332868	0.489912	0.121498	0.930284	0.271859	0.324024	0.457347	0.396822	0.810686	0.611475		chr5:68171080-68171580	0.717654	0.2316	0.65194	0.242463	1	0.229826	0.419995	0.433557	0.553912	0.423974	0.52678
ENPP5	0.293422	0.318623	0.435619	0.527805	1	0.33459	0.371163	0.497066	0.348561	0.734932	0.488388		chr5:157484799-157485299	0.594417	0.278018	0.895846	0.278018	0.847186	0.788059	0.37124	0.31092	0.580258	0.278018	0.278018
GSDME	0.390689	0.174284	0.496251	0.241721	0.95409	0.498904	0.327621	0.527858	0.669881	0.883918	0.334782		chr5:179314113-179314613	0.883559	0.279997	0.778964	0.232646	0.881702	0.232646	0.339396	0.52085	0.584733	0.350311	0.415196
LOC101929470	0.43803	0.446237	0.369565	0.361649	0.997994	0.41473	0.272116	0.349057	0.392881	0.989537	0.468205		chr6:44216585-44217085	0.552213	0.426697	0.561713	0.366954	1	0.39239	0.389497	0.366954	0.453048	0.375637	0.390807
HEY1	0.267202	0.738809	0.373018	0.228936	0.969249	0.21585	0.498186	0.529206	0.287808	0.713597	0.67814		chr6:105604255-105604755	0.898275	0.272199	0.886875	0.272199	0.658331	0.272199	0.434081	0.666228	0.580839	0.286573	0.272199
LOC101927040	0.297002	0.548204	0.571965	0.367302	1	0.296277	0.306899	0.292359	0.406852	0.823792	0.521187		chr7:11228567-11229067	0.839181	0.329292	0.921801	0.294174	0.885392	0.333592	0.421956	0.368608	0.427047	0.294174	0.384783
CA1	0.686075	0.283316	0.488687	0.347696	1	0.3347	0.286775	0.249022	0.369047	0.720836	0.710179		chr8:640083-640583	0.687932	0.348369	1	0.371323	0.831615	0.369692	0.348369	0.348369	0.426758	0.348369	0.348369
CA3	0.676246	0.290245	0.460661	0.460458	0.989036	0.276339	0.245236	0.305918	0.362012	0.861703	0.572148		chr8:36170985-36171485	0.828166	0.312901	0.78609	0.35483	0.977083	0.312901	0.312901	0.583877	0.364418	0.353931	0.312901
MIR3129	0.754538	0.270728	0.816694	0.323344	0.548071	0.164733	0.647507	0.520031	0.820501	0.503361	0.130492		chr8:47384471-47384971	0.849639	0.272223	0.948255	0.287474	0.775118	0.399402	0.597608	0.293972	0.418601	0.299042	0.358666
PCSK9	1	0.378674	0.350202	0.470013	0.445751	0.347272	0.425226	0.244732	0.350623	0.761288	0.602687		chr8:81858991-81859491	0.79821	0.287907	0.710864	0.349911	0.944055	0.299809	0.277703	0.622858	0.653278	0.277703	0.277703
PHLDA3	0.826375	0.298588	0.568927	0.177789	0.628216	0.0635854	0.298357	0.594471	0.63045	0.778933	0.634308		chr9:1232414-1232914	1	0.311418	0.825329	0.377999	0.69776	0.311418	0.363794	0.346612	0.547305	0.31835	0.355971
G0S2	0.987679	0.292696	0.432298	0.282147	0.465227	0.325135	0.348919	0.304618	0.436968	0.796235	0.828078		chr9:27473000-27473500	0.623184	0.276954	1	0.301566	0.764709	0.327245	0.374459	0.465106	0.59988	0.332368	0.348943
GPAM	1	0.292981	0.425714	0.375607	0.336912	0.446299	0.477857	0.46465	0.373862	0.670673	0.44156		chr6:146543392-146543892	0.551366	0.681284	0.560218	0.198023	0.689844	0.80365	0.602089	0.597408	0.628021	0.110535	0.0775613
TECTB	1	0.39295	0.342292	0.424454	0.361611	0.350695	0.405261	0.463811	0.464861	0.65758	0.429263		chr15:39472854-39473354	0.53432	0.258724	0.465522	0.297672	0.44585	0.649047	0.995859	0.863262	0.479834	0.254955	0.254955
PNPLA2	1	0.417001	0.346365	0.347557	0.550044	0.45229	0.237249	0.441699	0.286042	0.657679	0.625615		chrX:135521554-135522054	0.447236	0.604256	0.347611	0.978366	0.425075	0.561004	0.769216	0.608435	0.47725	0.081121	0.200429
CRACR2B	1	0.630784	0.235642	0.357692	0.53646	0.526549	0.221761	0.401152	0.253521	0.666825	0.59422		chr6:73520945-73521445	0.681314	0.598407	0.365468	0.912609	0.611858	0.567209	0.324828	0.680335	0.544255	0.144163	0.0695549
MOGAT2	1	0.434147	0.43372	0.57116	0.545775	0.299508	0.365395	0.323311	0.232622	0.669796	0.47746		chr10:71713209-71713709	0.556954	0.84384	0.417486	0.295173	0.949586	0.43162	0.339323	0.599723	0.670662	0.212786	0.182848
ANKK1	0.976607	0.397092	0.321166	0.458581	0.62827	0.460484	0.224767	0.226547	0.361509	0.90529	0.539687		chr20:10671413-10671913	0.795285	0.809414	0.5163	0.253105	0.893901	0.514836	0.473452	0.521721	0.362511	0.190997	0.168479
ACAD10	1	0.285362	0.396401	0.519089	0.416324	0.486772	0.380877	0.213995	0.409139	0.857248	0.462615		chr14:68951043-68951543	0.678297	0.212874	0.625112	0.193974	0.457307	0.947756	0.491986	0.811923	0.48531	0.39711	0.198349
IRS2	1	0.154569	0.502179	0.448915	0.375007	0.57319	0.360269	0.389207	0.427085	0.712262	0.428937		chr10:126041866-126042366	0.560332	0.774498	0.314297	0.469713	0.707812	0.997959	0.391881	0.518273	0.390322	0.18303	0.191884
NOD2	0.886403	0.559151	0.129158	0.606714	0.671328	0.740733	0.235646	0.343873	0.15794	0.656719	0.512334		chr19:52690332-52690832	0.599132	0.710336	0.472935	0.755665	0.64777	0.707749	0.537847	0.354935	0.611891	0.0243545	0.0773839
PLIN5	0.946351	0.425391	0.262496	0.389768	0.372129	0.427228	0.320168	0.328988	0.347712	0.924084	0.755685		chr8:117956858-117957358	0.730456	0.895977	0.489431	0.208949	0.674614	0.74667	0.300119	0.394787	0.63945	0.208949	0.210597
ELMOD3	1	0.434989	0.354457	0.302667	0.414113	0.307258	0.493713	0.434717	0.415851	0.737816	0.437843		chr17:45307320-45307820	0.752296	0.329782	0.641157	0.281627	1	0.493509	0.339397	0.42118	0.732743	0.24582	0.257423
LBP	1	0.38792	0.515504	0.272971	0.491686	0.286157	0.391003	0.379247	0.678471	0.69414	0.290543		chr21:41678901-41679401	0.731709	0.328619	0.538807	0.255435	0.686269	1	0.315065	0.383472	0.628903	0.310771	0.276927
CEBPB	0.884984	0.0620243	0.296985	0.314654	0.338924	0.587436	0.468696	0.453749	0.51006	0.829584	0.752904		chr11:78169005-78169505	0.748465	0.567479	0.397236	0.241284	0.568904	0.241284	0.510426	1	0.670215	0.255732	0.277942
APOL6	1	0.158595	0.534108	0.496577	0.454182	0.184019	0.474466	0.654371	0.374556	0.666334	0.426558		chr19:47719559-47720059	0.716847	0.736985	0.701128	0.196337	0.605151	0.196337	0.801159	0.634205	0.50692	0.208595	0.196337
KLF15	0.914964	0.231803	0.433349	0.137241	0.588328	0.179945	0.508259	0.604483	0.418273	0.749485	0.733869		chr19:47743261-47743761	0.614021	0.847398	0.392342	0.182537	0.563139	0.276785	0.695901	0.84862	0.62575	0.220578	0.23293
LOC101927972	1	0.386948	0.282345	0.374358	0.428675	0.410516	0.346117	0.261046	0.40135	0.849943	0.746723		chr19:49363433-49363933	0.660145	0.847377	0.479448	0.159327	0.492224	0.295295	0.745095	0.604151	0.788818	0.179569	0.24855
RTN4IP1	0.842548	0.31635	0.342673	0.68733	0.389846	0.577373	0.232166	0.327245	0.474161	1	0.304743		chr6:43702635-43703135	0.649998	0.81719	0.364091	0.162582	0.672472	0.41875	0.557511	0.894986	0.547179	0.188887	0.226354
MIR3907	0.83852	0.246452	0.398425	0.32263	0.324347	0.204457	0.626278	0.968675	0.640757	0.583553	0.345907		chr10:14074368-14074868	0.896763	0.406173	0.422771	0.327391	0.565936	0.235796	0.814087	0.836767	0.516817	0.235796	0.241702
FLJ42969	1	0.252716	0.489433	0.551592	0.139647	0.52018	0.520855	0.428802	0.577488	0.769939	0.227589		chr10:88951419-88951919	0.586186	0.257861	0.504145	0.257861	0.940853	0.29129	0.782128	0.716122	0.643893	0.2618	0.257861
AQP7	1	0.715308	0.329855	0.411481	0.285133	0.295705	0.341996	0.632656	0.355128	0.781159	0.322556		chr11:117198969-117199469	0.533494	0.460991	0.442363	0.290736	0.473424	0.305148	0.737085	1	0.548495	0.292198	0.290736
NFIL3	0.8399	0.183035	0.578672	0.202161	0.136616	0.312367	0.639576	0.67644	0.725129	0.713313	0.49279		chr12:8146069-8146569	0.647184	0.338245	0.330121	0.339749	0.697267	0.277758	0.829825	0.98524	0.47766	0.281373	0.295577
EPB41L4B	1	0.400876	0.408964	0.38176	0.396235	0.365216	0.283691	0.336376	0.433931	0.722723	0.620715		chr19:47713164-47713664	0.51509	0.555448	0.495176	0.288597	0.535522	0.264285	0.973172	0.879301	0.519406	0.154279	0.319724
FLRT2	0.457371	0.362575	0.817205	0.383626	0.411038	0.403033	0.220447	0.179981	0.846398	0.915036	0.503291		chr19:56838964-56839464	0.725085	0.57399	0.415866	0.0860958	0.634178	0.27649	0.634147	0.973644	0.566367	0.33279	0.281348
PCDHGA3	0.15884	0.447326	0.867534	0.225539	0.662105	0.39012	0.411454	0.307836	0.832717	0.801112	0.395417		chr19:56839640-56840140	0.671245	0.423869	0.528877	0.166296	0.735803	0.250997	0.585098	0.952506	0.67061	0.232732	0.281968
PCDHGB1	0.160118	0.454091	0.878484	0.211591	0.660384	0.401839	0.41272	0.312394	0.832572	0.783752	0.392055		chr2:233387656-233388156	0.515576	0.403413	0.49608	0.227234	0.629622	0.309352	0.909591	0.954608	0.529046	0.262745	0.262732
PCDHGA4	0.168633	0.4538	0.882154	0.204847	0.660948	0.399272	0.40914	0.315222	0.838457	0.774643	0.392885		chr22:24247509-24248009	0.66991	0.320465	0.470066	0.155143	0.847187	0.195816	0.621975	0.887238	0.636646	0.371873	0.323681
PCDHGB2	0.177423	0.449597	0.878003	0.212507	0.669148	0.395109	0.395246	0.311561	0.844654	0.775834	0.390917		chr3:43153517-43154017	0.635325	0.243222	0.550018	0.243222	0.666077	0.243222	0.767636	0.902286	0.703482	0.290779	0.25473
PCDHGA5	0.181165	0.442916	0.875143	0.204141	0.675584	0.389153	0.394525	0.31977	0.850465	0.76837	0.398768		chr4:57119083-57119583	0.544492	0.33503	0.414081	0.307375	0.546099	0.322167	0.670307	1	0.681286	0.285326	0.289449
PCDHGB3	0.178354	0.447378	0.87724	0.193953	0.681177	0.392667	0.388583	0.331523	0.853946	0.751282	0.403896		chr4:86594028-86594528	0.635577	0.257458	0.380916	0.469495	0.708634	0.450268	0.829561	0.95115	0.384881	0.217094	0.214966
PCDHGA6	0.173007	0.453522	0.8682	0.195035	0.692654	0.401738	0.390436	0.338226	0.848944	0.757636	0.380602		chr7:105680282-105680782	0.497519	0.29947	0.468494	0.29947	0.750067	0.305711	0.56851	1	0.608613	0.310494	0.29947
PCDHGA7	0.170538	0.471529	0.88103	0.188563	0.696128	0.39431	0.394756	0.340059	0.854909	0.720465	0.387713		chr7:137957728-137958228	0.5006	0.330798	0.461023	0.343757	0.479194	0.309792	1	0.932357	0.553276	0.291196	0.291196
GSX2	0.386029	0.29503	0.887502	0.532067	0.481218	0.342768	0.30843	0.282577	0.94574	0.754196	0.284442		chr9:83304634-83305134	0.661838	0.399249	0.530873	0.20988	0.603928	0.281883	0.889013	0.841857	0.641529	0.212801	0.227148
DVL1	0.32169	0.313096	0.369243	0.440924	0.409425	0.293546	0.952774	0.359174	0.35571	0.901318	0.783101		chrX:154369442-154369942	0.607096	0.337111	0.496385	0.275944	0.712219	0.490181	0.726668	0.850808	0.729984	0.152435	0.121171
MIR6808	0.372587	0.300333	0.332693	0.460604	0.389192	0.303873	0.741283	0.368391	0.350211	0.977188	0.903643		chr21:17612713-17613213	0.692288	0.759882	0.409033	0.80149	0.626703	0.712275	0.486337	0.322953	0.499796	0.0962693	0.0929739
ATAD3A	0.190456	0.395041	0.486985	0.457586	0.309836	0.473226	0.348497	0.618812	0.403571	1	0.684354		chr17:7018201-7018701	0.636665	0.402743	0.707223	0.351822	0.864592	0.203365	0.773986	0.377167	0.744914	0.255617	0.181906
MIB2	0.360413	0.247065	0.485174	0.949056	0.285361	0.319159	0.303336	0.507203	0.408333	0.8956	0.7393		chr22:30205655-30206155	0.60055	0.232822	0.577786	0.262183	0.655481	0.269429	0.82724	0.677874	0.882736	0.266985	0.246914
PANK4	0.173675	0.466266	0.199772	0.42045	0.614648	0.408093	0.47343	0.765919	0.249526	0.866337	0.861883		chr22:38788349-38788849	0.783488	0.212625	0.491926	0.286946	0.740835	0.269705	0.945809	0.59063	0.598824	0.301809	0.277402
CEP104	0.278618	0.359661	0.355893	0.886469	0.693076	0.321639	0.239836	0.567847	0.278276	0.934144	0.58454		chr3:46845874-46846374	0.793596	0.263092	0.573513	0.437119	0.742475	0.218003	0.816284	0.462381	0.764948	0.207331	0.221257
DFFB	0.363381	0.305727	0.445653	1	0.429187	0.348808	0.256539	0.502828	0.339536	0.910579	0.569207		chr5:151684895-151685395	0.783978	0.332379	0.57377	0.221468	0.699097	0.231589	0.845979	0.757041	0.559501	0.198462	0.296736
ICMT	0.626019	0.336365	0.270605	0.441824	0.139277	0.404445	0.809353	0.796894	0.331723	0.912504	0.430992		chr6:130970142-130970642	0.779491	0.801803	0.579169	0.20171	0.629017	0.20171	0.763711	0.610737	0.520316	0.20171	0.210626
MFN2	0.455599	0.184336	0.462501	0.238201	0.544993	0.556056	0.374507	0.387477	0.495453	1	0.677795		chr8:101538080-101538580	0.584085	0.27612	0.61909	0.271818	0.976305	0.287501	0.858469	0.545199	0.524965	0.277687	0.278761
SLC25A34	0.460729	0.309699	0.31649	0.262649	0.646368	0.40719	0.35152	0.408415	0.410897	0.95828	0.967761		chr1:153549199-153549699	0.588813	0.597264	0.556986	0.3071	0.469067	0.281379	0.62556	1	0.574272	0.237909	0.186844
SRARP	0.481477	0.30634	0.326729	0.46758	0.29351	0.322603	0.490866	0.513618	0.350275	1	0.899758		chr15:66803097-66803597	0.777139	0.970574	0.441491	0.216959	0.602139	0.323924	0.354576	0.6393	0.680639	0.256808	0.23645
CLCNKA	0.522465	0.272269	0.32595	0.298683	0.466291	0.27575	0.48467	0.593066	0.349316	0.996601	0.914939		chr19:11085344-11085844	0.748488	0.557	0.39056	0.292833	0.594723	0.346736	0.343836	1	0.527599	0.295363	0.298646
HSPB7	0.519769	0.255642	0.331377	0.29672	0.493958	0.251866	0.492482	0.612833	0.353849	0.977364	0.914139		chr20:36831275-36831775	0.704851	0.811789	0.338369	0.23049	0.664562	0.267717	0.34143	0.979221	0.476939	0.364338	0.320294
UBR4	0.318067	0.680689	0.386498	0.533316	0.128301	0.401242	0.373382	0.481265	0.352387	0.956224	0.888629		chr1:2330818-2331318	0.499948	0.291269	0.572717	0.291269	0.683218	0.311883	0.340296	1	0.797256	0.304938	0.365376
EMC1-AS1	0.4224	0.407957	0.410009	0.55619	0.180263	0.328668	0.417478	0.446857	0.389623	1	0.928288		chr1:6638275-6638775	0.633275	0.262863	0.540984	0.347123	1	0.269848	0.333452	0.820029	0.577028	0.272491	0.415636
EMC1	0.395454	0.426895	0.462969	0.492685	0.229093	0.402889	0.390589	0.330909	0.399046	1	0.94121		chr1:201713397-201713897	0.719074	0.731321	0.630679	0.0132959	0.649583	0.529573	0.431449	0.684074	0.686663	0.271898	0.152389
PINK1	0.41694	0.399102	0.586592	0.345729	0.280984	0.309568	0.345514	0.305367	0.640529	1	0.806917		chr10:16965980-16966480	0.79805	0.39239	0.344256	0.332709	0.900541	0.307642	0.330289	0.534334	0.923032	0.318065	0.318693
MIR6084	0.4524	0.351568	0.357972	0.46174	0.355323	0.377119	0.383435	0.348627	0.427436	1	0.900626		chr10:79401547-79402047	0.542635	0.237982	0.476836	0.770341	0.603915	0.21534	0.64511	0.96035	0.588381	0.197884	0.261225
LYPLA2	0.360247	0.517153	0.484753	0.627013	0.0948915	1	0.351201	0.459447	0.341908	0.724178	0.469363		chr10:93445553-93446053	0.760286	0.541544	0.401751	0.217094	0.799458	0.325265	0.462732	0.947466	0.571231	0.227459	0.245713
MYOM3	0.436921	0.459111	0.356736	0.325637	0.432589	0.267316	0.381428	0.472254	0.393088	1	0.923263		chr11:68353804-68354304	0.772983	0.245272	0.66217	0.245272	0.694226	0.251664	0.399473	0.82265	0.809364	0.254503	0.342423
NUDC	0.364491	0.30417	0.407054	0.824685	0.141269	0.545498	0.476257	0.71834	0.341722	0.987674	0.388839		chr11:132112319-132112819	0.748672	0.252631	0.619584	0.265362	0.701404	0.252631	0.493515	0.724974	0.911496	0.252631	0.277099
NR0B2	0.386899	0.318782	0.445821	0.694096	0.250607	0.492352	0.469712	0.631607	0.185861	1	0.525137		chr12:109463079-109463579	0.602879	0.70298	0.446376	0.147736	0.711211	0.358164	0.555741	0.957283	0.58614	0.227703	0.203787
SLC9A1	0.459339	0.198539	0.46123	0.19513	0.505475	0.25019	0.714604	0.760022	0.399828	0.998631	0.55701		chr14:77033220-77033720	0.644242	0.664017	0.518123	0.238083	0.953267	0.382652	0.500939	0.766123	0.492295	0.152368	0.187891
FNDC5	0	0.391465	0.780008	0.439745	0.554261	0.334349	0.617352	0.364481	0.582209	0.881505	0.606842		chr14:95483120-95483620	0.645634	0.316574	0.426523	0.205524	0.849226	0.286743	0.326225	0.839059	0.831827	0.507749	0.264915
HPCA	0.477056	0.218282	0.404015	0.600876	0.460082	0.371633	0.416419	0.466386	0.540601	1	0.354256		chr15:77993996-77994496	0.85081	0.374176	0.608634	0.355282	0.702048	0.221077	0.795551	0.7567	0.429872	0.208573	0.197276
PHC2	0.504383	0.29315	0.492283	0.0173092	0.447716	0.355551	0.43334	0.665488	0.616495	0.999644	0.674642		chr16:24669379-24669879	0.796148	0.321789	0.431838	0.255459	0.632739	0.241644	0.39522	0.830931	0.900429	0.467331	0.22647
GJA9-MYCBP	0.697985	0.142778	0.442063	0.573577	0.429129	0.264953	0.284431	0.483582	0.492172	1	0.615791		chr17:40552167-40552667	0.868372	0.2975	0.751328	0.29437	0.726545	0.257994	0.325156	0.653946	0.776451	0.262728	0.285608
MYCBP	0.7659	0.0854417	0.509269	0.570067	0.421121	0.293982	0.267723	0.52356	0.425335	0.99967	0.637932		chr19:3344001-3344501	0.982222	0.214099	0.562763	0.250995	0.724346	0.500515	0.206409	0.705961	0.535837	0.562985	0.253867
PPIE	0.299069	0.245259	0.31435	0.53813	0.573185	0.39766	0.459651	0.378362	0.363795	0.959894	0.970645		chr2:1653034-1653534	0.641817	0.374441	0.462929	0.340569	1	0.340569	0.377383	0.537915	0.5446	0.340569	0.352676
ZMPSTE24	0.303561	0.323381	0.195042	0.569156	0.379461	0.601673	0.322802	0.734213	0.447399	1	0.538447		chr2:216792072-216792572	0.821082	0.27422	0.562695	0.307187	0.611667	0.27422	0.410536	1	0.521106	0.334004	0.333228
LOC101929592	0.385779	0.283662	0.426706	0.379996	0.219581	0.422231	0.448358	0.46834	0.53246	1	0.864384		chr20:50308740-50309240	0.662567	0.143363	0.468316	0.226559	0.728086	0.386393	0.643565	0.995634	0.567213	0.402998	0.275306
DPH2	0.228082	0.60729	0.235728	0.483302	0.366141	0.483505	0.323005	0.527629	0.432751	1	0.700739		chr21:27422984-27423484	0.861817	0.29949	0.37245	0.29949	0.934006	0.29949	0.440381	0.757387	0.636509	0.29949	0.29949
LRRC41	0.427271	0.291153	0.454023	0.158751	0.659622	0.367828	0.445407	0.434308	0.383823	1	0.873685		chr22:27170398-27170898	0.906193	0.322086	0.424163	0.314599	0.612614	0.330654	0.373037	1	0.582243	0.314599	0.314599
CYP2J2	0.353215	0.447272	0.552743	0.443495	0.658815	0.308525	0.218585	0.440072	0.302931	1	0.651178		chr22:46007797-46008297	0.787198	0.679704	0.528637	0.208059	0.708055	0.212644	0.466281	0.868305	0.587056	0.276659	0.177403
SAMD13	0.495197	0.166883	0.838011	0.244856	0.685847	0.473795	0.150094	0.399263	0.528455	0.885465	0.632134		chr3:50264507-50265007	0.496476	0.39071	0.480035	0.287343	0.802536	0.296373	0.441995	1	0.635419	0.28977	0.304587
FNBP1L	0.699984	0.854877	0.336972	0.331927	0.290971	0.291197	0.881258	0.295847	0.225564	0.723616	0.567786		chr3:86793659-86794159	0.705587	0.262804	0.556941	0.252434	0.895664	0.301171	0.487012	0.841698	0.679685	0.259508	0.257496
DBT	0.484522	0.241536	0.436999	0.232335	0.573111	0.391544	0.311267	0.456139	0.531337	1	0.729696		chr5:139104776-139105276	0.844579	0.317089	0.483631	0.244596	0.715059	0.296801	0.26174	0.778706	0.867445	0.310758	0.379598
KCND3	0.723948	0.166063	0.660254	0.330594	0.422497	0.232114	0.374791	0.439642	0.474595	1	0.633956		chr5:168734627-168735127	0.66642	0.339068	0.518539	0.294479	0.632346	0.31449	0.508193	1	0.49138	0.294479	0.309545
KCND3-IT1	0.919502	0.518723	0.680882	0.400649	0.419443	0.513154	0.59768	0.104885	0.22822	0.835077	0.281786		chr6:112037755-112038255	0.870301	0.300624	0.568398	0.225419	0.742984	0.236517	0.473692	0.8372	0.677592	0.279929	0.287344
KCND3-AS1	0.647971	0.293113	0.548432	0.256347	0.728366	0.213936	0.235508	0.497384	0.370491	0.97024	0.738212		chr7:143391342-143391842	0.693532	0.48694	0.437852	0.307344	0.584232	0.24734	0.587321	1	0.66235	0.227293	0.225597
LINC01750	0.765808	0.218511	0.640427	0.257566	0.323448	0.281633	0.325667	0.450645	0.497612	0.94713	0.791551		chr8:22673029-22673529	0.695925	0.312906	0.381179	0.298134	0.963193	0.190186	0.509819	0.865362	0.577777	0.312677	0.392842
CSDE1	0.414586	0.461584	0.355008	0.527325	0.270983	0.402873	0.357013	0.470291	0.279489	0.95796	1		chr9:18605727-18606227	0.577263	0.423207	0.540438	0.315862	0.594753	0.273251	0.342511	1	0.810265	0.297939	0.273251
CASQ2	0.515644	0.239443	0.404822	0.148793	0.339835	0.368648	0.52071	0.914098	0.420652	0.870967	0.756388		chr9:113989007-113989507	0.677788	0.291121	0.496303	0.275246	1	0.275246	0.340874	0.709805	0.760857	0.357099	0.310634
LINC01762	0.469309	0.358323	0.307559	0.569388	0.48528	0.54173	0.300456	0.273524	0.346256	1	0.717044		chr9:127186182-127186682	0.565047	0.408308	0.610399	0.231296	0.826807	0.236478	0.406888	0.978596	0.649407	0.349514	0.237261
MAN1A2	0.504063	0.0902501	0.394849	0.599526	0.248146	0.50626	0.596022	0.624059	0.434691	1	0.421135		chr9:134645008-134645508	0.880144	0.301862	0.439534	0.290627	1	0.283791	0.479343	0.576672	0.617605	0.30191	0.322454
LOC100996263	0.434482	0.208645	0.459329	0.745934	0.315505	0.272941	0.385198	0.442724	0.391748	0.967403	0.87609		chrX:65703633-65704133	0.902418	0.64298	0.694323	0.338382	0.637391	0.41408	0.232769	0.705496	0.604782	0.135009	0.192369
TENT5C	0.387746	0.265813	0.448277	0.757883	0.26977	0.249492	0.3627	0.512997	0.416141	0.951967	0.877213		chr14:55102078-55102578	0.579015	0.892546	0.667257	0.690554	0.71092	0.252914	0.229788	0.319832	0.700866	0.203485	0.252823
TXNIP	0.493596	0.518656	0.473957	0.240198	0.482755	0.344336	0.382187	0.282651	0.348288	1	0.888666		chr5:126595066-126595566	0.643341	0.885505	0.504864	0.289457	0.717195	0.256308	0.713201	0.552107	0.623776	0.213281	0.100963
HJV	0.385697	0.418448	0.511839	0.25144	0.450989	0.245682	0.429646	0.403049	0.445554	0.993254	0.964402		chr1:76337005-76337505	1	0.357036	0.455237	0.404097	0.778849	0.357036	0.363649	0.425159	0.467375	0.367073	0.365575
CIART	0.395131	0.331034	0.475058	0.223132	0.324606	0.182678	0.637899	0.734191	0.428594	0.923165	0.844514		chr1:212034908-212035408	0.602652	0.453032	0.837653	0.352261	0.766236	0.564023	0.544222	0.531814	0.695044	0.106359	0.0467041
FALEC	0.350658	0.255306	0.59131	0.218284	0.441507	0.286744	0.416296	0.630304	0.447979	0.995382	0.866231		chr1:231949309-231949809	0.632132	0.327103	0.582813	0.381781	1	0.372065	0.329692	0.351117	0.786117	0.327776	0.321331
LYSMD1	0.216549	0.170966	0.66042	0.3796	0.380304	0.406067	0.518889	0.513609	0.403333	0.953847	0.896418		chr10:7563271-7563771	0.922029	0.288891	0.56482	0.250762	0.784387	0.267975	0.55911	0.528048	0.797285	0.242801	0.293891
S100A1	0.564032	0.412516	0.557619	0.143482	0.557826	0.299117	0.339965	0.233809	0.588966	0.980711	0.821958		chr10:71921505-71922005	0.936775	0.27537	0.762942	0.450715	0.747937	0.2706	0.285559	0.553347	0.691337	0.257736	0.267682
CHTOP	0.433056	0.446267	0.53826	0.290375	0.483764	0.225249	0.306028	0.391104	0.444548	0.99124	0.950109		chr10:79399770-79400270	0.592893	0.331184	0.526792	0.107989	0.449386	0.630894	0.840166	0.666251	0.868812	0.210225	0.275408
NUP210L	0.423963	0.307642	0.494585	0.88835	0.0274566	0.562017	0.452537	0.684595	0.276789	0.841182	0.540883		chr10:130021018-130021518	1	0.364305	0.413186	0.344483	0.935143	0.344483	0.360005	0.400807	0.602526	0.344483	0.362935
TPM3	0.344806	0.495557	0.393193	0.537396	0.317882	0.599751	0.4003	0.484988	0.343475	1	0.378674		chr11:66607172-66607672	1	0.464111	0.383006	0.288167	0.70059	0.3115	0.402665	0.523746	0.768632	0.288167	0.301255
MIR190B	0.419603	0.355698	0.564312	0.350537	0.37101	0.38601	0.487743	0.489884	0.371384	1	0.479665		chr11:114296047-114296547	0.834236	0.378868	0.680931	0.200683	0.846794	0.120324	0.248342	0.62224	0.627409	0.558319	0.381854
NCSTN	0.678921	0.22699	0.423149	0.673249	0.499547	0.669191	0.242246	0.169992	0.278897	0.933519	0.7043		chr11:114308735-114309235	0.94165	0.353777	0.526331	0.281978	0.959577	0.281978	0.294902	0.366137	0.664237	0.421362	0.40807
PRRX1	0.283665	0.184683	0.747102	0.169404	0.658027	0.172792	0.775883	0.520318	0.687146	0.749337	0.551644		chr11:128482512-128483012	0.903632	0.25082	0.66867	0.715311	0.838256	0.284047	0.324258	0.332013	0.612356	0.274733	0.295903
LINC01732	0.276425	0.389728	0.3239	0.40317	0.377719	0.515555	0.470764	0.462665	0.311264	0.977093	0.991717		chr12:14257543-14258043	0.601307	0.719795	0.442636	0.649649	0.867326	0.192549	0.565643	0.403953	0.727721	0.267324	0.0620973
LAD1	0.379813	0.375003	0.280828	0.516554	0.483392	0.42912	0.450634	0.423746	0.384519	1	0.557785		chr12:57136463-57136963	0.819474	0.302217	0.411109	0.311871	0.957435	0.42904	0.363902	0.329384	0.865376	0.315627	0.394565
TNNI1	0.452831	0.422373	0.419566	0.314329	0.597334	0.296996	0.34138	0.356946	0.450263	1	0.681623		chr12:93818931-93819431	1	0.300127	0.549205	0.300127	0.781287	0.308257	0.368227	0.350207	0.741773	0.36492	0.389837
ADIPOR1	0.344963	0.417186	0.376069	0.426993	0.367902	0.577107	0.336944	0.33567	0.382089	1	0.816968		chr12:115341447-115341947	0.925937	0.362708	0.493031	0.249482	0.831214	0.282658	0.509422	0.391591	0.841002	0.337745	0.275211
CYB5R1	0.361145	0.364174	0.314126	0.444375	0.418756	0.641881	0.336797	0.425059	0.296994	1	0.794391		chr13:51729778-51730278	0.672502	0.366061	0.593775	0.244337	0.917581	0.252871	0.44806	0.781257	0.734882	0.244337	0.244337
CHIT1	0.501669	0.179136	0.443588	0.199172	0.345144	0.315335	0.589406	0.774051	0.414246	0.929635	0.808618		chr13:96816310-96816810	0.666429	0.304699	0.558528	0.304699	1	0.312308	0.421623	0.475832	0.707084	0.304699	0.337345
LINC01353	0.278733	0.312017	0.151191	0.673742	0.418906	0.618364	0.58894	0.87052	0.160467	0.804578	0.622543		chr14:23364155-23364655	0.995219	0.325169	0.575979	0.263892	0.550499	0.263892	0.549385	0.565668	0.85263	0.293774	0.263892
BTG2	0.517941	0.64198	0.198816	0.379089	0.301933	0.535827	0.313887	0.897756	0.213739	0.921801	0.577231		chr14:65156893-65157393	0.622183	0.244757	0.496168	0.244757	1	0.448258	0.435844	0.701973	0.590636	0.365272	0.260044
TMCC2	0.259368	0.452792	0.234602	0.459657	0.824202	0.415987	0.25655	0.470673	0.358693	0.938665	0.828811		chr14:77988899-77989399	0.840725	0.293605	0.53738	0.377141	0.824129	0.269082	0.339706	0.580102	0.894129	0.269082	0.274918
NUAK2	0.288174	0.427812	0.189012	0.766825	0.719338	0.770616	0.419317	0.219921	0.217144	0.788984	0.692857		chr14:96104655-96105155	0.811598	0.611195	0.648453	0.287545	0.655192	0.292373	0.311349	0.30525	0.977092	0.303202	0.296751
SLC26A9	0.516818	0.484204	0.339166	0.342501	0.789853	0.533607	0.304593	0.156484	0.660824	1	0.341427		chr14:100030349-100030849	0.958963	0.327289	0.533165	0.328419	0.782781	0.296304	0.376686	0.441898	0.861886	0.296304	0.296304
RAB7B	0.739017	0.403373	0.406383	0.246416	0.424518	0.926592	0.366566	0.169715	0.666966	0.831837	0.318615		chr14:101519043-101519543	0.821725	0.377006	0.554911	0.378842	1	0.284945	0.55655	0.284945	0.5976	0.284945	0.309854
PFKFB2	0.439559	0.339248	0.353144	0.472919	0.357385	0.528227	0.316085	0.631667	0.383437	1	0.480518		chr15:52093463-52093963	0.885491	0.536831	0.543938	0.21007	0.699239	0.697375	0.231838	0.354478	0.818093	0.228201	0.294446
YOD1	0.446033	0.380564	0.365036	0.4334	0.318305	0.524847	0.319276	0.573764	0.407842	1	0.520638		chr15:85771788-85772288	0.909283	0.344066	0.525025	0.294753	0.848723	0.3159	0.369312	0.429046	0.864217	0.302976	0.296698
C4BPB	0.412885	0.296798	0.277761	0.675249	0.977316	0.494379	0.305113	0.471909	0.2965	0.915595	0.376495		chr16:17331031-17331531	0.617956	0.326505	0.615957	0.326505	1	0.347524	0.341559	0.344493	0.895181	0.337429	0.340172
ENAH	0.352706	0.607073	0.336348	0.31931	0.446629	0.146842	0.479149	1	0.449186	0.88103	0.475713		chr16:27721391-27721891	0.68503	0.353148	0.594476	0.331994	1	0.302767	0.388387	0.350994	0.726537	0.366613	0.306738
COQ8A	0.579722	0.31565	0.385708	0.338855	0.432237	0.332027	0.406396	0.454757	0.302235	1	0.907798		chr16:28532283-28532783	0.940831	0.251735	0.722332	0.234603	0.784448	0.249743	0.399421	0.590601	0.66339	0.287937	0.374959
TRIM11	0.482655	0.233061	0.323007	0.559371	0.190916	0.406491	0.489905	0.462984	0.449387	0.991593	0.91063		chr16:53080540-53081040	0.777159	0.316755	0.554192	0.254605	0.976517	0.274414	0.606583	0.497418	0.719576	0.256752	0.26603
PGBD5	0.810583	0.348106	0.400814	0.31307	0.866662	0.31127	0.389191	0.221697	0.300482	0.859335	0.678789		chr17:8479376-8479876	0.847777	0.266877	0.470111	0.384162	0.712638	0.321935	0.291104	0.327102	0.995815	0.568128	0.31435
AGT	0.669944	0.209519	0.271565	0.290274	0.717949	0.109906	0.834719	0.422245	0.55701	0.77038	0.64649		chr17:9935377-9935877	0.69119	0.34059	0.541091	0.363344	1	0.34059	0.34059	0.358449	0.628974	0.405825	0.34059
LINC01341	0.551546	0.343501	0.424981	0.29598	0.730631	0.336027	0.233157	0.256424	0.507731	0.953073	0.866949		chr17:11564680-11565180	1	0.305285	0.575521	0.305285	0.5406	0.461483	0.481667	0.305285	0.892787	0.305285	0.305285
PRKCQ-AS1	0.352914	0.280855	0.314806	0.78632	0.619267	0.50064	0.332146	0.278595	0.270553	0.922111	0.841792		chr17:55769485-55769985	0.801771	0.316088	0.496099	0.316088	1	0.331544	0.408754	0.316088	0.804383	0.382651	0.319746
OTUD1	0.382672	0.42334	0.353626	0.35153	0.354536	0.627954	0.353965	0.378177	0.322167	1	0.934896		chr17:72152267-72152767	0.797019	0.316069	0.643861	0.316069	0.969492	0.316069	0.322726	0.316069	0.79242	0.381674	0.328531
RBP3	0.528501	0.634792	0.244832	0.598412	0.176036	0.555733	0.275562	0.422648	0.309146	1	0.725723		chr18:23225490-23225990	0.74071	0.360198	0.474276	0.345294	1	0.357656	0.371792	0.364743	0.659138	0.345294	0.351198
FAM13C	0.281637	0.364877	0.688166	0.199532	0.784189	0.139789	0.653225	0.488631	0.321419	0.790912	0.787624		chr18:48161505-48162005	0.765999	0.0951833	0.40455	0.582899	0.636381	0.41361	0.908643	0.665923	0.567912	0.192056	0.266844
ADO	0.421228	0.191679	0.139085	0.552731	0.556824	0.639611	0.899053	0.453991	0.278404	0.895851	0.471542		chr19:1177149-1177649	0.847565	0.408761	0.322475	0.277684	0.962892	0.767753	0.332982	0.412416	0.583199	0.298094	0.286179
DNAJC12	0.508895	0.225946	0.266404	0.652259	0.264662	0.625487	0.590009	0.210952	0.462431	1	0.662383		chr19:29098769-29099269	0.906921	0.314123	0.549445	0.409491	0.846452	0.305044	0.311637	0.303336	0.865	0.331842	0.356708
FAM241B	0.440844	0.475389	0.348039	0.803792	0.477988	0.323279	0.146164	0.51458	0.230373	0.903077	0.836475		chr19:42850827-42851327	0.549225	0.322555	0.510706	0.345342	1	0.438687	0.322555	0.389001	0.880447	0.344435	0.329926
LOC105378349	0.400964	0.4267	0.484856	0.640852	0.234866	0.504302	0.447864	0.291832	0.240478	1	0.734993		chr2:25264094-25264594	0.833623	0.333947	0.4573	0.381112	0.872553	0.333947	0.333947	0.342617	0.943062	0.333947	0.333947
NUDT13	0.405669	0.542104	0.568808	0.383844	0.250087	0.389847	0.417688	0.426188	0.345273	1	0.578228		chr2:47230373-47230873	0.733632	0.349593	0.76283	0.250379	0.953824	0.250379	0.309152	0.398342	0.751299	0.418119	0.32245
DUPD1	0.29424	0.528196	0.732194	0.388996	0.242505	0.341095	0.28114	0.238694	0.852408	0.841412	0.759119		chr2:71935219-71935719	0.490996	0.34131	0.475756	0.34131	1	0.34131	0.645537	0.470535	0.500369	0.346104	0.352927
DUSP13	0.430213	0.36937	0.431383	0.285875	0.444714	0.416441	0.403855	0.375174	0.352103	1	0.946169		chr2:72115325-72115825	0.899871	0.356938	0.387099	0.350047	1	0.350047	0.401895	0.414805	0.546108	0.369978	0.350047
SAMD8	0.685375	0.32563	0.438955	0.305382	0.349389	0.334189	0.369023	0.334632	0.442198	0.987518	0.927709		chr2:175600249-175600749	1	0.32037	0.488995	0.358913	0.833316	0.380045	0.360629	0.33877	0.757868	0.32037	0.32037
PANK1	0.517957	0.208447	0.312094	0.37563	0.360064	0.296387	0.722357	0.729208	0.251612	0.878421	0.847822		chr2:189254389-189254889	0.756559	0.355203	0.489237	0.340954	1	0.340954	0.350378	0.402873	0.572742	0.370883	0.373839
FLJ37201	0.283388	0.148469	0.397483	0.560954	0.514651	0.579789	0.491426	0.580674	0.162985	0.957904	0.822278		chr2:200466865-200467365	1	0.290828	0.63309	0.328591	0.708346	0.27975	0.338372	0.364344	0.767175	0.346683	0.40143
SLC35G1	0.383636	0.266646	0.710561	0.355441	0.716555	0.268179	0.274174	0.339981	0.403524	0.888911	0.892392		chr2:217653214-217653714	0.655923	0.362017	0.411148	0.393346	1	0.508261	0.371779	0.500988	0.440828	0.32267	0.33707
HOGA1	0.500496	0.307941	0.434146	0.238323	0.623142	0.264478	0.233356	0.570665	0.474923	0.973907	0.878625		chr2:223414560-223415060	0.6394	0.334385	0.70084	0.328764	0.985961	0.306659	0.306659	0.438945	0.845069	0.306659	0.306659
C10orf62	0.596152	0.285331	0.391754	0.21575	0.705735	0.244293	0.246651	0.562121	0.482037	0.93247	0.837706		chr21:26966928-26967428	0.765474	0.381713	0.602146	0.256041	0.954019	0.344301	0.458534	0.368045	0.835319	0.278368	0.256041
SH3PXD2A-AS1	0.0423077	0.597218	0.449343	0.305394	0.5328	0.378909	0.564986	0.51696	0.3236	0.93553	0.852953		chr21:38303233-38303733	0.946219	0.358098	0.46126	0.317811	0.716195	0.396459	0.328138	0.342707	0.955397	0.338634	0.339082
NRAP	0.432329	0.463094	0.365956	0.392077	0.401031	0.369461	0.336453	0.336634	0.409172	1	0.937275		chr21:45894481-45894981	0.855003	0.275378	0.696	0.30987	0.731145	0.275378	0.391315	0.489718	0.906763	0.285268	0.284164
BNIP3	0.753956	0.267182	0.51025	0.412478	0.640198	0.212289	0.431155	0.137588	0.464096	0.965293	0.705514		chr22:32623847-32624347	0.585609	0.490523	0.999903	0.384135	0.706781	0.228847	0.349475	0.668032	0.656699	0.20903	0.220966
ADGRA1	0.401204	0.378851	0.311696	0.514495	0.506251	0.568449	0.188771	0.287198	0.442465	1	0.882665		chr22:37563199-37563699	0.951455	0.322092	0.389926	0.29875	0.735259	0.340378	0.536062	0.844352	0.588425	0.243166	0.250135
ADGRA1-AS1	0.44974	0.473534	0.331173	0.545597	0.452387	0.403967	0.216188	0.353866	0.328392	1	0.943511		chr3:7309699-7310199	0.786911	0.786174	0.616978	0.33275	0.848445	0.364195	0.248446	0.298357	0.720852	0.248446	0.248446
KNDC1	0.615223	0.465304	0.319167	0.853853	0.200175	0.804915	0.299096	0.10641	0.654727	0.721178	0.459954		chr3:46607545-46608045	1	0.378137	0.353738	0.323772	0.870362	0.45984	0.348816	0.362027	0.732663	0.333087	0.323772
KRTAP5-AS1	0.361296	0.496759	0.19785	0.660868	0.24105	0.369406	0.467584	0.820002	0.22	0.858865	0.806319		chr4:24210377-24210877	1	0.302074	0.551923	0.307729	0.686547	0.302074	0.431172	0.451097	0.793459	0.314014	0.306069
IFITM10	0.462931	0.226471	0.229137	0.463012	0.414298	0.812503	0.396864	0.396263	0.329299	0.991102	0.77812		chr4:38387223-38387723	0.659965	0.355837	0.749753	0.247524	0.887182	0.322735	0.247524	0.435366	0.893667	0.308914	0.391534
LMO1	0.379913	0.398336	0.264455	0.483445	0.557248	0.714696	0.187305	0.499467	0.253855	1	0.72738		chr4:85474831-85475331	0.832504	0.279047	0.702417	0.267491	0.721952	0.444521	0.243243	0.22466	0.909873	0.454661	0.41963
SERGEF	0.350935	0.385648	0.625493	0.539692	0.241692	0.375592	0.290383	0.332958	0.446621	0.939068	0.971918		chr4:107619052-107619552	0.735068	0.320136	0.601664	0.4094	1	0.320136	0.40302	0.37638	0.567373	0.320136	0.320136
CSRP3	0.365013	0.400054	0.375938	0.379035	0.529937	0.3991	0.320982	0.36372	0.376863	1	0.978983		chr4:113383054-113383554	0.717566	0.563802	1	0.34423	0.605828	0.283916	0.336475	0.326057	0.692299	0.287648	0.287797
E2F8	0.44431	0.34406	0.471398	0.333293	0.606321	0.303271	0.283983	0.324458	0.464074	1	0.883231		chr4:122826491-122826991	0.810169	0.371353	0.381172	0.586905	0.896118	0.258767	0.347108	0.43222	0.876317	0.273533	0.266338
TIMM10	0.383471	0.377754	0.386286	0.756308	0.416435	0.299727	0.290642	0.526185	0.254883	1	0.763661		chr4:146585937-146586437	0.740763	0.329356	0.471048	0.406316	1	0.347729	0.342499	0.329356	0.814839	0.342671	0.329356
SMTNL1	0.43986	0.381448	0.37494	0.376751	0.395909	0.339093	0.366129	0.388744	0.436454	1	0.951537		chr5:126847780-126848280	0.647884	0.392064	0.443174	0.352509	1	0.349153	0.40916	0.362491	0.7242	0.338028	0.338028
SCGB1D2	0.505184	0.442962	0.516298	0.475594	0.383783	0.361738	0.378748	0.349053	0.393147	1	0.460181		chr5:151016709-151017209	0.877085	0.356824	0.56376	0.327594	0.867116	0.72703	0.251625	0.319571	0.685495	0.251625	0.272274
HNRNPUL2	0.231024	0.608371	0.509833	0.743639	0.571904	0.626151	0.29652	0.355678	0.158997	1	0.38059		chr6:3341373-3341873	1	0.291421	0.453512	0.318624	0.716251	0.363804	0.365428	0.299009	0.790053	0.405144	0.42736
NXF1	0.400234	0.284414	0.305257	0.668377	0.243135	0.667796	0.16627	0.750043	0.40488	0.945175	0.664417		chr6:3385558-3386058	0.616172	0.369898	0.557804	0.377318	1	0.477943	0.353924	0.339941	0.510842	0.346093	0.354528
CCDC88B	0.570081	0	0.277629	0.829241	0.436883	0.491031	0.504465	0.790055	0.375969	0.796954	0.444812		chr6:39243745-39244245	0.877169	0.280649	0.348968	0.453056	1	0.415763	0.466673	0.396547	0.591912	0.301711	0.312702
GAL3ST3	0.323987	0.546281	0.0995364	0.795689	0.39971	0.503721	0.205588	0.799586	0.339772	0.825947	0.660181		chr6:43901065-43901565	0.624315	0.255254	0.466001	0.255254	0.62984	0.255254	0.426852	0.553042	1	0.613951	0.321285
KMT5B	0.509859	0.233121	0.459042	0.228083	0.433016	0.475696	0.317568	0.480165	0.436317	1	0.911284		chr7:2701712-2702212	1	0.297584	0.519452	0.380054	0.79457	0.444215	0.272401	0.549679	0.604538	0.291527	0.27874
KRTAP5-7	0.435104	0.703837	0.305363	0.546041	0.855537	0.228269	0.354041	0.413394	0.156792	0.93327	0.568353		chr7:90211435-90211935	0.865449	0.233501	0.805002	0.246748	0.72308	0.2446	0.5871	0.51217	0.714821	0.262905	0.304623
OMP	0.403674	0.562807	0.558222	0.731192	0.986552	0.416692	0.323949	0.51037	0.303818	0.665598	0.0371257		chr7:96236461-96236961	0.50557	0.465418	0.607214	0.359754	1	0.343408	0.347613	0.353667	0.6608	0.343408	0.343408
ACAT1	0.484757	0.350949	0.38084	0.2835	0.449432	0.117016	0.497664	0.517762	0.55986	1	0.828931		chr7:134565648-134566148	0.815934	0.350861	0.421493	0.371176	1	0.335787	0.372314	0.352099	0.664588	0.353299	0.371018
NKAPD1	0.897057	0.622443	0.420103	0.0492378	0.531163	0.347148	0.476045	0.380917	0.858338	0.648363	0.269184		chr8:13246733-13247233	1	0.404028	0.474778	0.349234	0.73498	0.331324	0.331324	0.37508	0.659444	0.356416	0.353223
SDHD	0.392025	0.300549	0.463656	0.369715	0.280083	0.838751	0.267316	0.321267	0.489499	0.933184	0.843954		chr8:27489707-27490207	0.795632	0.517141	0.801288	0.251608	0.865588	0.229636	0.653173	0.358178	0.542297	0.255823	0.229636
TEX12	0.534278	0.348888	0.37803	0.317246	0.298215	0.645172	0.334474	0.28249	0.468508	1	0.854791		chr8:85402709-85403209	0.886239	0.330745	0.567217	0.330745	1	0.353549	0.338195	0.358498	0.555511	0.364202	0.362096
LINC00900	0.914301	0.222172	0.452265	0.605333	0.278506	0.469072	0.332049	0.288877	0.815273	0.819085	0.303066		chr8:97906276-97906776	0.72629	0.334734	0.892994	0.29582	0.897537	0.29582	0.309614	0.37703	0.702699	0.29582	0.37164
SCN2B	0.316265	0.273161	0.31549	0.347094	0.887852	0.52804	0.769282	0.32254	0.426912	0.950536	0.362828		chr8:100482136-100482636	0.930286	0.351415	0.382537	0.444777	1	0.366769	0.351415	0.388973	0.529884	0.351415	0.351415
MIR6716	0.686946	0.370495	0.460508	0.251242	0.296825	0.280125	0.423368	0.484795	0.38094	1	0.818287		chr8:127125075-127125575	0.969143	0.296981	0.493154	0.296981	0.835234	0.379329	0.296981	0.534948	0.781472	0.309199	0.306576
ARHGEF12	0.371934	0.750113	0.422011	0.140607	0.553453	0.118367	0.573733	0.517475	0.468461	0.998225	0.58562		chr8:130448819-130449319	0.905971	0.285929	0.637004	0.408234	0.904025	0.297584	0.331029	0.313101	0.751778	0.325979	0.339366
SCN3B	0.397533	0.623993	0.517965	0.338847	0.400534	0.299774	0.48373	0.278345	0.279268	1	0.803035		chr9:1978809-1979309	0.986492	0.390068	0.468331	0.292919	0.896905	0.429364	0.301801	0.44416	0.704122	0.292919	0.292919
B4GALNT3	0.296592	0.293311	0.318869	0.679699	0.224215	0.385663	0.362455	0.653315	0.460732	0.946286	0.878863		chr9:107732924-107733424	0.577584	0.380617	0.519359	0.344029	1	0.383671	0.376635	0.425276	0.577234	0.360092	0.350047
C12orf4	0.240668	0.661272	0.317247	0.608621	0.574379	0.261644	0.307677	0.597643	0.184877	0.88113	0.864842		chr9:116549220-116549720	0.762088	0.284662	0.714687	0.242763	0.788852	0.332365	0.351571	0.242763	0.931194	0.442116	0.406939
LINC02443	0.645928	0.612526	0.278336	0.464379	0.458118	0.123482	0.268004	0.567619	0.416578	1	0.597318		chr9:127035914-127036414	0.812699	0.558203	0.708878	0.210871	0.82825	0.221946	0.363761	0.57831	0.731681	0.26229	0.223111
LPCAT3	0.467519	0.407634	0.231583	0.554338	0.37588	0.469329	0.515735	0.352583	0.271123	1	0.721215		chrX:74420501-74421001	0.743606	0.729326	0.281801	0.22367	0.839644	0.192464	0.541336	0.758702	0.622653	0.254674	0.312126
C1S	0.679337	0.280157	0.517577	0.339712	0.336825	0.304435	0.529933	0.227309	0.477158	1	0.742869		chrX:115345226-115345726	0.6175	0.570635	0.740503	0.194828	0.638488	0.235639	0.490384	0.473762	1	0.237441	0.296007
PLBD1	0.744473	0.126459	0.594804	0.358066	0.323165	0.916693	0.388832	0.349463	0.257048	0.734273	0.706722		chrX:151970574-151971074	0.995882	0.318618	0.829577	0.314085	0.630415	0.363574	0.320036	0.354418	0.726693	0.326146	0.320555
SLC38A2	0.290412	0.41701	0.424484	0.375278	0.218044	0.278191	0.811559	0.769502	0.295915	0.912081	0.707525		chr1:109931067-109931567	0.621957	0.865889	0.351651	0.194781	0.498802	0.565058	0.89926	0.663945	0.407853	0.209033	0.221771
DDN	0.231191	0.458351	0.321942	0.477517	0.292016	0.427122	0.377711	0.533395	0.482273	1	0.790795		chr15:75029571-75030071	0.623519	0.54301	0.339326	0.317895	0.624594	1	0.384958	0.734316	0.292004	0.264489	0.303316
MCRS1	0.436622	0.379907	0.260807	0.695542	0.251883	0.52129	0.452426	0.426225	0.265476	1	0.733908		chr11:68010089-68010589	0.745427	0.274142	0.355823	0.304876	0.7849	0.811903	0.244148	0.886095	0.30294	0.416968	0.372778
PRPF40B	0.328833	0.703331	0.188745	0.697506	0.35726	0.154405	0.739777	0.351721	0.51605	0.945695	0.516679		chr17:40075079-40075579	0.73582	0.279233	0.325662	0.271495	0.695315	0.7953	0.402859	0.972557	0.340499	0.297572	0.383689
ATF1	0.339796	0.379639	0.474015	0.690271	0.219541	0.304041	0.324074	0.440074	0.470955	1	0.810911		chr17:42287332-42287832	0.932733	0.273188	0.322732	0.487146	0.785893	0.627063	0.274132	0.831357	0.298761	0.327489	0.339507
SLC11A2	0.406382	0.469295	0.404915	0.632565	0.168182	0.959137	0.127849	0.416905	0.592411	0.837063	0.485297		chr2:134119589-134120089	0.707377	0.686482	0.349523	0.404013	0.813434	0.790164	0.406094	0.695184	0.386628	0.121281	0.13982
INHBE	0.334543	0.292239	0.380543	0.525755	0.349202	0.420142	0.536865	0.754757	0.285968	1	0.488942		chr16:88783267-88783767	0.67526	0.883095	0.292972	0.343534	0.946563	0.690882	0.320909	0.357761	0.370541	0.27401	0.344473
GLI1	0.215929	0.336537	0.447991	0.667475	0.666772	0.591149	0.273735	0.725656	0.329958	1	0.241796		chr1:229109256-229109756	0.845128	0.341884	0.341412	0.382255	1	0.785252	0.339863	0.445689	0.339573	0.339348	0.336107
LINC02408	0.230826	0.240157	0.552647	0.697413	0.247882	0.660235	0.428688	0.191772	0.901654	0.800505	0.548221		chr10:12605634-12606134	1	0.287991	0.290321	0.410539	0.739717	0.755992	0.293069	0.563357	0.403141	0.380474	0.324298
LGR5	0.416548	0.357281	0.398368	0.286097	0.681115	0.336961	0.413846	0.521043	0.457086	1	0.44637		chr10:71598620-71599120	0.967446	0.285949	0.423892	0.398926	0.817406	0.8417	0.377098	0.349622	0.445949	0.336592	0.255419
CHPT1	0.455683	0.238089	0.513436	0.37229	0.670987	0.403888	0.446113	0.22644	0.317154	1	0.823075		chr10:124144974-124145474	0.650704	0.386372	0.34121	0.447462	0.933829	1	0.331256	0.375847	0.349167	0.331256	0.347956
C12orf75	0.313143	0.416259	0.382093	0.980392	0.271534	0.50607	0.242428	0.731054	0.557291	0.831093	0.268644		chr11:75195223-75195723	0.729551	0.370497	0.404966	0.404063	0.536848	1	0.357522	0.362823	0.370957	0.348622	0.440559
KCCAT198	0.354388	0.616051	0.279232	0.965412	0.273506	0.332392	0.289211	0.684482	0.353044	0.880441	0.471839		chr16:3259092-3259592	0.741263	0.400427	0.361908	0.419728	0.564887	1	0.371492	0.361908	0.361908	0.369054	0.382869
IFT81	0.407055	0.104076	0.408739	0.276474	0.493081	0.470178	0.562019	0.87938	0.554682	0.980649	0.363668		chr19:44912852-44913352	0.620531	0.350622	0.350622	0.350622	1	0.69973	0.350622	0.38663	0.497709	0.372542	0.362173
ATP2A2	0.301843	0.368853	0.361049	0.440658	0.338637	0.571531	0.519231	0.570439	0.465245	1	0.363046		chr19:44925327-44925827	0.641629	0.275464	0.450585	0.325391	0.983918	0.914381	0.403104	0.387052	0.545831	0.294804	0.27784
ANAPC7	0.297949	0.357865	0.630823	0.435424	0.329589	0.5677	0.426543	1	0.314918	0.794617	0.270259		chr2:171523199-171523699	0.747013	0.535535	0.629259	0.329755	1	0.653929	0.348475	0.454007	0.455635	0.152573	0.19268
CCDC63	0.311895	0.444613	0.486671	0.571893	0.304065	0.727908	0.777953	0.332617	0.308012	1	0.216394		chr2:227407509-227408009	0.664808	0.389735	0.343658	0.388994	0.924108	1	0.346305	0.356085	0.348968	0.378443	0.345739
MYL2	0.445678	0.401399	0.387416	0.422499	0.437908	0.429227	0.422806	0.441243	0.403748	1	0.456911		chr22:30279318-30279818	1	0.377325	0.361033	0.380423	0.624331	0.809287	0.369437	0.363085	0.368544	0.361033	0.371953
LINC01405	0.43505	0.403397	0.478218	0.384671	0.451183	0.418186	0.428767	0.426622	0.406343	1	0.41752		chr3:192851900-192852400	1	0.353942	0.321508	0.316525	0.799284	0.730896	0.34526	0.578424	0.286936	0.44227	0.299409
LOC105369980	0.625733	0.815551	0.642278	0.705197	0.539036	0.555415	0.28547	0.213334	0.246986	0.783449	0.0875502		chr4:10063619-10064119	0.830594	0.794086	0.324844	0.227287	0.902614	0.679628	0.318964	0.368431	0.425346	0.36426	0.263946
MIR6761	0.942017	0.286723	0.548572	0.239791	0.35854	0.703806	0.322254	0.253461	0.34337	0.821002	0.680465		chr12:76878928-76879428	0.571048	0.895256	0.375113	0.223623	0.722453	0.22911	0.813439	0.709908	0.397738	0.29397	0.268341
MIR4498	0.676253	0.237063	0.774806	0.546473	0.253336	0.167141	0.381855	0.300596	0.582099	0.942838	0.637539		chr14:68939874-68940374	0.682179	0.414146	0.391357	0.296996	0.550832	0.295441	0.713578	1	0.400812	0.354873	0.293342
ACADS	1	0.309843	0.501493	0.444229	0.277736	0.428341	0.210493	0.355061	0.489795	0.831418	0.597604		chr15:75666845-75667345	0.771173	0.664919	0.284306	0.191959	0.552806	0.295167	0.703218	0.944297	0.523206	0.229837	0.339113
ANAPC5	0.338762	0.361071	0.246035	0.48829	0.335493	0.3346	0.640915	0.461571	0.430285	1	0.755298		chr2:64404109-64404609	0.516445	0.971738	0.302645	0.200497	0.48635	0.443724	0.737938	0.8507	0.370007	0.337084	0.282872
CLIP1	0.52356	0.272379	0.356035	0.247299	0.468916	0.179159	0.422993	0.629518	0.553574	0.91255	0.934018		chr2:209423680-209424180	0.771803	0.858673	0.303595	0.593392	0.442014	0.404164	0.692263	0.703741	0.466456	0.209765	0.0541343
RILPL1	0.475114	0.414474	0.301741	0.305169	0.427019	0.376039	0.351184	0.56549	0.326256	1	0.933646		chr5:38845600-38846100	0.490934	0.865977	0.378939	0.212391	0.570253	0.195689	0.713863	0.864332	0.646094	0.273157	0.288371
IL17D	0.450231	0.287955	0.511893	0.324512	0.725161	0.300703	0.395536	0.409802	0.636313	1	0.332877		chr12:39619789-39620289	0.719874	0.162955	0.476839	0.91367	0.657001	0.511523	0.620711	0.707231	0.328824	0.183076	0.218296
EEF1AKMT1	0.45954	0.321446	0.374807	0.324912	0.783798	0.560688	0.436405	0.102004	0.552854	1	0.541348		chr1:1431771-1432271	0.875241	0.441165	0.355414	0.335319	0.806027	0.28601	0.912511	0.574332	0.349584	0.288189	0.276206
XPO4	0.322893	0.536742	0.469629	0.381229	0.445207	0.32637	0.335633	0.403738	0.515267	1	0.5528		chr1:8343443-8343943	0.74755	0.326973	0.38704	0.254909	0.941961	0.254909	0.68801	0.798875	0.499649	0.3216	0.278524
FGF9	0.441363	0.48889	0.35025	0.585216	0.48689	0.480411	0.315412	0.285715	0.39429	1	0.465286		chr1:15885546-15886046	0.55947	0.26273	0.619642	0.222358	0.756595	0.277305	0.841807	0.90594	0.403829	0.268914	0.38141
LINC00330	0.275338	0.328401	0.447387	0.214534	0.698628	0.303216	0.285363	0.574551	0.571213	0.949929	0.851441		chr1:225817073-225817573	0.442463	0.558527	0.503733	0.302121	0.457791	0.300019	1	0.642409	0.371926	0.438493	0.305116
SIAH3	0.67393	0.22777	0.247966	0.562596	0.518075	0.589426	0.26181	0.566296	0.160929	0.967867	0.723334		chr11:46693636-46694136	0.43235	0.33366	0.332846	0.317425	0.870437	0.331006	0.841737	0.937952	0.422084	0.339334	0.34117
TBC1D4	0.621123	0.226445	0.678717	0.249233	0.608675	0.408023	0.338012	0.139226	0.505659	0.837516	0.887371		chr11:59197983-59198483	0.925838	0.290238	0.312634	0.286546	0.744727	0.351035	0.607062	0.897297	0.374309	0.425324	0.28499
LMO7	0.325732	0.403024	0.300176	0.604516	0.578601	0.29106	0.416517	0.26322	0.411513	0.995143	0.910498		chr11:130448271-130448771	0.770378	0.373376	0.578053	0.218487	0.812967	0.28594	0.849578	0.725359	0.366751	0.245852	0.273259
MIR2681	0.147339	0.287916	0.482872	0.866065	0.313796	0.363287	0.808879	0.429618	0.463945	0.902437	0.433846		chr11:130449879-130450379	0.771107	0.249968	0.63119	0.249166	0.741685	0.276245	0.861445	0.735641	0.456778	0.249777	0.276999
MIR4705	0.28048	0.507667	0.576974	0.833604	0.437908	0.676463	0.578058	0.060894	0.406125	0.892444	0.249383		chr11:130897690-130898190	0.643817	0.324682	0.361588	0.309138	0.651619	0.316016	0.736608	1	0.37438	0.364923	0.331715
MYO16-AS1	0.476344	0.44635	0.966426	0.55022	0.305955	0.341245	0.168222	0.469099	0.47134	0.952671	0.352128		chr14:75995339-75995839	0.539353	0.252771	0.515361	0.252771	0.589492	0.252771	0.713101	1	0.485396	0.39267	0.402074
LINC00396	0.614206	0.425699	0.490075	0.259599	0.233108	0.224012	0.358822	0.829418	0.497692	1	0.547319		chr15:90175262-90175762	0.546928	0.374305	0.32781	0.320824	0.570583	0.332375	0.985078	0.964439	0.35257	0.39116	0.333929
MIR4502	0.741189	0.374254	0.507233	1	0.263426	0.440057	0.412356	0.300103	0.366558	0.733508	0.289408		chr16:56632213-56632713	0.493605	0.498784	0.392868	0.295918	0.599711	0.293483	0.629651	1	0.521125	0.274662	0.346296
RNASE7	0.468818	0.208818	0.671939	0.287249	0.804805	0.148992	0.734533	0.343375	0.315975	0.789616	0.72588		chr17:45143717-45144217	0.599564	0.299949	0.556832	0.183657	0.649163	0.396347	1	0.70846	0.439081	0.267044	0.341221
MYH6	0.409298	0.402081	0.383567	0.531878	0.447422	0.38471	0.457068	0.427639	0.411667	1	0.401695		chr17:77322996-77323496	0.596295	0.243285	0.291389	0.271064	0.665477	0.476667	0.940582	0.907276	0.462706	0.351527	0.293732
MIR208A	0.429333	0.449278	0.313659	0.399555	0.439864	0.387634	0.461912	0.509616	0.438587	1	0.431401		chr18:10454373-10454873	0.822271	0.384533	0.50658	0.234783	0.821581	0.242468	0.607607	0.84874	0.545937	0.239215	0.246285
MYH7	0.415452	0.410655	0.383488	0.437459	0.5859	0.388151	0.417264	0.430231	0.393856	1	0.402669		chr2:172968118-172968618	0.645983	0.79483	0.25054	0.284737	0.601181	0.29218	0.7382	0.937312	0.367734	0.339111	0.24819
MIR208B	0.436141	0.397996	0.387105	0.423197	0.601532	0.401573	0.419245	0.457778	0.353369	1	0.393547		chr3:127696818-127697318	0.525722	0.611593	0.41376	0.19508	0.898107	0.638174	0.570185	0.883875	0.277463	0.241228	0.244815
NGDN	0.380054	0.393574	0.395138	0.486165	0.573056	0.390739	0.388931	0.524717	0.357457	1	0.385916		chr5:38467262-38467762	0.717382	0.537257	0.37576	0.265789	0.739902	0.274392	0.530994	1	0.344204	0.373976	0.283788
FITM1	0.358511	0.434704	0.298985	0.315297	0.802866	0.26207	0.525273	0.456009	0.255219	0.930685	0.860382		chr7:33761430-33761930	0.816587	0.327446	0.341393	0.327446	0.5984	0.327446	1	0.645078	0.362808	0.332887	0.360685
G2E3	0.394193	0.270724	0.588057	0.60656	0.308194	0.57817	0.305351	0.377909	0.231901	1	0.813059		chr7:75993645-75994145	0.755815	0.357973	0.297687	0.294342	0.714458	0.290956	0.810647	0.932156	0.423075	0.367064	0.255829
AKAP6	0.377355	0.366472	0.317569	0.284379	0.774304	0.212816	0.379116	0.78667	0.382264	0.971343	0.647713		chr8:12766455-12766955	0.797613	0.258744	0.371164	0.235147	0.672487	0.57686	0.853788	0.820243	0.252849	0.261318	0.399788
ARG2	0.734893	0.510442	0.204808	0.207179	0.272417	0.509983	0.370689	0.496767	0.397043	0.91997	0.875811		chr9:88732059-88732559	0.889137	0.326248	0.338497	0.317831	0.570519	0.317831	0.890379	0.836785	0.36285	0.329885	0.320038
SMOC1	0.846537	0.389502	0.477207	0.755657	0.221095	0.26564	0.176295	0.286784	0.593735	0.833844	0.653705		chr1:14945291-14945791	0.78689	0.415498	0.423387	0.299632	1	0.307455	0.617995	0.505715	0.436645	0.308949	0.299632
SLC8A3	0.418066	0.418317	0.371235	0.438593	0.343959	0.498981	0.318992	0.359951	0.344276	1	0.957898		chr13:40381897-40382397	1	0.366789	0.391218	0.393472	0.617859	0.40096	0.646708	0.358713	0.348628	0.344856	0.445971
MAP3K9	0.636955	0.427429	0.332196	0.912427	0.330066	0.61799	0.150431	0.228416	0.386554	0.874924	0.602612		chr15:38072757-38073257	0.809263	0.304811	0.448005	0.285973	0.92709	0.514307	0.69637	0.327568	0.71557	0.287842	0.183202
DPF3	0.407295	0.333854	0.441467	0.429548	0.213309	0.394863	0.301906	0.726809	0.378772	0.962907	0.909272		chr16:85202626-85203126	0.763681	0.219029	0.527083	0.216391	0.876014	0.239122	0.904251	0.453693	0.49692	0.425344	0.37847
C14orf177	0.514682	0.354718	0.312853	0.962651	0.371087	0.519777	0.37245	0.313001	0.245343	0.965757	0.567681		chr18:23265917-23266417	0.849575	0.35986	0.357113	0.334607	0.732308	0.362277	1	0.541768	0.32784	0.312137	0.312137
ADSSL1	0.569121	0.348425	0.271426	0.299628	0.39449	0.325969	0.370746	0.852128	0.310674	0.87292	0.884473		chr19:45526123-45526623	0.578652	0.347013	0.413797	0.380424	0.722903	0.318258	1	0.735257	0.328212	0.307955	0.295378
TEX22	0.422277	0.112869	0.500096	0.403852	0.456727	0.855013	0.46594	0.366085	0.295726	1	0.613175		chr2:20618512-20619012	0.89051	0.243659	0.405908	0.228441	0.756643	0.434049	0.663236	0.876784	0.364019	0.297152	0.3396
NIPA2	0.367996	0.82378	0.450212	0.0957759	0.303306	0.438695	0.446305	0.379681	0.495792	0.977914	0.720543		chr21:26842938-26843438	0.77402	0.380136	0.466937	0.131057	0.713135	0.115612	0.730262	0.829871	0.587843	0.454154	0.316973
SNURF	0.394316	0.371166	0.506974	0.388556	0.478023	0.309642	0.48613	0.476007	0.165842	1	0.893362		chr5:141040999-141041499	0.740731	0.410182	0.375464	0.283549	0.648953	0.317413	1	0.611198	0.377214	0.304567	0.339399
LOC101928134	0.362947	0.525732	0.250352	0.609671	0.664719	0.429463	0.24413	0.300957	0.360644	1	0.66087		chr7:1123703-1124203	0.736473	0.509997	0.713839	0.176687	0.644452	0.104457	0.889992	0.615999	0.447443	0.418404	0.242257
LOC101928174	0.415535	0.297931	0.254552	0.405849	0.618206	0.378402	0.266882	0.89673	0.304499	0.903074	0.758338		chr8:144319332-144319832	0.864905	0.319742	0.315437	0.287859	0.758831	0.31242	0.925203	0.626047	0.492933	0.295892	0.30073
DISP2	0.476921	0.242103	0.315208	0.437271	0.852003	0.264803	0.367285	0.487468	0.304282	0.902099	0.850558		chr17:2412613-2413113	0.939992	0.574295	0.3059	0.340435	0.77362	0.3059	0.336143	0.88605	0.313858	0.334195	0.389612
PLA2G4F	0.441795	0.396891	0.338563	0.478974	0.449096	0.467119	0.30196	0.31985	0.34842	1	0.860536		chr19:46300775-46301275	0.569724	0.861689	0.477454	0.286036	0.633981	0.279981	0.460259	0.999395	0.41917	0.267192	0.24512
FAM214A	0.890051	0.330546	0.372193	0.399353	0.5866	0.296473	0.309072	0.317995	0.380494	1	0.591338		chr22:24977471-24977971	0.757274	0.753148	0.335533	0.307458	0.631129	0.300227	0.475745	1	0.40287	0.23287	0.301169
AQP9	0.641268	0.463905	0.360685	0.253635	0.700813	0.813995	0.230845	0.121595	0.39421	0.867192	0.651857		chr3:141686788-141687288	0.619009	0.719094	0.450137	0.142384	0.913391	0.678187	0.44176	0.730567	0.359038	0.232553	0.213879
MIR422A	0.402446	0.589692	0.283138	0.4972	0.438773	0.512924	0.605985	0.127427	0.246237	1	0.786071		chr3:159775491-159775991	0.58862	0.787197	0.402008	0.248054	0.853087	0.264192	0.525239	0.888473	0.447023	0.248054	0.248054
FEM1B	0.433581	0.289452	0.434141	0.243909	0.430425	0.400868	0.417797	0.465815	0.412121	1	0.942734		chr7:116524516-116525016	0.758094	0.910032	0.335094	0.267293	0.452232	0.246536	0.433929	0.926501	0.502836	0.313485	0.35397
DRAIC	0.854286	0.295652	0.217853	0.56357	0.809086	0.330416	0.171781	0.322064	0.482558	0.78803	0.664705		chr8:19408923-19409423	0.738548	0.697147	0.608635	0.239014	0.589952	0.394802	0.272962	1	0.423315	0.281925	0.244102
CT62	0.289046	0.552226	0.481171	0.223585	0.960392	0.305417	0.251938	0.36784	0.533977	0.886024	0.648385		chr9:98860814-98861314	0.954238	0.59197	0.394947	0.368375	0.814323	0.294144	0.584888	0.682964	0.439729	0.168715	0.205707
UBL7-AS1	0.373897	0.554888	0.343061	0.608549	0.352334	0.514604	0.293346	0.26408	0.352375	1	0.731321		chr1:15798944-15799444	1	0.41004	0.288813	0.285055	0.562943	0.361742	0.488926	0.863534	0.454769	0.343457	0.368878
RAMAC	0.322607	0.32663	0.312647	0.560847	0.404577	0.501735	0.291316	0.54795	0.338047	0.798184	1		chr1:15799509-15800009	1	0.355198	0.304298	0.298893	0.620682	0.319689	0.452316	0.908996	0.500248	0.379194	0.341796
LINC01584	0.303856	0.330202	0.588407	0.455505	0.626448	0.335681	0.359027	0.279663	0.321691	0.957686	0.941835		chr1:21869782-21870282	0.757907	0.464259	0.331274	0.31155	0.760151	0.335756	0.304742	1	0.340846	0.487119	0.347973
LINC00052	0.319526	0.39307	0.973525	0.559016	0.288093	0.494618	0.35326	0.282347	0.602011	0.934708	0.299825		chr1:54273290-54273790	0.761866	0.426646	0.387701	0.303073	0.588784	0.303073	0.357668	1	0.349456	0.479948	0.408333
ABHD2	0.271576	0.38451	0.396993	0.27568	0.337549	0.214264	0.681589	0.939829	0.451698	0.852318	0.693994		chr1:98661416-98661916	0.81157	0.443965	0.468399	0.0981273	0.724841	0.705298	0.480892	0.755679	0.614416	0.13193	0.264883
IDH2	0.507603	0.289458	0.274122	0.489887	0.542585	0.643914	0.290811	0.374527	0.251597	1	0.782227		chr1:116166247-116166747	0.938471	0.332001	0.353567	0.355472	0.904576	0.332001	0.374813	0.809421	0.426839	0.336033	0.336805
CRAT37	0.713499	0.298932	0.659457	0.794343	0.288144	0.308704	0.194371	0.152005	0.721131	0.767791	0.601624		chr1:181743750-181744250	0.852579	0.327368	0.317104	0.344552	0.987465	0.317104	0.409605	0.797979	0.356465	0.359275	0.430503
HSP90B2P	0.31934	0.562613	0.447239	0.296753	0.360334	0.193103	0.335342	0.618907	0.518029	1	0.803261		chr1:203695085-203695585	0.571154	0.422788	0.375867	0.428855	0.939114	0.334938	0.334938	1	0.39307	0.334938	0.334938
SNRPA1	0.368211	0.907703	0.761395	0.693991	0.360301	0.267789	0.156744	0.189969	0.589658	0.700028	0.50421		chr1:232142351-232142851	0.502038	0.376509	0.390873	0.374628	1	0.372001	0.404305	0.757709	0.396325	0.372132	0.383108
PDIA2	0.418703	0.526937	0.451343	0.683314	0.221753	0.404816	0.325032	0.265041	0.747533	1	0.378217		chr10:13787813-13788313	1	0.497772	0.446314	0.325636	0.799167	0.355031	0.43944	0.671385	0.379128	0.265665	0.255706
RAB11FIP3	0.346931	0.425782	0.315388	0.396218	0.628989	0.310699	0.401306	0.362768	0.366832	1	0.918529		chr10:79246141-79246641	0.748214	0.325225	0.358324	0.297336	0.593626	0.367129	0.346519	1	0.354512	0.503382	0.473407
MCRIP2	0.547925	0.361672	0.11298	0.488945	0.35444	0.757584	0.34181	0.656214	0.243649	0.974726	0.660054		chr10:88932606-88933106	0.485182	0.315211	0.451793	0.335545	0.923249	0.3357	0.533962	1	0.499523	0.285591	0.312054
WDR90	0.38741	0.591623	0	0.411248	0.509535	0.812692	0.392325	0.680088	0.484195	0.863449	0.430443		chr10:116756292-116756792	0.932063	0.343088	0.347126	0.358631	1	0.356448	0.372625	0.625747	0.412818	0.386301	0.343088
LOC105371038	0.416843	0.287708	0	0.500201	0.534572	0.851946	0.542426	0.738231	0.637756	0.698521	0.346198		chr11:2314891-2315391	0.73464	0.520652	0.376257	0.277798	0.988726	0.257189	0.388596	0.807558	0.579599	0.304431	0.264553
SSTR5	0.352018	0.44436	0.25571	0.337889	0.489466	0.377532	0.337036	0.984974	0.677954	0.918157	0.324904		chr11:13316431-13316931	0.711926	0.511137	0.375096	0.263009	1	0.356294	0.334344	0.852973	0.490863	0.312519	0.286964
C1QTNF8	0.344871	0.338941	0.267403	0.390666	0.374833	0.451697	0.449479	0.892408	0.338753	1	0.605776		chr11:19596349-19596849	0.699713	0.359582	0.340095	0.342075	1	0.342088	0.388586	0.733042	0.519572	0.319582	0.349361
MSRB1	0.521638	0.33847	0.245703	0.455076	0.401113	0.553424	0.28056	0.443701	0.330383	1	0.907345		chr11:19816002-19816502	0.890939	0.330253	0.340269	0.326566	0.905295	0.335251	0.366891	0.864687	0.341964	0.38805	0.409834
RPL3L	0.392805	0.393119	0.226013	0.394769	0.461967	0.435827	0.375853	0.450404	0.389344	0.998894	0.981006		chr11:65298114-65298614	0.620309	0.263549	0.445107	0.241556	1	0.245895	0.528336	0.627776	0.434055	0.510592	0.453174
NDUFB10	0.385611	0.426721	0.238012	0.281582	0.472529	0.372268	0.409279	0.536149	0.421806	0.962673	0.99337		chr11:68010645-68011145	0.917012	0.24295	0.454274	0.377038	0.858439	0.469144	0.340287	0.811843	0.509037	0.272986	0.24699
RAB26	0.299756	0.513943	0.266849	0.547445	0.53378	0.306573	0.239956	0.508711	0.385941	1	0.89157		chr11:69000709-69001209	0.58327	0.474496	0.437022	0.389157	1	0.303081	0.365778	0.888761	0.38348	0.303081	0.317334
KCTD5	0.368561	0.308987	0.363118	0.441759	0.744028	0.448113	0.295456	0.342072	0.311305	0.949862	0.926739		chr11:78168465-78168965	0.797946	0.780458	0.322519	0.283306	0.613918	0.283306	0.486078	0.965874	0.390842	0.283306	0.292448
SEC14L5	0.473701	0.416595	0.371958	0.376883	0.384518	0.359172	0.398525	0.284683	0.446403	1	0.94152		chr12:46160445-46160945	0.544432	0.37277	0.398122	0.384121	1	0.385562	0.379359	0.667927	0.429463	0.36974	0.36974
LOC101927131	0.654832	0.251172	0.272338	0.324867	0.408047	0.589403	0.183199	0.691533	0.370965	0.911998	0.841646		chr12:48787627-48788127	1	0.337132	0.351423	0.334526	0.651864	0.378039	0.419615	0.738732	0.377663	0.358819	0.415352
NOMO1	0.311344	0.451453	0.290723	0.352905	0.391227	0.342928	0.622511	0.357238	0.436304	0.953014	0.990353		chr12:93237513-93238013	0.871169	0.280253	0.317898	0.280253	0.825467	0.297932	0.362999	0.898812	0.322737	0.538408	0.504072
SBK1	0.416665	0.342571	0.325446	0.884599	0.355204	0.360441	0.362757	0.370156	0.308582	0.924835	0.848745		chr12:124392834-124393334	0.625325	0.641608	0.426296	0.196674	0.941176	0.23845	0.431771	0.870707	0.234118	0.518891	0.374985
ZNF629	0.623287	0.321956	0.383026	0.048003	0.721906	0.466042	0.315706	0.440287	0.56731	1	0.606116		chr13:98482910-98483410	0.688499	0.270888	0.430392	0.260239	0.930008	0.351852	0.43276	0.970875	0.439288	0.355456	0.369743
MYLK3	0.411485	0.488555	0.453406	0.392759	0.331714	0.514286	0.383391	0.327663	0.337842	1	0.668305		chr14:77882597-77883097	0.988561	0.307055	0.385104	0.307055	0.774361	0.307055	0.511307	0.832882	0.472512	0.307055	0.307055
GPT2	0.753992	0.378125	0.375679	0.258069	0.727972	0.370769	0.297856	0.250954	0.373462	0.97864	0.734483		chr14:91897274-91897774	0.786685	0.453889	0.496019	0.316657	1	0.348178	0.340803	0.76447	0.354863	0.300766	0.300766
ABCC12	0.271913	0.60562	0.412094	0.194739	0.479314	0.301296	0.852863	0.378525	0.411865	1	0.57355		chr14:92986168-92986668	0.731066	0.311158	0.349636	0.334718	1	0.366512	0.364838	0.820503	0.379325	0.39	0.395754
IRX6	0.872267	0.258514	0.785162	0.299565	0.404694	0.327301	0.296277	0.216442	0.626741	0.855567	0.55747		chr14:93129102-93129602	0.836152	0.381346	0.340743	0.340743	0.685287	0.380665	0.417365	1	0.354071	0.353864	0.340743
AMFR	0.363948	0.16526	0.353437	0.532277	0.450932	0.354564	0.572069	0.531389	0.420344	1	0.603818		chr15:57536941-57537441	1	0.363407	0.365223	0.324298	0.899077	0.333984	0.368912	0.71815	0.3889	0.384542	0.346941
PDP2	0.462548	0.215938	0.250845	0.587748	0.258726	0.45371	0.420678	0.769578	0.400908	1	0.623732		chr15:90174541-90175041	0.634695	0.338921	0.307226	0.315827	1	0.312516	0.656811	0.834722	0.33519	0.374275	0.363923
CDH16	0.332832	0.335008	0.322532	0.443463	0.340687	0.313895	0.487105	0.707181	0.335222	1	0.852003		chr15:92666729-92667229	0.719521	0.335126	0.378871	0.282333	0.818367	0.282333	0.587076	0.992753	0.522901	0.294134	0.286584
RRAD	0.364882	0.303146	0.319404	0.38532	0.374792	0.329508	0.462945	0.633932	0.38691	1	0.922845		chr16:17405310-17405810	0.716981	0.235688	0.391929	0.235688	0.861014	0.326299	0.248237	0.890647	0.696834	0.502859	0.393825
CES2	0.480159	0.362197	0.321755	0.375163	0.326525	0.510347	0.37655	0.433407	0.351	1	0.875151		chr16:50592056-50592556	0.809796	0.282765	0.295485	0.426896	0.698899	0.277848	0.424326	1	0.373493	0.436946	0.414344
CIAO2B	0.42969	0.452902	0.278585	0.48856	0.269505	0.374631	0.433217	0.552908	0.362404	1	0.698681		chr16:70691728-70692228	0.813843	0.262171	0.330751	0.271065	0.746606	0.252261	0.633817	0.966163	0.47025	0.383919	0.369154
CES3	0.707029	0.324179	0.372636	0.445145	0.255455	0.914188	0.177798	0.41448	0.435228	0.929815	0.524047		chr16:81568255-81568755	1	0.393046	0.323081	0.392218	0.780574	0.361327	0.501296	0.607228	0.36204	0.323081	0.336365
CES4A	0.696789	0.323846	0.424395	0.62119	0.172795	0.411972	0.344438	0.502876	0.53478	1	0.355568		chr17:34314376-34314876	0.816401	0.289244	0.477241	0.28296	1	0.383678	0.459196	0.743513	0.461067	0.290127	0.281671
LRRC36	0.346278	0.497544	0.521481	0.585289	0.493795	0.650735	0.809402	0.0384874	0.547051	0.865441	0.144495		chr17:81421029-81421529	0.739867	0.345924	0.322296	0.299699	1	0.312861	0.409165	0.851664	0.448249	0.355043	0.395218
VPS4A	0.58489	0.516236	0.278962	0.74181	0.276206	0.269605	0.336637	0.548975	0.355087	1	0.494169		chr17:83109661-83110161	0.787492	0.565759	0.27352	0.288092	0.817109	0.334595	0.430165	0.976189	0.408456	0.285116	0.333506
TERF2	0.523761	0.600602	0.230443	0.448235	0.923536	0.426243	0.250928	0.308967	0.251905	0.926992	0.608387		chr18:48027293-48027793	1	0.340477	0.380594	0.325714	0.870778	0.423668	0.398769	0.552947	0.509353	0.310937	0.313948
MIR8058	0.348662	0.880946	0.264363	0.303971	0.526684	0.293935	0.332323	0.521158	0.315283	0.896415	0.816261		chr18:68494920-68495420	0.902095	0.316028	0.594344	0.336107	0.639957	0.301837	0.351761	0.98322	0.470977	0.301837	0.301837
LOC101928446	0.362386	0.775662	0.247357	0.308643	0.787077	0.445641	0.289637	0.39763	0.261974	0.950175	0.673817		chr19:3336600-3337100	0.912051	0.355031	0.336031	0.297505	0.77792	0.284519	0.251499	0.884386	0.357684	0.598939	0.444435
OSGIN1	0.744768	0.490477	0.319658	0.120944	0.359581	0.608829	0.340005	0.43168	0.374996	1	0.681393		chr19:3346643-3347143	0.940182	0.31854	0.390828	0.243444	0.869717	0.261108	0.441595	0.799973	0.492321	0.379867	0.362426
C16orf95	0.444804	0.941811	0.327776	0.696848	0.253282	0.235577	0.282307	0.433537	0.515156	0.916266	0.452636		chr19:6273665-6274165	0.989402	0.364128	0.239972	0.102622	0.668152	0.476782	0.437408	0.803936	0.569396	0.418844	0.429357
LOC101928659	0.649774	0.411389	0.462485	0.628683	0.193842	0.0881266	0.269888	0.623901	0.575916	0.973648	0.622346		chr19:38719036-38719536	0.614165	0.371873	0.341095	0.391623	0.895564	0.333023	0.385209	1	0.347758	0.377018	0.386116
FBXO31	0.319561	0.564133	0.306611	0.41142	0.377762	0.347719	0.485728	0.350993	0.387863	1	0.873065		chr2:9190921-9191421	0.753679	0.497022	0.338306	0.265218	0.941199	0.460688	0.305669	0.86674	0.538766	0.276941	0.255771
MAP1LC3B	0.494721	0.111099	0.342888	0.374248	0.354336	0.517168	0.599567	0.441895	0.387913	0.969941	0.906226		chr2:18991519-18992019	1	0.430411	0.336774	0.400552	0.686387	0.381945	0.36696	0.702779	0.369297	0.343689	0.341334
CA5A	0.313809	0.12847	0.213143	0.485805	0.667148	0.301626	0.778577	0.619331	0.425682	0.932773	0.633635		chr2:20450714-20451214	0.620166	0.487692	0.349521	0.23486	1	0.277835	0.477567	0.882522	0.495292	0.328222	0.332735
SNAI3	0.45206	0.335397	0.300404	0.619858	0.338017	0.810223	0.358906	0.268246	0.263983	0.932002	0.820903		chr2:27494138-27494638	1	0.341335	0.36115	0.333583	0.62758	0.328347	0.410402	0.80867	0.474391	0.355884	0.357042
YWHAE	0.92055	0.502215	0.369336	0.258121	0.236663	0.339319	0.570528	0.767498	0.16517	0.785492	0.585107		chr2:42923052-42923552	0.649573	0.35731	0.401363	0.330615	1	0.331681	0.361454	0.785175	0.417498	0.335008	0.418503
TRPV3	0.619115	0.18273	0.746096	0.37192	0.617051	0.115778	0.381808	0.358716	0.729904	0.92724	0.449641		chr2:69320536-69321036	0.8103	0.335215	0.335215	0.369095	0.68078	0.335215	0.335215	1	0.417759	0.441568	0.356869
P2RX5	0.336005	0.329019	0.426852	0.492308	0.301505	0.409641	0.567789	0.364234	0.32413	1	0.896485		chr2:86072004-86072504	0.504829	0.375374	0.369535	0.263539	0.815443	0.303326	0.51514	1	0.590369	0.279344	0.406479
GGT6	0.339277	0.38873	0.282727	0.383685	0.273071	0.375183	0.591854	0.530612	0.433893	1	0.810203		chr2:86072515-86073015	0.684937	0.541996	0.417645	0.263069	0.877846	0.375457	0.300443	1	0.338643	0.296157	0.402824
ZNF232	0.220294	0.464427	0.409352	0.361415	0.682431	0.438773	0.504271	0.343032	0.213166	0.962001	0.900837		chr2:95384683-95385183	0.597017	0.326608	0.449745	0.316541	1	0.330092	0.427981	0.791825	0.454505	0.349077	0.340343
CHRNB1	0.382558	0.31656	0.31739	0.312758	0.745579	0.362213	0.399805	0.411181	0.373641	1	0.867588		chr2:96907357-96907857	0.664751	0.501267	0.392279	0.175905	0.903108	0.191164	0.543665	0.92269	0.446494	0.452765	0.305911
COPS3	0.572466	0.226918	0.313245	0.463008	0.20695	0.611803	0.425651	0.712118	0.225111	0.937094	0.805636		chr2:215753681-215754181	0.812741	0.331605	0.331605	0.341322	0.785176	0.371276	0.331605	1	0.390373	0.447422	0.331605
MIEF2	0.449755	0.437772	0.284057	0.441793	0.318466	0.446056	0.264083	0.442467	0.445682	1	0.96946		chr2:216832914-216833414	0.493416	0.331304	0.370118	0.331304	1	0.331304	0.608666	0.80729	0.465356	0.331304	0.331304
NATD1	0.430786	0.390788	0.41516	0.395842	0.470063	0.29843	0.417022	0.315011	0.377768	1	0.952894		chr2:236577596-236578096	0.812524	0.321144	0.424321	0.317292	1	0.32084	0.320451	0.603219	0.434602	0.386097	0.457682
LOC101927018	0.479321	0.350783	0.310481	0.755422	0.331974	0.470347	0.275358	0.380711	0.293257	0.900155	0.952191		chr21:41948022-41948522	1	0.382614	0.351274	0.328542	0.569024	0.328542	0.365818	0.814688	0.400995	0.339122	0.508853
TIAF1	0.358426	0.528605	0.27705	0.461004	0.351693	0.451369	0.363931	0.399526	0.336167	1	0.970526		chr21:43188771-43189271	0.812394	0.430368	0.338271	0.338271	0.879609	0.356419	0.34927	0.959314	0.345284	0.338271	0.352527
CORO6	0.422137	0.24764	0.430349	0.452217	0.384451	0.287299	0.470919	0.360441	0.484232	1	0.917501		chr22:17923454-17923954	0.809965	0.337446	0.583246	0.308137	1	0.304366	0.412676	0.620352	0.462532	0.30494	0.293832
PNMT	0.376239	0.462052	0.295356	0.4005	0.773162	0.360165	0.307533	0.349685	0.319577	0.972384	0.883347		chr22:24975969-24976469	0.816547	0.351937	0.34942	0.329287	1	0.338625	0.403294	0.622062	0.546919	0.329287	0.329287
ORMDL3	0.774813	0.201781	0.356514	0.442734	0.47149	0.204009	0.377283	0.908567	0.415876	0.89596	0.450973		chr3:123653260-123653760	0.879239	0.462878	0.38504	0.26548	0.855333	0.319562	0.532833	0.87102	0.366543	0.293878	0.268193
LRRC3C	0.418048	0.336792	0.276064	0.745705	0.412759	0.739215	0.895084	0.247979	0.341079	0.833141	0.254135		chr4:57424182-57424682	1	0.438564	0.442893	0.328943	0.796471	0.328943	0.34476	0.58226	0.462244	0.328943	0.328943
KRT32	0.390474	0.443715	0.338964	0.548508	0.514278	0.382623	0.331032	0.371072	0.377903	1	0.595473		chr5:52870407-52870907	1	0.364938	0.408202	0.318876	0.591849	0.318876	0.49393	0.94851	0.3858	0.318876	0.346485
KRT35	0.388277	0.465103	0.421737	0.588585	0.395347	0.687537	0.257691	0.321864	0.367234	1	0.443358		chr5:86679472-86679972	0.581486	0.275073	0.704081	0.309387	0.860505	0.28466	0.446428	0.917952	0.61551	0.252458	0.252458
ZNF385C	0.373987	0.492729	0.261311	0.343023	0.317236	0.524393	0.965504	0.341638	0.259533	0.835419	0.785226		chr5:139745284-139745784	0.823716	0.299763	0.331635	0.343324	0.778787	0.315524	0.402304	1	0.458787	0.303474	0.431849
SPPL2C	0.507257	0.276895	0.35371	0.42555	0.765651	0.289186	0.32051	0.412825	0.30547	0.93326	0.909686		chr5:175214077-175214577	0.886316	0.319626	0.382971	0.298486	0.834716	0.309097	0.385008	0.872909	0.60403	0.298486	0.308356
SGCA	0.166382	0.34249	0.412831	0.531986	0.453404	0.175581	0.456792	0.649653	0.484426	0.971671	0.854782		chr6:11809821-11810321	0.943406	0.346261	0.365132	0.320762	0.562804	0.417929	0.371664	1	0.429021	0.392034	0.322648
TOB1-AS1	0.666379	0.344259	0.26125	0.597358	0.297961	0.501195	0.222679	0.823389	0.188323	0.864949	0.732258		chr6:90098085-90098585	0.824588	0.323745	0.360973	0.245956	0.813865	0.230284	0.289679	0.755577	0.829636	0.417672	0.408025
AKAP1	0.53426	0.208103	0.444646	0.338868	0.398083	0.273771	0.485611	0.772234	0.255039	0.927405	0.86198		chr6:143361444-143361944	0.892007	0.333844	0.356744	0.333844	1	0.358438	0.422674	0.575721	0.344942	0.333844	0.489304
TEX2	0.478846	0.558465	0.358184	0.250124	0.448407	0.56576	0.225358	0.348295	0.360126	0.99048	0.915957		chr7:2488229-2488729	0.998445	0.334943	0.6104	0.309895	0.77363	0.284554	0.400923	0.782215	0.410182	0.303433	0.291379
DDX5	0.141686	0.796068	0.64336	0.876605	0.384974	0.406971	0.380622	0.336183	0.628297	0.737791	0.167443		chr8:80578117-80578617	0.673152	0.296225	0.480704	0.204888	0.847527	0.235346	0.658608	0.952892	0.434527	0.344498	0.371632
WIPI1	0.421618	0.28055	0.498598	0.568012	0.260165	0.421695	0.394904	0.304063	0.412536	1	0.916298		chr8:109603204-109603704	0.631766	0.335343	0.414304	0.328034	0.947891	0.357035	0.338357	1	0.413796	0.377752	0.353214
MIR635	0.479504	0.233977	0.476534	0.467626	0.355401	0.511535	0.445111	0.210768	0.393646	1	0.915266		chr8:143218546-143219046	0.787294	0.515742	0.487423	0.315626	1	0.343751	0.310606	0.688831	0.320204	0.260346	0.409645
SNHG16	0.67989	0.40281	0.467931	0.535809	0.486345	0.334981	0.280584	0.215354	0.307337	1	0.699608		chr9:25678295-25678795	0.823745	0.517194	0.383354	0.221156	0.692131	0.316495	0.385495	1	0.453284	0.256891	0.423313
ST6GALNAC2	0.618183	0.392448	0.239997	0.424079	0.703441	0.5405	0.21406	0.301456	0.342645	1	0.667139		chr9:88733665-88734165	0.924039	0.301751	0.372033	0.394223	0.6521	0.30987	0.567214	0.9753	0.39997	0.301751	0.301751
SYNGR2	0.469033	0.495158	0.242085	0.378824	0.390662	0.60476	0.364205	0.451191	0.200788	0.979614	0.92368		chr9:89933458-89933958	0.736076	0.360037	0.360037	0.381412	1	0.360037	0.360037	0.663468	0.380312	0.380482	0.380038
LINC01979	0.900763	0.372597	0.260516	0.248294	0.699765	0.254038	0.298502	0.514823	0.377251	0.844756	0.728695		chr9:98964977-98965477	0.852484	0.369112	0.386355	0.369112	1	0.369112	0.389798	0.532824	0.38081	0.369112	0.369112
MCRIP1	0.452515	0.435809	0.326594	0.3787	0.439823	0.375321	0.356042	0.421906	0.320125	1	0.962603		chr9:113600403-113600903	0.698646	0.368334	0.341224	0.385254	0.887318	0.33052	0.340223	1	0.331736	0.379768	0.412452
ANAPC11	0.455435	0.413862	0.236799	0.52746	0.643221	0.372729	0.334361	0.309048	0.314476	1	0.868321		chr9:113601748-113602248	0.635129	0.554546	0.321484	0.303612	0.744927	0.311126	0.350676	1	0.592789	0.280727	0.330556
PCYT2	0.429733	0.308442	0.277788	0.643271	0.318925	0.547742	0.343687	0.446116	0.332779	1	0.751753		chr9:127141219-127141719	0.811978	0.339632	0.406536	0.404888	0.915338	0.350777	0.311424	0.922315	0.328926	0.396762	0.311424
LOC104968399	0.317858	0.588774	0.323601	0.591763	0.288026	0.267487	0.384815	0.319122	0.535466	1	0.877333		chrX:8988491-8988991	0.875093	0.306331	0.362023	0.306331	0.99832	0.318768	0.488144	0.73821	0.358833	0.358069	0.389879
KCTD1	0.78718	0.430066	0.314393	0.373854	0.530465	0.342922	0.0952884	0.858614	0.621327	0.841194	0.304697		chr10:44996562-44997062	0.63231	1	0.374564	0.216893	0.671304	0.277133	0.439199	0.623233	0.709141	0.276365	0.265229
ELAC1	0.573176	0.106765	0.381636	0.499739	0.381369	0.389557	0.393399	0.373096	0.542606	1	0.813566		chr11:10351737-10352237	0.727933	1	0.377019	0.330454	0.733992	0.272438	0.446183	0.32652	0.368088	0.521245	0.31509
SMAD4	0.567619	0.112829	0.389304	0.505025	0.360297	0.446835	0.391033	0.319943	0.567034	1	0.789178		chr11:59106832-59107332	0.805622	0.822588	0.682446	0.339571	0.583209	0.661025	0.30342	0.628453	0.412342	0.132387	0.128937
SNORA108	0.287334	0.591997	0.460613	0.823328	0.195042	0.500218	0.258326	0.312767	0.357618	0.903659	0.809099		chr11:133064083-133064583	0.576842	0.95152	0.356223	0.267154	0.936626	0.262472	0.356281	0.649922	0.434747	0.39482	0.313394
LINC01909	0.516521	0.300636	0.402696	0.48324	0.226346	0.468597	0.235834	0.477293	0.477313	1	0.874805		chr12:14259863-14260363	0.615897	0.992074	0.459261	0.225049	0.836359	0.472093	0.456646	0.486185	0.540601	0.163683	0.252151
PQLC1	0.839746	0.479622	0.258383	0.547714	0.315632	0.604625	0.348199	0.192064	0.268959	0.932681	0.712375		chr19:16986244-16986744	0.742386	0.853993	0.348316	0.348316	1	0.348316	0.362118	0.348316	0.348316	0.357808	0.413701
ADAMTSL5	0.21207	0.0970431	0.428795	0.529995	0.361065	0.411071	0.732006	0.602599	0.471953	1	0.642402		chr22:24991754-24992254	0.523448	0.5897	0.347815	0.347815	1	0.365217	0.347815	0.542564	0.378174	0.374258	0.479025
MIR7108	0.310346	0.437155	0.224793	0.551324	0.475408	0.458739	0.382559	0.387093	0.326651	0.987434	0.958497		chr3:64210252-64210752	0.831742	0.799429	0.364694	0.276795	0.924007	0.3025	0.290058	0.606646	0.508277	0.322294	0.273557
ZNF555	0.550554	0.462029	0.139305	0.972654	0.614244	0.485423	0.323016	0.400631	0.374188	0.890122	0.287834		chr4:122783285-122783785	0.865258	0.835225	0.412501	0.365471	0.944676	0.301122	0.314871	0.323547	0.407712	0.418138	0.311478
ZNF556	0.249167	0.344487	0.517573	0.403182	0.91597	0.324413	0.759955	0.366947	0.307643	0.932656	0.378008		chr5:52788035-52788535	0.694652	0.894053	0.30963	0.410274	0.505534	0.284619	0.750978	0.803951	0.450387	0.177598	0.218324
GIPC3	0.569994	0.718637	0.634863	0.521601	0.189011	0.231391	0.399236	0.974191	0.410376	0.68088	0.16982		chr5:142548659-142549159	0.653441	1	0.316858	0.504744	0.689215	0.279645	0.575347	0.525538	0.487824	0.236679	0.178831
LRG1	0.657208	0.541493	0.293425	0.367469	0.408053	0.457156	0.289555	0.316725	0.28975	1	0.840871		chr8:630830-631330	0.895397	0.690213	0.769786	0.310155	0.710585	0.383916	0.277842	0.171884	0.675438	0.351239	0.263545
TICAM1	0.415208	0.569009	0.303785	0.407587	0.110822	0.84364	0.306674	0.479922	0.407439	0.960249	0.695664		chr9:130426905-130427405	1	0.823448	0.464737	0.456879	0.652018	0.250092	0.320957	0.637546	0.352497	0.282016	0.25727
PLIN3	0.48739	0.293054	0.154639	0.261503	0.54114	0.606147	0.219954	0.582228	0.577103	0.891967	0.884876		chr1:43542044-43542544	0.918159	0.301777	0.389279	0.277716	0.899194	0.295423	0.277716	0.521798	0.330853	0.762325	0.525759
ARRDC5	0.413788	0.406182	0.24832	0.487651	0.606197	0.394713	0.296502	0.394124	0.331196	1	0.867472		chr15:75675352-75675852	0.691066	0.219253	0.283111	0.226216	0.842943	0.208946	0.857942	0.649321	0.371795	0.514136	0.635271
YIPF2	0.424935	0.239533	0.213078	0.317932	0.466917	0.472443	0.321265	0.610218	0.558072	0.978943	0.896664		chr1:6591156-6591656	0.721875	0.280967	0.287207	0.568829	1	0.48218	0.294797	0.383914	0.343399	0.456568	0.553701
TIMM29	0.418514	0.228761	0.20035	0.24704	0.722427	0.541277	0.243617	0.618148	0.592897	0.931659	0.755309		chr1:8854666-8855166	0.97075	0.357256	0.407218	0.331649	0.980287	0.372682	0.331649	0.370472	0.639998	0.377756	0.360283
ZNF844	0.784289	0.552552	0.253539	0.230019	0.534069	0.833574	0.662174	0.285422	0.263948	0.835029	0.265384		chr1:11940492-11940992	0.610474	0.290551	0.36136	0.290551	1	0.595702	0.359305	0.528243	0.330432	0.526401	0.44126
SLC27A1	0.770322	0.432002	0	0.25123	0.429089	0.624805	0.425001	0.600325	0.416659	0.893078	0.667129		chr1:15810114-15810614	0.823644	0.583413	0.388264	0.333526	1	0.333526	0.333526	0.528249	0.393697	0.333526	0.352008
ARMC6	0.510583	0.223482	0.267695	0.84208	0.185845	0.383391	0.726	0.471514	0.464895	0.959162	0.465352		chr1:19424616-19425116	1	0.436995	0.363931	0.363931	0.726073	0.370564	0.368465	0.469015	0.39043	0.363931	0.463983
ZNF429	0.811898	0.48409	0.353142	0.442771	0.428042	0.314918	0.228442	0.219647	0.468943	0.996637	0.75147		chr1:24046158-24046658	0.98224	0.305511	0.626669	0.305511	0.892743	0.305511	0.305511	0.396735	0.642253	0.316469	0.420845
ZNF507	0.585001	0.123379	0.071662	0.562744	0.347673	0.67892	0.456845	0.565971	0.466235	0.921145	0.720425		chr1:25806352-25806852	1	0.438427	0.37321	0.282077	0.833227	0.346401	0.292168	0.401635	0.69239	0.351991	0.434468
ANKRD27	0.40548	0.432875	0.178859	0.650808	0.311942	0.52954	0.375774	0.295312	0.439185	0.962702	0.917524		chr1:26799450-26799950	0.875578	0.419337	0.321192	0.252842	0.941224	0.281274	0.258143	0.563103	0.310292	0.688616	0.5884
HPN	0.403519	0.4502	0.330851	0.42984	0.480752	0.48546	0.354552	0.282586	0.312874	1	0.930743		chr1:31753901-31754401	0.770155	0.347584	0.395286	0.308491	1	0.333568	0.308491	0.667278	0.31087	0.42692	0.54331
PSMD8	0.522649	0.299569	0.162851	0.657122	0.390971	0.396924	0.505222	0.384772	0.314384	0.956342	0.909194		chr1:31842858-31843358	1	0.443421	0.367832	0.441105	0.985001	0.367832	0.367832	0.404638	0.367832	0.367832	0.367832
ECH1	0.354086	0.374093	0.214602	0.35986	0.358809	0.348133	0.550203	0.583835	0.448194	1	0.856283		chr1:31843557-31844057	1	0.36143	0.391722	0.346054	0.921939	0.376109	0.346054	0.377515	0.457779	0.450499	0.401396
DYRK1B	0.386092	0.342012	0.208999	0.465318	0.510535	0.431647	0.340104	0.568349	0.316933	0.95539	0.974621		chr1:43563971-43564471	1	0.358047	0.374459	0.38098	0.897832	0.417256	0.423663	0.432773	0.401498	0.358047	0.363105
MIR6719	0.373207	0.39588	0.175257	0.479532	0.531886	0.448502	0.341445	0.576018	0.275958	0.964127	0.938189		chr1:48494122-48494622	1	0.457855	0.3434	0.348226	0.867421	0.352191	0.35897	0.717575	0.357742	0.329112	0.341249
FBL	0.396941	0.387765	0.142619	0.478446	0.511597	0.477608	0.374401	0.48927	0.323916	1	0.907633		chr1:54950662-54951162	0.986873	0.2458	0.610343	0.3748	0.791494	0.293871	0.546245	0.354481	0.725849	0.311209	0.259034
C19orf47	0.351014	0.327695	0.245574	0.563564	0.42337	0.331362	0.337014	0.560731	0.429554	0.998623	0.931498		chr1:59422926-59423426	0.85472	0.988908	0.425547	0.254023	0.771228	0.344369	0.274639	0.369756	0.43574	0.405757	0.375313
B3GNT8	0.269539	0.52102	0.307392	0.479638	0.369777	0.608737	0.338237	0.32585	0.387774	1	0.807821		chr1:91803057-91803557	0.61736	0.238158	0.861592	0.27573	0.899398	0.643946	0.271881	0.275056	0.651265	0.501954	0.26366
DMAC2	0.504679	0.546666	0.20842	0.551729	0.344934	0.247261	0.467814	0.280693	0.486365	1	0.814906		chr1:93664560-93665060	0.527447	0.38761	0.360451	0.4651	1	0.367203	0.590942	0.38068	0.455143	0.384426	0.362344
GRIK5	0.598703	0.204246	0.183303	0.394734	0.751746	0.303614	0.765372	0.486896	0.243264	0.875102	0.693021		chr1:101147328-101147828	0.75328	0.390378	0.390378	0.390378	1	0.390378	0.402629	0.390378	0.431342	0.390378	0.390378
PSG7	0.541463	0.348617	0.00630929	0.838389	0.517547	0.429385	0.875562	0.388911	0.624479	0.645573	0.283764		chr1:106291118-106291618	0.932382	0.439194	0.376399	0.376399	1	0.411158	0.376399	0.376399	0.376399	0.376399	0.390682
RSPH6A	0.395802	0.162253	0.190107	0.516167	0.601666	0.621928	0.220998	0.899567	0.398768	0.815042	0.677701		chr1:109806745-109807245	1	0.383937	0.417538	0.364673	0.884586	0.364673	0.401175	0.364673	0.434297	0.380782	0.400588
NAPA	0.367482	0.30541	0.0361091	0.656101	0.39987	0.351874	0.466092	0.694156	0.524001	0.934268	0.764637		chr1:117336050-117336550	0.66586	0.369996	0.450825	0.369996	1	0.381185	0.369996	0.529676	0.369996	0.412917	0.379321
PLA2G4C	0.518699	0.3225	0.210757	0.180935	0.386606	0.399666	0.616936	0.570816	0.462211	1	0.816789		chr1:152622754-152623254	0.795459	0.388208	0.384207	0.384207	1	0.397947	0.400171	0.384207	0.399817	0.384207	0.421972
PLA2G4C-AS1	0.585686	0.261008	0.242301	0.268492	0.346496	0.319713	0.502833	0.615969	0.557476	1	0.745597		chr1:152628110-152628610	1	0.402993	0.382707	0.420473	0.911105	0.382707	0.382707	0.382707	0.382707	0.382707	0.382707
NTF4	0.348437	0.344857	0.356598	0.47011	0.422169	0.332035	0.365519	0.515826	0.366084	1	0.928498		chr1:153535214-153535714	1	0.397084	0.529465	0.422238	0.796228	0.660149	0.341197	0.60236	0.323729	0.189397	0.23017
EMC10	0.406151	0.376816	0.313026	0.411289	0.405348	0.449267	0.403825	0.406668	0.328377	0.997618	1		chr1:161198338-161198838	0.77443	0.434188	0.283166	0.184098	1	0.243608	0.607458	0.471263	0.445158	0.597122	0.411618
MIR7975	0.388728	0.393583	0.442613	0.497256	0.392751	0.425452	0.451848	0.447067	0.403219	1	0.41023		chr1:179586499-179586999	0.903476	0.304196	0.559184	0.367242	1	0.374127	0.304196	0.545595	0.485784	0.310951	0.31841
TNNT1	0.441797	0.400449	0.410323	0.432859	0.402643	0.430024	0.449616	0.440682	0.398986	1	0.440937		chr1:182163700-182164200	0.602246	0.402882	0.562076	0.342261	1	0.36153	0.34761	0.342261	0.484047	0.406034	0.444142
TNNI3	0.415769	0.437708	0.284688	0.369395	0.328032	0.514348	0.595672	0.502257	0.408173	1	0.437337		chr1:183204972-183205472	0.877858	0.348851	0.445827	0.343757	1	0.343757	0.348121	0.592948	0.442361	0.343757	0.343757
DNAAF3	0.43254	0.406956	0.261079	0.379629	0.295931	0.560472	0.588762	0.497146	0.415375	1	0.470032		chr1:201707968-201708468	0.760044	0.284818	0.560103	0.330777	1	0.399019	0.384353	0.412403	0.626195	0.335767	0.30198
ZNF543	0.361051	0.554949	0.23205	0.473543	0.252886	0.364992	0.343622	0.657529	0.389991	1	0.858544		chr1:201711088-201711588	0.892432	0.363209	0.680232	0.290159	0.955856	0.312005	0.290159	0.5459	0.572674	0.307215	0.290159
ZNF304	0.338524	0.490144	0.263132	0.232692	0.36246	0.351654	0.486481	0.70648	0.405323	0.986716	0.876393		chr1:204463269-204463769	0.687928	0.415295	0.697679	0.383329	1	0.350963	0.354735	0.357369	0.399829	0.350963	0.358554
KIDINS220	0.661004	0.13622	0.346413	0.437063	0.472234	0.609355	0.240115	0.404709	0.410036	1	0.758529		chr1:211643504-211644004	0.910824	0.375405	0.309152	0.35335	1	0.33851	0.309152	0.493601	0.402738	0.490559	0.460709
PDIA6	0.404659	0.454804	0.339957	0.486546	0.187575	0.434599	0.443139	0.636225	0.244961	1	0.826436		chr1:213724998-213725498	1	0.382743	0.43402	0.364808	0.960679	0.364808	0.364808	0.372327	0.460301	0.364808	0.390591
LINC01954	0.319105	0.293146	0.415812	0.322323	0.309362	0.493336	0.690264	0.514937	0.282363	1	0.826203		chr1:215344380-215344880	1	0.374375	0.440063	0.374375	0.755324	0.374375	0.478675	0.374375	0.374375	0.407054	0.374375
KCNF1	0.247487	0.778537	0.469204	0.319464	0.386583	0.291083	0.550531	0.213657	0.484607	0.981641	0.777205		chr1:225817584-225818084	0.845527	0.505504	0.31287	0.159441	0.855164	0.360549	0.348185	0.88549	0.374679	0.499695	0.352897
NTSR2	0.406908	0.264249	0.742481	0.27443	0.440398	0.305423	0.429295	0.309152	0.498973	1	0.802819		chr1:228697224-228697724	1	0.315732	0.50375	0.315732	0.827732	0.453967	0.315732	0.334744	0.632523	0.347291	0.37791
MIR1301	0.248166	0.319916	0.353509	0.579983	0.630643	0.332713	0.484451	0.384655	0.278628	0.945175	0.942162		chr1:232142958-232143458	0.851353	0.356212	0.611197	0.353364	1	0.330226	0.330226	0.491744	0.358629	0.410253	0.330226
KIF3C	0.384037	0.700409	0.206687	0.419512	0.492462	0.701101	0.339137	0.252527	0.247147	0.898657	0.858326		chr1:246954066-246954566	0.631841	0.401609	0.579831	0.387495	1	0.370205	0.370205	0.370205	0.439489	0.376973	0.370205
RAB10	0.362853	0.406131	0.306276	0.500733	0.439328	0.669416	0.292615	0.224873	0.406311	0.982004	0.909461		chr10:241455-241955	1	0.356217	0.459434	0.37175	0.953922	0.356217	0.356217	0.435367	0.458454	0.356217	0.356217
HADHA	0.594828	0.601491	0.365908	0.284964	0.376749	0.441274	0.295613	0.34088	0.35697	1	0.71894		chr10:970669-971169	0.96499	0.326343	0.439365	0.380115	1	0.401143	0.326343	0.389215	0.459902	0.390105	0.390736
HADHB	0.642477	0.476833	0.392139	0.277803	0.44333	0.386324	0.295694	0.371986	0.360784	1	0.718919		chr10:7572400-7572900	1	0.391385	0.443096	0.336254	0.946346	0.439259	0.336254	0.360159	0.417064	0.370481	0.410043
CGREF1	0.342441	0.335454	0.219967	0.575196	0.306111	0.653971	0.406063	0.644015	0.263231	1	0.706213		chr10:7601174-7601674	0.990229	0.335038	0.542512	0.335038	0.974151	0.335038	0.358104	0.530281	0.397019	0.36755	0.335038
ABHD1	0.496447	0.367203	0.255623	0.427197	0.374288	0.462412	0.351401	0.444799	0.357124	1	0.893997		chr10:14123056-14123556	0.878853	0.38927	0.38927	0.38927	1	0.38927	0.38927	0.396522	0.38927	0.38927	0.38927
UCN	0.333996	0.500964	0.284071	0.280084	0.331843	0.348212	0.694692	0.575836	0.296069	0.904349	0.949884		chr10:42871053-42871553	0.658544	0.548023	0.449598	0.330569	1	0.519086	0.438763	0.362422	0.379722	0.310306	0.323507
RBKS	0.0411747	0.516345	0.497359	0.352473	0.535215	0.299877	0.310546	0.557407	0.70612	0.975725	0.707757		chr10:44070294-44070794	0.951891	0.337907	0.337907	0.337907	0.89914	0.337907	0.356864	0.797671	0.337907	0.370962	0.433938
QPCT	0.515455	0.390745	0.459928	0.374709	0.31219	0.342342	0.342278	0.275726	0.653926	1	0.704421		chr10:62443785-62444285	0.824799	0.362579	0.645257	0.403801	1	0.375833	0.369868	0.349756	0.391035	0.341399	0.341399
MORN2	0.466008	0.211673	0.283594	0.456411	0.28044	0.479509	0.93724	0.366991	0.692501	0.931525	0.394109		chr10:71597757-71598257	0.963075	0.367187	0.373602	0.351405	1	0.515908	0.333272	0.363891	0.443532	0.395908	0.366455
PREPL	0.517573	0.329757	0.528828	0.28752	0.494847	0.326387	0.394383	0.371839	0.299595	0.999756	0.949515		chr10:71621089-71621589	1	0.364908	0.449954	0.364908	0.731084	0.396703	0.382517	0.43738	0.441294	0.377576	0.369106
PSME4	0.440151	0.4047	0.26977	0.58824	0.405177	0.426843	0.30759	0.360517	0.382252	1	0.801714		chr10:71718915-71719415	0.599998	0.831315	0.355766	0.319398	1	0.355987	0.401143	0.419641	0.461718	0.324876	0.334167
PEX13	0.636184	0.251755	0.460831	0.515786	0.271166	0.372906	0.244312	0.349235	0.576775	1	0.763104		chr10:71747075-71747575	0.837169	0.473099	0.310176	0.688267	0.846445	0.830385	0.242738	0.390691	0.260642	0.345261	0.275126
DYSF	0.277823	0.666103	0.366755	0.252334	0.57732	0.27054	0.336414	0.501021	0.39088	0.954478	0.906332		chr10:71984980-71985480	1	0.255995	0.456737	0.334201	0.696669	0.287788	0.390864	0.723932	0.378707	0.319072	0.575339
RMND5A	0.527883	0.475671	0.642787	0.549458	0.56891	0.397392	0.251138	0.102374	0.316251	1	0.601137		chr10:71986742-71987242	1	0.346533	0.391283	0.531096	0.573118	0.28563	0.615265	0.49219	0.461004	0.308847	0.32124
CNNM4	0.319598	0.371364	0.386342	0.44912	0.419754	0.339962	0.322022	0.518347	0.400953	1	0.903772		chr10:77872178-77872678	0.71545	0.366745	0.366745	0.380969	1	0.397324	0.440987	0.432508	0.431837	0.408235	0.366745
MIR3127	0.355544	0.685168	0.442352	0.666137	0.305015	0.240532	0.342465	0.439667	0.246246	1	0.74886		chr10:78511844-78512344	1	0.328295	0.466806	0.328295	0.731941	0.34418	0.501568	0.493035	0.495211	0.328295	0.328295
TMEM131	0.380786	0.384359	0.294632	0.450157	0.436305	0.466305	0.432272	0.427481	0.251915	0.994514	0.981275		chr10:78514995-78515495	0.61333	0.384106	0.415976	0.386881	1	0.393017	0.377817	0.445322	0.509445	0.377161	0.376481
TBC1D8	0.229131	0.436855	0.398083	0.292666	0.775618	0.523358	0.486769	0.294535	0.287446	1	0.766407		chr10:86971029-86971529	0.650518	0.799028	0.694624	0.502488	0.69054	0.270329	0.792116	0.425685	0.254054	0.0275494	0.39307
ACOXL	0.454362	0.230046	0.511108	0.761456	0.562858	0.259181	0.275273	0.334798	0.368835	1	0.714083		chr10:116038179-116038679	1	0.324896	0.646125	0.318213	0.698999	0.318213	0.33543	0.57484	0.482918	0.318213	0.363563
BCL2L11	0.350627	0.56001	0.450291	0.365221	0.560619	0.186524	0.453892	0.320534	0.374091	1	0.79642		chr10:116720141-116720641	1	0.415334	0.387297	0.387297	0.783932	0.400852	0.39728	0.387297	0.387297	0.391946	0.395555
C2orf76	0.502762	0.327915	0.266957	0.458517	0.572533	0.578675	0.383391	0.287097	0.246743	1	0.833627		chr10:124138352-124138852	1	0.300234	0.386572	0.289734	0.918468	0.311156	0.407762	0.414287	0.548666	0.354387	0.543448
TMEM177	0.562464	0.188087	0.218697	0.64849	0.92763	0.401895	0.224514	0.37448	0.445628	0.810809	0.697305		chr10:126373136-126373636	0.603656	0.446711	0.463658	0.358308	1	0.358308	0.382603	0.433788	0.369426	0.507886	0.358308
NIFK-AS1	0.390034	0.323921	0.425551	0.508592	0.607621	0.270679	0.285778	0.262037	0.562678	1	0.802729		chr11:10941378-10941878	0.751923	0.346198	0.346198	0.346198	1	0.563341	0.346198	0.356315	0.348752	0.41212	0.542564
MAP3K2	0.469393	0.346389	0.264333	0.298098	0.312946	0.554659	0.260161	0.517134	0.612219	1	0.827564		chr11:12412246-12412746	1	0.288947	0.443273	0.273225	0.895869	0.273225	0.504176	0.430455	0.541709	0.382722	0.426148
PROC	0.298792	0.414198	0.340345	0.623354	0.373348	0.502462	0.249182	0.464999	0.357266	1	0.776541		chr11:19676924-19677424	1	0.475784	0.342244	0.406565	0.846685	0.368786	0.342244	0.342244	0.434267	0.35681	0.469662
NEB	0.376119	0.363133	0.434603	0.458087	0.421394	0.339534	0.403225	0.330915	0.37811	1	0.946188		chr11:35944835-35945335	0.832954	0.34123	0.346112	0.363109	1	0.399905	0.331373	0.413799	0.508515	0.362132	0.483398
ARL5A	0.411684	0.387242	0.457873	0.489045	0.460892	0.367378	0.412911	0.234011	0.312904	1	0.941208		chr11:44591940-44592440	0.924924	0.307039	0.368256	0.421577	1	0.379934	0.332001	0.408497	0.553509	0.346681	0.411279
ITGB6	0.326976	0.366248	0.34443	0.278934	0.793711	0.318532	0.28067	0.464911	0.508917	0.940055	0.876615		chr11:44661220-44661720	0.597093	0.379829	0.418537	0.379829	1	0.379829	0.421525	0.379829	0.465694	0.447003	0.401862
XIRP2	0.562451	0.37827	0.272524	0.531904	0.273321	0.43772	0.219104	0.493455	0.422134	0.953842	0.955275		chr11:59171889-59172389	0.932363	0.421696	0.551605	0.509778	0.745226	0.620249	0.637302	0.173769	0.575672	0.147648	0.184691
ZNF385B	0.658353	0.241307	0.646451	0.514083	0.595274	0.297041	0.205419	0.184549	0.597053	1	0.547515		chr11:62879570-62880070	0.786864	0.398952	0.306665	0.374098	1	0.402969	0.307444	0.379738	0.485892	0.360106	0.569845
ALS2	0.495622	0.891137	0.847408	0.331072	0.341517	0.124704	0.239689	0.418328	0.518938	0.786324	0.505261		chr11:65299184-65299684	0.812498	0.374477	0.420258	0.351122	1	0.365491	0.46118	0.427647	0.447056	0.335867	0.36408
MIR5702	0.534634	0.196348	0.797703	0.226748	0.379565	0.156729	0.415565	0.532427	0.602428	0.850208	0.807644		chr11:68338339-68338839	0.704579	0.345565	0.424166	0.335173	1	0.335173	0.372381	0.516645	0.457427	0.455888	0.372779
IRS1	0.690328	0.133523	0.603134	0.203657	0.572667	0.141342	0.458044	0.674854	0.418551	0.82173	0.782169		chr11:68383109-68383609	1	0.330535	0.384432	0.330535	0.720106	0.334325	0.363797	0.671552	0.390857	0.38311	0.456066
HTR2B	0.19645	0.442223	0.376549	0.23608	0.158901	0.735523	0.494362	0.749818	0.768577	0.870651	0.470865		chr11:75520696-75521196	0.87871	0.389544	0.413298	0.361604	1	0.33733	0.37346	0.352135	0.359529	0.414309	0.528043
CHRNG	0.363324	0.328048	0.376067	0.442324	0.501088	0.491852	0.488329	0.350594	0.288835	1	0.697178		chr11:77179096-77179596	0.828193	0.363462	0.375178	0.363462	1	0.390569	0.363462	0.464253	0.368193	0.411152	0.43702
ASB18	0.38641	0.524717	0.397646	0.371266	0.33797	0.368963	0.419366	0.397808	0.339419	1	0.835222		chr11:79428356-79428856	1	0.349594	0.536794	0.349594	0.851621	0.417166	0.366155	0.349594	0.445787	0.365031	0.362589
CFAP61	0.342119	0.309852	0.438595	0.501206	0.563618	0.623632	0.290432	0.206563	0.345964	0.967326	0.910693		chr11:79502831-79503331	0.798132	0.270228	0.759896	0.270228	0.873326	0.270228	0.307991	0.779438	0.33597	0.50466	0.329904
ACSS1	0.350465	0.362892	0.408556	0.269277	0.593295	0.439774	0.420266	0.561232	0.198867	1	0.883355		chr11:88476159-88476659	0.776814	0.414285	0.345243	0.341917	1	0.341917	0.357	0.450948	0.348583	0.34586	0.670363
NCOA6	0.692944	0.122242	0.289509	0.479829	0.510943	0.188513	0.519144	0.543353	0.403306	0.946541	0.803677		chr11:92978699-92979199	0.72372	0.38985	0.38985	0.38985	1	0.412288	0.38985	0.423217	0.40869	0.38985	0.38985
ACSS2	0.653312	0.450973	0.175525	0.369975	0.24075	0.696776	0.409585	0.42058	0.293085	0.926873	0.862565		chr11:102950504-102951004	1	0.38567	0.38567	0.453134	0.685298	0.3925	0.443637	0.38567	0.390553	0.38567	0.387369
GSS	0.51767	0.3919	0.268375	0.28217	0.787433	0.435975	0.31513	0.36377	0.344266	1	0.767187		chr11:105489397-105489897	1	0.372772	0.372772	0.372772	0.832548	0.372772	0.499166	0.372772	0.429494	0.372772	0.372772
MYH7B	0.495566	0.410715	0.41142	0.418865	0.439256	0.395696	0.387127	0.366247	0.407378	1	0.527426		chr11:120986003-120986503	0.699825	0.432366	0.400363	0.270275	1	0.296104	0.386909	0.42916	0.444657	0.464359	0.502131
MIR499A	0.581353	0.396793	0.219519	0.563668	0.544784	0.383286	0.292866	0.358483	0.50874	1	0.482624		chr11:121452030-121452530	0.77268	0.228534	0.29362	0.919756	0.799466	0.342453	0.28256	0.707239	0.309135	0.372656	0.471902
TRPC4AP	0.827198	0.296004	0.442758	0.268736	0.507343	0.278309	0.500515	0.241835	0.540291	1	0.549625		chr11:122786899-122787399	0.979265	0.344481	0.525984	0.344481	1	0.403652	0.444949	0.344481	0.418953	0.344481	0.344481
UQCC1	0.393079	0.378833	0.392549	0.350803	0.503672	0.20169	0.299325	0.464258	0.608415	1	0.879158		chr11:123461225-123461725	0.954368	0.279258	0.746742	0.289888	0.880615	0.358782	0.360017	0.292796	0.307929	0.522747	0.506858
NDRG3	0.229777	0.409377	0.26242	0.654845	0.295016	0.38511	0.387104	0.771492	0.342161	0.935697	0.827		chr11:126356454-126356954	1	0.386475	0.465862	0.591747	0.607853	0.432286	0.30335	0.507505	0.377038	0.331556	0.311747
RPN2	0.670069	0.205025	0.424981	0.302931	0.450406	0.576265	0.415012	0.207584	0.412455	0.977188	0.858083		chr12:6250318-6250818	0.859506	0.292787	0.591051	0.621168	1	0.431107	0.327902	0.277267	0.476312	0.283798	0.322367
RPRD1B	0.235078	0.34363	0.829832	0.156035	0.563747	0.195341	0.396456	0.548861	0.668697	0.839093	0.723231		chr12:12467599-12468099	1	0.320765	0.367626	0.584041	0.942209	0.436006	0.320765	0.341184	0.360123	0.326735	0.489083
SYS1	0.451648	0.363734	0.288648	0.270946	0.381173	0.29253	0.743179	0.671219	0.258714	0.876495	0.901715		chr12:13135718-13136218	1	0.670741	0.33568	0.352602	0.718251	0.432401	0.330776	0.332866	0.462787	0.350117	0.381049
B4GALT5	0.482994	0.52448	0.791497	0.328754	0.526901	0.0798501	0.250034	0.349318	0.573538	0.978475	0.614159		chr12:14239337-14239837	1	0.332702	0.378053	0.508569	0.550315	0.466353	0.404709	0.320019	0.378906	0.395907	0.551156
SLC9A8	0.474089	0.862122	0.416555	0.389456	0.491879	0.181883	0.149667	0.591865	0.450063	0.988949	0.503472		chr12:31226655-31227155	0.691704	0.390449	0.390449	0.451716	1	0.393287	0.390449	0.41493	0.390449	0.392097	0.390449
SPATA2	0.402769	0.449496	0.343806	0.360934	0.381902	0.377169	0.449414	0.466199	0.313437	1	0.826067		chr12:31227480-31227980	0.771518	0.371832	0.371832	0.371832	1	0.371832	0.388035	0.416625	0.381453	0.462398	0.425511
CEBPB-AS1	0.776687	0.0751441	0.274081	0.296042	0.37831	0.56703	0.458768	0.442239	0.531515	0.899298	0.800887		chr12:31228847-31229347	0.716505	0.398131	0.425175	0.387047	1	0.412639	0.387047	0.387047	0.393488	0.41013	0.387047
AURKA	0.42738	0.411834	0.297317	0.825034	0.0619549	0.577331	0.591234	0.852985	0.227905	0.745106	0.481919		chr12:31229408-31229908	0.847581	0.343521	0.371592	0.369033	1	0.343521	0.343521	0.418298	0.366055	0.513748	0.473554
CTCFL	0.836255	0.287372	0.218645	0.492178	0.687662	0.438303	0.182015	0.492337	0.254193	0.81547	0.79557		chr12:52544294-52544794	1	0.334709	0.422389	0.355034	0.936849	0.347521	0.403451	0.60922	0.382539	0.334709	0.351824
KCNQ2	0.25037	0.613746	0.424159	1	0.19177	0.536783	0.419822	0.307913	0.531691	0.695795	0.428116		chr12:56411957-56412457	1	0.433621	0.432293	0.369163	0.842563	0.369163	0.377268	0.369163	0.377835	0.398725	0.400069
EEF1A2	0.361269	0.388777	0.343296	0.444298	0.346859	0.395197	0.42583	0.412069	0.383678	1	0.945524		chr12:68303762-68304262	0.803977	0.422672	0.442024	0.345297	1	0.450599	0.345297	0.369243	0.407623	0.407979	0.358188
MIR647	0.2795	0.613924	0.262812	0.602601	0.512221	0.392672	0.287565	0.411174	0.2893	1	0.806249		chr12:76898412-76898912	1	0.308139	0.526382	0.308139	0.870639	0.308139	0.586788	0.365372	0.573164	0.308139	0.319608
KRTAP19-1	0.602555	0.334015	0.296125	0.780985	0.250964	0.470592	0.49064	0.336453	0.392516	1	0.443529		chr12:86551129-86551629	0.7725	0.374334	0.412904	0.374334	1	0.392716	0.380194	0.445843	0.394631	0.393111	0.389994
SNORA80A	0.545498	0.438264	0.272095	0.298709	0.726929	0.344956	0.368003	0.420797	0.404288	1	0.534656		chr12:91896664-91897164	0.687344	0.360836	0.505825	0.360836	1	0.360836	0.44394	0.454192	0.4117	0.360836	0.360836
DSCR4	0.890049	0.731738	0.359435	0.530915	0.792408	0.517368	0.243253	0.129751	0.370772	0.680205	0.254105		chr12:92571730-92572230	1	0.370904	0.399591	0.370904	0.959737	0.370904	0.389646	0.370904	0.479854	0.370904	0.376025
LOC400867	0.280777	0.56471	0.334813	0.133478	0.236108	0.352841	0.762349	0.752163	0.471816	0.806053	0.804891		chr12:100555700-100556200	0.950871	0.330919	0.426928	0.330919	1	0.504662	0.484283	0.330919	0.442067	0.330919	0.344005
AGPAT3	0.534863	0.443825	0.264253	0.424722	0.534701	0.371759	0.377286	0.306151	0.305292	1	0.890903		chr12:106645036-106645536	1	0.352623	0.478	0.391647	0.936528	0.352623	0.397227	0.405121	0.424186	0.352623	0.352623
LINC01664	0.344665	0.158751	0.361906	0.340972	0.615501	0.709465	0.705951	0.294071	0.278046	0.916903	0.773769		chr12:106764686-106765186	1	0.391644	0.402846	0.402154	0.758382	0.373705	0.373705	0.431914	0.373705	0.427161	0.388562
COMT	0.392642	0.203671	0.459163	0.263391	0.603329	0.195692	0.420634	0.752459	0.454491	0.940389	0.814139		chr12:109439084-109439584	0.946351	0.372186	0.387136	0.372186	1	0.38417	0.372186	0.419658	0.403915	0.412429	0.372186
TANGO2	0.487592	0.310734	0.183268	0.514875	0.416617	0.749714	0.320185	0.703859	0.15424	0.895214	0.763702		chr12:109441028-109441528	1	0.361491	0.361491	0.361491	0.763035	0.361491	0.451724	0.39241	0.53137	0.376555	0.37978
MIR185	0.797406	0.170883	0.179794	0.607313	0.68032	0.549226	0.279357	0.671809	0.168297	0.777697	0.6179		chr12:109466750-109467250	0.68465	0.311703	0.512176	0.311703	1	0.311703	0.521671	0.715995	0.367615	0.349678	0.311703
DGCR8	0.455024	0.353735	0.290137	0.242235	0.810634	0.384249	0.271045	0.508114	0.392662	0.937534	0.854631		chr12:115270433-115270933	0.761967	0.319409	0.319409	0.377576	1	0.319409	0.65577	0.355688	0.329508	0.695428	0.319409
LOC100128531	0.352682	0.76082	0.324032	0.35122	0.359156	0.274743	0.352716	0.619129	0.297537	0.968456	0.839509		chr12:116232366-116232866	0.630944	0.368195	0.472682	0.368195	1	0.368195	0.368195	0.455107	0.44068	0.400499	0.410276
CRYBB3	0.412464	0.853777	0.299163	0.334329	0.333891	0.349692	0.30403	0.574041	0.303979	0.972337	0.762297		chr12:124629960-124630460	0.506065	0.385517	0.420936	1	0.805541	0.410924	0.356181	0.386931	0.391916	0.345803	0.348074
HPS4	0.323093	0.385867	0.447661	0.527258	0.281074	0.459175	0.346557	0.273978	0.503547	0.977636	0.974153		chr12:131285077-131285577	0.952204	0.313821	0.445711	0.379784	0.961474	0.313821	0.693833	0.388032	0.340421	0.397077	0.313821
UQCR10	0.5708	0.342323	0.370278	0.475943	0.418611	0.454534	0.335501	0.271095	0.328729	1	0.852622		chr13:33263964-33264464	0.560562	0.403984	0.398404	0.40251	1	0.40177	0.42236	0.40654	0.446043	0.412014	0.405361
ASCC2	0.813511	0.31549	0.444342	0.297107	0.408562	0.576965	0.234646	0.136968	0.648967	0.899419	0.724024		chr13:33355134-33355634	0.972099	0.319801	0.428434	0.378291	0.992192	0.571138	0.325634	0.314959	0.442683	0.330454	0.424316
MORC2	0.251092	0.595696	0.262461	0.632904	0.38139	0.132429	0.47218	0.918367	0.378751	0.854479	0.620253		chr13:33927317-33927817	0.704971	0.379658	0.479918	0.363335	1	0.394013	0.369912	0.363335	0.52562	0.363335	0.372524
TOM1	0.413073	0.334084	0.314552	0.379374	0.462029	0.519259	0.4342	0.298807	0.375055	1	0.918783		chr13:40352268-40352768	0.655917	0.376228	0.458906	0.351473	1	0.357888	0.351473	0.363735	0.423373	0.44949	0.509892
MIR3909	0.40081	0.273551	0.316704	0.529437	0.304761	0.837921	0.82912	0.198054	0.335139	0.874843	0.59966		chr13:40375671-40376171	0.838909	0.342945	0.442444	0.355445	1	0.440078	0.408039	0.342945	0.531569	0.342945	0.342945
APOL5	0.21937	0.192501	0.815975	0.391293	0.767205	0.266961	0.650437	0.200692	0.558421	0.758266	0.678879		chr13:40439774-40440274	1	0.305087	0.450474	0.386531	0.787536	0.331486	0.466739	0.515377	0.420678	0.341721	0.356213
C1QTNF6	0.277457	0.69786	0.840753	0.463239	0.446067	0.175186	0.864344	0.235082	0.267215	0.73093	0.501867		chr13:42985893-42986393	0.903146	0.353944	0.530755	0.345429	1	0.365018	0.345429	0.345429	0.40757	0.437708	0.394042
SUN2	0.532569	0.415825	0.18647	0.411989	0.990476	0.286109	0.336831	0.437632	0.330082	0.813416	0.758601		chr13:51721446-51721946	1	0.695664	0.393531	0.351855	0.789658	0.308981	0.26902	0.425907	0.677263	0.314215	0.26902
SNORD83B	0.224733	0.425249	0.257743	0.65271	0.447373	0.43091	0.556591	0.47339	0.192923	0.966322	0.872055		chr13:51801723-51802223	0.828336	0.480344	0.273945	0.290331	0.987471	0.588661	0.277219	0.733074	0.310784	0.36318	0.366655
TAB1	0.510831	0.464592	0.194231	0.453283	0.352743	0.152157	0.515956	0.658518	0.431858	1	0.706852		chr13:64130507-64131007	1	0.337908	0.458394	0.582089	0.843513	0.337908	0.397422	0.352686	0.388279	0.366296	0.337908
ATF4	0.466909	0.624739	0.402211	0.526091	0.408495	0.18147	0.328469	0.509332	0.201693	0.988609	0.861983		chr13:76848525-76849025	0.78455	0.310097	0.470507	0.310097	1	0.628694	0.310097	0.401422	0.56842	0.310097	0.325171
RANGAP1	0.551664	0.629618	0.11026	0.889917	0.103721	0.506991	0.39144	0.514617	0.359934	0.808334	0.633505		chr13:80558014-80558514	0.811139	0.358218	0.345145	0.315721	1	0.390788	0.441178	0.54619	0.55917	0.315721	0.315721
MIR33A	0.34821	0.462113	0.401239	0.492617	0.330449	0.347957	0.428846	0.296329	0.413057	1	0.937874		chr13:93227761-93228261	0.805317	0.31024	0.725995	0.347106	0.957072	0.281968	0.302405	0.677411	0.525386	0.281968	0.285131
SHISA8	0.288703	0.266133	0.471789	0.566651	0.25414	0.606764	0.77232	0.372477	0.183771	0.837075	0.880177		chr13:94154267-94154767	1	0.345081	0.372891	0.345081	0.858978	0.345081	0.35913	0.402239	0.417137	0.411943	0.54051
MIR378I	0.284045	0.472291	0.292696	0.951406	0.370792	0.468088	0.336537	0.304084	0.348929	0.837196	0.833936		chr13:94170171-94170671	0.91877	0.347302	0.363937	0.354001	1	0.347302	0.353971	0.580602	0.431451	0.365816	0.388859
NDUFA6-DT	0.498339	0.621095	0.122217	0.573634	0.227609	0.305735	0.416113	0.557303	0.373293	0.893948	0.910714		chr14:22837926-22838426	0.830977	0.285385	0.587453	0.373365	0.585278	0.286459	0.530195	0.956098	0.638535	0.220746	0.205508
SAMM50	0.598694	0.595353	0.245123	0.463475	0.190281	0.494842	0.519045	0.352189	0.218607	0.864496	0.957895		chr14:29663220-29663720	0.665329	0.370963	0.504081	0.450552	1	0.370963	0.383294	0.38076	0.428141	0.370963	0.370963
LINC01589	0.361637	0.186675	0.404353	0.444325	0.41117	0.721446	0.285193	0.264465	0.662046	0.986172	0.772516		chr14:30223923-30224423	0.926094	0.577308	0.372412	0.354142	1	0.354142	0.359711	0.354142	0.354142	0.392867	0.410186
TTC38	0.527398	0.255815	0.173107	0.761548	0.360393	0.861671	0.602341	0.281742	0.222415	0.749515	0.704055		chr14:46405074-46405574	0.902182	0.410089	0.401401	0.379142	1	0.379142	0.379142	0.379142	0.41884	0.379142	0.379142
TRMU	0.681016	0.419635	0.29035	0.647452	0.358285	0.282532	0.416087	0.249127	0.389348	1	0.686902		chr14:51855148-51855648	1	0.398232	0.364766	0.389886	0.989044	0.38877	0.3903	0.439477	0.364766	0.364766	0.39165
CRELD2	0.369543	1	0.194907	0.431346	0.375031	0.548259	0.446991	0.317274	0.272845	0.798369	0.735642		chr14:59695200-59695700	0.737255	0.383923	0.383923	0.418901	1	0.383923	0.393283	0.438839	0.399908	0.389855	0.383923
LRRN1	0.299101	0.654369	0.290253	0.288954	0.905104	0.412068	0.348994	0.241387	0.447334	0.907306	0.705131		chr14:77988329-77988829	0.880302	0.29824	0.517887	0.257112	0.632624	0.257112	0.57853	0.925905	0.60839	0.257112	0.286786
SSUH2	0.369606	0.43712	0.507471	0.234279	0.536512	0.185895	0.266097	0.568748	0.531103	0.946555	0.916616		chr14:77989448-77989948	0.689401	0.351475	0.404743	0.425588	1	0.351475	0.446913	0.490262	0.437106	0.351475	0.357837
TMEM40	0.390056	0.396758	0.397586	0.343118	0.259382	0.629855	0.347	0.431666	0.366274	1	0.913371		chr14:89721948-89722448	0.891884	0.371083	0.399081	0.371083	1	0.500409	0.371083	0.371083	0.371083	0.371083	0.390848
CAND2	0.419198	0.298669	0.541994	0.365192	0.386042	0.420804	0.365411	0.427583	0.300606	1	0.96727		chr14:91891804-91892304	0.786583	0.368671	0.403132	0.405432	1	0.365135	0.368967	0.365135	0.532742	0.371455	0.38281
LINC01267	0.371489	0.282351	0.6089	0.356374	0.689882	0.429746	0.255749	0.186199	0.511509	0.943288	0.864513		chr14:93009431-93009931	0.726407	0.304275	0.564082	0.340132	1	0.343953	0.373948	0.324014	0.410448	0.319248	0.697936
MIR4270	0.517173	0.303217	0.467432	0.448469	0.855015	0.303172	0.20121	0.304029	0.369656	0.919674	0.810954		chr14:95472650-95473150	0.612714	0.309517	0.370023	0.350866	1	0.334027	0.616616	0.783307	0.339587	0.309517	0.38964
HACL1	0.778348	0.297167	0.775903	0.760848	0.45613	0.420021	0.0753392	0.24294	0.367673	0.79874	0.526891		chr14:95515044-95515544	0.826155	0.47309	0.588177	0.393381	1	0.315402	0.26802	0.431288	0.625603	0.277202	0.266638
SATB1	0.484	0.286847	0.322399	0.924448	0.229152	0.552332	0.373835	0.497763	0.211488	0.836746	0.780989		chr14:101369148-101369648	0.582288	0.367802	0.40939	0.391492	1	0.357809	0.357809	0.395112	0.44472	0.637881	0.357809
THRB-AS1	0.665402	0.150898	0.490458	0.124103	0.632182	0.590337	0.246071	0.462364	0.447898	0.875878	0.814407		chr14:101505422-101505922	0.909982	0.445932	0.393719	0.332949	1	0.559956	0.332949	0.332949	0.42508	0.332949	0.379214
GPD1L	0.708467	0.355574	0.641405	0.445564	0.262166	0.20967	0.394083	0.538857	0.313664	1	0.540847		chr14:101505989-101506489	1	0.421019	0.337818	0.402882	0.888019	0.319448	0.374003	0.319448	0.392378	0.319448	0.714429
EXOG	0.39354	0.517147	0.516319	0.340999	0.488088	0.235356	0.358789	0.308756	0.399533	1	0.908072		chr14:101506510-101507010	1	0.354593	0.50967	0.507043	0.939359	0.354536	0.338111	0.338111	0.440146	0.338111	0.347386
XIRP1	0.428167	0.511067	0.323466	0.414337	0.268536	0.327788	0.304451	0.565249	0.412835	1	0.938727		chr14:101513764-101514264	0.61593	0.422734	0.404965	0.401344	1	0.401344	0.401344	0.406822	0.401344	0.403391	0.411546
CX3CR1	0.300282	0.293464	0.278235	0.797682	0.156517	0.798429	0.350324	0.750806	0.350256	0.711158	0.712846		chr14:101518506-101519006	0.843152	0.545272	0.449077	0.378675	1	0.3486	0.359305	0.343284	0.429632	0.343284	0.352086
KLHL40	0.360814	0.261302	0.359443	0.267325	0.327364	0.444067	0.463867	0.563879	0.520516	0.999211	0.932211		chr14:101557816-101558316	0.7234	0.377696	0.513541	0.390933	1	0.405345	0.3583	0.384687	0.449077	0.3583	0.3583
CCDC13	0.465657	0.268194	0.219059	0.350667	0.326089	0.540138	0.315426	0.603741	0.529588	0.978321	0.90312		chr14:101561092-101561592	0.659134	0.519605	0.533808	0.338679	1	0.348508	0.338679	0.338679	0.513272	0.379578	0.351529
CCDC13-AS1	0.454587	0.325651	0.310883	0.372682	0.428138	0.35172	0.327584	0.538018	0.419763	1	0.938539		chr14:105091577-105092077	1	0.714604	0.252309	0.306359	0.772066	0.378557	0.396155	0.618179	0.334584	0.294159	0.397853
EXOSC7	0.730034	0.851826	0.514829	0.351175	0.120373	0.495488	0.646336	0.210072	0.590577	0.784526	0.204763		chr15:30039119-30039619	1	0.427375	0.385485	0.419868	0.589468	0.385485	0.385485	0.470811	0.421801	0.397102	0.385485
RTP3	0.319981	0.497297	0.25902	0.461615	0.79044	0.424839	0.23741	0.341319	0.359902	0.94084	0.867337		chr15:40771940-40772440	1	0.630884	0.373041	0.414248	0.564849	0.397736	0.369283	0.377266	0.406636	0.371528	0.387613
TMIE	0.208809	0.451367	0.282154	0.252793	0.32105	0.729966	0.823427	0.819488	0.271522	0.787785	0.551638		chr15:48393539-48394039	1	0.37731	0.493972	0.348971	0.972099	0.379004	0.369265	0.50261	0.365893	0.333724	0.344605
PRSS50	0.552289	0.131355	0.739456	0.837911	0.568752	0.612445	0.708805	0.162091	0.26783	0.66265	0.256415		chr15:48394114-48394614	0.954115	0.388302	0.609145	0.312733	0.987295	0.329986	0.327381	0.48676	0.451425	0.312733	0.340125
PRSS46P	0.571573	0.129855	0.285486	0.43276	0.913562	0.52379	0.727544	0.359197	0.217149	0.830224	0.50886		chr15:57589761-57590261	1	0.422402	0.324477	0.366244	0.906427	0.465592	0.347596	0.36988	0.566252	0.338959	0.337944
SCAP	0.508924	0.33118	0.430714	0.59323	0.101057	0.436527	0.509192	0.692478	0.328028	1	0.475025		chr15:62439665-62440165	0.94383	0.25266	0.870179	0.270534	0.726266	0.256864	0.419859	0.272306	0.524567	0.421127	0.541807
ARIH2	0.467924	0.359995	0.37339	0.649376	0.163397	0.460035	0.372228	0.459539	0.311253	1	0.878916		chr15:62469294-62469794	1	0.421974	0.652052	0.360224	0.812016	0.312212	0.312212	0.361237	0.429549	0.312212	0.438821
ARIH2OS	0.514254	0.461494	0.388441	0.659759	0.141209	0.406169	0.352118	0.526455	0.242237	1	0.776499		chr15:62486076-62486576	0.800236	0.360063	0.417871	0.360063	1	0.360063	0.440551	0.444978	0.447308	0.360063	0.360063
CCDC71	0.483576	0.663085	0.568242	0.308775	0.316865	0.352208	0.30961	0.421007	0.378204	1	0.532746		chr15:62645245-62645745	0.564337	0.383081	0.390393	0.443283	1	0.445261	0.381953	0.381953	0.390603	0.46437	0.419035
KLHDC8B	0.484187	0.612763	0.50747	0.0737519	0.389712	0.312491	0.841924	0.539717	0.319429	0.977865	0.44069		chr15:69742355-69742855	0.861343	0.345245	0.380124	0.477579	1	0.345245	0.345245	0.384209	0.345245	0.389943	0.527939
CCDC36	0.669944	0.49463	0.788417	0.0311543	0.665664	0.594893	0.306791	0.285834	0.32261	0.875159	0.464904		chr15:70025745-70026245	0.579872	0.41006	0.397608	0.380824	1	0.391831	0.388301	0.380824	0.446214	0.433768	0.456985
IP6K1	0.229182	0.53149	0.358857	0.791305	0.396328	0.495403	0.0869325	0.487452	0.421066	0.927521	0.774464		chr15:70376969-70377469	0.807412	0.328079	0.745911	0.278479	0.981689	0.444625	0.349606	0.324202	0.643503	0.278479	0.318015
RBM5	0.6777	0.440229	0.423936	0.354625	0.391615	0.203589	0.288304	0.455459	0.370429	0.944322	0.949794		chr15:75180402-75180902	0.627259	0.360561	0.377296	0.351063	1	0.399116	0.366943	0.567181	0.453783	0.36223	0.43175
RBM5-AS1	0.5424	0.577405	0.360664	0.314931	0.491428	0.254619	0.332105	0.347463	0.353498	0.994985	0.930501		chr15:80317329-80317829	1	0.334085	0.344522	0.334085	0.715795	0.334085	0.524602	0.411332	0.603803	0.334085	0.417055
LSMEM2	0.41702	0.419994	0.229897	0.355299	0.406501	0.288456	0.472786	0.710042	0.321662	0.970163	0.90818		chr15:85745482-85745982	0.770609	0.577249	0.539629	0.338292	1	0.361581	0.360552	0.363537	0.348437	0.349485	0.361341
IFRD2	0.184171	0.326801	0.354848	0.606265	0.536956	0.410816	0.482367	0.48326	0.271141	1	0.771745		chr15:85754971-85755471	0.79938	0.336792	0.285905	0.33777	1	0.285905	0.388273	0.550743	0.348707	0.533022	0.541943
TLR9	0.56849	0.843307	0.372227	0.487636	0.407521	0.429225	0.265666	0.219603	0.20412	0.900005	0.8022		chr15:90192854-90193354	0.916896	0.330794	0.330794	0.330794	1	0.545591	0.342931	0.446544	0.330794	0.4069	0.472398
TWF2	0.603382	0.232659	0.40779	0.504243	0.201007	0.803427	0.262961	0.252999	0.55261	0.874268	0.804654		chr15:90863313-90863813	1	0.370882	0.370882	0.396768	0.641905	0.56822	0.380389	0.397996	0.381833	0.402617	0.385059
LOC101929054	0.624865	0.211506	0.446933	0.542123	0.223781	0.537994	0.26412	0.245019	0.617518	0.906733	0.879409		chr15:93298762-93299262	1	0.384511	0.349813	0.367166	0.898013	0.493797	0.378885	0.349813	0.349813	0.481266	0.367787
SEMA3G	0.698896	0.828	0.303188	0.403521	0.42567	0.401168	0.385241	0.282761	0.41567	1	0.301299		chr16:2497253-2497753	0.861683	0.307728	0.239033	0.238823	0.900756	0.339657	0.720636	0.645448	0.289461	0.379675	0.577098
NISCH	0.466403	0.470992	0.336446	0.483207	0.305215	0.704462	0.349353	0.361632	0.359674	1	0.488388		chr16:4935248-4935748	0.833335	0.27996	0.706266	0.27822	0.968561	0.272252	0.273562	0.351913	0.593392	0.568073	0.374464
TNNC1	0.46566	0.393359	0.382634	0.527988	0.33146	0.494308	0.395098	0.410773	0.380078	1	0.486574		chr16:14151580-14152080	0.760471	0.35487	0.370408	0.346886	1	0.346886	0.497372	0.556036	0.380666	0.371519	0.366317
ITIH4-AS1	0.302861	0.526239	0.26053	0.501281	0.313524	0.230558	0.409402	0.700595	0.405837	0.962455	0.886718		chr16:14375784-14376284	1	0.407106	0.385332	0.385332	0.745006	0.385332	0.385332	0.42999	0.39281	0.385332	0.415058
IGSF11-AS1	0.586979	0.241194	0.333521	0.731708	0.541524	0.270036	0.338196	0.334361	0.356973	1	0.728858		chr16:53090448-53090948	0.619558	0.424008	0.606835	0.28196	1	0.402041	0.331502	0.502831	0.435715	0.382817	0.332887
PLA1A	0.340723	0.80952	0.27201	0.36668	0.332294	0.547047	0.374877	0.332753	0.316438	0.915187	0.892471		chr16:55470554-55471054	1	0.409331	0.559549	0.328526	0.904824	0.322694	0.382992	0.456158	0.463756	0.315643	0.308101
FAM162A	0.519157	0.416329	0.230813	0.591571	0.316806	0.38423	0.377507	0.548258	0.278432	1	0.727136		chr16:56800181-56800681	1	0.366155	0.407614	0.366155	0.847286	0.394288	0.404694	0.421473	0.366155	0.393673	0.4039
CFAP100	0.929834	0.273984	0.478414	0.296581	0.344921	0.296382	0.557005	0.38979	0.277514	0.859559	0.796017		chr16:57829593-57830093	0.823714	0.272848	0.648502	0.230451	0.843055	0.238557	0.237809	0.291361	0.647585	0.537147	0.728971
CCDC37-DT	1	0.156573	0.759845	0.399903	0.102267	0.542386	0.553519	0.389179	0.546317	0.525416	0.523559		chr16:58126853-58127353	0.933602	0.758494	0.473246	0.234672	0.877794	0.307129	0.373947	0.526747	0.452529	0.327169	0.234672
UROC1	0.324768	0.334065	0.265662	0.847389	0.87062	0.428509	0.420049	0.262176	0.371786	0.909975	0.465001		chr16:58418655-58419155	0.817566	0.328147	0.506948	0.335999	1	0.342409	0.328147	0.338274	0.503248	0.348544	0.54924
C3orf56	0.1978	0.332282	0.694663	0.61576	0.428249	0.536401	0.446706	0.0885442	0.507853	1	0.648111		chr16:58433983-58434483	1	0.403072	0.374711	0.367643	0.942666	0.354331	0.39102	0.351451	0.398922	0.372128	0.492114
EEFSEC	0.719183	0.325487	0.464173	0.4341	0.785361	0.384079	0.326194	0.148286	0.25875	0.926656	0.727731		chr16:67252821-67253321	1	0.348925	0.363221	0.348925	0.900607	0.36933	0.358452	0.392654	0.35051	0.509643	0.484292
RAB7A	0.428559	0.46254	0.341759	0.459585	0.471855	0.460596	0.329578	0.28103	0.295347	1	0.962511		chr16:68404618-68405118	1	0.354995	0.412595	0.478491	0.849266	0.364404	0.408154	0.354995	0.430825	0.354995	0.371776
LOC653712	0.7187	0.352802	0.113794	0.510215	0.481619	0.754153	0.274779	0.37647	0.309797	0.96894	0.63873		chr16:70688248-70688748	0.731399	0.435038	0.384771	0.297691	1	0.312967	0.311605	0.390728	0.407924	0.542277	0.538395
PPP2R3A	0.577382	0.278115	0.487201	0.227633	0.483422	0.257039	0.36271	0.471041	0.453805	1	0.888304		chr16:78984930-78985430	0.567844	0.374157	0.425682	0.326971	1	0.317897	0.619224	0.305225	0.387511	0.668764	0.356963
ANKUB1	0.390839	0.312515	0.435086	0.390026	0.348855	0.713804	0.294311	0.320555	0.392555	0.969482	0.931975		chr16:81708380-81708880	0.618173	0.422593	0.374585	0.483663	1	0.395014	0.374585	0.473173	0.374585	0.374585	0.389402
PFN2	0.345746	0.366939	0.379935	0.337731	0.581975	0.335712	0.366084	0.389354	0.429978	1	0.924715		chr16:85151569-85152069	0.810151	0.456614	0.303131	0.160851	0.954579	0.191415	0.545663	0.742074	0.425133	0.433136	0.477251
LINC01213	0.473364	0.472982	0.546061	0.204014	0.602602	0.263737	0.150942	0.395308	0.605353	0.979333	0.806306		chr16:85164923-85165423	0.900639	0.35698	0.536255	0.307948	1	0.384774	0.325757	0.313867	0.565383	0.413656	0.35247
LINC01487	0.450088	0.241509	0.795807	0.240227	0.769848	0.161832	0.405049	0.318832	0.537569	0.825146	0.754093		chr16:85263174-85263674	0.957413	0.289645	0.518057	0.379025	0.987225	0.289645	0.368615	0.314575	0.568175	0.370357	0.457266
DWORF	0.609475	0.238305	0.635819	0.344999	0.48463	0.211827	0.519925	0.241324	0.664212	1	0.480178		chr16:85286007-85286507	0.679732	0.342887	0.506971	0.371372	1	0.2957	0.330866	0.411046	0.405339	0.485459	0.489543
TNIK	0.444072	0.06365	0.557148	0.63229	0.614246	0.311754	0.236308	0.442759	0.44172	0.868005	0.888048		chr16:85436635-85437135	0.918235	0.30401	0.430814	0.288439	0.925697	0.507613	0.440814	0.697588	0.51243	0.23718	0.23718
USP13	0.510163	0.381272	0.346126	0.397789	0.368547	0.376544	0.380487	0.40501	0.340145	1	0.970882		chr16:88719122-88719622	0.965036	0.37447	0.359333	0.394319	1	0.345626	0.386039	0.545987	0.366545	0.385659	0.355965
LOC101928882	0.687262	0.398126	0.312343	0.621245	0.292473	0.37466	0.261749	0.241263	0.483	0.868269	0.959611		chr16:88759227-88759727	0.771438	0.750089	0.342304	0.482994	1	0.330099	0.339274	0.394986	0.324395	0.324395	0.374033
FXR1	0.429004	0.449968	0.402364	0.513653	0.405625	0.327234	0.319679	0.252244	0.430625	0.99493	0.974674		chr16:88768223-88768723	1	0.503576	0.336567	0.336567	0.597319	0.358969	0.535296	0.405783	0.557895	0.338277	0.339283
MAP6D1	0.465799	0.290587	0.253846	0.290713	0.563409	0.368328	0.520087	0.407045	0.417195	1	0.882854		chr17:2982786-2983286	0.609486	0.236636	0.722925	0.232722	1	0.306076	0.373107	0.459692	0.440954	0.591673	0.434295
ABCC5	0.343601	0.338792	0.352246	0.385971	0.622033	0.591608	0.320825	0.320128	0.317183	1	0.896046		chr17:3634620-3635120	0.76349	0.346218	0.374381	0.312717	1	0.41318	0.312717	0.405655	0.573165	0.523559	0.343204
ABCC5-AS1	0.378709	0.355615	0.357926	0.352083	0.441943	0.685801	0.313746	0.376226	0.317466	0.995655	0.924831		chr17:9763567-9764067	1	0.312635	0.327776	0.312635	0.762906	0.332429	0.777974	0.312635	0.37706	0.627069	0.346318
HTR3D	0.300268	0.467037	0.525268	0.260824	0.536917	0.742726	0.367415	0.253601	0.246892	0.945901	0.853151		chr17:15436394-15436894	0.769642	0.281796	0.408281	0.328064	1	0.394351	0.498308	0.400179	0.692764	0.338327	0.302419
LOC100131635	0.441276	0.152365	0.462317	0.314183	0.344261	0.313664	0.643682	0.653649	0.351975	0.936366	0.886263		chr17:17406202-17406702	1	0.349598	0.4294	0.398237	0.977609	0.353427	0.349598	0.380393	0.540371	0.356734	0.356829
RTP2	0.352679	0.242691	0.40514	0.388917	0.311165	0.464996	0.416308	0.658629	0.341882	0.939964	0.977629		chr17:17561694-17562194	0.917838	0.43773	0.306659	0.300322	1	0.600154	0.363593	0.300322	0.358519	0.346986	0.564737
TMEM207	0.452724	0.525438	0.698548	0.727689	0.514427	0.527639	0.696895	0	0.456262	0.775018	0.187317		chr17:17855911-17856411	1	0.354336	0.427112	0.354336	0.719371	0.354336	0.354336	0.668976	0.354336	0.380141	0.391752
LINC00885	0.341498	0.203033	0.229373	0.576216	0.789732	0.601695	0.293516	0.433208	0.316759	0.889805	0.825164		chr17:28725971-28726471	0.749327	0.577076	0.329458	0.411222	0.754777	0.801212	0.502092	0.342291	0.765079	0.154239	0.113225
ZBTB49	0.369446	0.549684	0.337907	0.575764	0.187505	0.434081	0.477302	0.340116	0.467342	1	0.602145		chr17:29566850-29567350	1	0.430974	0.340241	0.45777	0.584105	0.5506	0.388534	0.325236	0.512157	0.325727	0.380688
ADGRA3	0.589187	0.250412	0.53617	0.313978	0.737695	0.227976	0.324051	0.347671	0.408762	1	0.751797		chr17:29577715-29578215	0.991161	0.470765	0.359327	0.472843	1	0.343505	0.343505	0.372784	0.40755	0.367139	0.367874
ATP8A1	0.466221	0.696885	0.415413	0.574306	0.380622	0.261204	0.105403	0.463657	0.339992	0.925256	0.871041		chr17:31696142-31696642	0.953599	0.207961	0.514721	0.303124	0.945822	0.212794	0.540642	0.462727	0.50068	0.411569	0.446361
NIPAL1	0.42716	0.26929	0.425987	0.4766	0.334642	0.650017	0.347052	0.398566	0.29059	1	0.788763		chr17:40071842-40072342	0.913106	0.337613	0.30994	0.316536	1	0.335706	0.315856	0.516825	0.338436	0.573839	0.527666
TECRL	0.389515	0.755106	0.299641	0.695717	0.473142	0.387373	0.502211	0.398728	0.203777	1	0.323282		chr17:50420584-50421084	1	0.360266	0.360266	0.44965	0.882916	0.37544	0.360266	0.399891	0.474262	0.360266	0.379304
USO1	0.374809	0.36375	0.466773	0.432112	0.622456	0.396984	0.275726	0.237708	0.402352	0.984164	0.943166		chr17:55570192-55570692	1	0.361435	0.361435	0.449562	0.989127	0.386044	0.361435	0.371219	0.361435	0.40637	0.437916
DKK2	0.404985	0.435366	0.748901	0.636812	0.771747	0.425305	0	0.308656	0.488183	0.874071	0.425005		chr17:55732846-55733346	1	0.324083	0.61529	0.324083	0.805413	0.324083	0.332607	0.324083	0.431616	0.473154	0.446917
PLA2G12A	0.658533	0.458828	0.545559	0.738333	0.552466	0.570047	0.283476	0	0.655862	0.816528	0.278046		chr17:56690661-56691161	1	0.367711	0.367711	0.385932	0.826759	0.402032	0.496207	0.383771	0.373688	0.367711	0.394108
MYOZ2	0.704088	0.329213	0.660464	0.285145	0.624499	0.472847	0.268388	0.166809	0.786986	0.915976	0.285585		chr17:62675165-62675665	0.700127	0.358249	0.641703	0.328387	1	0.382856	0.485457	0.328387	0.475836	0.328387	0.328387
NOCT	0.534111	0.416068	0.33486	0.294903	0.303817	0.315656	0.416381	0.46736	0.475074	1	0.864017		chr17:68840115-68840615	1	0.386609	0.400205	0.386609	0.768986	0.390088	0.420006	0.386609	0.386609	0.401983	0.399232
MGARP	0.372226	0.382301	0.705807	0.538197	0.314994	0.468261	0.266831	0.098649	0.613144	0.953527	0.786063		chr17:78609236-78609736	0.628258	0.384274	0.617156	0.358711	1	0.371604	0.377618	0.358711	0.483995	0.358711	0.372753
NDUFC1	0.404751	0.384204	0.30846	0.573331	0.333394	0.438217	0.298867	0.326564	0.489954	1	0.886517		chr17:81722173-81722673	1	0.354458	0.381034	0.350953	0.725543	0.425541	0.359727	0.402977	0.367787	0.488553	0.46301
NAA15	0.400858	0.631244	0.380455	0.579908	0.25008	0.628565	0.238439	0.179749	0.43654	0.995744	0.778417		chr18:377956-378456	0.84892	0.370266	0.420106	0.370266	1	0.452784	0.370266	0.393344	0.408434	0.370266	0.370266
MGST2	0.499837	0.798897	0.240302	0.150627	0.369511	0.662121	0.345663	0.440219	0.316106	0.917924	0.758794		chr18:8468874-8469374	0.642833	0.591316	0.386608	0.361713	1	0.317685	0.61121	0.337071	0.383364	0.373368	0.335071
C4orf51	0.409889	0.435738	0.441522	0.263021	0.639226	0.242368	0.27789	0.48088	0.45209	1	0.773974		chr18:10010497-10010997	0.705721	0.326679	0.382467	0.271172	1	0.247774	0.288463	0.759281	0.495258	0.504732	0.462216
PRSS48	0.500389	0.948917	0.414477	0.228676	0.451026	0.282577	0.612005	0.187534	0.395068	0.908191	0.57114		chr18:10142416-10142916	0.745574	0.379804	0.379804	0.411326	1	0.379804	0.379804	0.426736	0.435709	0.379804	0.3997
FAM160A1	0.37292	0.328849	0.479185	0.466859	0.36793	0.33521	0.396056	0.301371	0.477667	1	0.922252		chr18:10216679-10217179	0.787489	0.368332	0.382607	0.44251	1	0.40198	0.368332	0.368332	0.481971	0.368332	0.374244
FNIP2	0.472107	0.701409	0.375883	0.281234	0.339481	0.608004	0.277261	0.169411	0.488279	0.978003	0.808926		chr18:10514063-10514563	1	0.342171	0.643034	0.342171	0.880455	0.342171	0.355935	0.42949	0.428499	0.342171	0.342171
MFAP3L	0.402657	0.458385	0.460858	0.132328	0.721618	0.411724	0.27216	0.506967	0.318087	0.945218	0.869998		chr18:34809673-34810173	0.841716	0.334862	0.427398	0.427885	1	0.343116	0.310665	0.546013	0.423913	0.423587	0.318168
LRRC14B	0.384359	0.343608	0.332108	0.420585	0.489671	0.405781	0.347967	0.403202	0.38207	1	0.937861		chr18:39434154-39434654	0.885978	0.296531	0.836168	0.296531	0.840136	0.296531	0.617428	0.318793	0.502691	0.312681	0.296531
UBE2QL1	0.400682	0.37005	0.333006	0.392512	0.505746	0.334366	0.388607	0.414332	0.371131	1	0.943005		chr18:48613418-48613918	0.926562	0.345698	0.55355	0.321791	1	0.365394	0.448433	0.426758	0.401645	0.346614	0.321791
ZNF622	0.358694	0.351198	0.52257	0.456236	0.306217	0.577183	0.305526	0.313808	0.370963	1	0.904515		chr18:50614718-50615218	1	0.37404	0.444059	0.374241	0.999124	0.361767	0.347279	0.34916	0.436471	0.404016	0.406051
OXCT1	0.594693	0.430548	0.357448	0.520903	0.499594	0.187856	0.482862	1	0.419056	0.760109	0.182995		chr18:54240553-54241053	0.952623	0.334641	0.344466	0.353728	0.945256	0.732557	0.346552	0.334641	0.334641	0.42767	0.393224
NNT-AS1	0.378605	0.381761	0.403553	0.505191	0.400382	0.402512	0.332128	0.289618	0.420741	1	0.952817		chr18:55997829-55998329	0.893813	0.291743	0.503166	0.291743	0.928137	0.298878	0.775051	0.427422	0.485104	0.291743	0.3132
NLN	0.400781	0.481306	0.258274	0.591604	0.62624	1	0.308334	0.207755	0.349825	0.730473	0.468156		chr18:58314223-58314723	0.714731	0.326152	0.929887	0.220995	0.813052	0.496918	0.341159	0.220995	0.714259	0.374062	0.34779
ERBIN	0.331354	0.405796	0.57015	0.682702	0.26045	0.654027	0.205558	0.238533	0.464737	1	0.648157		chr19:1172633-1173133	0.923386	0.808983	0.214657	0.222381	0.861426	0.445023	0.426155	0.47464	0.40887	0.395759	0.318719
TMEM171	0.3628	0.625425	0.284003	0.731106	0.309799	0.628321	0.292629	0.350784	0.386008	1	0.433286		chr19:5308867-5309367	0.917832	0.249532	0.428976	0.324908	0.808879	0.286175	0.367933	0.814828	0.666142	0.318979	0.315817
LUCAT1	0.520106	0.340976	0.684827	0.296932	0.389166	0.45133	0.224549	0.17049	0.640663	0.884545	0.896416		chr19:6035546-6036046	0.992041	0.394166	0.369321	0.419661	1	0.356094	0.356094	0.356094	0.396264	0.376241	0.474786
PAM	0.367563	0.554157	0.40635	0.38368	0.3313	0.195646	0.340418	0.660834	0.565751	1	0.560401		chr19:8374018-8374518	0.875426	0.428831	0.550842	0.310807	1	0.351743	0.356681	0.39587	0.3745	0.36475	0.404038
CCDC112	0.533846	0.4058	0.472785	0.601489	0.121872	1	0.3586	0.270609	0.379366	0.802709	0.522202		chr19:9885187-9885687	0.541715	0.366615	0.533265	0.382829	1	0.337086	0.364552	0.582576	0.477541	0.372692	0.337086
MIR4460	0.949742	0.338137	0.373809	0.837555	0.521088	0.579999	0.271546	0.632586	0.128935	0.580718	0.285885		chr19:11168538-11169038	0.61928	0.391795	0.375798	0.416927	1	0.372379	0.410478	0.438435	0.498741	0.383519	0.372379
ADAMTS19-AS1	0.53729	0.176088	0.30955	0.341154	0.660009	0.307334	0.476253	0.331846	0.564002	1	0.749337		chr19:29806061-29806561	0.802346	0.541954	0.40473	0.223928	0.509451	0.223928	0.983553	0.223928	0.623399	0.332612	0.63017
MIR3936HG	0.538335	0.251714	0.37291	0.401789	0.74748	0.346661	0.255811	0.307188	0.445862	0.967467	0.864784		chr19:33246118-33246618	1	0.343374	0.52931	0.302435	0.964773	0.423268	0.348652	0.318398	0.521318	0.36562	0.382403
WSPAR	0.428023	0.264492	0.596893	0.225037	0.291255	0.529494	0.440303	0.423915	0.400283	1	0.87822		chr19:42030548-42031048	0.8071	0.357261	0.357261	0.357261	1	0.440996	0.470119	0.357261	0.357261	0.47309	0.3822
VDAC1	0.582555	0.256536	0.356612	0.488912	0.638421	0.201781	0.322649	0.514627	0.297834	0.968672	0.871402		chr19:42412222-42412722	1	0.408301	0.375871	0.375871	0.658088	0.388631	0.38793	0.400119	0.408452	0.506617	0.380753
KLHL3	0.390739	0.807209	0.451838	0.117302	0.736971	0.308034	0.530018	0.470826	0.18325	0.906672	0.597142		chr19:44911061-44911561	0.883846	0.371999	0.358187	0.345035	1	0.564638	0.3526	0.388907	0.463526	0.34307	0.352658
SNHG4	0.240521	0.388875	0.2935	0.471748	0.381529	0.487417	0.585764	0.356886	0.356879	0.984159	0.952722		chr19:46796090-46796590	1	0.382057	0.393983	0.382057	0.706838	0.382057	0.411376	0.39903	0.454018	0.382057	0.408781
SLC23A1	0.323975	0.419215	0.280343	0.865586	0.571514	0.376526	0.252502	0.335972	0.344127	0.920547	0.809693		chr2:1591941-1592441	0.621934	0.430402	0.463416	0.364434	1	0.313425	0.438513	0.482281	0.403686	0.445751	0.326087
MZB1	0.232737	0.444012	0.276954	0.617795	0.621794	0.345295	0.432224	0.386283	0.275556	0.978366	0.888985		chr2:1592449-1592949	1	0.406056	0.441061	0.379781	0.75511	0.379781	0.379781	0.379781	0.41148	0.390402	0.398746
PROB1	0.263394	0.41402	0.333478	0.601288	0.596754	0.343997	0.426551	0.33028	0.287317	0.989352	0.913569		chr2:1593552-1594052	0.641694	0.677922	0.398757	0.332115	1	0.354277	0.332115	0.406848	0.514227	0.332115	0.356009
NRG2	0.613038	0.457994	0.303847	0.369977	0.578868	0.231936	0.366742	0.290161	0.389755	0.940586	0.957096		chr2:1628817-1629317	0.968874	0.374758	0.511289	0.461401	1	0.333195	0.333195	0.333195	0.497557	0.349464	0.333195
CYSTM1	0.424655	0.469723	0.319748	0.262208	0.405919	0.4137	0.404383	0.435114	0.380292	1	0.969678		chr2:2840013-2840513	0.735091	0.414909	0.421288	0.369264	1	0.388324	0.367467	0.377057	0.42744	0.434302	0.379354
PCDHGA1	0.127487	0.447229	0.854734	0.264224	0.644437	0.353725	0.383726	0.327649	0.821794	0.831376	0.443618		chr2:14815085-14815585	0.891481	0.337681	0.58926	0.337681	1	0.337681	0.35722	0.379853	0.550998	0.337681	0.337681
PCDHGA2	0.149622	0.450713	0.864281	0.226179	0.659936	0.392941	0.403916	0.32361	0.833131	0.80353	0.39214		chr2:15107046-15107546	0.833534	0.304709	0.764678	0.304709	0.999193	0.418846	0.350371	0.352496	0.535413	0.315368	0.320684
FBXO38	0.469902	0.633304	0.226645	0.43009	0.175245	0.623138	0.305808	0.574325	0.411491	1	0.556948		chr2:16614272-16614772	0.781242	0.323136	0.45251	0.425884	1	0.330732	0.332939	0.831274	0.398736	0.314264	0.302513
HMGXB3	0.152966	0.628868	0.551033	0.400616	0.232063	0.799779	0.324812	0.317237	0.524374	0.993505	0.574746		chr2:20466195-20466695	0.648047	0.745445	0.298208	0.331365	1	0.29844	0.386034	0.522051	0.313027	0.502824	0.352245
SYNPO	0.412166	0.724081	0.377871	0.262895	0.481899	0.0932771	0.350439	0.718505	0.379099	0.867503	0.832263		chr2:20483480-20483980	0.747364	0.298246	0.42684	0.300362	1	0.485547	0.349055	0.376962	0.538989	0.311222	0.531689
SLC36A2	0.581825	0.333995	0.45395	0.395312	0.317054	0.408303	0.340009	0.263508	0.456358	1	0.948303		chr2:23563489-23563989	0.808073	0.406139	0.361537	0.351834	1	0.320532	0.363757	0.577861	0.45154	0.344422	0.393481
SLC36A1	0.344084	0.293217	0.402387	0.426364	0.388969	0.68718	0.327511	0.36533	0.354839	1	0.876011		chr2:24334288-24334788	1	0.382628	0.372675	0.372675	0.793937	0.372675	0.372675	0.379298	0.502249	0.372675	0.427417
MIR1271	0.349472	0.331138	0.408393	0.686817	0.256171	0.367796	0.367605	0.457579	0.364196	0.932787	0.978046		chr2:28951720-28952220	0.84974	0.312511	0.579346	0.33028	1	0.331886	0.339825	0.31522	0.481993	0.526305	0.363139
RGS14	0.357176	0.365512	0.154752	0.778651	0.576946	0.480971	0.394688	0.218131	0.577158	1	0.564256		chr2:43158133-43158633	0.909699	0.366286	0.227446	0.886399	0.692686	0.646116	0.266058	0.483705	0.457677	0.333612	0.230316
C6orf201	0.762861	0.618934	0.268262	0.190707	0	0.536686	0.641141	0.538469	0.493641	0.777257	0.681679		chr2:53826850-53827350	0.817418	0.344806	0.444601	0.461544	1	0.353256	0.387225	0.355838	0.502523	0.344806	0.358361
BTN3A2	0.517493	0.694337	0.319029	0.932112	0.691708	0.674121	0.276838	0.20173	0.302473	0.686503	0.203656		chr2:55119537-55120037	1	0.35983	0.37653	0.371759	0.822312	0.413534	0.443734	0.411487	0.362674	0.417475	0.37949
ZSCAN9	0.373677	0.782774	0.236377	0.205907	0.45595	0.701713	0.359725	0.328944	0.356171	0.940775	0.757988		chr2:62698535-62699035	1	0.40231	0.40231	0.40231	0.642923	0.407659	0.40231	0.411196	0.40231	0.40231	0.40231
DDR1	0.357342	0.426803	0.294424	0.292672	0.575979	0.268675	0.411432	0.573559	0.376542	0.979909	0.942663		chr2:67322446-67322946	1	0.511226	0.386061	0.310973	0.915481	0.310973	0.310973	0.610418	0.343937	0.345016	0.437626
MIR4640	0.421212	0.429369	0.303261	0.376997	0.590077	0.23301	0.359301	0.518959	0.338463	0.999842	0.92951		chr2:83686840-83687340	0.837982	0.353949	0.394044	0.353949	1	0.591016	0.353949	0.397398	0.405538	0.353949	0.353949
LINC00336	0.207435	0.817119	0.322189	0.576572	0.523462	0.30196	0.255579	0.335484	0.432781	0.917074	0.810345		chr2:85713126-85713626	1	0.485675	0.271226	0.296244	0.88139	0.552612	0.33517	0.382972	0.44482	0.335084	0.458159
ZNF76	0.323799	0.371866	0.4901	0.358846	0.454393	0.322427	0.328482	0.551285	0.362398	1	0.836878		chr2:85996906-85997406	1	0.320478	0.342763	0.367075	0.868143	0.332256	0.346582	0.641086	0.399543	0.308791	0.529454
TJAP1	0.423441	0.714639	0.216824	0.415332	0.491679	0.195139	0.269786	0.826748	0.389186	0.959458	0.597768		chr2:95526428-95526928	0.922867	0.684565	0.351339	0.259521	0.897981	0.400658	0.443283	0.437151	0.630771	0.225947	0.245916
C6orf223	0.420565	0.282017	0.39821	0.349896	0.374081	0.341274	0.367132	0.395049	0.625366	1	0.923208		chr2:100197628-100198128	0.619296	0.416662	0.373642	0.357913	1	0.299005	0.420688	0.652405	0.379425	0.489118	0.320401
LOC101929705	0.42008	0.366587	0.40602	0.352336	0.277583	0.441423	0.352668	0.280202	0.805753	1	0.764712		chr2:102049884-102050384	0.836413	0.461615	0.376795	0.328787	1	0.42182	0.353165	0.417679	0.499285	0.342482	0.343748
MRPL14	0.339465	0.557714	0.349387	0.49724	0.229352	0.362722	0.423131	0.372158	0.452762	1	0.821955		chr2:108220927-108221427	0.708554	0.336559	0.403282	0.340771	1	0.357506	0.336559	0.829635	0.336559	0.44045	0.351476
HSP90AB1	0.502345	0.494834	0.190238	0.54205	0.665185	0.387149	0.187049	0.534567	0.257225	1	0.702605		chr2:109005656-109006156	0.80671	0.395248	0.419716	0.381889	1	0.381889	0.381889	0.381889	0.411536	0.40007	0.385819
RRAGD	0.456441	0.366699	0.395613	0.55714	0.398997	0.445126	0.320402	0.261177	0.337244	0.969106	0.992054		chr2:122236434-122236934	1	0.382434	0.370022	0.357098	0.802243	0.357098	0.395151	0.577559	0.36845	0.402149	0.357098
LOC101929057	0.501775	0.36642	0.42618	0.50108	0.273886	0.588199	0.362312	0.37408	0.289068	1	0.653798		chr2:127370996-127371496	0.737458	0.320045	0.530881	0.208899	0.916561	0.272194	0.583384	0.843185	0.527385	0.242304	0.317704
MIR2113	0.713219	0.556759	0.550444	0.554836	0.480024	0.694349	0.284197	0.321872	0.237317	0.989134	0.117849		chr2:128347997-128348497	0.539376	0.538704	0.578537	0.290746	1	0.31591	0.320815	0.558519	0.503269	0.394339	0.290746
CEP85L	0.388196	0.27668	0.278132	0.471093	0.513841	0.264295	0.621178	0.501349	0.294533	0.985593	0.905111		chr2:140998597-140999097	1	0.377071	0.400975	0.377071	0.862037	0.377071	0.377071	0.377071	0.482642	0.377071	0.377071
PLN	0.357791	0.274762	0.332663	0.459431	0.429277	0.271779	0.555152	0.597742	0.321305	1	0.85599		chr2:174438088-174438588	0.933103	0.369974	0.344772	0.365266	1	0.451632	0.344772	0.359547	0.344772	0.449291	0.484428
LINC02523	0.395967	0.269913	0.173227	0.561628	0.766844	0.348547	0.383405	0.678582	0.243936	0.927438	0.750513		chr2:177806007-177806507	0.800123	0.431127	0.43007	0.364924	1	0.364924	0.373574	0.364924	0.478887	0.364924	0.377732
RSPO3	0.787793	0.411141	0.78823	0.253012	0.361974	0.27649	0.249318	0.206714	0.776099	0.795492	0.593737		chr2:205808463-205808963	0.851139	0.397649	0.36385	0.362058	1	0.344673	0.361359	0.367913	0.368133	0.542028	0.433504
CITED2	0.497583	0.0639478	0.552252	0.518794	0.687747	0.721517	0.32908	0.230833	0.312377	0.93251	0.653358		chr2:207926219-207926719	0.808251	0.582675	0.607815	0.326056	1	0.391732	0.319566	0.344053	0.451029	0.297827	0.297827
MIR4465	0.403543	0.624272	0.691262	0.849151	0.334094	0.749847	0.378201	0.0406086	0.453472	0.736248	0.239302		chr2:217685150-217685650	0.635532	0.245851	0.774234	0.245851	0.883363	0.295015	0.568119	0.462149	0.831299	0.280262	0.278326
MIR4466	0.492814	0.414719	0.492892	0.329054	0.411606	0.215652	0.30829	0.518164	0.373216	0.998204	0.945389		chr2:217837006-217837506	0.855691	0.246101	0.585226	0.167818	0.907748	0.256107	0.45179	0.251785	0.608632	0.566732	0.60237
PACRG	0.720731	0.422093	0.402039	0.55299	0.669222	0.413283	0.262563	0.16816	0.192539	0.943448	0.752934		chr2:220959354-220959854	0.760227	0.33955	0.373255	0.281404	1	0.372988	0.408996	0.477827	0.354863	0.450915	0.53329
PACRG-AS3	0.873775	0.392853	0.451192	0.406472	0.644505	0.438165	0.279095	0.166322	0.227461	0.885114	0.735046		chr2:221896736-221897236	1	0.399023	0.409791	0.406805	0.879927	0.335884	0.335884	0.373874	0.626756	0.335884	0.335884
PACRG-AS1	0.772133	0.694049	0.370316	0.19023	0.433764	0.671603	0.425548	0.233465	0.16543	0.895187	0.648274		chr2:223220469-223220969	1	0.461314	0.379258	0.379258	0.968819	0.379258	0.379258	0.379258	0.379258	0.379258	0.379258
QKI	0.624078	0.354985	0.541775	0.125869	0.551867	0.647032	0.201608	0.242744	0.50958	0.954907	0.745555		chr2:236579923-236580423	0.55177	0.332497	0.472665	0.30195	1	0.30195	0.30195	0.55355	0.527933	0.607062	0.380503
GET4	0.628759	0.399951	0.280806	0.404936	0.132238	0.536949	0.42474	0.825354	0.225269	0.898855	0.742142		chr20:9978367-9978867	1	0.353662	0.650356	0.558627	0.691427	0.479219	0.33466	0.32561	0.689344	0.188139	0.212361
COX19	0.614305	0.325937	0.253678	0.813854	0.240007	0.851525	0.20184	0.535774	0.331936	0.835923	0.495221		chr20:20372927-20373427	0.777067	0.404482	0.386453	0.422963	1	0.4311	0.366677	0.366677	0.407225	0.404048	0.366677
ELFN1	0.426908	0.562166	0.118934	0.425634	0.895416	0.631725	0.472575	0.275925	0.205474	0.876614	0.608629		chr20:21682440-21682940	0.733529	0.368925	0.444437	0.368925	1	0.368925	0.368925	0.45455	0.407597	0.373151	0.427844
FAM220A	0.361762	0.435204	0.428556	0.379781	0.12824	0.511579	0.678391	0.446813	0.368111	1	0.655215		chr20:22977035-22977535	0.638914	0.618548	0.406058	0.366346	1	0.347018	0.413555	0.374161	0.455869	0.335375	0.359073
HOXA11-AS	0.749202	0.115987	0.670389	0.165182	0.798594	0.332333	0.462671	0.244207	0.6619	0.747571	0.551963		chr20:61120544-61121044	0.713469	0.283938	0.283938	0.471607	1	0.696973	0.32475	0.357129	0.535151	0.449648	0.292907
HOXA11	0.718405	0.0805432	0.565553	0.210355	0.759144	0.35406	0.529968	0.203344	0.639679	0.819372	0.619577		chr20:62756326-62756826	0.875066	0.394049	0.422304	0.530799	1	0.365695	0.36557	0.359139	0.364314	0.368441	0.359139
MIR550A3	0.600161	0.495577	0.440618	0.257583	0.604439	0.334049	0.282715	0.232047	0.504983	1	0.63355		chr20:62773030-62773530	0.848837	0.422721	0.375276	0.441634	1	0.405734	0.373176	0.373176	0.373176	0.376877	0.382984
LINC01176	0.339939	0.370059	0.476808	0.666779	0.263468	0.680669	0.368035	0.211633	0.333085	1	0.781963		chr20:63344441-63344941	0.861869	0.350982	0.421274	0.327352	1	0.417011	0.608769	0.3778	0.390334	0.338966	0.327352
CRHR2	0.341986	0.386447	0.34399	0.416002	0.223873	0.256163	0.55375	0.742677	0.405545	0.965995	0.863573		chr21:14842508-14843008	1	0.372103	0.416054	0.403821	0.976122	0.374077	0.388044	0.409717	0.357171	0.401551	0.370153
NUDCD3	0.421139	0.530794	0.360588	0.5055	0.347321	0.358717	0.329645	0.318589	0.373942	1	0.870962		chr21:28663071-28663571	1	0.375993	0.375993	0.375993	0.981576	0.375993	0.375993	0.375993	0.490888	0.375993	0.375993
LOC100653233	0.528177	0.280879	0.417125	0.960262	0.0802379	0.64258	0.247292	0.43272	0.620943	0.778964	0.510819		chr21:39885219-39885719	0.748844	0.383502	0.397457	0.383502	1	0.383502	0.390702	0.462996	0.383502	0.402827	0.383502
LINC01372	0.503362	0.390194	0.51234	0.297088	0.321945	0.390025	0.393839	0.489122	0.25027	0.99912	0.952696		chr21:40052857-40053357	0.932395	0.37859	0.404646	0.358436	1	0.331896	0.358983	0.382952	0.652929	0.349174	0.33964
TRRAP	0.22887	0.277417	0.540666	0.732119	0.325686	0.497298	0.313655	0.498867	0.437077	1	0.535072		chr21:43732146-43732646	0.839603	0.312113	0.616013	0.300226	1	0.314122	0.300226	0.322992	0.391172	0.54268	0.511853
MIR3609	0.26335	0.178334	0.454291	0.663551	0.50599	0.394724	0.388692	0.367593	0.47889	1	0.713183		chr21:46110447-46110947	0.775189	0.332669	0.469153	0.332669	1	0.349789	0.379471	0.626778	0.444391	0.336558	0.335134
SH2B2	0.309943	0.528419	0.232284	0.463664	0.89435	0.54614	0.318282	0.23988	0.307994	0.866383	0.792662		chr22:23163639-23164139	1	0.335837	0.540691	0.355147	0.933004	0.427063	0.344377	0.356183	0.488653	0.335837	0.347222
MIR4285	0.263942	0.465956	0.277525	0.599772	0.807782	0.432963	0.326943	0.317178	0.256767	0.924469	0.826704		chr22:25182726-25183226	0.991679	0.396872	0.568455	0.318487	0.954252	0.328256	0.318487	0.482986	0.503553	0.318487	0.318487
SPDYE6	0.303173	0.497859	0.252425	0.56674	0.916805	0.425513	0.288879	0.378777	0.229265	0.86215	0.778415		chr22:29345914-29346414	0.963261	0.361069	0.395747	0.361069	1	0.38457	0.361069	0.362793	0.483773	0.417081	0.374289
IFRD1	0.643652	0.522714	0.432604	0.26403	0.387942	0.311561	0.270375	0.393885	0.374993	1	0.869996		chr22:29346742-29347242	0.781489	0.365865	0.382998	0.422498	1	0.357932	0.351523	0.369177	0.382525	0.502792	0.42769
FOXP2	0.661678	0.377412	0.411655	0.569228	0.805549	0.319705	0.211457	0.203638	0.277738	0.884815	0.777125		chr22:35535986-35536486	0.936762	0.285264	0.304494	0.294664	0.887613	0.364491	0.313052	0.729126	0.301615	0.608141	0.474778
LMOD2	0.397628	0.50759	0.37112	0.404545	0.407645	0.338976	0.38145	0.33381	0.36575	1	0.956614		chr22:37546901-37547401	0.908068	0.376044	0.401564	0.318308	0.92502	0.238647	0.674933	0.672366	0.368083	0.294424	0.322543
WASL	0.580507	0.298487	0.507294	0.196162	0.532868	0.571087	0.27807	0.258728	0.430631	0.990655	0.855511		chr22:37892908-37893408	0.590281	0.383008	0.393694	0.383008	1	0.383008	0.383008	0.542633	0.383008	0.41348	0.42251
HYAL4	0.424893	0.420143	0.418548	0.499164	0.341641	0.477515	0.406289	0.271541	0.300183	1	0.832229		chr22:38239320-38239820	0.983101	0.336739	0.294105	0.308039	0.93794	0.280081	0.409426	0.630498	0.388398	0.518464	0.41321
KCP	0.418633	0.227927	0.377648	0.312001	0.31299	0.570383	0.605011	0.466657	0.354141	1	0.760687		chr22:39651629-39652129	1	0.390439	0.390439	0.390439	0.815859	0.401464	0.390439	0.390439	0.400326	0.390439	0.390439
AHCYL2	0.419244	0.215745	0.484122	0.441134	0.321862	0.449311	0.525116	0.337517	0.399402	1	0.79266		chr22:42683605-42684105	0.969662	0.223324	0.284354	0.210909	0.72561	0.241576	0.659262	0.682042	0.576418	0.544322	0.382521
ZC3HC1	0.342996	0.414028	0.345906	0.446175	0.678665	0.266899	0.40294	0.356647	0.351521	1	0.828311		chr22:45112241-45112741	1	0.379393	0.379393	0.379393	0.950556	0.379393	0.379393	0.379393	0.425741	0.413686	0.379393
SLC13A4	0.261243	0.567738	0.693374	0.20614	0.579316	0.367598	0.507468	0.388928	0.522561	1	0.302399		chr22:46104216-46104716	0.939307	0.535976	0.2675	0.244223	0.943096	0.272188	0.329064	0.647223	0.424586	0.424945	0.471892
KDM7A	0.321346	0.81822	0.508541	0.410302	0.130983	0.765849	0.393556	0.259464	0.389062	0.937099	0.565579		chr3:13274524-13275024	0.685089	0.38475	0.396318	0.38475	1	0.38475	0.38475	0.388593	0.406732	0.466903	0.412398
XRCC2	0.657054	0.913748	0.15801	0.672451	0.359	0.298737	0.238831	0.453598	0.29396	0.781675	0.672935		chr3:13276745-13277245	0.680017	0.366861	0.487601	0.366861	1	0.366861	0.377181	0.366861	0.406686	0.516701	0.370961
PRAG1	0.426823	0.772062	0.298975	0.574975	0.249519	0.891885	0.30164	0.234256	0.264629	0.752309	0.732926		chr3:13518410-13518910	0.97114	0.348964	0.529975	0.339599	1	0.339599	0.355445	0.419185	0.50613	0.348618	0.339599
LINC00208	0.631109	0.453757	0.224113	0.585958	0.305071	0.370523	0.441569	0.29746	0.315531	0.993177	0.881732		chr3:43171826-43172326	0.865517	0.355799	0.53756	0.355799	1	0.355799	0.355799	0.355799	0.519785	0.355799	0.355799
CNOT7	0.48585	0.552806	0.427711	0.616407	0.125507	0.435949	0.430409	0.220755	0.372083	0.997371	0.835151		chr3:46612205-46612705	0.756617	0.376652	0.400158	0.364687	1	0.432373	0.364687	0.375587	0.483008	0.386765	0.387508
FGL1	0.598679	0.291332	0.286907	0.078055	0.576462	0.908696	0.29068	0.727937	0.400793	0.747127	0.593331		chr3:47542555-47543055	0.987273	0.368506	0.351388	0.351388	1	0.351388	0.37042	0.45056	0.352938	0.525187	0.390434
ASAH1	0.482465	0.299921	0.287708	0.355547	0.316563	0.702483	0.493271	0.292909	0.395249	1	0.872385		chr3:48423195-48423695	0.565133	0.355599	0.353379	0.353379	1	0.353379	0.413682	0.539478	0.685259	0.353379	0.356517
LOC101929172	0.581871	0.203191	0.562731	0.402146	0.66896	0.248035	0.32432	0.324226	0.411137	1	0.71945		chr3:49607132-49607632	1	0.469984	0.365352	0.446036	0.724402	0.356859	0.356859	0.442566	0.395512	0.40191	0.356859
PPP3CC	0.215874	0.463663	0.285086	0.596399	0.233194	0.395771	0.511313	0.509978	0.435482	1	0.790561		chr3:52436555-52437055	1	0.423401	0.544655	0.442985	0.684198	0.310353	0.310353	0.310353	0.507332	0.395574	0.399265
LINC02099	0.362321	0.408043	0.321795	0.286015	0.719484	0.778299	0.380432	0.253585	0.31569	1	0.666775		chr3:73270797-73271297	1	0.35458	0.35458	0.35458	0.825237	0.35458	0.35458	0.406345	0.369692	0.626633	0.3981
RNF122	0.251689	0.597455	0.376761	0.378461	0.549549	0.492494	0.271713	0.247164	0.447854	1	0.875046		chr3:88013540-88014040	1	0.389578	0.389578	0.389578	0.81089	0.389578	0.389578	0.420914	0.389578	0.389578	0.389578
DUSP26	0.406525	0.448528	0.418479	0.409016	0.381642	0.383224	0.326087	0.347308	0.379999	1	0.955478		chr3:112647015-112647515	1	0.374617	0.649297	0.313976	0.856311	0.333863	0.313976	0.341043	0.62972	0.320618	0.350304
ZNF703	0.394208	0	0.725999	0.143636	0.553949	0.587206	0.535641	0.556897	0.521721	0.877963	0.616425		chr3:113276002-113276502	0.707207	0.331232	0.43139	0.425163	1	0.488886	0.393418	0.340042	0.512946	0.329545	0.363213
LOC101929622	0.401148	0.246532	0.443701	0.319564	0.646853	0.484132	0.217782	0.578847	0.323325	1	0.806938		chr3:122352975-122353475	0.691338	0.381126	0.381126	0.513414	1	0.392631	0.392857	0.381126	0.381126	0.403361	0.384721
SMIM19	0.736476	0.241356	0.327454	0.306144	0.672994	0.249801	0.377786	0.625997	0.257571	0.900254	0.804166		chr3:125683378-125683878	0.65974	0.345451	0.47287	0.327137	0.833431	0.36295	0.382385	1	0.327137	0.365892	0.348286
CHRNB3	0.440925	0.494351	0.75135	0.358339	0.353474	0.416771	0.401967	0.368288	0.344717	1	0.39993		chr3:125886089-125886589	0.912545	0.408925	0.345035	0.323986	1	0.323986	0.464957	0.563074	0.468788	0.323986	0.323986
CHRNA6	0.371604	0.40253	0.330256	0.377545	0.287858	0.610235	0.318679	0.601718	0.296588	1	0.897845		chr3:127702172-127702672	0.986799	0.356	0.346027	0.536961	0.984472	0.33105	0.38682	0.513512	0.362689	0.36789	0.32778
THAP1	0.24109	0.471271	0.682897	0.666434	0.479234	0.494869	0.278877	0.292089	0.156378	0.951645	0.785218		chr3:133746779-133747279	0.825381	0.382767	0.492716	0.337531	1	0.546836	0.449535	0.337531	0.343852	0.337531	0.337531
PPDPFL	0.41041	0.29027	0.776675	0.53475	0.237629	0.24585	0.347485	0.279921	0.648528	0.900982	0.8275		chr3:139204718-139205218	0.912212	0.409429	0.3865	0.3865	1	0.3865	0.3865	0.3865	0.3865	0.3865	0.3865
CYP7A1	0.498589	0.513967	0.566875	0.466226	0.277378	0.246891	0.379866	0.484535	0.273173	1	0.645832		chr3:143536695-143537195	1	0.354626	0.418663	0.412005	0.865545	0.506323	0.335996	0.37568	0.556895	0.299848	0.299848
MTFR1	0.379631	0.367766	0.341644	0.50256	0.445346	0.398295	0.365873	0.291746	0.433301	1	0.901419		chr3:148218150-148218650	0.944724	0.380795	0.380795	0.405191	1	0.397232	0.380795	0.380795	0.407806	0.380795	0.380795
LINC01607	0.258859	0.707946	0.340757	0.294209	0.860023	0.300412	0.375965	0.371908	0.367966	0.958981	0.662973		chr3:157075966-157076466	1	0.330989	0.519813	0.330989	0.794064	0.386589	0.447632	0.357734	0.479102	0.340342	0.377045
CA3-AS1	0.501936	0.441076	0.318319	0.390962	0.649484	0.532495	0.281283	0.401054	0.163542	1	0.757744		chr3:194206350-194206850	0.987516	0.306174	0.574735	0.442637	0.959825	0.453406	0.306174	0.318833	0.487492	0.334116	0.329091
PIP4P2	0.508212	0.131072	0.817981	0.229105	0.498983	0.69511	0.231216	0.257477	0.800284	0.67929	0.651269		chr3:194296369-194296869	1	0.368575	0.413365	0.36335	0.891457	0.36335	0.36335	0.381803	0.487892	0.394593	0.379609
LOC101927588	0.359604	0.422268	0.38712	0.62182	0.272495	0.945968	0.23512	0.221774	0.624289	0.897303	0.51224		chr3:195223498-195223998	1	0.691669	0.576105	0.29631	0.705929	0.264154	0.285452	0.690566	0.407766	0.280559	0.291236
NDUFB9	0.28484	0.62508	0.574859	0.555124	0.725061	0.351908	0.168575	0.15066	0.385711	0.897936	0.780247		chr4:1034267-1034767	0.782571	0.375525	0.363968	0.437213	1	0.36892	0.363968	0.363968	0.57536	0.363968	0.363968
SCX	0.424529	0.364069	0.396151	0.28846	0.345625	0.253062	0.372796	0.523628	0.601465	0.985098	0.945116		chr4:1207822-1208322	0.651444	0.246644	0.557104	0.265178	1	0.281656	0.574524	0.74493	0.516084	0.266144	0.356984
PPP1R16A	0.704465	0.286137	0.256422	0.374152	0.686339	0.388843	0.198382	0.478909	0.358365	0.950442	0.817543		chr4:1644915-1645415	0.847748	0.33787	0.412389	0.371293	1	0.33787	0.382105	0.4494	0.459054	0.412548	0.369656
BAG1	0.224432	0.78334	0.137487	0.639078	0.279691	0.619741	0.411665	0.640734	0.389173	0.956655	0.418005		chr4:7941259-7941759	0.993863	0.67629	0.383286	0.297901	0.894176	0.550014	0.297901	0.430834	0.311931	0.341033	0.32277
NFX1	0.667203	0.571588	0.436006	0.552355	0.0508848	0.574384	0.315867	0.351632	0.357868	1	0.578564		chr4:9134560-9135060	0.841211	0.574301	0.352555	0.308582	1	0.308582	0.408009	0.507274	0.420379	0.308582	0.384663
DNAJB5	0.304756	0.298031	0.29649	0.280325	0.431619	0.499269	0.431086	0.700122	0.375069	0.91629	0.966942		chr4:10129511-10130011	1	0.319424	0.463301	0.315547	0.845373	0.317495	0.31851	0.486331	0.345296	0.48458	0.515157
MIR4476	0.415453	0.384453	0.31608	0.629956	0.847561	0.365047	0.246836	0.341234	0.385267	1	0.509343		chr4:38366371-38366871	0.703387	0.401023	0.497075	0.34263	1	0.380291	0.351524	0.530238	0.420283	0.35332	0.34263
ZNF782	0.274568	0.583818	0.425083	0.307043	0.336057	0.981883	0.262782	0.434843	0.415003	0.942926	0.535994		chr4:87342204-87342704	1	0.320054	0.354175	0.349169	0.913527	0.333765	0.320054	0.540965	0.392962	0.409503	0.521974
MFSD14C	0.284653	0.656763	0.115785	0.571884	0.230489	0.546755	0.749281	0.677947	0.179081	0.817455	0.669906		chr4:92121172-92121672	1	0.37962	0.37962	0.37962	0.836394	0.37962	0.37962	0.37962	0.475925	0.37962	0.398299
TMEM245	0.35886	0.886148	0.379479	0.548035	0.3811	0.300441	0.275366	0.289366	0.471876	1	0.576722		chr4:99642636-99643136	0.846318	0.259073	0.292449	0.3087	0.806372	0.280114	0.262503	0.822527	0.341669	0.653509	0.626766
MIR32	0.358809	0.867822	0.371855	0.51144	0.459121	0.394504	0.277691	0.210442	0.420408	1	0.586264		chr4:111362741-111363241	1	0.340302	0.764692	0.340302	0.842166	0.340302	0.350286	0.344813	0.453599	0.340302	0.364691
MIR455	0.405608	0.242451	0.424897	0.203739	0.612461	0.162074	0.635358	0.694643	0.395693	0.883885	0.839191		chr4:118586362-118586862	0.619237	0.325958	0.516352	0.359792	1	0.325958	0.435992	0.325958	0.526149	0.42139	0.445999
MIR147A	0.661934	0.366013	0.564504	0.480827	0.0249811	0.234753	0.565266	0.361891	0.617054	0.96845	0.654327		chr4:126899240-126899740	0.694844	0.281802	0.489332	0.281802	1	0.281802	0.340834	0.459585	0.59203	0.615633	0.351425
CDK5RAP2	0.600489	0.0978514	0.512956	0.371545	0.652474	0.485603	0.249595	0.265022	0.528993	0.976909	0.758562		chr4:137961044-137961544	1	0.358994	0.391311	0.358994	0.992971	0.418284	0.366532	0.358994	0.47386	0.406088	0.365585
TRUB2	0.281312	0.360769	0.459979	0.71232	0.352212	0.255362	0.598166	0.271786	0.717228	1	0.429175		chr4:143270167-143270667	0.817832	0.344513	0.378744	0.344513	1	0.344513	0.460243	0.497661	0.408574	0.428412	0.344513
CRAT	0.349587	0.239749	0.408521	0.381319	0.239049	0.560215	0.400451	0.653406	0.40975	1	0.804797		chr4:147860868-147861368	0.982908	0.321054	0.321054	0.341552	0.787322	0.321054	0.386774	0.87123	0.385252	0.375565	0.406234
SNORD62A	0.522348	0.540576	0.567004	0.402506	0.312006	0.337586	0.322782	0.347372	0.260004	1	0.801199		chr4:158192423-158192923	1	0.334127	0.350683	0.56328	0.843555	0.388829	0.3246	0.463047	0.464264	0.336687	0.336076
POMT1	0.219112	0.39291	0.423417	0.696794	0.537155	0.503411	0.391792	0.313191	0.194533	0.969528	0.858157		chr4:164926221-164926721	0.693398	0.398339	0.398339	0.398339	1	0.407179	0.398339	0.398339	0.405556	0.398339	0.398339
BRD3	0.479946	0.322814	0.370399	0.407301	0.632833	0.293402	0.314824	0.378979	0.363319	0.996793	0.939391		chr4:176044208-176044708	1	0.357405	0.373352	0.357405	0.746364	0.357405	0.357405	0.612641	0.460894	0.374293	0.357405
LOC100130548	0.467768	0.318271	0.320934	0.406157	0.58674	0.309749	0.334309	0.401617	0.39783	1	0.953726		chr4:176044768-176045268	0.945327	0.373272	0.373272	0.373272	1	0.373272	0.373272	0.496391	0.39476	0.373272	0.373272
C8G	0.40744	0.468709	0.268761	0.432988	0.380572	0.345957	0.459179	0.725806	0.181147	1	0.811787		chr5:10329907-10330407	0.854374	0.300279	0.464434	0.300279	1	0.300279	0.367816	0.459603	0.552278	0.368751	0.45134
FBXW5	0.418651	0.415003	0.288045	0.573701	0.465074	0.407345	0.275745	0.644597	0.18011	1	0.7902		chr5:36684090-36684590	0.930558	0.379734	0.379734	0.379734	1	0.415642	0.379734	0.379734	0.393782	0.410309	0.379734
VCX3B	0.217408	0.468421	0.337039	0.894257	0.450399	0.468286	0.366845	0.281968	0.639535	1	0.369082		chr5:40678954-40679454	0.667889	0.656532	0.450334	0.901008	0.807516	0.542981	0.157694	0.531246	0.376474	0.15847	0.249856
MBTPS2	0.364749	0.0578204	0.501534	0.326193	0.558702	0.550775	0.788068	0.198908	0.527955	0.862796	0.762501		chr5:56441267-56441767	0.624489	0.398613	0.446381	0.37854	1	0.446207	0.356451	0.422158	0.49954	0.356451	0.356451
POLA1	0.276858	0.505841	0.380321	0.373854	0.38532	0.413223	0.403762	0.297821	0.494358	1	0.934559		chr5:61603419-61603919	0.888946	0.362644	0.366431	0.362644	1	0.484096	0.362644	0.377902	0.380943	0.377952	0.442701
SCARNA23	0.303655	0.4645	0.420124	0.66507	0.244706	0.345238	0.411933	0.27706	0.524254	1	0.765726		chr5:61638399-61638899	1	0.358243	0.342995	0.357512	0.964195	0.342995	0.42525	0.575225	0.333728	0.352896	0.441164
PRRG1	0.611364	0.573172	0.406219	0.277643	0.414836	0.302238	0.516403	0.150229	0.402198	1	0.842633		chr5:68379521-68380021	1	0.386383	0.413744	0.362247	0.884242	0.395556	0.362247	0.362247	0.462422	0.376637	0.393312
TIMM17B	0.571404	0.329204	0.573358	0.590015	0.147748	0.354539	0.536148	0.29544	0.335208	1	0.699615		chr5:73917295-73917795	0.894278	0.467014	0.510676	0.377375	1	0.303682	0.357094	0.46767	0.411003	0.340584	0.303682
NONO	0.410732	0.335542	0.372007	0.504907	0.391542	0.226488	0.377495	0.884158	0.266527	0.904165	0.826439		chr5:77138915-77139415	1	0.378075	0.378075	0.403073	0.706119	0.484261	0.40185	0.378075	0.40792	0.389443	0.378075
OGT	0.338951	0.437621	0.468646	0.80963	0.433456	0.469578	0.123228	0.36707	0.292543	0.847643	0.911634		chr5:91142757-91143257	1	0.433905	0.37001	0.43579	0.96006	0.409041	0.371728	0.349995	0.364445	0.349995	0.414207
ATP1B4	0.351203	0.318863	0.721954	0.33111	0.895776	0.332009	0.350591	0.242914	0.373073	0.920132	0.662374		chr5:96336350-96336850	0.704694	0.120073	0.513749	0.226738	0.966183	0.346921	0.747887	0.659851	0.460589	0.331083	0.422232
RTL8B	0.451079	0.322575	0.490238	0.242315	0.875487	0.0833013	0.321962	0.695169	0.559366	0.854901	0.603605		chr5:124858551-124859051	0.809528	0.286462	0.585949	0.286462	0.967139	0.613933	0.313318	0.286462	0.721861	0.293519	0.33537
SRPK3	0.311861	0.373772	0.330968	0.275093	0.671497	0.476331	0.385776	0.466571	0.319086	1	0.838577		chr5:124949838-124950338	0.978228	0.337515	0.324269	0.423211	0.983997	0.356107	0.334448	0.592642	0.359767	0.451922	0.357894
SYTL2	0.374622	0.338901	0.344903	1	0.515824	0.237723	0.647306	0.815551	0.577541	0.197526	0.433365		chr5:125032221-125032721	0.979111	0.367208	0.340064	0.340064	0.792077	0.340064	0.877751	0.389362	0.374992	0.349717	0.34959
EZR	0.381284	0.276177	0.391459	0.601266	1	0.385166	0.643913	0.430554	0.373793	0.319853	0.524932		chr5:139061297-139061797	0.860533	0.962619	0.303418	0.23314	0.737331	0.23314	0.452693	0.503568	0.454151	0.451487	0.30792
TSPAN5	0.429728	0.327612	0.327995	0.915526	1	0.55907	0.425672	0.298428	0.349708	0.297872	0.545998		chr5:143886477-143886977	0.737062	0.320236	0.879958	0.320236	0.903918	0.320236	0.320236	0.332083	0.7106	0.335201	0.320236
MRPL10	0.977269	0.377729	0.357802	0.97625	0.316481	0.395164	0.390811	0.392187	0.278898	0.425353	0.612054		chr5:151007668-151008168	0.79863	0.437845	0.367589	0.354242	1	0.370177	0.480289	0.420504	0.399289	0.368415	0.354242
IFNG-AS1	0.551057	0.315714	0.424654	1	0.419241	0.440219	0.362493	0.290564	0.531225	0.255997	0.819541		chr5:169164616-169165116	0.636682	0.424226	0.334929	1	0.781357	0.334929	0.334929	0.451616	0.390595	0.358939	0.336411
IFNG	0.50474	0.489983	0.447618	1	0.353288	0.353768	0.237959	0.398136	0.406611	0.377197	0.818245		chr5:171737360-171737860	0.819329	0.328296	0.630407	0.291085	0.963542	0.29424	0.331861	0.466202	0.764579	0.319373	0.291085
SEPHS2	0.48562	0.582303	0.0877856	0.847693	0.0934772	0.59226	0.723473	0.565702	0.298186	0.482379	0.741122		chr5:173323966-173324466	0.893626	0.551872	0.297221	0.444378	1	0.284615	0.419466	0.632101	0.325579	0.324474	0.318196
SLFN5	0.52741	0.784924	0.520249	0.950816	0.510865	0.457064	0.0739575	0.198934	0.408041	0.368708	0.699032		chr5:173788931-173789431	1	0.360353	0.370122	0.405839	0.733251	0.484551	0.372983	0.360353	0.368648	0.447454	0.416389
TBX21	0.424621	0.381659	0.41096	1	0.322353	0.489697	0.445021	0.387624	0.337279	0.47125	0.615855		chr5:180366304-180366804	0.950996	0.374709	0.389906	0.357927	1	0.405242	0.357927	0.381931	0.496132	0.376145	0.364349
MRPL1	0.333518	0.820753	0.337613	1	0.459878	0.450481	0.494878	0.363896	0.141072	0.376192	0.717989		chr5:180869533-180870033	1	0.384961	0.375847	0.375847	0.989399	0.392696	0.387393	0.375847	0.403769	0.375847	0.418322
C6orf99	0.396129	0.317873	0.497107	1	0.354278	0.514616	0.491188	0.362826	0.403666	0.344491	0.61497		chr6:3162988-3163488	0.901792	0.548129	0.454149	0.523946	0.858928	0.625063	0.365605	0.617294	0.264886	0.101763	0.238447
PVRIG	0.200049	0.403222	0.678446	1	0.375531	0.399756	0.443013	0.234233	0.375015	0.606744	0.718704		chr6:3211595-3212095	0.727827	0.400329	0.391236	0.397975	1	0.384524	0.394356	0.461049	0.384524	0.384524	0.384524
TP53RK	0.444302	0.557787	0.812221	0.254892	0.192413	0.609164	0.610556	0.697181	0.694439	0.000461269	0.626583		chr6:6452013-6452513	1	0.460873	0.524055	0.348768	0.823053	0.388582	0.348768	0.386069	0.396968	0.348768	0.348768
TBC1D1	0.247371	0.67196	0.197058	0.548085	0.264242	0.886296	0.456576	0.850293	0.297384	0.361746	0.718992		chr6:6700626-6701126	1	0.382491	0.411989	0.342333	0.991053	0.342333	0.381021	0.485064	0.390421	0.363429	0.40198
LAMP1	0.179789	0.403774	0.551986	0.387634	0.469982	1	0.351359	0.32017	0.325956	0.633582	0.863987		chr6:6915703-6916203	1	0.247544	0.717831	0.241611	0.742746	0.378677	0.520825	0.293359	0.491572	0.433151	0.375663
PCAT29	0.536007	0.199945	0.157898	0.604938	0.568218	0.939904	0.251222	0.578719	0.287001	0.580239	0.795908		chr6:14824000-14824500	0.879869	0.40244	0.427245	0.360167	1	0.360167	0.41262	0.360167	0.376758	0.450153	0.366917
SCAMP2	0.343351	0.3294	0.376454	0.501497	0.602691	1	0.212699	0.305663	0.449302	0.498181	0.808489		chr6:19478202-19478702	0.605574	0.320877	0.746566	0.388436	1	0.320877	0.396272	0.392511	0.550251	0.320877	0.332178
ADPRH	0.356458	0.842102	0.256802	0.179319	0.313887	0.835047	0.520083	0.424566	0.296433	0.642794	0.83251		chr6:19836917-19837417	0.816091	0.257826	0.353652	0.268179	0.800925	0.189094	0.284239	0.863914	0.65352	0.479561	0.532997
PDGFC	0.677516	0.254394	0.333138	0.222778	0.785844	1	0.218149	0.479463	0.508224	0.454387	0.554455		chr6:21885422-21885922	0.991273	0.326566	0.492564	0.265501	0.822387	0.288132	0.293533	0.585325	0.73207	0.321914	0.380735
LINC02363	0.318422	0.64149	0.31473	0.326234	0.25563	0.969146	0.445331	0.409298	0.286344	0.647178	0.886199		chr6:32092735-32093235	0.692678	0.339832	0.403937	0.339832	1	0.354722	0.365424	0.458194	0.419239	0.614999	0.345698
DCANP1	0.395088	0.164828	0.420305	0.363647	0.2526	1	0.55557	0.289253	0.66682	0.674122	0.697237		chr6:39189855-39190355	1	0.372882	0.36914	0.358003	0.993113	0.430651	0.345271	0.345271	0.463595	0.39588	0.419229
RAB11FIP1	0.60257	0.402159	0.179549	0.741773	0.318272	0.899165	0.220337	0.708227	0.201897	0.525216	0.700835		chr6:39229265-39229765	1	0.418691	0.410375	0.569	0.86655	0.325654	0.264927	0.346808	0.629727	0.325247	0.313801
KCNC4	0.35753	0.676949	0.378618	0.709462	0.336137	0.411702	1	0.472958	0.299563	0.13249	0.717986		chr6:39239615-39240115	0.952565	0.374152	0.367529	0.384154	1	0.352518	0.32926	0.577829	0.427402	0.381629	0.333812
LINC02586	0.439496	0.772253	0.47024	0.787717	0.350986	0.426367	0.87964	0.57375	0.286164	0.00947304	0.503913		chr6:41647165-41647665	1	0.375494	0.402229	0.385969	0.883191	0.383345	0.375494	0.410589	0.427156	0.375494	0.375494
NES	0.226624	0.79772	0.438796	0.202437	0.288048	0.259332	0.957085	0.599922	0.45099	0.583633	0.695412		chr6:44221730-44222230	0.839247	0.743856	0.256465	0.260259	0.891756	0.598125	0.217452	0.636148	0.297117	0.412395	0.347181
ETV7	0.320356	0.796208	0.334934	0.490229	0.148891	0.296116	1	0.68476	0.376352	0.519978	0.519743		chr6:53943346-53943846	1	0.40332	0.350503	0.375329	0.941067	0.345374	0.356434	0.426164	0.360121	0.404765	0.485203
SAP30BP	0.509903	0.963231	0.251916	0.368643	0.865375	0.32074	0.294547	0.361493	0.285949	0.539167	0.739037		chr6:67131695-67132195	1	0.35103	0.379796	0.50439	0.899243	0.35103	0.35103	0.41766	0.35103	0.385206	0.428778
INPP1	0.301368	0.643897	1	0.406412	0.707487	0.246972	0.527286	0.261745	0.455005	0.231421	0.687036		chr6:82711344-82711844	0.579538	0.386407	0.43999	0.405865	1	0.403171	0.423946	0.386407	0.45407	0.393371	0.392278
EFNB2	0.403645	1	0.406887	0.453869	0.548426	0.399848	0.320262	0.314158	0.319133	0.506727	0.638806		chr6:82711981-82712481	0.876942	0.331391	0.517642	0.367438	1	0.331391	0.331391	0.423744	0.558572	0.361794	0.331391
FGF21	0.31237	1	0.301396	0.418376	0.216246	0.470782	0.478126	0.453776	0.300758	0.683172	0.853934		chr6:99951377-99951877	0.988319	0.377817	0.372159	0.372159	1	0.372159	0.4406	0.402431	0.372159	0.390463	0.392472
AFAP1L1	0.53932	1	0.407425	0.276274	0.311641	0.338743	0.366296	0.339347	0.404867	0.603475	0.847968		chr6:111725477-111725977	0.593747	0.367967	0.427531	0.345784	1	0.368777	0.436779	0.568772	0.471218	0.359515	0.351887
KCNK3	0.745611	0.319379	0.265623	0.368479	0.373548	0.271997	0.666472	1	0.358076	0.42308	0.644548		chr6:126859192-126859692	0.781731	0.345935	0.395424	0.345935	1	0.345935	0.42062	0.601347	0.380601	0.404276	0.345935
DAAM2	0.398312	0.2058	0.617486	0.21734	0.435011	0.370334	0.98837	0.877258	0.480632	0.336268	0.573191		chr6:127446303-127446803	0.994627	0.372517	0.491454	0.372517	1	0.372517	0.372517	0.387585	0.372517	0.372517	0.384497
LMOD1	0.384653	0.297317	0.411168	0.338063	0.34726	0.264572	0.81656	1	0.454812	0.495558	0.60274		chr6:144922069-144922569	0.839787	0.322394	0.68611	0.463666	1	0.343762	0.333913	0.322394	0.475388	0.34138	0.322394
ANO1	0.41652	0.384811	0.321912	0.386599	0.327374	0.367641	1	0.834302	0.399502	0.398919	0.547139		chr6:151652329-151652829	1	0.334094	0.46154	0.334094	0.916525	0.415874	0.401536	0.334094	0.566556	0.334094	0.355767
FOXM1	0.327074	0.429149	0.205203	0.422497	0.352479	0.454513	0.797716	1	0.395018	0.330972	0.757232		chr6:151668883-151669383	0.812761	0.302818	0.667005	0.302818	1	0.302818	0.32872	0.302818	0.474506	0.496085	0.451601
GATM	0.376504	0.0676874	0.392294	0.272971	0.743456	0.65653	0.863533	0.728757	0.279871	0.425057	0.693339		chr6:153131021-153131521	0.999223	0.338823	0.754649	0.455288	0.832244	0.26887	0.471724	0.317295	0.46556	0.264232	0.332092
KBTBD13	0.3652	0.33247	0.424229	0.322494	0.340692	0.307566	0.885089	1	0.456132	0.466385	0.527925		chr6:155219814-155220314	1	0.440746	0.376857	0.398078	0.885883	0.372662	0.380483	0.382111	0.384465	0.397302	0.378174
EHD3	0.495328	0.317147	0.651962	0.343971	0.24756	0.463455	0.812037	0.973931	0.289601	0.219817	0.685192		chr6:159090860-159091360	1	0.414399	0.394836	0.475094	0.94747	0.403679	0.354565	0.354565	0.374573	0.366314	0.36471
SLC22A3	0.603083	0.322181	0.457263	0.304322	0.383863	0.134956	0.747009	1	0.522632	0.309598	0.711884		chr6:159395576-159396076	1	0.407487	0.383263	0.383263	0.928071	0.383263	0.383263	0.383263	0.383263	0.407761	0.383263
PDGFA	0.351168	0.332954	0.281585	0.330229	0.57704	0.224723	0.804586	0.974999	0.31299	0.567198	0.742528		chr6:169800940-169801440	1	0.392129	0.378347	0.423977	0.900019	0.378347	0.378347	0.391828	0.378347	0.388674	0.395541
ANGPT2	0.269875	0.517979	0.393285	0.345835	0.36277	0.150872	0.942328	0.870254	0.399322	0.518053	0.729428		chr7:23335663-23336163	0.754681	0.39542	0.385782	0.385782	1	0.444596	0.385782	0.385782	0.412258	0.385782	0.385782
LSP1	0.0999057	0.286427	0.828368	0.564957	0.824027	0.435295	0.701111	0.374909	0.606713	0.158897	0.61939		chr7:25240222-25240722	0.883984	0.381219	0.718371	0.26565	0.948196	0.26565	0.539836	0.486004	0.462377	0.276966	0.271747
ENOX1	0.474298	0.0815913	0.882196	0.364052	0.702242	0.297757	0.811556	0.294342	0.506275	0.369871	0.715821		chr7:30988549-30989049	1	0.352606	0.480601	0.332433	0.880599	0.286981	0.516583	0.642411	0.370416	0.291789	0.323382
FRMD6-AS1	0.338306	0.37165	0.911679	0.144384	0.732211	0.282895	0.687145	0.35105	0.73961	0.284761	0.656309		chr7:32290038-32290538	0.56856	0.400362	0.400362	0.400362	1	0.400362	0.425069	0.43795	0.400362	0.400362	0.42734
MDS2	0.183931	0.290444	0.528451	0.4441	0.691185	0.169725	0.996585	0.699326	0.569517	0.325937	0.6008		chr7:39073453-39073953	0.962055	0.398577	0.325124	0.325124	1	0.399151	0.476786	0.394588	0.565586	0.325124	0.325124
PARD3-AS1	0.536553	0.188455	0.514664	0.109643	0.553403	0.148691	0.912376	0.645304	0.612908	0.588105	0.689898		chr7:41882194-41882694	0.932751	0.335857	0.443126	0.553522	1	0.524003	0.335857	0.34537	0.335857	0.335857	0.335857
OPN4	0.548272	0.272074	0.343821	0.290375	0.352529	0.288769	0.970626	0.591752	0.280859	0.760814	0.800109		chr7:47477850-47478350	1	0.419677	0.369159	0.360885	1	0.382657	0.394333	0.360885	0.360885	0.4569	0.390124
LINC01150	0.203802	0.612097	0.506208	0.491061	0.36108	0.383356	1	0.503518	0.417315	0.24863	0.63855		chr7:47604834-47605334	0.743249	0.4418	0.524825	0.329857	1	0.342552	0.362099	0.460129	0.456424	0.35026	0.329857
USH1C	0.349322	0.344271	0.412622	0.562913	0.315641	0.368948	1	0.355772	0.366802	0.580775	0.681728		chr7:65371434-65371934	0.727129	0.45966	0.458374	0.378516	1	0.378516	0.378516	0.397457	0.378516	0.378516	0.378516
CCDC184	0.406139	0.321088	0.418264	0.517784	0.298839	0.330299	1	0.441	0.419284	0.580139	0.569553		chr7:84746350-84746850	0.945653	0.452668	0.407493	0.302648	0.97276	0.333012	0.627853	0.325915	0.526702	0.302648	0.302648
HOXC-AS1	0.519085	0.165264	0.671643	0.174808	0.524927	0.164502	0.91566	0.452211	0.642507	0.507135	0.76226		chr7:101733589-101734089	0.757275	0.353385	0.390231	0.281763	1	0.382346	0.281763	0.388638	0.575006	0.410373	0.557266
TPM1	0.182962	0.661739	0.518292	0.142406	0.439585	0.393863	0.767984	0.780975	0.359955	0.349517	0.902721		chr7:105473096-105473596	1	0.298911	0.46323	0.288768	0.793455	0.420532	0.689491	0.288768	0.380548	0.34578	0.459597
CD38	0.787004	0.420145	0.222704	0.517584	0.224309	0.431788	0.921434	0.181567	0.427878	0.565839	0.799747		chr7:124765693-124766193	1	0.36143	0.716105	0.362881	0.809842	0.391357	0.367388	0.321997	0.395066	0.359661	0.341965
CRH	0.80894	0.226571	0.521566	0.160102	0.38177	0.360766	0.958772	0.382858	0.423949	0.500013	0.774692		chr7:127995724-127996224	0.889171	0.325834	0.476451	0.325834	1	0.339302	0.355271	0.358248	0.422106	0.418338	0.512766
TLE1	0.833034	0.364786	0.511498	0.141939	0.190089	0.258043	0.872082	0.616901	0.433308	0.545384	0.732936		chr7:128267138-128267638	0.847528	0.341277	0.520208	0.33433	1	0.33433	0.404171	0.441656	0.40926	0.420866	0.337815
MIR4694	0.5247	0.30492	0.371842	0.309997	0.924552	0.335541	0.214906	0.952129	0.363847	0.561608	0.635957		chr7:134690463-134690963	0.904914	0.338571	0.460285	0.338571	1	0.338571	0.352363	0.617395	0.364953	0.378301	0.363764
LRP5	0.668734	0.627123	0.301362	0.293834	1	0.20795	0.492218	0.743711	0.332537	0.296401	0.503069		chr7:149685889-149686389	1	0.415246	0.418631	0.383658	0.795091	0.383658	0.383658	0.383658	0.409725	0.383658	0.383658
VAC14	0.467439	0.17094	0.517009	0.177817	0.915078	0.183306	0.461052	0.768205	0.491284	0.624186	0.723685		chr7:149691065-149691565	0.800567	0.34876	0.481373	0.336884	1	0.351891	0.410348	0.346886	0.46508	0.370254	0.447198
GAL3ST1	0.31607	0.445718	0.247216	0.404767	0.891227	0.305863	0.567161	0.98093	0.247468	0.445421	0.648158		chr7:150325151-150325651	1	0.390084	0.422318	0.449434	0.647679	0.458754	0.354153	0.369578	0.474628	0.361204	0.362446
LINC01657	0.981023	0.260693	0.363955	0.480765	0.378771	0.579935	0.386013	0.960733	0.419018	0.254472	0.434623		chr7:156367924-156368424	1	0.38252	0.424283	0.38252	0.693453	0.38252	0.40903	0.38252	0.47792	0.38252	0.38252
LOC102724434	0.906808	0.43335	0.283784	0.241056	0.433269	0.181436	0.396584	0.80739	0.454173	0.504342	0.857807		chr8:12765536-12766036	1	0.352872	0.374003	0.352872	0.885759	0.378996	0.423785	0.401271	0.365195	0.436114	0.42947
LOC101929935	0.281462	0.301875	0.74488	0.140434	0.571967	0.228258	0.471284	0.90561	0.454034	0.594799	0.805397		chr8:12951336-12951836	0.930277	0.744799	0.47575	0.241915	0.916741	0.293003	0.323531	0.463282	0.380975	0.284124	0.445603
IL6R	0.411076	0.164138	0.500148	0.194018	0.405549	0.618393	0.254757	0.921906	0.492374	0.718874	0.818769		chr8:20119453-20119953	1	0.442097	0.619464	0.298851	0.883848	0.298851	0.387662	0.387295	0.566053	0.298851	0.298851
CTBP2	0.263297	0.41124	0.401198	0.149104	0.645974	0.241141	0.712282	0.876911	0.316224	0.705803	0.776827		chr8:21893096-21893596	0.68593	0.373662	0.373662	0.45354	1	0.458976	0.373662	0.409205	0.382617	0.403777	0.382405
IGSF9B	0.41378	0.557365	0.430739	0.796067	0.305148	0.150777	0.200288	0.977678	0.441878	0.52678	0.699499		chr8:22131128-22131628	1	0.382524	0.44202	0.385197	0.875158	0.414387	0.334194	0.45815	0.386838	0.347538	0.370284
LINC00284	0.59269	0.693944	0.323301	0.320418	0.544592	0.173582	0.592975	1	0.260734	0.316411	0.646942		chr8:22734740-22735240	1	0.445658	0.514548	0.361835	0.695018	0.37406	0.361835	0.432288	0.371448	0.382701	0.36936
SAMD14	0.570095	0.310016	0.21976	0.341346	0.369044	0.348208	0.526923	0.962662	0.27522	0.723236	0.85349		chr8:27473885-27474385	1	0.391546	0.378801	0.378801	0.77719	0.378801	0.378801	0.378801	0.387671	0.378801	0.510836
ABCA7	0.579317	0.267342	0.0972877	0.735675	0.288275	0.622005	0.393619	0.902479	0.267841	0.676924	0.669236		chr8:27611210-27611710	1	0.506654	0.349543	0.342566	0.806542	0.307143	0.384283	0.522269	0.50068	0.355551	0.311508
MTHFD2	0.187028	0.133255	0.438201	0.336517	0.645697	0.461974	0.75918	0.986387	0.454271	0.428875	0.668615		chr8:28386408-28386908	0.886291	0.502635	0.36257	0.132585	0.975384	0.2981	0.636015	0.488025	0.408962	0.475595	0.333836
SPEG	0.345352	0.328648	0.311532	0.34246	0.622566	0.292972	0.331143	0.950967	0.346159	0.796329	0.831871		chr8:28657814-28658314	0.799179	0.445243	0.406555	0.276995	1	0.717077	0.243165	0.530759	0.25399	0.508656	0.306545
SUSD5	0.371902	0.388544	0.458468	0.507659	0.532359	0.551145	0.410723	1	0.318435	0.254332	0.506871		chr8:37153054-37153554	0.810177	0.31701	0.448227	0.335861	0.969747	0.298929	0.445292	0.842597	0.430055	0.310333	0.291772
SLC22A2	0.372166	0.374762	0.366804	0.312776	0.424908	0.260205	0.721703	1	0.360331	0.429344	0.841485		chr8:48265216-48265716	0.650764	0.408077	0.411809	0.419957	1	0.395342	0.391599	0.391599	0.407878	0.412187	0.391599
HRAT92	0.4004	0.341667	0.204674	0.299565	0.600721	0.204589	0.629776	0.968023	0.378436	0.69684	0.775309		chr8:69005401-69005901	1	0.382083	0.531984	0.338847	0.950271	0.338847	0.338847	0.539119	0.351194	0.375813	0.338847
MIR589	0.644825	0.259729	0.246104	0.346147	0.70165	0.389442	0.219212	0.823795	0.288764	0.724674	0.855658		chr8:86118843-86119343	0.81058	0.316917	0.484703	0.316917	1	0.570704	0.323313	0.350799	0.437162	0.42206	0.356731
RMRP	0.280964	0.491276	0.301102	0.247701	0.411825	0.35003	0.607481	1	0.387168	0.643777	0.671001		chr8:94961711-94962211	0.824465	0.26036	0.722144	0.26036	0.925486	0.378523	0.40815	0.436002	0.723585	0.300565	0.26036
ARHGEF39	0.315661	0.398347	0.244811	0.371367	0.379447	0.31529	0.562489	1	0.355712	0.723613	0.797308		chr8:100471688-100472188	0.925319	0.319597	0.846582	0.273039	0.808979	0.290468	0.529096	0.35737	0.538832	0.337678	0.273039
MIR6852	0.647169	0.372023	0.43569	0.323217	0.19746	0.315634	0.574727	1	0.494038	0.30015	0.802081		chr8:100791551-100792051	0.886861	0.319898	0.945721	0.360703	0.790467	0.490619	0.31065	0.31065	0.44699	0.326791	0.31065
KIAA1614	0.80014	0.296911	0.445894	0.274061	1	0.367485	0.428687	0.430355	0.40655	0.391154	0.533887		chr8:101504530-101505030	0.682159	0.338629	0.43114	0.410127	1	0.346177	0.338629	0.372408	0.424443	0.462426	0.501145
IRX3	0.646944	0.217987	0.66542	0.299593	0.932856	0.177133	0.338127	0.304912	0.726721	0.470718	0.719589		chr8:103207844-103208344	1	0.372613	0.330261	0.475774	0.683537	0.418103	0.337615	0.434166	0.628514	0.330261	0.330261
EDN2	0.36644	0.322075	0.352814	0.287998	0.927336	0.294483	0.332852	0.661556	0.323716	0.818365	0.812366		chr8:115110542-115111042	0.625024	0.363745	0.363745	0.466922	1	0.400815	0.389773	0.363745	0.363745	0.560418	0.396602
TMEM56-RWDD3	0.558097	0.221834	0.739449	0.307806	1	0.220326	0.528145	0.555567	0.423891	0.256771	0.662158		chr8:121454672-121455172	0.728875	0.383741	0.468736	0.357118	1	0.371337	0.428309	0.37766	0.437011	0.378815	0.383666
RWDD3	0.546393	0.17291	0.608734	0.337848	1	0.24963	0.56263	0.48558	0.412103	0.33139	0.722432		chr8:123911563-123912063	1	0.376645	0.376645	0.428182	0.580453	0.422367	0.376645	0.386718	0.435056	0.39025	0.497252
LOC101928118	0.597375	0.191377	0.625987	0.302836	1	0.281558	0.571006	0.487886	0.414406	0.282217	0.672565		chr8:124601283-124601783	1	0.32273	0.387345	0.252315	0.87099	0.475097	0.321803	0.504838	0.444478	0.469415	0.376358
KCNN3	0.315106	0.553024	0.536668	0.293753	0.969519	0.311581	0.381584	0.242666	0.320127	0.71834	0.857632		chr8:125557493-125557993	0.89167	0.329772	0.446738	0.329772	1	0.387497	0.358306	0.484635	0.531418	0.329772	0.342137
RXRG	0.406911	0.278831	0.776866	0.278554	0.99637	0.23523	0.292273	0.350097	0.639617	0.551738	0.693513		chr8:129352837-129353337	1	0.481225	0.34134	0.369101	0.882133	0.679369	0.372835	0.320416	0.341166	0.340222	0.342804
FAM78B	0.429806	0.301745	0.658563	0.696095	0.925709	0.223972	0.308825	0.196258	0.627665	0.335443	0.795919		chr8:129535736-129536236	0.6587	0.252763	0.547863	0.338977	1	0.403388	0.471549	0.678911	0.555168	0.233814	0.273217
TADA1	0.326586	0.331508	0.571738	0.588588	0.979579	0.203344	0.238307	0.475269	0.325854	0.605763	0.853462		chr8:132891749-132892249	1	0.353779	0.369453	0.353779	0.946441	0.353779	0.384657	0.371178	0.353779	0.427285	0.551771
LAMB3	0.685214	0.258692	0.431678	0.235511	0.906696	0.327331	0.535878	0.188668	0.382484	0.757571	0.790276		chr8:132936028-132936528	0.686324	0.357602	0.392943	0.357602	1	0.357602	0.365081	0.628958	0.449212	0.357602	0.379421
TSPAN15	0.644115	0.572777	0.0748183	0.23912	0.904283	0.41786	0.562213	0.390752	0.256296	0.652214	0.785551		chr8:132954387-132954887	0.851679	0.254712	0.468173	0.318058	0.979858	0.280271	0.390651	0.288019	0.465376	0.44387	0.759333
PITX3	0.454395	0.311604	0.520017	0.375622	1	0.266914	0.382214	0.273467	0.435015	0.652396	0.712308		chr8:133383315-133383815	0.961304	0.35538	0.407373	0.341551	1	0.364115	0.378702	0.391521	0.576856	0.361961	0.347119
CHST15	0.301915	0.51132	0.27881	0.259905	1	0.775004	0.267352	0.588377	0.397731	0.393318	0.695909		chr8:134283024-134283524	0.867413	0.373183	0.547917	0.373183	1	0.373183	0.373183	0.373183	0.373183	0.373183	0.373183
SCUBE2	0.24853	0.719011	0.824395	0.386054	0.864287	0.567548	0.345939	0.132832	0.372064	0.316415	0.722924		chr8:134521566-134522066	0.971277	0.394367	0.457485	0.370072	1	0.370072	0.370072	0.370072	0.396228	0.370072	0.397189
DBX1	0.570757	0.508748	0.388382	0.468275	1	0.270813	0.18779	0.595589	0.629065	0.223745	0.565148		chr8:142475554-142476054	0.687591	0.268544	0.350504	1	0.555301	0.468738	0.449322	0.357525	0.470266	0.413083	0.313085
LRP4	0.306279	0.258385	0.446094	0.398661	1	0.406768	0.327872	0.298182	0.496888	0.662498	0.890376		chr8:143744645-143745145	1	0.383281	0.434841	0.383281	0.812239	0.383281	0.383281	0.383281	0.383281	0.383281	0.420648
DAGLA	0.26111	0.312082	0.725288	0.379868	1	0.648716	0.359319	0.16633	0.452012	0.469895	0.707949		chr8:143853377-143853877	0.802496	0.251419	0.388435	0.318337	1	0.318166	0.405124	0.56574	0.402401	0.388301	0.564891
PTPRQ	0.345251	0.403952	0.440765	0.505414	0.992585	0.307606	0.234507	0.240925	0.473633	0.687907	0.867455		chr9:694352-694852	0.744487	0.281574	0.423048	0.322467	1	0.330232	0.298933	0.431545	0.501403	0.518522	0.51086
MYF5	0.342743	0.393542	0.449129	0.397071	1	0.375316	0.389133	0.357491	0.354407	0.595726	0.658278		chr9:1018032-1018532	1	0.353689	0.434664	0.416722	0.871588	0.38162	0.371792	0.370977	0.465827	0.353689	0.37249
BCL7A	0.373051	0.280191	0.367278	0.27288	0.970318	0.284085	0.472612	0.614467	0.292796	0.747507	0.824815		chr9:16294181-16294681	1	0.374588	0.482411	0.374588	0.975676	0.384827	0.374588	0.374588	0.383125	0.374588	0.374588
SMIM2-AS1	0.390506	0.413168	0.511794	0.162514	0.96058	0.204486	0.43175	0.667225	0.296627	0.654621	0.806729		chr9:16398625-16399125	1	0.361985	0.429035	0.384072	0.937078	0.353731	0.353731	0.353731	0.407137	0.51625	0.353731
SMIM2	0.349301	0.315902	0.413778	0.298704	0.991787	0.290156	0.391998	0.579415	0.310434	0.668196	0.89033		chr9:27353843-27354343	0.970138	0.327815	0.331156	0.327815	0.85994	0.34132	0.439578	0.813211	0.327815	0.353034	0.408177
SMIM2-IT1	0.373107	0.312114	0.416728	0.290472	0.964402	0.256289	0.410933	0.571888	0.312245	0.685871	0.90595		chr9:27514515-27515015	0.77033	0.305747	0.526169	0.292941	1	0.306313	0.481425	0.595774	0.401602	0.313066	0.399317
TMEM272	0.678698	0.292808	0.36204	0.845975	0.864748	0.68277	0.27146	0.227082	0.269354	0.322205	0.68286		chr9:32717022-32717522	0.66473	0.38469	0.6096	0.359671	1	0.333539	0.330283	0.324912	0.764417	0.324912	0.324912
PRIMA1	0.675537	0.242339	0.407525	0.439987	1	0.327003	0.267951	0.515302	0.352971	0.409386	0.807942		chr9:38036327-38036827	1	0.393461	0.365435	0.353037	0.98781	0.353037	0.430217	0.419843	0.4313	0.372367	0.376855
RORA-AS2	0.375385	0.246223	0.688642	0.239662	0.972062	0.213759	0.421229	0.320244	0.684672	0.609285	0.728837		chr9:74245876-74246376	1	0.400404	0.355345	0.817521	0.736016	0.355345	0.355345	0.355345	0.355345	0.355345	0.355345
EMP2	0.347191	0.635333	0.531857	0.133524	1	0.214395	0.380549	0.664104	0.458696	0.414913	0.690155		chr9:75962198-75962698	1	0.355566	0.498695	0.375815	0.922156	0.314468	0.359536	0.486957	0.376087	0.416885	0.338892
LINC02140	0.460115	0.326374	0.463955	0.386587	1	0.289913	0.29372	0.258021	0.651637	0.552167	0.716425		chr9:76162050-76162550	1	0.369497	0.393715	0.369497	0.722412	0.377318	0.385	0.529367	0.420752	0.369497	0.38193
WWOX	0.585793	0.195584	0.702415	0.493736	0.974009	0.322976	0.40141	0.403863	0.645221	0.10239	0.672603		chr9:78296748-78297248	0.766177	0.315853	0.41507	0.979316	0.737601	0.260132	0.431903	0.626084	0.512834	0.220528	0.234503
TEKT3	0.460928	0.287023	0.742475	0.129741	0.887072	0.492168	0.285187	0.20295	0.63917	0.619862	0.753423		chr9:78325157-78325657	1	0.380278	0.380278	0.380278	0.994747	0.380278	0.411232	0.380278	0.417151	0.380278	0.380278
STARD3	0.534027	0.714462	0.22591	0.510884	0.948506	0.513064	0.221146	0.20283	0.253864	0.641852	0.733457		chr9:88742349-88742849	0.831569	0.312021	0.504899	0.285658	1	0.285658	0.347325	0.396391	0.511979	0.316906	0.667036
KLHL29	0.571361	0.217328	0.67011	0.184857	0.768933	0.101088	0.506889	0.63775	0.545377	0.408035	0.888273		chr9:89864764-89865264	1	0.493454	0.374131	0.406902	0.628212	0.374131	0.4148	0.374131	0.374131	0.464701	0.378945
PAX3	0.575533	0.31325	0.36355	0.525609	1	0.317221	0.287912	0.285198	0.398086	0.535115	0.836744		chr9:89953724-89954224	0.734772	0.343246	0.538211	0.343246	1	0.343246	0.343246	0.5251	0.343246	0.406475	0.423246
C20orf197	0.284755	0.217493	0.237638	0.416291	1	0.598717	0.467124	0.610828	0.374347	0.51138	0.692377		chr9:93962613-93963113	0.948458	0.342166	0.494347	0.574405	0.94938	0.338546	0.527484	0.391842	0.484166	0.202187	0.247019
CECR3	0.331408	0.258517	0.554498	0.317666	0.930693	0.407796	0.705368	0.241045	0.242693	0.72054	0.789777		chr9:98910893-98911393	1	0.393205	0.397591	0.364427	0.720691	0.364427	0.53259	0.375656	0.397529	0.39794	0.374446
LRRC3B	0.34221	0.46283	0.506458	0.527231	1	0.280399	0.389959	0.293009	0.320008	0.473039	0.790797		chr9:107784410-107784910	0.787317	0.413502	0.814928	0.264223	0.987102	0.387196	0.297088	0.306721	0.495787	0.274499	0.471636
LINC02056	0.465137	0.450626	0.378436	0.322008	0.947993	0.38651	0.268878	0.237228	0.379493	0.786689	0.877002		chr9:107888745-107889245	0.709482	0.411794	0.374742	0.374742	1	0.374742	0.374742	0.4287	0.431926	0.374742	0.449664
MEGF10	0.454271	0.410193	0.339341	0.47393	1	0.324581	0.415304	0.337057	0.404702	0.495764	0.641477		chr9:109331185-109331685	1	0.354692	0.370841	0.466008	0.865779	0.335757	0.335757	0.352402	0.615978	0.354118	0.377107
NBAT1	0.36375	0.577315	0.594244	0.24241	1	0.251993	0.398144	0.313403	0.435383	0.472528	0.764735		chr9:113648992-113649492	0.729213	0.395411	0.36971	0.374118	1	0.324483	0.470689	0.694391	0.335815	0.357531	0.329758
COL19A1	0.545519	0.324387	0.321904	0.481243	1	0.306735	0.267054	0.338383	0.453447	0.53285	0.90099		chr9:127311382-127311882	0.504606	0.34632	0.396399	0.266649	1	0.487671	0.423865	0.758952	0.541647	0.344383	0.299434
MET	0.515958	0.545245	0.32741	0.244277	1	0.359407	0.314561	0.252246	0.430272	0.687285	0.783021		chr9:130438446-130438946	0.912488	0.322228	0.53696	0.378864	0.980267	0.300263	0.300263	0.637264	0.524592	0.306548	0.300263
KRBA1	0.518745	0.206191	0.32491	0.711254	0.909337	0.586802	0.306621	0.175148	0.346274	0.574321	0.840396		chr9:132049369-132049869	0.910794	0.349706	0.349706	0.349706	1	0.368349	0.349706	0.376775	0.371113	0.519177	0.492522
KBTBD11	0.377238	0.58461	0.397329	0.298649	1	0.349179	0.561911	0.429347	0.420757	0.276477	0.637429		chr9:134306624-134307124	0.556738	0.393532	0.441042	0.393532	1	0.453632	0.409483	0.408832	0.41634	0.393532	0.393532
MIR4659A	0.197334	0.445269	0.315933	0.28489	1	0.737463	0.409057	0.49143	0.275784	0.696436	0.613759		chr9:134329911-134330411	0.915414	0.311236	0.351142	0.33589	0.999217	0.317407	0.307401	0.445387	0.332472	0.591721	0.592713
SLC28A3	0.567603	0.540837	0.808918	0.430344	0.937906	0.715799	0.315429	0.179219	0.473683	0.138321	0.391938		chr9:134570145-134570645	0.998355	0.345129	0.370925	0.409743	0.962336	0.33288	0.336748	0.52165	0.556475	0.33288	0.33288
MIR3074	0.269324	0.53229	0.277312	0.182279	0.965262	0.246129	0.521874	0.692758	0.405364	0.634029	0.77338		chr9:137025512-137026012	1	0.397599	0.373041	0.475144	0.919758	0.416349	0.398718	0.365011	0.358967	0.358967	0.363906
CXCR3	0.338779	0.254225	0.787037	0.803634	0.93507	0.288858	0.295477	0.245711	0.520525	0.408646	0.622038		chrX:69361101-69361601	1	0.35046	0.432478	0.529306	0.880326	0.35046	0.35046	0.383808	0.424328	0.35046	0.359302
ARHGAP20	0.821326	0.413272	0.940877	0.391135	0.270516	0.55744	0.369221	0.220684	0.791262	0.231611	0.492655		chrX:100647020-100647520	0.745013	0.301554	0.458655	0.428118	1	0.330979	0.50392	0.401458	0.617244	0.287189	0.306302
NPR3	0.914683	0.56736	0.726146	0.338623	0.0554413	0.242806	0.431654	0.632468	0.541621	0.321654	0.727544		chrX:135421505-135422005	0.576125	0.749386	0.443933	0.661012	0.998347	0.476839	0.501698	0.335401	0.26416	0.0623402	0.430759
RHOBTB3	0.893632	0.123704	0.883358	0.242863	0.47862	0.365692	0.501498	0.368888	0.619122	0.330704	0.69192		chrX:140432395-140432895	0.725439	0.359804	0.359804	0.421776	1	0.359804	0.365852	0.574186	0.375418	0.414152	0.375107
LOC284632	0.868926	0.62411	0.352958	0.344173	0.0968948	0.385815	0.95076	0.45786	0.589651	0.303946	0.524907		chrX:154366704-154367204	0.785239	0.367321	0.394264	0.347784	1	0.354318	0.372025	0.500871	0.402197	0.424428	0.39716
SH2D1B	1	0.587303	0.343296	0.71996	0.229322	0.632797	0.353186	0.262749	0.401151	0.257416	0.693589		chr17:78324552-78325052	0.475582	0.590137	0.675738	0.12558	0.549356	0.615344	0.862347	0.563049	0.733934	0.135982	0.172951
TALDO1	1	0.265923	0.346022	0.702903	0.183529	0.578716	0.294075	0.519926	0.460694	0.424808	0.65275		chr20:33666580-33667080	0.460557	0.563561	0.519787	0.208855	0.534231	0.678306	0.605958	0.937948	0.706027	0.146438	0.138332
LOC100506082	1	0.268222	0.316893	0.332428	0.621803	0.257307	0.379607	0.76429	0.490035	0.366777	0.642881		chr22:29310927-29311427	0.385294	0.664779	0.513006	0.218527	0.61608	0.90247	0.709123	0.597588	0.617933	0.139305	0.135895
NDUFC2-KCTD14	1	0.423414	0.377069	0.194141	0.646479	0.306688	0.377466	0.466854	0.36225	0.580825	0.639965		chr8:26609411-26609911	0.411422	0.826805	0.679463	0.208826	0.49325	0.615992	0.710182	0.621633	0.687591	0.139245	0.105591
THRSP	0.974696	0.35423	0.314276	0.293427	0.58471	0.366752	0.282545	0.408491	0.314438	0.768993	0.837441		chr1:111733492-111733992	0.375229	0.440726	0.529646	0.226238	0.542885	0.659251	0.983656	0.770851	0.585223	0.189237	0.197057
BLOC1S1-RDH5	0.723625	0.204431	0.262129	0.251069	0.721429	0.193977	0.594334	0.734738	0.342252	0.621736	0.85028		chr6:29632940-29633440	0.477004	0.322221	0.735068	0.272506	0.538556	0.631909	0.87043	0.591312	0.766913	0.124575	0.169507
WDR20	1	0.328214	0.338912	0.656853	0.277076	0.354832	0.570527	0.27188	0.329399	0.524487	0.805479		chr13:76886274-76886774	0.309134	0.81587	0.585095	0.226905	0.562867	0.858556	0.83599	0.253258	0.493049	0.237673	0.321605
PEMT	1	0.291255	0.39812	0.286231	0.636765	0.239741	0.323302	0.365896	0.464767	0.657159	0.83569		chr20:45910703-45911203	0.310476	0.758742	0.596955	0.558935	0.556399	0.688231	0.650129	0.370349	0.820403	0.0879313	0.101451
CEBPA	0.866179	0.139525	0.442071	0.198162	0.301595	0.776268	0.299545	0.514103	0.538879	0.613911	0.809761		chr12:113271783-113272283	0.351701	0.178662	0.71743	0.17615	0.748548	0.774095	0.856244	0.504752	0.581948	0.280988	0.329482
HK2	0.930487	0.239402	0.468539	0.442499	0.437871	0.586301	0.249645	0.163997	0.398656	0.808692	0.773913		chr16:53071940-53072440	0.298027	0.309201	0.556549	0.25225	0.713029	0.81747	0.964028	0.485786	0.58236	0.269953	0.251349
CRLS1	0.953244	0.298567	0.320735	0.212853	0.394404	0.374846	0.43061	0.407375	0.445091	0.800493	0.861782		chr18:374620-375120	0.507718	0.305306	1	0.280861	0.737169	0.529533	0.539625	0.280861	0.478252	0.287122	0.435237
PYGB	0.842101	0.225973	0.302726	0.284426	0.833431	0.369585	0.434965	0.403829	0.562056	0.326384	0.914525		chr22:37633639-37634139	0.300575	0.309735	0.672031	0.319142	0.631055	1	0.601498	0.380309	0.68242	0.266261	0.281038
BPIFA2	0.963388	0.25544	0.170421	0.659203	0.221253	0.280872	0.687652	0.552422	0.463177	0.520228	0.725944		chr3:40828266-40828766	0.309237	0.323305	1	0.272663	0.697376	0.625966	0.644157	0.395416	0.60528	0.289965	0.276334
ALDH1L1-AS2	0.905109	0.230613	0.260992	0.235824	0.576455	0.214099	0.633763	0.68326	0.335305	0.661873	0.762707		chr1:152036789-152037289	0.511297	0.538506	0.911996	0.474288	0.490177	0.695207	0.330213	0.641784	0.708637	0.0810525	0.116844
AMOTL2	0.797401	0.488829	0.703831	0.113984	0.529323	0	0.561802	0.670685	0.588069	0.384668	0.672522		chr1:1157270-1157770	0.480422	0.921966	0.659144	0.494343	0.597735	0.739244	0.641982	0.374144	0.366307	0.110751	0.113962
ADIPOQ-AS1	0.799393	0.771789	0.198532	0.644716	0.174136	0.422062	0.174397	0.434141	0.404285	0.691678	0.78487		chr4:87391138-87391638	0.400301	0.693516	0.766673	0.593608	0.787757	0.539296	0.581301	0.522695	0.515952	0.0524802	0.0464216
CCDC158	0.915213	0.336285	0.194003	0.413302	0.296647	0.301701	0.398501	0.755188	0.353128	0.727333	0.808699		chr5:39424766-39425266	0.341178	0.900973	0.732091	0.262357	0.73452	0.73345	0.526214	0.270148	0.564037	0.186354	0.248676
PRRT4	1	0.310356	0.23759	0.413481	0.316994	0.397791	0.674995	0.408459	0.391545	0.480411	0.791775		chr1:16206428-16206928	0.442434	0.500282	0.549332	0.73402	0.523456	0.789382	0.733047	0.513264	0.614096	0	0.114802
MORC4	1	0.313252	0.452948	0.390618	0.291665	0.454851	0.315122	0.249054	0.611459	0.620945	0.692401		chr1:234980905-234981405	0.442464	0.608545	0.538469	0.218346	0.710917	0.987436	0.419758	0.512111	0.695684	0.157294	0.208977
CLDN2	1	0.269639	0.374846	0.348481	0.33902	0.475684	0.308301	0.345768	0.489241	0.672344	0.81151		chr10:128064452-128064952	0.33825	0.321276	0.755565	0.509887	0.675916	1	0.335277	0.308669	0.563793	0.308669	0.308669
RIPPLY1	1	0.255566	0.398199	0.354311	0.327422	0.408791	0.305317	0.361201	0.534445	0.660199	0.871652		chr11:78416261-78416761	0.495993	0.415983	0.905462	0.300471	0.845804	0.648964	0.504464	0.298816	0.701556	0.20028	0.182208
MTOR	0.317503	0.349087	1	0.440738	0.369274	0.171304	0.760118	0.305688	0.465862	0.559978	0.737124		chr12:24838500-24839000	0.417517	0.315487	0.821302	0.329458	1	0.691723	0.39027	0.306215	0.570973	0.306215	0.313931
TMEM56	0.485685	0.267429	0.890109	0.281546	0.798299	0.159423	0.464368	0.659504	0.476145	0.245696	0.771795		chr13:76711546-76712046	0.50618	0.268491	0.971398	0.374827	0.658772	0.53921	0.566285	0.265192	0.849599	0.252261	0.247785
SHISA2	0.476211	0.437255	0.981807	0.312907	0.599007	0.180299	0.56019	0.16882	0.530629	0.408344	0.844531		chr14:81423523-81424023	0.325942	0.318435	0.870008	0.381613	1	0.544426	0.407222	0.322667	0.643564	0.330748	0.319647
MIR587	0.727847	0.377345	0.970481	0.532039	0.223376	0.357256	0.320899	0.228167	0.437757	0.467272	0.857561		chr17:10036680-10037180	0.328199	0.327852	0.893465	0.331098	0.90477	0.648517	0.330854	0.333401	0.769528	0.31481	0.317505
PDPN	0.355716	0.323115	0.9858	0.278904	0.490027	0.380149	0.334858	0.290035	0.923627	0.48753	0.65024		chr17:10114522-10115022	0.466094	0.288606	0.667571	0.767842	0.931713	0.704418	0.259453	0.256182	0.637539	0.264401	0.256182
UHMK1	0.677694	0.460673	0.807577	0.530474	0.218698	0.405269	0.25166	0.225956	0.884045	0.270726	0.767229		chr17:10115055-10115555	0.4205	0.263585	0.780957	0.808995	0.742237	0.752714	0.289184	0.260487	0.688367	0.246117	0.246857
MAP10	0.365009	0.446239	0.660665	0.514585	0.312451	0.223159	0.343154	0.247194	0.857708	0.531232	0.998602		chr17:13931019-13931519	0.325234	0.349458	0.704111	0.381356	0.919758	0.948452	0.344459	0.312704	0.591473	0.306847	0.316147
BBOX1-AS1	0.557571	0.376883	0.774543	0.236615	0.540994	0.162981	0.257096	0.381867	0.926328	0.482626	0.802497		chr22:50539547-50540047	0.492927	0.587273	0.736708	0.757553	0.406019	0.874067	0.483891	0.263098	0.634608	0.112496	0.15136
SETD7	0.693586	0.287652	0.844883	0.280236	0.506048	0.232825	0.387944	0.165285	0.830866	0.506734	0.763941		chr12:49188968-49189468	0.182484	0.561559	0.519644	0.981833	0.520403	0.512777	0.779264	0.520187	0.555593	0.232945	0.133311
ALDH8A1	0.369341	0.33913	0.708254	0.480728	0.281717	0.328332	0.351258	0.285848	1	0.516092	0.776938		chr1:19437826-19438326	0.291168	0.630907	0.830601	0.227583	0.691207	0.242563	0.85204	0.593972	0.640154	0.235634	0.264171
CALML6	0.446228	0.529976	0.435293	0.375809	0.189806	0.429696	0.316545	0.55508	0.303841	0.913267	1		chr1:27504267-27504767	0.402544	0.570171	0.777999	0.211889	0.757404	0.226503	0.807009	0.670885	0.648013	0.209606	0.217978
TMEM52	0.363475	0.456822	0.40105	0.601483	0.327069	0.560885	0.568347	0.252031	0.135309	0.870673	0.962857		chr10:103445959-103446459	0.388486	0.541025	0.589876	0.274739	0.501831	0.265043	0.773385	1	0.608283	0.256456	0.259405
H6PD	0.542245	0.543331	0.43995	0.281064	0.478795	0.345552	0.189268	0.313321	0.461086	0.915855	0.989533		chr11:75554230-75554730	0.394142	0.513959	0.707699	0.314576	0.611338	0.217255	0.744446	0.963448	0.598077	0.216625	0.218435
LZIC	0.468553	0.826946	0.232312	0.488238	0.303695	0.611526	0.214002	0.595418	0.278811	0.476539	1		chr12:6764040-6764540	0.399341	0.665594	0.586045	0.23292	0.772212	0.28791	0.899849	0.752765	0.478127	0.202473	0.222765
NMNAT1	0.476675	0.874601	0.51428	0.41585	0.249535	0.908163	0.19384	0.334403	0.275959	0.481346	0.775348		chr12:47820539-47821039	0.49876	0.645218	0.596836	0.179969	0.492077	0.347899	0.872478	0.812064	0.681312	0.229097	0.144291
CASZ1	0.490489	0.584343	0.329899	0.399557	0.478932	0.258175	0.276114	0.550638	0.238732	0.940779	0.952342		chr12:56636775-56637275	0.462698	0.801023	0.630217	0.0878641	0.745865	0.273709	0.782114	0.665605	0.546739	0.217433	0.286733
C1orf127	0.496679	0.255194	0.396034	0.342152	0.414979	0.791326	0.313593	0.326412	0.335428	0.880126	0.948078		chr14:73790097-73790597	0.237637	0.589074	0.69247	0.220317	0.724559	0.328886	0.867862	0.714845	0.663108	0.235254	0.225989
MTOR-AS1	0.276507	0.327726	0.908951	0.332619	0.424741	0.245731	0.914493	0.263002	0.493469	0.61847	0.69429		chr15:84912198-84912698	0.499235	0.677489	0.684285	0.167893	0.693124	0.187704	0.887485	0.622998	0.594538	0.304757	0.180493
ANGPTL7	0.380289	0.350377	1	0.564914	0.358558	0.146241	0.531074	0.272397	0.445268	0.614217	0.818077		chr17:42520089-42520589	0.402987	0.500235	0.682226	0.226766	0.491901	0.378705	0.79123	0.964101	0.646891	0.203735	0.211223
KIAA2013	0.1415	0.274552	0.690762	0.200216	0.741035	0.37156	0.463203	0.416776	0.514078	0.823156	0.863163		chr2:43086366-43086866	0.397283	0.506839	0.74177	0.200593	0.884687	0.263326	0.784237	0.677577	0.57944	0.240921	0.223325
AADACL3	0.760506	0.248514	0.300262	0.337109	0.621322	0.481277	0.205221	0.278994	0.532191	0.81346	0.921143		chr20:41392774-41393274	0.340526	0.563094	0.885908	0.257863	0.600748	0.252934	0.920079	0.585192	0.592661	0.254176	0.246819
PRAMEF20	0.440756	0.622199	0.663766	0.265818	0.0741876	0.515904	0.362893	0.49091	0.389333	0.631078	1		chr21:45364034-45364534	0.404852	0.920471	0.668914	0.201283	0.708591	0.308214	0.649086	0.675639	0.568459	0.199624	0.194867
DDI2	0.462245	0.205046	0.356407	0.398814	0.317114	0.462363	0.526701	0.457651	0.383682	0.859178	1		chr22:31075885-31076385	0.349373	0.560044	0.668894	0.232359	0.613751	0.25905	0.85635	0.890863	0.595733	0.23076	0.242824
RSC1A1	0.414523	0.353326	0.302429	0.428826	0.3336	0.484937	0.346255	0.511697	0.358069	0.901495	1		chr22:32801414-32801914	0.524847	0.707909	0.502325	0.224981	0.542623	0.240262	0.945189	0.812292	0.528192	0.236067	0.235312
PLEKHM2	0.359852	0.230603	0.431964	0.21043	0.518457	0.467557	0.402776	0.463061	0.499238	0.878943	1		chr5:72452055-72452555	0.298385	0.656603	0.677712	0.241812	0.519026	0.244132	0.947465	0.732273	0.662102	0.247287	0.273202
MIR4695	0.451398	0.193654	0.285468	0.407794	0.291688	0.644674	0.371322	0.756312	0.343708	0.779483	0.974497		chr1:19563566-19564066	0.369849	0.364106	0.970043	0.372384	0.466047	0.239624	0.739968	0.845339	0.57968	0.288808	0.264153
MIR1256	0.464349	0.315627	0.367241	0.187537	0.416588	0.563295	0.353769	0.382241	0.527834	0.998766	0.922753		chr1:59061890-59062390	0.469739	0.471477	0.747236	0.182837	0.778593	0.378744	0.787467	0.76064	0.575502	0.162487	0.185278
WNT4	0.521947	0.544448	0.499535	0.649777	0.296761	0.32084	0.254519	0.147313	0.507587	0.712403	1		chr1:59707151-59707651	0.604281	0.280712	0.482005	0.251527	0.771564	0.257799	0.880556	0.653603	0.797152	0.256188	0.264613
MIR4418	0.722476	0.774014	0.457205	0.66236	0.41648	0.290135	0.338905	0.141953	0.529871	0.228132	0.93847		chr1:161612343-161612843	0.360976	0.406081	0.760018	0.397992	0.609369	0.383857	0.990995	0.69279	0.549878	0.165959	0.182086
IL22RA1	0.816958	0.419637	0.306227	0.356001	0.408699	0.226059	0.266743	0.656229	0.319457	0.82377	0.900222		chr1:203692655-203693155	0.367427	0.425565	0.601848	0.301311	0.531921	0.250206	0.92225	0.785254	0.818807	0.245498	0.249912
IFNLR1	0.322913	0.455494	0.221055	0.810545	0.325505	0.465722	0.409872	0.382838	0.340043	0.733069	1		chr10:4283839-4284339	0.360993	0.298051	0.867644	0.278685	0.586232	0.278685	0.961821	0.710733	0.517732	0.29396	0.345463
TRIM63	0.382769	0.406143	0.385272	0.40723	0.371966	0.376304	0.389552	0.378714	0.396226	0.950627	1		chr10:93436468-93436968	0.467423	0.368251	0.683459	0.205623	0.629496	0.373069	0.879881	0.872086	0.590555	0.220914	0.209245
PDIK1L	0.351956	0.371252	0.435598	0.559144	0.263495	0.482009	0.369568	0.336197	0.371167	0.950387	1		chr10:119253316-119253816	0.514574	0.279648	0.566328	0.298823	0.627227	0.226917	0.992122	0.776463	0.658204	0.283113	0.276582
AHDC1	0.307982	0.25359	0.654008	0.163066	0.717602	0.123559	0.651551	0.793507	0.444807	0.615257	0.775072		chr11:36455593-36456093	0.454133	0.2899	0.511699	0.258631	0.838801	0.285884	0.770493	0.960297	0.509885	0.274824	0.345452
NKAIN1	0.526226	0.190332	0.533444	0.295358	0.121613	0.36059	0.881809	0.505788	0.528236	0.675113	0.881492		chr11:69013134-69013634	0.401101	0.280081	0.517166	0.342338	0.831127	0.282799	0.656146	0.947767	0.716823	0.259692	0.264959
SERINC2	0.415349	0.338032	0.338575	0.390843	0.782237	0.455	0.299722	0.324054	0.304561	0.93053	0.921098		chr11:69013636-69014136	0.419369	0.28798	0.725765	0.270071	0.540802	0.286313	0.740004	0.991885	0.670205	0.270071	0.297535
HCRTR1	0.372215	0.696932	0.38718	0.303474	0.212782	0.298569	0.36342	0.782763	0.344642	0.855141	0.882882		chr11:118605460-118605960	0.394519	0.275016	0.868035	0.299838	0.545593	0.288515	0.873677	0.585048	0.810997	0.277951	0.280811
SYNC	0.462294	0.301818	0.648406	0.217279	0.558915	0.17569	0.275642	0.483063	0.581405	0.892843	0.902645		chr12:15164945-15165445	0.346524	0.304854	0.64634	0.363934	0.577264	0.283311	1	0.77087	0.57904	0.295062	0.283311
TRIM62	0.20416	0.510649	0.648312	0.263913	0.650302	0.0654998	0.775069	0.431572	0.429369	0.644138	0.877016		chr12:46524842-46525342	0.335224	0.328071	0.837398	0.32071	0.629002	0.329916	1	0.55135	0.469733	0.31106	0.331557
GRIK3	0.339335	0.395678	0.960742	0.499266	0.817238	0.523573	0.0543863	0.565318	0.330698	0.359866	0.653899		chr13:26460511-26461011	0.304845	0.314297	0.799527	0.312862	0.920881	0.299443	0.870255	0.571299	0.471897	0.335249	0.299443
MIR4255	0.456866	0.33692	0.460195	0.499568	0.280235	0.427907	0.413304	0.335742	0.35161	0.818238	1		chr13:30880706-30881206	0.467464	0.263196	0.955904	0.260959	0.69044	0.283388	0.695537	0.649443	0.711753	0.260959	0.260959
MEAF6	0.309466	0.235153	0.78423	0.335777	0.844503	0.646368	0.337841	0.190766	0.802489	0.337617	0.67579		chr13:44224321-44224821	0.358373	0.290564	0.659248	0.287789	0.738748	0.295756	0.689954	1	0.572043	0.287789	0.303113
EPHA10	0.771844	0.469258	0.610255	0.771689	0.116395	0.524511	0.711551	0.177118	0.206232	0.381942	0.759205		chr13:80469850-80470350	0.404938	0.302856	0.773391	0.25737	0.686584	0.283428	0.942825	0.627472	0.693957	0.259899	0.267281
SF3A3	0.251921	0.32741	0.571743	0.229097	0.333764	0.465616	0.396593	0.450314	0.571189	0.929181	0.973172		chr15:85667953-85668453	0.34496	0.683161	0.766484	0.551322	0.762787	0.446427	0.449544	0.79361	0.489668	0.212171	0
FHL3	0.204363	0.296273	0.506328	0.269762	0.465243	0.367555	0.567475	0.444613	0.469234	0.919596	0.989557		chr16:3952719-3953219	0.477707	0.367329	0.624568	0.238775	0.602297	0.241308	0.715944	1	0.616431	0.306956	0.266618
UTP11	0.338618	0.33983	0.406587	0.34502	0.422792	0.371357	0.475293	0.429222	0.375671	0.971838	1		chr16:56191155-56191655	0.411518	0.495795	0.452093	0.792014	0.620597	0.195719	0.705676	0.939326	0.495958	0.226257	0.165047
POU3F1	0.460401	0.22666	0.606168	0.572056	0.241513	0.182702	0.304355	0.524995	0.628774	0.761642	0.990733		chr16:84832454-84832954	0.490563	0.228262	0.740679	0.214448	0.654519	0.220233	0.757471	0.803433	0.772346	0.26443	0.353616
MIR3659	0.416728	0.392484	0.515269	0.432769	0.825467	0.173017	0.640236	0.31463	0.148687	0.764672	0.87604		chr17:50209494-50209994	0.351434	0.293886	0.70853	0.275101	0.659148	0.278216	0.693312	0.692744	0.975257	0.290823	0.281549
SNORA55	0.413069	0.228002	0.425833	0.173238	0.513497	0.362186	0.503785	0.731658	0.337969	0.946661	0.864102		chr17:77735601-77736101	0.397264	0.273567	0.733169	0.282005	0.696406	0.283616	0.729013	0.974909	0.563364	0.28172	0.284966
RPS8	0.19855	0.399278	0.216019	0.619925	0.532503	0.470599	0.340434	0.680381	0.48593	0.451038	1		chr17:77738619-77739119	0.32268	0.376027	0.628617	0.312312	0.547799	0.307205	0.731402	1	0.58783	0.30386	0.294797
SNORD46	0.244404	0.374241	0.163584	0.681271	0.534279	0.432756	0.403701	0.640298	0.444528	0.481159	1		chr19:18649973-18650473	0.313617	0.486529	0.808817	0.203468	0.607403	0.303715	0.937044	0.742086	0.537848	0.214009	0.345465
SNORD38A	0.270507	0.430764	0.249416	0.65166	0.49567	0.395045	0.392562	0.527882	0.454604	0.457695	1		chr19:18650569-18651069	0.431929	0.451735	0.583216	0.257747	0.705548	0.195892	0.860815	0.747345	0.793273	0.211864	0.260636
SNORD38B	0.239492	0.475763	0.220254	0.65591	0.449928	0.394167	0.310361	0.5863	0.564493	0.47709	1		chr2:85745042-85745542	0.373602	0.309194	0.98567	0.259785	0.731685	0.316924	0.724581	0.583149	0.672813	0.274461	0.268137
TESK2	0.343518	0.39532	0.290174	0.523805	0.314907	0.609476	0.29389	0.55012	0.344229	0.715769	1		chr2:160387759-160388259	0.404505	0.227651	0.629943	0.222887	0.777022	0.403182	0.833543	0.887872	0.551886	0.307119	0.254391
MAST2	0.262509	0.469312	0.356066	0.377324	0.458306	0.460581	0.311282	0.356066	0.498676	0.872156	1		chr2:173991178-173991678	0.347343	0.322687	0.876175	0.294669	0.584419	0.283767	0.636725	0.922104	0.683849	0.272661	0.2756
GPX7	0.358239	0.466262	0.349296	0.482073	0.403558	0.405625	0.349293	0.302848	0.439614	0.809589	1		chr2:215435900-215436400	0.247809	0.681241	0.681447	0.219135	0.718407	0.331564	0.65604	0.828041	0.710055	0.212792	0.213469
SHISAL2A	0.246632	0.486928	0.398455	0.919467	0.298606	0.43045	0.318578	0.323427	0.374849	0.816739	0.885869		chr20:310394-310894	0.561358	0.446694	0.659305	0.21999	0.664404	0.317321	0.774392	0.817249	0.709476	0.0948515	0.234959
PRKAA2	0.33256	0.429088	0.354621	0.300931	0.305449	0.493807	0.402858	0.550726	0.388019	0.85892	1		chr20:10604482-10604982	0.438496	0.290557	0.744433	0.271989	0.562748	0.271989	0.802199	0.953236	0.612253	0.271989	0.280109
FYB2	0.490413	0.433332	0.408105	0.339396	0.290288	0.42436	0.376882	0.404045	0.359209	0.892046	1		chr20:36835585-36836085	0.580137	0.269797	0.52848	0.52515	0.494031	0.452919	0.899886	0.844827	0.631916	0.16195	0.110906
HSD52	0.294683	0.316837	0.636392	0.0855623	0.691165	0.193072	0.566844	0.516964	0.742909	0.553642	0.90193		chr21:45306871-45307371	0.350041	0.27859	0.543617	0.339993	0.982274	0.292087	0.772939	0.775297	0.592332	0.29424	0.27859
MIR3116-1	0.492017	1	0.511638	0.441345	0.585863	0.251867	0.348747	0.416663	0.215507	0.438806	0.653951		chr21:46056426-46056926	0.410237	0.292192	0.719358	0.338256	0.545275	0.293746	0.487012	0.986562	0.855453	0.285955	0.285955
ITGB3BP	0.74206	0.333639	0.582783	0.342568	0.161099	0.494523	0.229242	0.259847	0.712333	0.749829	0.892079		chr21:46092315-46092815	0.389846	0.263146	0.705042	0.298334	0.662035	0.272998	0.799933	0.613468	0.940685	0.277824	0.276687
PGM1	0.721339	0.26638	0.401202	0.4248	0.398132	0.309499	0.277522	0.405174	0.453928	0.77229	1		chr22:24245472-24245972	0.442842	0.510363	0.496909	0.216726	0.686746	0.239416	0.836002	0.963423	0.567504	0.287518	0.252552
MIR4794	0.777857	0.494488	0.554929	0.285417	0.451872	0.482316	0.315345	0.102406	0.415792	0.580807	1		chr22:27990760-27991260	0.494173	0.352866	0.784519	0.228584	0.722052	0.228584	0.902879	0.662568	0.619273	0.252547	0.251953
MIGA1	0.379464	0.259653	0.502845	0.288452	0.212249	0.257579	0.58841	0.695917	0.517308	0.872834	0.925289		chr22:42933716-42934216	0.442525	0.40582	0.655186	0.23177	0.567779	0.303008	0.78609	1	0.590229	0.237807	0.268731
NEXN-AS1	0.393824	0.31288	0.455193	0.282139	0.387084	0.304014	0.448563	0.504432	0.444476	0.936764	1		chr3:29711145-29711645	0.362365	0.403335	0.547686	0.301065	0.452836	0.356963	1	0.925464	0.494324	0.321184	0.304681
NEXN	0.397331	0.28352	0.45741	0.327617	0.358103	0.361241	0.399582	0.506738	0.431813	0.938416	1		chr3:127002044-127002544	0.463811	0.436182	0.779643	0.222506	0.712363	0.241739	0.781689	0.588219	0.831564	0.217412	0.224872
AHCYL1	0.732342	0.525344	0.734658	0.190178	0.323003	0.103383	0.387506	0.382928	0.713809	0.508683	0.898168		chr3:188077120-188077620	0.364042	0.267946	0.790239	0.267152	0.80876	0.267152	0.905128	0.668036	0.533127	0.281345	0.347072
BCL2L15	0.348769	0.357641	0.442836	0.887153	0.703594	0.310886	0.369307	0.206133	0.544841	0.354601	0.97424		chr4:1309252-1309752	0.570443	0.242055	0.729494	0.232132	0.551876	0.574044	0.692496	0.854729	0.707702	0.18642	0.158609
OLFML3	0.373597	0.246656	0.844457	0.214305	0.786695	0.316522	0.342984	0.287203	0.643175	0.581622	0.862783		chr4:128660230-128660730	0.524352	0.267751	0.828351	0.278089	0.491327	0.258388	0.914345	0.759289	0.625766	0.272399	0.279944
SIKE1	0.630535	0.282216	0.305237	0.570926	0.257501	0.537701	0.329964	0.411157	0.313366	0.84496	1		chr5:157384880-157385380	0.314849	0.283581	0.777456	0.283581	0.875785	0.283581	0.553573	0.857965	0.658654	0.314451	0.296526
NHLH2	0.351652	0.155432	0.499741	0.263995	0.309727	0.833077	0.304993	0.74363	0.599081	0.521844	0.916829		chr5:158775443-158775943	0.528576	0.250562	0.893247	0.279867	0.610321	0.264378	0.848231	0.680245	0.633355	0.265183	0.246034
MIR942	0.331503	0.414599	0.457498	0.329095	0.346444	0.15898	0.559182	0.394428	0.639142	0.876583	0.992548		chr6:46234018-46234518	0.31416	0.309628	0.588577	0.301564	0.89005	0.304499	0.901119	0.785856	0.489009	0.30901	0.306529
LIX1L	0.478155	0.412345	0.459675	0.237638	0.365779	0.233268	0.563741	0.665526	0.238859	0.906111	0.938903		chr7:5692037-5692537	0.530189	0.263006	0.630494	0.240738	0.849483	0.305918	0.60892	0.751502	0.837702	0.224087	0.25796
FMO5	0.436804	0.059307	0.569462	0.294451	0.47335	0.425322	0.474715	0.503595	0.419613	0.84863	0.994749		chr7:75966543-75967043	0.426397	0.27387	0.594769	0.243816	0.873986	0.248681	0.84354	0.836262	0.503828	0.319097	0.335753
CA14	0.348599	0.200853	0.431644	0.420305	0.384064	0.536331	0.505429	0.487057	0.425628	0.57004	1		chr7:137943057-137943557	0.355363	0.285653	0.622345	0.271921	0.804383	0.290737	0.825197	0.874784	0.608908	0.271921	0.288789
IQGAP3	0.440947	0.192557	0.320757	0.437194	0.163938	0.852226	0.414076	0.579132	0.493966	0.633639	0.971569		chr8:38734670-38735170	0.424346	0.503013	0.676652	0.165398	0.661996	0.157679	0.910177	0.809432	0.549669	0.352487	0.289151
CD1D	0.264946	0.369299	0.320521	0.430675	0.764392	0.811693	0.325333	0.440795	0.270767	0.489791	1		chr8:40174710-40175210	0.379153	0.362564	0.765857	0.24168	0.788605	0.246079	0.777627	0.780906	0.658017	0.257831	0.24168
ATP1A2	0.594253	0.252568	0.337804	0.277139	0.619846	0.234417	0.490332	0.624723	0.266899	0.866233	0.935786		chr8:140479558-140480058	0.329717	0.363851	0.664453	0.285274	0.632284	0.277751	0.896762	0.912401	0.58901	0.268047	0.28045
ATP1A4	0.736432	0.200634	0.374986	0.257785	0.553219	0.283811	0.305213	0.547348	0.538958	0.666715	1		chr9:13705966-13706466	0.486066	0.171446	0.851135	0.176793	0.795196	0.175142	0.698001	0.626237	0.618328	0.344883	0.556771
TMCO1	0.484143	0.385546	0.358245	0.398504	0.386207	0.382637	0.488138	0.828329	0.159184	0.557073	1		chr9:130328259-130328759	0.394183	0.286389	0.838193	0.26245	0.61917	0.399841	0.554667	0.598999	1	0.276055	0.265075
UCK2	0.319515	0.788177	0.283697	0.305968	0.644001	0.508127	0.14314	0.268219	0.620826	0.716145	0.902184		chrX:107676808-107677308	0.44773	0.450725	0.769217	0.1367	0.662846	0.411154	0.923845	0.731972	0.505938	0.201624	0.258249
LINC01363	0.449727	0.543619	0.255921	0.411084	0.671153	0.398096	0.300736	0.478286	0.21749	0.670183	1		chrX:136910086-136910586	0.480321	0.309275	0.867574	0.187543	0.521233	0.593562	0.813571	0.680823	0.661196	0.185019	0.199882
MIR1255B2	0.530189	0.641739	0.714524	0.437951	0.140442	0.447182	0.55004	0.15522	0.247893	0.683949	0.95087		chr1:201737689-201738189	0.319333	0.615412	0.803556	0.252815	0.584661	0.254802	0.974596	0.560651	0.615804	0.249459	0.268912
XCL1	0.425841	0.322291	0.418444	0.447345	0.414854	0.311303	0.45405	0.335822	0.38703	0.918548	1		chr10:129952999-129953499	0.414296	0.777298	0.706619	0.248661	0.676697	0.248661	0.833493	0.314759	0.771675	0.259181	0.248661
SLC19A2	0.554355	0.150357	0.583783	0.156061	0.614404	0.286516	0.316775	0.496625	0.606196	0.846284	0.888644		chr12:49868947-49869447	0.300498	1	0.778363	0.359056	0.617096	0.253827	0.593886	0.345995	0.639112	0.315972	0.271323
LINC01741	0.235866	0.426336	0.46257	0.467845	0.836564	0.490758	0.353953	0.269162	0.252295	0.694575	1		chr12:52010081-52010581	0.320864	1	0.609259	0.289934	0.627385	0.463149	0.559371	0.364692	0.576889	0.281313	0.278832
QSOX1	0.330418	0.418137	0.361123	0.654119	0.458696	0.615866	0.234729	0.386868	0.20153	0.857759	0.980756		chr14:63204059-63204559	0.251979	0.690538	0.855818	0.242817	0.78585	0.246755	0.648571	0.568315	0.70138	0.242817	0.265159
MR1	0.332075	0.388607	0.328	0.407085	0.254729	0.846905	0.389351	0.546885	0.257788	0.795596	0.952978		chr16:10827548-10828048	0.324753	0.878528	0.633261	0.218421	0.62633	0.288115	0.897762	0.557241	0.572926	0.21511	0.287553
IER5	0.143548	0.478839	0.328119	0.38387	0.491655	0.430454	0.530376	0.567781	0.269325	0.878376	0.997657		chr21:45974999-45975499	0.297818	0.536912	0.648916	0.276899	0.902076	0.24142	0.73442	0.650306	0.747199	0.232017	0.232017
GLUL	0.727378	0.24479	0.546702	0.150098	0.505052	0.771669	0.314399	0.277615	0.359429	0.691125	0.911744		chr22:32621940-32622440	0.34046	0.778412	0.746727	0.257088	0.952985	0.316732	0.63847	0.343215	0.59581	0.269173	0.260928
FAM129A	0.240339	0.181054	0.88834	0.470818	0.347047	0.373031	0.261464	0.762366	0.642544	0.488767	0.844229		chr3:14452843-14453343	0.359586	0.842072	0.697316	0.156187	0.658076	0.159208	0.71419	0.564498	0.742183	0.347859	0.258825
TMEM9	0.403496	0.269563	0.52301	0.285527	0.520118	0.271574	0.41435	0.441886	0.430816	0.912838	1		chr4:87530807-87531307	0.281831	0.689409	0.855479	0.256261	0.641015	0.27041	0.850724	0.438408	0.699367	0.256261	0.260837
IGFN1	0.34972	0.3387	0.384789	0.387424	0.685602	0.387811	0.366751	0.321516	0.408096	0.751406	1		chr7:101126737-101127237	0.295628	0.617994	0.744606	0.229551	0.776893	0.352398	0.777736	0.488852	0.800236	0.210125	0.205981
IPO9	0.317471	0.441976	0.367177	0.382751	0.414967	0.314113	0.379316	0.539613	0.367137	0.934932	1		chr8:17661546-17662046	0.365059	0.733449	0.845247	0.233476	0.722453	0.219185	0.868192	0.409692	0.521605	0.322599	0.259042
ADORA1	0.754305	0.264635	0.369777	0.303214	0.796	0.530664	0.245164	0.279949	0.316455	0.753042	0.886795		chr8:47525001-47525501	0.487028	0.945496	0.680951	0.236836	0.683197	0.266871	0.590968	0.374458	0.766179	0.22826	0.239756
MYBPH	0.446833	0.337292	0.292069	0.459413	0.453332	0.417471	0.354794	0.408475	0.358139	0.886914	1		chr9:121529647-121530147	0.32843	1	0.545507	0.245153	0.535325	0.565714	0.72981	0.425824	0.605907	0.240973	0.221611
LAX1	0.486148	0.138965	0.374652	0.833983	0.308075	0.566835	0.216649	0.733452	0.299382	0.725866	0.815993		chr1:1358437-1358937	0.463114	0.284937	0.786682	0.269959	0.785807	0.273458	0.530438	0.547554	0.970224	0.297963	0.289865
KISS1	0.387042	0.447569	0.320542	0.294166	0.719677	0.364069	0.251503	0.293505	0.579511	0.884894	0.957522		chr1:1361940-1362440	0.517882	0.280231	0.84998	0.348675	0.755319	0.347066	0.736259	0.318458	0.853476	0.246266	0.24639
KLHDC8A	0.2791	0.458743	0.31008	1	0.489006	0.454364	0.523577	0.335306	0.216507	0.736143	0.594233		chr1:27504861-27505361	0.331988	0.349997	0.99625	0.271124	0.732252	0.258229	0.722649	0.542602	0.681373	0.352965	0.260572
MIR29B2CHG	0.494822	0.288212	0.295679	0.208395	0.456068	0.499914	0.521063	0.688236	0.226083	0.871729	0.949799		chr1:61638174-61638674	0.449961	0.288131	1	0.300615	0.639514	0.284223	0.773505	0.435376	0.734879	0.284223	0.306072
MIR29C	0.721937	0.388655	0.353161	0.12679	0.310906	0.380646	0.309653	0.640267	0.520967	0.780954	0.966064		chr1:93979867-93980367	0.294258	0.418302	0.795758	0.292291	0.820982	0.292291	0.942515	0.432191	0.621387	0.292291	0.297735
MIR29B2	0.562998	0.30201	0.297625	0.165852	0.440733	0.464907	0.435515	0.660382	0.32298	0.875764	0.971234		chr1:155983273-155983773	0.480101	0.328666	0.581342	0.277417	0.846105	0.270861	0.901138	0.388081	0.831812	0.274503	0.319972
MIR3122	0.392176	0.757431	0.318883	0.456794	0.145425	0.235149	0.456303	0.762965	0.374044	0.643665	0.957164		chr1:175267538-175268038	0.434675	0.319325	0.893753	0.336129	0.54228	0.301859	0.997083	0.380099	0.675784	0.299439	0.319574
PTPN14	0.429183	0.511759	0.451918	0.293589	0.609079	0.143052	0.413866	0.315748	0.449261	0.907858	0.974688		chr1:178542537-178543037	0.247929	0.239305	0.688126	0.446189	0.59904	0.538881	0.793305	0.419826	0.988073	0.329283	0.210043
WNT9A	0.331735	0.371766	0.748043	0.473636	0.333246	0.284398	0.346581	0.237294	0.713917	0.619901	1		chr1:179817840-179818340	0.400289	0.339952	1	0.305277	0.58511	0.342464	0.899776	0.351269	0.598812	0.344222	0.314204
MIR5008	0.335191	0.409575	0.556731	0.352285	0.392741	0.298343	0.397305	0.290712	0.567792	0.792949	1		chr1:184535002-184535502	0.360478	0.350495	0.895085	0.385332	1	0.347479	0.519197	0.345521	0.525118	0.356925	0.346981
CCSAP	0.295433	0.331255	0.399258	0.421612	0.506598	0.52788	0.360191	0.422889	0.274569	0.971566	0.98875		chr1:184621198-184621698	0.331318	0.361865	0.866408	0.287373	0.712386	0.318654	0.933735	0.38873	0.69913	0.298415	0.301986
NTPCR	0.273368	0.532071	0.649966	0.487527	0.28856	0.335919	0.486943	0.18729	0.584893	0.566181	1		chr1:201719720-201720220	0.383666	0.606058	0.881259	0.22045	0.67396	0.211664	0.886586	0.388153	0.626351	0.394264	0.227588
LINC00184	0.389373	0.480411	0.547734	0.283751	0.761613	0.195615	0.148939	0.437293	0.78883	0.529673	0.936767		chr10:114401016-114401516	0.321063	0.314489	0.772901	0.344188	1	0.323772	0.716786	0.404833	0.600705	0.346097	0.30623
TBCE	0.503027	0.499851	0.475958	0.199465	0.101413	0.480202	0.408244	0.507398	0.481487	0.848244	0.99471		chr11:353281-353781	0.438439	0.356905	0.718127	0.862337	0.728388	0.131621	0.758076	0.564898	0.511922	0.224369	0.204919
GREM2	0.540791	0.723412	0.530509	0.688948	0.357936	0.35449	0.204136	0.125531	0.755209	0.310728	0.908311		chr11:1876749-1877249	0.310093	0.639332	0.880948	0.260282	0.895063	0.262945	0.666383	0.442933	0.612964	0.258528	0.270531
MIR4677	0.18125	0.75443	0.582227	0.563873	0.221712	0.471544	0.294786	0.343275	0.410676	0.656078	1		chr11:9765583-9766083	0.366306	0.343405	0.961479	0.304618	0.535123	0.311502	0.960585	0.481	0.610211	0.308901	0.31687
SCCPDH	0.986109	0.208581	0.360195	0.251469	0.594196	0.432339	0.51924	0.230861	0.484937	0.570035	0.862037		chr11:46649088-46649588	0.389907	0.47232	0.828772	0.253837	0.658992	0.250571	0.971536	0.533267	0.62448	0.255815	0.260503
MANCR	0.490008	0.456095	0.485717	0.197869	0.766289	0.181955	0.384719	0.355507	0.390349	0.896292	0.895201		chr11:47254903-47255403	0.468581	0.359772	0.878355	0.29223	0.522574	0.394923	1	0.392992	0.568007	0.287224	0.287604
LINC00705	0.497464	0.495931	0.503464	0.172558	0.779688	0.16576	0.421561	0.332544	0.383046	0.883773	0.864212		chr11:57203270-57203770	0.304862	0.444162	1	0.318007	0.790798	0.296868	0.766916	0.401254	0.584486	0.294994	0.294994
PFKFB3	0.827689	0.376598	0.236342	0.355043	0.541471	0.593002	0.362718	0.206521	0.294508	0.803064	0.903043		chr11:75583751-75584251	0.2886	0.422259	0.779289	0.209664	0.758248	0.390004	0.754494	0.584191	0.816567	0.379577	0.117109
MIR3155A	0.846853	0.368731	0.255445	0.355329	0.520729	0.671345	0.355617	0.196605	0.280092	0.775052	0.874202		chr11:77073229-77073729	0.383333	0.350977	0.734591	0.402193	1	0.371377	0.640847	0.382777	0.66926	0.249498	0.249284
OPTN	0.542183	0.290354	0.550773	0.4398	0.294226	0.136438	0.471657	0.476994	0.455198	0.779048	1		chr11:125338871-125339371	0.333301	0.284405	0.720124	0.337877	0.930696	0.294605	0.597595	0.377816	0.917963	0.406793	0.298824
MCM10	0.325401	0.466075	0.415527	0.270626	0.296431	0.448399	0.823497	0.378831	0.298557	0.770001	1		chr11:130478161-130478661	0.498163	0.324481	0.756363	0.243536	0.920984	0.284388	0.825648	0.484196	0.638572	0.257727	0.265942
UCMA	0.592917	0.350293	0.529251	0.304675	0.47569	0.387781	0.37063	0.29097	0.346854	0.706573	1		chr12:27554664-27555164	0.429063	0.583951	0.71269	0.232803	0.81285	0.232803	0.970232	0.456308	0.522278	0.294737	0.252285
STAM	0.557182	0.321413	0.363382	0.476376	0.607425	0.312095	0.450974	0.108351	0.498267	0.753384	1		chr12:49808619-49809119	0.478793	0.296028	0.899669	0.277787	0.908481	0.281851	0.746379	0.396281	0.605708	0.291844	0.317181
STAM-AS1	0.439886	0.36382	0.37616	0.415733	0.567935	0.385791	0.454727	0.179936	0.405861	0.822402	1		chr12:51905077-51905577	0.369196	0.415597	0.818402	0.327674	0.489355	0.347249	1	0.464018	0.479049	0.340264	0.325784
TMEM236	0.454345	0.457291	0.322126	0.349009	0.314929	0.933701	0.317716	0.276296	0.411455	0.702487	0.960645		chr12:57135960-57136460	0.549747	0.268966	0.811837	0.306638	0.730305	0.3897	0.784785	0.512365	0.787022	0.179318	0.179318
C10orf67	0.418479	0.437395	0.434299	0.57102	0.439998	0.537341	0.0906088	0.284202	0.416219	0.940638	0.929801		chr12:62714719-62715219	0.351431	0.357186	0.981264	0.320018	0.909284	0.331948	0.611843	0.339525	0.64977	0.327715	0.320018
MIR603	0.373696	0.565556	0.51157	0.392226	0.338614	0.205182	0.269652	0.389736	0.553053	0.893961	1		chr12:108609603-108610103	0.335706	0.321167	0.635881	0.312354	0.853	0.32321	0.968132	0.369246	0.737974	0.32307	0.32026
MIR604	0.515552	0.384347	0.371344	0.350138	0.335171	0.392013	0.332388	0.397253	0.4357	0.945261	1		chr12:124497609-124498109	0.413986	0.290192	0.751728	0.236319	0.71072	0.320774	0.930234	0.691841	0.645736	0.264704	0.243766
PRKG1-AS1	0.479022	0.333826	0.414288	0.472816	0.330776	0.375994	0.379217	0.386585	0.341414	0.937867	1		chr12:130127457-130127957	0.306188	0.283371	0.869221	0.303594	0.856023	0.283371	0.691024	0.503007	0.786769	0.31143	0.306002
UBE2D1	0.412815	0.330708	0.45943	0.326783	0.332483	0.57443	0.362418	0.306039	0.436457	0.9368	1		chr13:26476053-26476553	0.320931	0.413844	0.769049	0.377315	0.899699	0.261544	0.90958	0.486326	0.535512	0.261544	0.264655
SLC16A9	0.36177	0.356533	0.468905	0.252902	0.407651	0.374884	0.375824	0.583186	0.400508	0.807837	1		chr13:76677018-76677518	0.395089	0.328952	1	0.365717	0.649112	0.360144	0.540627	0.369005	0.672403	0.328952	0.340605
MRLN	0.405778	0.310205	0.536883	0.424774	0.399964	0.337811	0.397965	0.371275	0.372063	0.815873	1		chr14:22339287-22339787	0.314055	0.335959	0.915177	0.312252	0.691054	0.302692	0.841723	0.378447	0.781665	0.314637	0.312337
ANK3	0.645489	0.2821	0.290224	0.583448	0.537523	0.771461	0.164975	0.271269	0.348083	0.630415	0.975013		chr14:53956703-53957203	0.261798	0.437703	0.940086	0.285154	0.730634	0.359847	0.863943	0.388754	0.6356	0.238752	0.357728
CDK1	0.397121	0.349708	0.556032	0.236184	0.528047	0.608284	0.294166	0.28151	0.393294	0.788155	1		chr14:54652180-54652680	0.563059	0.594024	0.959893	0.185592	0.596379	0.1876	0.698749	0.553814	0.660021	0.284901	0.215967
RHOBTB1	0.453638	0.402854	0.422673	0.278575	0.46046	0.423245	0.315123	0.447739	0.3599	0.799736	1		chr14:75452669-75453169	0.494671	0.254135	0.759756	0.272404	0.974698	0.259611	0.68089	0.587949	0.656638	0.279576	0.27967
ATOH7	0.431352	0.368403	0.57405	0.11278	0.489748	0.484223	0.54421	0.278938	0.382898	0.783694	1		chr14:100679639-100680139	0.342744	0.335843	0.840276	0.307016	0.890142	0.314248	0.724265	0.310756	0.789984	0.310761	0.333964
HK1	0.650741	0.480904	0.230794	0.346785	0.183889	0.545162	0.326509	0.741565	0.288586	0.746955	0.95811		chr15:85642566-85643066	0.340155	0.280824	0.869583	0.259936	0.772043	0.282302	0.705243	0.605956	0.80566	0.282334	0.295963
COL13A1	0.33842	0.25296	0.446457	0.354624	0.766819	0.559401	0.175499	0.473892	0.366671	0.776393	0.988865		chr15:93929651-93930151	0.35238	0.331664	1	0.315262	0.766197	0.320181	0.655202	0.353679	0.756221	0.323094	0.315262
MSS51	0.508835	0.360572	0.337726	0.535519	0.386149	0.426737	0.442238	0.380502	0.314368	0.602371	1		chr15:93982293-93982793	0.385764	0.332321	0.991175	0.325209	0.8969	0.325209	0.58594	0.330553	0.670117	0.331603	0.325209
PPP3CB	0.35532	0.375732	0.235905	0.527661	0.352196	0.535472	0.389793	0.505283	0.327391	0.785902	1		chr16:53091920-53092420	0.443808	0.203075	0.854451	0.402903	0.64909	0.478084	0.773271	0.444364	0.846981	0.194459	0.209513
DLG5-AS1	0.459871	0.119114	0.374756	0.306192	0.60761	0.120958	0.665264	0.613643	0.561372	0.81898	0.85224		chr16:55502889-55503389	0.328003	0.279753	0.920984	0.239154	0.759167	0.308324	0.749992	0.571612	0.732354	0.318082	0.292575
POLR3A	0.303647	0.340317	0.453434	0.390593	0.505268	0.210211	0.419997	0.543648	0.391845	0.967079	0.97396		chr16:56102064-56102564	0.393667	0.265818	0.605851	0.265818	0.818609	0.316993	0.897722	0.775795	0.624561	0.265818	0.269347
LDB3	0.416901	0.204746	0.418901	0.267814	0.42224	0.288057	0.709502	0.665129	0.314897	0.879153	0.912659		chr16:64910268-64910768	0.323636	0.315268	0.6269	0.362784	0.7765	0.298635	0.765018	0.432096	1	0.298635	0.298635
BMPR1A	0.708039	0.101311	0.72636	0.291243	0.492387	0.185394	0.330564	0.517415	0.551908	0.697765	0.897614		chr16:88245174-88245674	0.35784	0.355498	0.583854	0.284467	0.681158	0.341739	0.799099	0.383709	1	0.334933	0.320749
IFIT2	0.586453	0.28504	0.42445	0.201948	0.692914	0.644407	0.300759	0.352835	0.263429	0.769454	0.97831		chr17:17361822-17362322	0.351381	0.321407	0.67652	0.327176	0.951107	0.302653	0.884306	0.389566	0.68194	0.311291	0.302653
RPP30	0.716344	0.339151	0.269443	0.390669	0.742582	0.3886	0.296292	0.390114	0.26831	0.669304	1		chr17:17778573-17779073	0.332261	0.317166	0.799383	0.295921	0.801408	0.321623	0.962508	0.475362	0.604414	0.295492	0.294463
ANKRD1	0.337166	0.39658	0.362482	0.361465	0.638394	0.312127	0.365505	0.461858	0.329072	0.900469	1		chr17:49723305-49723805	0.336434	0.303149	0.782247	0.339269	0.89137	0.309276	0.94095	0.508695	0.456665	0.303149	0.328796
LINC00502	0.52105	0.10604	0.494941	0.328732	0.469065	0.463517	0.515555	0.945012	0.196544	0.585288	0.874257		chr17:68576962-68577462	0.368175	0.311675	0.905149	0.311675	0.846437	0.325145	0.602608	0.357248	0.847262	0.312952	0.311675
HECTD2	0.403835	0.28852	0.341894	0.25022	0.330683	0.448372	0.400579	0.592152	0.538932	0.845004	1		chr17:76688484-76688984	0.561575	0.368337	0.759075	0.212331	0.842425	0.208558	0.822403	0.355562	0.735595	0.364864	0.269275
PPP1R3C	0.460552	0.333048	0.346918	0.264642	0.351605	0.328971	0.418884	0.659894	0.414325	0.931272	0.989888		chr19:11138541-11139041	0.440026	0.315152	0.662867	0.158621	1	0.414765	0.486804	0.523296	0.781146	0.455792	0.230147
TNKS2-AS1	0.336759	0.331919	0.34612	0.450544	0.350954	0.422925	0.338378	0.605976	0.358794	0.979405	0.978226		chr19:18659250-18659750	0.284493	0.31276	0.602478	0.242994	0.845852	0.523921	0.832	0.543856	0.822599	0.242994	0.246053
TNKS2	0.43258	0.258456	0.251131	0.59735	0.376951	0.361038	0.376745	0.576857	0.360669	0.913492	0.994732		chr19:38209479-38209979	0.331952	0.387899	0.92284	0.27834	0.78545	0.319677	0.846409	0.328351	0.658881	0.282455	0.357746
UBTD1	0.477977	0.397237	0.604864	0.288085	0.771936	0.311854	0.0393246	0.426781	0.578353	0.655471	0.948117		chr19:40603624-40604124	0.499399	0.518737	0.596153	0.546794	0.948494	0.227887	0.796367	0.285158	0.67153	0.193539	0.215942
SFRP5	0.431742	0.416114	0.316038	0.691237	0.816732	0.378389	0.214236	0.375884	0.188245	0.771865	0.899518		chr19:40663121-40663621	0.31233	0.560772	0.608873	0.492696	0.617888	0.259917	1	0.393253	0.750672	0.263024	0.205972
LINC00866	0.441474	0.289791	0.307409	0.478449	0.55737	0.425565	0.335131	0.418695	0.296493	0.925315	1		chr19:46413396-46413896	0.312975	0.284054	0.652455	0.37057	0.946744	0.284054	0.804693	0.472445	0.781893	0.287374	0.302742
GOLGA7B	0.630219	0.39005	0.188039	0.57427	0.645466	0.669849	0.207201	0.317131	0.207504	0.752214	0.918057		chr2:1720615-1721115	0.325452	0.39574	0.865483	0.306127	0.680102	0.311772	0.88467	0.317097	0.79851	0.306127	0.308919
CUTC	0.579502	0.287828	0.478853	0.407949	0.260107	0.422098	0.2776	0.364912	0.503623	0.879792	1		chr2:3042157-3042657	0.394725	0.354676	0.622554	0.370825	1	0.349537	0.587497	0.368639	0.553136	0.347393	0.365865
COX15	0.584958	0.298357	0.523356	0.404096	0.26331	0.410353	0.264475	0.368381	0.495721	0.807247	1		chr2:11582843-11583343	0.334259	0.325609	0.923571	0.339399	0.543797	0.37643	1	0.383162	0.569527	0.348201	0.331747
BLOC1S2	0.483719	0.174875	0.705787	0.249211	0.359661	0.953229	0.236497	0.547304	0.36842	0.636678	0.784619		chr2:43082443-43082943	0.445815	0.366124	0.726493	0.291107	0.718533	0.303984	0.979234	0.328563	0.768564	0.279728	0.291855
LBX1-AS1	0.459695	0.377253	0.278253	0.370341	0.783006	0.370971	0.357806	0.330282	0.31933	0.932057	0.921007		chr2:43102509-43103009	0.365027	0.298649	0.802879	0.314227	0.942688	0.305654	0.809238	0.411333	0.65054	0.298649	0.301116
LOC101927419	0.610585	0.311494	0.37283	0.454167	0.724977	0.306683	0.286994	0.236293	0.373106	0.937927	0.884945		chr2:43324455-43324955	0.338468	0.313351	0.94051	0.292407	0.760497	0.282793	0.724696	0.52387	0.757823	0.282793	0.282793
GBF1	0.404344	0.375794	0.41672	0.300794	0.935801	0.28708	0.410507	0.288355	0.379259	0.799575	0.901772		chr2:54666327-54666827	0.360235	0.37039	0.974582	0.279109	0.762195	0.280567	0.845549	0.318519	0.555337	0.299395	0.454122
RPEL1	0.407928	0.393112	0.347264	0.427177	0.503589	0.544351	0.298081	0.333396	0.285844	0.977584	0.981673		chr2:55112317-55112817	0.42454	0.297934	0.876789	0.193309	0.55731	0.392091	0.996181	0.318898	0.653629	0.431587	0.35773
RBM20	0.483813	0.406124	0.278558	0.364604	0.596865	0.309319	0.392266	0.410671	0.316167	0.915509	1		chr2:71834072-71834572	0.385039	0.362594	1	0.319267	0.714551	0.321585	0.65576	0.34167	0.633832	0.319267	0.347171
HABP2	0.541872	0.21537	0.422359	0.263848	0.818121	0.318159	0.292463	0.377078	0.502505	0.810619	0.937605		chr2:102050945-102051445	0.550523	0.730333	0.753314	0.194515	0.816243	0.256334	0.775777	0.505254	0.511512	0.204965	0.201231
LOC102724589	0.517903	0.455432	0.409435	0.689372	0.668105	0.427675	0.227694	0.352509	0.11552	0.595763	1		chr2:109318347-109318847	0.393788	0.298069	0.718229	0.217455	0.814165	0.224487	0.910642	0.500412	0.728562	0.387433	0.306759
NANOS1	0.663182	0.412131	0.392526	0.318312	0.582486	0.320747	0.25561	0.375617	0.339087	0.757348	1		chr2:120765869-120766369	0.340379	0.311762	0.775681	0.304811	1	0.304811	0.707842	0.437684	0.681578	0.318451	0.305914
BAG3	0.453111	0.323074	0.40183	0.270025	0.421175	0.250687	0.36088	0.587122	0.503538	0.928677	0.999881		chr2:174025092-174025592	0.324781	0.279179	0.922674	0.293401	0.7194	0.575791	0.697967	0.371439	0.806526	0.257914	0.250928
TACC2	0.516942	0.356593	0.544679	0.0981721	0.502305	0.106008	0.486501	0.628809	0.530663	0.834862	0.894466		chr2:176491149-176491649	0.421321	0.289248	1	0.318188	0.664934	0.300738	0.666393	0.353251	0.780421	0.306666	0.360556
ABRAXAS2	0.374527	0.333997	0.69035	0.531281	0.130877	0.5032	0.375839	0.330895	0.399975	0.841941	0.987118		chr2:222994182-222994682	0.487277	0.243746	0.913562	0.232837	0.892171	0.235415	0.658516	0.625129	0.523729	0.381367	0.306251
ZRANB1	0.72911	0.338359	0.442727	0.412901	0.432787	0.273991	0.384469	0.358208	0.262816	0.841723	1		chr2:237156414-237156914	0.357048	0.292491	0.817712	0.342384	0.880516	0.269783	0.66661	0.505658	0.824397	0.253501	0.289901
HRAS	0.363768	0.444765	0.292359	0.833803	0.167679	0.60803	0.429672	0.398385	0.272861	0.737704	0.950973		chr20:8946429-8946929	0.339305	0.333573	0.630376	0.338468	0.651393	0.333573	1	0.37485	0.710817	0.344565	0.337258
LRRC56	0.512236	0.369068	0.33673	0.962973	0.170147	0.579338	0.377191	0.384076	0.272387	0.650219	0.885636		chr20:17836313-17836813	0.418866	0.28827	0.824577	0.355982	0.534051	0.279439	0.702267	0.512604	1	0.290583	0.279439
MIR210HG	0.447185	0.553896	0.20018	0.89011	0.553205	0.435434	0.546829	0.193797	0.178277	0.600168	0.900919		chr20:17841731-17842231	0.336562	0.303499	0.974708	0.296606	0.56203	0.335841	0.895639	0.534201	0.65887	0.296606	0.305438
MIR210	0.4238	0.557541	0.1859	0.861519	0.541558	0.422066	0.599889	0.200956	0.196506	0.58627	0.923994		chr21:44993978-44994478	0.331673	0.31479	0.917804	0.312801	0.5394	0.285996	0.96931	0.509475	0.658213	0.295489	0.365049
SYT8	0.361211	0.26787	0.267838	0.495296	0.527039	0.747015	0.331124	0.625441	0.326841	0.450726	1		chr21:45972833-45973333	0.341853	0.418838	0.935452	0.285062	0.502664	0.292875	0.891443	0.457079	0.77901	0.302429	0.293295
TNNI2	0.363115	0.406235	0.31362	0.488981	0.360919	0.639647	0.494138	0.34283	0.365026	0.532862	1		chr22:27581684-27582184	0.476133	0.290374	1	0.317799	0.597094	0.290374	0.835172	0.453807	0.635925	0.290374	0.290374
TNNT3	0.237111	0.465233	0.651002	0.272493	0.447445	0.318418	0.602705	0.327451	0.67152	0.402375	1		chr22:35995738-35996238	0.372607	0.345369	0.759127	0.255521	0.871047	0.269163	0.740828	0.585193	0.788251	0.257374	0.255521
HPX	0.565119	0.874547	0.714389	0.723674	0.116256	0.619434	0.398417	0.408491	0.0767143	0.389477	0.613481		chr22:45511869-45512369	0.323876	0.23597	0.71146	0.243965	0.761538	0.254449	0.930442	0.311463	0.751461	0.466009	0.509367
MIR5691	0.416173	0.46016	0.522311	0.646127	0.556021	0.305106	0.263052	0.186411	0.355812	0.711363	1		chr3:13517176-13517676	0.562903	0.296178	0.998626	0.254001	0.794196	0.260074	0.713574	0.324862	0.584099	0.330634	0.380852
ZBED5-AS1	0.446359	0.269644	0.380606	0.228044	0.49521	0.398355	0.336002	0.634332	0.408123	0.884172	1		chr3:40741686-40742186	0.363128	0.297448	1	0.28448	0.734209	0.461887	0.718214	0.38882	0.636256	0.28448	0.289584
SOX6	0.461065	0.337082	0.499514	0.302756	0.496791	0.18819	0.351261	0.688054	0.333022	0.819331	1		chr3:40781017-40781517	0.355103	0.29145	0.845647	0.30911	0.565349	0.378333	1	0.527321	0.625161	0.287111	0.287539
MIR6073	0.481881	0.270209	0.46884	0.26228	0.398934	0.320867	0.368489	0.502087	0.491407	0.873719	1		chr3:99881189-99881689	0.370157	0.366723	0.890494	0.229848	0.554355	0.509042	0.630564	0.550035	0.941562	0.224069	0.233151
C11orf58	0.516393	0.334802	0.486757	0.20027	0.580522	0.186808	0.432841	0.745677	0.293814	0.729245	0.992871		chr3:112653871-112654371	0.346592	0.334952	1	0.3314	0.626657	0.326521	0.809813	0.405923	0.617898	0.316891	0.321597
NCR3LG1	0.371467	0.406732	0.611598	0.934931	0.341494	0.367826	0.492563	0.149146	0.456326	0.398631	0.969287		chr3:143809265-143809765	0.392251	0.278359	0.932947	0.300131	0.565501	0.278359	0.891246	0.393787	0.755943	0.278359	0.433116
KCNJ11	0.414247	0.348404	0.335887	0.513546	0.376876	0.372229	0.370218	0.402268	0.383035	0.912403	1		chr3:172318035-172318535	0.334661	0.556386	1	0.235819	0.686701	0.485161	0.668627	0.392959	0.573906	0.254013	0.246523
ABCC8	0.328166	0.375461	0.338796	0.331013	0.550658	0.246442	0.491714	0.376872	0.537526	0.873262	1		chr3:177459365-177459865	0.308137	0.320015	0.694768	0.295268	0.842631	0.295268	0.968352	0.435905	0.683244	0.311394	0.345017
LOC102723330	0.341179	0.343749	0.344623	0.395717	0.839826	0.381865	0.334324	0.362173	0.337082	0.876862	0.9426		chr3:193816673-193817173	0.361389	0.346268	0.948259	0.357048	0.90807	0.294003	0.757792	0.395149	0.516913	0.310634	0.304474
KCNC1	0.435432	0.310741	0.318949	0.495254	0.388744	0.470545	0.410346	0.298961	0.399386	0.921238	1		chr4:54784021-54784521	0.366633	0.464627	0.862036	0.29193	0.980091	0.296084	0.600798	0.403188	0.690173	0.26658	0.277861
SAA2	0.559473	0.368863	0.519015	0.822857	0.147928	0.583946	0.305215	0.300521	0.475569	0.389282	1		chr4:121711530-121712030	0.45215	0.356491	0.713961	0.311338	1	0.333386	0.664741	0.393211	0.648115	0.273425	0.277344
LDHA	0.690425	0.741403	0.561511	0.234396	0.160144	0.349875	0.205264	0.75511	0.449536	0.45086	0.901476		chr4:123986272-123986772	0.331479	0.455046	0.809487	0.35795	1	0.321471	0.564122	0.356913	0.594802	0.304076	0.319629
FBXO3	0.276479	0.596279	0.451413	0.384295	0.546706	0.194286	0.362948	0.48942	0.312319	0.880125	1		chr5:1124856-1125356	0.373467	0.322653	1	0.324396	0.654188	0.30449	0.75179	0.337003	0.622456	0.408922	0.318748
APIP	0.873213	0.479791	0.391326	0.372659	0.288497	0.292291	0.27737	0.346021	0.480483	0.688083	1		chr5:32505146-32505646	0.473198	0.349231	0.877427	0.277858	0.91665	0.275084	0.675323	0.30756	0.720071	0.3104	0.317197
PDHX	0.894562	0.368652	0.389344	0.51518	0.448368	0.290696	0.148707	0.340013	0.424582	0.779531	0.900364		chr5:71974130-71974630	0.390701	0.298137	1	0.298137	0.703737	0.309655	0.805675	0.448411	0.643749	0.298137	0.298137
LOC100507384	0.406292	0.416128	0.387684	0.360143	0.356296	0.359511	0.508234	0.317492	0.44539	0.804387	1		chr5:113119153-113119653	0.386459	0.354386	1	0.392848	0.725325	0.379397	0.713283	0.292146	0.591827	0.292146	0.295888
MIR5582	0.438478	0.317334	0.31787	0.513696	0.498204	0.464026	0.329691	0.405643	0.313662	0.757952	1		chr5:179275834-179276334	0.505224	0.234145	0.67054	0.234145	0.830001	0.27705	0.860686	0.500181	0.783043	0.364534	0.24045
ARFGAP2	0.511194	0.299967	0.310357	0.518775	0.306466	0.412801	0.295004	0.503691	0.400582	0.904737	1		chr6:111743768-111744268	0.479145	0.379897	0.83253	0.287143	0.65015	0.287143	1	0.398396	0.583606	0.287143	0.287143
PACSIN3	0.339015	0.234672	0.406059	0.397068	0.324449	0.31041	0.609449	0.607556	0.377345	0.900549	0.993428		chr6:131788180-131788680	0.433759	0.308135	0.946455	0.295001	0.925862	0.295001	0.610736	0.364293	0.667782	0.322735	0.330241
MIR6745	0.289543	0.279362	0.458253	0.321358	0.33824	0.304073	0.649403	0.565855	0.405254	0.903557	0.985102		chr6:140462892-140463392	0.377704	0.304471	0.876789	0.259465	0.568317	0.286284	0.682014	0.301123	0.691282	0.259465	0.893085
NAA40	0.552609	0.287577	0.211349	0.744266	0.614463	0.302499	0.292648	0.453613	0.318208	0.715401	1		chr6:148502334-148502834	0.542416	0.310358	0.968182	0.274372	0.558216	0.347886	0.725685	0.317344	0.855344	0.307831	0.292366
FLRT1	0.453966	0.396469	0.290556	0.360548	0.858103	0.2816	0.35379	0.367174	0.349564	0.876695	0.911536		chr7:28958260-28958760	0.381982	0.389007	0.74487	0.301187	0.893697	0.311339	0.915131	0.352257	0.643729	0.279944	0.286857
PYGM	0.333701	0.436561	0.264237	0.483876	0.426472	0.220249	0.545928	0.626964	0.297415	0.830377	1		chr7:140626409-140626909	0.418626	0.48034	0.905215	0.28317	0.595213	0.278567	0.977369	0.399917	0.607148	0.272972	0.281463
TIGD3	0.380063	0.304344	0.252247	0.784264	0.179339	0.542857	0.365113	0.579845	0.36501	0.916762	0.830157		chr7:142602780-142603280	0.381397	0.361123	1	0.342995	0.612522	0.361163	0.662634	0.342995	0.566203	0.342995	0.365118
NEAT1	0.577174	0.453966	0.247566	0.331698	0.322087	0.655435	0.244683	0.477453	0.32625	0.921803	0.941885		chr8:48430435-48430935	0.518655	0.374411	0.840405	0.322377	0.532458	0.285573	1	0.35372	0.695749	0.283082	0.283082
MIR612	0.528703	0.448387	0.405139	0.100222	0.223905	0.421177	0.431545	0.671342	0.452382	0.904625	0.912573		chr8:48554720-48555220	0.46694	0.243061	0.778572	0.322465	0.848213	0.276552	0.824148	0.724521	0.509427	0.24814	0.257961
SLC29A2	0.641833	0.35182	0.284646	0.453081	0.371543	0.31241	0.389048	0.433081	0.349498	0.84164	1		chr8:57747899-57748399	0.340809	0.269901	0.892058	0.307809	0.803483	0.382232	0.888973	0.343872	0.604098	0.396863	0.269901
ZDHHC24	0.335478	0.509761	0.403075	0.643963	0.298514	0.271917	0.311899	0.468924	0.399046	0.75411	1		chr8:85106884-85107384	0.637173	0.502954	0.507418	0.248179	0.486498	0.492054	0.738755	0.756973	0.875835	0.123016	0.131147
ACTN3	0.30768	0.495562	0.431004	0.648696	0.312569	0.289295	0.28829	0.454864	0.410976	0.763058	1		chr8:93404166-93404666	0.521267	0.272768	0.84787	0.304871	0.838647	0.272768	0.71501	0.358882	0.798067	0.286685	0.283166
RHOD	0.663787	0.45569	0.208258	0.3778	0.203965	0.499625	0.297557	0.907295	0.382616	0.576823	0.926585		chr9:86947601-86948101	0.433681	0.41265	0.904164	0.428914	0.988205	0.259045	0.594726	0.393762	0.571009	0.208493	0.305351
UCP3	0.379733	0.375286	0.321802	0.77132	0.327686	0.489205	0.294098	0.316906	0.376787	0.853413	0.993765		chr9:127828630-127829130	0.415312	0.541708	0.638988	0.295842	1	0.321395	0.611001	0.420349	0.50762	0.276242	0.321512
SNORD15B	0.478189	0.625007	0.41038	0.581773	0.353503	0.51269	0.202526	0.270977	0.300329	0.659359	1		chrX:68249409-68249909	0.418913	0.296518	0.941322	0.299033	0.925518	0.280321	0.612213	0.439756	0.658033	0.280321	0.348053
KLHL35	0.86511	0.551986	0.363589	0.319559	0.0262752	0.390886	0.46863	0.508114	0.464976	0.607718	0.933156		chr12:14885630-14886130	0.326927	0.676762	0.85815	0.28613	0.67333	0.237293	0.41874	0.72442	0.81534	0.223687	0.259219
PAK1	0.481509	0.235603	0.391349	0.403609	0.915411	0.485418	0.226809	0.394854	0.380721	0.58021	1		chr12:108305463-108305963	0.256926	0.663288	0.948183	0.244022	0.615736	0.411184	0.321836	0.566422	0.868651	0.324381	0.279372
COLCA2	0.627929	0.303138	0.872145	0.174102	0.675372	0.20184	0.182272	0.729468	0.71787	0.46144	0.554425		chr14:92540461-92540961	0.492287	0.810478	0.722108	0.251165	0.905048	0.278552	0.325006	0.481561	0.727074	0.254285	0.252436
USP28	0.349728	0.368388	0.351338	0.396663	0.413886	0.412075	0.396156	0.54772	0.321282	0.816831	1		chr2:110101287-110101787	0.387698	1	0.644509	0.317313	0.628622	0.31373	0.403206	0.571522	0.742917	0.231634	0.224533
HTR3B	0.412497	0.216461	0.722215	0.759982	0.271704	0.50973	0.329961	0.513447	0.323606	0.395714	1		chr20:41248504-41249004	0.425028	0.673281	0.539262	0.235936	0.90516	0.235936	0.564824	0.871457	0.572171	0.241009	0.235936
ZBTB16	0.457363	0.413672	0.621604	0.12204	0.539975	0.0986203	0.494543	0.621894	0.399853	0.822212	0.908224		chr5:72452594-72453094	0.353759	0.684879	0.79364	0.21144	0.919756	0.189866	0.50993	0.645701	0.616231	0.253283	0.321514
NXPE2	0.611317	0.10737	0.737159	0.308936	0.503669	0.296973	0.295195	0.417441	0.954258	0.504365	0.763318		chr1:56074025-56074525	0.429826	0.349786	0.642492	0.201537	0.992333	0.229698	0.557625	0.819811	0.595166	0.401557	0.280169
CADM1	0.610662	0.254239	0.397155	0.588005	0.660572	0.289177	0.345484	0.303753	0.236317	0.913241	0.901396		chr1:61453041-61453541	0.491462	0.423856	0.71015	0.288697	0.860054	0.255327	0.550252	0.614517	0.890786	0.182074	0.232824
UBE4A	0.49544	0.396665	0.417992	0.669538	0.30774	0.311974	0.317986	0.33236	0.353171	0.845369	1		chr1:206513391-206513891	0.392214	0.222188	0.636568	0.709968	0.639118	0.222188	0.556252	0.911769	0.745892	0.235048	0.228795
SLC37A4	0.386432	0.617205	0.310739	0.626192	0.348407	0.544328	0.299188	0.303571	0.24403	0.76656	1		chr11:57638051-57638551	0.521773	0.602717	0.882647	0.244507	0.783181	0.184613	0.635068	0.696002	0.523924	0.226929	0.198639
USP2	0.355512	0.293237	0.263974	0.241721	0.751985	0.276727	0.579192	0.686708	0.335115	0.834639	0.881191		chr13:44903487-44903987	0.51609	0.205982	0.659892	0.208956	0.888979	0.188844	0.402067	0.751718	0.810469	0.462755	0.404247
OR10G8	0.318325	0.472864	0.405712	0.69408	0.374919	0.411759	0.312663	0.47881	0.466982	0.378426	1		chr15:25830912-25831412	0.507095	0.329861	0.747764	0.27206	0.669706	0.276821	0.3319	0.823953	0.937888	0.313259	0.289693
LOC101929384	0.262417	0.487722	0.290528	0.497693	0.332064	0.620236	0.469171	0.349816	0.290511	0.880601	1		chr15:98852281-98852781	0.332641	0.330624	0.790839	0.399962	0.753581	0.245079	0.558947	0.741425	0.876002	0.261021	0.209878
LINC00940	0.493448	0.29592	0.264211	0.333036	0.535468	0.434621	0.39885	1	0.265361	0.598853	0.81394		chr16:84643114-84643614	0.421408	0.213542	0.769998	0.213542	0.705489	0.272135	0.639996	0.944608	0.638132	0.355946	0.325205
FGF6	0.323578	0.349578	0.325082	0.505866	0.391816	0.475079	0.424808	0.420354	0.31749	0.893532	1		chr17:21310968-21311468	0.367432	0.445292	0.68105	0.292929	0.560411	0.314162	0.436529	1	0.713421	0.302471	0.288565
IFFO1	0.188842	0.277229	0.367825	0.150696	0.61931	0.473224	0.576944	0.506247	0.545313	0.879946	0.914424		chr19:11165001-11165501	0.458898	0.539442	0.70409	0.247584	0.866787	0.22333	0.420283	0.682614	0.86762	0.251064	0.238288
YBX3	0.343582	0.563918	0.453682	0.154131	0.437322	0.301377	0.383623	0.540602	0.419781	0.913015	0.988967		chr2:178242193-178242693	0.618659	0.238609	0.763417	0.245277	0.857942	0.266559	0.528945	0.829375	0.606527	0.246092	0.298599
LRP6	0.3989	0.495075	0.696975	0.222188	0.483477	0.236857	0.286274	0.247429	0.75329	0.72853	0.951005		chr2:217667478-217667978	0.49461	0.306052	0.911353	0.306052	0.841117	0.306052	0.309703	0.828626	0.584331	0.306052	0.306052
MED21	0.303063	0.720037	0.362553	0.589817	0.600237	0.288588	0.59119	0.385463	0.020468	0.799056	0.839527		chr21:41612863-41613363	0.423411	0.282269	0.737206	0.283635	0.902032	0.275943	0.37644	0.885826	0.677722	0.357478	0.298037
LINC00941	0.617518	0.350318	0.497543	0.324043	0.472623	0.0754734	0.443983	0.374974	0.608498	0.672357	1		chr22:38205220-38205720	0.531567	0.39207	0.692613	0.261226	0.61002	0.292944	0.321996	1	0.744114	0.344124	0.267463
DENND5B-AS1	0.653558	0.372991	0.392048	0.0550206	0.597541	0.211337	0.674604	0.56687	0.369813	0.649599	0.956619		chr3:30496406-30496906	0.459067	0.273364	0.846348	0.273364	0.756945	0.309643	0.297126	0.80714	0.821279	0.342132	0.313592
SLC38A4	0.404241	0.484867	0.40771	0.387646	0.389516	0.357628	0.329547	0.39564	0.362369	0.885351	1		chr3:37590161-37590661	0.427768	0.543002	0.951498	0.254075	0.924204	0.319643	0.371242	0.558577	0.614658	0.265192	0.270142
PFKM	0.332999	0.395676	0.462352	0.378807	0.331201	0.347648	0.469311	0.448018	0.368046	0.858793	1		chr3:86990964-86991464	0.571801	0.231604	0.621132	0.334041	0.871514	0.237185	0.754142	0.497879	0.849428	0.234381	0.296894
MIR6505	0.367256	0.409218	0.379075	0.449726	0.314533	0.490865	0.422928	0.380947	0.375016	0.734621	1		chr4:86033083-86033583	0.638802	0.390741	0.603998	0.222961	0.848017	0.300476	0.380183	0.836061	0.792194	0.263604	0.222961
ASB8	0.369569	0.317294	0.371783	0.447416	0.409568	0.303206	0.644301	0.374498	0.347542	0.834474	1		chr4:88017884-88018384	0.68497	0.268922	0.735428	0.281677	0.730206	0.242557	0.428921	0.891195	0.710624	0.26151	0.26399
OR10AD1	0.533093	0.480259	0.395627	0.289654	0	0.504213	0.778462	0.516351	0.397747	0.790142	0.842369		chr5:54630875-54631375	0.455301	0.367308	0.520045	0.352424	0.645988	0.352424	0.437824	1	0.462893	0.352424	0.352424
SNORA2C	0.65036	0.219421	0.492684	1	0.311528	0.446979	0.507935	0.504815	0.309019	0.254916	0.718445		chr5:67799875-67800375	0.387471	0.292685	0.995995	0.298368	0.836844	0.285971	0.546217	0.5875	0.675467	0.28651	0.306974
NFE2	0.839708	0.485587	0.229031	0.567906	0.241768	0.462291	0.194234	0.41229	0.408173	0.694446	0.964567		chr5:132497610-132498110	0.468854	0.676059	0.55448	0.21519	0.707191	0.39767	0.609017	0.961838	0.579096	0.171117	0.159487
ITGA7	0.650161	0.209759	0.248959	0.223664	0.706142	0.241392	0.691749	0.728516	0.294372	0.68009	0.825198		chr6:56374992-56375492	0.388382	0.276737	0.787201	0.286206	0.937427	0.252209	0.560493	0.661534	0.760113	0.304164	0.285533
BLOC1S1	0.689946	0.208233	0.2516	0.249652	0.727042	0.204188	0.605985	0.74061	0.3358	0.630074	0.856869		chr7:44087817-44088317	0.437747	0.352586	0.505012	0.309806	0.678369	0.321845	0.47203	1	0.563581	0.346566	0.343938
RDH5	0.66771	0.235487	0.28139	0.278248	0.80121	0.205623	0.414037	0.723453	0.360608	0.635407	0.896825		chr7:73894829-73895329	0.393044	0.304667	0.638006	0.304244	0.585371	0.313549	0.446971	0.949338	0.945627	0.300223	0.31896
ANKRD52	0.56084	0.310293	0.257374	0.527948	0.386591	0.5115	0.253419	0.287597	0.509461	0.891952	1		chr7:79453719-79454219	0.572296	0.476654	0.819357	0.304056	0.834753	0.112778	0.428002	0.748491	0.682141	0.227246	0.294227
COQ10A	0.368152	0.395577	0.367817	0.477738	0.379684	0.300526	0.420221	0.410998	0.397041	0.898418	1		chr8:98166687-98167187	0.488096	0.290132	0.880829	0.324752	0.957317	0.290132	0.369699	0.700439	0.606717	0.301756	0.290132
NACA	0.414763	0.239072	0.282528	0.354004	0.28595	0.495225	0.516995	0.626933	0.421108	0.790594	1		chr8:102754068-102754568	0.398475	0.199909	0.543655	0.180524	0.877503	0.428358	0.567834	0.854372	0.766153	0.237129	0.446089
DYRK2	0.346639	0.228118	0.390347	0.343779	0.581832	0.569937	0.331781	0.310814	0.490237	0.905962	1		chr9:36163274-36163774	0.306819	0.365214	0.80633	0.34288	1	0.287989	0.543164	0.603688	0.646859	0.298101	0.271056
LINC02421	0.139669	0.217026	0.47537	0.310956	0.560776	0.476797	0.420822	0.603994	0.470338	0.820334	1		chr9:89891501-89892001	0.660824	0.305811	0.609284	0.343394	0.800057	0.337544	0.281085	0.925017	0.73558	0.24146	0.259943
BEST3	0.438408	0.311363	0.496945	0.349743	0.616015	0.298587	0.305273	0.306476	0.449863	0.939578	0.987747		chr1:155193371-155193871	0.495847	0.876854	0.731474	0.371517	0.626465	0.235118	0.331892	0.421104	0.908662	0.231009	0.270056
MYF6	0.382594	0.372875	0.335664	0.354376	0.857453	0.336623	0.349894	0.3482	0.356639	0.873792	0.931891		chr13:98928172-98928672	0.345423	0.94981	0.930793	0.31615	0.640036	0.31615	0.359598	0.335471	0.645796	0.31615	0.344621
SPIC	0.354114	0.445752	0.341315	0.495895	0.641389	0.605373	0.280737	0.22329	0.26344	0.881126	0.967569		chr14:77043275-77043775	0.252663	0.826635	0.827357	0.290859	0.711723	0.748482	0.398816	0.355507	0.635842	0.224759	0.227357
NT5DC3	0.537751	0.249991	0.365861	0.452676	0.434966	0.306345	0.234025	0.696817	0.367508	0.86636	0.987701		chr15:47473780-47474280	0.660781	1	0.781352	0.229567	0.61336	0.248333	0.336285	0.542673	0.50824	0.301865	0.275312
SRRM4	0.450411	0.463645	0.347034	0.216828	0.257029	0.409624	0.546038	0.627195	0.314826	0.829573	1		chr18:25230857-25231357	0.539658	0.636961	1	0.297559	0.612887	0.281542	0.31143	0.364855	0.825137	0.292591	0.319584
TMEM233	0.312956	0.447308	0.29825	0.412126	0.826969	0.295692	0.342891	0.342979	0.424692	0.802584	0.993554		chr2:1721188-1721688	0.339596	0.614382	0.738362	0.282624	1	0.257145	0.419008	0.374902	0.663095	0.492233	0.257145
MIR1178	0.502476	0.86838	0.394648	0.300802	0.294485	0.439568	0.288352	0.312421	0.480446	0.563207	1		chr2:120596805-120597305	0.398493	0.59229	0.963539	0.326692	0.990771	0.326692	0.41166	0.347945	0.4862	0.326692	0.329025
RNF10	0.502518	0.684795	0.327522	0.526045	0.201615	0.242842	0.368972	0.607448	0.268711	0.768669	1		chr5:73464381-73464881	0.336896	0.772238	0.934019	0.314973	0.906376	0.328488	0.34557	0.386837	0.544655	0.314973	0.314973
MLXIP	0.245172	0.343093	0.523331	0.239667	0.508946	0.406476	0.591976	0.334982	0.399541	0.927355	0.979462		chr5:157511552-157512052	0.420279	0.692585	0.865858	0.199226	0.801811	0.427484	0.453179	0.485117	0.764724	0.161796	0.227941
CLIP1-AS1	0.475326	0.209862	0.370916	0.200489	0.530331	0.250577	0.433552	0.676089	0.543278	0.851381	0.958199		chr5:172733576-172734076	0.617962	0.669392	0.849265	0.139392	0.58799	0.412038	0.520165	0.239628	0.885962	0.2229	0.355306
KMT5A	0.412837	0.492224	0.27587	0.0258443	0.498496	0.547169	0.353569	0.693648	0.465192	0.798001	0.937149		chr6:30687182-30687682	0.203673	1	0.625789	0.216891	0.542881	0.558802	0.560257	0.372049	0.651466	0.241344	0.457411
N4BP2L2	0.160545	0.528022	0.499466	0.248451	0.277998	0.554384	0.734303	0.777752	0.188329	0.657129	0.873621		chr7:668086-668586	0.324413	0.868019	0.679174	0.322139	0.823156	0.350628	0.340264	0.412365	0.851728	0.262496	0.265617
FOXO1	0.651288	0.7573	0.594856	0.310969	0.633507	0.412498	0.130597	0.121474	0.428799	0.534832	0.92388		chr8:486567-487067	0.367778	1	0.61064	0.398864	0.574547	0.303868	0.49739	0.2996	0.677042	0.361483	0.276158
TSC22D1	0.325119	0.510748	0.319664	0.268154	0.694912	0.244885	0.354418	0.67859	0.312862	0.84905	0.941597		chr8:17605678-17606178	0.361122	1	0.792075	0.286087	0.589989	0.286087	0.4357	0.375069	0.639686	0.365965	0.299548
TSC22D1-AS1	0.216958	0.340792	0.357121	0.503352	0.580696	0.368017	0.223587	0.655464	0.401874	0.895161	0.956978		chr8:102788083-102788583	0.198732	0.684813	0.906226	0.354977	0.622733	0.366858	0.578799	0.283774	0.811297	0.141108	0.550682
SLC25A30-AS1	0.377794	0.569492	0.42833	0.288072	0.462667	0.269453	0.455787	0.335285	0.372369	0.890506	1		chrX:107683188-107683688	0.385131	0.618708	1	0.24371	0.803787	0.277123	0.394281	0.445595	0.663164	0.295437	0.341659
ARL11	0.480928	0.485154	0.190289	0.424295	0.413484	0.786508	0.305164	0.347427	0.295143	0.758728	1		chr10:17023345-17023845	0.551182	0.472331	0.795145	0.878653	0.656592	0.608339	0.180795	0.42884	0.613558	0.164547	0.150017
EBPL	0.328714	0.435948	0.341625	0.343296	0.596362	0.428329	0.362435	0.400818	0.31724	0.87618	1		chr10:114541350-114541850	0.32857	0.300829	0.807721	0.792724	0.782192	0.301259	0.315745	0.317714	0.869971	0.374947	0.308329
LINC01068	0.458113	0.239845	0.630371	0.557585	0.744881	0.14028	0.458778	0.161579	0.561211	0.5786	0.968757		chr1:8137793-8138293	0.382535	0.288607	0.833571	0.298563	0.88066	0.331291	0.422373	0.45971	0.925853	0.331836	0.345001
METTL21C	0.558431	0.379624	0.396356	0.408825	0.266189	0.391792	0.484238	0.267198	0.398587	0.9158	1		chr1:9472902-9473402	0.433142	0.328621	0.9796	0.321909	0.833832	0.339755	0.391827	0.370019	0.830769	0.338579	0.331946
CCDC168	0.704009	0.435164	0.365898	0.400728	0.318362	0.258426	0.482085	0.353753	0.293921	0.913446	0.974208		chr1:12549516-12550016	0.445409	0.345251	1	0.316836	0.865867	0.344423	0.307361	0.356794	0.655782	0.467015	0.347367
ERCC5	0.470133	0.323689	0.420512	0.463593	0.489308	0.419857	0.286511	0.274459	0.455847	0.749355	1		chr1:17447610-17448110	0.429799	0.341475	1	0.341475	0.619912	0.351412	0.39988	0.368766	0.951114	0.349801	0.341475
ARHGEF7-AS2	0.647014	0.236885	0.279957	0.266035	0.674263	0.144823	0.807601	0.769379	0.303891	0.672188	0.697964		chr1:19735762-19736262	0.589601	0.251827	0.799689	0.300821	0.825959	0.251827	0.408318	0.71335	0.814964	0.291816	0.251827
GRTP1	0.463311	0.235168	0.629949	0.245573	0.324283	0.346187	0.390499	0.475673	0.593207	0.699122	1		chr1:21254184-21254684	0.415297	0.432365	0.506031	0.38518	1	0.38518	0.412479	0.411275	0.545001	0.38518	0.38518
GRTP1-AS1	0.525207	0.146065	0.645865	0.21928	0.494329	0.256166	0.507031	0.375706	0.975819	0.5454	0.809133		chr1:25568010-25568510	0.390223	0.359169	1	0.361448	0.93518	0.328866	0.485095	0.352457	0.576485	0.330127	0.354327
ADPRHL1	0.419519	0.515725	0.4552	0.32086	0.328996	0.319772	0.321144	0.401326	0.448509	0.918723	1		chr1:38000382-38000882	0.243269	0.386332	0.919653	0.380218	0.867522	0.363293	0.410166	0.340941	0.860939	0.339114	0.388552
SLC7A8	0.548026	0.1317	0.318468	0.30352	0.380936	0.741081	0.270657	0.688189	0.42657	0.770764	0.92009		chr1:41109262-41109762	0.848952	0.365988	0.796129	0.236391	0.846088	0.250219	0.35029	0.624827	0.615864	0.283561	0.281691
STRN3	0.454164	0.32486	0.40807	0.319362	0.137318	0.586833	0.410902	0.468754	0.503592	0.870576	1		chr1:51583456-51583956	0.482675	0.290834	0.733497	0.365721	0.985468	0.317779	0.317969	0.334167	0.889881	0.430446	0.351563
KLHL28	0.23198	0.40829	0.493804	0.64648	0.536228	0.37558	0.189149	0.696001	0.284494	0.572559	1		chr1:52916512-52917012	0.51354	0.299002	0.948984	0.342571	0.885233	0.441763	0.299002	0.336842	0.780656	0.331257	0.321151
TOGARAM1	0.197535	0.504674	0.451717	0.562661	0.498018	0.366975	0.248767	0.550233	0.308883	0.706667	1		chr1:54250036-54250536	0.489022	0.295695	0.895943	0.295695	0.913484	0.320071	0.321501	0.561184	0.777685	0.311998	0.317723
FKBP3	0.290037	0.388202	0.510797	0.453392	0.32859	0.431	0.376577	0.261943	0.549366	0.807558	1		chr1:55374862-55375362	0.359353	0.383176	1	0.355463	0.819515	0.370946	0.423517	0.355463	0.599992	0.364066	0.355463
L2HGDH	0.421294	0.328182	0.231619	0.494937	0.383798	0.614962	0.404478	0.400444	0.334528	0.78193	1		chr1:55580752-55581252	0.394483	0.323843	0.924095	0.383124	0.869505	0.323843	0.361077	0.378587	0.867026	0.336547	0.33787
NIN	0.350276	0.037708	0.638766	0.842761	0.540244	0.221954	0.463552	0.593719	0.661429	0.323958	0.825633		chr1:55584862-55585362	0.411916	0.322304	1	0.400443	0.715658	0.322304	0.348883	0.433858	0.679373	0.342175	0.389679
ATG14	0.328513	0.452068	0.285453	0.672558	0.34757	0.259588	0.420053	0.409236	0.414723	0.94315	0.967088		chr1:56056687-56057187	0.549101	0.350407	1	0.321711	0.857559	0.321711	0.343655	0.336019	0.666536	0.321711	0.395795
KTN1	0.320944	0.33552	0.393781	0.529965	0.574921	0.263131	0.386704	0.309487	0.453297	0.91077	1		chr1:59669636-59670136	0.348789	0.341548	0.724658	0.33298	1	0.328197	0.607982	0.381064	0.630071	0.351973	0.337769
SPTB	0.432479	0.318359	0.342524	0.486034	0.291359	0.280654	0.524686	0.552471	0.341513	0.89442	1		chr1:61606588-61607088	0.417339	0.388128	0.693992	0.341797	1	0.335866	0.36427	0.390637	0.676936	0.331029	0.413256
MIR7855	0.448995	0.409001	0.356443	0.460955	0.306097	0.320794	0.397221	0.419264	0.395439	0.928229	1		chr1:61641601-61642101	0.500237	0.391005	0.916217	0.30532	0.975438	0.326996	0.34663	0.466002	0.682009	0.249161	0.340984
CHURC1	0.503356	0.353593	0.24736	0.414586	0.351698	0.32959	0.422003	0.60735	0.345576	0.884229	1		chr1:65472022-65472522	0.584296	0.33456	1	0.33456	0.901344	0.348285	0.348512	0.33456	0.640533	0.33456	0.33456
CHURC1-FNTB	0.41749	0.356711	0.295575	0.491347	0.458627	0.376217	0.366274	0.586039	0.253858	0.791115	1		chr1:77539128-77539628	0.438365	0.359454	1	0.384663	0.661769	0.32189	0.357009	0.343019	0.839753	0.361946	0.357385
RAB15	0.428711	0.299968	0.34295	0.431846	0.406391	0.34974	0.312859	0.680032	0.342683	0.858275	1		chr1:89723825-89724325	0.45791	0.553752	0.864173	0.297038	0.891528	0.358868	0.301181	0.264432	0.83825	0.408436	0.264432
FNTB	0.353263	0.43169	0.406214	0.522068	0.519764	0.426676	0.441177	0.300081	0.235554	0.71089	1		chr1:91725916-91726416	0.413868	0.302488	0.882037	0.266093	0.883742	0.224373	0.693859	0.45736	0.68041	0.482889	0.212881
MAX	0.285826	0.375936	0.435819	0.419864	0.548801	0.366189	0.759826	0.318371	0.255015	0.640508	1		chr1:91751188-91751688	0.439736	0.317148	1	0.288362	0.825546	0.294203	0.45615	0.467971	0.753311	0.361969	0.28383
MIR5694	0.789402	0.44458	0.296058	0.507949	0.384132	0.358499	0.292941	0.253481	0.371308	0.797039	1		chr1:94689909-94690409	0.439585	0.333418	0.8018	0.34228	0.993246	0.333418	0.34542	0.401275	0.842724	0.333418	0.333418
TMEM229B	0.44279	0.305623	0.373987	0.817013	0.271606	0.540925	0.325256	0.293209	0.338241	0.871701	0.919647		chr1:108816254-108816754	0.33455	0.613329	0.862042	0.462616	0.864499	0.22001	0.342139	0.663781	0.679447	0.158066	0.299521
PLEKHH1	0.846318	0.0956605	0.332112	0.42737	0.439982	0.801243	0.387602	0.397689	0.284369	0.631441	0.856214		chr1:108828410-108828910	0.387788	0.303746	0.879623	0.310743	0.947782	0.301181	0.503071	0.369908	0.799174	0.320419	0.376566
PLEKHD1	0.463056	0.295086	0.291746	0.429559	0.382731	0.447842	0.222711	0.66434	0.404498	0.960019	0.938413		chr1:111274998-111275498	0.48289	0.579082	0.965531	0.309243	0.884491	0.323305	0.317982	0.309243	0.709751	0.309243	0.309243
LOC101928075	0.412578	0.433467	0.407976	0.653213	0.320279	0.556886	0.218021	0.284581	0.33926	0.859447	1		chr1:116847495-116847995	0.389842	0.393103	0.707028	0.371097	1	0.427196	0.34559	0.371197	0.651361	0.34559	0.34559
TTC9	0.321219	0.397261	0.265272	0.759535	0.515908	0.516729	0.303292	0.217103	0.401929	0.831069	0.970684		chr1:116882110-116882610	0.420281	0.382548	0.932074	0.316162	0.840256	0.495494	0.307855	0.307855	0.859229	0.330392	0.307855
JDP2	0.535682	0.164414	0.660887	0.0853598	0.592654	0.511739	0.321475	0.380248	0.785365	0.543836	0.91834		chr1:116990609-116991109	0.516123	0.333275	0.880483	0.306603	0.993954	0.462111	0.365939	0.310602	0.709433	0.311745	0.309732
PSMC1	0.933685	0.827241	0.504304	0.406954	0.0752425	0.497592	0.376534	0.422662	0.255826	0.45875	0.741209		chr1:117826756-117827256	0.364615	0.344815	0.607594	0.344815	1	0.358688	0.468108	0.409218	0.64614	0.399592	0.371105
CALM1	0.29895	0.770568	0.382546	0.467463	0.27771	0.298108	0.339151	0.704136	0.25577	0.72988	0.975719		chr1:118333761-118334261	0.368416	0.373216	0.932312	0.358469	1	0.369743	0.394012	0.358469	0.581546	0.358469	0.365315
TTC7B	0.36873	0.425453	0.386203	0.287802	0.456479	0.439888	0.409852	0.461049	0.302349	0.864675	1		chr1:150543653-150544153	0.667484	0.304029	0.858282	0.346085	0.848938	0.304029	0.317715	0.321293	0.857112	0.357903	0.31713
LOC101928909	0.30192	0.205669	0.723312	0.256918	0.379223	0.482119	0.37872	0.476303	0.480579	0.790754	1		chr1:153506679-153507179	0.602458	0.256447	0.875759	0.226668	0.829719	0.246043	0.345211	0.493751	0.839567	0.350241	0.434134
LOC105370622	0.409604	0.314957	0.453534	0.299564	0.32069	0.472746	0.434566	0.439976	0.386102	0.889958	1		chr1:153545000-153545500	0.502536	0.599041	0.499289	0.977886	0.667092	0.554576	0.436033	0.542518	0.554165	0.0803673	0.0864959
FAM181A-AS1	0.424677	0.277492	0.328161	0.502575	0.681147	0.472131	0.33538	0.32654	0.354342	0.663999	1		chr1:154751717-154752217	0.349659	0.366007	0.944623	0.308218	0.888552	0.508561	0.409189	0.31345	0.790237	0.308218	0.313287
FAM181A	0.295048	0.349569	0.374705	0.412571	0.546399	0.457119	0.366887	0.38697	0.374171	0.813153	1		chr1:161974169-161974669	0.348888	0.328599	0.766412	0.328599	1	0.344734	0.408294	0.416117	0.645267	0.434345	0.356705
ASB2	0.2915	0.243323	0.283189	0.533013	0.712243	0.323304	0.483122	0.557774	0.266907	0.836449	0.969176		chr1:161986260-161986760	0.382243	0.373414	0.797591	0.373414	1	0.374146	0.399276	0.381239	0.486143	0.391252	0.38859
MIR4506	0.28907	0.261198	0.273019	0.535242	0.712384	0.327314	0.462389	0.548544	0.275555	0.839454	0.975833		chr1:165376537-165377037	0.379358	0.522814	1	0.320396	0.613945	0.345161	0.364859	0.352245	0.939394	0.330625	0.330929
CCDC197	0.326241	0.258349	0.295142	0.452285	0.625697	0.328136	0.41759	0.638352	0.294181	0.88069	0.983336		chr1:168469618-168470118	0.377437	0.356707	0.80562	0.369886	1	0.383788	0.439894	0.321585	0.64405	0.322331	0.376537
HSP90AA1	0.777466	0.452928	0.407119	0.54741	0.0977335	0.73194	0.48685	0.345147	0.194614	0.509566	0.949225		chr1:168471088-168471588	0.347082	0.311101	0.908937	0.552829	0.873801	0.291174	0.447903	0.31269	0.824885	0.29706	0.332537
ZNF839	0.515774	0.356555	0.315728	0.462691	0.334267	0.536215	0.191992	0.463484	0.39473	0.935554	0.993007		chr1:170462038-170462538	0.362794	0.354553	1	0.352042	0.734296	0.352042	0.391118	0.352042	0.866538	0.352042	0.35721
BTBD6	0.661542	0.386707	0.25584	0.535907	0.321228	0.454431	0.24483	0.350707	0.402743	0.913747	0.972318		chr1:171663258-171663758	0.356189	0.35032	0.986201	0.35032	0.692119	0.35032	0.413293	0.361942	0.938656	0.35032	0.35032
PWAR1	0.828958	0.440525	0.295486	0.618414	0.192462	0.4114	0.29743	0.253165	0.904388	0.46117	0.796602		chr1:172358683-172359183	0.300044	0.562341	0.867665	0.294878	0.714464	0.354587	0.473459	0.696144	0.839556	0.212132	0.184729
SNORD115-1	0.489943	0.491973	0.194052	0.568751	0.416035	0.303709	0.190261	0.492371	0.860734	0.487549	1		chr1:172399270-172399770	0.376676	0.327923	0.959575	0.351982	0.749705	0.361713	0.505193	0.325915	0.909319	0.316	0.316
MTMR10	0.490548	0.442177	0.384239	0.38519	0.418636	0.524153	0.346403	0.236191	0.332805	0.857668	1		chr1:178629120-178629620	0.351265	0.30667	0.957084	0.30667	0.825211	0.30667	0.713005	0.362921	0.722292	0.30667	0.341544
CCDC32	0.403752	0.392135	0.222308	0.519829	0.429173	0.468441	0.457954	0.268801	0.386349	0.976145	0.975112		chr1:183148536-183149036	0.339629	0.565958	0.709723	0.319783	0.886395	0.267785	0.676219	0.343491	0.875258	0.286455	0.229304
CHAC1	0.325615	0.665855	0.275488	0.413136	0.34802	0.415212	0.575325	0.30991	0.291651	0.882388	0.997399		chr1:184482074-184482574	0.513074	0.333244	1	0.322218	0.675767	0.338921	0.398489	0.333406	0.774771	0.362927	0.351946
OIP5	0.435197	0.595407	0.376275	0.813345	0.29541	0.515723	0.221383	0.211981	0.315522	0.8248	0.894957		chr1:192485615-192486115	0.53375	0.283022	1	0.358631	0.707631	0.432159	0.239826	0.618657	0.714208	0.284418	0.288842
PLA2G4E	0.336498	0.50209	0.400685	0.493336	0.268189	0.493398	0.43782	0.377249	0.259484	0.855675	1		chr1:201530626-201531126	0.51172	0.477425	0.728973	0.309937	0.607723	0.341076	0.380745	0.38807	1	0.286119	0.336091
GANC	0.437043	0.473799	0.334186	0.391068	0.280673	0.330174	0.373024	0.467107	0.441985	0.907657	1		chr1:201640520-201641020	0.338248	0.320212	0.935984	0.361256	0.985272	0.320212	0.529101	0.346673	0.652121	0.348811	0.362112
TGM7	0.341904	0.389038	0.286959	0.491547	0.560544	0.373623	0.342143	0.325738	0.427438	0.969968	0.991098		chr1:203408394-203408894	0.323331	0.247228	0.781567	0.608307	0.805277	0.391969	0.313973	0.807933	0.75085	0.212591	0.256974
LYSMD2	0.0809527	0.4709	0.300936	0.609792	0.23843	0.620688	0.762303	0.932862	0.527983	0.310355	0.644797		chr1:208030511-208031011	0.334357	0.359928	0.991886	0.34935	0.957606	0.503046	0.336392	0.37599	0.607941	0.341576	0.341927
PYGO1	0.433068	0.311493	0.425905	0.17668	0.558142	0.18133	0.850178	0.501124	0.520646	0.546662	0.994771		chr1:208184317-208184817	0.557562	0.374753	0.985538	0.323278	0.760449	0.315752	0.323543	0.313823	0.85214	0.333058	0.360104
NEDD4	0.318983	0.636536	0.592966	0.36286	0.316639	0.263253	0.415937	0.297403	0.450333	0.766335	1		chr1:210293073-210293573	0.387014	0.290715	0.93667	0.526379	0.696892	0.271764	0.425882	0.44144	0.935967	0.261703	0.325575
SMAD3	0.419008	0.312537	0.461521	0.242338	0.572354	0.128807	0.462804	0.412677	0.697294	0.818182	0.972478		chr1:217029390-217029890	0.420607	0.372523	1	0.373311	0.711924	0.354405	0.354405	0.428063	0.594518	0.354405	0.367782
AAGAB	0.329104	0.333522	0.222616	0.490366	0.329593	0.333829	0.613543	0.523603	0.416289	0.921164	0.986372		chr1:222078934-222079434	0.371477	0.337966	0.999468	0.375355	0.68106	0.337966	0.337966	0.461028	0.921783	0.337966	0.337966
IQCH	0.158378	0.226597	0.456269	0.780503	0.308789	0.388114	0.721787	0.315147	0.716223	0.511509	0.916684		chr1:229694133-229694633	0.353326	0.363923	1	0.310057	0.738436	0.302226	0.47517	0.328409	0.747314	0.365741	0.433001
GRAMD2A	0.34879	0.486874	0.247632	0.181871	0.66744	0.367308	0.401812	0.557744	0.430886	0.75331	1		chr1:230177069-230177569	0.382647	0.470526	0.680295	0.408613	0.707334	0.133272	0.813772	0.319904	0.93849	0.268243	0.376905
PKM	0.40332	0.314013	0.235533	0.470876	0.587635	0.390182	0.27752	0.486584	0.440785	0.8087	1		chr1:237205633-237206133	0.458861	0.345525	1	0.321897	0.753921	0.321897	0.348522	0.467383	0.715782	0.347446	0.328594
ADPGK-AS1	0.473828	0.289636	0.158697	0.583726	0.539709	0.527455	0.334321	0.320758	0.396299	0.920591	0.954979		chr1:246947234-246947734	0.524832	0.486407	0.861058	0.326262	1	0.30086	0.359944	0.380783	0.633629	0.291389	0.298139
INSYN1-AS1	0.387807	0.376997	0.380187	0.364858	1	0.276127	0.30807	0.380042	0.425887	0.717145	0.839125		chr10:10818047-10818547	0.440721	0.335597	0.733807	0.364539	0.713551	0.352624	0.370059	0.400697	1	0.340512	0.335597
NRG4	0.434566	0.479344	0.268926	0.393008	0.294698	0.488656	0.382566	0.437138	0.424683	0.738473	1		chr10:14397056-14397556	0.378076	0.365949	0.811779	0.365116	1	0.354389	0.436489	0.38214	0.524977	0.357901	0.387451
LINC00927	0.613765	0.212824	0.217218	0.344694	0.610851	0.385209	0.427214	0.591832	0.419353	0.564103	1		chr10:15738470-15738970	0.352128	0.3481	1	0.370198	0.856187	0.349351	0.432598	0.392166	0.637873	0.343655	0.343655
FSD2	0.411712	0.389199	0.351228	0.367183	0.397471	0.402396	0.367675	0.395295	0.409686	0.991879	1		chr10:16933712-16934212	0.373057	0.350744	0.914895	0.350744	1	0.359138	0.350744	0.350744	0.589429	0.465407	0.350744
DNM1P41	0.506232	1	0.697906	0.266215	0.393915	0.246632	0.470453	0.435398	0.484231	0.192967	0.777996		chr10:20598535-20599035	0.384408	0.359159	0.714574	0.359159	1	0.359159	0.382883	0.369513	0.668714	0.378468	0.378029
MAN2A2	0.471889	0.35803	0.431798	0.428449	0.301682	0.649573	0.326999	0.351695	0.264881	0.899366	1		chr10:24958665-24959165	0.389029	0.301888	0.963451	0.357396	0.88978	0.301888	0.440082	0.311859	0.780387	0.411638	0.352603
RGMA	0.365657	0.086982	0.810001	0.241865	0.821352	0.214468	0.678279	0.443415	0.546881	0.577413	0.713687		chr10:24974987-24975487	0.520497	0.312485	1	0.393582	0.737891	0.312485	0.424529	0.321848	0.809361	0.320286	0.312485
PGPEP1L	0.297814	0.35086	0.367419	0.284338	0.469075	0.252684	0.432854	0.748177	0.447908	0.867152	0.981719		chr10:27620815-27621315	0.486463	0.303492	0.845437	0.303492	0.979537	0.303492	0.334773	0.582588	0.735153	0.303492	0.322082
SYNM	0.468201	0.395643	0.337604	0.279817	0.362145	0.213909	0.457669	0.736145	0.394219	0.885871	0.968776		chr10:30755435-30755935	0.372489	0.383774	1	0.363488	0.977439	0.371654	0.363488	0.363488	0.575232	0.363488	0.363488
TTC23	0.565505	0.318788	0.363079	0.24488	0.324166	0.22461	0.447183	0.753854	0.454826	0.849036	0.954073		chr10:30784486-30784986	0.315091	0.443474	1	0.29302	0.689615	0.272233	0.472988	0.43458	0.684543	0.275977	0.512228
CERS3-AS1	0.690769	0.34167	0.585893	0.778004	0.136767	0.335169	0.116378	0.613064	0.531431	0.47322	0.897635		chr10:30803876-30804376	0.375424	0.343903	1	0.348562	0.622673	0.327621	0.408064	0.349207	0.85801	0.397044	0.39033
CERS3	0.535382	0.307249	0.410645	0.44392	0.35017	0.421972	0.277352	0.392527	0.40375	0.882116	1		chr10:31618747-31619247	0.409375	0.293175	0.969436	0.293122	0.937241	0.306971	0.479005	0.431216	0.671977	0.405043	0.303439
MRPL28	0.320546	0.366164	0.407064	1	0.296842	0.518268	0.250452	0.462978	0.334587	0.784569	0.699026		chr10:31619559-31620059	0.350159	0.324133	0.820352	0.373948	1	0.489162	0.337249	0.495442	0.553184	0.32322	0.330189
TMEM8A	0.420179	0.449887	0.407285	1	0.259025	0.481907	0.263115	0.257781	0.485838	0.586655	0.81754		chr10:31657484-31657984	0.387104	0.336877	0.959316	0.314845	0.862548	0.314845	0.52967	0.368551	0.796555	0.314845	0.314845
CAPN15	0.443762	0.306356	0.274769	0.518004	0.496932	0.409096	0.312867	0.360433	0.416923	0.948872	1		chr10:34102202-34102702	0.408719	0.360042	0.996233	0.352831	0.638481	0.19062	0.725769	0.532461	0.741041	0.324905	0.228898
LOC105371049	0.538276	0.776028	0.370749	0.241231	0.518984	0.116585	0.372395	0.486276	0.339262	0.865499	0.874715		chr10:36188063-36188563	0.431303	0.34195	1	0.32423	0.727231	0.32423	0.546269	0.331809	0.754555	0.32423	0.32423
MIR1225	0.528535	0.713504	0.320296	0.22014	0.579332	0.201089	0.371795	0.434094	0.329526	0.876857	0.924832		chr10:44198635-44199135	0.33096	0.313104	0.961867	0.307343	0.8025	0.307343	0.617328	0.422946	0.806769	0.307343	0.322498
TNFRSF12A	0.415127	0.351962	0.233391	0.44207	0.279197	0.29715	0.300876	0.828198	0.61686	0.855634	0.879535		chr10:58951675-58952175	0.344597	0.35755	1	0.47746	0.626776	0.340646	0.374002	0.366082	0.808788	0.340646	0.359816
CLDN6	0.373235	0.390414	0.281659	0.454612	0.329962	0.264857	0.257654	0.821888	0.554091	0.887918	0.88371		chr10:62564395-62564895	0.51467	0.294563	0.739916	0.41889	1	0.310826	0.378072	0.353979	0.703709	0.339979	0.348416
THOC6	0.405371	0.414075	0.264695	0.407183	0.329192	0.272382	0.263092	0.813604	0.547384	0.877144	0.905879		chr10:63614344-63614844	0.372756	0.372756	1	0.372756	0.745795	0.372756	0.376996	0.372756	0.61819	0.372756	0.372756
HCFC1R1	0.429151	0.366908	0.32412	0.375258	0.355052	0.253512	0.24836	0.828467	0.54364	0.896818	0.878714		chr10:73906901-73907401	0.411342	0.242318	0.902419	0.231791	0.726128	0.24081	0.712973	0.590265	0.789944	0.340628	0.311381
SRL	0.351549	0.321529	0.344751	0.316933	0.313391	0.338336	0.588142	0.736762	0.340982	0.878042	0.969584		chr10:78952650-78953150	0.366823	0.339564	0.929076	0.339564	0.800548	0.352085	0.394079	0.356228	0.925792	0.356677	0.339564
SEPT12	0.504979	0.282442	0.214677	1	0.42886	0.565895	0.715695	0.633189	0.273026	0.226714	0.624574		chr10:88926805-88927305	0.620254	0.395314	0.814626	0.260447	0.945401	0.345633	0.563396	0.286657	0.741617	0.240381	0.286274
SMIM22	0.710856	0.323368	0.243159	0.863136	0.778933	0.621386	0.369318	0.404725	0.179363	0.24794	0.757817		chr10:98394361-98394861	0.39406	0.332436	1	0.332436	0.709451	0.332436	0.383347	0.340813	0.87161	0.368718	0.403564
GLYR1	0.36719	0.325685	0.319825	0.562583	0.372339	0.435283	0.368484	0.339095	0.438767	0.953769	1		chr10:100890578-100891078	0.515949	0.359162	0.737124	0.322271	1	0.322271	0.438241	0.331193	0.626262	0.334057	0.38398
SNN	0.30285	0.455958	0.238366	0.292944	0.53496	0.568381	0.373593	0.507745	0.320441	0.883857	1		chr10:114265500-114266000	0.365091	0.31124	0.750927	0.312439	0.741599	0.289038	0.392436	0.31279	1	0.433113	0.527125
TXNDC11	0.361961	0.449932	0.398805	0.260412	0.401585	0.561195	0.354296	0.502342	0.27936	0.865325	1		chr10:114477203-114477703	0.383407	0.359273	1	0.350571	0.825468	0.336648	0.356593	0.379499	0.814564	0.354157	0.335534
MIR193BHG	0.68747	0.245204	0.331866	0.294663	0.683837	0.258873	0.290918	0.45951	0.45719	0.856786	0.933682		chr10:114491359-114491859	0.373311	0.36943	1	0.355182	0.916226	0.355182	0.355182	0.355182	0.693869	0.355182	0.363683
MIR193B	0.796411	0.273595	0.411536	0.311343	0.742835	0.141799	0.232821	0.42398	0.591728	0.836463	0.737491		chr10:116273324-116273824	0.500119	0.234674	0.813073	0.234674	0.882602	0.406466	0.591761	0.495059	0.824097	0.234674	0.282802
MIR365A	0.694441	0.225412	0.336802	0.357268	0.675853	0.315027	0.344868	0.381409	0.352245	0.852626	0.96405		chr10:118570953-118571453	0.371852	0.563435	0.698233	0.334029	1	0.33975	0.338127	0.338993	0.735959	0.350369	0.334029
LINC02130	0.861035	0.294651	0.402552	0.286993	0.718419	0.227621	0.287382	0.294959	0.514303	0.784323	0.827763		chr10:127977601-127978101	0.296467	0.518724	0.778921	0.313357	1	0.374699	0.477257	0.519993	0.700291	0.263476	0.225336
PARN	0.716065	0.307514	0.345402	0.39188	0.690806	0.329027	0.197891	0.275086	0.492042	0.794553	0.959734		chr10:128897027-128897527	0.473582	0.339676	0.849493	0.38443	1	0.339676	0.346064	0.339676	0.705506	0.339676	0.339676
MIR6506	0.348761	0.270899	0.219482	0.767458	0.474709	0.416288	0.419728	0.453194	0.331961	0.762972	1		chr11:5684864-5685364	0.55891	1	0.548711	0.393712	0.5331	0.573719	0.499557	0.655731	0.535294	0.0967331	0.100745
ABCC1	0.183125	0.557166	0.271635	0.359535	0.470225	0.407784	0.404374	0.462329	0.468696	0.887652	1		chr11:10387277-10387777	0.529829	0.431737	0.844662	0.287073	0.892413	0.304953	0.295107	0.306006	0.872413	0.438915	0.296893
GTF3C1	0.282789	0.565443	0.3181	0.542724	0.542243	0.378031	0.358707	0.318633	0.282277	0.897669	1		chr11:14054597-14055097	0.403028	0.320729	1	0.577694	0.720491	0.316155	0.321839	0.346782	0.833919	0.316155	0.32839
ATP2A1	0.355665	0.428266	0.39245	0.427809	0.414014	0.375485	0.406179	0.456279	0.394617	0.627193	1		chr11:15688241-15688741	0.330606	0.356461	0.916027	0.287751	0.911545	0.287751	0.580579	0.542149	0.711628	0.287751	0.287751
ATP2A1-AS1	0.374682	0.435162	0.401214	0.400706	0.389202	0.375945	0.403335	0.501774	0.388009	0.605556	1		chr11:19320678-19321178	0.351362	0.320322	0.991574	0.340345	0.825522	0.320322	0.384922	0.530928	0.79406	0.320322	0.320322
RABEP2	0.32748	0.465824	0.512754	0.540585	0.302141	0.574166	0.441576	0.352227	0.453489	0.32906	1		chr11:19627926-19628426	0.449396	0.485806	0.77964	0.273264	1	0.33893	0.283242	0.346031	0.741694	0.434633	0.319107
ALDOA	0.313302	0.457294	0.249935	0.505993	0.440828	0.454332	0.277956	0.530062	0.380504	0.771963	1		chr11:33899236-33899736	0.466935	0.677854	0.696401	0.193959	0.969056	0.262624	0.258367	0.43189	0.790569	0.32346	0.428885
PPP4C	0.631118	0.387013	0.719646	0.381664	0.187758	0.262457	0.392354	0.351588	0.391547	0.803619	0.991235		chr11:34327843-34328343	0.389199	0.305854	1	0.305854	0.839876	0.331218	0.589734	0.364508	0.627103	0.372539	0.323367
TBC1D10B	0.364544	0.431536	0.205168	0.501103	0.284903	0.59265	0.382869	0.536805	0.324305	0.81466	1		chr11:57427369-57427869	0.765825	0.362279	0.847352	0.273906	0.588936	0.267298	0.396946	0.584685	0.902235	0.288194	0.222345
MYLPF	0.293976	0.455412	0.179586	0.642562	0.232107	0.580312	0.479826	0.501373	0.336763	0.768971	1		chr11:61602999-61603499	0.460357	0.346643	0.739572	0.368632	1	0.346792	0.421722	0.337567	0.632587	0.357599	0.349242
ZNF48	0.315947	0.411675	0.257093	0.639039	0.358199	0.313724	0.55238	0.483421	0.516554	0.483669	1		chr11:62689434-62689934	0.462876	0.329495	0.869476	0.300437	0.820887	0.300437	0.390209	0.423878	0.945534	0.337497	0.319274
SIAH1	0.867717	0.167866	0.472004	0.315976	0.356668	0.710691	0.240187	0.289504	0.673846	0.536001	0.869538		chr11:75326009-75326509	0.370299	0.652953	0.941118	0.351141	0.765503	0.308796	0.364098	0.297009	0.84722	0.27359	0.328274
SETD6	0.548804	0.580077	0.301679	0.461311	0.406388	0.209268	0.539977	0.327043	0.265093	0.817741	1		chr11:79092881-79093381	0.479724	0.278056	0.882525	0.33075	0.884219	0.343218	0.300688	0.278056	0.844378	0.358021	0.520365
MIR328	0.423786	0.46488	0.455592	0.31479	0.371571	0.428194	0.321456	0.399843	0.353088	0.862593	1		chr11:79413233-79413733	0.671576	0.270923	0.748556	0.303605	0.950509	0.266893	0.653771	0.334957	0.716439	0.27312	0.309653
FHOD1	0.491322	0.373614	0.227704	0.306453	0.291496	0.378107	0.654782	0.487678	0.394699	0.901969	0.992176		chr11:111417628-111418128	0.43591	0.306963	1	0.27733	0.739996	0.289189	0.550017	0.488391	0.641555	0.280522	0.397896
SLC9A5	0.49054	0.331529	0.225811	0.343135	0.278431	0.360202	0.668168	0.469197	0.447446	0.897917	0.987623		chr11:112655376-112655876	0.379462	0.452749	0.939829	0.341267	0.905281	0.253033	0.608224	0.267979	0.696823	0.345989	0.309364
CARMIL2	0.567038	0.320453	0.0830204	0.754315	0.245057	0.315643	0.5026	0.433509	0.598282	0.891976	0.788106		chr11:113163253-113163753	0.376374	0.275104	0.632477	0.275104	0.749683	0.3851	0.717417	0.501291	1	0.284314	0.280267
NFATC3	0.44294	0.309358	0.275033	0.720564	0.2071	0.534015	0.505416	0.367675	0.311217	0.866894	0.959788		chr11:118739456-118739956	0.528198	0.311189	0.720144	0.311189	1	0.537562	0.311189	0.342348	0.730988	0.311189	0.327117
PLA2G15	0.501667	0.359068	0.271233	0.416457	0.265448	0.608562	0.44245	0.340027	0.367675	0.927935	0.999479		chr11:120197499-120197999	0.330157	0.330833	0.849775	0.321999	1	0.361295	0.414208	0.321999	0.600539	0.321999	0.595563
SLC7A6	0.797382	0.278995	0.649478	0.487685	0.221463	0.341448	0.239518	0.293535	0.49108	0.789069	0.910346		chr11:126318530-126319030	0.424666	0.270878	0.947185	0.286559	0.727349	0.382034	0.424514	0.305302	0.935334	0.428092	0.368087
SLC7A6OS	0.812411	0.326885	0.869071	0.49558	0.119203	0.351762	0.247254	0.368773	0.533647	0.543631	0.831783		chr11:126414941-126415441	0.414828	0.389627	0.717756	0.301868	1	0.301868	0.462862	0.42993	0.589923	0.439586	0.301868
[truncated: 71,997 more rows]
