# Supplementary material for: Multimodal cell atlas of the ageing human skeletal muscle
Source: Nature. 2024 Apr 22;629(8010):154–64. doi: 10.1038/s41586-024-07348-6 (PMC11062927; doi:10.1038/s41586-024-07348-6)
Supplement: Supplementary file 22 — Source Data Extended Data Fig. 2 [file 41586_2024_7348_MOESM22_ESM.xlsx]

## Sheet: ED Fig. 2b
	Adipocyte_Female	Adipocyte_Male	EC_Female	EC_Male	FAP_Female	FAP_Male	Lymphocyte_Female	Lymphocyte_Male	MuSC_Female	MuSC_Male	Myeloid cell_Female	Myeloid cell_Male	Pericyte_Female	Pericyte_Male	SMC_Female	SMC_Male	Fibroblast-like_Female	Fibroblast-like_Male	Type I_Female	Type I_Male	Type II_Female	Type II_Male
Adipocyte_Female	0.56878	0.595142	-0.107083	-0.0942738	0.0431614	0.0163646	-0.0828406	-0.0726298	0.0435363	0.00371994	-0.0821713	-0.0344874	-0.123856	-0.124364	-0.0676337	-0.118533	0.0552451	0.0442955	-0.0531974	-0.0706881	-0.0480328	-0.0503364
Adipocyte_Male	0.634975	0.681796	-0.0912664	-0.089596	0.0316969	0.0469964	-0.111192	-0.0710885	-0.0518144	-0.0780089	-0.0806619	-0.049268	-0.119413	-0.128255	-0.05109	-0.0832541	0.0527055	0.0536562	-0.0569003	-0.0675011	-0.0661223	-0.0749673
EC_Female	-0.16821	-0.126419	0.849441	0.842884	-0.17941	-0.234052	-0.0685864	-0.0595596	-0.101352	-0.126976	-0.0913016	-0.115801	-0.0620089	-0.0551059	-0.0861633	-0.083066	-0.179773	-0.220075	-0.139792	-0.138479	-0.165831	-0.148807
EC_Male	-0.180091	-0.139065	0.860596	0.863412	-0.205324	-0.24588	-0.0626445	-0.062355	-0.115072	-0.141487	-0.08678	-0.0982071	-0.0639275	-0.0559754	-0.0639588	-0.0703108	-0.179653	-0.223459	-0.143531	-0.144233	-0.176312	-0.156431
FAP_Female	0.0820849	-0.0102741	-0.185575	-0.20602	0.681364	0.778522	-0.225366	-0.200494	-0.0433374	-0.0171681	-0.184315	-0.208777	-0.100811	-0.103145	-0.0831288	-0.11573	0.461487	0.583158	-0.223525	-0.194899	-0.220171	-0.161969
FAP_Male	0.0713437	0.00284587	-0.193974	-0.192525	0.65492	0.782153	-0.205869	-0.207525	-0.067355	-0.0292767	-0.16425	-0.206595	-0.0858817	-0.0904006	-0.0987739	-0.106048	0.443823	0.528635	-0.193057	-0.18336	-0.192001	-0.146049
Lymphocyte_Female	-0.167736	-0.13423	-0.108578	-0.0884944	-0.273795	-0.303687	0.783243	0.686593	-0.0199745	-0.0381868	0.0736576	0.0702807	-0.172777	-0.163289	-0.055067	-0.112988	-0.187692	-0.274421	0.0352375	0.0292064	0.0192298	-0.00966083
Lymphocyte_Male	-0.159179	-0.113985	-0.0810844	-0.0628534	-0.273413	-0.335094	0.565091	0.581192	0.0209403	0.00242026	0.00970522	0.0891319	-0.171032	-0.156139	-0.017034	-0.0805747	-0.203598	-0.310823	0.138907	0.130537	0.126539	0.08858
MuSC_Female	-0.0051057	-0.0301459	-0.0768666	-0.083998	0.0123571	0.0168523	-0.0832976	-0.0792038	0.607361	0.707433	-0.0658885	-0.0994881	-0.106739	-0.0886317	-0.104788	-0.125354	-0.0596971	0.00882332	-0.020999	0.0016132	-0.0337225	-0.0308801
MuSC_Male	-0.0275386	-0.0608717	-0.0791067	-0.0840114	0.00318037	0.00257486	-0.0811353	-0.0718694	0.586328	0.676637	-0.0559052	-0.0467707	-0.111728	-0.0836501	-0.08715	-0.101455	-0.0286866	-0.00661563	-0.0234983	-0.0174368	-0.0365723	-0.0380134
Myeloid cell_Female	-0.153713	-0.127595	-0.0568618	-0.0667983	-0.208326	-0.252314	0.155103	0.11272	-0.047151	-0.0812041	0.860517	0.713868	-0.14067	-0.144741	-0.0771219	-0.123833	-0.194808	-0.238343	-0.0602529	-0.0720659	-0.0679647	-0.103563
Myeloid cell_Male	-0.130494	-0.121229	-0.0827356	-0.0855746	-0.218664	-0.266654	0.143188	0.11258	-0.0330017	-0.0789415	0.757711	0.796455	-0.16591	-0.156756	-0.0984302	-0.13321	-0.173073	-0.241342	-0.0029572	-0.0269305	-0.0193741	-0.0703033
Pericyte_Female	-0.0970917	-0.092629	-0.0566592	-0.0502986	-0.0765597	-0.0793559	-0.16636	-0.144959	-0.0792352	-0.104758	-0.146763	-0.143988	0.757125	0.714425	0.223614	0.327478	-0.11467	-0.131628	-0.150308	-0.121942	-0.143589	-0.100033
Pericyte_Male	-0.0923269	-0.0860044	-0.0754371	-0.0532025	-0.0992424	-0.0580957	-0.181938	-0.156735	-0.118477	-0.13406	-0.147728	-0.142023	0.812344	0.779463	0.219697	0.344066	-0.104181	-0.106381	-0.167425	-0.139703	-0.159555	-0.119572
SMC_Female	-0.0436493	-0.0218228	-0.0792838	-0.0772758	-0.100966	-0.0829102	-0.146269	-0.160581	-0.0223966	-0.0737867	-0.143915	-0.122142	0.287969	0.228831	0.541965	0.628462	-0.0926109	-0.0465076	-0.0781948	-0.0982669	-0.104078	-0.102849
SMC_Male	-0.0366454	-0.0204783	-0.0837521	-0.0712476	-0.0932281	-0.108525	-0.118402	-0.0973155	-0.165892	-0.15137	-0.102057	-0.0265286	0.257166	0.241078	0.468494	0.542797	-0.0442822	-0.0846582	-0.0518386	-0.0641124	-0.0778539	-0.0613325
Fibroblast-like_Female	0.0978309	0.0163296	-0.202761	-0.219699	0.692631	0.74314	-0.263964	-0.269029	-0.0594461	-0.0722534	-0.202852	-0.221249	-0.0645334	-0.0831437	-0.0980237	-0.114624	0.673918	0.834241	-0.289229	-0.281455	-0.297072	-0.264425
Fibroblast-like_Male	0.0647358	-0.00256749	-0.185751	-0.215271	0.542309	0.558921	-0.209675	-0.168592	-0.0603912	-0.0627466	-0.163433	-0.129819	-0.112	-0.139814	-0.102585	-0.102952	0.732997	0.78552	-0.248139	-0.267766	-0.258986	-0.255139
Type I_Female	-0.0131181	-0.035939	-0.127089	-0.134835	-0.188164	-0.174734	-0.00214557	-0.0193806	-0.016213	0.010285	-0.0331778	-0.0625351	-0.0763301	-0.0617997	-0.119997	-0.109781	-0.19721	-0.181711	0.752596	0.758115	0.527908	0.358583
Type I_Male	-0.0253762	-0.0355912	-0.13592	-0.148686	-0.228045	-0.223619	-0.00531759	0.0143773	0.00042971	0.0205238	-0.0561385	-0.0446158	-0.124605	-0.106322	-0.0799544	-0.0792359	-0.195658	-0.212106	0.792188	0.783691	0.565781	0.412977
Type II_Female	-0.039003	-0.0422892	-0.13702	-0.142037	-0.167644	-0.168175	-0.0351268	-0.0370804	-0.0351521	0.0232544	-0.0715868	-0.0860697	-0.101763	-0.0544647	-0.112251	-0.0928408	-0.191327	-0.182525	0.425729	0.425768	0.784364	0.81268
Type II_Male	-0.0465493	-0.0348005	-0.147348	-0.142322	-0.195503	-0.180363	-0.0295566	-0.0166683	-0.01879	0.0378712	-0.0833698	-0.0880425	-0.123352	-0.0600835	-0.0899104	-0.0690239	-0.19516	-0.187073	0.433774	0.453113	0.712052	0.838216

## Sheet: ED Fig. 2d
Cell type	Sample	Group	Sex	Count	Percent	Technique
Adipocyte	OM1	Old	Male	5	0.000326605	scRNA-seq
EC	OM1	Old	Male	5203	0.339865	scRNA-seq
FAP	OM1	Old	Male	1480	0.0966752	scRNA-seq
Lymphocyte	OM1	Old	Male	1313	0.0857665	scRNA-seq
Mast cell	OM1	Old	Male	171	0.0111699	scRNA-seq
MuSC	OM1	Old	Male	650	0.0424587	scRNA-seq
Myeloid cell	OM1	Old	Male	2122	0.138611	scRNA-seq
Pericyte	OM1	Old	Male	1176	0.0768176	scRNA-seq
SMC	OM1	Old	Male	665	0.0434385	scRNA-seq
Specialized MF	OM1	Old	Male	63	0.00411523	scRNA-seq
Fibroblast-like cell	OM1	Old	Male	2448	0.159906	scRNA-seq
Type I	OM1	Old	Male	8	0.000522568	scRNA-seq
Type II	OM1	Old	Male	5	0.000326605	scRNA-seq
Adipocyte	OM2	Old	Female	13	0.00061705	scRNA-seq
EC	OM2	Old	Female	3458	0.164135	scRNA-seq
FAP	OM2	Old	Female	7236	0.343459	scRNA-seq
Lymphocyte	OM2	Old	Female	334	0.0158534	scRNA-seq
Mast cell	OM2	Old	Female	87	0.00412949	scRNA-seq
MuSC	OM2	Old	Female	1716	0.0814505	scRNA-seq
Myeloid cell	OM2	Old	Female	765	0.036311	scRNA-seq
Pericyte	OM2	Old	Female	654	0.0310423	scRNA-seq
SMC	OM2	Old	Female	1354	0.0642681	scRNA-seq
Specialized MF	OM2	Old	Female	564	0.0267705	scRNA-seq
Fibroblast-like cell	OM2	Old	Female	4870	0.231156	scRNA-seq
Type I	OM2	Old	Female	7	0.000332257	scRNA-seq
Type II	OM2	Old	Female	10	0.000474654	scRNA-seq
Adipocyte	OM3	Old	Female	19	0.0006257	scRNA-seq
EC	OM3	Old	Female	3765	0.123987	scRNA-seq
FAP	OM3	Old	Female	7435	0.244846	scRNA-seq
Lymphocyte	OM3	Old	Female	549	0.0180794	scRNA-seq
Mast cell	OM3	Old	Female	295	0.00971481	scRNA-seq
MuSC	OM3	Old	Female	3184	0.104854	scRNA-seq
Myeloid cell	OM3	Old	Female	255	0.00839755	scRNA-seq
Pericyte	OM3	Old	Female	862	0.028387	scRNA-seq
SMC	OM3	Old	Female	1716	0.0565106	scRNA-seq
Specialized MF	OM3	Old	Female	1451	0.0477837	scRNA-seq
Fibroblast-like cell	OM3	Old	Female	10750	0.354014	scRNA-seq
Type I	OM3	Old	Female	17	0.000559837	scRNA-seq
Type II	OM3	Old	Female	68	0.00223935	scRNA-seq
EC	OM4	Old	Male	1109	0.378369	scRNA-seq
FAP	OM4	Old	Male	511	0.174343	scRNA-seq
Lymphocyte	OM4	Old	Male	46	0.0156943	scRNA-seq
Mast cell	OM4	Old	Male	5	0.0017059	scRNA-seq
MuSC	OM4	Old	Male	232	0.0791539	scRNA-seq
Myeloid cell	OM4	Old	Male	11	0.00375299	scRNA-seq
Pericyte	OM4	Old	Male	396	0.135107	scRNA-seq
SMC	OM4	Old	Male	149	0.0508359	scRNA-seq
Specialized MF	OM4	Old	Male	15	0.00511771	scRNA-seq
Fibroblast-like cell	OM4	Old	Male	455	0.155237	scRNA-seq
Type I	OM4	Old	Male	2	0.000682361	scRNA-seq
EC	YM1	Adult	Male	8	0.0133779	scRNA-seq
Lymphocyte	YM1	Adult	Male	9	0.0150502	scRNA-seq
MuSC	YM1	Adult	Male	287	0.479933	scRNA-seq
Myeloid cell	YM1	Adult	Male	9	0.0150502	scRNA-seq
Pericyte	YM1	Adult	Male	70	0.117057	scRNA-seq
SMC	YM1	Adult	Male	99	0.165552	scRNA-seq
Fibroblast-like cell	YM1	Adult	Male	116	0.19398	scRNA-seq
EC	YM4	Adult	Male	43	0.0148583	scRNA-seq
FAP	YM4	Adult	Male	44	0.0152039	scRNA-seq
Lymphocyte	YM4	Adult	Male	2002	0.691776	scRNA-seq
Mast cell	YM4	Adult	Male	2	0.000691085	scRNA-seq
MuSC	YM4	Adult	Male	378	0.130615	scRNA-seq
Myeloid cell	YM4	Adult	Male	278	0.0960608	scRNA-seq
Pericyte	YM4	Adult	Male	1	0.000345543	scRNA-seq
SMC	YM4	Adult	Male	4	0.00138217	scRNA-seq
Specialized MF	YM4	Adult	Male	59	0.020387	scRNA-seq
Fibroblast-like cell	YM4	Adult	Male	67	0.0231513	scRNA-seq
Type I	YM4	Adult	Male	13	0.00449205	scRNA-seq
Type II	YM4	Adult	Male	3	0.00103663	scRNA-seq
EC	YM5	Adult	Female	1562	0.241683	scRNA-seq
FAP	YM5	Adult	Female	1022	0.158131	scRNA-seq
Lymphocyte	YM5	Adult	Female	85	0.0131518	scRNA-seq
Mast cell	YM5	Adult	Female	2	0.000309454	scRNA-seq
MuSC	YM5	Adult	Female	1870	0.289339	scRNA-seq
Myeloid cell	YM5	Adult	Female	312	0.0482748	scRNA-seq
Pericyte	YM5	Adult	Female	532	0.0823147	scRNA-seq
SMC	YM5	Adult	Female	169	0.0261488	scRNA-seq
Specialized MF	YM5	Adult	Female	126	0.0194956	scRNA-seq
Fibroblast-like cell	YM5	Adult	Female	622	0.0962401	scRNA-seq
Type I	YM5	Adult	Female	84	0.0129971	scRNA-seq
Type II	YM5	Adult	Female	77	0.011914	scRNA-seq
Adipocyte	OM1	Old	Male	33	0.0220294	snRNA-seq
EC	OM1	Old	Male	8	0.00534045	snRNA-seq
Lymphocyte	OM1	Old	Male	3	0.00200267	snRNA-seq
Mast cell	OM1	Old	Male	5	0.00333778	snRNA-seq
MuSC	OM1	Old	Male	34	0.0226969	snRNA-seq
Myeloid cell	OM1	Old	Male	46	0.0307076	snRNA-seq
Pericyte	OM1	Old	Male	24	0.0160214	snRNA-seq
SMC	OM1	Old	Male	11	0.00734312	snRNA-seq
Specialized MF	OM1	Old	Male	533	0.355808	snRNA-seq
Fibroblast-like cell	OM1	Old	Male	214	0.142857	snRNA-seq
Type I	OM1	Old	Male	99	0.0660881	snRNA-seq
Type II	OM1	Old	Male	488	0.325768	snRNA-seq
Adipocyte	OM2	Old	Female	17	0.0078341	snRNA-seq
EC	OM2	Old	Female	157	0.0723502	snRNA-seq
FAP	OM2	Old	Female	245	0.112903	snRNA-seq
Lymphocyte	OM2	Old	Female	3	0.00138249	snRNA-seq
MuSC	OM2	Old	Female	19	0.00875576	snRNA-seq
Myeloid cell	OM2	Old	Female	58	0.0267281	snRNA-seq
Pericyte	OM2	Old	Female	42	0.0193548	snRNA-seq
SMC	OM2	Old	Female	36	0.0165899	snRNA-seq
Specialized MF	OM2	Old	Female	318	0.146544	snRNA-seq
Fibroblast-like cell	OM2	Old	Female	50	0.0230415	snRNA-seq
Type I	OM2	Old	Female	485	0.223502	snRNA-seq
Type II	OM2	Old	Female	740	0.341014	snRNA-seq
Adipocyte	OM3	Old	Female	54	0.0187565	snRNA-seq
EC	OM3	Old	Female	77	0.0267454	snRNA-seq
FAP	OM3	Old	Female	149	0.0517541	snRNA-seq
Lymphocyte	OM3	Old	Female	19	0.00659951	snRNA-seq
Mast cell	OM3	Old	Female	1	0.000347343	snRNA-seq
MuSC	OM3	Old	Female	43	0.0149357	snRNA-seq
Myeloid cell	OM3	Old	Female	37	0.0128517	snRNA-seq
Pericyte	OM3	Old	Female	59	0.0204932	snRNA-seq
SMC	OM3	Old	Female	19	0.00659951	snRNA-seq
Specialized MF	OM3	Old	Female	175	0.060785	snRNA-seq
Fibroblast-like cell	OM3	Old	Female	224	0.0778048	snRNA-seq
Type I	OM3	Old	Female	1244	0.432094	snRNA-seq
Type II	OM3	Old	Female	778	0.270233	snRNA-seq
Adipocyte	OM4	Old	Male	10	0.0110254	snRNA-seq
EC	OM4	Old	Male	1	0.00110254	snRNA-seq
FAP	OM4	Old	Male	71	0.07828	snRNA-seq
Lymphocyte	OM4	Old	Male	1	0.00110254	snRNA-seq
Mast cell	OM4	Old	Male	4	0.00441014	snRNA-seq
MuSC	OM4	Old	Male	14	0.0154355	snRNA-seq
Myeloid cell	OM4	Old	Male	68	0.0749724	snRNA-seq
Pericyte	OM4	Old	Male	9	0.00992282	snRNA-seq
SMC	OM4	Old	Male	7	0.00771775	snRNA-seq
Specialized MF	OM4	Old	Male	144	0.158765	snRNA-seq
Fibroblast-like cell	OM4	Old	Male	154	0.169791	snRNA-seq
Type I	OM4	Old	Male	151	0.166483	snRNA-seq
Type II	OM4	Old	Male	273	0.300992	snRNA-seq
Adipocyte	OM5	Old	Male	131	0.00745377	snRNA-seq
EC	OM5	Old	Male	372	0.0211664	snRNA-seq
FAP	OM5	Old	Male	531	0.0302134	snRNA-seq
Lymphocyte	OM5	Old	Male	386	0.021963	snRNA-seq
Mast cell	OM5	Old	Male	11	0.000625889	snRNA-seq
MuSC	OM5	Old	Male	288	0.0163869	snRNA-seq
Myeloid cell	OM5	Old	Male	931	0.052973	snRNA-seq
Pericyte	OM5	Old	Male	211	0.0120057	snRNA-seq
SMC	OM5	Old	Male	78	0.00443812	snRNA-seq
Specialized MF	OM5	Old	Male	1659	0.0943954	snRNA-seq
Fibroblast-like cell	OM5	Old	Male	947	0.0538834	snRNA-seq
Type I	OM5	Old	Male	7436	0.423101	snRNA-seq
Type II	OM5	Old	Male	4594	0.261394	snRNA-seq
Adipocyte	OM6	Old	Female	9	0.000576701	snRNA-seq
EC	OM6	Old	Female	370	0.0237088	snRNA-seq
FAP	OM6	Old	Female	397	0.0254389	snRNA-seq
Lymphocyte	OM6	Old	Female	85	0.00544662	snRNA-seq
Mast cell	OM6	Old	Female	5	0.00032039	snRNA-seq
MuSC	OM6	Old	Female	235	0.0150583	snRNA-seq
Myeloid cell	OM6	Old	Female	262	0.0167884	snRNA-seq
Pericyte	OM6	Old	Female	175	0.0112136	snRNA-seq
SMC	OM6	Old	Female	34	0.00217865	snRNA-seq
Specialized MF	OM6	Old	Female	1198	0.0767653	snRNA-seq
Fibroblast-like cell	OM6	Old	Female	421	0.0269768	snRNA-seq
Type I	OM6	Old	Female	8216	0.526464	snRNA-seq
Type II	OM6	Old	Female	4199	0.269063	snRNA-seq
Adipocyte	OM7	Old	Male	374	0.0383354	snRNA-seq
EC	OM7	Old	Male	356	0.0364904	snRNA-seq
FAP	OM7	Old	Male	813	0.0833333	snRNA-seq
Lymphocyte	OM7	Old	Male	139	0.0142476	snRNA-seq
Mast cell	OM7	Old	Male	4	0.000410004	snRNA-seq
MuSC	OM7	Old	Male	35	0.00358754	snRNA-seq
Myeloid cell	OM7	Old	Male	242	0.0248052	snRNA-seq
Pericyte	OM7	Old	Male	43	0.00440754	snRNA-seq
SMC	OM7	Old	Male	166	0.0170152	snRNA-seq
Specialized MF	OM7	Old	Male	166	0.0170152	snRNA-seq
Fibroblast-like cell	OM7	Old	Male	1443	0.147909	snRNA-seq
Type I	OM7	Old	Male	3925	0.402317	snRNA-seq
Type II	OM7	Old	Male	2050	0.210127	snRNA-seq
Adipocyte	OM8	Old	Female	20	0.00207404	snRNA-seq
EC	OM8	Old	Female	176	0.0182516	snRNA-seq
FAP	OM8	Old	Female	470	0.04874	snRNA-seq
Lymphocyte	OM8	Old	Female	137	0.0142072	snRNA-seq
Mast cell	OM8	Old	Female	2	0.000207404	snRNA-seq
MuSC	OM8	Old	Female	58	0.00601473	snRNA-seq
Myeloid cell	OM8	Old	Female	63	0.00653324	snRNA-seq
Pericyte	OM8	Old	Female	31	0.00321477	snRNA-seq
SMC	OM8	Old	Female	27	0.00279996	snRNA-seq
Specialized MF	OM8	Old	Female	831	0.0861765	snRNA-seq
Fibroblast-like cell	OM8	Old	Female	372	0.0385772	snRNA-seq
Type I	OM8	Old	Female	4926	0.510837	snRNA-seq
Type II	OM8	Old	Female	2530	0.262366	snRNA-seq
Adipocyte	OM9	Old	Female	31	0.000569016	snRNA-seq
EC	OM9	Old	Female	1375	0.0252386	snRNA-seq
FAP	OM9	Old	Female	1281	0.0235132	snRNA-seq
Lymphocyte	OM9	Old	Female	1393	0.025569	snRNA-seq
Mast cell	OM9	Old	Female	30	0.000550661	snRNA-seq
MuSC	OM9	Old	Female	1286	0.023605	snRNA-seq
Myeloid cell	OM9	Old	Female	2459	0.0451358	snRNA-seq
Pericyte	OM9	Old	Female	850	0.0156021	snRNA-seq
SMC	OM9	Old	Female	244	0.00447871	snRNA-seq
Specialized MF	OM9	Old	Female	5833	0.107067	snRNA-seq
Fibroblast-like cell	OM9	Old	Female	1156	0.0212188	snRNA-seq
Type I	OM9	Old	Female	23252	0.426799	snRNA-seq
Type II	OM9	Old	Female	15290	0.280653	snRNA-seq
Adipocyte	P13	Adult	Male	18	0.00434363	snRNA-seq
EC	P13	Adult	Male	172	0.0415058	snRNA-seq
FAP	P13	Adult	Male	3	0.000723938	snRNA-seq
Lymphocyte	P13	Adult	Male	16	0.003861	snRNA-seq
Mast cell	P13	Adult	Male	2	0.000482625	snRNA-seq
MuSC	P13	Adult	Male	49	0.0118243	snRNA-seq
Myeloid cell	P13	Adult	Male	9	0.00217181	snRNA-seq
Pericyte	P13	Adult	Male	53	0.0127896	snRNA-seq
SMC	P13	Adult	Male	17	0.00410232	snRNA-seq
Specialized MF	P13	Adult	Male	108	0.0260618	snRNA-seq
Fibroblast-like cell	P13	Adult	Male	44	0.0106178	snRNA-seq
Type I	P13	Adult	Male	1846	0.445463	snRNA-seq
Type II	P13	Adult	Male	1807	0.436052	snRNA-seq
Adipocyte	P17	Old	Male	10	0.0070922	snRNA-seq
EC	P17	Old	Male	65	0.0460993	snRNA-seq
FAP	P17	Old	Male	7	0.00496454	snRNA-seq
Lymphocyte	P17	Old	Male	1	0.00070922	snRNA-seq
Mast cell	P17	Old	Male	2	0.00141844	snRNA-seq
MuSC	P17	Old	Male	6	0.00425532	snRNA-seq
Myeloid cell	P17	Old	Male	2	0.00141844	snRNA-seq
Pericyte	P17	Old	Male	9	0.00638298	snRNA-seq
SMC	P17	Old	Male	3	0.00212766	snRNA-seq
Specialized MF	P17	Old	Male	264	0.187234	snRNA-seq
Fibroblast-like cell	P17	Old	Male	12	0.00851064	snRNA-seq
Type I	P17	Old	Male	262	0.185816	snRNA-seq
Type II	P17	Old	Male	767	0.543972	snRNA-seq
Adipocyte	P21	Old	Female	21	0.00340909	snRNA-seq
EC	P21	Old	Female	753	0.12224	snRNA-seq
FAP	P21	Old	Female	87	0.0141234	snRNA-seq
Lymphocyte	P21	Old	Female	25	0.00405844	snRNA-seq
Mast cell	P21	Old	Female	5	0.000811688	snRNA-seq
MuSC	P21	Old	Female	127	0.0206169	snRNA-seq
Myeloid cell	P21	Old	Female	19	0.00308442	snRNA-seq
Pericyte	P21	Old	Female	121	0.0196429	snRNA-seq
SMC	P21	Old	Female	29	0.00470779	snRNA-seq
Specialized MF	P21	Old	Female	293	0.0475649	snRNA-seq
Fibroblast-like cell	P21	Old	Female	42	0.00681818	snRNA-seq
Type I	P21	Old	Female	3483	0.565422	snRNA-seq
Type II	P21	Old	Female	1155	0.1875	snRNA-seq
Adipocyte	P23	Old	Male	13	0.00518962	snRNA-seq
EC	P23	Old	Male	436	0.174052	snRNA-seq
FAP	P23	Old	Male	6	0.00239521	snRNA-seq
Lymphocyte	P23	Old	Male	4	0.00159681	snRNA-seq
Mast cell	P23	Old	Male	5	0.00199601	snRNA-seq
MuSC	P23	Old	Male	46	0.0183633	snRNA-seq
Myeloid cell	P23	Old	Male	8	0.00319361	snRNA-seq
Pericyte	P23	Old	Male	89	0.0355289	snRNA-seq
SMC	P23	Old	Male	21	0.00838323	snRNA-seq
Specialized MF	P23	Old	Male	81	0.0323353	snRNA-seq
Fibroblast-like cell	P23	Old	Male	33	0.0131737	snRNA-seq
Type I	P23	Old	Male	1258	0.502196	snRNA-seq
Type II	P23	Old	Male	505	0.201597	snRNA-seq
Adipocyte	P26	Adult	Female	2	0.0023175	snRNA-seq
EC	P26	Adult	Female	240	0.2781	snRNA-seq
FAP	P26	Adult	Female	1	0.00115875	snRNA-seq
Lymphocyte	P26	Adult	Female	4	0.00463499	snRNA-seq
MuSC	P26	Adult	Female	32	0.03708	snRNA-seq
Pericyte	P26	Adult	Female	23	0.0266512	snRNA-seq
SMC	P26	Adult	Female	13	0.0150637	snRNA-seq
Specialized MF	P26	Adult	Female	14	0.0162225	snRNA-seq
Fibroblast-like cell	P26	Adult	Female	19	0.0220162	snRNA-seq
Type I	P26	Adult	Female	257	0.297798	snRNA-seq
Type II	P26	Adult	Female	258	0.298957	snRNA-seq
Adipocyte	P27	Old	Female	5	0.00366569	snRNA-seq
EC	P27	Old	Female	113	0.0828446	snRNA-seq
Mast cell	P27	Old	Female	1	0.000733138	snRNA-seq
MuSC	P27	Old	Female	26	0.0190616	snRNA-seq
Myeloid cell	P27	Old	Female	3	0.00219941	snRNA-seq
Pericyte	P27	Old	Female	23	0.0168622	snRNA-seq
SMC	P27	Old	Female	5	0.00366569	snRNA-seq
Specialized MF	P27	Old	Female	136	0.0997067	snRNA-seq
Fibroblast-like cell	P27	Old	Female	7	0.00513196	snRNA-seq
Type I	P27	Old	Female	804	0.589443	snRNA-seq
Type II	P27	Old	Female	241	0.176686	snRNA-seq
Adipocyte	P29	Old	Male	5	0.00369549	snRNA-seq
EC	P29	Old	Male	501	0.370288	snRNA-seq
FAP	P29	Old	Male	15	0.0110865	snRNA-seq
Lymphocyte	P29	Old	Male	12	0.00886918	snRNA-seq
Mast cell	P29	Old	Male	2	0.0014782	snRNA-seq
MuSC	P29	Old	Male	123	0.0909091	snRNA-seq
Myeloid cell	P29	Old	Male	15	0.0110865	snRNA-seq
Pericyte	P29	Old	Male	69	0.0509978	snRNA-seq
SMC	P29	Old	Male	37	0.0273466	snRNA-seq
Specialized MF	P29	Old	Male	62	0.0458241	snRNA-seq
Fibroblast-like cell	P29	Old	Male	40	0.0295639	snRNA-seq
Type I	P29	Old	Male	428	0.316334	snRNA-seq
Type II	P29	Old	Male	44	0.0325203	snRNA-seq
Adipocyte	P3	Old	Female	6	0.000722282	snRNA-seq
EC	P3	Old	Female	988	0.118936	snRNA-seq
FAP	P3	Old	Female	2	0.000240761	snRNA-seq
Lymphocyte	P3	Old	Female	42	0.00505598	snRNA-seq
Mast cell	P3	Old	Female	4	0.000481522	snRNA-seq
MuSC	P3	Old	Female	63	0.00758397	snRNA-seq
Myeloid cell	P3	Old	Female	14	0.00168533	snRNA-seq
Pericyte	P3	Old	Female	198	0.0238353	snRNA-seq
SMC	P3	Old	Female	22	0.00264837	snRNA-seq
Specialized MF	P3	Old	Female	627	0.0754785	snRNA-seq
Fibroblast-like cell	P3	Old	Female	92	0.011075	snRNA-seq
Type I	P3	Old	Female	1592	0.191646	snRNA-seq
Type II	P3	Old	Female	4657	0.560612	snRNA-seq
Adipocyte	P5	Adult	Male	15	0.00133941	snRNA-seq
EC	P5	Adult	Male	269	0.02402	snRNA-seq
FAP	P5	Adult	Male	91	0.00812573	snRNA-seq
Lymphocyte	P5	Adult	Male	19	0.00169658	snRNA-seq
Mast cell	P5	Adult	Male	8	0.000714349	snRNA-seq
MuSC	P5	Adult	Male	101	0.00901866	snRNA-seq
Myeloid cell	P5	Adult	Male	31	0.0027681	snRNA-seq
Pericyte	P5	Adult	Male	55	0.00491115	snRNA-seq
SMC	P5	Adult	Male	13	0.00116082	snRNA-seq
Specialized MF	P5	Adult	Male	1337	0.119386	snRNA-seq
Fibroblast-like cell	P5	Adult	Male	55	0.00491115	snRNA-seq
Type I	P5	Adult	Male	4470	0.399143	snRNA-seq
Type II	P5	Adult	Male	4735	0.422806	snRNA-seq
Adipocyte	YM1	Adult	Male	14	0.000647519	snRNA-seq
EC	YM1	Adult	Male	762	0.0352435	snRNA-seq
FAP	YM1	Adult	Male	684	0.0316359	snRNA-seq
Lymphocyte	YM1	Adult	Male	23	0.00106378	snRNA-seq
Mast cell	YM1	Adult	Male	4	0.000185005	snRNA-seq
MuSC	YM1	Adult	Male	803	0.0371398	snRNA-seq
Myeloid cell	YM1	Adult	Male	84	0.00388511	snRNA-seq
Pericyte	YM1	Adult	Male	449	0.0207668	snRNA-seq
SMC	YM1	Adult	Male	135	0.00624393	snRNA-seq
Specialized MF	YM1	Adult	Male	2814	0.130151	snRNA-seq
Fibroblast-like cell	YM1	Adult	Male	318	0.0147079	snRNA-seq
Type I	YM1	Adult	Male	4350	0.201193	snRNA-seq
Type II	YM1	Adult	Male	11181	0.517136	snRNA-seq
Adipocyte	YM2	Adult	Female	23	0.00279397	snRNA-seq
EC	YM2	Adult	Female	113	0.0137269	snRNA-seq
FAP	YM2	Adult	Female	182	0.0221088	snRNA-seq
Lymphocyte	YM2	Adult	Female	7	0.00085034	snRNA-seq
MuSC	YM2	Adult	Female	46	0.00558795	snRNA-seq
Myeloid cell	YM2	Adult	Female	36	0.00437318	snRNA-seq
Pericyte	YM2	Adult	Female	62	0.00753158	snRNA-seq
SMC	YM2	Adult	Female	35	0.0042517	snRNA-seq
Specialized MF	YM2	Adult	Female	625	0.0759232	snRNA-seq
Fibroblast-like cell	YM2	Adult	Female	144	0.0174927	snRNA-seq
Type I	YM2	Adult	Female	2983	0.362366	snRNA-seq
Type II	YM2	Adult	Female	3976	0.482993	snRNA-seq
Adipocyte	YM3	Adult	Male	110	0.00437706	snRNA-seq
EC	YM3	Adult	Male	542	0.021567	snRNA-seq
FAP	YM3	Adult	Male	586	0.0233178	snRNA-seq
Lymphocyte	YM3	Adult	Male	27	0.00107437	snRNA-seq
Mast cell	YM3	Adult	Male	3	0.000119374	snRNA-seq
MuSC	YM3	Adult	Male	344	0.0136883	snRNA-seq
Myeloid cell	YM3	Adult	Male	93	0.00370061	snRNA-seq
Pericyte	YM3	Adult	Male	304	0.0120966	snRNA-seq
SMC	YM3	Adult	Male	118	0.0046954	snRNA-seq
Specialized MF	YM3	Adult	Male	3124	0.124309	snRNA-seq
Fibroblast-like cell	YM3	Adult	Male	558	0.0222037	snRNA-seq
Type I	YM3	Adult	Male	8790	0.349767	snRNA-seq
Type II	YM3	Adult	Male	10532	0.419084	snRNA-seq
Adipocyte	YM4	Adult	Male	4	0.000763213	snRNA-seq
EC	YM4	Adult	Male	233	0.0444572	snRNA-seq
FAP	YM4	Adult	Male	155	0.0295745	snRNA-seq
Lymphocyte	YM4	Adult	Male	17	0.00324366	snRNA-seq
Mast cell	YM4	Adult	Male	2	0.000381607	snRNA-seq
MuSC	YM4	Adult	Male	252	0.0480824	snRNA-seq
Myeloid cell	YM4	Adult	Male	46	0.00877695	snRNA-seq
Pericyte	YM4	Adult	Male	75	0.0143102	snRNA-seq
SMC	YM4	Adult	Male	13	0.00248044	snRNA-seq
Specialized MF	YM4	Adult	Male	1174	0.224003	snRNA-seq
Fibroblast-like cell	YM4	Adult	Male	206	0.0393055	snRNA-seq
Type I	YM4	Adult	Male	798	0.152261	snRNA-seq
Type II	YM4	Adult	Male	2266	0.43236	snRNA-seq
Adipocyte	OM1	Old	Male	319	0.0189937	snATAC-seq
EC	OM1	Old	Male	1203	0.0716285	snATAC-seq
FAP	OM1	Old	Male	229	0.013635	snATAC-seq
Lymphocyte	OM1	Old	Male	1309	0.0779399	snATAC-seq
MuSC	OM1	Old	Male	59	0.00351295	snATAC-seq
Myeloid cell	OM1	Old	Male	1454	0.0865734	snATAC-seq
Pericyte	OM1	Old	Male	272	0.0161953	snATAC-seq
SMC	OM1	Old	Male	57	0.00339387	snATAC-seq
Fibroblast-like cell	OM1	Old	Male	2770	0.16493	snATAC-seq
Type I	OM1	Old	Male	4823	0.287169	snATAC-seq
Type II	OM1	Old	Male	4300	0.256029	snATAC-seq
Adipocyte	OM2	Old	Female	74	0.0163717	snATAC-seq
EC	OM2	Old	Female	267	0.0590708	snATAC-seq
FAP	OM2	Old	Female	228	0.0504425	snATAC-seq
Lymphocyte	OM2	Old	Female	47	0.0103982	snATAC-seq
MuSC	OM2	Old	Female	59	0.0130531	snATAC-seq
Myeloid cell	OM2	Old	Female	156	0.0345133	snATAC-seq
Pericyte	OM2	Old	Female	109	0.024115	snATAC-seq
SMC	OM2	Old	Female	50	0.0110619	snATAC-seq
Fibroblast-like cell	OM2	Old	Female	728	0.161062	snATAC-seq
Type I	OM2	Old	Female	1594	0.352655	snATAC-seq
Type II	OM2	Old	Female	1208	0.267257	snATAC-seq
Adipocyte	OM3	Old	Female	51	0.00611437	snATAC-seq
EC	OM3	Old	Female	917	0.109939	snATAC-seq
FAP	OM3	Old	Female	421	0.0504736	snATAC-seq
Lymphocyte	OM3	Old	Female	126	0.0151061	snATAC-seq
MuSC	OM3	Old	Female	103	0.0123486	snATAC-seq
Myeloid cell	OM3	Old	Female	395	0.0473564	snATAC-seq
Pericyte	OM3	Old	Female	228	0.0273349	snATAC-seq
SMC	OM3	Old	Female	330	0.0395636	snATAC-seq
Fibroblast-like cell	OM3	Old	Female	1192	0.142909	snATAC-seq
Type I	OM3	Old	Female	2384	0.285817	snATAC-seq
Type II	OM3	Old	Female	2194	0.263038	snATAC-seq
Adipocyte	OM5	Old	Male	57	0.0116255	snATAC-seq
EC	OM5	Old	Male	146	0.0297777	snATAC-seq
FAP	OM5	Old	Male	61	0.0124414	snATAC-seq
Lymphocyte	OM5	Old	Male	56	0.0114216	snATAC-seq
MuSC	OM5	Old	Male	53	0.0108097	snATAC-seq
Myeloid cell	OM5	Old	Male	413	0.0842341	snATAC-seq
Pericyte	OM5	Old	Male	40	0.00815827	snATAC-seq
SMC	OM5	Old	Male	27	0.00550683	snATAC-seq
Fibroblast-like cell	OM5	Old	Male	639	0.130328	snATAC-seq
Type I	OM5	Old	Male	1821	0.371405	snATAC-seq
Type II	OM5	Old	Male	1590	0.324291	snATAC-seq
Adipocyte	OM6	Old	Female	1	0.00104058	snATAC-seq
EC	OM6	Old	Female	22	0.0228928	snATAC-seq
FAP	OM6	Old	Female	12	0.012487	snATAC-seq
Lymphocyte	OM6	Old	Female	5	0.00520291	snATAC-seq
MuSC	OM6	Old	Female	23	0.0239334	snATAC-seq
Myeloid cell	OM6	Old	Female	27	0.0280957	snATAC-seq
Pericyte	OM6	Old	Female	19	0.0197711	snATAC-seq
SMC	OM6	Old	Female	5	0.00520291	snATAC-seq
Fibroblast-like cell	OM6	Old	Female	75	0.0780437	snATAC-seq
Type I	OM6	Old	Female	520	0.541103	snATAC-seq
Type II	OM6	Old	Female	252	0.262227	snATAC-seq
Adipocyte	OM7	Old	Male	38	0.0684685	snATAC-seq
EC	OM7	Old	Male	37	0.0666667	snATAC-seq
FAP	OM7	Old	Male	19	0.0342342	snATAC-seq
Lymphocyte	OM7	Old	Male	4	0.00720721	snATAC-seq
MuSC	OM7	Old	Male	4	0.00720721	snATAC-seq
Myeloid cell	OM7	Old	Male	20	0.036036	snATAC-seq
Pericyte	OM7	Old	Male	4	0.00720721	snATAC-seq
SMC	OM7	Old	Male	18	0.0324324	snATAC-seq
Fibroblast-like cell	OM7	Old	Male	73	0.131532	snATAC-seq
Type I	OM7	Old	Male	185	0.333333	snATAC-seq
Type II	OM7	Old	Male	153	0.275676	snATAC-seq
Adipocyte	OM9	Old	Female	15	0.000841137	snATAC-seq
EC	OM9	Old	Female	757	0.0424494	snATAC-seq
FAP	OM9	Old	Female	344	0.0192901	snATAC-seq
Lymphocyte	OM9	Old	Female	414	0.0232154	snATAC-seq
MuSC	OM9	Old	Female	445	0.0249537	snATAC-seq
Myeloid cell	OM9	Old	Female	855	0.0479448	snATAC-seq
Pericyte	OM9	Old	Female	367	0.0205798	snATAC-seq
SMC	OM9	Old	Female	119	0.00667302	snATAC-seq
Fibroblast-like cell	OM9	Old	Female	1033	0.0579263	snATAC-seq
Type I	OM9	Old	Female	8791	0.492962	snATAC-seq
Type II	OM9	Old	Female	4693	0.263164	snATAC-seq
Adipocyte	P17	Old	Male	2	0.003125	snATAC-seq
EC	P17	Old	Male	40	0.0625	snATAC-seq
FAP	P17	Old	Male	4	0.00625	snATAC-seq
Lymphocyte	P17	Old	Male	1	0.0015625	snATAC-seq
MuSC	P17	Old	Male	2	0.003125	snATAC-seq
Myeloid cell	P17	Old	Male	4	0.00625	snATAC-seq
Pericyte	P17	Old	Male	4	0.00625	snATAC-seq
SMC	P17	Old	Male	4	0.00625	snATAC-seq
Fibroblast-like cell	P17	Old	Male	13	0.0203125	snATAC-seq
Type I	P17	Old	Male	211	0.329688	snATAC-seq
Type II	P17	Old	Male	355	0.554688	snATAC-seq
Adipocyte	P21	Old	Female	7	0.0170316	snATAC-seq
EC	P21	Old	Female	3	0.00729927	snATAC-seq
FAP	P21	Old	Female	14	0.0340633	snATAC-seq
Lymphocyte	P21	Old	Female	2	0.00486618	snATAC-seq
MuSC	P21	Old	Female	3	0.00729927	snATAC-seq
Myeloid cell	P21	Old	Female	11	0.026764	snATAC-seq
Pericyte	P21	Old	Female	2	0.00486618	snATAC-seq
SMC	P21	Old	Female	3	0.00729927	snATAC-seq
Fibroblast-like cell	P21	Old	Female	64	0.155718	snATAC-seq
Type I	P21	Old	Female	233	0.56691	snATAC-seq
Type II	P21	Old	Female	69	0.167883	snATAC-seq
Adipocyte	P23	Old	Male	17	0.00336634	snATAC-seq
EC	P23	Old	Male	290	0.0574257	snATAC-seq
FAP	P23	Old	Male	175	0.0346535	snATAC-seq
Lymphocyte	P23	Old	Male	27	0.00534653	snATAC-seq
MuSC	P23	Old	Male	154	0.030495	snATAC-seq
Myeloid cell	P23	Old	Male	120	0.0237624	snATAC-seq
Pericyte	P23	Old	Male	30	0.00594059	snATAC-seq
SMC	P23	Old	Male	12	0.00237624	snATAC-seq
Fibroblast-like cell	P23	Old	Male	399	0.0790099	snATAC-seq
Type I	P23	Old	Male	2926	0.579406	snATAC-seq
Type II	P23	Old	Male	900	0.178218	snATAC-seq
Adipocyte	P26	Adult	Female	17	0.00344828	snATAC-seq
EC	P26	Adult	Female	385	0.0780933	snATAC-seq
FAP	P26	Adult	Female	242	0.0490872	snATAC-seq
Lymphocyte	P26	Adult	Female	10	0.0020284	snATAC-seq
MuSC	P26	Adult	Female	340	0.0689655	snATAC-seq
Myeloid cell	P26	Adult	Female	61	0.0123732	snATAC-seq
Pericyte	P26	Adult	Female	110	0.0223124	snATAC-seq
SMC	P26	Adult	Female	31	0.00628803	snATAC-seq
Fibroblast-like cell	P26	Adult	Female	221	0.0448276	snATAC-seq
Type I	P26	Adult	Female	1481	0.300406	snATAC-seq
Type II	P26	Adult	Female	2032	0.41217	snATAC-seq
Adipocyte	P29	Old	Male	5	0.00789889	snATAC-seq
EC	P29	Old	Male	56	0.0884676	snATAC-seq
FAP	P29	Old	Male	19	0.0300158	snATAC-seq
Lymphocyte	P29	Old	Male	7	0.0110585	snATAC-seq
MuSC	P29	Old	Male	16	0.0252765	snATAC-seq
Myeloid cell	P29	Old	Male	18	0.028436	snATAC-seq
Pericyte	P29	Old	Male	6	0.00947867	snATAC-seq
SMC	P29	Old	Male	3	0.00473934	snATAC-seq
Fibroblast-like cell	P29	Old	Male	81	0.127962	snATAC-seq
Type I	P29	Old	Male	313	0.494471	snATAC-seq
Type II	P29	Old	Male	109	0.172196	snATAC-seq
Adipocyte	P5	Adult	Male	8	0.00188768	snATAC-seq
EC	P5	Adult	Male	369	0.0870694	snATAC-seq
FAP	P5	Adult	Male	150	0.0353941	snATAC-seq
Lymphocyte	P5	Adult	Male	27	0.00637093	snATAC-seq
MuSC	P5	Adult	Male	223	0.0526192	snATAC-seq
Myeloid cell	P5	Adult	Male	92	0.0217084	snATAC-seq
Pericyte	P5	Adult	Male	94	0.0221803	snATAC-seq
SMC	P5	Adult	Male	22	0.00519113	snATAC-seq
Fibroblast-like cell	P5	Adult	Male	236	0.0556866	snATAC-seq
Type I	P5	Adult	Male	1446	0.341199	snATAC-seq
Type II	P5	Adult	Male	1571	0.370694	snATAC-seq
Adipocyte	YM2	Adult	Female	11	0.00102564	snATAC-seq
EC	YM2	Adult	Female	605	0.0564103	snATAC-seq
FAP	YM2	Adult	Female	401	0.0373893	snATAC-seq
Lymphocyte	YM2	Adult	Female	47	0.00438228	snATAC-seq
MuSC	YM2	Adult	Female	204	0.019021	snATAC-seq
Myeloid cell	YM2	Adult	Female	101	0.00941725	snATAC-seq
Pericyte	YM2	Adult	Female	297	0.0276923	snATAC-seq
SMC	YM2	Adult	Female	30	0.0027972	snATAC-seq
Fibroblast-like cell	YM2	Adult	Female	267	0.0248951	snATAC-seq
Type I	YM2	Adult	Female	3629	0.338368	snATAC-seq
Type II	YM2	Adult	Female	5133	0.478601	snATAC-seq
Adipocyte	YM3	Adult	Male	8	0.000956137	snATAC-seq
EC	YM3	Adult	Male	327	0.0390821	snATAC-seq
FAP	YM3	Adult	Male	292	0.034899	snATAC-seq
Lymphocyte	YM3	Adult	Male	45	0.00537827	snATAC-seq
MuSC	YM3	Adult	Male	137	0.0163738	snATAC-seq
Myeloid cell	YM3	Adult	Male	90	0.0107565	snATAC-seq
Pericyte	YM3	Adult	Male	152	0.0181666	snATAC-seq
SMC	YM3	Adult	Male	53	0.00633441	snATAC-seq
Fibroblast-like cell	YM3	Adult	Male	175	0.0209155	snATAC-seq
Type I	YM3	Adult	Male	2626	0.313852	snATAC-seq
Type II	YM3	Adult	Male	4462	0.533286	snATAC-seq
Adipocyte	YM4	Adult	Male	1	0.000163425	snATAC-seq
EC	YM4	Adult	Male	630	0.102958	snATAC-seq
FAP	YM4	Adult	Male	551	0.0900474	snATAC-seq
Lymphocyte	YM4	Adult	Male	64	0.0104592	snATAC-seq
MuSC	YM4	Adult	Male	450	0.0735414	snATAC-seq
Myeloid cell	YM4	Adult	Male	268	0.043798	snATAC-seq
Pericyte	YM4	Adult	Male	410	0.0670044	snATAC-seq
SMC	YM4	Adult	Male	11	0.00179768	snATAC-seq
Fibroblast-like cell	YM4	Adult	Male	358	0.0585063	snATAC-seq
Type I	YM4	Adult	Male	855	0.139729	snATAC-seq
Type II	YM4	Adult	Male	2521	0.411995	snATAC-seq
