# Supplementary material for: Multimodal cell atlas of the ageing human skeletal muscle
Source: Nature. 2024 Apr 22;629(8010):154–64. doi: 10.1038/s41586-024-07348-6 (PMC11062927; doi:10.1038/s41586-024-07348-6)
Supplement: Supplementary file 23 — Source Data Extended Data Fig. 3 [file 41586_2024_7348_MOESM23_ESM.xlsx]

## Sheet: ED Fig. 3a
Patients	Age	Group	Sex	PAX7+ cells/100 fibres			Pearson correlation
P26	18	Adult	Female	21.5			R	P
P13	38	Adult	Male	15.4		PAX7+ cells/100fibres	-0.805867	0.00488
P5	45	Adult	Male	20.9
P9	46	Adult	Male	21.7			Mann-Whitney U-test
P32	25	Adult	Female				type	P
P29	77	Old	Male	11.4		PAX7+ cells/100fibres	two-sided	0.007937
P23	85	Old	Male	11.3
P28	88	Old	Male	4.07
P16	95	Old	Female	8.7
P3	92	Old	Female

## Sheet: ED Fig. 3b
Patients	Age	Group	Sex	PDGFRa+ cells/mm2			Pearson correlation
P26	18	Adult	Female	6.73			R	P
P13	38	Adult	Male	86.5		PDGFRa+ cells/mm2	0.83845	0.009305
P5	45	Adult	Male	156.42
P9	46	Adult	Male	30.75			Mann-Whitney U-test
P32	25	Adult	Female				type	P
P29	77	Old	Male	236.44		PDGFRa+ cells/mm2	two-sided	0.0286
P23	85	Old	Male	294
P28	88	Old	Male	183.9
P16	95	Old	Female	518
P3	92	Old	Female

## Sheet: ED Fig. 3c
Patients	Age	Group	Sex	Perilipin area (um2)/mm2 x 10^3			Pearson correlation
P26	18	Adult	Female	1063.2			R	P
P13	38	Adult	Male	915.02		Perilipin area (um2)/mm2 x 10^3	0.605015	0.112025
P5	45	Adult	Male	515.085
P9	46	Adult	Male	1636.55			Mann-Whitney U-test
P32	25	Adult	Female				type	P
P29	77	Old	Male	12389.6		Perilipin area (um2)/mm2 x 10^3	two-sided	0.028571
P23	85	Old	Male	16702.4
P28	88	Old	Male	1864.84
P16	95	Old	Female	6156.38
P3	92	Old	Female

## Sheet: ED Fig. 3d
Patients	Age	Group	Sex	CD11B+ cells/100 fibres			Pearson correlation
P26	18	Adult	Female	1,50			R	P
P13	38	Adult	Male	1,37		CD11B+ cells/100 fibres	0.642202	0.045271
P5	45	Adult	Male	0,64
P9	46	Adult	Male	1,79			Mann-Whitney U-test
P32	25	Adult	Female	5.93			type	P
P29	77	Old	Male	1,90		CD11B+ cells/100 fibres	two-sided	0.025347
P23	85	Old	Male	4,77
P28	88	Old	Male	4,64
P16	95	Old	Female	18,58
P3	92	Old	Female	5.93

## Sheet: ED Fig. 3e
Patients	Age	Group	Sex	CD3+ cells/100 fibres				Pearson correlation
P26	18	Adult	Female	3.85				R	P
P13	38	Adult	Male	4.42			CD3+ cells/100 fibres	0.935277	7.1e-05
P5	45	Adult	Male	5.52
P9	46	Adult	Male	3.1				Mann-Whitney U-test
P32	25	Adult	Female	2.72				type	P
P29	77	Old	Male	15.89			CD3+ cells/100 fibres	two-sided	0.011667
P23	85	Old	Male	21.24
P28	88	Old	Male	18.63
P16	95	Old	Female	24.07
P3	92	Old	Female	15.83

## Sheet: ED Fig. 3f
Patients	Age	Group	Sex	CD19+/100 fibres			Pearson correlation
P26	18	Adult	Female	0,006			R	P
P32	25	Adult	Female	2.5		CD19+/100 fibres	0.961233	9e-06
P13	38	Adult	Male	0,06
P5	45	Adult	Male	0,16			Mann-Whitney U-test
P9	46	Adult	Male	0,08			type	P
P29	77	Old	Male	0,651		CD19+/100 fibres	two-sided	0.007937
P23	85	Old	Male	0,55
P28	88	Old	Male	0,598
P3	92	Old	Female	64.5
P16	95	Old	Female	0,80
