# Supplementary material for: Multimodal cell atlas of the ageing human skeletal muscle
Source: Nature. 2024 Apr 22;629(8010):154–64. doi: 10.1038/s41586-024-07348-6 (PMC11062927; doi:10.1038/s41586-024-07348-6)
Supplement: Supplementary file 24 — Source Data Extended Data Fig. 4 [file 41586_2024_7348_MOESM24_ESM.xlsx]

## Sheet: ED Fig. 4f
Type I Myofibre Cross Sectional Area (CSA)									Type II Myofibre Cross Sectional Area (CSA)									Type I Myofibre CSA distribution				Type II Myofibre CSA distribution							%Fibres		Cross-Sectional Area (CSA)		Ratio			Type II Myofibres
P5	P9	P13	P26	P16	P23	P28	P29		P5	P9	P13	P26	P16	P23	P28	P29		Bin Center	Adult	Old		Bin Center	Adult	Old		Patients	Age	Group	%I	%II	CSA I	CSA II	I/II ratio			Normality and lognormality Test					Unpaired t-test
5520.65	10793	1927.24	1105.38	561.842	6220.1	1024.77	2876.09		3468.51	9335.19	3767.73	5839.54	419.769	382.535	873.757	512.127		0	0.638686	5.56148		0	0.259403	2.12644		P26	18	Adult	53.0214	46.9786	2437.19	2159.43	1.12863				Adult		Old		Table Analyzed	CSA Fibre Type I
247.327	3168.86	2514.14	3433.35	1087.59	7382.26	1270.12	2556.68		863.564	8726.23	4269.87	4308.15	509.319	773.807	793.88	710.259		1000	2.73723	42.6617		500	1.49157	39.4828		P13	38	Adult	39.1301	60.8699	3697.69	5752.05	0.642848			Test for normal distribution
2816.7	4091.19	2336.19	1399.2	399.8	2349.92	1195.66	881.557		7906.87	11847.4	3992.28	1784.54	645.047	1260.45	2083.76	573.075		2000	27.281	17.484		1000	6.09598	29.7701		P5	45	Adult	47.5608	52.4392	5892.07	6496.42	0.906972			D'Agostino & Pearson test					Column B	Old
4216.62	4850.02	3897.32	1602.74	785.039	7544.3	1130.76	3079.11		4440.03	9827.97	4003.1	1570.39	593.46	675.625	1111.41	649.935		3000	26.8704	14.1791		1500	19.1958	12.8161		P9	46	Adult	37.1817	62.8183	5184.69	8759.51	0.591892			K2	N too small		N too small		vs.	vs.
10133.9	398.448	1412.82	2157.71	1097.16	7329.94	955.714	3334.34		855.764	11217.9	4594.79	1156.86	410.305	334.068	1241.32	876.565		4000	15.5566	6.1123		2000	23.022	7.98851		P29	77	Old	72.7129	27.2871	2451.26	919.887	2.66474			P value					Column A	Adult
5587.42	4914.82	2382.05	2066.6	845.571	686.961	949.785	4555.58		2105.82	13367.4	4104.81	1949.49	362.67	792.944	605.42	615.405		5000	8.98723	3.10945		2500	16.8612	5.05747		P23	85	Old	46.0911	53.9089	1185.63	1386.73	0.85498			Passed normality test (alpha=0.05)?
2318.51	5425.69	3193.72	1903.84	648.063	876.461	1767.69	3370.53		8747.66	14963.3	5261.36	1821.98	580.043	5183.57	1065.44	1463.26		6000	5.74818	3.07392		3000	9.07912	1.37931		P28	88	Old	70.3586	29.6414	6325.09	2664.7	2.37366			P value summary					Unpaired t test
3182.18	5491.32	3516.45	1931.29	749.677	6449.12	1043.81	450.555		356.637	14718.4	4293.8	1066.38	408.745	2251.53	1361.75	801.68		7000	4.33394	2.84293		3500	4.86381	0.574713		P16	95	Old	65.0503	34.9497	1155.4	620.767	1.86125								P value	0.0226
2901.67	6802.74	2942.34	2564.17	450.555	9111.16	531.888	1432.48		5644.52	6859.11	4838.37	1514.43	890.086	1009.38	1173.19	584.307		8000	2.87409	2.54087		4000	4.92866	0.402299												Anderson-Darling test					P value summary	*
1200.86	10972	2946.91	2111.33	677.705	7747.11	1321.4	3654.99		245.351	10195.4	5424.97	2015.54	750.509	1626.87	843.179	1081.56		9000	3.14781	1.59915		4500	3.63165	0.172414												A2*	N too small		N too small		Significantly different (P < 0.05)?	Yes
3653.95	7642.38	4375.13	2038.52	896.43	9094.62	1072.31	508.487		8017.74	11810.2	5136.45	1301.33	579.315	16782.2	1097.27	533.448		10000	1.82482	0.83511		5000	3.8262	0.0574713												P value					One- or two-tailed P value?	Two-tailed
4706.49	3988.54	2430.21	2435.51	500.894	6596.28	1112.76	2067.54		5302.14	9732.59	4516.89	2020.84	511.711	957.378	1520.05	708.179						5500	4.2153	0												Passed normality test (alpha=0.05)?					t, df	t=3.048, df=6
890.19	8390.29	2313.31	3974.29	774.535	7339.2	826.434	3456.54		3535.07	9119.58	4487.56	1990.89	575.155	2610.66	889.67	960.914						6000	2.52918	0.172414												P value summary
10818.1	1894.79	8709.69	1770.81	363.71	2447.68	457.42	2160.73		7148.97	9224.73	4393.95	1874.82	445.147		937.512	532.824																									How big is the difference?
7386.63	6548.65	1999.94	2290.84	510.463	7291.46	1179.12	3905.85		5470.42	3729.46	4430.04	1528.79	622.165		779.215	424.034																				Shapiro-Wilk test					Mean of column A	5792
4753.81	621.437	2913.01	1981.11	933.56	1329.72	2209.2	2908.95		9643.25	13062.5	6371.42	1209.9	361.734		704.642	533.136																				W	0.9651		0.9016		Mean of column B	1398
5645.04	6230.7	3250.82	1854.74	973.395	6162.89	1283.54	2137.54		3102.09	15653.3	5631.84	1585.58	971.939		990.452	766.318																				P value	0.8108		0.4389		Difference between means (B - A) ± SEM	-4394 ± 1442
4815.28	10454.6	2408.78	2065.04	1131.59	5465.01	903.398	2837.08		174.314	8856.03	3507.72	1806.69	1028.31		2244.14	896.638																				Passed normality test (alpha=0.05)?	Yes		Yes		95% confidence interval	-7921 to -866.5
3208.91	2905.52	3518.95	1938.68	1395.66	1334.82	1123.48	1126.8		6875.85	6509.54	4354.64	1745.33	550.089		1665.35	734.804																				P value summary	ns		ns		R squared (eta squared)	0.6076
2804.74	3305.22	2825.85	2881.08	717.851	1432.37	1785.48	3479.22		9480.27	7603.69	4763.8	929.192	653.783		1275.85	556.434
3685.67	7808.48	2760.85	3297.31	1031.33	5774.84	1029.14	2150.85		2631.77	10063.3	3370.32	4181.57	869.908		516.703	730.852																				Kolmogorov-Smirnov test					F test to compare variances
6438.72	3295.02	2101.34	1897.91	678.017	6408.87	954.465	470.108		2058.18	5953.73	4482.15	1031.12	929.92		1197.22	963.618																				KS distance	N too small		N too small		F, DFn, Dfd	9.231, 3, 3
10368.7	2460.27	2750.55	1440.38	954.569	5373.69	853.475	2988		5348.83	11256.7	5087.36	1146.77	580.043		1904.15	543.121																				P value					P value	0.1007
2527.87	3535.49	2267.86	3840.53	1444.96	2302.07	939.801	942.401		696.114	10787.4	5201.25	1205.74	787.015		1018.95	621.957																				Passed normality test (alpha=0.05)?					P value summary	ns
5751.13	4560.99	2734.53	2424.49	799.184	2830.84	1548.65	3639.07		8497	4883.41	5583.68	2004.51	1296.54		996.068	577.131																				P value summary					Significantly different (P < 0.05)?	No
4019.74	2769.69	2597.76	1564.05	551.961	1000.75	974.955	3704.49		1309.54	6143.23	4636.18	4191.87	394.912		2006.49	438.802
5780.88	2401.09	2503.01	1981.32	898.926	4050.32	829.658	1279.07		5530.85	16110.8	6434.97	2004.31	588.779		2024.38	1338.04																				Number of values	4		4		Data analyzed
4448.14	8285.87	2893.04	1417.29	1461.7	4240.44	873.445	400.216		7581.64	12215.2	11262	1485.31	566.106		688.833	604.276																									Sample size, column A	4
4465.61	4662.08	2777.49	2284.5	995.444	7467.44	1260.24	3906.16		3842.3	5337.29	5617.69	1902.38	873.029		1305.28	560.698																									Sample size, column B	4
4637.64	6670.96	2526.52	1664	1127.53	9246.47	670.424	3022.73		4289.95	8407.03	3994.05	1481.57	353.933		1174.75	425.906
9346.42	3762.64	2443.42	1828.74	1013.12	8575.42	1000.96	1843.82		1787.35	7679.3	4813.51	2501.25	1393.79		751.445	467.404
4079.96	6225.09	3252.38	2492.93	696.114	6565.6	1195.24	1959.27		2116.53	7551.79	6751.46	1460.46	1164.56		2479.61	468.028
3090.13	5189.08	1089.36	1810.54	1157.59	2459.64	1433.21	1891.15		3915	11046.9	4869.47	1861.92	715.043		721.907	3562.32
900.07	4843.26	2849.25	1791.2	1007.92	1386.3	1018.64	2177.89		352.789	7251.01	4966.51	1307.26	1817.3		2088.55	527.208
4199.77	2528.29	3486.19	1842.68	1284.89	5463.14	1158.94	2108.62		6903.83	11087.4	6567.79	2137.33	383.887		2408.99	622.269
7416.27	4221.61	2881.29	1778.51	1140.22	4105.44	819.985	1480.11		724.3	16339.7	9116.77	2523.61	993.052		1335.86	684.881
5655.03	3370.32	3093.98	2054.12	1047.13	4352.77	847.443	1743.56		190.123	10769.4	3243.64	2287.1	344.469		1725.88	640.367
3785.1	2591	2298.54	2402.75	325.02	4876.33	947.081	1807.94		217.165	8266.63	5190.33	1043.6	677.185		929.4	541.769
6239.65	2275.34	3850.94	3003.49	327.1	6542.93	1220.31	2038.73		9217.24	10155.8	5538.65	1402	454.507		961.018	608.125
10457.2	10958.1	2237.07	2226.88	479.781	7902.5	1414.69	719.099		985.771	4173.67	8992.38	1551.05	339.372		873.445	696.218
9504.92	7952.42	3199.55	1855.47	832.154	5662.52	691.642	1407.52		5013.83	7759.6	5861.9	1516.52	398.552		1081.77	644.111
3206.41	8442.29	2760.33	1760.31	834.754	17654.5	954.777	2685.55		8262.99	9444.7	3781.67	2748.99	365.582		1072.93	601.052
7186.52	1476.16	2869.12	2379.56	1026.33	8069.12	727.108	2932.77		6941.07	9919.91	6338.14	1391.92	486.853		762.054	980.675
8797.27	6397.94	2826.06	2189.02	828.202	4910.86	1160.09	1003.76		4425.15	10883.7	5250.03	2178.2	321.379		722.011	456.796
6688.54	5448.78	4318.55	2184.86	1070.85	3684.73	2187.36	2017.1		3434.49	7498.12	5616.03	2223.86	342.909		772.455	869.18
8667.57	2300.51	5070.72	1642.57	1512.46	1609.39	1560.72	1737.01		3910.01	7102.69	4054.58	1385.67	372.966		3612.87	995.028
3094.29	478.325	5149.25	2233.12	575.051	7646.64	1147.09	2589.03		1038.09	9269.56	7814.93	1802.74	355.805		841.411	742.397
6125.03	3206.62	10806.7	2256.52	1066.58	6281.87	1063.26	2833.24		7454.75	12881.6	5380.76	1283.02	527.728		1006.78	779.007
4888.09	2901.78	3089.3	2258.91	1300.29	6234.03	765.07	2897.09		404.168	5852.85	7230.83	2341.08	427.05		1898.95	753.733
195.324	4011.94	3746.62	2436.35	1262.01	5072.8	833.402	2090.53		7591.83	5788.47	5656.17	1677.41	332.508		593.044	962.89
11347.9	6504.34	2823.56	1800.66	511.087	4512.42	1087.07	2188.5		2324.44	7618.67	5297.35	1525.15	462.412		2210.03	820.609
4129.26	1835.61	3298.14	1877.11	303.906	8218.89	1106.84	3093.98		6480.94	7138.99	7384.76	1080.21	737.3		1820.21	480.197
4658.13	1608.14	3695.24	1974.45	832.778	4971.5	757.582	2771.35		668.24	6699.04	7206.49	1977.37	258.04		1433.41	729.396
9904.31	6932.43	2599.01	1762.8	1007.09	8019.72	1107.04	2662.56		7719.66	7194.53	7774.26	2139.3	130.424		916.607	995.756
11253.6	3001.62	4618.09	2060.68	636.934	8066.83	575.675	1743.14		5655.34	8456.65	1177.35	2119.34	342.909		938.449	1356.76
7459.43	3997.27	3155.55	1849.13	606.149	13117.2	581.187	3381.35		7371.03	11517.7	4534.26	1143.13	303.906		2257.56	545.721
7856.43	3880.89	2796.21	2285.64	435.994	3013.68	1173.09	2116.63		8073.69	8610.99	4206.53	2856.64	260.224		582.747	588.987
14857.5	6614.49	2895.22	1878.77	306.922	10887.9	1181.1	2693.76		7351.27	8170.84	4756.93	1487.6	503.91		509.007	899.238
5031.51	3963.57	3136.31	1865.14	1030.39	5716.18	1074.28	1229.98		7362.91	4930.52	3686.71	1848.09	271.768		1544.49	547.281
6762.8	7378.62	2445.08	1957.61	1076.67	4041.47	1345.74	1838.41		3523.11	9256.76	2682.95	1386.61	595.332		891.23	894.142
4588.55	11036.1	2805.67	2258.91	478.221	4746.01	1123.16	2215.96		7799.64	5217.16	3247.18	993.052	744.165		2683.36	892.062
4580.02	10337.5	3029.6	1915.07	314.099	4143.4	1508.3	3461.12		9043.86	10600.2	4908.47	1410.95	323.251		859.82	780.047
11067.8	12273.3	2806.61	2077.11	799.288	5830.18	1148.75	594.604		4933.95	5177.85	3751.19	1499.98	542.601		2088.34	688.937
5469.9	6253.79	3597.16	2027.39	315.243	4087.13	735.532	1462.12		8533.92	5381.18	3493.88	1480.01	761.326		1515.06	857.948
10156.2	8239.17	3252.69	2625.43	667.408	7906.66	1441.01	3254.46		2838.02	7721.84	3718.33	2415.86	416.545		2173.32	1328.58
4061.86	5974.54	2272.33	4055.62	348.317	6276.57	1498.94	935.016		8841.88	12673.3	2740.36	1513.08	480.197		2486.69	673.857
4151.83	7105.5	3408.39	3216.08	1276.68	31418.6	954.777	2798.5		7460.68	6942.63	4330.2	1615.84	302.346		2539.62	1235.07
3071.72	4426.61	1987.77	2479.51	384.407	7042.16	1399.82	3100.64		7697.92	8006.61	1805.55	1610.95	1385.99		1974.56	1046.72
9198.11	435.266	3499.5	3069.33	630.382	3721.76	2004.2	1839.56		9858.75	4645.75	4897.65	2576.65	194.7		1438.2	996.796
4917.42	7248.93	3138.91	2467.13	554.561	9249.8	732.724	770.374		6574.55	10767.9	5659.29	2492.09	894.246		1521.09	740.733
9511.79	4037.32	2872.03	2148.98	782.023	5702.87	764.654	3118.94		6180.16	17867.1	5232.24	2112.26	246.495		572.346	703.082
5792.94	2694.7	3098.03	2303.43	1231.12	8844.07	1031.85	2626.57		7334.31	6931.29	4122.39	2048.2	324.188		756.022	700.482
8883.9	2655.07	1244.85	2395.26	580.771	4335.29	876.773	3084.62		2767.3	8844.49	3278.69	2731.62	310.147		1688.13	957.17
2684.19	4152.87	3116.76	438.282	754.461	3935.39	1817.51	2592.77		13057.2	9609.45	2884.2	1345.22	400.632		1447.66	414.777
7754.71	3610.58	3845.32	2133.27	675.729	6824.37	1069.5	1635.29		9213.92	3918.23	5275.3	2110.39	259.912		1129.09	968.714
5314.93	4105.85	3647.5	425.698	518.887	7409.09	930.544	1484.27		11534.5	4943.63	1694.47	1550.84	434.018		1081.87	3858.32
2932.56	6530.03	4544.45	2202.96	433.082	7892.2	1273.66	2786.85		6625.72	9060.61	3498.25	2362.19	479.573		1548.24	510.775
5375.36	6546.47	3494.4	2835.52	416.857	3591.23	783.791	2178.31		5295.17	13217.7	3240	1452.13	920.767		4491.72	698.194
4451.68	5529.81	3399.24	2255.58	1269.71	8219.09	757.582	2311.54		8525.81	19016.6	4059.36	1901.55	460.852		203.748	546.345
9951.01	5283.1	2482.42	2787.16	1272.72	3285.45	1004.08	2740.46		7620.33	14699.8	3592.17	1733.68	305.778		2068.68	810.313
3925.2	8737.77	3117.8	2335.57	930.232	8562.73	1097.06	2947.12		6309.23	8940.27	9846.38	1686.88	1489.89		1410.33	1178.18
4557.35	4691.52	3009.53	2378	1132.11	3165.53	772.559	2913.22		892.79	10871.7	3011.71	2748.68	244.623		1395.35	417.481
2411.49	3735.8	6287.49	2697.3	452.843	4686.21	1425.93	2537.96		8460.28	4188.23	4984.6	2035.82	135.416		2126.3	438.594
4404.66	6192.01	3973.87	1554.48	528.04	7826.99	911.511	1916.21		2129.63	10564.3	4575.13	1925.36	259.6		1510.9	723.572
17126.2	7524.65	2835.52	3227.42	580.875	4768.69	864.916	2907.6		4564.63	11642.7	11186.5	1558.85	825.602		973.395	680.097
3464.55	4930.83	2716.54	3209.01	580.979	1762.49	1460.14	605.94		7184.13	11238.6	4100.03	2436.24	457.732		1036.11	563.818
1198.88	7140.24	6054.73	1768.73	421.849	5145.09	790.552	658.984		8133.29	7227.91	8342.55	2048.2	601.884		1309.02	1148.33
2897.3		2749.41	1993.07	783.687	2283.87	1530.76	2453.72		4970.67	12821.2	9213.81	1880.43	347.589		1080.42	580.875
6899.88		5186.69	2860.48	356.325	7492.3	2442.59	683.425		8265.59	6675.02	15481.4	1003.76	832.778		1985.38	992.22
10201		4489.74	1368.83	1099.35	3061.84	1031.43	2368.95		11807.8	8214.83	3490.35	2201.09	534.176		1884.28	556.642
3101.78		3701.79	2441.86	948.329	6583.08	693.722	2659.44		10260	7301.55	3008.28	2416.9	364.75		730.332	917.439
4963.18		2612.01	1912.47	792.84	6036.21	1473.66	606.149		4659.06	7230.72	2735.99	1989.74	526.064		2501.35	1253.38
6546.47		2828.76	2206.18	1159.77	8006.71	735.948	2669.53		9612.67	10037.3	2550.23	2015.12	512.959		214.045	572.554
4183.65		3715.62	2537.55	718.475	1401.69	762.366	4803.11		8079.41	7224.17	562.674	1940.24	596.268		2709.68	468.236
3841.68		1769.15	2216.06	1446.41	3235.53	1505.6	416.857		2808.79	10397.1	7915.09	1909.66	474.581		1738.15	427.258
3127.68		4021.19	2779.78	1538.15	9042.41	849.731	2684.3		8368.14	8116.55	6133.25	1778.51	1220.31		1719.22	966.634
9107.31		5888.21	2257.98	1149.37	13780.9	780.151	585.139		11574.4	9978.05	4717.31	1345.22	614.989		1772.79	627.574
5237.65		3203.91	2004.31	896.014	2859.65	2260.37	2090.94		5677.29	11734.4	5795.96	1931.29	276.137		882.805	696.53
1723.38		2996.52	2440.92	874.381	5132.92	2552.83	5079.15		5253.15	9043.86	2498.54	2485.33	414.361		1561.24	615.301
4009.44		2238.11	2425.01	1019.57	4750.38	1408.77	2675.87		2049.76	7425.11	7306.02	2424.07	250.863		1393.58	1027.17
9278.09		4430.15	2402.34	684.049	3051.54	1148.64	2132.75		7342.43	7443.83	5536.77	2600.16	92.982		1228.42	639.326
8874.54		2674.11	1790.68	1525.56	8269.23	2281.27	3053.21		4131.55	4561.09	5490.39	2319.86	619.045		1831.97	496.006
711.403		4262.07	3043.33	620.501	6251.3	684.153	3101.36		7316.43	5630.07	5207.28	2211.59	356.637		1257.64	985.771
3909.18		3048.74	2950.03	528.144	11502.5	1450.16	2839.27		3498.36	8825.45	5165.57	1600.55	411.865		954.153	473.645
13849.1		3107.29	2843.01	667.72	7440.61	1500.71	558.514		5026.21	5076.55	6008.03	1667.01	522.319		1354.37	1111.2
7065.35		4821	2240.92	541.977	7815.34	609.373	2444.98		4101.38	8297.83	4426.92	2323.19	397.512		1247.14	964.97
8536.73		5127.82	2400.05	779.215	6541.47	2626.99	2823.67		6545.11	6734.93	6296.02	2414.61	403.752		1029.97	791.072
5302.76		3482.34	1882.72	1178.7	6862.54	2415.03	2438.95		5756.75	5938.34	10264.7	3062.26	492.366		1802.33	1751.88
8490.97		4085.78	1808.77	870.012	9546.32	2619.19	2498.44		7793.81	12102.3	7063.38	2489.18	263.344		2096.97	430.794
4707.01		4641.38	1332.32	487.477	6282.29	1292.17	1721.2		9832.96	11099.8	10653.2	2523.09	867.412		1385.47	1147.61
6646.42		3912.4	2548.05	363.918	1883.03	1131.9	1883.55		4810.71	5347.69	8648.33	2402.86	145.713		2059.64	714.523
6651.51		2925.18	2527.14	664.392	5883.95	844.323	976.931		9032.11	8425.44	9928.65	3061.74	392.832		746.973	419.457
3839.91		2476.8	2513.93	901.734	5984.21	1101.74	2082.31		5473.85	8118.73	7467.03	2024.69	414.049		2593.81	648.895
9050.62		2316.22	2575.3	1223.22	2918.21	1276.16	2885.24		4212.25	7195.15	6173.19	2311.23	601.26		1949.08	1441.42
5198.55		4021.61	2846.96	607.085	4428.27	700.69	1145.53		7999.12	22458.8	5012.48	2128.9	227.15		957.69	412.593
9025.25		4337.79	2900.63	506.094	9328.11	1708.72	4202.27		5475.72	14978.8	7635	2419.08	180.971		1189.73	605.42
4077.98		3880.58	1789.43	548.529	4170.03	1507.36	3069.95		8280.98	15425	8603.5	2336.4	741.357		1074.9	555.705
3568.77		2797.77	1528.48	1702.27	8531.11	995.444	1992.86		6015.51	13902.6	6390.87	3255.92	373.799		1975.39	700.794
10708.7		2826.27	1674.81	457.316	2759.39	1219.79	2569.89		3673.09	15250.9	4732.49	2402.65	230.27		2502.91	788.055
4815.28		4542.79	2130.57	1198.57	1065.13	2299.58	3359.09		2915.09	10085.7	4082.04	4008.3	820.921		1035.9	1002
4338.1		2333.07	2326.2	706.619	7361.67	632.982	2419.39		6865.04	13604.6	5760.07	1858.59	691.746		1953.65	599.492
9944.25		5612.7	2373.01	1217.7	6109.02	1145.63	1962.81		2863.5	9057.28	3782.6	2484.19	957.586		1264.92	1063.57
9322.5		2150.64	1704.66	939.489	7419.29	872.301	3254.25		8401.21	8202.97	5700.27	2027.6	711.715		2185.38	591.796
7385.59		2961.79	2398.8	904.438	2332.24	1186.4	2358.13		6580.89	10206.4	4328.95	2448.62	168.802		957.066	776.303
5095.48		2767.5	2827.62	1611.16	2835.42	619.149	974.747		7890.12	11323.2	4977.64	2602.65	287.993		1825.52	740.109
8506.05		5318.46	2274.93	922.848	7161.77	2358.03	1554.58		10231.5	13891.4	6451.3	2098.43	841.203		2175.29	818.529
9124.36		2744.62	2570.41	842.763	4029.83	1601.59	2950.35		7634.89	16979.4	4190.1	1694.99	306.09		1811.06	2876.71
6034.03		3066.52	1873.88	756.75	6982.88	828.618	3203.08		12596.2	7459.43	4163.58	2010.34	645.255		1293.84	1415.11
3128.61		3493.88	2246.64	1449.74	4185.73	947.289	2009.82		8102.71	11827.7	5206.03	3109.89	510.775		1204.29	1171.21
3466.74		3545.89	2140.14	1123.48	6930.04	657.528	3807.77		3827.64	7780.19	3870.91	3967.22	771.622		1273.97	603.86
6154.36		6826.24	2426.15	908.391	333.444	1032.47	3048.32		4495.57	12317.6	11155.6	1858.07	498.294		764.446	676.665
5182.01		4473	2535.36	1102.26	4906.81	1287.18	2764.9		5364.23	11472	10495.4	3121.44	1066.48		772.142	1821.77
4357.76		3159.19	1958.65	1134.19	689.874	1044.54	716.707		9511.37	10266.4	14733.2	2278.78	945.729		1129.61	576.715
5951.65		3794.77	2186.94	1208.45	6455.36	2433.12	3363.46		10368.6	6417.29	4567.33	2548.36	663.352		1934.93	6729.41
7804.84		2206.39	2123.91	730.852	9290.25	1333.26	1836.86		9853.34	14531.7	6582.97	1496.44	635.582		2741.71	741.877
3327.16		3069.12	2466.51	998.98	4772.74	1119.21	1840.91		6703	5650.04	4626.61	1290.2	245.559		1191.91	4098.06
4986.37		4295.88	2548.57	596.476	5177.12	1079.59	3587.18		7736.19	4111.47	4614.13	3231.79	295.17		2465.26	872.821
10183		3649.27	1906.12	416.961	2597.97	721.803	2664.54		11754.8	8170.84	9489.11	1473.66	177.539		102.654	717.643
6792.96		3415.57	2147.94	1487.39	4913.46	816.865	1822.09		16675.1	1892.71	6744.6	3009.42	662.104		1192.54	1199.3
9240.54		5172.54	2543.58	503.806	7921.12	1358.95	3419.83		11514.7	7667.13	8475.37	2710.61	731.684		1843.82	848.067
5509.84		2186.94	2064.84	647.751	7580.81	1453.49	3650.72		10504.8	312.747	9892.87	2678.06	333.236		703.914	494.654
3620.98		3724.57	2024.69	712.755	5716.81	1008.55	3200.07		9164.2	17221.9	6544.28	1984.65	337.292		1095.91	591.9
7881.28		898.822	2580.91	653.783	7125.57	636.518	1154.05		8787.07	8043.12	9650.43	1592.23	731.996		1102.67	892.894
6637.89		2140.14	1714.54	578.171	1148.23	990.972	2375.3		10825.8	6493.11	7892.52	1346.26	314.203		1147.29	513.583
4338		4163.68	2450.08	1229.46	5695.9	1731.39	1106.32		12105.3	5722.43	9124.05	1681.68	443.691		2032.49	2297.39
2913.63		811.353	2223.55	805.425	2400.15	804.696	1921.72		8297.41	7390.06	8335.58	1305.9	602.82		1364.56	798.664
4499.94		3155.97	2726.42	542.705	3135.68	1666.6	2830.63		14806.7	7151.47	4933.95	1659.84	1986.31		1524	1467.42
1861.09		6000.43	2570.83	1461.18	8658.52	825.602	3693.16		5428.5	6824.99	9951.22	1588.28	512.647		1249.63	634.958
3743.6		3361.38	2746.49	2086.89	3643.55	745.933	806.361		10786.7	11917.6	8508.13	1624.37	778.175		1462.12	411.865
10913.9		3919.89	2178.62	1537.32	2376.65	1052.96	3118.84		11209	5992.74	6491.24	1828.95	171.922		1959.17	483.317
7572.9		3039.17	3505.95	358.094	486.541	1026.44	1281.25		10628	4808.31	8989.57	2321.32	346.653		1416.98	6147.5
6450.05		3904.81	1697.59	1387.44	4462.49	1382.35	3325.39		10666.9	9114.17	7336.81	2905.73	1073.35		2557.51	1278.03
1161.75		2246.64	3389.04	582.747	6839.35	1184.73	2764.28		3554.52	5930.33	8971.48	1618.55	905.479		2052.15	652.015
8531.84		4199.56	2035.82	1313.7	4610.7	1344.9	2767.19		10092.8	5005.93	3437.2	3002.45	513.271		1195.14	1348.44
9695.98		2759.18	2832.09	1078.23	5993.36	1941.69	2218.97		13588.8	7288.76	12117.6	1823.75	513.583		1147.09	460.852
5821.96		3487.54	3030.95	1292.69	6620.83	2212.01	2016.79		5495.27	6093.52	6988.91	1775.39	138.224		1099.14	1611.27
4740.6		3193.82	1780.69	1251.61	3908.55	619.981	3219.2		10953.5	965.074	11119.4	2010.23	282.377		1379.85	706.619
3626.7		5155.9	3396.74	1273.56	2537.44	2029.68	2916.96		8877.56	4095.97	6233.2	1313.81	1236.22		1410.74	339.06
10051.6		4221.51	3819.21	508.175	3329.03	839.747	2250.18		9258.01	5669.59	3845.32	2891.48	453.363		1461.39	406.456
5069.27		5401.77	2459.64	301.098	495.486	1982.15	432.874		3116.03	3600.8	10584.6	1984.75	462.724		2506.45	454.091
9816.22		3644.59	2051.52	1490.72	5552.69	1040.79	3176.14		9385.11	7378.31	7121.52	2954.3	2543.58		961.746	581.603
4610.18		3275.16	2207.22	1468.26	2600.36	2636.45	1518.91		8931.23	11134.9	8129.34	1730.46	845.883		987.331	1418.85
12608.8		3264.55	2841.87	926.384	12448.6	1274.39	1755.63		5216.75	2660.79	5610.72	1595.98	480.509		2345.97	1727.96
3876.73		2145.55	2817.22	449.515	4680.49	956.754	1016.25		11274.1	3392.79	4599.16	1647.67	525.128		757.27	511.087
3740.07		2867.76	2656.11	315.451	1609.6	908.703	1627.18		8928.31	8139.74	6991.4	3073.8	310.147		46.595	1130.96
14340.4		4940.82	2144.09	1021.34	6178.7	1306.53	4839.2		8253.73	9175.64	9524.69	2867.45	977.555		2494.07	801.056
4749.45		3290.45	3621.39	1011.15	6782.56	921.808	613.325		11917	9206.63	7851.02	2305.51	487.685		3472.66	966.634
4628.59		6048.48	3327.06	1924.84	10377.6	803.24	3594.14		11148	12110.4	3083.89	1420.62	612.493		1777.26	854.307
4980.76		4192.91	2745.14	1142.51	2181.95	1020.92	2402.44		13276.4	5214.77	3889.52	4269.15	393.456		1274.81	685.609
3620.25		7059.22	3357.95	763.198	6022.48	827.162	1104.03		5067.81	8016.8	2721.32	1967.07	234.95		2471.81	884.469
7381.32		2436.45	2826.27	365.686	6797.54	1114.22	1367.68		5408.33	2861.84	2862.77	2311.02	258.04		3012.64	765.278
5517.64		4284.95	3356.7	371.406	1793.59	862.524	1178.91		7029.89	6713.19	2378.41	2704.47	512.023		3448.43	1515.99
6547.3		4593.23	2386.63	330.636	1433.62	841.099	2321		9226.71	6195.55	2559.18	1677.31	656.8		1266.69	511.711
5284.56		4908.37	3146.4	1258.27	5242.02	616.965	2646.44		4976.7	7228.44	3581.98	2200.98	611.245		2065.98	408.329
10384.3		3320.82	3061.22	366.206	7203.68	1529.72	3937.26		5057.82	11097.3	4332.9	1516.62	323.251		1023.94	957.482
5886.23		5803.13	2917.69	323.98	4158.9	2337.75	4373.88		9305.23	6466.69	2082.31	2770	921.079		2895.33	486.333
6896.86		2913.11	3128.3	667.2	6500.18	953.009	3083.06		2592.88	8799.24	4723.55	1621.46	266.152		1915.38	1040.06
3627.32		4805.4	2940.15	1381.2	6530.66	1633.52	3414.32		4242.41	9708.67	4230.14	1476.68	1091.13		1310.17	1255.56
4120.1		4621	3431.27	896.95	6580.58	979.843	3763.88		2593.6	4866.35	5354.24	2360.53	214.669		2768.23	1000.33
2081.06		4160.25	2922.99	1002.31	4826.31	1449.95	2358.03		5115.86	6928.06	4970.67	1440.17	1085.2		1663.37	540.833
4026.29		5333.86	3323.31	387.631	6276.26	1348.13	3349.42		4755.89	9240.44	3834.4	2782.9	927.008		2216.68	510.463
4106.27		1969.36	3571.37	696.218	7353.76	659.712	2060.16		8082.53	7351.48	4644.71	1922.35	568.81		1032.68	729.708
6645.9		2835.52	5546.45	808.649	461.372	1172.36	1612.41		7672.02	13777.8	3597.16	2005.97	384.719		433.81	1190.04
8635.64		3828.47	3184.15	1458.17	5794.6	1222.7	1591.82		7654.34	12271.1	3654.05	1910.39	1573.72		1603.05	553.105
8961.6		5970.48	2562.3	414.153	2586.53	1372.57	644.527		6721.2	6366.43	4083.08	1647.15	489.349		1567.69	606.773
3995.82		6178.39	2789.76	807.089	4232.33	1122.23	1438.1		3843.76	6413.23	2970.52	2130.26	658.256		2070.24	777.343
9212.25		4059.16	2192.24	690.914	8307.4	1802.01	3308.23		4159.11	8364.6	5502.45	1813.77	541.041		2147.83	823.938
6562.9		2963.66	3099.91	2018.24	1740.65	1250.67	3042.08		6922.03	7066.29	6054.2	2034.15	389.919		3059.86	1037.15
2918.73		4334.15	3466.84	756.958	6346.05	825.914	2688.56		6960.93	5905.27	4721.88	2656.84	599.804		1265.34	635.27
8810.16		4607.48	2407.54	1712.36	6054.31	2295.31	2052.36		3824.31	8549	2708.43	2088.65	522.319		2974.06	398.136
4042.51		1518.39	2228.44	475.517	7256.2	1087.18	3550.15		7895.53	7597.66	5814.57	2370.82	733.556		822.378	510.255
5969.96		5214.67	3148.27	941.777	3664.45	774.743	3843.45		1619.27	8412.96	3895.76	2566.77	480.301		1521.09	354.869
6157.07		2619.09	2850.29	685.609	5856.49	1039.54	3416.19		9766.92	6824.48	3373.76	1529.83	1046.3		2087.2	999.708
3180.09		6797.33	2886.17	710.675	8341.51	1090.19	430.898		6969.04	6071.57	4374.71	2628.34	866.892		1452.34	384.199
4335.92		4604.25	2850.29	761.326	6122.12	2278.26	3072.45		5040.56	6108.7	4648.66	2014.18	1434.77		1532.32	904.854
6936.7		3976.78	4359.22	305.882	2497.81	775.159	3057.47		7564.9	4829.43	6191.7	2100.51	734.284		2721.12	863.876
9650.33		4611.12	2415.34	398.136	8460.28	769.23	3043.12		4291.19	2958.25	4722.61	1803.88	318.675		1207.93	1611.47
2009.92		3856.45	3668.41	1162.27	4115.94	663.872	3264.45		2527.66	6684.07	6441.42	1755.42	307.13		2741.81	705.37
3716.56		3384.36	4059.05	458.252	4174.91	1229.35	2582.89		8026.68	24296	5713.69	2005.03	495.902		1291.03	1191.29
5082.79		3923.95	3557.95	1493.74	6984.23	923.16	3595.39		9184.9	2194.43	6999.62	1747.51	398.24		1508.09	327.204
6657.86		3627.01	3212.55	1611.68	8350.98	1381.83	1796.08		8126.01		5002.91	1776.22	482.277		1582.35	1012.19
10644.9		6344.69	3146.4	761.846	6324.83	1046.72	2537.96		9706.8		5271.04	2041.54	594.5		1427.28	1812.2
4007.67		3835.65	3392.58	493.198	964.45	1083.95	3213.79		2747.12		3512.71	1700.5	1185.15		1103.19	955.194
4263.63		5836.94	2761.68	706.307	8519.78	586.283	2550.96		1058.37		3920.52	2277.53	612.493		1661.92	1324.62
7720.49		4669.78	3250.3	369.742	5860.96	1158.42	3990.3		8213.79		5238.48	1824.58	508.383		1372.36	1375.38
3992.07		5962.99	2839.68	875.525	5933.24	905.687	3716.77		3019.72		5452.01	2420.64	560.386		1276.05	224.029
11587.3		3786.66	4128.32	419.769	7219.18	2061.92	1427.38		4623.91		4832.55	2765.63	305.882		2935.47	434.746
4227.54		6525.77	3407.87	362.878	5634.85	1232.06	2897.93		9728.23		3576.57	2331.61	388.983		2773.01	429.13
5768.08		4356.61	3406.31	539.48	11075.4	1274.7	2348.77		6611.37		4114.9	1702.38	369.534		2580.5	539.584
2982.59		4259.78	3572.3	1610.43	4139.55	2054.54	3511.98		11137.4		4757.14	1677.62	649.311		2448.72	886.965
9121.45		4465.3	2571.97	948.433	4155.57	2150.22	2485.75		8719.16		3087.53	1698.73	329.596		1641.01	991.18
3690.45		4114.8	2939.53	578.795	4028.27	1335.75	3212.65		4214.54		4731.87	2974.37	612.285		970.378	999.916
4754.65		5347.59	3948.91	1002.2	5113.88	867.932	2811.6		470.316		5660.54	1431.23	780.463		84.557	536.568
10214.6		4801.03	2659.96	1124.52	5871.67	1157.17	3390.6		3256.54		3610.06	2136.39	1025.09		907.455	564.13
5603.96		4139.76	3113.95	1894.99	9261.86	724.092	609.581		6099.55		4381.16	2805.99	352.165		1393.06	4103.46
2584.76		4459.48	2522.67	657.736	5320.65	884.157	3586.45		2657.15		4043.03	2717.37	762.782		2304.26	1109.33
2570.2		4398.11	1033.72	2081.79	5887.9	899.758	3436.57		6893.02		7748.26	2777.28	669.696		2096.56	629.966
2187.15		2997.77	3287.43	668.344	3597.89	2077.84	3413.38		6583.49		5525.33	1828.74	339.788		505.262	519.199
9272.99		5402.6	3603.51	853.787	2701.36	852.019	617.277		3212.75		2046.43	1628.32	495.174		1489.79	704.85
3723.74		4823.71	3479.01	843.803	5156.42	1231.54	1753.75		5812.7		3934.56	2498.02	404.688		2622.1	1502.06
8288.47		3886.3	3784.16	2375.71	9533.21	1516.2	608.853		3134.64		4674.15	3027.93	406.04		1659.42	747.701
4373.15		4599.57	4001.95	725.444	5690.08	922.848	3016.91		7148.04		7288.34	3095.33	392.104		2133.69	725.34
8719.78		5943.02	2603.17	810.105	5647.12	1232.06	1833.84		5001.87		5424.65	1967.17	608.229		1588.8	678.849
9378.87		3391.23	2424.7	968.61	5521.48	1291.13	2908.74		4555.89		6363.1	1848.71	701.002		2565.84	713.067
3739.13		4716.16	3655.3	538.44	7967.09	1165.7	860.964		5944.48		9407.58	2211.9	823.522		2799.22	668.032
2085.22		4520.01	2585.39	1308.92	8274.11	657.736	2169.16		5304.42		2467.86	1734.1	831.842		2589.03	1384.32
8558.36		4477.99	3084.31	889.67	9646.17	886.965	2918.62		6859.94		5294.54	1951.16	409.369		1368.83	571.41
3777.09		4677.89	2123.6	613.741	6065.12	742.397	2163.02		6756.35		4619.44	2193.28	971.21		1115.47	688.521
4318.03		3673.29	2294.9	2056	7236.44	1161.23	4322.81		3999.35		5633.91	2469.21	987.019		2521.22	758.518
5207.8		5494.65	2087.72	2322.25	8270.16	1582.14	3576.05		7520.59		9077.98	1538.88	495.174		1262.95	470.212
7900.84		5290.49	2380.08	773.495	5748.84	1635.08	3007.76		553.521		591.588	3140.05	1146.25		1102.47	478.949
3716.87		4496.81	3723.32	399.384	5535.11	1110.79	2530.26		14158.5		6007.09	2022.71	773.495		1255.88	493.718
9197.48		5999.08	3246.55	620.813	12652	834.546	3053.94		261.264		5999.6	1494.67	1006.37		2373.32	902.774
11684.4		4095.25	2301.76	815.721	6937.84	1148.54	3147.65		7904.68		5408.85	2469.11	567.562		910.679	2262.97
3414.42		2096.87	2524.86	656.904	5789.2	911.303	455.027		9995.83		4066.02	2468.28	323.043		2321.73	507.447
11500.6		4384.07	3051.23	1719.64	472.084	1047.34	719.827		9923.45		4392.29	1998.38	473.749		2789.55	890.71
3328.51		4741.12	3082.43	1139.29	10937.1	1891.15	3455.3		3746.1		6063.98	2468.9	541.353		2169.36	580.251
4865.31		3855.82	2740.46	614.677	4692.24	958.626	734.18		8113.32		8118	2146.59	466.26		1330.14	904.23
4563.9		5018.2	2650.91	1020.51	6201.16	1932.96	2123.18		7521.11		5368.28	2349.81	342.181		527.728	507.239
3836.89		1303.41	3123.62	1041.21	7734.43	1651.83	2698.34		8698.46		6294.88	3254.77	386.383		1218.02	1076.05
1753.55		3842.3	2921.12	1266.48	7391.52	2456.32	2281.27		10649.8		3630.96	3201.62	657.632		2085.01	436.93
7426.15		5546.13	3263.72	755.814	4787.62	1075.32	1066.17		7027.91		5037.23	1949.39	531.68		1717.14	584.515
3034.28		3933.93	3072.45	849.419	9286.82	645.255	744.789		12706.3		5416.33	2478.57	630.798		657.736	620.085
2955.23		4380.02	2954.82	1978.41	7850.6	1603.57	684.153		7643.84		9364.41	2926.74	690.706		1120.36	487.165
5526.48		6030.91	2804.11	1367.47	10774.7	1000.85	402.712		10181.5		8411.82	2233.01	1135.75		970.066	1429.46
5504.64		4103.57	4561.09	733.14	7639.78	1264.3	1395.14		811.249		6312.66	2937.76	367.766		1852.98	619.149
3763.57		4156.71	2995.69	412.697	7740.04	802.928	2554.91		5548.01		7053.39	2347.94	1044.54		2393.18	429.858
8504.28		5179.51	2818.15	1471.07	9030.24	1138.77	3915.84		5631		7150.33	2049.13	892.998		854.827	1016.87
9481.63		583.995	2984.77	915.671	3874.55	2255.69	422.057		9004.24		7900	2035.51	707.347		1128.99	583.475
6842.99		1122.64	2652.78	587.947	6993.38	1176.31	573.491		14714.2		6470.85	3032.09	635.582		454.923	1490.1
4282.98		2593.81	6043.8	535.736	9067.89	813.329	3138.49		11159.4		9016.09	2686.9	829.762		993.26	554.145
3422.22		4124.16	5435.68	1434.87	5842.03	401.36	4304.4		5226.63		2906.45	2694.28	651.911		480.301	821.649
10113.6		4769	5112.74	712.235	6798.78	1023.42	2127.24		3508.65		8424.4	2141.7	835.69		2364.48	527.52
11523.3		4576.28	2774.47	920.975	3124.56	991.18	3232.51		2699.9		1333.15	1842.78	625.702		850.251	510.879
13133.1		2380.6	2783.21	1322.23	7104.56	555.705	3078.07		5706.82		2014.6	1627.49	397.72		1168.82	709.323
4314.6		3485.56	1942.63	1461.5	7488.97	2100.3	4139.45		10141.5		5906.93	2170.72	634.126		2096.35	1173.61
6591.5		3580.73	2789.14	1611.79	7314.14	927.736	3888.69		10090.1		7507.28	2166.03	1803.47		673.753	699.442
5174.73		2426.05	2303.95	905.479	6202.83	2434.89	3682.34		5462.51		3645.84	2380.39	362.982		1158.21	711.195
5096.31		3061.74	3162.31	646.399	5659.92	884.261	500.062				4786.58	2024.07	302.034		2329.32	433.498
5213.83		4857.51	2594.12	1417.5	8210.88	1556.56	3185.09				9780.85	2439.99	266.464		1044.43	763.198
11472.9		3497.73	4201.96	566.002	13406.3	1454.63	3683.69				6282.19	3201.31	533.24		1184.94	690.81
9673.62		3000.89	3026.58	2111.12	11415.1	1085.83	2725.9				5143.01	3504.59	780.359		1236.22	590.756
3107.08		565.794	4002.58	844.739	5500.06	1333.46	875.005				9580.33	3723.63	495.798		943.545	1134.19
10625.7		1263.57	3857.18	774.743	7655.17	603.444	3039.27				10126.9	3883.7	273.952		1089.05	847.235
6551.77		1425.93	3993.22	640.471	4467.38	1369.76	2271.7				5525.75	2817.22	564.13		1860.78	430.898
1987.14		2972.91	3613.18	1185.88	8207.86	805.529	1311.83				6005.22	2139.51	595.332		2040.6	486.541
7543.78		2654.66	1645.38	472.292	7675.66	1550.32	1465.97				5111.49	1478.66	774.743		519.823	591.9
8623.37		2613.78	2939.63	505.678	5643.8	1761.35	915.983				7291.98	2016.27	666.16		584.203	910.471
2496.77		2265.26	2610.24	394.808	8403.08	2706.55	3941.94				786.599	1606.59	371.302		2554.29	648.895
5718.47		3874.34	2227.19	408.849	2502.7	770.374	3537.77				5431.31	1716.41	493.614		2344.61	875.213
5705.16		4359.84	1766.86	1005.53	2313.2	1240.59	3430.44				10927.2	1214.07	487.685		734.596	916.503
7303.11		2188.81	703.082	371.51	7032.49	1104.76	3068.6				8403.6	2690.54	308.275		2082.52	674.169
5148.93		2456.21	2729.54	1119.32	7091.25	1299.14	1188.17				6245.37	1945.44	432.146		797.208	517.639
6006.78		3688.37	2197.34	655.135	4830.36	1064.82	3625.55				3894.93	1691.77	534.8		967.778	869.388
6021.96		2609.41	1726.5	1155.61	6851.1	1722.45	3223.05				8104.48	1996.92	313.267		843.907	814.577
6886.67		3011.92	1785.37	1109.75	7454.96	1052.44	3389.67				4244.08	2703.02	1123.58		1065.75	807.193
8918.54		2047.47	2307.9	615.093	3825.66	1541.58	3098.14				5742.71	3303.03	1048.07		1025.92	548.321
13133.9		5470.94	2665.26	1286.04	1847.88	1573.3	2919.25				3961.39	1394.72	1293.63		1358.01	497.15
6204.81		2486.48	2687.94	2581.95	6226.54	1215	801.68				5757.37	1955.42	2613.47		1141.16	505.158
7605.77		4922.1	400.008	843.075	2996.63	1741.9	2969.28				5007.28	3850.94	728.252		871.156	496.63
5689.56		4232.53	1790.16	528.144	5810.41	1748.24	2375.92				5393.87	3468.4	269.584		493.926	409.577
5252.11		4194.47	2211.17	329.18	2870.99	1181.2	3482.23				2713.63	3760.45	219.037		1461.7	799.6
7911.96		3746.1	2645.92	2006.7	6638.41	723.676	2510.19				6207.3	2712.07	604.692		1885.53	741.357
5665.22		3592.9	2442.17	837.354	5334.48	1145.42	3321.34				5897.78	4055.62	476.765		479.781	652.119
6517.66		6956.77	4931.66	968.194	5814.05	1278.65	1289.68				4970.46	3110.51	295.482		1896.14	1114.95
6406.58		5655.65	2689.91	1206.37	7358.96	740.005	2337.33				5259.7	2288.97	238.382		1581.62	6210.32
3796.64		5489.97	2874.21	1126.08	8657.07	766.422	2650.81				5275.61	2620.65	630.902		1078.65	510.567
3589.67		6133.35	1641.74	740.213	1724.42	1519.53	3175.31				8267.56	1492.7	719.827		808.233	448.267
9896.2		4944.25	2705.2	1196.07	4735.2	1369.87	2722.16				5421.33	2005.03	284.249		579.315	1998.9
6569.24		4736.13	2352.1	877.293	6505.9	2923.62	3640.95				10769.3	2557.62	155.385		1659.84	778.903
5481.55		5717.43	2627.93	1171.63	6694.05	936.68	2881.6				10479.5	2759.18	510.151		1124.52	667.2
6763.73		5932.73	2450.49	905.895	782.127	2026.15	2362.81				12424	2636.87	781.295		1047.13	872.509
5712.44		5592.94	2549.3	436.098	1341.79	1148.64	2963.14				3771.99	3571.68	942.921		928.672	593.668
11344.8		3784.16	1864.42	619.773	798.768	1253.69	410.097				2322.98	2232.18	258.976		689.562	530.432
5330.53		11527.5	4432.12	1724.11	3537.15	494.654	1237.67				9602.38	2240.61	345.717		1052.02	524.608
8237.71		4542.37	2121.94	1711.42	6993.9	470.212	630.902				3545.78	2323.6	480.821		1214.48	626.014
4743.93		4972.64	2847.69	855.868	5611.24	1497.69	3153.16				5868.76	2012.52	458.356		614.053	432.458
9431.91		3298.97	2274.41	698.922	2950.45	2134.42	4094.52				8333.71	3236.88	664.6		767.982	818.841
5681.45		4578.88	1880.12	722.115	6986.93	1279.59	3107.6				8646.35	3138.28	800.016		1444.75	502.87
7725.79		6082.81	2691.37	1929.32	4537.06	1943.15	2825.85				11420.2	3135.16	538.232		911.095	926.8
9435.66		5463.76	2808.9	894.662	3438.86	516.703	2072.32				6893.43	3526.75	961.642		944.585	529.912
10504.8		4214.75	2517.06	676.769	7656.84	1078.34	1491.55				8154.3	2568.85	1069.91		676.145	599.388
11359.6		3709.59	1311.52	1000.75	3586.97	1381.41	3308.86				9457.29	3235.32	263.344		877.501	831.114
8256.64		14431.8	869.18	867.724	5895.7	3351.5	2540.77				11579.6	2661.83	426.53		765.902	584.203
9748.09		4445.33	2627.61	685.921	5814.68	1531.18	2094.06				7899.69	1962.91	577.235		455.131	694.658
7579.98		3164.81	2051.63	797.104	3954.42	1544.81	3419.41				8257.89	2502.08	353.205		965.074	621.437
9282.35		3014.41	3030.33	1196.18	6426.44	1198.57	2144.71					1701.44	522.943		772.871	1530.45
6592.54		4707.74	989.1	1047.55	7435.2	2794.44	2539.62					2376.96	657.528		1473.14	501.102
5780.25		5214.46	2247.68	1188.06	5869.07	1726.19	2752.01					2075.55	1088.63		788.992	687.273
5390.85		4605.4	2850.92	1379.95	3715.1	450.451	4094.93					1796.92	681.137		780.671	1054.31
5146.44		4500.87	2086.37	733.244	5475.1	1353.12	3423.89					3528.93	584.099		902.878	658.984
4067.68		3197.88	2124.33	1246.31	8315.3	1958.54	4023.17					2867.14	866.788		811.145	782.543
8288.47		7089.38	2265.05	987.539	6299.87	172.65	1224.36					2693.35	429.026		1092.59	585.971
3883.59		4467.48	3115.72	1032.16	4683.4	1606.07	3112.28					3364.19	1126.7		1361.55	569.954
2470.77		6930.87	2143.47	970.586	9301.9	2179.45	2049.03					2095.21	506.406		856.596	878.229
5777.96		7718.72	2868.08	1147.4	372.134	998.148	2939.74					3157.94	563.506		1538.88	497.254
7418.77		5169.53	2420.23	1390.98	10783.1	1033.2	1550.63					2919.56	616.861		1224.15	552.481
6504.14		6955.84	2161.67	1218.85	503.078	1049.84	4666.66					3608.5	327.308		529.184	1136.16
4021.92		1810.64	2310.19	763.926	8839.49	1269.6	1543.35					4547.99	198.444		965.49	523.152
5010.4		2275.97	2146.69	1277.3	5881.66	3476.1	3181.03					2649.35	1601.59		511.503	785.975
8579.48		1992.03	2206.28	976.099	4347.77	191.164	2252.46					2326.41	1423.43		2200.36	411.449
3676		820.297	1881.79	859.092	6745.95	1112.76	4666.45					3125.18	818.737		1256.29	537.504
3557.85		2649.98	1238.4	831.114	3926.76	1586.82	1232.27					4284.64	1315.78		770.166	1656.09
6404.5		3450.82	1614.38	320.963	3745.58	1549.07	2090.53					5597.62	1562.9		1836.54	759.35
6962.6		2549.71	1976.74	1144.07	949.577	830.802	2651.12					4348.61	964.762		1236.95	661.272
6794.94		1720.78	2408.58	891.438	7335.56	1426.13	2969.9					3040.62	3028.14		809.377	774.951
9741.43		3439.28	2535.99	513.687	6490.82	154.761	2244.56					3663.72	2573.84		981.923	885.405
7707.49		2308.42	3274.01	1150.62	8691.08	1368.72	710.467					2834.38			910.887	575.155
9913.46		2323.5	3069.33	903.606	8560.55	490.702	1858.7					2361.05			829.658	535.216
8721.13		1601.49	1843.2	891.334	3735.7	1744.91	1741.07					2821.9			887.381	496.838
8710.32		2176.75	2039.46	1225.82	5132.71	198.652	620.813					3876.21			597.62	945.417
7704.99		2507.49	2386.84	601.052	4489.43	1546.57	2869.84					3852.5			1750.11	939.385
5358.82		2061.4	1925.47	350.397	8006.71	863.46	3110.83					3924.26			1946.27	597.1
5997.21		2536.3	1829.89	1190.66	7429.06	106.19	2268.59					2202.85			1115.05	633.918
10261.5		2244.35	2327.56	966.322	7622.2	1060.34	1951.89					2408.47			779.007	1703.83
9815.49		2625.64	1907.16	439.322	3944.96	1079.27	2752.32					1472.11			621.645	1168.72
7894.7		1712.26	2304.47	246.807	6102.26	815.305	3028.97					2064			1969.15	511.295
4755.17		1135.54	1676.48	1150.1	454.923	925.968	931.688					2985.71			934.704	1029.66
5054.5		2461.93	2220.33	1146.36	1037.98	918.271	671.88					2227.19			606.461	595.228
2939.01		2924.03	2196.4	622.165	6391.7	2091.77	484.357					2644.67			1026.96	941.777
7243.2		2197.65	2055.79	639.014	11900.6	1780.38	2833.44					2541.39			1738.57	672.4
8589.05		2263.28	1886.88	1513.29	6376.1	1657.34	2980.92					3928.63			1032.05	756.334
3311.97		2417	2089.9	1220.93	2270.87	859.82	488.517					2890.85			820.817	2674
3965.55		2791.63	2366.56	683.945	5607.91	1608.66	1165.81					2050.59			495.278	561.634
4650.54		2725.8	2371.97	873.341	374.943	1477.83	3442.92					2793.82			1014.27	2576.65
9233.05		3038.34	2400.47	511.711	5963.2	758.414	2570.41					3069.33			553.313	785.039
6773.93		2532.76	2721.01	1439.65	5763.4	1021.55	2864.33					529.808			648.687	650.871
8893.37		2584.97	2236.97	597.828	7247.26	1949.29	2286.79					2203.48			997.732	913.903
4248.45		2605.25	2626.78	601.572	8312.18	55.851	2956.69					1757.6			1893.54	1585.16
7044.76		2964.07	2553.46	1549.17	1574.24	2990.6	762.886					2253.09			1209.49	1169.55
8285.35		736.884	1777.57	1160.4	8346.92	749.885	2602.65					1834.67			751.653	919.207
8927.48		2686.69	2681.7	1337	750.821	2559.18	766.63					3178.22			675.313	2676.5
3011.19		3643.24	2286.37	1602.22	7669.84	2725.17	3022.73					3087.43			444.315	732.62
11556.6		2410.03	2700.84	1024.67	4757.25	1294.57	1067.52					2551.07			915.567	504.534
10355.1		2617.42	1967.17	1325.77	2410.03	2086.99	4518.97					2701.15			880.101	562.57
4934.68		3200.9	2107.58	1847.46	6611.16	1185.88	3457.79					3541.1			917.023	487.373
4343.93		2834.8	2079.09	827.474	1568.83	1277.09	3126.32					2604.73			673.753	1810.33
8858.21		4116.15	1613.14	821.857	5329.28	1363.83	1683.44					2682.43			566.834	219.973
7707.07		2180.18	1665.97	323.876	4126.34	1176.52	1118.69					2787.89			1743.66	986.603
6900.4		2758.04	2838.33	412.801	8306.56	2169.57	3700.44					2235.61			946.769	1335.13
2406.08		2374.36	3275.26	1197.84	8045.09	2074.3	3911.26					1283.96			710.779	976.931
7724.75		3472.87	2328.39	1295.81	5368.07	1069.7	4300.03					2283.98			537.816	1080.52
5810.62		2861	2599.64	2067.44	491.326	1057.64	3161.69					1983.82			1090.4	1080.52
4044.8		3324.77	2680.86	2533.59	6220.3	2427.61	3241.36					1594.1			1462.12	663.976
8844.9		1947.2	2295.31	274.265	3758.16	1590.15	2440.09					2861.21			1861.92	953.841
3313.43		2326.41	2161.67	264.592	6098.51	754.877	3097.41					2181.95			973.187	2893.97
3244.79		3088.47	4422.35	343.845	7334.21	2148.66	3448.33					2820.34			993.468	793.776
3445.1		2501.14	2622.21	936.68	6032.88	111.495	3007.55					2634.06			529.08	2428.75
7937.76		3843.03	2931.73	607.189	4323.96	419.457	1555.1					2240.3			1476.47	8461.33
4817.15		2503.85	1571.64	897.366	5405	280.401	1062.32					2682.43			495.174	450.867
8278.27		2253.09	1829.89	817.801	323.667	1993.18	2901.05					1645.28			558.826	649.935
5347.59		3704.7	2098.22	1117.96	3097.83	933.872	2468.8					2287.1			804.072	919.831
5082.99		3060.49	2590.69	1313.91	2817.63	1862.44	3188					1927.65			1338.14	733.244
5979.53		3614.84	1473.77	644.943	2954.4	901.11	2911.24					2044.66			904.126	554.769
3901.9		2376.65	2611.6	1148.85	5793.67	363.918	3049.05					1476.16			1225.71	4472.16
9445.23		2290.01	2342.95	1047.45	7137.22	2039.98	3931.85					2354.18			423.826	1943.25
5998.66		4362.65	2144.82	802.824	6564.15	2071.91	3484.52					2565.73			730.332	951.657
3836.17		2643.84	2112.99	1600.66	6767.69	1087.7	3520.82					3866.85			617.797	1145.11
6378.91		3053.31	2284.29	932.624	6826.14	1561.03	3117.69					2219.39			657.216	2080.64
7930.06		2390.38	2626.57	86.741	6284.47	1162.89	3345.67					2788.82			1172.26	757.894
4893.08		2901.57	2311.85	1112.66	3898.05	1577.36	3132.15					2558.87			415.921	773.183
8762.74		3984.79	1605.13	824.354	2837.5	1436.43	2872.86					2495.53			1522.86	483.629
5473.64		3000.06	1862.75	578.795	6436.74	823.314	3644.8					2179.45			1188.58	2752.63
5543.12		2523.71	1925.36	629.342	7620.85	1028.52	2296.77					3057.47			1838.93	489.661
7630.94		2373.74	625.91	647.439	5850.46	1192.85	3280.25					2864.02			1213.13	1093
4905.98		2914.05	2178.83	205.308	8295.12	1245.99	3582.39					3358.57			935.12	579.939
4853.56		2869.22	2399.42	582.227	2021.67	2183.3	3114.26					4142.05			733.244	518.055
9377.2		2939.53	2619.19	1048.69	1789.22	1279.28	3401.11					2678.37			438.802	458.668
3932.27		3181.66	2268.38	917.335	1234.14	1185.46	1735.03					2527.98			624.974	408.745
8502.51		3359.61	2340.04	1574.13	6795.98	953.113	2004.83					2416.27			821.961	702.042
11237		2748.89	2613.78	1204.08	5849.52	1226.86	1920.79					2452.16			2065.88	520.135
13218.4		2728.92	5155.38	960.082	2538.59	857.324	3197.99					3281.19			1268.36	574.323
6355.2		3176.77	443.587	264.592	4834.21	810.729	2178.2					3279.01			595.436	985.043
1406.58		2361.46	2713.11	186.587	6221.97	943.337	2578.42					3599.14			669.384	597.516
7740.15		3396.12	2709.16	219.973	6488.64	955.194	3220.14					6862.54			1365.29	640.367
9979.19		2674.31	2757.73	687.065	5656.8	934.912	1646.94					4034.4			1140.12	618.005
3659.77		3701.89	2514.45	387.215	9632.02	1367.68	3347.44					2492.41			725.444	1715.58
3611.93		3020.34	1666.18	142.593	4464.47	1424.47	3566.17					2404.11			629.862	1442.05
6356.24		3285.56	2029.58	947.289	3554.83	1629.47	2642.49					2183.2			1697.17	564.65
5134.16		4186.98	2643.11	1912.67	394.08	406.56	3529.14					2653.41			2218.77	473.749
3021.38		5101.19	1907.79	1499.87	8208.59	1465.97	3907.62					3157.32			481.029	1640.18
4207.05		2686.38	1724.84	1415.32	7155.01	2314.24	2105.4					2829.7			821.337	445.771
4336.23		3653.32	2318.92	1049.01	4392.29	522.839	464.7					1720.16			2101.03	590.34
2572.7		4259.99	2648.52	1834.98	4173.67	1922.66	2759.49					2606.61			878.021	981.923
5437.45		2215.85	2229.69	926.072	329.492	1418.02	3013.79					2373.22			2694.49	455.443
4463.32		3476.72	2121.21	1179.12	5603.55	1546.99	3464.86					3574.18			2005.24	417.169
8047.17		3270.37	2497.09	2251.84	7672.02	1975.39	3861.65					3838.14			1533.47	441.611
5960.18		2527.87	2287.2	3124.24	3464.14	849.731	2606.19					4261.86			2270.14	507.759
3953.49		3190.6	1536.38	600.324	17865.9	1724.84	3564.71					4512.42			539.272	653.159
8924.15		2771.35	1609.29	721.387	5752.69	2449.45	1073.24					3171.36			919.103	839.435
5631.52		4542.68	2602.65	627.47	5589.19	2412.74	2745.14					4624.74			976.931	1301.95
8549.94		3940.8	3166.57	365.374	962.682	1443.19	3326.12					2330.78			2093.44	697.466
10067.8		2342.95	2223.24	603.444	10480.7	1233.72	3628.36					5107.12			2204.72	481.653
3663.72		4488.6	2868.7	648.375	8875.06	1640.8	4001.02					4404.77			652.535	504.118
4187.08		3681.93	4777.94	778.799	14536.6	1391.4	3788.43					2810.66			772.247	572.658
3551.81		4095.04	1572.58	521.071	831.426	2315.39	3010.46					2781.96			533.864	564.65
6080.21		1255.36	2249.45	638.39	2488.77	1539.5	2962.72					1831.24			1809.19	890.502
4239.09		3041.97	1566.65	705.162	5324.5	1407.1	3717.29					2166.03			561.426	720.555
6663.06		4165.97	1999.94	742.605	6236.01	1581.31	3996.34					3874.03			978.491	656.904
4301.49		3686.09	1471.79	1104.23	5357.88	1437.99	2390.06					2370.93			1826.25	464.18
4514.5		4902.44	2351.89	1935.45	5227.98	1519.64	2513					1331.28			1857.86	481.861
3980.11		3700.23	2195.16	1908.93	365.894	880.829	1886.88					2421.27			820.817	525.232
4396.76		2703.12	2453.3	1596.91	6764.46	1350.83	2700.42					1203.56			1760.1	1785.79
4612.47		3315.3	2467.24	879.893	3363.98	1192.02	2960.85					3847.4			982.651	620.709
9367.01		3978.86	1614.18	1003.45	4521.46	1277.51	1808.25					2399.01			947.081	737.196
4163.79		2669.74	2199	970.378	5633.5	613.117	4162.54					1107.56			956.13	778.383
4842.95		2947.64	2527.35	985.667	8915.21	1002.1	2851.12					1401.17			711.819	422.057
8059.44		3295.13	1677.41	942.921	9887.67	2879.83	907.455					1431.02			511.607	852.435
5722.01		2899.9	2229.58	916.087	23153.4	3313.64	3017.33					1263.36			1214.59	1055.77
4681.53		3496.69	2389.96	936.992	6999.52	1491.87	1694.89					2150.54			761.43	4247.93
5393.97		3234.18	1846.21	2100.51	8950.99	1139.6	2922.58					3150.04			1154.78	693.098
5709.94		2161.04	2404.21	1234.66	6062.21	938.345	2457.67					2712.9			899.862	562.674
4219.95		3213.69	1720.06	1105.17	7794.44	1191.29	3386.55					1439.65			503.286	2085.33
9228.68		3509.38	2348.77	789.72	702.874	2424.59	3692.74					2553.67			922.64	742.189
3487.54		4766.3	2441.86	631.526	6257.95	2267.86	728.564					3449.99			1116.09	576.195
5599.9		3338.6	1571.22	1063.36	12151.4	1507.57	1704.56					1966.86			218.101	832.778
4067.68		3227.63	2394.95	734.804	414.881	1047.97	3342.24					1225.71			1020.61	1279.48
7330.36		4301.7	1720.26	1590.67	13313.8	1133.77	2437.39					3070.16			1181.3	402.192
7170.61		3337.04	2103.42	1339.18	1976.12	1259.52	4073.82					2452.88			908.911	600.012
11398		3720.2	1777.05	1852.77	305.778	175.459	2929.13					3542.66			1425.61	624.454
11910		3682.55	1973.83	1459.31	7500.72	347.485	3296.06					1682.2			1002.52	429.962
2649.87		6457.75	2214.4	1116.71	8030.32	754.981	1803.37					2208.16			922.016	615.197
4353.08		1947.1	1896.03	184.715	5692.37	1137.31	2411.8					2257.98			134.792	502.038
9362.44		4649.81	2453.72	250.551	2821.38	464.284	3407.45					1862.75			1268.36	1200.65
3863.42		3824.21	1967.9	364.75	5944.79	1673.46	3563.15					504.846			1024.98	776.095
400.424		4569.41	2052.36	301.41	1570.29	1564.25	2159.07					2308.73			835.274	503.702
8251.65		4276.63	2267.03	233.702	8615.46	1332.11	2103.01					2030.41			1425.61	4157.34
4233.26		3155.45	1933.48	948.537	5422.99	2020.95	3088.26					1544.91			1327.02	1602.84
3738.82		2663.91	2518.72	1093.31	8371.05	260.016	3087.84					1919.85			861.484	746.349
2551.48		4793.75	2068.89	362.878	5181.28	1475.33	3730.5					3117.59			889.878	635.27
5597.82		3253.42	1731.18	216.541	13049	1532.43	1494.36					2517.26			2015.64	511.295
10724.3		2594.02	2017.51	1586.62	10447	763.302	1299.04					2357.41			353.205	467.716
7342.22		3132.25	1615.53	1376	1600.45	1678.87	3737.36					3316.76			1294.57	1181.1
10916.9		4244.6	1816.88	2361.05	4368.26	934.496	1169.86					3841.68			1062.74	1653.39
6348.75		2654.34	2145.86	2173.21	5831.01	1663.06	1927.44					2406.6			1183.49	568.81
4238.26		2365	2620.54	2112.99	9787.2	982.651	2952.43					1644.86			1412.82	401.984
5955.19		2702.19	1637.27	1571.95	7149.49	1729	494.342					2142.84			1631.86	777.447
6021.76		4320.63	2030.62	1136.37	6053.16	725.86	722.74					1576.01			1751.99	1125.66
5013.93		4000.08	2085.85	1577.88	5085.59	2311.33	2150.54					2044.45			1431.54	2298.54
10848.9		3784.68	2755.96	1283.12	7695.01	326.892	1718.29					2158.23			1164.14	496.942
5943.75		3831.8	1937.12	1258.58	4641.9	1710.17	4382.62					1878.98			951.657	801.16
6295.91		3062.36	2226.67	1124.83	7177.68	1103.09	2556.27					2173.32			1153.53	721.803
11123.1		2259.85	2369.37	818.945	4152.03	1542.1	3793.42					1991.1			701.73	2572.07
7256.93		2796.62	1772.58	796.48	8556.49	1772.99	3432.73					2389.65			1804.72	622.581
6363.1		2815.35	2458.19	1154.57	4166.7	425.594	777.135					1764.15			1108.6	485.293
4548.61		3472.77	1918.6	1323.9	2508.01	2095.83	1497.59					2621.37			1400.34	491.742
5741.98		4185.11	2106.23	1625.2	5655.65	758.206	1523.28					3866.12			769.75	421.225
5554.77		4102.73	2003.89	1067.1	5991.39	1469.61	2938.91					2451.43			1011.25	470.42
12830		3031.78	2106.44	1594.94	8797.68	884.053	2691.06					2302.39			1789.12	495.902
10532.3		1931.4	2317.36	621.437	7990.8	920.351	2586.64					2540.35			1877.11	4423.49
10290.6		578.483	2203.16	862.108	4374.81	1170.69	4101.69					1451.82			2011.59	779.319
5889.04		3140.89	2207.01	792.424	6538.35	2821.79	2697.92					1630.09			1273.66	1612.72
5576.61		3927.9	2353.45	2119.75	7795.48	3150.66	3378.43					1529.93			1156.34	936.992
4858.76		400.112	2300.41	810.729	8000.47	2437.49	3050.71					1663.79			576.611	654.199
3397.26		5122.83	1980.17	1055.25	8355.24	373.486	2167.59					3347.44			1269.6	725.756
4074.97		2201.81	2384.03	2467.45	7919.35	141.136	2148.25					2023.55			2110.49	494.03
9043.34		368.494	1558.01	1385.99	5563.61	3044.57	3354.51					1629.26			739.173	903.19
10344.5		4202.48	2428.96	856.596	4093.69	140.928	4126.55					2821.59			1266.8	401.36
5278.73		825.186	2188.4	457.836	8436.68	2083.35	2801.93					2249.34			1280.53	4137.58
4679.24		4084.74	2476.91	1186.3	9488.8	361.63	3591.54					1719.74			1461.81	2173
3996.75		4711.28	1989.74	1126.91	7529.32	1575.9	4124.58					1999.52			1879.29	933.56
5335.94		3754.42	1953.45	980.779	6696.23	1988.18	2020.95					2261.1			1460.25	2470.57
3985.52		4521.57	1817.09	1319.11	10223.9	1330.76	2361.15					1696.55			2551.38	568.29
4180.43		3763.16	2541.5	842.139	12470.8	1083.54	1083.64					2694.7			2424.7	1081.87
4155.88		2681.91	2142.11	2001.7	8795.81	1102.99	1397.22					2314.66			2083.97	490.598
8833.46		4269.56	2104.15	3667.05	4066.85	1145.63	376.295					1072.1			2546.7	738.756
4865		2899.38	1918.29	1742.83	6924.63	982.027	656.28					2375.92			1682.72	1350.62
8602.57		3166.89	2688.98	586.179	4663.74	1812.41	2725.38					2433.85			2731.1	687.377
9978.99		4765.88	2366.56	1079.48	4701.81	2036.03	3380.62					2974.47			313.579	518.263
6711.32		4359.73	2072.64	2502.91	7737.44	1345.42	2758.25					1405.96			1400.03	633.502
7267.13		2595.27	1910.39	1503.2	11123.2	2108.93	5499.23					2166.03			1096.12	1130.03
3912.72		3015.14	1457.13	2613.57	9037.31	30.994	3208.39					1833.32			1246.52	548.217
5801.05		2678.89	2186.84	981.195	5371.09	136.664	3618.79					1462.33			1197.84	986.395
3072.76		2274.51	2412.43	525.752	554.769	856.388	2949.41					2339			2108.31	447.331
4049.8		3926.76	1821.25	966.53	6333.36	2235.93	3330.7					2707.07			1190.35	608.229
4792.61		3262.05	2359.9	935.328	9551.21	1001.06	2949.2					1694.37			2505.82	415.401
9556.3		4071.22	1705.6	1587.34	7378	1640.7	3980.32					2484.81			2448.41	484.357
3920.2		2602.86	1905.71	2011.59	9553.7	1665.45	4144.65					2327.45			1295.5	585.035
6115.98		4756.73	1976.02	1041.52	11943.8	1053.06	3563.88					1836.54			894.87	3516.45
4944.04		2754.81	1916.32	1726.82	8003.28	2529.85	3927.49					1198.67			274.265	491.014
3782.29		5704.12	1894.37	779.319	6978.92	1749.9	2494.49					2162.71			1724.84	782.959
3815.99		3668.72	2412.74	905.687	7893.14	1907.89	3709.7					2005.14			1499.25	569.122
8245.62		3146.71	2332.96	1224.88	8611.09	808.025	791.904					2316.32			772.559	462.932
2831.15		3716.77	2113.72	1010	3023.77	701.522	4558.39					2366.14			2010.65	3062.46
5970.58		2988.52	2073.26	549.257	10065.4	1169.34	1200.65					1685.01			2218.77	817.489
1719.22		3511.88	2254.86	904.334	8946.2	1320.36	1511.21					2158.34			902.358	671.672
6715.16		2257.56	2040.08	958.002	5400.73	2247.78	2853.72					1192.02			695.802	554.041
4077.05		4264.88	2003.99	858.156	5479.05	1456.92	3041.35					1153.53			1808.77	553.937
2476.28		3063.09	1977.58	1399.3	4754.23	2703.95	3735.91					2345.97			543.537	432.458
9322.81		4910.34	2171.13	1354.47	8500.64	2843.95	3966.18					1423.12			1322.02	1096.02
2324.64		2140.34	1938.16	2159.27	1307.98	1410.53	3247.91					2169.78			1829.05	1196.18
5234.74		2487.62	3287.22	1255.56	8161.79	1433.83	3492.11					1863.9			950.721	2385.28
3761.07		4889.44	2278.05	1485.62	6969.88	753.421	480.509					2150.43			1044.33	481.549
2193.91		336.252	1900.51	996.588	7498.44	1546.57	3034.7					2781.65			500.79	738.756
9277.25		4738.32	1993.38	1590.57	5329.59	1010.32	3728.62					2227.09			1137	2319.96
4054.06		2002.43	1738.05	1680.22	7163.95	1066.69	3200.07					1256.71			774.743	474.061
7343.88		2542.22	2012.83	5136.77	7937.13	2488.66	3030.95					1386.82			562.882	524.92
4568.37		5722.94	2051.63	1449.33	6348.96	1335.13	1911.63					2091.46			556.017	1248.18
6987.35		6703.93	1251.09	1451.62	6625.3	2144.92	1727.34					1575.59			2180.07	423.201
1219.99		3387.38	1640.39	1094.25	5756.12	1985.38	3135.37					1992.66			1363.83	1949.6
5780.98		2788.93	1987.04	1111.1	10117.5	582.331	2035.19					1638.31			2296.46	668.864
7718.82		2865.27	1812.52	443.171	7005.76	971.106	2146.69					2278.36			2246.85	546.033
5658.98		4046.36	1702.17	840.891	11432.4	2191.1	497.566					2764.07			1256.19	753.421
3036.67		4203.41	1896.97	1623.02	5741.15	1029.87	2520.49					2349.92			3081.19	580.771
6743.97		3195.9	2240.82	1580.06	3986.35	761.846	563.506					1538.36			779.111	1341.06
8396.11		4037.21	1979.65	1656.4	6680.95	447.227	1601.9					2666.51			952.281	591.38
2128.28		2847.8	1948.97	1213.03	6761.14	917.855	3359.61					1649.33			2320.48	738.444
3349.21		4326.77	2478.78	1720.99	6665.66	1487.29	3475.68					2217			1070.85	123.767
8345.46		3460.18	1823.75	855.972	6587.65	1663.48	3530.6					1678.04			1048.07	421.641
2429.79		2902.61	2620.23	799.288	7670.98	1355.1	3341.1					2110.18			435.89	531.888
8000.58		4143.4	1631.03	601.156	11642.4	815.825	2508.22					681.761			1157.9	757.374
8635.12		5747.49	1902.59	1430.71	4533.63	886.029	1790.57					1018.43			731.684	882.597
2370.2		828.826	2185.69	650.559	5006.03	1958.54	2619.29					2231.45			889.878	444.523
3053.21		4181.68	2034.99	2033.63	5642.86	552.793	2945.66					1549.38			2254.34	1209.38
3467.36		2904.79	1837.58	1228.52	5320.23	537.4	4576.69					2633.34			1945.12	1128.88
2584.35		3166.47	2304.57	1659.52	3150.45	1513.29	3185.71					1992.55			1409.08	464.284
7817.22		7425.32	1969.57	942.193	6906.85	906.311	3324.04					2321.63			1207.83	786.495
3062.78		2766.98	1663.89	1923.28	9095.66	957.066	3815.16					2032.18			763.198	991.18
3029.91		2582.37	2135.98	1923.49	4060.93	1036.01	2726					1769.67			1141.05	567.458
2596.52		3667.26	2067.33	865.852	10169.3	872.405	3176.97					1150.62			2210.97	670.216
7398.8		4182.2	3591.75	1102.78	7204.51	1024.15	2802.34					2084.81			1188.48	1364.77
4268.42		6205.43	2120.9	1083.33	8640.74	1073.97	1208.76					1961.56			1384.43	1078.75
3158.67		6759.06	3003.7	867.1	10751.9	1002.1	3871.53					2808.48			1107.98	337.396
5562.26		2844.36	2110.08	832.882	11525.4	1209.59	3527.48					989.1			801.576	1162.37
3073.91		2688.98	2121.83	1418.44	10921.9	1170.17	1066.69					2244.45			1215.62	1120.15
3987.08		5778.8	2793.71	1468.67	11956.9	811.665	2482.84					2603.07			1539.19	1279.07
3109.58		3560.55	2331.4	857.532	2021.26	802.512	3602.36					2217.31			1093	1556.97
7205.14		3757.75	1694.89	421.121	7136.49	812.809	1265.55					1717.97			667.408	1589.01
9137.89		4587.2	2925.9	1068.46	7710.92	1313.6	493.198					2305.4			1646.84	859.924
2479.3		2734.74	2214.19	540.209	9023.27	688.105	2661.31					1547.92			1051.19	721.803
1859.42		3444.38	2282.11	1893.12	9465.71	1215	2650.29					2770.62			458.98	475.933
3976.05		2048.51	2281.59	1073.55	10011.1	1145.32	4433.79					2299.99			242.751	817.697
2013.56		2997.77	1720.58	1321.5	5414.77	1975.29	2851.02					1689.17			575.363	1144.07
2541.5		2116.32	2338.27	954.465	6244.74	523.776	2964.18					3624.31			148.521	331.572
8186.33		5811.04	1635.08	1116.92	9400.5	779.735	3455.92					1019.99			1242.15	1425.51
6917.87		2905.1	3258.1	1311.93	3042.49	890.918	1776.63					1893.54			364.75	259.184
2549.61		2629.49	2103.32	820.193	2874.32	1306.63	3898.78					1559.16			441.507	530.224
6550.31		3289.51	2275.97	1111.62	3225.65	636.83	3567.41					1559.78			670.84	878.645
2920.81		2612.64	2360.63	2998.92	6666.59	1002.93	2729.12					1493.32			1446.83	501.518
4001.12		3358.05	1678.14	2440.09	9367.43	1613.76	5175.35					400.216			471.46	551.025
5852.12		4478.61	1725.36	1728.79	9997.08	1064.82	6441.52					2222.51			834.338	893.83
6844.13		6580.37	2089.69	998.148	15455.2	510.359	3298.25					1188.27			531.992	1309.65
3334.23		2434.99	1744.7	857.74	4675.91	1266.48	2762.82					3853.95			613.741	1819.49
2722.26		4753.5	2676.81	1730.04	9105.02	942.921	4755.37					1102.26			386.279	705.37
3495.86		3670.69	1713.19	1146.25	6234.14	987.643	3599.66					1920.79			429.962	1884.38
5386.9		2542.02	2640.72	1491.35	4131.13	1061.07	3787.28					2086.68			612.181	986.395
5105.46		1761.66	2249.55	581.707	4645.02	1811.89	3620.04					2553.35			792.84	774.223
4894.12		2438.74	1816.88	1768.94	10120	819.153	2250.9					2501.56			275.201	494.654
5057.41		2216.79	2327.24	1454.42	5950.2	1617.3	3023.88					2691.16			1362.27	642.551
2328.6		2575.61	2722.99	1142.4	8931.85	933.664	3544.53					1493.01			1581.31	389.815
3850.21		3932.16	1423.43	666.68	7309.04	775.991	3157.21					1840.39			2265.26	353.621
6635.81		3047.7	2695.01	1459.73	5440.36	1294.36	3252.07					2334.94			146.649	546.241
2342.22		3425.34	2333.07	2046.95	8232.62	1064.71	3013.06					1663.37			932.936	918.791
4273.31		4667.07	2720.7	1393.79	6586.72	1052.96	862.212					2123.7			757.894	315.971
8529.87		565.794	3415.36	626.222	6450.99	1112.97	3329.24					1769.36			1473.98	550.193
3535.59		6343.55	2004.1	1491.24	6864.41	1154.37	2476.8					1706.95			2241.23	593.044
9868.43		1864.83	3025.85	857.74	7632.6	604.588	2877.23					1337.52			1204.7	643.383
1416.77		4259.99	3023.88	1454.01	1586.1	1294.67	2780.92					2040.6			1949.49	826.85
4318.65		5885.51	2921.95	805.008	2709.05	1303.51	1765.82					2144.92			1019.05	963.306
803.864		6348.02	1759.16	626.43	11119.5	839.539	3976.57					1484.79			924.2	749.885
6358.53		2059.32	2818.57	1405.75	9716.26	1130.86	2633.44					2053.92			1597.85	267.92
4299.2		3243.33	2452.57	1534.92	9264.05	912.343	3085.45					3424.2			2210.34	239.422
2295.42		9920.74	2523.92	1148.02	9714.39	2059.95	3305.53					1593.27			1186.61	632.774
5096.93		8782.18	1874.82	1362.07	10043.9	901.214	2012.52					2093.13			1080.52	1372.26
3047.59		1293.11	2213.57	1052.65	11774.2	1134.29	2685.03					2522.26			381.287	1608.14
2274.82		4535.51	2651.02	1391.92	8545.26	716.187	4378.46					1330.34			604.38	1770.39
4363.27		3179.89	2634.06	671.152	9993.34	650.455	2759.29					5001.04			1714.23	481.549
3018.26		2495.01	2147.42	797	9575.86	1144.38	3695.76					2271.5			1392.85	365.062
2668.8		2350.96	2180.07	824.562	8871.21	991.18	3032.61					2210.34			1694.89	1225.4
3744.95		7478.78	1724.22	1574.24	4279.23	926.592	3701.79					2128.49			687.065	215.085
2561.78		4128.94	2185.8	2100.41	9526.04	1032.89	3269.96					1292.28			1161.96	61.78
5932.2		3631.9	1246.1	1455.36	8227.93	981.403	3498.36					2664.22			1281.77	365.27
1490.62		2916.13	2372.28	1188.38	12338.6	763.822	3999.87					2969.28			1112.04	330.532
14045.9		3457.48	1346.67	1375.28	1622.71	1014.37	3943.71					1594			2007.53	612.181
7048.3		2750.45	2664.43	1093.94	8496.38	1150.41	447.019					2323.19			849.627	2657.57
5941.25		3024.09	1851.21	1579.02	6768.83	1022.28	2708.74					1415.11			1832.8	1121.6
2712.9		3562.01	1945.75	1679.29	6958.64	2343.57	3335.48					1578.5			1821.88	293.298
4696.3		5124.91	2296.35	1101.95	8853.84	863.044	3064.86					3699.92			880.829	363.606
2887.84		2524.86	1644.55	1686.57	6521.61	1360.19	3243.95					1783.08			1837.48
6151.55		1399.09	3011.61	1206.27	5797	646.399	4433.99					1628.43			1299.25
6266.59		4786.99	1972.17	1116.92	11141.5	1237.78	3841.16					1299.97			3884.22
5078.73		3099.91	1629.99	1509.23	508.071	1116.09	2731.2					2564.69			655.447
8356.38		4361.4	2334.94	1769.25	9141.73	1160.5	3446.14					1944.29			3216.29
5737.61		3785.72	1920.16	1161.54	7729.64	707.555	3904.6					2168.11			2569.47
11747.9		4004.76	1643.19	1711.73	6434.56	1254.84	3355.66					1241.52			2642.38
4656.78		4071.53	2122.14	1294.25	5055.85	789.72	5772.14					1730.25			879.997
8518.84		2663.39	927.944	1223.53	6769.87	1128.05	3760.03					2579.98			1495.61
2428.34		3247.8	2095	1241.73	4481.94	981.403	3335.69					2609.72			2046.74
8717.08		4112.72	2238.22	724.196	6994.94	746.453	3816.41					1732.02			1359.26
7146.79		4157.65	2489.49	1303.2	5028.18	1031.85	4184.59					1281.05			1317.13
2667.66		4235.34	2484.4	1107.56	8722.17	715.147	4639.3					1663.68			1343.45
4820.69		3490.55	1993.18	475.517	6715.48	977.347	3736.32					3062.46			901.526
2950.66		4042.83	2613.36	1031.22	3364.08	694.658	4227.23					1986.94			915.463
2469.53		8042.28	679.057	691.434	6121.6	1016.04	3071.72					2248.2			773.183
2714.98		8338.7	529.288	1736.7	4432.95	1076.05	4566.91					1934.2			1389
3839.18		5127.09	2243.93	900.382	5268.65	1883.14	2901.78					1644.96			477.389
3073.18		7703.74	942.297	347.485	8750.67	909.327	4042.31					2041.85			1306.32
6912.36		7614.19	3279.11	1394.62	8661.02	990.66	1637.89					2273.68			814.161
4144.55		2400.05	3037.4	2271.18	1095.19	875.317	2787.37					2348.25			1255.67
1642.26		3793.21	4766.81	1520.47	7962.61	513.687	3497.73					1566.02			1297.17
11775.8		3840.01	2546.07	1079.59	8330.59	998.46	3169.49					1572.99			2282.73
8841.36		2796.94	2935.68	1577.26	6824.79	1360.4	5382.74					2344.72			3467.99
3028.04		4780.75	2837.71	379.623	2824.39	699.858	3283.27					2173.94			1813.87
7283.04		2587.26	4688.81	1273.97	7506.24	986.603	4284.02					2080.96			2965.95
6133.56		6886.57	3454.67	1372.78	1269.81	926.904	4703.16					1561.76			1304.24
5618.11		5176.08	3275.78	1189	7306.54	732.828	2894.49					1840.39			812.601
2677.95		3345.47	2892.41	1461.08	5636.31	872.613	1664.93					1552.09			1272
7386.11		6548.96	3450.72	1142.09	7194.01	985.875	3521.03					2106.86			1743.77
3614.63		5361.42	3002.87	950.097	1453.49	649.519	4018.39					1936.18			1102.36
365.374		5200.73	3676.62	904.23	5414.25	825.082	2792.57					1947.1			640.159
7442.58		8900.65	3689.1	1678.14	6642.46	730.124	3209.01					1260.04			484.981
5253.77		5712.44	4163.58	1800.56	7168.53	498.398	3730.91					1939.09			516.183
2113.72		5556.43	2396.93	812.185	8893.06	993.676	2443.11					1497.38			2298.02
6639.66		6577.67	3194.03	1429.77	6346.05	964.346	2898.86					1057.64			2755.85
6905.08		4307.11	2631.98	1462.43	6051.08	660.128	3138.49					947.289			631.318
7784.97		9217.03	2870.99	1301.12	7547.01	825.186	3412.45					1424.57			3290.86
4663.12		2769.79	2445.6	614.053	7854.35	762.99	6199.4					1899.57			783.375
5756.75		4584.91	4156.92	814.369	8686.92	1039.75	3984.48					1581.73			1051.09
3578.54		4125.82	2955.44	1013.75	10098.9	1022.59	3444.06					2072.95			2584.56
7790.8		18387.6	3592.17	1571.85	5532.4	1140.53	3483.38					1741.48			1052.13
2210.13		3217.54	2857.05	634.75	6950.43	880.933	3308.86					1543.66			952.281
4756.52		7683.77	2419.6	1571.22	3280.67	653.783	6013.85					1888.13			3718.95
4614.86		3414.11	2432.71	930.752	5234.74	719.099	5935.64					1296.65			2363.85
7519.76			2026.25	531.68	9029.3	1213.34	4759.74					2260.58			491.326
3232.51			2732.45	1166.74	6299.87	688.417	4576.69					743.645			942.609
9549.44			2699.17	1811.89	12639.9	661.48	4395.93					1813.87			849.939
7133.48			2788.82	1450.99	7312.06	781.087	3057.58					1450.58			708.283
5173.9			4004.45	1303.2	8197.57	886.653	4585.84					2254.65			463.14
7791.73			2321.63	1037.98	7648.93	824.042	615.093					1655.68			2497.19
3814.53			1898.11	1050.88	8067.56	985.771	3378.54					1948.56			652.639
4433.48			1835.92	961.642	7187.35	949.369	3643.96					2788.62			3708.76
1745.43			3448.64	761.638	5015.49	765.902	5066.77					1544.91			617.901
8107.7			3193.82	1749.07	5945.83	879.477	2849.98					1573.1			1763.01
3609.64			2532.34	666.992	1656.4	741.565	3606.11					1521.92			2505.93
9208.51			3559.3	797.416	12028.7	1133.04	3287.64					2530.37			922.536
3643.03			2185.59	1281.15	5577.65	493.822	4668.84					2728.81			1414.28
6173.5			2154.39	1904.36	6378.81	1166.95	3674.12					1303.41			2315.28
7384.24			3783.33	1217.39	5327.72	1063.88	2073.26					1637.27			2639.37
7719.66			3173.65	1583.29	6163.1	960.082	3776.68					2173.32			2812.74
4677.37			2418.35	1299.97	6456.92	1069.91	521.903					1843.51			2628.76
2949.72			3579.27	1764.88	9325.51	1122.44	2894.29					1744.91			1388.38
10720			3214.63	1717.66	5926.07	1237.05	3444.69					1155.3			3006.82
8094.81			2905.31	719.515	8131.52	1044.12	3596.54					1228.11			2509.46
3553.79			2455.8	1281.05	8138.49	615.717	2480.34					1909.14			1445.27
4720.32			2623.04	503.702	1397.01	1692.91	3169.07					1563.94			1156.45
3354.93			2728.5	1270.44	5305.78	674.689	3238.96					2106.34			1080
3538.29			2397.97	1201.27	6424.57	528.04	4055.41					1807.01			572.971
5849			3411.2	738.652	3999.14	1944.29	3138.7					1436.22			993.364
5643.07			3069.22	999.292	10692.4	644.215	3859.05					1862.02			3119.56
7935.57			1857.14	682.281	3660.08	986.083	2636.97					1213.44			1706.95
2737.13			2456.84	946.249	4245.85	925.656	3283.48					1171.53			604.9
4703.37			2294.17	876.981	6219.16	828.722	2721.22					1172.46			2222.72
3447.81			2927.36	1640.39	1760.2	1056.91	3166.16					1858.18			2629.69
10011.7			2335.98	611.973	495.382	1127.84	2357.61					2193.28			3229.08
8231.06			2316.84	1412.4	8342.76	1040.17	4026.08					1503.83			2693.24
8239.48			1994.84	1144.8	8205.99	825.082	3476.72					1778.61			1304.86
4000.08			1864.83	492.678	8977.41	618.421	3632.32					1323.38			1019.68
3593.52			2510.09	1440.59	5244.93	579.731	3817.03					1355.72			2162.71
13882.7			3148.48	763.198	7718.72	978.595	2696.26					1421.45			1891.67
5700.27			1565.92	738.548	10381.3	906.831	2884.3					1026.33			1682.3
4531.14			3053.62	965.594	7244.56	1248.08	2625.33					1609.91			588.675
9213.6			3044.68	1134.08	6124.2	793.88	3245.83					1204.91			1633.21
3587.9			2797.77	1297.27	1257.02	634.646	4115.11					1215.52			2580.19
4852.52			2695.63	630.486	11527.7	763.614	3069.22					2051			784.727
4367.33			2599.95	2026.25	6046.82	494.134	2926.11					987.747			1182.45
4633.17			2699.17	1370.49	5010.5	750.717	2860.17					1972.58			1957.19
6551.77			2307.07	1543.45	8733.3	722.428	1002					1796.92			523.152
11764			2012.52	665.64	7023.65	1827.29	3123.31					1507.36			882.909
9928.75			2777.38	1654.95	2672.03	610.413	6896.45					1656.61			706.619
5798.24			2183.72	1476.16	4342.16	486.437	2117.26					789.304			677.185
10132.2			2400.05	909.119	475.101	521.487	2305.3					2435.83			686.649
1995.36			2660.27	1007.4	9326.14	759.142	3074.01					1773.2			2170.72
			2511.13	1313.18	6998.89	508.175	3015.04					1501.12			1125.66
			2354.08	601.364	2347.73	501.726	1718.81					1612.1			2276.28
			2802.14	1042.04	6789.11	664.392	3330.49					1929.63			2558.35
			2431.25	631.11	858.572	666.576	2441.55					2226.88			427.154
			2106.13	846.715	8316.03	845.987	3538.92					1654.22			747.181
			2386.94	850.875	12034.4	583.995	3163.45					1747.31			659.296
			1728.38	1403.36	6687.91	1146.15	2704.47					969.026			1903.32
			2469.32	1348.44	6256.29	702.874	2579.46					1786.31			633.814
			2780.92	841.619	4776.07	627.678	2652.47					1785.06			1301.64
			3015.97	1064.5	4537.79	1076.88	2186.42					2068.68			1698.73
			2292.71	476.141	8631.38	738.756	2854.24					1738.05			960.186
			2122.56	758.518	8672.67	824.042	1643.4					2433.64			1219.16
			2405.66	1940.13	2375.09	812.705	3616.71					1873.15			2018.76
			2155.22	1480.22	7596.31	1796.6	2877.54					2000.98			1118.8
			2063.07	499.126	4144.44	765.174	2937.03					1656.2			1799.1
			1656.82	1237.36	328.972	979.947	3087.84					1984.23			536.464
			2313.31	932	5856.39	581.499	2342.84					1575.49			1668.88
			2867.04	406.768	8014.1	568.082	832.57					1099.55			2210.86
			2571.66	1664.52	2253.61	525.544	3118.52					1963.22			1617.82
			1622.71	2840.51	1412.3	414.153	1085.2					1697.17			1246.62
			1762.91	1455.05	3457.48	960.81	3617.03					2363.44			1131.07
			2291.05	1285.62	2538.27	831.53	1525.98					1832.49			840.475
			2617.63	1507.99	7685.23	788.159	1718.91					1537.84			809.585
			2259.43	498.398	7475.45	1343.24	485.917					1159.36			1288.33
			2314.55	1187.54	858.468	787.327	2926.74					1348.34			2202.75
			2830.84	1628.95	870.74	653.887	3280.25					1648.08			894.766
			2004.83	1198.46	7223.76	737.196	4218.6					1383.18			1640.49
			2702.08	1229.87	9651.16	796.168	2822.63					1536.07			1380.89
			2059.12	1029.35	14988.2	824.042	2072.01					2373.11			2045.08
			2626.16	1546.47	13667.4	725.652	3104.17					1762.59			2176.54
			2045.18	621.541	11069.9	1082.81	3459.46					1893.64			2422.93
			1949.08	535.32	7856.74	574.739	3120.81					1408.45			1722.24
			2964.39	1182.76	1628.53	710.779	2982.8					2335.05			792.528
			2637.18	1531.18	8247.91	609.477	3151.39					1674.29			627.886
			2629.07	546.553	6537.83	867.932	2834.69					2438.84			2017.1
			3768.56	510.775	7809.62	1501.23	3257.48					2113.93			934.184
			2775.72	775.887	8404.33	790.656	1780.48					1200.65			1901.23
			3564.5	734.908	9945.91	810.209	1497.48					1068.98			1606.48
			3679.53	1020.72	12359.8	532.2	603.86					1104.34			585.971
			3619.21	828.93	5062.71	1031.95	4193.64					1959.37			914.631
			3921.87	839.643	13087.7	1400.03	3033.97					2440.09			724.716
			3397.26	720.763	7000.14	893.622	2782.58					1578.09			1590.36
			3104.38	596.372	5806.98	1157.8	985.563					2139.3			1876.59
			2970	1390.46	7521.42	620.189	3379.79					1915.28			1936.7
			3544.95	2177.16	10265.9	1121.71	5569.02					1661.92			904.438
			2425.43	973.395	10024.1	886.237	2001.39					2138.16			900.174
			2199.94	802.72	6354.68	890.294	503.702					1729.42			2074.93
			2700.42	1417.09	10942	758.414	2667.03					694.138			2884.3
			1858.18	827.266	5354.35	816.969	3903.46					2348.98			2373.42
			2019.59	762.054	5661.69	1071.06	1367.47					2393.81			1127.32
			2156.67	1088.43	5400.42	1067.42	3278.59					1567.89			905.583
			2310.6	1765.19	1175.48	1652.87	3984.17					2421.47			1261.6
			3318.63	1587.34	1461.91	604.068	3421.7					1963.85			1615.94
			3422.43	1131.07	6469.19	906.207	3639.39					1935.66			1521.09
			3039.27	382.639	2592.36	632.046	1772.89					1283.12			1605.65
			2681.49	1065.65	4108.45	1126.91	978.283					2157.19			1764.26
			3426.38	1181.82	6445.48	928.152	2035.71					1991.1			1645.8
			3556.18	1545.74	5435.99	910.887	1431.65					1716.83			1361.55
			2906.77	1434.56	3345.15	658.464	3086.8					1454.94			781.087
			3308.65	830.802	5917.85	993.364	2007.84					1605.96			631.734
			2907.6	839.435	7533.9	713.795	476.453					1416.57			2152.72
			3135.58	1141.57	1335.75	912.759	1209.59					1746.99			1901.03
			2670.47	781.711	3332.05	1618.75	1017.8					1252.44			1152.7
			2925.07	491.534	5062.92	790.968	3235.74					1776.12			827.266
			2305.61	551.129	7496.25	736.988	3121.75					794.712			884.053
			2032.49	1171.63	4854.39	536.464	1119.63					2106.65			1867.64
			2053.71	947.393	1213.44	846.403	477.909					1906.12			677.809
			2129.01	1619.69	6785.99	802.616	1326.91					2437.7			1382.35
			2764.07	1824.48	5677.91	696.426	1191.18					1458.79			680.929
			2082	891.022	4779.3	806.881	1336.79					1427.38			2140.86
			1916.21	1007.4	1469.19	686.753	5697.57					1584.22			1333.15
			2566.46	1842.47	4610.6	522.527	4102.63					1208.97			481.445
			2055.58	648.791	8646.04	755.918	3200.59					1655.99			2520.18
			2339.1	1586.62	6404.08	738.236	2571.03					1677.2			2377.06
			2163.33	1228.94	1536.9	519.511	3450.62					2611.39			791.696
			2281.9	974.955	922.536	571.306	1359.15					1750.11			3522.9
			2411.7	1133.15	648.063	1165.6	1056.18					878.021			1169.24
			1933.06	1194.82	5432.14	1121.92	2608.16					2188.92			1864.31
			2482.01	1742.21	9191.87	1061.07	3741.21					2104.05			2088.34
			3491.49	1406.16	4511.38	930.96	3055.5					5205.62			1190.66
			3011.61	1159.67	7799.53	550.089	3768.15					1670.96			6210.73
			1475.02	981.507	7154.59	697.57	1783.6					1280.42			8067.87
			2869.95	853.371	1351.35	1026.65	1124.1					1930.67			972.875
			2099.47	865.124	5264.17	771.83	1716.83					1158.11			489.245
			2462.87	1392.44	5380.24	1005.85	753.733					1619.48			1540.12
			3562.01	800.64	4140.39	1166.64	2671.4					1585.16			2879.62
			2317.68	846.715	7982.48	614.989	620.397					1254.32			1189.42
			1733.58	571.306	4908.47	685.089	753.629					2251.53			1557.6
			2115.9	725.34	8530.07	605.94	2711.44					1305.59			1319.53
			2710.4	1030.81	6321.19	726.068	1123.06					1995.26			1448.7
			2273.78	2090.32	4691.52	802.096	2064					1461.5			1166.01
			3239.8	1555.41	4904.52	1007.61	1418.54					1838			1378.5
			3210.05	1127.74	4417.67	674.065	958.73					2443.63			2495.21
			2388.61	865.228	5523.05	1007.61	3254.25					1649.54			1102.36
			2590.59	1620.11	8783.64	853.267	2051					1914.23			1175.06
			3151.81	1116.4	6528.68	803.344	3707.61					1437.06			2586.01
			1981.32	839.643	1975.49	628.094	2066.19					1508.51			2636.56
			2046.01	370.158	9286.82	1066.38	539.064					1283.54			1492.7
			2197.24	2106.02	6391.81	1419.79	932.832					1139.6			2529.54
			2385.49	1299.14	8457.68	740.317	3222.01					1669.51			1378.19
			2291.05	876.253	6718.49	1015.73	4648.25					2324.44			1383.49
			2443.11	924.408	4430.98	577.235	2850.4					1153.64			898.614
			928.36	2539.62	4966.61	982.651	1893.54					1455.67			1301.43
			2164.16	445.459	4914.61	1074.59	3390.5					2744.93			1054
			2790.49	1297.37	9053.64	924.096	4907.22					811.353			1865.56
			2784.87	699.858	5795.96	1090.19	3076.71					779.423			1307.98
			1861.92	1859.01	5034.73	681.761	654.511					1656.82			963.826
			1962.39	1046.93	2877.64	682.801	3683.69					2004.83			464.284
			2988.72	1371.74	9856.99	1150.62	3973.25					1079.07			678.953
			1664.1	959.978	6041.62	1260.35	4348.09					1263.05			371.302
			2713.32	891.23	6055.97	1290.93	3402.98					1841.33			2504.89
			2569.37	1350.73	6796.39	1075.22	2675.04					1392.02			845.259
			2069.1	914.111	4735.09	562.778	2354.18					1187.13			567.25
			2307.07	1005.22	5408.12	996.796	2957.94					1524.42			1105.8
			2406.29	599.076	5103.38	1940.86	615.197					1475.02
			2360.73	1164.87	5151.33	1043.39	734.596					1432.69
			1677.2	1126.91	4505.45	1074.38	3138.6					2121.62
			2097.39	484.149	4984.08	928.88	1948.24					1683.34
			3033.66	475.309	4897.55	781.503	4345.28					1773.62
			2754.92	1160.09	2499.48	954.882	3527.68					1935.97
			2091.77	1461.81	5907.45	1095.08	4797.6					1349.59
			1744.6	967.778	6404.39	1125.35	4166.91					1196.9
			2755.33	908.287	7597.66	1259.52	412.801					1390.46
			2531.1	1627.91	7847.06	805.737	4233.16					1977.58
			2028.54	1631.13	6935.35	788.575	3430.86					1319.11
			2085.33	1042.45	5998.46	2090.32	2155.22					1911.43
			2460.58	1227.9	5455.13	727.524	659.192					1399.2
				1812	6260.14	1020.3	3723.42					1348.86
				1451.2	4743.21	712.859	4491.51					1447.45
				1545.74	5426.42	1371.84	1838.83					1925.99
				804.904	5704.02	739.069	4094.21					2097.39
				1202.31	1026.85	2026.56	1962.49					1780.9
				1216.66	6945.75	659.608	658.568					1278.86
				1235.39	6693.74	1426.24	4303.26					1356.45
				1622.5	5552.37	1024.25	4161.19					1274.29
				1268.15	3594.14	1834.98	562.778					1729.42
				1364.98	3326.22	579.523	5146.02					1179.64
				1262.01	373.59	734.076	3620.87					1997.13
				1047.03	7978.32	1107.98	3777.72					1509.34
				1704.04	7632.81	2604.53	3363.98					2902.82
				897.366	4510.02	1540.64	3586.34					1680.85
				791.28	8386.86	1812.31	2263.9					1548.55
				965.074	3397.05	1076.46	473.437					2648.21
				788.263	6746.89	1261.8	787.015					827.474
				754.461	1238.09	532.616	1664.93					2007.01
				948.641	4988.76	1236.01	3984.38					1956.46
				1693.74	416.129	1718.18	4528.33					2236.14
				1491.66	4504.82	1838.21	839.747					1644.34
				1063.57	4330.09	609.373	4062.38					2188.19
				2356.47	6476.16	518.263	2602.65					1879.5
				690.082	7078.98	957.17	3309.79					2095.62
				737.82	8124.76	711.923	2876.4					1975.7
				954.569	7383.82	959.354	3758.16					2175.5
				1360.3	3096.58	844.219	3248.53					2179.35
				735.22	1148.75	1270.02	3802.78					1426.45
				797	4773.89	855.139	3068.81					1319.94
				602.508	3128.51	753.421	2730.37					1905.08
				1047.55	7860.69	1057.85	3108.54					1311.1
				322.315	6908.93	786.495	1737.63					1737.84
				908.183	325.02	1234.55	3282.33					2424.8
				853.995	7721.74	895.286	2628.34					1866.18
				1036.21	5357.36	750.197	1702.27					2098.43
				1170.07	14478.6	703.602	2430.63					2478.78
				1028.1	5475.51	1393.06	2996.11					682.073
				1372.88	7376.02	1143.55	3233.97					1016.35
				898.718	365.998	996.796	2724.34					1043.29
				978.387	1718.81	1112.66	2200.15					904.23
				883.117	5454.71	416.545	2889.92					1264.92
				591.692	6245.68	711.715	2926.22					1233.1
				1130.03	8435.43	1389.52	2942.65					1724.22
				875.525	3045.61	845.259	2312.89					1061.59
				820.193	7797.97	1399.92	3881.31					1095.19
				976.099	7578.31	984.627	2451.74					2239.36
				1361.03	3219.1	543.641	4562.03					1314.95
				1073.87	4626.93	1072.62	2368.01					1470.65
				921.287	3998.83	1383.8	452.323					2272.74
				575.155	7906.87	738.34	2083.14					1898.84
				1296.96	6905.91	562.258	1660.36					1305.9
				2042.79	473.957	501.414	1699.25					1757.5
				817.281	8950.88	747.493	1715.79					1709.13
				742.501	8338.39	1363.52	1819.28					2402.96
				468.34	10687.6	671.776	686.441					1225.82
				897.47	8436.68	722.011	2308.42					1774.45
				819.361	4135.19	813.433	4644.92					1386.4
				1106.73	9345.27	898.406	2646.02					2257.98
				925.864	6299.35	989.724	1338.46					403.544
				592.42	7413.25	1422.39	1629.36					2153.55
				907.663	5631.94	499.23	1392.44					1469.82
				539.064	9120.31	1142.3	5269.06					1398.78
				705.578	7978.94	1152.49	2054.44					1976.12
				504.222	6556.24	544.473	2707.8					1095.81
				2886.28	7606.39	698.922	1422.6					1532.95
				306.818	7256.31	577.027	3268.4					2654.45
				1270.96	8040.72	881.557	3437.3					1368.93
				2787.26	4878.41	709.739	1971.02					2117.05
				4125.41	6382.97	543.017	2955.65					2142.11
				1725.46	5123.04	629.446	2519.55					932.416
				2462.56	5645.98	568.29	2540.04					2346.9
				699.442	8202.04	886.861	2761.89					1499.98
				851.915	7894.7	1255.77	5814.57					1264.09
				1704.87	8671	867.828	3119.25					1555.52
				3508.96	8734.97	710.883	2473.68					1801.39
				1663.16	9877.89	692.682	4750.17					2790.07
				1095.81	7313.72	844.635	3107.81					1697.28
				2027.71	6850.69	822.898	3067.66					1681.78
				1039.34	7455.69	662.624	2020.11					1287.6
				1026.54	7940.88	1634.35	1568.93					1963.74
				1099.87	6956.77	969.442	3308.86					1946.89
				1190.98	8404.23	586.283	3045.61					1221.76
				2251.53	8143.69	1428.32	3616.71					714.211
				1237.47	7286.89	1580.79	3541.83					569.746
				673.961	8253.21	1814.6	1229.98					2232.81
				3437.2	7997.98	1121.81	1825.73					1605.75
				1658.69	8469.75	628.51	1296.85					1991.3
				1856.51	8056.95	551.545	1810.75					1819.28
				483.629	6511.52	1402.84	3348.17					3044.68
				1231.23	9114.69	569.642	4427.76					1171.63
				1601.07	8771.16	1772.89	2625.33					1474.18
				1506.43	8245.72	567.354	1110.58					2445.39
				2715.19	10090.1	512.439	2970.94					1321.71
				2407.54	1042.77	552.377	2865.16					1578.92
				1919.85	3235.32	1075.01	2684.71					2051.42
				1964.78	8840.43	643.175	2971.15					1499.46
				4059.99	6380.47	632.774	2160.42					2147.73
				1399.09	8046.34	792.736	2316.64					1848.5
				388.463	6007.92	743.021	4201.65					1548.96
				1217.18	7554.29	489.141	572.346					2582.58
				2471.81	8495.02	968.09	1116.19					1288.85
				1151.66	5032.24	943.649	2547.84					2578.73
				1563.21	6289.68	713.483	3035.42					1418.64
				237.446	9083.8	549.569	2471.09					1720.68
				1814.7	3955.15	1046.1	2986.64					1528.16
				2420.33	267.712	898.822	2425.53					1745.22
				376.607	841.515	598.036	2624.29					1356.87
				1975.7	2942.03	1316.62	3969.3					1322.54
				1983.82	7207.01	704.33	3114.78					2038
				2038.42	8548.07	589.507	2752.32					2637.08
				2488.04	8199.54	426.946	2443.84					849.627
				528.248	5199.79	1140.95	3885.36					1957.19
				1379.43	7426.05	848.899	2499.69					2259.95
				1391.6	9004.55	676.977	699.858					2653.62
				1569.77	4208.2	984.107	2648.73					2440.4
				527.936	8582.08	750.093	2848					2717.37
				517.327	10052.3	667.72	3526.44					1233.62
				761.014	8272.55	641.199	497.254					1032.68
				603.132	4701.19	1021.65	2660.48					1763.22
				2386.94	7232.6	1083.64	3254.46					1386.92
				1632.48	6079.06	1075.63	2469.42					551.233
				2224.38	13774.1	417.585	566.106					995.132
				907.663	11489.5	1252.96	1537.73					3149
				965.074	8291.59	790.76	3038.44					1125.35
				771.622	7574.88	470.732	2607.64					1119.42
				667.096	12016.2	2040.39	1240.8					1797.75
				778.487	9850.75	769.23	2914.26					1921.41
				3265.9	8275.36	1216.66	2367.18					1473.98
				1857.14	6087.49	471.356	2063.17					2007.53
				2053.4	10594.3	616.445	2583.93					1633.94
				2332.34	9512.83	1756.04	3488.79					1932.33
				1599.72	7039.14	658.152	2282.62					2267.23
				1781	8177.08	891.438	2842.18					3438.97
				1449.64	10816.8	456.067	4576.8					1844.86
				2674.31	7440.4	656.696	3213.27					2810.04
				2254.02	4468.11	844.115	2286.06					25796.6
				2477.74	6304.03	533.448	2660.17					2246.33
				1868.68	7907.18	883.221	2729.96					2023.55
				2306.76	4768.27	542.185	3406.52					1730.04
				2199.42	9469.15	985.355	1318.28					2386.94
				2732.66	6980.48	1425.3	4329.36					3652.28
				1778.51	6597.32	576.091	2593.92					3249.99
				3082.75	9076.32	1296.02	842.451					1766.65
				2572.28	6040.68	418.937	2257.98					1760.41
				2003.16	1772.58	971.106	3769.6					2475.97
				2561.99	1793.48	879.373	2732.76					1383.28
				2674.94	10247	722.428	4004.03					4265.3
				1781.63	3664.97	1128.05	4272.27					3125.18
				824.354	8826.39	463.764	3953.07					2649.66
				1988.5	8620.14	582.747	2195.57					2437.07
				1261.49	7168.32	873.549	1181.62					2515.49
				2699.28	7888.46	2051.42	4320.94					3203.18
				2219.7	13132.9	487.373	1127.43					2240.92
				1813.14	6324	622.373	2897.41					3007.03
				1050.88	2284.91	703.29	3042.91					3385.4
				1552.61	11605.5	537.192	4306.27					2584.76
				2650.29	9979.92	1086.14	1857.34					1821.57
				1129.2	7760.84	630.07	1657.03					3780.84
				2759.81	10320.6	559.97	3613.18					2488.25
				1925.78	12339.4	761.846	3184.26					3147.85
				2094.58	10641.1	756.438	3339.74					2883.89
				837.458	9931.56	604.172	1877.42					2358.45
				468.34	9991.15	451.803	562.882					1620.42
				1962.91	9583.34	434.85	7337.02					1864.21
				2270.87	6611.68	1420.21	2882.01					1716.1
				495.798	8715	484.149	440.675					2342.84
				342.909	6935.87	476.453	2056.2					1657.44
				1161.96	8051.65	469.796	3868.1					2583.1
				1396.91	7774.57	707.763	410.201					2318.09
				1874.92	4818.82	1611.58	2580.19					1704.04
				2050.28	7760.53	606.669	3970.34					1685.94
				1925.47	6878.77	958.626	2818.05					2228.02
				2332.34	7150.85	812.081	2921.02					2029.58
				184.403	9036.06	835.17	4966.92					3173.44
				2501.45	4987.62	742.917	3507.4					1994.63
				2153.87	4957.35	519.199	1927.44					2436.66
				2490.85	9395.2	506.511	1048.49					2150.02
				4261.55	6441.94	1281.98	3874.23					3180.51
				1937.33	11099.1	780.775	1980.28					3492.95
				2001.91	6936.8	1039.13	2753.88					2250.07
				2489.6	4664.37	503.078	622.477					4193.74
				283.001	9029.2	646.607	580.147					2376.96
				8948.7	6577.36	1208.66	471.772					2951.49
				4562.96	4835.35	688.313	2456.32					3486.91
				8377.39	5218.83	854.203	1028.52					3197.78
				2615.97	6733.05	483.213	3089.71					2029.79
				1802.22	5306.5	833.61	2453.61					2821.27
				257.103	5312.12	742.189	1125.45					3335.9
				2306.76	9461.03	445.459	1086.66					2278.99
				1188.79	11097.6	559.866	2424.49					2931.73
				1871.8	10474.2	861.276	2836.98					2315.8
					11231.4	506.927	519.927					2825.64
					7051	1751.36	2831.15					2202.23
					9298.16	720.867	1987.98					1984.86
					12221.8	1085.2	2863.19					4445.44
					9175.23	1020.3	2301.66					2085.74
					11930.7	1240.38	2960.02					3024.92
					8868.51	649.727	3567.1					2553.35
					4973.27	615.925	1994.42					3441.15
					7328.07	643.903	2042.37					2892.21
					8313.43	1402.94	2777.38					3027.62
					11446.1	749.573	1637.99					3235.01
					8100.32	962.786	2627.61					3413.49
					7857.57	774.847	1032.16					1941.38
					6606.37	674.689	2021.57					2152.93
					6362.06	863.148	3415.77					2430
					12731	487.165	3051.13					1631.44
					11061.7	973.499	2267.55					2887.01
					7043.51	1496.55	4517.3					2970
					9963.38	739.173	1618.34					2908.22
					10311.6	977.035	1168.93					3907.93
					12838.6	608.125	1214.79					4196.24
					6403.25	1273.87	1786.93					3117.28
					12876.1	777.863	2930.38					3556.6
					10225.5	1182.45	2070.97					2359.07
					11222.7	605.212	3153.16					1876.07
						620.085	2327.87					2174.98
						939.281	3272.97					3521.24
						1078.23	2716.75					2120.9
						427.986	1462.74					3668.93
						942.297	1484.17					2439.16
						812.705	3805.9					2401.09
						409.785	2608.16					3390.4
						465.012	1237.99					2361.98
						894.558	2347.11					2434.58
						1129.72	1910.7					2046.43
						545.305	2306.65					2666.51
						926.28	420.913					1997.34
						602.82	2617.84					1837.17
						772.975	1940.24					2542.95
						974.851	2544.72					2517.78
						1042.56	2608.89					2929.44
						1107.56	857.948					1904.98
						716.811	2742.33					1721.51
						405.416	1433.41					2280.44
						893.726	1675.64					2684.4
						901.942	1688.44					1438.41
						762.99	422.161					1937.01
						1122.75	2918					1763.95
						635.478	2078.57					2816.49
						524.296	558.41					2773.85
						742.189	2475.76					2971.25
						950.617	606.461					2323.5
						644.215	3040.31					1832.8
						523.984	1556.66					3072.14
						677.393	730.644					2082.2
						420.913	2242.79					1857.76
						1434.66	2804.32					3059.24
						946.353	4999.37					2353.45
						888.317	493.822					2600.99
						442.963	1796.4					1254.73
						1174.75	3609.33					1760.2
						741.253	2621.58					2980.82
						783.583	3742.98					1858.59
						582.435	2378.31					2531.51
						686.337	1841.54					2161.87
						1057.95	3040.52					1499.98
						755.189	3635.33					1961.14
						590.652	2866.2					1763.32
						875.629	1996.09					1403.88
						554.145	3052.48					1555.52
						979.531	720.971					2047.05
						1068.77	2035.71					1965.51
						1425.2	2391.83					2454.55
						762.366	3580.42					2114.24
						694.45	1570.91					843.491
						867.412	5528.97					1714.02
						707.035	2704.89					1046.93
						1664	442.131					1458.79
						977.451	2983.73					2123.81
						730.228	3333.51					1906.02
						920.559	2093.75					2726.84
						426.01	2890.13					1848.19
						858.364	3972.52					3016.6
						831.53	1005.85					1928.9
						872.509	3232.62					3013.27
						530.744	3656.34					2700.84
						482.069	3091.17					2217.41
						2009.3	3746.1					1156.55
						1492.07	2604.73					1751.05
						956.962	4640.03					2241.34
						781.815	625.39					1748.97
						1249.63	3547.13					1896.24
						887.069	3247.49					2714.56
						1014.16	3119.46					2192.24
						510.255	3433.97					3053.83
						482.901	7044.24					2791.32
						718.475	2576.34					2347.42
						1386.09	3145.25					2993.72
						1038.71	429.026					3350.46
						721.907	3335.27					1920.16
						1427.38	403.96					3356.28
						1154.05	2874.53					2991.43
						573.699	4097.95					1778.51
						895.078	2770.93					3017.01
						519.615	3496.07					2259.22
						654.823	1517.04					2370.72
						859.82	2516.85					1020.3
						688.209	2351.89					1753.55
						1403.15	2236.86					2082.83
						1000.02	3025.23					1545.95
						1458.48	639.951					2275.24
						589.403	1855.16					3420.77
						1296.23	2784.98					1979.03
						588.467	544.369					2477.64
						1459.42	5713.69					2752.21
						1049.32	2805.47					3112.07
						951.865	5583.68					1581.73
						584.827	1044.64					2191.83
						1014.48	487.477					1729.83
						560.49	2511.02					1876.27
						668.136	3189.98					1042.56
						796.792	2995.8					2361.15
						669.696	2384.76					2526.31
						663.664	2749.2					3242.5
						691.538	3194.86					2104.88
						784.831	2972.08					1936.18
						1335.44	3087.43					2745.56
						837.458	2585.7					2138.16
						1422.39	3998.83					1551.77
						1431.54	3190.08					2578.32
						1487.19	4867.49					1772.68
						2056.1	2048.72					1463.16
						651.183	2486.17					807.921
						873.861	4332.38					1934.1
						567.978	3045.93					1123.89
						1311.62	1598.78					1299.04
						623.934	3678.39					3393.52
						1388.07	2597.56					1818.65
						770.374	4051.88					1738.15
						1376.21	3463.1					2081.58
						1887.92	1921.41					1926.4
						837.042	3429.71					1218.33
						955.714	1089.57					1154.26
						1555.1	3689.62					2205.97
						917.231	2498.65					3086.49
						601.156	3656.55					1866.08
						1278.76	3509.28					1444.44
						1366.43	3663.41					1595.87
						2008.15	3350.46					2629.28
						1305.8	3395.7					2999.12
						1027.79	4141.11					2472.85
						509.527	3134.85					4032.53
						564.442	3722.38					2982.07
						87.989	2932.98					3261.64
						864.916	4478.09					2450.18
						1274.29	4019.43					2185.8
						894.87	4565.15					3174.27
						1190.35	3168.55					2523.4
						381.599	2221.26					2484.09
						1163.52	1560.72					2282.11
						747.285	4979.82					4412.15
						60.532	3126.12					1804.51
						2581.02	3113.95					6295.29
						314.827	3027.52					2689.6
						881.765	3299.29
						32.762	4365.45
						419.665	3715.83
						1075.84	6421.35
						936.68	3122.06
						1241.84	3803.51
						335.732	4715.23
						1135.75	3830.34
						1304.24	3777.3
						756.334	3856.55
						941.985	4630.36
						432.458	3340.47
						498.294	2927.67
						860.548	1991.3
						1440.9	1396.6
						961.954	549.777
						939.489	769.75
						853.683	3330.8
						1010	2649.35
						1585.06	3883.7
						576.611	5101.19
						472.396	2905.52
						211.861	3530.8
						2060.88	2929.54
						191.892	3174.17
						1184.11	3254.36
						1407.2	4096.18
						688.625	2148.56
						938.24	3328.62
						652.743	1804.72
						822.17	3088.36
						675.521	8054.14
						1981.01	3669.65
						997.524	909.743
						368.494	2149.81
						703.29	2842.8
						192.828	3598.2
						131.984	1566.02
						1284.89	3219.72
						1553.54	2634.69
						369.742	377.543
						688.313	2122.35
						1198.15	1615.01
						1056.81	2765.42
						517.639	4536.13
						712.963	2765.74
						692.37	2598.49
						552.897	4079.65
						722.636	3090.55
						786.287	4008.51
						795.648	2688.98
						1171.32	3721.14
						258.976	2898.66
						787.847	1821.88
						1601.28	3325.81
						528.56	5666.57
						602.82	5014.45
						738.236	1940.44
						1128.26	2704.89
						915.775	2364.79
						639.014	2888.98
						1457.44	3559.2
						1922.04	15250.2
						169.114	3399.76
						955.09	2913.94
						720.451	2794.13
						1211.57	3759.2
						395.952	2191
						959.458	3080.87
						848.067	3388.21
						914.839	3391.64
						706.411	3487.43
						610.621	496.734
						189.395	2713.32
						597.204	5468.44
						329.804	1300.18
						191.58	2910.82
						371.926	2673.38
						210.925	3463.41
						68.332	3100.22
						727.628	2721.12
						929.192	3927.38
						1318.59	2546.07
						274.577	3018.16
						1184.73	4343.61
						1147.92	2930.48
						1365.39	2748.26
						899.55	3660.29
						784.727	1042.45
						456.483	2985.08
						1597.54	5781.71
						1183.8	3457.48
						1182.55	2449.66
						676.145	2325.16
						242.751	4113.34
						1380.99	2849.36
						742.605	397.512
						1290.2	2537.65
						943.545	5504.01
						1511.42	3765.13
						1385.99	10453.6
						625.598	3830.03
						666.16	2986.64
						1951.05	2102.7
						1843.1	3706.16
						510.463	2948.27
						2023.75	4487.77
						156.321	3566.69
						1002.83	3642.51
						865.852	2371.03
						850.251	4062.17
						2541.39	4184.48
						1729.83	2311.12
						1012.81	2586.64
						1191.29	3397.05
						993.78	3029.18
						1628.74	2224.38
						1288.01	2081.68
						1412.2	2103.01
						1723.59	2853
						1656.72	3214.63
						1415.11	2846.13
						1382.45	2103.32
						1983.92	2770.1
						2156.36	2295.83
						1145.94	657.216
						1199.92	3118.32
						753.525	3654.99
						1489.89	2740.67
						1544.18	3165.01
						2661.21	4354.64
						1424.89	5195.74
						2106.86	2688.87
						1331.07	2448.51
						2799.85	708.699
						1310.27	2873.9
						2390.27	2988.83
						1433.83	6826.14
						1743.56	2379.87
						1338.04	3016.7
						847.131	2584.56
						1149.06	622.373
						933.456	793.256
						1846.11	2234.89
						2281.17	1806.48
						1747.41	2522.98
						2923.51	1732.12
						1175.69	1064.09
						2812.22	2072.32
						961.954	2615.65
						1738.36	2245.81
						1373.3	2288.97
						1508.61	1993.38
						989.204	2288.35
						1477.41	1197.22
						691.018	1428.42
						1520.36	1336.38
						1009.17	1980.59
						1581.52	2545.34
						2390.27	1182.34
						2251.74	2445.6
						1727.96	2651.33
						768.502	591.484
						964.138	1753.44
						1505.49	1075.74
						2386.01	2554.91
						1057.85	3084.2
						1860.98	1841.54
						1094.67	3260.18
						1711.42	1104.44
						2032.07	836.626
						1310.69	1875.86
						1517.14	2257.98
						778.383	2351.79
						4044.7	2379.45
						942.089	1138.97
						1300.81	679.993
						1326.08	3381.87
						1182.76	819.049
						950.929	2741.09
						1499.46	1037.36
						1091.65	3075.05
						1684.17	1792.13
						1399.51	2710.61
						536.152	3324.46
						1143.34	1991.62
						2326.31	2589.86
						1603.88	2832.09
						964.554	3458.62
						2973.12	3211.61
						1181.3	1963.64
						862.94	2971.36
						2118.4	504.118
						1629.67	1980.59
						1128.47	738.236
						1701.65	2739.63
						1681.26	2645.3
						1443.3	471.148
						1147.71	1207.51
						3498.04	2650.7
						2401.3	2844.05
						1536.28	613.533
						1488.54	596.58
						798.352	3185.3
						2924.97	1596.81
						1188.69	1456.5
						1134.4	2714.46
						1337.94	862.836
						3979.59	2885.34
						1016.56	1358.32
						1271.48	2019.49
						1207.41	950.097
						1367.06	1184.01
						1472.21	1962.18
						1042.45	2447.47
						870.428	2088.76
						2317.99	1681.88
						1767.9	2988
						2187.67	750.301
						2545.86	1356.87
						1705.81	3290.45
						1957.09	2861.32
						886.445	638.806
						1052.02	487.893
						1498.83	470.108
						1589.11	3064.75
						2598.49	624.246
						1333.15	783.271
						1241	1864.94
						1747.72	1638.83
						635.686	1828.01
						1355.72	2286.68
						1287.6	2398.9
						1142.51	3062.15
						2274.72	1591.09
						1276.57	429.026
						1230.5	3604.03
						1957.19	2198.07
						1275.53	3711.98
						2437.49	3635.75
						2509.05	2316.32
						1270.02	669.384
						1026.02	959.042
						569.018	4120.94
						3173.44	2359.49
						2834.59	2203.48
						2316.22	2960.95
						1493.43	667.928
						1231.33	637.35
						479.157	2318.09
						2712.69	1945.44
						902.462	2843.74
						1073.35	723.78
						3046.45	2947.33
						1396.18	2559.7
						2232.29	4598.22
						1569.77	3377.19
						1086.24	2521.94
						2938.8	3198.19
						1220.1	2094.48
						2191.72	879.269
						831.634	693.41
						1259	526.064
						2020.32	1427.59
						1317.55	3059.24
						1672.63	2063.17
						1491.14	431.002
						1809.19	2524.96
						981.923	1354.16
						1120.36	1665.04
						1301.64	2251.01
						2207.74	1060.34
						2780.09	1484.07
						1919.75	527.52
						2995.38	1873.26
						1655.78	3522.28
						1468.78	1247.97
						1847.88	1087.7
						1873.15	872.093
						1112.97	1758.75
						974.123	1057.02
						961.226	484.877
						1306.84	2868.18
						1940.03	1145.84
						1065.23	1060.76
						1745.95	916.919
						1844.34	983.899
						766.838	815.929
						1402.73	1601.9
						1959.69	3279.53
						1432.89	1073.24
						1408.24	2848.52
						1557.08	1304.34
						1213.34	2147
						2660.9	3713.65
						931.272	4090.88
						2350.23	943.129
						764.758	1086.76
						1828.12	1145.21
						1608.25	2599.32
						1029.25	3408.91
						2067.96	594.292
						1850.79	1665.76
						1275.64	2535.67
						1881.16	570.162
						907.767	1258.37
						1267.63	2575.92
						903.294	785.663
						1086.45	2012.62
						1104.55	1011.36
						1807.53	902.774
						1910.6	2028.23
						1453.9	2285.43
						981.923	2379.45
						2254.44	1512.67
						2096.14	421.433
						1365.39	456.275
						1641.53	846.091
						1251.82	648.271
						1564.05	1661.5
						1596.5	498.918
						1408.45	831.634
						1184.53	3663.83
						622.373	1569.87
						1494.57	631.006
						2070.56	2624.81
						1632.27	412.801
						1037.88	1352.29
						1020.4	2671.19
						1504.24	446.603
						1295.19	886.237
						1779.76	1087.59
						1285.1	700.898
						1157.9	2358.76
						2245.49	1798.48
						1064.09	679.993
						1241.32	1221.14
						1110.37	1678.24
						2278.57	891.646
						709.427	1992.55
						2754.71	3009.01
						1493.11	1792.86
						1364.87	3272.97
						2596.62	871.364
						1323.9	1428.01
						1898.53	703.706
						1593.06	3496.69
						904.958	535.112
						607.501	2382.78
						1016.97	2542.22
						1329.2	2427.19
						950.305	1982.05
						808.337	2043.93
						1028.1	1933.68
						1690.21	887.173
						1841.74	1368.1
						985.667	1256.71
						1019.37	2008.57
						1204.6	727.524
						1902.8	962.578
						948.121	2144.3
						1204.39	1428.32
						1457.44	1266.07
						977.763	1253.38
						801.888	1001.27
						2111.12	444.627
						1000.44	616.237
						806.361	3670.69
						1457.44	2520.18
						689.562	2068.16
						1112.87	453.155
						1020.82	559.034
						1840.49	1931.81
						1153.01	1024.88
						1312.97	4339.77
						1099.14	2904.38
						1055.87	959.874
						1358.22	3359.82
						939.385	1534.72
						1793.38	1956.05
						1521.09	1690.31
						979.011	891.23
						1402.63	583.163
						1232.89	553.833
						2206.7	2794.02
						1106.94	3580
						1509.65	2234.99
						1155.93	855.868
						1155.41	1251.4
						1654.64	1882.2
						929.296	710.571
						1444.34	420.081
						1140.22	785.663
						3114.16	3142.13
						1291.45	418.209
						1028.31	1638.41
						1684.17	863.044
						1434.56	1755.73
						1221.97	1219.68
						1154.57	1034.24
						1115.05	1541.06
						1161.44	975.059
						1185.57	3181.45
						1131.9	3016.39
						822.17	1252.03
						2198.07	2797.35
						1458.69	2092.92
						1509.34	1207.2
						1428.63	491.95
						2150.85	527.52
						1530.87	3853.54
						1742.62	569.954
						1450.58	1280.42
						942.921	2025.52
						1286.87	2730.27
						1330.97	1051.61
						1081.66	1511.42
						710.675	1455.36
						1329.62	763.406
						854.307	1135.23
						1263.47	2160.31
						2399.84	778.487
						1137.41	958.002
						993.988	1280.21
						934.808	3132.46
						1555.52	1419.06
						1320.57	2570.41
						782.127	502.35
						1048.69	693.93
						1749.28	3842.93
						3270.37	631.318
						879.061	1220.72
						1631.44	1391.19
						967.258	1312.97
						1224.36	424.97
						1191.6	421.225
						1159.88	758.102
						1671.38	1110.89
						1300.18	2076.49
						1622.19	3360.03
						1200.34	681.033
						1204.08	1825.31
						991.596	520.759
						877.813	758.31
						1161.33	2614.3
						1483.55	2601.51
						1290.3	2656.11
						3138.49	1090.4
						1110.47	1150.93
						1484.38	2582.58
						1295.71	899.966
						1761.76	2041.02
						1568.62	870.636
						1085.1	553.833
						1084.37	2817.43
						912.239	413.841
						1431.96	1569.56
						1178.6	1983.19
						1313.39	422.473
						1328.16	442.443
						2336.81	435.682
						2099.47	1086.35
						1056.39	2643.74
						1257.54	752.173
						1567.79	1057.74
						984.003	851.083
						1532.22	3036.67
						902.67	2626.05
						749.261	1210.63
						1415.63	4159.73
						1372.36	2508.32
						1808.67	1339.81
						1623.85	3522.48
						3418.58	727.94
						948.017	509.527
						1287.6	2574.05
						1467.11	2458.92
						1092.07	2754.81
						1689.27	1740.03
						788.055	2245.39
						1071.79	1690.93
						2437.28	449.515
						985.147	633.19
						2260.89	912.447
						1224.15	2927.67
						1246.41	2073.89
						1424.78	716.395
						1229.98	657.008
						997.108	2513.31
						1138.45	3086.59
						2019.59	2913.94
						2461.2	2177.16
						2409.72	1290.93
						1390.04	2056.83
						1173.5	549.257
						1137.31	3280.05
						1986.94	2575.4
						1231.02	637.558
						1148.75	484.773
						1595.56	4453.86
						1272	3889.42
						1238.92	1554.89
						849.419	607.293
						1129.4	2288.55
						1432.69	2574.57
						987.643	2763.97
						635.79	402.712
						1101.74	713.379
						1265.55	2809.94
						1182.34	2752.84
						1545.74	3518.22
						767.878	923.888
						2194.53	488.205
						430.586	2793.82
						1290.82	2478.57
						923.056	3277.24
						751.965	539.584
						2297.81	670.528
						1364.46	2550.23
						2493.45	2296.98
						4252.3	514.623
						1024.98	889.878
						742.293	2394.85
						453.987	1696.76
						1001.68	2478.16
						1252.03	637.87
						1628.63	1311.41
						1345.53	2182.36
						837.978	1257.64
						809.065	2721.95
						1794.21	815.617
						507.031	1303.82
						2188.5	2506.14
						1591.3	2116.74
						1711.53	949.993
						560.282	541.665
						1273.35	3700.96
						1749.18	2620.65
						980.363	495.902
						1319.94	2200.88
						1404.5	458.044
						3217.12	977.555
						1672.84	841.515
						1120.46	1710.28
						1453.7	2082.62
						1221.14	438.698
						1748.66	480.197
						578.899	921.704
						850.875	1626.14
						1156.34	1473.98
						1102.15	2535.78
						2022.09	1436.95
						2684.92	3066.52
						1063.98	565.17
						683.321	2475.97
						2472.12	801.576
						3553.27	2692.62
						3949.22	923.056
						2536.09	743.333
						1015.31	660.648
						2773.85	3433.25
						2344.82	480.821
						1367.58	2812.95
						2523.61	3093.56
						2951.7	4261.97
						1385.36	4516.16
						3217.23	2295.83
						2344.82	398.344
						1445.89	2642.38
						1331.07	2486.58
						1306.42	740.109
						1427.49	3372.3
						2576.96	3447.6
						134.48	2003.99
						1412.51	3327.99
						1500.81	2552.94
						1874.92	3658.73
						1473.04	2078.05
						1134.5	3373.76
						1544.81	2852.68
						1554.17	1881.47
						683.321	2693.55
						1572.58	2379.87
						1855.89	3016.18
						1090.19	2442.28
						1594.42	3122.48
						1298.93	3314.89
						1463.37	3094.6
						406.873	3793.32
						2971.67	2320.8
						892.686	1881.06
						1858.38	3074.43
						1929.52	4219.74
						1412.82	2718.31
						326.372	1846.32
						151.641	3567.41
						1551.36	3729.46
						191.268	1483.75
						1242.46	1782.46
						1180.37	4707.53
						2796.62	2061.4
							3180.51
							3670.17
							1617.51
							2536.09
							2463.91
							1911.22
							1852.98
							2212.42
							1932.44
							1922.87
							2415.03
							2354.08
							2974.37
							1380.79
							1522.86
							2203.06
							3866.54
							3717.18
							4061.03
							2741.19
							2573.53
							3162.83
							4419.64
							4291.92
							3101.47
							625.078
							2006.49
							2320.17
							542.497
							2124.43
							500.27
							2546.07
							1401.17
							2135.25
							716.187
							811.249
							1195.24
							1727.75
							621.125
							3529.14
							4723.55
							610.101
							3203.39
							2248.61
							1695.93
							2888.67
							2427.71
							1548.44
							649.207
							502.142
							3222.11
							479.677
							2435.41
							1497.69
							1490.41
							4048.13
							3366.47
							3893.58
							3153.89
							1069.39
							602.82
							948.329
							1101.01
							369.014
							3262.47
							1398.05
							396.888
							471.772
							1335.65
							784.207
							2057.45
							2055.79
							296.626
							407.705
							202.396
							768.398
							505.054
							948.953
							793.984
							659.816
							395.64
							338.852
							677.081
							352.789
							1110.79
							721.803
							1727.96
							398.76
							292.258
							1551.77
							610.517
							1461.7
							770.686
							1245.99
							652.951
							929.608
							1639.56
							265.632
							270
							1487.08
							1116.61
							2181.84

## Sheet: ED Fig. 4g
Myofiber Type I proportion								Myofiber Type IIA/IIX proportion								Myofiber Type IIX proportion									Pearson correlation
Cell type	Sample	Age	Group	Sex	Count	Percent		Cell type	Sample	Age	Group	Sex	Count	Percent		Cell type	Sample	Age	Group	Sex	Count	Percent			R	CI95%	P
Type I	OM1	82	Old	Male	134	0.328431		Hybrid IIx/IIa	OM1	82	Old	Male	38	0.0931373		Type IIx	OM1	82	Old	Male	168	0.411765		Type I	0.761433	[0.5, 0.9]	3.9e-05
Type I	OM2	79	Old	Female	631	0.460248		Hybrid IIx/IIa	OM2	79	Old	Female	149	0.10868		Type IIx	OM2	79	Old	Female	280	0.20423		Type IIA/IIX	-0.680484	[-0.86, -0.36]	0.000492
Type I	OM3	84	Old	Female	1010	0.550709		Hybrid IIx/IIa	OM3	84	Old	Female	87	0.0474373		Type IIx	OM3	84	Old	Female	219	0.119411		Type IIX	-0.692645	[-0.86, -0.38]	0.000353
Type I	OM4	79	Old	Male	53	0.192727		Hybrid IIx/IIa	OM4	79	Old	Male	33	0.12		Type IIx	OM4	79	Old	Male	91	0.330909
Type I	OM5	82	Old	Male	5826	0.486067		Hybrid IIx/IIa	OM5	82	Old	Male	1427	0.119056		Type IIx	OM5	82	Old	Male	2956	0.246621
Type I	OM6	80	Old	Female	6409	0.560766		Hybrid IIx/IIa	OM6	80	Old	Female	1009	0.0882842		Type IIx	OM6	80	Old	Female	1485	0.129933
Type I	OM7	82	Old	Male	3278	0.575795		Hybrid IIx/IIa	OM7	82	Old	Male	342	0.0600738		Type IIx	OM7	82	Old	Male	1383	0.24293
Type I	OM8	84	Old	Female	4644	0.63879		Hybrid IIx/IIa	OM8	84	Old	Female	190	0.0261348		Type IIx	OM8	84	Old	Female	452	0.0621733
Type I	OM9	80	Old	Female	21410	0.529309		Hybrid IIx/IIa	OM9	80	Old	Female	6039	0.149299		Type IIx	OM9	80	Old	Female	6949	0.171797
Type I	P13	38	Adult	Male	792	0.268566		Hybrid IIx/IIa	P13	38	Adult	Male	265	0.089861		Type IIx	P13	38	Adult	Male	985	0.334012
Type I	P17	88	Old	Male	205	0.168724		Hybrid IIx/IIa	P17	88	Old	Male	140	0.115226		Type IIx	P17	88	Old	Male	111	0.091358
Type I	P21	89	Old	Female	3220	0.778907		Hybrid IIx/IIa	P21	89	Old	Female	23	0.00556362		Type IIx	P21	89	Old	Female	15	0.00362845
Type I	P23	85	Old	Male	875	0.715454		Hybrid IIx/IIa	P23	85	Old	Male	27	0.0220769		Type IIx	P23	85	Old	Male	50	0.0408831
Type I	P26	18	Adult	Female	56	0.256881		Hybrid IIx/IIa	P26	18	Adult	Female	19	0.087156		Type IIx	P26	18	Adult	Female	99	0.454128
Type I	P27	99	Old	Female	690	0.766667		Hybrid IIx/IIa	P27	99	Old	Female	9	0.01		Type IIx	P27	99	Old	Female	10	0.0111111
Type I	P29	88	Old	Male	295	0.64978		Hybrid IIx/IIa	P29	88	Old	Male	8	0.0176211		Type IIx	P29	88	Old	Male	11	0.0242291
Type I	P3	77	Old	Female	2769	0.841641		Hybrid IIx/IIa	P3	77	Old	Female	18	0.00547113		Type IIx	P3	77	Old	Female	42	0.012766
Type I	P5	45	Adult	Male	2726	0.303158		Hybrid IIx/IIa	P5	45	Adult	Male	1381	0.153581		Type IIx	P5	45	Adult	Male	414	0.0460409
Type I	YM1	15	Adult	Male	780	0.0463486		Hybrid IIx/IIa	YM1	15	Adult	Male	4483	0.266385		Type IIx	YM1	15	Adult	Male	6604	0.392418
Type I	YM2	34	Adult	Female	591	0.08351		Hybrid IIx/IIa	YM2	34	Adult	Female	1103	0.155857		Type IIx	YM2	34	Adult	Female	2808	0.396778
Type I	YM3	34	Adult	Male	2867	0.142957		Hybrid IIx/IIa	YM3	34	Adult	Male	1906	0.0950386		Type IIx	YM3	34	Adult	Male	8444	0.421042
Type I	YM4	18	Adult	Male	193	0.067886		Hybrid IIx/IIa	YM4	18	Adult	Male	691	0.243053		Type IIx	YM4	18	Adult	Male	942	0.33134
