# Supplementary material for: Multimodal cell atlas of the ageing human skeletal muscle
Source: Nature. 2024 Apr 22;629(8010):154–64. doi: 10.1038/s41586-024-07348-6 (PMC11062927; doi:10.1038/s41586-024-07348-6)
Supplement: Supplementary file 25 — Source Data Extended Data Fig. 5 [file 41586_2024_7348_MOESM25_ESM.xlsx]

## Sheet: ED Fig. 5a
Group	Gene	Mean expression	Ratio expression
Type I	TNNT1	2.75919	0.987272
Type II	TNNT1	0.198397	0.0895331
DCLK1+ (I)	TNNT1	2.47572	0.971809
DCLK1+ (II)	TNNT1	0.357976	0.186441
ENOX1+ (II)	TNNT1	0.251103	0.10529
ID1+ (I)	TNNT1	2.55192	0.984625
ID1+ (II)	TNNT1	0.12692	0.0632619
SAA2+ (I)	TNNT1	2.53413	0.987302
SAA2+ (II)	TNNT1	0.281104	0.123733
TNNT2+ (I)	TNNT1	2.6563	0.991524
TNNT2+ (II)	TNNT1	0.527343	0.270588
MTJ	TNNT1	1.07378	0.411435
NMJ	TNNT1	0.988444	0.420455
Type I	MYH7	1.75787	0.714305
Type II	MYH7	0.247574	0.1399
DCLK1+ (I)	MYH7	0.701228	0.389642
DCLK1+ (II)	MYH7	0.294665	0.177966
ENOX1+ (II)	MYH7	0.260635	0.144033
ID1+ (I)	MYH7	0.948739	0.546506
ID1+ (II)	MYH7	0.226676	0.159473
SAA2+ (I)	MYH7	0.707691	0.444444
SAA2+ (II)	MYH7	0.301317	0.186233
TNNT2+ (I)	MYH7	1.80515	0.836775
TNNT2+ (II)	MYH7	0.523528	0.270588
MTJ	MYH7	0.818441	0.373318
NMJ	MYH7	0.297466	0.174242
Type I	MYH7B	0.962555	0.44771
Type II	MYH7B	0.0176391	0.0106597
DCLK1+ (I)	MYH7B	0.303748	0.176792
DCLK1+ (II)	MYH7B	0.027885	0.0183616
ENOX1+ (II)	MYH7B	0.022082	0.0114423
ID1+ (I)	MYH7B	0.137281	0.0936216
ID1+ (II)	MYH7B	0.0129894	0.00757825
SAA2+ (I)	MYH7B	0.256842	0.163492
SAA2+ (II)	MYH7B	0.019646	0.0118243
TNNT2+ (I)	MYH7B	0.972729	0.510976
TNNT2+ (II)	MYH7B	0.12549	0.0705882
MTJ	MYH7B	0.370797	0.186846
NMJ	MYH7B	0.133897	0.0681818
Type I	TNNT3	0.123989	0.0686838
Type II	TNNT3	2.64342	0.954812
DCLK1+ (I)	TNNT3	0.314426	0.182474
DCLK1+ (II)	TNNT3	2.35187	0.90678
ENOX1+ (II)	TNNT3	2.61304	0.943892
ID1+ (I)	TNNT3	0.32911	0.204445
ID1+ (II)	TNNT3	2.53172	0.961779
SAA2+ (I)	TNNT3	0.530796	0.292063
SAA2+ (II)	TNNT3	2.50451	0.923142
TNNT2+ (I)	TNNT3	0.149214	0.0912845
TNNT2+ (II)	TNNT3	1.20158	0.552941
MTJ	TNNT3	1.65509	0.656951
NMJ	TNNT3	1.31746	0.579545
Type I	MYH1	0.141733	0.0727841
Type II	MYH1	2.25484	0.830891
DCLK1+ (I)	MYH1	0.0903743	0.0590035
DCLK1+ (II)	MYH1	1.37103	0.579096
ENOX1+ (II)	MYH1	2.29637	0.836094
ID1+ (I)	MYH1	0.11055	0.0818998
ID1+ (II)	MYH1	1.63034	0.706425
SAA2+ (I)	MYH1	0.149802	0.0936508
SAA2+ (II)	MYH1	1.77798	0.730152
TNNT2+ (I)	MYH1	0.131825	0.0915018
TNNT2+ (II)	MYH1	0.591156	0.305882
MTJ	MYH1	1.52941	0.598655
NMJ	MYH1	0.64572	0.30303
Type I	MYH2	0.133259	0.0675406
Type II	MYH2	1.56945	0.619625
DCLK1+ (I)	MYH2	0.0643419	0.0402098
DCLK1+ (II)	MYH2	0.761655	0.375706
ENOX1+ (II)	MYH2	1.09414	0.478671
ID1+ (I)	MYH2	0.055202	0.0407977
ID1+ (II)	MYH2	0.894298	0.441186
SAA2+ (I)	MYH2	0.0726698	0.0428571
SAA2+ (II)	MYH2	0.918216	0.462838
TNNT2+ (I)	MYH2	0.079374	0.0504238
TNNT2+ (II)	MYH2	0.385314	0.211765
MTJ	MYH2	1.4858	0.571749
NMJ	MYH2	0.327763	0.155303
Type I	DCLK1	0.0557392	0.0398903
Type II	DCLK1	0.0539089	0.036014
DCLK1+ (I)	DCLK1	0.465113	0.253497
DCLK1+ (II)	DCLK1	0.867329	0.396893
ENOX1+ (II)	DCLK1	0.0558563	0.0399478
ID1+ (I)	DCLK1	0.275057	0.172325
ID1+ (II)	DCLK1	0.154481	0.0899506
SAA2+ (I)	DCLK1	0.665136	0.353968
SAA2+ (II)	DCLK1	0.24762	0.135557
TNNT2+ (I)	DCLK1	0.127927	0.0910672
TNNT2+ (II)	DCLK1	1.10365	0.505882
MTJ	DCLK1	0.292169	0.174888
NMJ	DCLK1	0.180656	0.113636
Type I	PDE4B	0.645311	0.321073
Type II	PDE4B	0.230861	0.120829
DCLK1+ (I)	PDE4B	1.27844	0.611451
DCLK1+ (II)	PDE4B	0.673066	0.313559
ENOX1+ (II)	PDE4B	0.222154	0.116632
ID1+ (I)	PDE4B	0.474902	0.288324
ID1+ (II)	PDE4B	0.607761	0.311367
SAA2+ (I)	PDE4B	1.01719	0.51746
SAA2+ (II)	PDE4B	0.598398	0.291385
TNNT2+ (I)	PDE4B	0.69695	0.406216
TNNT2+ (II)	PDE4B	0.10001	0.0705882
MTJ	PDE4B	0.3727	0.209268
NMJ	PDE4B	0.523469	0.272727
Type I	GAB2	0.284072	0.158281
Type II	GAB2	0.0754324	0.0480989
DCLK1+ (I)	GAB2	0.868512	0.476399
DCLK1+ (II)	GAB2	0.190645	0.112994
ENOX1+ (II)	GAB2	0.0731883	0.0487805
ID1+ (I)	GAB2	0.320951	0.20612
ID1+ (II)	GAB2	0.17968	0.119275
SAA2+ (I)	GAB2	0.556088	0.339683
SAA2+ (II)	GAB2	0.169981	0.103463
TNNT2+ (I)	GAB2	0.439114	0.27168
TNNT2+ (II)	GAB2	0.293866	0.164706
MTJ	GAB2	0.190463	0.124439
NMJ	GAB2	0.240478	0.132576
Type I	LBP	0.16312	0.0947489
Type II	LBP	0.0238317	0.0170233
DCLK1+ (I)	LBP	0.59499	0.316652
DCLK1+ (II)	LBP	0.0848833	0.059322
ENOX1+ (II)	LBP	0.0224016	0.0170631
ID1+ (I)	LBP	0.33049	0.211295
ID1+ (II)	LBP	0.0486631	0.0339374
SAA2+ (I)	LBP	0.516659	0.298413
SAA2+ (II)	LBP	0.081839	0.0532095
TNNT2+ (I)	LBP	0.317585	0.203434
TNNT2+ (II)	LBP	0.0337541	0.0235294
MTJ	LBP	0.10949	0.0639013
NMJ	LBP	0.0520514	0.0378788
Type I	TMC1	0.19811	0.103148
Type II	TMC1	0.0493741	0.0302124
DCLK1+ (I)	TMC1	0.727772	0.367133
DCLK1+ (II)	TMC1	0.110204	0.0579096
ENOX1+ (II)	TMC1	0.0568567	0.0348289
ID1+ (I)	TMC1	0.09961	0.0624144
ID1+ (II)	TMC1	0.184831	0.106755
SAA2+ (I)	TMC1	0.374795	0.209524
SAA2+ (II)	TMC1	0.10416	0.0570101
TNNT2+ (I)	TMC1	0.13366	0.0915018
TNNT2+ (II)	TMC1	0.0537114	0.0352941
MTJ	TMC1	0.101011	0.0605381
NMJ	TMC1	0.302866	0.147727
Type I	CPNE8	0.0184309	0.0128801
Type II	CPNE8	0.0256346	0.0170836
DCLK1+ (I)	CPNE8	0.0181956	0.013986
DCLK1+ (II)	CPNE8	0.380581	0.187853
ENOX1+ (II)	CPNE8	0.0240964	0.016762
ID1+ (I)	CPNE8	0.0153818	0.0162886
ID1+ (II)	CPNE8	0.0287731	0.0227348
SAA2+ (I)	CPNE8	0.0228055	0.0206349
SAA2+ (II)	CPNE8	0.0657951	0.035473
TNNT2+ (I)	CPNE8	0.0138961	0.0119539
TNNT2+ (II)	CPNE8	0.0814717	0.0470588
MTJ	CPNE8	0.0290598	0.0205531
NMJ	CPNE8	0.0268304	0.0151515
Type I	EFNA5	0.111887	0.06405
Type II	EFNA5	0.0932004	0.049725
DCLK1+ (I)	EFNA5	0.298549	0.163024
DCLK1+ (II)	EFNA5	0.606067	0.264124
ENOX1+ (II)	EFNA5	0.104071	0.0563083
ID1+ (I)	EFNA5	0.0958855	0.0663724
ID1+ (II)	EFNA5	0.180305	0.0942339
SAA2+ (I)	EFNA5	0.172795	0.112698
SAA2+ (II)	EFNA5	0.235766	0.118666
TNNT2+ (I)	EFNA5	0.0471654	0.0349924
TNNT2+ (II)	EFNA5	0.325884	0.152941
MTJ	EFNA5	0.265711	0.144993
NMJ	EFNA5	0.205589	0.106061
Type I	MCAM	0.0343383	0.0214923
Type II	MCAM	0.0190376	0.0119043
DCLK1+ (I)	MCAM	0.0543034	0.0340909
DCLK1+ (II)	MCAM	0.225633	0.110169
ENOX1+ (II)	MCAM	0.0227938	0.0146542
ID1+ (I)	MCAM	0.0304457	0.0255747
ID1+ (II)	MCAM	0.0278259	0.0158155
SAA2+ (I)	MCAM	0.068037	0.052381
SAA2+ (II)	MCAM	0.0666477	0.0375845
TNNT2+ (I)	MCAM	0.0294909	0.0236905
TNNT2+ (II)	MCAM	0.0421944	0.0235294
MTJ	MCAM	0.0140173	0.0104634
NMJ	MCAM	0.132862	0.0681818
Type I	ENOX1	0.213056	0.119381
Type II	ENOX1	0.556359	0.275706
DCLK1+ (I)	ENOX1	0.158013	0.105988
DCLK1+ (II)	ENOX1	0.758148	0.360169
ENOX1+ (II)	ENOX1	2.34707	0.996587
ID1+ (I)	ENOX1	0.221049	0.14675
ID1+ (II)	ENOX1	0.440915	0.231301
SAA2+ (I)	ENOX1	0.168774	0.107937
SAA2+ (II)	ENOX1	0.723132	0.35473
TNNT2+ (I)	ENOX1	0.19587	0.135188
TNNT2+ (II)	ENOX1	0.195335	0.105882
MTJ	ENOX1	0.230878	0.137892
NMJ	ENOX1	0.393462	0.208333
Type I	ACTN3	0.0682204	0.0433351
Type II	ACTN3	0.664129	0.313366
DCLK1+ (I)	ACTN3	0.0190196	0.0124563
DCLK1+ (II)	ACTN3	0.10549	0.0607345
ENOX1+ (II)	ACTN3	0.680952	0.316069
ID1+ (I)	ACTN3	0.014259	0.0109606
ID1+ (II)	ACTN3	0.095363	0.0494234
SAA2+ (I)	ACTN3	0.0193338	0.0142857
SAA2+ (II)	ACTN3	0.0692205	0.0371622
TNNT2+ (I)	ACTN3	0.0375437	0.0254293
TNNT2+ (II)	ACTN3	0.0377164	0.0352941
MTJ	ACTN3	0.32575	0.185351
NMJ	ACTN3	0.0781987	0.0454545
Type I	NOS1	0.677863	0.340157
Type II	NOS1	1.11733	0.485024
DCLK1+ (I)	NOS1	0.190889	0.120192
DCLK1+ (II)	NOS1	0.260558	0.139831
ENOX1+ (II)	NOS1	1.06159	0.465121
ID1+ (I)	NOS1	0.25128	0.167301
ID1+ (II)	NOS1	0.274734	0.145634
SAA2+ (I)	NOS1	0.253949	0.168254
SAA2+ (II)	NOS1	0.189646	0.106419
TNNT2+ (I)	NOS1	0.489758	0.300369
TNNT2+ (II)	NOS1	0.209742	0.164706
MTJ	NOS1	0.645743	0.343423
NMJ	NOS1	0.355877	0.174242
Type I	ID1	0.00759106	0.00547214
Type II	ID1	0.0127721	0.00895331
DCLK1+ (I)	ID1	0.0195035	0.0152972
DCLK1+ (II)	ID1	0.0431902	0.0254237
ENOX1+ (II)	ID1	0.0196523	0.0131487
ID1+ (I)	ID1	0.0781435	0.0611965
ID1+ (II)	ID1	0.0840513	0.0579901
SAA2+ (I)	ID1	0.0280914	0.0238095
SAA2+ (II)	ID1	0.0477146	0.0333615
TNNT2+ (I)	ID1	0.00831269	0.00695501
TNNT2+ (II)	ID1	0	0
MTJ	ID1	0.00998828	0.00747384
NMJ	ID1	0.0343246	0.0227273
Type I	TCF7L1	0.368852	0.198659
Type II	TCF7L1	0.199631	0.110953
DCLK1+ (I)	TCF7L1	0.708795	0.403846
DCLK1+ (II)	TCF7L1	0.271404	0.152542
ENOX1+ (II)	TCF7L1	0.203038	0.112115
ID1+ (I)	TCF7L1	0.787227	0.457452
ID1+ (II)	TCF7L1	0.541358	0.295222
SAA2+ (I)	TCF7L1	0.518904	0.326984
SAA2+ (II)	TCF7L1	0.28083	0.167652
TNNT2+ (I)	TCF7L1	0.267604	0.172136
TNNT2+ (II)	TCF7L1	0.20455	0.129412
MTJ	TCF7L1	0.298252	0.179372
NMJ	TCF7L1	0.867851	0.44697
Type I	TNFRSF12A	0.0963523	0.0628763
Type II	TNFRSF12A	0.147663	0.0947525
DCLK1+ (I)	TNFRSF12A	0.177477	0.123907
DCLK1+ (II)	TNFRSF12A	0.195305	0.125706
ENOX1+ (II)	TNFRSF12A	0.134546	0.0901335
ID1+ (I)	TNFRSF12A	0.580902	0.386817
ID1+ (II)	TNFRSF12A	0.428641	0.263921
SAA2+ (I)	TNFRSF12A	0.238723	0.179365
SAA2+ (II)	TNFRSF12A	0.290696	0.191301
TNNT2+ (I)	TNFRSF12A	0.106836	0.0856336
TNNT2+ (II)	TNFRSF12A	0.0102349	0.0117647
MTJ	TNFRSF12A	0.224414	0.147235
NMJ	TNFRSF12A	0.440701	0.253788
Type I	SAA1	0.0128456	0.0111424
Type II	SAA1	0.0575885	0.0373791
DCLK1+ (I)	SAA1	0.0483655	0.0402098
DCLK1+ (II)	SAA1	0.575941	0.261299
ENOX1+ (II)	SAA1	0.0529076	0.0367359
ID1+ (I)	SAA1	0.0444436	0.0467347
ID1+ (II)	SAA1	0.170768	0.123558
SAA2+ (I)	SAA1	0.456519	0.309524
SAA2+ (II)	SAA1	0.950753	0.487331
TNNT2+ (I)	SAA1	0.0341036	0.0321669
TNNT2+ (II)	SAA1	0.124693	0.0588235
MTJ	SAA1	0.0415147	0.0321375
NMJ	SAA1	0.0987268	0.0530303
Type I	SAA2	0.00545413	0.00458806
Type II	SAA2	0.0100143	0.00652427
DCLK1+ (I)	SAA2	0.0170537	0.0157343
DCLK1+ (II)	SAA2	0.212944	0.101695
ENOX1+ (II)	SAA2	0.0102871	0.00722674
ID1+ (I)	SAA2	0.0123599	0.0127873
ID1+ (II)	SAA2	0.0325921	0.0253707
SAA2+ (I)	SAA2	0.950482	0.587302
SAA2+ (II)	SAA2	1.34093	0.657517
TNNT2+ (I)	SAA2	0.0121636	0.0115192
TNNT2+ (II)	SAA2	0.0209756	0.0117647
MTJ	SAA2	0.0120481	0.0104634
NMJ	SAA2	0.0527725	0.030303
Type I	SAA4	0.00341321	0.00256078
Type II	SAA4	0.00248433	0.00188702
DCLK1+ (I)	SAA4	0.00463489	0.0041521
DCLK1+ (II)	SAA4	0.026556	0.0169492
ENOX1+ (II)	SAA4	0.00343017	0.00271003
ID1+ (I)	SAA4	0.00533403	0.00487137
ID1+ (II)	SAA4	0.0105848	0.00856672
SAA2+ (I)	SAA4	1.39154	0.812698
SAA2+ (II)	SAA4	1.3165	0.683699
TNNT2+ (I)	SAA4	0.0150103	0.0123886
TNNT2+ (II)	SAA4	0	0
MTJ	SAA4	0.00784255	0.00560538
NMJ	SAA4	0.0228373	0.0151515
Type I	TNNT2	0.0232203	0.0152885
Type II	TNNT2	0.00266228	0.00184687
DCLK1+ (I)	TNNT2	0.0394244	0.0290647
DCLK1+ (II)	TNNT2	0.0436188	0.0254237
ENOX1+ (II)	TNNT2	0.00202121	0.00160594
ID1+ (I)	TNNT2	0.0453272	0.0339473
ID1+ (II)	TNNT2	0.00235619	0.00197694
SAA2+ (I)	TNNT2	0.145026	0.103175
SAA2+ (II)	TNNT2	0.00402277	0.00295608
TNNT2+ (I)	TNNT2	1.70217	0.965877
TNNT2+ (II)	TNNT2	2.01302	0.929412
MTJ	TNNT2	0.0783151	0.049701
NMJ	TNNT2	0.0194347	0.0151515
Type I	MYH6	0.761518	0.378599
Type II	MYH6	0.0122294	0.00736741
DCLK1+ (I)	MYH6	0.260704	0.149694
DCLK1+ (II)	MYH6	0.0160742	0.00847458
ENOX1+ (II)	MYH6	0.0110425	0.00592191
ID1+ (I)	MYH6	0.441493	0.284975
ID1+ (II)	MYH6	0.00805768	0.00527183
SAA2+ (I)	MYH6	0.280697	0.184127
SAA2+ (II)	MYH6	0.0127616	0.00802365
TNNT2+ (I)	MYH6	1.04544	0.581613
TNNT2+ (II)	MYH6	0.160658	0.0705882
MTJ	MYH6	0.342619	0.174141
NMJ	MYH6	0.0433849	0.0265152
Type I	LAD1	0.0671916	0.0443411
Type II	LAD1	0.00272156	0.00194724
DCLK1+ (I)	LAD1	0.0690322	0.0496066
DCLK1+ (II)	LAD1	0.000617567	0.00141243
ENOX1+ (II)	LAD1	0.00270494	0.00180668
ID1+ (I)	LAD1	0.0842384	0.06348
ID1+ (II)	LAD1	0.00254599	0.00164745
SAA2+ (I)	LAD1	0.131267	0.0936508
SAA2+ (II)	LAD1	0.00691507	0.00633446
TNNT2+ (I)	LAD1	0.507359	0.328842
TNNT2+ (II)	LAD1	0	0
MTJ	LAD1	0.0539911	0.0355007
NMJ	LAD1	0.0224266	0.0113636
Type I	KY	0.226845	0.13063
Type II	KY	0.0609576	0.0356125
DCLK1+ (I)	KY	0.0836137	0.0581294
DCLK1+ (II)	KY	0.0906745	0.0607345
ENOX1+ (II)	KY	0.0756659	0.0452675
ID1+ (I)	KY	0.0705839	0.0544984
ID1+ (II)	KY	0.0352639	0.0257002
SAA2+ (I)	KY	0.148486	0.107937
SAA2+ (II)	KY	0.0683453	0.0485642
TNNT2+ (I)	KY	0.609686	0.361661
TNNT2+ (II)	KY	0.840352	0.458824
MTJ	KY	0.138093	0.0874439
NMJ	KY	0.0508606	0.0340909
Type I	UCHL1	0.0327476	0.0217971
Type II	UCHL1	0.0671156	0.0445256
DCLK1+ (I)	UCHL1	0.152452	0.103147
DCLK1+ (II)	UCHL1	0.201639	0.124294
ENOX1+ (II)	UCHL1	0.0685847	0.0468734
ID1+ (I)	UCHL1	0.0621002	0.0500837
ID1+ (II)	UCHL1	0.154235	0.102801
SAA2+ (I)	UCHL1	0.0691529	0.0492063
SAA2+ (II)	UCHL1	0.144791	0.09375
TNNT2+ (I)	UCHL1	0.0497746	0.0393393
TNNT2+ (II)	UCHL1	0.0715049	0.0352941
MTJ	UCHL1	0.650707	0.362108
NMJ	UCHL1	0.0838519	0.0530303
Type I	COL22A1	0.0143	0.0097706
Type II	COL22A1	0.0155871	0.0105994
DCLK1+ (I)	COL22A1	0.023279	0.0159528
DCLK1+ (II)	COL22A1	0.0104006	0.0112994
ENOX1+ (II)	COL22A1	0.0172006	0.0111412
ID1+ (I)	COL22A1	0.0110421	0.0117217
ID1+ (II)	COL22A1	0.0103495	0.00823723
SAA2+ (I)	COL22A1	0.0209603	0.0190476
SAA2+ (II)	COL22A1	0.0107838	0.00802365
TNNT2+ (I)	COL22A1	0.017369	0.0147794
TNNT2+ (II)	COL22A1	0.0175392	0.0117647
MTJ	COL22A1	0.225944	0.120329
NMJ	COL22A1	0.0370178	0.0227273
Type I	ADGRB3	0.0615555	0.0421004
Type II	ADGRB3	0.0771589	0.0489019
DCLK1+ (I)	ADGRB3	0.0834065	0.0631556
DCLK1+ (II)	ADGRB3	0.047575	0.0353107
ENOX1+ (II)	ADGRB3	0.0643903	0.0437619
ID1+ (I)	ADGRB3	0.0516168	0.0478003
ID1+ (II)	ADGRB3	0.0545769	0.0385502
SAA2+ (I)	ADGRB3	0.0683438	0.0539683
SAA2+ (II)	ADGRB3	0.0782376	0.0540541
TNNT2+ (I)	ADGRB3	0.0726256	0.0578135
TNNT2+ (II)	ADGRB3	0.061274	0.0352941
MTJ	ADGRB3	0.341697	0.186472
NMJ	ADGRB3	0.0536616	0.0416667
Type I	CD151	0.155236	0.100678
Type II	CD151	0.188481	0.114646
DCLK1+ (I)	CD151	0.310129	0.20979
DCLK1+ (II)	CD151	0.25511	0.15678
ENOX1+ (II)	CD151	0.191374	0.119342
ID1+ (I)	CD151	0.311046	0.233521
ID1+ (II)	CD151	0.350713	0.218781
SAA2+ (I)	CD151	0.264478	0.196825
SAA2+ (II)	CD151	0.277214	0.178632
TNNT2+ (I)	CD151	0.191646	0.148663
TNNT2+ (II)	CD151	0.65982	0.411765
MTJ	CD151	0.408132	0.258595
NMJ	CD151	0.471589	0.276515
Type I	PHLDB2	0.0342141	0.0239311
Type II	PHLDB2	0.0309195	0.0211186
DCLK1+ (I)	PHLDB2	0.0711939	0.0504808
DCLK1+ (II)	PHLDB2	0.120556	0.0663842
ENOX1+ (II)	PHLDB2	0.0303012	0.0208772
ID1+ (I)	PHLDB2	0.0536105	0.0432334
ID1+ (II)	PHLDB2	0.138623	0.0751236
SAA2+ (I)	PHLDB2	0.059202	0.0507937
SAA2+ (II)	PHLDB2	0.0437511	0.0316723
TNNT2+ (I)	PHLDB2	0.0421048	0.0367311
TNNT2+ (II)	PHLDB2	0.228641	0.129412
MTJ	PHLDB2	0.0466632	0.0355007
NMJ	PHLDB2	0.709423	0.291667
Type I	CHRNE	0.0508336	0.0309732
Type II	CHRNE	0.067742	0.038985
DCLK1+ (I)	CHRNE	0.0321463	0.0218531
DCLK1+ (II)	CHRNE	0.052852	0.0338983
ENOX1+ (II)	CHRNE	0.0575023	0.0339255
ID1+ (I)	CHRNE	0.0412818	0.0315116
ID1+ (II)	CHRNE	0.0373799	0.0237232
SAA2+ (I)	CHRNE	0.0462687	0.0333333
SAA2+ (II)	CHRNE	0.0368011	0.0244932
TNNT2+ (I)	CHRNE	0.0766993	0.0545534
TNNT2+ (II)	CHRNE	0.0143069	0.0117647
MTJ	CHRNE	0.0493629	0.0325112
NMJ	CHRNE	0.303352	0.151515
Type I	CHRNA1	0.51864	0.289643
Type II	CHRNA1	0.546909	0.258321
DCLK1+ (I)	CHRNA1	1.14664	0.6191
DCLK1+ (II)	CHRNA1	1.65297	0.737288
ENOX1+ (II)	CHRNA1	0.636038	0.300211
ID1+ (I)	CHRNA1	1.83199	0.887502
ID1+ (II)	CHRNA1	1.46258	0.67084
SAA2+ (I)	CHRNA1	1.45207	0.768254
SAA2+ (II)	CHRNA1	1.5182	0.69848
TNNT2+ (I)	CHRNA1	1.07452	0.633341
TNNT2+ (II)	CHRNA1	1.20966	0.623529
MTJ	CHRNA1	0.611695	0.335949
NMJ	CHRNA1	1.71645	0.761364
Type I	CHRNG	0.668378	0.347169
Type II	CHRNG	0.167555	0.0982856
DCLK1+ (I)	CHRNG	1.01148	0.555288
DCLK1+ (II)	CHRNG	0.872245	0.449153
ENOX1+ (II)	CHRNG	0.194725	0.117535
ID1+ (I)	CHRNG	1.63227	0.811996
ID1+ (II)	CHRNG	0.463767	0.269193
SAA2+ (I)	CHRNG	1.47887	0.773016
SAA2+ (II)	CHRNG	0.690124	0.376689
TNNT2+ (I)	CHRNG	1.42145	0.742447
TNNT2+ (II)	CHRNG	0.873371	0.447059
MTJ	CHRNG	0.421715	0.244395
NMJ	CHRNG	0.584553	0.30303
Type I	MUSK	0.0796587	0.047161
Type II	MUSK	0.038082	0.0224234
DCLK1+ (I)	MUSK	0.598377	0.320804
DCLK1+ (II)	MUSK	0.750139	0.353107
ENOX1+ (II)	MUSK	0.0390831	0.0248921
ID1+ (I)	MUSK	0.275008	0.166692
ID1+ (II)	MUSK	0.162635	0.0899506
SAA2+ (I)	MUSK	0.489004	0.296825
SAA2+ (II)	MUSK	0.144682	0.0755912
TNNT2+ (I)	MUSK	0.209859	0.132145
TNNT2+ (II)	MUSK	0.149042	0.0823529
MTJ	MUSK	0.585071	0.304559
NMJ	MUSK	0.758865	0.325758
Type I	COLQ	0.389944	0.210182
Type II	COLQ	0.2718	0.146043
DCLK1+ (I)	COLQ	0.584602	0.344624
DCLK1+ (II)	COLQ	0.248232	0.148305
ENOX1+ (II)	COLQ	0.250159	0.136706
ID1+ (I)	COLQ	0.704625	0.421678
ID1+ (II)	COLQ	0.878163	0.461944
SAA2+ (I)	COLQ	0.616836	0.379365
SAA2+ (II)	COLQ	0.487855	0.274071
TNNT2+ (I)	COLQ	0.50621	0.311671
TNNT2+ (II)	COLQ	0.224681	0.141176
MTJ	COLQ	0.525262	0.294096
NMJ	COLQ	0.688613	0.333333
Type I	FOS	0.774583	0.341773
Type II	FOS	0.425191	0.178464
DCLK1+ (I)	FOS	1.31362	0.640079
DCLK1+ (II)	FOS	1.02074	0.433616
ENOX1+ (II)	FOS	0.454803	0.189602
ID1+ (I)	FOS	0.904841	0.484549
ID1+ (II)	FOS	1.14489	0.543328
SAA2+ (I)	FOS	1.06606	0.571429
SAA2+ (II)	FOS	0.704776	0.344595
TNNT2+ (I)	FOS	0.377081	0.231906
TNNT2+ (II)	FOS	0.0661563	0.0352941
MTJ	FOS	0.393275	0.192451
NMJ	FOS	0.99678	0.431818
Type I	JUN	0.75656	0.383721
Type II	JUN	0.537329	0.276248
DCLK1+ (I)	JUN	0.996704	0.548077
DCLK1+ (II)	JUN	0.687285	0.370056
ENOX1+ (II)	JUN	0.546753	0.292281
ID1+ (I)	JUN	0.820552	0.502816
ID1+ (II)	JUN	0.815456	0.440527
SAA2+ (I)	JUN	0.907873	0.539683
SAA2+ (II)	JUN	0.720778	0.389358
TNNT2+ (I)	JUN	0.559371	0.360791
TNNT2+ (II)	JUN	0.125298	0.0823529
MTJ	JUN	0.455357	0.261211
NMJ	JUN	0.703718	0.363636
Type I	EGR1	0.455686	0.226324
Type II	EGR1	0.279757	0.130224
DCLK1+ (I)	EGR1	0.738084	0.413024
DCLK1+ (II)	EGR1	0.714282	0.322034
ENOX1+ (II)	EGR1	0.309732	0.145338
ID1+ (I)	EGR1	0.919244	0.507079
ID1+ (II)	EGR1	1.04658	0.526853
SAA2+ (I)	EGR1	0.630241	0.368254
SAA2+ (II)	EGR1	0.495324	0.260557
TNNT2+ (I)	EGR1	0.234405	0.15388
TNNT2+ (II)	EGR1	0.177432	0.0941176
MTJ	EGR1	0.219255	0.119581
NMJ	EGR1	0.918089	0.42803
Type I	PCDHGB2	0.659192	0.341773
Type II	PCDHGB2	0.263427	0.139037
DCLK1+ (I)	PCDHGB2	1.16523	0.623907
DCLK1+ (II)	PCDHGB2	0.725375	0.355932
ENOX1+ (II)	PCDHGB2	0.26473	0.142025
ID1+ (I)	PCDHGB2	1.15861	0.650023
ID1+ (II)	PCDHGB2	0.464092	0.258979
SAA2+ (I)	PCDHGB2	1.22272	0.677778
SAA2+ (II)	PCDHGB2	0.601191	0.320101
TNNT2+ (I)	PCDHGB2	0.789731	0.469028
TNNT2+ (II)	PCDHGB2	0.495383	0.247059
MTJ	PCDHGB2	0.407943	0.229821
NMJ	PCDHGB2	0.882395	0.424242
Type I	FBXO32	1.97789	0.817727
Type II	FBXO32	2.11603	0.847252
DCLK1+ (I)	FBXO32	1.96196	0.850087
DCLK1+ (II)	FBXO32	1.84433	0.764124
ENOX1+ (II)	FBXO32	2.24098	0.883971
ID1+ (I)	FBXO32	2.00684	0.898462
ID1+ (II)	FBXO32	2.16772	0.875453
SAA2+ (I)	FBXO32	2.0044	0.884127
SAA2+ (II)	FBXO32	2.07671	0.83277
TNNT2+ (I)	FBXO32	2.03987	0.884373
TNNT2+ (II)	FBXO32	0.793113	0.411765
MTJ	FBXO32	1.6561	0.738789
NMJ	FBXO32	1.8951	0.806818
Type I	CTSD	0.296166	0.195778
Type II	CTSD	0.317428	0.192014
DCLK1+ (I)	CTSD	0.52346	0.362981
DCLK1+ (II)	CTSD	0.508645	0.30226
ENOX1+ (II)	CTSD	0.332391	0.208772
ID1+ (I)	CTSD	0.571559	0.42183
ID1+ (II)	CTSD	0.494208	0.318946
SAA2+ (I)	CTSD	0.573064	0.396825
SAA2+ (II)	CTSD	0.514045	0.321791
TNNT2+ (I)	CTSD	0.438611	0.332102
TNNT2+ (II)	CTSD	0.244334	0.141176
MTJ	CTSD	0.3918	0.257848
NMJ	CTSD	0.359267	0.238636

## Sheet: ED Fig. 5b
			Q (-log10)
ID	Description	Hits	Type I	TNNT2+ (I)	TNNT2+ (II)	Type II	ENOX1+ (II)	MTJ	NMJ	DCLK1+ (I)	DCLK1+ (II)	ID1+ (I)	ID1+ (II)	SAA2+ (I)	SAA2+ (II)
R-HSA-390522	Striated muscle contraction	ACTA1|ACTC1|ACTN2|ACTN3|DES|MYBPC1|MYBPC2|MYH6|MYL1|MYL2|MYL3|TMOD1|TNNC2|TNNC1|TNNI1|TNNI2|TNNT1|TNNT2|TNNT3|TPM1|TPM2|TPM3|TMOD4	7.59938	6.15538	0	9.89406	9.22762	4.25999	0	0	2.62063	0	3.87793	0	0
hsa03320	PPAR signaling pathway	PLIN2|AQP7|CD36|PPARA|SORBS1|PLIN5	1.9634	0	0	0	0	0	0	0	0	0	0	0	0
GO:0014883	Transition between fast and slow fiber	ATP2A2|MYH7|TNNC1|TNNI1|TNNT1	5.43104	4.57961	0	0	0	0	0	0	0	0	0	0	0
GO:0006631	Fatty acid metabolic process	ACADVL|ASAH1|CD36|CPT1B|CYP2J2|ETFDH|ACSL1|HADHB|PAM|PRKAA1|AIG1|MCEE|THEM4|TECRL	1.66355	2.12777	0	0	0	0	0	0	0	0	0	0	0
R-HSA-190236	Signaling by FGFR	GAB1|ANOS1|SOS1|TIA1|TIAL1|RBFOX2|FLRT2	0	1.68341	0	0	0	0	0	0	0	0	0	0	0
GO:0003007	Heart morphogenesis	ACTC1|ACVR1|CDC42|ELN|EYA1|FHL2|HIF1A|CCN1|RBPJ|JUN|MDM2|MYH6|MYH7|MYL2|MYL3|NOTCH1|PKD2|PROX1|PTK2|ROBO1|SOS1|TGFB2|TNNC1|TNNI1|TNNT2|TPM1|CITED2|YAP1|SEMA3C|ZFPM2|FLRT2|ANKRD1|PDCD4|ASB2|EGLN1|AHI1|CHD7|RTN4|MYLK2|ADPRHL1|ALPK2|XIRP2|RBM20|CCDC39	3.77232	4.30436	0	0	0	2.01376	0	0	0	1.36297	0	0	0
GO:0006281	DNA repair	PARP1|CHD4|NPM1|PRKDC|REV3L|RFC1|RPS3|SFPQ|WRN|XRCC5|SMARCA5|USP3|SPIDR|IFFO1|SLF2|SMC6|PWWP3A	0	0	1.75942	0	0	0	0	0	0	0	0	0	0
GO:0005980	Glycogen catabolic process	AGL|PFKM|PYGM	0	0	0	2.06705	0	0	0	0	0	0	0	0	0
hsa00010	Glycolysis / Gluconeogenesis	ALDOA|ENO3|GAPDH|GPI|HK1|PFKM|PGM1|PKM|FBP2	0	0	0	6.28634	5.60983	0	0	0	0	0	0	0	0
GO:0030705	Cytoskeleton-dependent intracellular transport	ACTN4|APP|BICD1|CDC42|DYNC1H1|DYNC1I1|DYNC1I2|HIF1A|HSPB1|MAPT|MYO1E|MYO6|MYO10|UCHL1|WASL|IFT140|SYNE2|KIF13B|SUN2|TANC2|HOOK2|FNBP1L|CCDC88A|MYO5C|ARHGAP21|TMEM108|TRAK2|FYCO1|MYO19|DTNBP1|RHOT2|TMEM201	0	0	0	0	0	1.97523	0	0	0	0	0	0	0
GO:0007528	Neuromuscular junction development	APP|CACNB1|CHRNA1|COL4A5|FNTA|MUSK|NEDD4|COLQ|UNC13B|PDZRN3|LRRK2|KY|UNC13C	0	0	0	0	0	0	1.70728	0	0	0	0	0	0
R-HSA-112316	Neuronal system	CALM1|CAMK2D|CHRNA1|CHRND|KCNN3|MDM2|MYO6|PRKAR1A|DLGAP4|KCNQ5|SLC38A1	0	0	0	0	0	0	2.03228	0	0	0	2.33387	0	0
M167	AP1 pathway	CBFB|EGR1|FOS|FOSL2|HIF1A|JUN|JUNB|MT2A	0	0	0	0	0	0	0	2.78806	1.57024	1.60599	2.41007	0	0
GO:0016567	protein ubiquitination	CBFB|CBLB|CDC42|FYN|LMO7|MDM2|NEDD4|RPS27A|TTC3|UBC|UBE2D1|UBE2D3|UBE2E1|UBE2G2|UCHL3|VCP|DCAF5|BABAM2|SOCS5|DCAF1|PJA2|KLHL21|RNF10|FEM1B|KLHL41|RACK1|UBAC1|ARIH2|TRIM38|UBE2E3|MALT1|PDZRN3|CAND2|MYCBP2|FBXL7|KLHL18|NEDD4L|SASH1|WWTR1|HERC4|WSB1|FBXO10|RNF115|NOSIP|ANAPC7|ZC3HC1|ASB2|FBXO40|FBXW5|FBXL12|UBE2R2|UBE2W|TULP4|SMURF1|RNF150|SH3RF1|CCNB1IP1|ANAPC1|UNKL|RNF128|FBXO31|LONRF3|TRIM45|TRIM…	0	0	0	0	0	0	0	2.08563	0	1.90386	1.90569	1.89985	0
hsa04140	Autophagy	BCL2L1|CTSD|DAPK1|DAPK3|HIF1A|PIK3R1|PPP2CB|PRKAA1|PRKAA2|MAP2K1|PTEN|RAF1|RHEB|IRS2|CFLAR|SQSTM1|MTMR3|EIF2AK3|RUBCN|AKT3|TANK|RRAS2|MRAS|ATG14|GABARAPL1|SH3GLB1|WIPI1|DEPTOR|VMP1	0	0	0	0	0	0	0	2.87835	0	4.48399	4.4885	0	2.12477
hsa04142	Lysosome	ATP6V0A1|CD63|CTSD|PSAP|CD164|AP1S2|AP4S1|ARSG|GNPTAB	0	0	0	0	0	0	0	1.91578	0	1.41337	1.64656	1.31851	0
R-HSA-438064	Post NMDA receptor activation events	ACTN2|CALM1|CALM2|CAMK2A|CAMK2D|MAPT|PRKAA1|PRKAA2|PRKAR1A|PRKX|RPS6KA2|RPS6KA3|TUBA4A|PRKAG3	0	0	0	0	0	0	0	0	0	0	1.50167	0	0
GO:0061564	Axon development	ADARB1|APP|CTNNA1|EFNA5|EPHB1|FYN|GBX1|GDNF|GPM6B|HSP90AB1|ITGB1|JAK2|JUN|ANOS1|MAPT|NCAM1|NOTCH1|PLXNA1|PLXNA2|PPP3CB|PTEN|PTK2|ROBO1|RYK|SOS1|TRIO|UCHL1|VCL|KALRN|DCLK1|RPS6KA5|B4GALT5|MYOT|STK25|SEMA4D|SEMA3C|PALLD|MYCBP2|COBL|CAMSAP2|ZDHHC17|FLRT2|AUTS2|NIN|ENAH|RTN4|SEMA6A|RAPH1|BOC	0	0	1.44946	0	0	0	0	0	1.41763	0	0	0	0
hsa03040	Spliceosome	DDX5|HNRNPA1|HNRNPK|SRSF2|SRSF3|SRSF6|DDX39B|SRSF10|HNRNPA3	0	0	0	0	0	0	0	0	0	0	1.81991	0	0
M5890	TNFα signaling via NFкB	ABCA1|ATP2B1|KLF6|GADD45A|HBEGF|EGR1|ETS2|FOSL2|CCN1|IL18|JUNB|SAT1|SDC4|KLF10|IRS2|SQSTM1|B4GALT5|TANK|G0S2|CCNL1	0	0	0	0	0	0	3.43628	3.38062	2.71679	6.06613	4.95171	2.48128	0
GO:0098609	Cell-cell adhesion	ANXA2|ZFP36L1|COL13A1|COL19A1|LIMS1|PCDHGC3|ITGA10|PCDHGB4|DLG5|PCDHGA8|PCDHGA12|PCDHGB7|PCDHGB6|PCDHGB5|PCDHGB3|PCDHGB2|PCDHGB1|PCDHGA11|PCDHGA10|PCDHGA9|PCDHGA7|PCDHGA6|PCDHGA5|PCDHGA4|PCDHGA3|PCDHGA2|PCDHGA1	8.61546	0	0	0	0	0	13.4013	8.41987	11.3144	7.18651	0	6.8477	0
GO:0006417	Regulation of translation	APP|RHOA|ATF4|ZFP36L1|ZFP36L2|DAPK1|DAPK3|EEF2|EIF4A2|EIF4G2|EPRS1|ETF1|GAPDH|MKNK2|HSPB1|IGFBP5|ILF3|NCL|NPM1|YBX1|PER1|PKM|PRKDC|RBM3|RPL5|RPL10|RPL26|RPL38|RPS3|RPS6KA3|RPS9|RPS14|TIA1|TPR|ZFP36|CNBP|BTG2|NCK2|EIF3B|EIF3D|EIF4G3|QKI|EIF2AK3|EIF4E2|ROCK2|PAN2|PUM3|EIF1|RACK1|SAMD4A|RPL13A|PABPC1|AGO2|EEF2K|PRR16|TRNAU1AP|METTL3|CPEB4|NIBAN1|RC3H1|TENT2|PAN3	0	0	2.91206	0	0	0	0	0	2.72946	0	3.78525	0	1.53075

## Sheet: ED Fig. 5c
	ID1+/DCLK1+ (I)	TNNT2+ (I)	SAA2+ (II)	ID1+ (II)	MTJ	Type I	Type II
TNFRSF12A	0.65416	0.797085	0.678656	0.646878	0.166556	0.274719	0.281946
SOCS3	0.602213	0.779053	0.630259	0.736193	0.126674	0.360084	0.265524
CYR61	0.83761	0.777691	0.668652	0.320652	0.316636	0.267551	0.311207
MIR6124	0.712833	0.857936	0.655534	0.335533	0.280228	0.476515	0.181422
FMNL1	0.72004	0.698412	0.793043	0.410301	0.203971	0.499289	0.174945
MYL4	0.64522	0.783382	0.838203	0.39098	0.260866	0.255185	0.326164
C17orf67	0.671005	0.784189	0.672542	0.661595	0.2565	0.247732	0.206437
IGSF23	0.720571	0.711881	0.744634	0.530298	0.0903598	0.285706	0.416549
UQCC1	0.762188	0.846962	0.64497	0.394368	0.271988	0.371347	0.208179
EPB41L1	0.672952	0.849072	0.726453	0.46528	0.254972	0.286351	0.244921
LINC01589	0.696402	0.850924	0.726391	0.399813	0.261711	0.266736	0.298023
SCN5A	0.646966	0.821209	0.765045	0.49426	0.262788	0.213071	0.296662
TM4SF18	0.536877	0.909587	0.751601	0.397169	0.379076	0.312313	0.213378
FST	0.695025	0.806326	0.730921	0.477204	0.203435	0.383227	0.203861
PRR7	0.797801	0.811997	0.651456	0.390317	0.191878	0.334829	0.321722
TRIM56	0.609157	0.785321	0.758519	0.603442	0.155999	0.313214	0.274347
PROX1-AS1	0.753585	0.626324	0.241607	0.257548	0.705732	0.705862	0.209342
LOC102724265	0.651331	0.853122	0.300265	0.493356	0.422016	0.670281	0.10963
FGF9	0.749508	0.812833	0.437401	0.33091	0.49474	0.59167	0.0829383
MYO16-AS1	0.86516	0.671155	0.395643	0.249116	0.455652	0.683845	0.17943
LINC00396	0.716415	0.822286	0.388466	0.341041	0.45549	0.670629	0.105674
NOD2	0.639205	0.896608	0.455083	0.28242	0.510542	0.591059	0.125083
MMP2	0.774084	0.667736	0.408089	0.157244	0.420692	0.797726	0.274428
TNNT1	0.766916	0.697129	0.249218	0.249724	0.491623	0.785627	0.259763
TNNI3	0.762412	0.77298	0.289875	0.28755	0.432887	0.738668	0.215628
DNAAF3	0.785734	0.794878	0.29941	0.26902	0.450066	0.680022	0.22087
ARMC9	0.710614	0.795674	0.315126	0.192925	0.579717	0.680972	0.224973
LINC02099	0.740298	0.75381	0.594301	0.173223	0.434522	0.640287	0.163558
LINC01714	0.77721	0.776898	0.686794	0.37568	0.315874	0.43163	0.135915
PTAFR	0.7257	0.887735	0.322417	0.257835	0.440026	0.621564	0.244723
PCSK9	0.892681	0.693554	0.624217	0.275574	0.430878	0.405256	0.17784
ENAH	0.828307	0.828327	0.300362	0.229838	0.421457	0.577272	0.314438
TCERG1L-AS1	0.582453	0.857441	0.744675	0.20136	0.510691	0.381117	0.222262
MIR3161	0.79365	0.861731	0.39691	0.406444	0.519573	0.369858	0.151834
MIR6746	0.659455	0.879034	0.59138	0.575138	0.144941	0.37305	0.277002
MYEOV	0.639742	0.908551	0.540164	0.597422	0.388524	0.20741	0.218187
NNMT	0.743024	0.809911	0.601466	0.504	0.189585	0.4883	0.163713
JAML	0.828296	0.79803	0.39559	0.207391	0.369831	0.623666	0.277197
ARHGEF12	0.759391	0.909975	0.254315	0.38007	0.439271	0.504336	0.252642
KRT7	0.898802	0.76198	0.424838	0.279442	0.490797	0.443778	0.200364
KRT86	0.858122	0.843494	0.464552	0.287834	0.42951	0.352851	0.263636
CLLU1	0.768774	0.791871	0.62913	0.287908	0.509847	0.392204	0.120266
MIR619	0.731141	0.834831	0.547103	0.593059	0.236645	0.403513	0.153708
LOC101928174	0.773608	0.867141	0.592395	0.395079	0.334386	0.344091	0.193299
ACTC1	0.780936	0.841807	0.601114	0.469887	0.288613	0.318377	0.199266
FAM214A	0.767156	0.803615	0.410819	0.171961	0.630018	0.49745	0.218981
LINC01585	0.8657	0.807207	0.485678	0.262884	0.402646	0.457221	0.218664
CRAT37	0.781294	0.926462	0.434808	0.340641	0.338403	0.396331	0.282061
SOX8	0.769087	0.775133	0.63421	0.473192	0.148144	0.490529	0.209705
EEF2KMT	0.630186	0.781617	0.46118	0.739865	0.0736728	0.508109	0.30537
CARHSP1	0.673938	0.817664	0.635189	0.61631	0.151664	0.222701	0.382533
CRYM	0.803232	0.745362	0.378149	0.12545	0.507559	0.651604	0.288643
CES4A	0.654635	0.886231	0.533603	0.388177	0.284662	0.61228	0.140413
PLEKHG4	0.737568	0.85948	0.613356	0.490667	0.305269	0.318554	0.175107
ATP2A3	0.812613	0.793231	0.535716	0.532107	0.175522	0.43201	0.2188
COX10	0.801779	0.837125	0.312622	0.222722	0.512198	0.549521	0.264032
SLC47A2	0.768053	0.846069	0.578022	0.390478	0.328973	0.454433	0.133974
RAB11FIP4	0.779106	0.836691	0.488543	0.340528	0.379293	0.551304	0.124535
CDC42EP4	0.774988	0.828286	0.543006	0.215157	0.423466	0.533875	0.181222
GDF15	0.739431	0.809918	0.529147	0.288427	0.409779	0.616197	0.107101
LMTK3	0.756773	0.82739	0.63745	0.510616	0.22436	0.308198	0.235212
TMEM214	0.645517	0.845747	0.768684	0.389158	0.215103	0.351927	0.283864
HTR2B	0.78101	0.890928	0.348609	0.312952	0.323922	0.566044	0.276535
CHRNG	0.839534	0.807813	0.46722	0.284013	0.342481	0.557481	0.201458
UMODL1	0.708128	0.822669	0.658716	0.39327	0.443232	0.394181	0.0798037
RGL4	0.749047	0.698451	0.756471	0.0991599	0.329923	0.501905	0.365044
HPS4	0.782738	0.767625	0.728119	0.382251	0.20298	0.357948	0.278339
CARD10	0.837241	0.848539	0.488391	0.300121	0.374207	0.433343	0.218157
FAM86EP	0.690719	0.843635	0.562266	0.62714	0.168403	0.386523	0.221313
ZBTB49	0.832813	0.834932	0.432544	0.314942	0.332253	0.541327	0.211188
GRAMD2B	0.730455	0.808895	0.54529	0.222161	0.53006	0.543215	0.119924
VTRNA1-1	0.754327	0.816464	0.609855	0.544931	0.299405	0.332482	0.142536
ARSI	0.830481	0.778575	0.664772	0.387405	0.278184	0.316376	0.244206
FAT2	0.718201	0.922091	0.57901	0.372867	0.348914	0.337416	0.221501
MIR6499	0.714562	0.868288	0.592822	0.518386	0.257856	0.382729	0.165356
PRR7-AS1	0.797584	0.763221	0.607213	0.561397	0.135128	0.351767	0.283691
LINCMD1	0.86274	0.815291	0.566662	0.323404	0.293809	0.305271	0.332825
CPA5	0.707603	0.868436	0.513094	0.247429	0.424884	0.584187	0.154367
ESYT2	0.65155	0.892197	0.599333	0.53924	0.341139	0.349096	0.127444
MIR3148	0.769304	0.906948	0.363853	0.26728	0.504602	0.431998	0.256015
ZNF782	0.729212	0.90864	0.438915	0.237338	0.374355	0.562625	0.248914
DLEU2L	0.724722	0.666359	0.867684	0.407729	0.278862	0.327553	0.227091
C10orf55	0.557391	0.637173	0.924292	0.58275	0.231289	0.291088	0.276016
LOC101927839	0.833911	0.692703	0.732348	0.352416	0.318028	0.397754	0.172839
CHRNB1	0.639293	0.79784	0.780489	0.451908	0.171233	0.429001	0.230235
SOST	0.909856	0.639049	0.705877	0.307128	0.355814	0.296697	0.285579
LINC01444	0.822023	0.629874	0.817982	0.307927	0.350063	0.320795	0.251336
APOL4	0.771779	0.720453	0.737992	0.520393	0.219082	0.321082	0.209219
KIF9	0.738772	0.727959	0.701637	0.564654	0.381203	0.288899	0.0968763
ZDHHC19	0.696763	0.695818	0.844065	0.42868	0.201793	0.411724	0.221157
TPM3	0.774999	0.65423	0.231031	0.257011	0.546409	0.784043	0.252277
TNNI1	0.747764	0.64126	0.346396	0.308298	0.51317	0.811794	0.131318
PROX1	0.774879	0.589487	0.267425	0.234333	0.591177	0.802008	0.240691
CAPN9	0.801224	0.504371	0.526543	0.21787	0.483857	0.801743	0.164391
ZNF503	0.728544	0.650688	0.539619	0.11966	0.554193	0.724387	0.18291
SCGB1D2	0.84529	0.608226	0.275397	0.240406	0.495402	0.768223	0.267058
LOC100128386	0.729575	0.661316	0.269779	0.3607	0.670645	0.700903	0.107082
CCDC63	0.865803	0.668026	0.323464	0.190856	0.536367	0.659393	0.256091
MYL2	0.780272	0.648983	0.220957	0.263645	0.544831	0.783011	0.258301
LINC01405	0.71921	0.606111	0.214292	0.250948	0.610327	0.827897	0.271214
IL17D	0.751333	0.652044	0.248333	0.24244	0.573239	0.793023	0.239588
XPO4	0.728766	0.547379	0.24638	0.249396	0.727306	0.766494	0.234278
COL4A2-AS1	0.815074	0.679826	0.263469	0.262942	0.514662	0.737343	0.226685
MYH6	0.744187	0.451512	0.284819	0.282013	0.594105	0.887963	0.255401
MIR208A	0.727237	0.451602	0.29815	0.260389	0.637357	0.875803	0.249463
MYH7	0.736142	0.483951	0.257066	0.270879	0.610651	0.874989	0.266322
MIR208B	0.731608	0.502089	0.262037	0.253162	0.608781	0.872688	0.269635
REC8	0.846311	0.625019	0.33066	0.181152	0.349484	0.773999	0.393375
FLRT2	0.796265	0.717177	0.35543	0.23154	0.590969	0.649769	0.158849
LINC00052	0.857419	0.61534	0.189151	0.253824	0.519798	0.724911	0.339557
ZDHHC1	0.790036	0.72189	0.364602	0.297399	0.42364	0.744196	0.158238
CERS4	0.848279	0.606131	0.488269	0.061875	0.483301	0.664178	0.347968
MIR7975	0.792083	0.614851	0.24831	0.241579	0.495089	0.819093	0.288996
COL5A2	0.816304	0.5886	0.240126	0.409998	0.495256	0.783225	0.166491
MIR3129	0.708264	0.710306	0.338564	0.205988	0.494663	0.816043	0.226173
ADAM33	0.641428	0.529517	0.54298	0.134776	0.592717	0.852229	0.206353
MYH7B	0.735967	0.584087	0.270325	0.230822	0.564513	0.854085	0.260201
LBP	0.896195	0.566641	0.350777	0.239035	0.3592	0.767133	0.321019
NISCH	0.770092	0.66802	0.256465	0.207993	0.559411	0.768999	0.26902
TNNC1	0.770124	0.688814	0.257486	0.214423	0.540968	0.76303	0.265155
DPYSL3	0.676531	0.61518	0.381497	0.200862	0.620506	0.828678	0.176746
GSDME	0.726272	0.807648	0.330439	0.248795	0.426889	0.736056	0.2239
LOC101929470	0.735528	0.718625	0.343041	0.115221	0.614672	0.693244	0.279668
AQP7	0.754602	0.609219	0.293701	0.197574	0.580308	0.811308	0.253288
TMCO4	0.876957	0.60473	0.25666	0.123992	0.509485	0.644816	0.483361
ATP5IF1	0.938366	0.595609	0.297627	0.215155	0.418018	0.666377	0.368848
ZNHIT6	0.839867	0.593507	0.542324	0.324218	0.674179	0.0688715	0.457033
DBT	0.781267	0.636008	0.324914	0.192928	0.596277	0.751399	0.217207
GSTM1	0.96543	0.594633	0.387386	0.299245	0.453335	0.592667	0.207304
ZNF687	0.702686	0.664907	0.577046	0.795841	0.136658	0.382608	0.240254
PI4KB	0.869339	0.736041	0.532501	0.542791	0.198813	0.403177	0.217339
METTL11B	0.744152	0.666632	0.504552	0.461889	0.666538	0	0.463251
TGFB2	0.825018	0.701034	0.463867	0.128286	0.557663	0.600057	0.224074
TGFB2-AS1	0.852998	0.662705	0.389314	0.102543	0.529364	0.64302	0.320056
TGFB2-OT1	0.775656	0.762581	0.7111	0.208407	0.420932	0.416789	0.204536
SRP9	0.898459	0.671588	0.441081	0.360217	0.301744	0.647435	0.179477
DLG5-AS1	0.778932	0.540245	0.889471	0.29043	0.392274	0.381095	0.227554
GALNT6	0.872833	0.654385	0.672812	0.171221	0.43121	0.45769	0.239848
CLLU1OS	0.777984	0.76099	0.522859	0.281283	0.655499	0.378679	0.122706
LINC00676	0.84908	0.689118	0.249277	0.194375	0.672004	0.52229	0.323856
GAS6-AS1	0.717185	0.659315	0.661778	0.688281	0.0503237	0.373532	0.349586
C14orf177	0.87987	0.327929	0.789171	0.277542	0.397199	0.560215	0.268075
CCDC85C	0.87749	0.446321	0.752491	0.295089	0.263192	0.604093	0.261324
MGC15885	0.9029	0.640607	0.529523	0.149025	0.493907	0.542833	0.241205
DET1	1	0.508088	0.361834	0.267801	0.352996	0.428352	0.559764
BLM	0.610016	0.72849	0.667847	0.639578	0.564338	0.087184	0.202548
SV2B	0.890637	0.507969	0.467076	0.209068	0.771614	0.364602	0.289033
LMF1	0.805336	0.764436	0.585725	0.531859	0.134659	0.434278	0.243707
LMF1-AS1	0.782707	0.652452	0.747788	0.491084	0.080487	0.404175	0.341308
PRM1	0.691056	0.518879	0.872572	0.572968	0.0979475	0.362125	0.384453
SNX29P2	0.901312	0.770686	0.451398	0.499258	0.220317	0.303233	0.353797
ABCC12	0.793473	0.680342	0.55314	0.319489	0.317297	0.713219	0.123039
SLC6A2	0.733141	0.636858	0.642021	0.0976987	0.686565	0.495388	0.20833
PKD1L2	0.859611	0.41198	0.305242	0.134024	0.683702	0.668388	0.437054
SRR	0.834244	0.684658	0.61858	0.612847	0.15498	0.321944	0.272747
UBB	0.934116	0.625196	0.44424	0.625336	0.306798	0.381689	0.182626
TMEM97	0.980925	0.696326	0.462476	0.33817	0.310874	0.348307	0.36292
WNK4	0.836139	0.7678	0.256728	0.50848	0.560179	0.152562	0.418112
MEOX1	0.807715	0.527542	0.788564	0.397592	0.513395	0.0866385	0.378553
SKA2	0.976354	0.660693	0.474598	0.474447	0.300312	0.363534	0.250063
PRR11	0.847825	0.802101	0.523693	0.488663	0.311192	0.347896	0.17863
MIR301A	0.87693	0.747498	0.536752	0.520829	0.247274	0.36864	0.202077
TPGS1	0.888324	0.661702	0.389117	0.571874	0.0800582	0.461462	0.447464
ZNF57	0.75037	0.724751	0.447692	0.540005	0.368525	0.638701	0.0299557
SPC24	0.793868	0.723965	0.539416	0.270969	0.32016	0.691444	0.160178
MIR6719	0.84026	0.530615	0.475822	0.691796	0.0399721	0.516496	0.405039
FBL	0.860825	0.692473	0.368796	0.594963	0.0922964	0.513609	0.377038
B3GNT8	0.904682	0.61913	0.524418	0.160602	0.336914	0.640848	0.313405
DMAC2	0.935774	0.603776	0.582657	0.161867	0.360566	0.535529	0.319829
MIR8085	0.6557	0.703764	0.63084	0.70145	0.055138	0.484157	0.268951
PLEKHA4	0.983716	0.471979	0.341587	0.578768	0.295043	0.576148	0.252758
PPP1R15A	0.877868	0.658999	0.591253	0.569719	0.123246	0.32814	0.350774
MYH14	0.775832	0.738864	0.362103	0.479747	0.251071	0.72429	0.168092
PREPL	0.937027	0.62782	0.512955	0.523211	0.130309	0.426387	0.34229
LINC00471	0.745519	0.809551	0.571506	0.596396	0.123303	0.290533	0.363191
ASB18	0.894459	0.756247	0.417561	0.222816	0.293718	0.567062	0.348137
SNRPB2	0.776576	0.502927	0.722004	0.488993	0.641049	0.0622258	0.306224
OLIG2	0.899917	0.701572	0.334019	0.304348	0.428883	0.62695	0.204311
LINC00649	0.943755	0.737085	0.347541	0.276978	0.406428	0.4882	0.300013
LINC01436	0.787547	0.572108	0.527529	0.657567	0.622185	0.276534	0.05653
ZBTB21	0.839668	0.638005	0.56199	0.524349	0.043362	0.550863	0.341763
ZNF295-AS1	0.971633	0.56664	0.546207	0.524518	0.177207	0.367687	0.346108
CECR7	0.780983	0.744052	0.191187	0.405637	0.647546	0.557858	0.172739
GUSBP11	0.75005	0.653965	0.745047	0.0677939	0.321719	0.549238	0.412188
ABHD5	0.763927	0.849665	0.439458	0.40058	0.531529	0.416862	0.0979781
SHQ1	0.819675	0.635584	0.708185	0.583864	0.33558	0.268295	0.148817
ADIPOQ-AS1	0.901189	0.676722	0.674869	0.342872	0.226766	0.36017	0.317412
SST	0.640794	0.772875	0.485447	0.301172	0.822766	0.238061	0.238885
LINC00885	0.778759	0.681231	0.784974	0.474468	0.1834	0.323226	0.273942
USP17L10	0.739122	0.730977	0.585806	0.657443	0.0920534	0.445441	0.249157
GCNT2	0.863061	0.757584	0.288099	0.368003	0.613965	0.416884	0.192404
CUL7	0.711346	0.805304	0.70672	0.406228	0.117125	0.311189	0.442089
RTN4IP1	0.839066	0.754825	0.365876	0.123779	0.481728	0.596014	0.338712
LINC02541	0.898426	0.569097	0.390326	0.0711346	0.563013	0.428088	0.579914
PURB	0.675482	0.674854	0.79461	0.620191	0.176592	0.350675	0.207595
ZNF655	0.868126	0.732665	0.622309	0.477642	0.21635	0.256451	0.326456
TMEM225B	0.888891	0.757988	0.588282	0.348899	0.237839	0.394019	0.284082
HYAL4	0.944117	0.59431	0.449843	0.172365	0.401032	0.622967	0.315366
ERICH1	0.825241	0.802979	0.573244	0.374124	0.310731	0.458115	0.155565
LOC286083	0.736418	0.404825	0.326234	0.887202	0.146312	0.450348	0.548661
LINC00208	0.855929	0.634368	0.645574	0.164822	0.553336	0.447905	0.198065
LEPROTL1	0.706166	0.761838	0.738777	0.500397	0.412355	0.129693	0.250774
SMIM19	0.92207	0.717861	0.595905	0.27003	0.294783	0.349975	0.349376
CHRNB3	0.937842	0.619404	0.274761	0.21606	0.513747	0.602478	0.335709
CA3	0.936583	0.45256	0.295568	0.184871	0.585145	0.650642	0.394631
TMEM252	0.831616	0.754434	0.488844	0.603643	0.139337	0.407502	0.274625
SH2D3C	0.679758	0.736881	0.68532	0.670147	0.115091	0.315491	0.297312
LCN2	0.916124	0.77377	0.395154	0.316091	0.27761	0.501848	0.319404
ASS1	0.917421	0.793778	0.416657	0.386099	0.314007	0.391524	0.280514
VCX3B	0.7244	0.829104	0.230431	0.190281	0.644932	0.539517	0.341335
POLA1	0.855739	0.584243	0.330528	0.208186	0.724179	0.566851	0.230275
SCARNA23	0.895753	0.491423	0.351197	0.207344	0.690695	0.61186	0.251728
MIR6732	0.513526	0.813196	0.702689	0.716554	0.284757	0.206493	0.262785
SEMA4A	0.616804	0.8098	0.775419	0.542686	0.288366	0.253826	0.213099
MYBPH	0.440067	0.730868	0.764332	0.715264	0.248476	0.128696	0.472298
CHI3L1	0.494107	0.792059	0.787434	0.662126	0.241371	0.255805	0.267097
LINC00431	0.566221	0.694886	0.782082	0.721894	0.187581	0.317075	0.23026
CLDN6	0.638491	0.809018	0.676094	0.642967	0.151462	0.287441	0.294527
MIR21	0.491937	0.690885	0.855233	0.669026	0.229655	0.194217	0.369048
LENG9	0.537702	0.812055	0.696589	0.705271	0.297915	0.182895	0.267573
VSTM2L	0.538	0.885207	0.663762	0.631227	0.18441	0.314366	0.283029
PCDHGC5	0.659251	0.782434	0.666709	0.602656	0.248448	0.447298	0.0932032
PPP1R18	0.44507	0.69337	0.729692	0.827088	0.249118	0.196633	0.359029
NRM	0.499333	0.723343	0.730875	0.774084	0.213881	0.186075	0.372408
MIR3925	0.622754	0.725834	0.75595	0.670317	0.14552	0.275678	0.303949
CDKN1A	0.420567	0.664005	0.833388	0.729743	0.128524	0.391196	0.332578
PANDAR	0.396761	0.674523	0.819192	0.73546	0.116719	0.38902	0.368326
C6orf99	0.457828	0.704796	0.887227	0.632372	0.238151	0.231111	0.348516
MIR4769	0.445388	0.80003	0.775019	0.690301	0.262705	0.293004	0.233553
XKR8	0.57301	0.929282	0.710094	0.370476	0.354412	0.343287	0.219438
TSPAN2	0.583978	0.768139	0.885124	0.397725	0.313926	0.306322	0.244787
NHLH2	0.29266	0.758032	0.847761	0.674759	0.360191	0.298879	0.267718
MIR942	0.60542	0.698275	0.857057	0.55834	0.255252	0.159684	0.365972
S100A10	0.464782	0.711293	0.880953	0.64097	0.288231	0.233841	0.27993
NBPF18P	0.425363	0.69195	0.893702	0.659358	0.316322	0.259359	0.253947
S100A6	0.571645	0.806943	0.801288	0.521461	0.253115	0.373281	0.172268
OPTC	0.652966	0.897094	0.655478	0.449886	0.239202	0.40601	0.199363
EIF2D	0.685588	0.826601	0.672067	0.548974	0.213628	0.376655	0.176488
CAPN2	0.531623	0.829781	0.759748	0.598858	0.163218	0.332353	0.284419
LOC105376365	0.34528	0.584982	0.815961	0.721307	0.327758	0.10561	0.599101
C10orf142	0.505445	0.875654	0.745957	0.555849	0.287102	0.350033	0.179961
ZFYVE27	0.557933	0.74232	0.878922	0.451574	0.436433	0.248886	0.183931
SBF2-AS1	0.5901	0.676428	0.920366	0.421454	0.329102	0.399578	0.162972
LOC440028	0.521131	0.726668	0.897874	0.545858	0.224045	0.303738	0.280687
MICALCL	0.643768	0.743234	0.797427	0.55864	0.365048	0.204627	0.187255
ALKBH3-AS1	0.364081	0.738511	0.823107	0.717414	0.309823	0.205601	0.341463
PANX1	0.558162	0.719786	0.812285	0.656595	0.196802	0.352125	0.204245
TSPAN11	0.421624	0.618872	0.98648	0.449385	0.503584	0.247464	0.272591
DDX11-AS1	0.488383	0.73304	0.929802	0.431005	0.207865	0.397657	0.312248
DDX11	0.4253	0.730307	0.89797	0.588692	0.194389	0.325975	0.337367
KRT80	0.53526	0.774211	0.83135	0.506997	0.245454	0.150724	0.456003
TMEM119	0.561681	0.766444	0.794273	0.633058	0.285646	0.187266	0.271632
GPR183	0.493832	0.722689	0.843857	0.63568	0.265414	0.15261	0.385918
AP4S1	0.599694	0.711549	0.791085	0.670399	0.195849	0.219601	0.311823
LINC01303	0.584922	0.772054	0.889949	0.287073	0.294003	0.327355	0.344644
ZFP36L1	0.600576	0.794167	0.765392	0.537113	0.134605	0.428845	0.239302
THOC6	0.634845	0.806171	0.686836	0.637263	0.148095	0.285673	0.301118
HCFC1R1	0.639505	0.810427	0.731562	0.563579	0.148021	0.290059	0.316846
LINC02140	0.490842	0.690795	0.930547	0.478887	0.287656	0.176677	0.444596
NLRC5	0.636	0.759727	0.661314	0.559371	0.558449	0.281659	0.0434808
VMP1	0.508976	0.770253	0.779148	0.688999	0.222403	0.244709	0.285513
LINC02003	0.490404	0.817876	0.879855	0.405564	0.348009	0.279143	0.279149
CD300C	0.670497	0.863797	0.612052	0.607553	0.248893	0.25004	0.247168
JMJD6	0.562332	0.785041	0.741734	0.671383	0.17256	0.306667	0.260284
CD7	0.552209	0.708718	0.783996	0.713948	0.164116	0.286664	0.290349
DLGAP1-AS1	0.450205	0.838949	0.8288	0.477545	0.236113	0.44465	0.223739
EPCAM-DT	0.657558	0.693581	0.852673	0.522319	0.17756	0.263697	0.332611
CHRND	0.646811	0.783883	0.760286	0.567795	0.180603	0.248924	0.311698
KCNJ13	0.599431	0.901977	0.746656	0.338802	0.313326	0.329738	0.27007
LOC388780	0.461281	0.7852	0.782295	0.5312	0.329766	0.535964	0.0742945
SDC4	0.653858	0.784087	0.771539	0.547046	0.250987	0.290291	0.202191
MIR4756	0.539058	0.753467	0.853681	0.321814	0.57223	0.205011	0.254738
RUNX1	0.560945	0.745066	0.838208	0.575834	0.191012	0.219862	0.369074
LOC101928269	0.641034	0.765288	0.775855	0.588296	0.201324	0.251144	0.277059
RTN4R	0.636854	0.754946	0.829162	0.519083	0.252675	0.255396	0.251884
EXOG	0.553253	0.793597	0.855018	0.47985	0.259556	0.325981	0.232745
TM4SF1	0.585422	0.871591	0.577463	0.650791	0.416219	0.279797	0.118717
LINC01847	0.688726	0.841941	0.723461	0.304847	0.340106	0.421371	0.179547
UPP1	0.435158	0.775584	0.693595	0.787822	0.358552	0.186699	0.26259
SERPINE1	0.542336	0.846192	0.750073	0.590903	0.207931	0.253174	0.309391
KIF13B	0.533168	0.54984	0.961072	0.405942	0.468563	0.115513	0.465901
MYC	0.426216	0.811595	0.74417	0.670754	0.20514	0.193178	0.448947
TMEM75	0.536366	0.78497	0.741219	0.698078	0.223053	0.284357	0.231958
CCDC26	0.259298	0.778386	0.86304	0.58441	0.459823	0.273513	0.281529
GSDMC	0.346187	0.979968	0.623303	0.398491	0.548716	0.386579	0.216756
NINJ1	0.651553	0.805511	0.763581	0.48617	0.253969	0.375284	0.16393
MIR4668	0.317127	0.750111	0.910492	0.330745	0.577547	0.281188	0.33279
SUSD1	0.371338	0.898033	0.751339	0.394354	0.42411	0.507055	0.153771
SLC31A2	0.636008	0.783046	0.802542	0.519284	0.221976	0.274423	0.262722
ZBTB43	0.744717	0.755051	0.790526	0.382912	0.295565	0.253763	0.277466
LINC00963	0.480552	0.788901	0.757996	0.682489	0.168107	0.2414	0.380555
SYN1	0.341229	0.777136	0.77445	0.714484	0.224629	0.435881	0.232192
TIMP1	0.533768	0.737603	0.837239	0.635035	0.23977	0.279208	0.237377
LINC01137	0.481398	0.783729	0.692141	0.776433	0.268328	0.225219	0.272752
ZC3H12A	0.510489	0.820016	0.673157	0.734736	0.305156	0.199015	0.257432
SCYL1	0.674663	0.710851	0.582798	0.769987	0.106906	0.382987	0.271809
BBC3	0.685185	0.796335	0.548607	0.657994	0.0743797	0.439324	0.298175
MIR3190	0.660894	0.779317	0.552144	0.688921	0.0607102	0.451225	0.306789
ABALON	0.543105	0.823313	0.667411	0.604678	0.26403	0.514285	0.0831782
PHF19	0.482482	0.845962	0.628413	0.748991	0.207699	0.240472	0.34598
CYB5R1	0.771119	0.711808	0.306912	0.255303	0.442753	0.785447	0.226659
MIR7843	0.810833	0.806168	0.447531	0.242196	0.326023	0.629007	0.238243
ARHGAP23	0.789674	0.753113	0.410262	0.27127	0.49353	0.65836	0.123791
ZNF556	0.750236	0.775687	0.278152	0.352446	0.451849	0.726171	0.165459
ICMT	0.71937	0.852928	0.536914	0.386041	0.33451	0.565564	0.104673
LINC00337	0.738452	0.875451	0.519407	0.359351	0.347501	0.524737	0.135102
HES2	0.905369	0.674962	0.362882	0.187076	0.365087	0.652528	0.352096
ESPN	0.768814	0.771059	0.372686	0.230927	0.498215	0.684703	0.173597
TNFRSF9	0.405465	0.95975	0.667007	0.366867	0.399614	0.515555	0.185741
ENO1	0.62365	0.870922	0.671327	0.547197	0.146261	0.340899	0.299744
ENO1-AS1	0.589411	0.92698	0.594141	0.565749	0.161919	0.327804	0.333996
EPHA2	0.758997	0.919667	0.484601	0.330987	0.324748	0.443951	0.237049
PLA2G2D	0.471622	1	0.508818	0.27116	0.423432	0.279943	0.528653
SH2D5	0.692907	0.815418	0.637163	0.581813	0.292958	0.371383	0.108359
LUZP1	0.546606	0.891268	0.656382	0.0734319	0.455533	0.395074	0.481705
FUCA1	0.635315	0.968982	0.230731	0.259586	0.483753	0.421404	0.500229
THEMIS2	0.547919	0.937652	0.698259	0.443583	0.345623	0.225005	0.301958
RPA2	0.732738	0.807571	0.629355	0.447196	0.12891	0.516405	0.237826
EYA3	0.736051	0.769835	0.52351	0.0525701	0.636535	0.430806	0.350692
FAM167B	0.601053	0.969776	0.553828	0.508676	0.330817	0.316841	0.21901
CSMD2-AS1	0.00167678	0.460672	0.638827	0.453563	0.718972	0.735917	0.490372
C1orf94	0.190921	0.927045	0.50678	0.295159	0.708235	0.47791	0.393949
MFSD2A	0.762591	0.929201	0.435502	0.276255	0.459327	0.326201	0.310923
LINC01140	0.27106	0.73621	0.824723	0.567752	0.626409	0.202593	0.271253
SIKE1	0.387249	0.784054	0.847195	0.369199	0.13216	0.425096	0.555046
RNVU1-19	0.70487	0.770928	0.733823	0.498675	0.196221	0.421944	0.173539
S100A8	0.785299	0.866	0.560845	0.196228	0.399221	0.401912	0.290496
S100A7	0.707095	0.775101	0.623416	0.57713	0.338217	0.431065	0.0479768
S100A4	0.467362	0.980521	0.464317	0.619444	0.359685	0.429309	0.179363
MIR4258	0.680833	0.881529	0.516073	0.462763	0.0654295	0.463333	0.43004
DUSP23	0.64136	0.796841	0.555374	0.688956	0.0678183	0.445583	0.304067
TAGLN2	0.463123	0.871595	0.736682	0.621769	0.322265	0.230318	0.254249
C1orf220	0.716445	0.750531	0.697728	0.391196	0.180492	0.587261	0.176347
LAMC2	0.475767	0.92134	0.672755	0.319448	0.462933	0.512333	0.135424
GLRX2	0.577995	0.845153	0.644959	0.664901	0.170361	0.22227	0.37436
ADORA1	0.635011	0.925036	0.633224	0.491533	0.257445	0.307777	0.249974
ATP2B4	0.690357	0.920039	0.440054	0.299895	0.580033	0.384003	0.18562
MDM4	0.838192	0.872899	0.401451	0.269164	0.339099	0.454054	0.325142
RAB29	0.722937	0.77832	0.219156	0.185489	0.648109	0.625723	0.320267
RASSF5	0.585136	0.880822	0.731596	0.480298	0.21241	0.375018	0.234721
LINC01740	0.635164	0.95021	0.601751	0.234949	0.315822	0.455943	0.306161
PRF1	0.458402	0.845072	0.254489	0.611836	0.62688	0.597938	0.105384
LOC105378349	0.416947	0.892018	0.499185	0.100549	0.477599	0.711602	0.402098
KCNMA1-AS2	0.488139	0.815313	0.57724	0.365928	0.505662	0.70525	0.0424676
KCNMA1-AS3	0.70452	0.893065	0.361945	0.310418	0.587653	0.482519	0.15988
CRTAC1	0.58607	0.748025	0.803529	0.567079	0.435515	0.193079	0.166702
DUSP5	0.552398	0.999825	0.551599	0.266769	0.265556	0.455786	0.408067
MIR4681	0.563376	0.924513	0.697942	0.39123	0.411184	0.335499	0.176255
INPP5F	0.466923	0.944853	0.611226	0.622613	0.245503	0.243812	0.365071
ADGRA1	0.719821	0.807116	0.656847	0.46723	0.228695	0.484771	0.13552
ADGRA1-AS1	0.775271	0.82656	0.614516	0.414909	0.259749	0.442459	0.166536
KNDC1	0.603067	0.706309	0.756711	0.559325	0.124596	0.575263	0.174729
OSBPL5	0.394201	0.85746	0.709371	0.149178	0.646084	0.458262	0.285444
WEE1	0.79896	0.824687	0.474159	0.219165	0.425416	0.560088	0.197525
MICAL2	0.711903	0.847529	0.695594	0.375932	0.254451	0.410024	0.204567
SLC1A2	0.708908	0.890432	0.444756	0.363254	0.599619	0.343304	0.149727
C11orf96	0.465179	0.745901	0.872485	0.594418	0.362396	0.210829	0.248792
ACCSL	0.653447	0.91006	0.684851	0.372781	0.316887	0.322745	0.239229
PTPRJ	0.726412	0.801745	0.610542	0.212589	0.480986	0.536715	0.13101
TMEM138	0.704547	0.86904	0.667909	0.251751	0.258393	0.466684	0.281676
FADS3	0.672534	0.874318	0.592674	0.56341	0.138874	0.371986	0.286204
RAB3IL1	0.619165	0.958715	0.471454	0.582194	0.208441	0.327403	0.332628
BEST1	0.351595	1	0.48807	0.35466	0.456415	0.519723	0.293875
FTH1	0.624594	0.956643	0.511728	0.485033	0.268994	0.462565	0.190442
PPP1R14B	0.566188	0.896689	0.32651	0.728574	0.164331	0.380366	0.437343
EHD1	0.599551	0.844005	0.509934	0.725258	0.131785	0.422554	0.266912
MALAT1	0.563981	0.747909	0.620398	0.756793	0.0565852	0.410458	0.343875
SF3B2	0.642901	0.933674	0.409347	0.39171	0.181031	0.617466	0.323869
RIN1	0.660168	0.852792	0.718719	0.438732	0.328773	0.151967	0.348849
BRMS1	0.606237	0.884535	0.663372	0.524707	0.220376	0.176562	0.424212
TPCN2	0.401281	0.784997	0.921005	0.444673	0.307146	0.288396	0.352502
MIR3164	0.558347	0.933643	0.668912	0.499952	0.202849	0.301128	0.335169
MIR139	0.952894	0.626903	0.441423	0.342318	0.2835	0.610607	0.242355
ARHGEF17	0.613452	0.85409	0.624581	0.63665	0.280454	0.356517	0.134258
EXPH5	0.808896	0.672963	0.707608	0.488308	0.227405	0.45558	0.13924
SDHD	0.758549	0.841905	0.655655	0.235463	0.307245	0.437898	0.263286
BCO2	0.725543	0.852178	0.657532	0.20212	0.315908	0.474817	0.271903
IL18	0.663868	0.959737	0.582862	0.268078	0.368236	0.332105	0.325114
LOC387810	0.88315	0.801601	0.455937	0.375212	0.466211	0.224578	0.29331
LOC101928940	0.691921	0.966986	0.422675	0.331892	0.414309	0.447437	0.22478
TMPRSS13	0.514872	0.872178	0.792527	0.23349	0.478592	0.268769	0.339573
PLBD1	0.824792	0.659343	0.224901	0.267968	0.509133	0.74612	0.267742
WNT10B	0.496014	0.803839	0.69644	0.718148	0.133468	0.297562	0.35453
KCNH3	0.614216	0.880136	0.528424	0.103724	0.486663	0.60625	0.280588
METTL7B	0.511081	0.830606	0.599215	0.770074	0.284147	0.169892	0.334985
ERBB3	0.534573	0.863146	0.585791	0.673715	0.107167	0.454764	0.280844
HMGA2	0.372738	0.758599	0.689062	0.0310186	0.688203	0.475859	0.48452
LOC100129940	0.520657	0.785206	0.809749	0.0725012	0.474913	0.435991	0.400983
PHLDA1	0.636197	0.897284	0.28857	0.253849	0.618055	0.577059	0.228987
VPS29	0.697767	0.898224	0.650371	0.244585	0.340235	0.401832	0.266986
BICDL1	0.438095	0.932671	0.656713	0.532529	0.494473	0.270675	0.174844
IL31	0.630612	0.934623	0.672885	0.352743	0.329502	0.294654	0.284981
B3GNT4	0.516625	0.797628	0.722573	0.101987	0.525991	0.596389	0.238807
IFT88	0.401334	0.942537	0.46608	0.732274	0.297752	0.418408	0.241615
SOHLH2	0.541097	0.935529	0.694629	0.328304	0.445033	0.19281	0.362599
CYSLTR2	0.366099	0.639361	0.600398	0.608425	0.800257	0.0267635	0.458697
GPR18	0.543076	0.763421	0.691274	0.211032	0.599635	0.596949	0.0946122
COL4A1	0.67793	0.823719	0.567933	0.289575	0.43442	0.619912	0.0865105
MCF2L	0.799932	0.524443	0.616868	0	0.489414	0.588225	0.493808
G2E3	0.573382	0.908469	0.518781	0.306316	0.472417	0.610437	0.110199
STON2	0.734373	0.75624	0.672199	0.511354	0.412161	0.356875	0.0567975
CCDC88C	0.694903	0.939295	0.559536	0.395589	0.399454	0.252063	0.259159
WDR25	0.74596	0.852819	0.681288	0.330258	0.324589	0.321283	0.243803
EIF5	0.725734	0.742513	0.552705	0.557434	0.061767	0.260682	0.599165
SNORA28	0.689506	0.749376	0.500359	0.629334	0.0599767	0.265007	0.606442
ANXA2	0.609935	0.945106	0.670958	0.288027	0.319147	0.298586	0.368242
ODF3L1	0.540599	0.610117	0.826318	0.717999	0.127755	0.42959	0.247622
AEN	0.564738	1	0.364479	0.418071	0.345343	0.412419	0.353856
ST8SIA2	0.518889	0.841219	0.768607	0.588373	0.23832	0.21717	0.327421
MSRB1	0.762109	0.78521	0.48069	0.610124	0.148982	0.511401	0.201485
LOC105371083	0.770314	0.813944	0.670202	0.436733	0.282878	0.336733	0.189195
LYRM1	0.825904	0.861513	0.53363	0.316278	0.386247	0.305019	0.27141
CRYM-AS1	0.803468	0.843875	0.362964	0.223668	0.358015	0.604219	0.303791
CD2BP2	0.620606	0.804874	0.701658	0.515828	0.222772	0.520665	0.113597
ZNF688	0.834757	0.676962	0.540706	0.541565	0.0838342	0.271029	0.551147
CDH16	0.672059	0.819021	0.552281	0.496878	0.13571	0.627307	0.196744
RRAD	0.639128	0.797636	0.618268	0.652386	0.126301	0.464504	0.201778
KCTD19	0.342247	0.699515	0.886737	0.570981	0.184217	0.547994	0.268308
DHODH	0.748888	0.933162	0.492826	0.242559	0.383394	0.360801	0.338369
GABARAPL2	0.504309	0.869424	0.747549	0.565813	0.169574	0.314345	0.328986
JPH3	0.533538	0.88529	0.42998	0.676943	0.51479	0.376195	0.0832637
LOC102724467	0.652495	0.919538	0.638979	0.45426	0.301203	0.321564	0.211961
SLC7A5	0.546288	0.836827	0.747954	0.584053	0.148607	0.293322	0.342948
CA5A	0.604453	0.869181	0.504103	0.447357	0.337189	0.655304	0.0824121
SPATA2L	0.578214	0.848285	0.486636	0.755	0.127891	0.358926	0.345048
P2RX5	0.757942	0.864402	0.455303	0.537372	0.225428	0.469313	0.19024
DLG4	0.748879	0.888842	0.452778	0.460954	0.173682	0.502064	0.272801
ACADVL	0.74967	0.873039	0.412856	0.500532	0.209198	0.53745	0.217256
EIF4A1	0.611168	0.823966	0.591132	0.647945	0.054574	0.423813	0.347403
CD68	0.611615	0.822932	0.601828	0.654181	0.0647008	0.404415	0.340329
SNORD10	0.639866	0.739871	0.52305	0.715835	0.0181179	0.49954	0.363719
SNORA67	0.627815	0.778	0.569488	0.694899	0.0401516	0.444721	0.344925
MPDU1	0.63762	0.927871	0.668762	0.28821	0.258136	0.329822	0.38958
CDRT15	0.513107	1	0.552257	0.324659	0.381165	0.334034	0.364401
ALDH3A1	0.705854	0.837099	0.622881	0.493023	0.254368	0.463868	0.122906
MIR365B	0.49813	0.903413	0.754723	0.356893	0.234503	0.4896	0.262737
LRRC3C	0.752818	0.766197	0.497859	0.604624	0.116506	0.545134	0.216862
GSDMA	0.584987	0.705084	0.57495	0.843731	0.114389	0.361271	0.315589
PLEKHM1	0.738595	0.703741	0.657955	0.338304	0.253175	0.674446	0.133786
GIP	0.642527	0.933151	0.664822	0.333474	0.32068	0.335359	0.269986
ABCC3	0.751296	0.807342	0.469252	0.265918	0.32035	0.690773	0.195069
DGKE	0.615337	0.704764	0.674365	0.775354	0.246252	0.331386	0.152541
LINC00673	0.413895	0.706118	0.820512	0.639712	0.532939	0.276408	0.110416
LINC00469	0.628904	0.8956	0.171674	0.466301	0.342701	0.682064	0.312755
MXRA7	0.769358	0.823426	0.613942	0.473116	0.213297	0.414467	0.192393
MIR4316	0.750338	0.755832	0.715883	0.405686	0.349297	0.427144	0.0958206
C17orf99	0.724714	0.674089	0.635079	0.753518	0.179781	0.268613	0.264205
LOC104968399	0.836857	0.774195	0.556226	0.129985	0.330247	0.504531	0.367959
KDSR	0.366202	0.881066	0.579921	0.355673	0.775032	0.316843	0.225264
MIR7850	0.685891	0.882858	0.566905	0.276338	0.463983	0.495571	0.128454
ANGPTL4	0.710604	0.81444	0.517532	0.614907	0.0807187	0.464851	0.296947
JUNB	0.567701	0.772002	0.684101	0.70317	0.088519	0.37524	0.309268
NANOS3	0.525956	0.766244	0.624639	0.783634	0.160535	0.435807	0.203183
PLVAP	0.631367	0.934969	0.531936	0.377337	0.360364	0.527642	0.136384
C19orf33	0.624903	0.963975	0.474911	0.566641	0.318922	0.326841	0.223806
FBXO27	0.629651	0.816487	0.809195	0.360999	0.39819	0.256369	0.229108
COQ8B	0.690821	0.83671	0.59775	0.584983	0.102136	0.317875	0.369724
ITPKC	0.62047	0.967738	0.556388	0.47864	0.255786	0.367946	0.253031
EML2	0.779119	0.879625	0.506236	0.226897	0.488759	0.363463	0.255901
EML2-AS1	0.840827	0.853472	0.442852	0.245616	0.462183	0.377479	0.27757
MIR330	0.830007	0.855431	0.471694	0.253856	0.48431	0.302473	0.30223
IRF2BP1	0.870297	0.801555	0.514548	0.315304	0.211857	0.451485	0.334953
PPP5C	0.653466	0.937646	0.552878	0.304787	0.384918	0.49141	0.174896
LILRB3	0.567653	0.686143	0.820698	0.682619	0.209426	0.322921	0.21054
ZNF471	0.555818	0.793032	0.0855146	0.783504	0.384621	0.536162	0.361349
ADAM17	0.492127	0.935957	0.669987	0.560233	0.326893	0.305791	0.209014
GRHL1	0.688226	0.910139	0.394472	0.511378	0.238604	0.55506	0.202121
MIR4261	0.352137	0.722374	0.734892	0.401	0.781082	0.393764	0.11475
MAPRE3	0.713409	0.716525	0.830744	0.435786	0.273172	0.20465	0.325714
ZNF512	0.509888	0.977356	0.600979	0.494853	0.428932	0.262479	0.225513
GPN1	0.492334	0.89482	0.749347	0.535449	0.33009	0.229805	0.268154
CCDC121	0.495341	0.897557	0.769352	0.485286	0.336262	0.245448	0.270755
ETAA1	0.430631	0.823413	0.659966	0.20602	0.768898	0.252432	0.35864
IL1RL2	0.636305	0.757117	0.670536	0.619227	0.361728	0.426829	0.0282575
UTAT33	0.337737	0.818903	0.783948	0.628549	0.4702	0.188559	0.272104
ST6GAL2	0.371129	0.427664	0.546332	1	0.454993	0.496657	0.196442
PAX8-AS1	0.672785	0.897488	0.456207	0.431714	0.435463	0.525566	0.0807758
PAX8	0.632448	0.79997	0.417595	0.3192	0.606259	0.661232	0.0632964
C1QL2	0.363656	0.752351	0.649909	0.422364	0.843166	0.183047	0.285507
CHRNA1	0.702689	0.696049	0.813442	0.532042	0.270571	0.316983	0.168223
HECW2-AS1	0.791573	0.68008	0.417807	0.241609	0.768352	0.42728	0.173299
LINC01792	0.666137	0.944533	0.552121	0.255548	0.3337	0.492085	0.255875
LOC101927795	0.632475	0.897985	0.615803	0.38856	0.260594	0.542394	0.162188
DNAJB2	0.661289	0.831601	0.665631	0.564885	0.111969	0.3493	0.315325
SNORC	0.683624	0.730315	0.772991	0.417212	0.531279	0.227017	0.137562
NGEF	0.632351	0.770625	0.627431	0.33416	0.706433	0.346541	0.0824598
HDLBP	0.570286	0.894451	0.408069	0.717704	0.246117	0.468629	0.194744
SEPT2	0.662801	0.748875	0.483941	0.790535	0.174599	0.443988	0.195262
PDCD1	0.642318	0.722675	0.894416	0.249945	0.35004	0.320346	0.32026
TGM2	0.549226	0.955735	0.59718	0.560799	0.320071	0.295352	0.221637
PIGT	0.669823	0.856268	0.221055	0.427344	0.247712	0.725271	0.352528
ZNF335	0.678249	0.77025	0.677729	0.490523	0.0959333	0.231442	0.555873
SLC9A8	0.659682	0.788066	0.628825	0.419404	0.370287	0.599292	0.0344428
BCAS1	0.542682	0.733042	0.744023	0.0174524	0.616255	0.44757	0.398976
RPS21	0.688619	0.724105	0.737434	0.583437	0.0802825	0.357903	0.328219
SNORA80A	0.77123	0.776235	0.710763	0.363761	0.314638	0.409093	0.15428
LINC00322	0.838333	0.782124	0.598658	0.268377	0.209504	0.484456	0.318547
LINC01679	0.653917	0.875729	0.68783	0.444416	0.255222	0.402934	0.179953
LINC00895	0.509791	0.747772	0.783251	0.573957	0.188424	0.554277	0.142528
CRYBB1	0.377655	0.996138	0.60518	0.557333	0.339385	0.351904	0.272405
LIF	0.391605	0.772562	0.603607	0.221498	0.869238	0.315192	0.326299
PATZ1	0.777723	0.798895	0.588823	0.565967	0.202989	0.199961	0.365643
CACNG2	0.918618	0.570546	0.357135	0.656356	0.40049	0.469831	0.127023
CDC42EP1	0.560088	0.87775	0.734852	0.441359	0.243702	0.463283	0.178965
LGALS1	0.612137	0.836442	0.782864	0.463116	0.290335	0.201253	0.313854
TRIOBP	0.762591	0.892653	0.557812	0.283744	0.292439	0.447164	0.263596
APOBEC3B-AS1	0.307604	0.792735	0.909993	0.351371	0.276941	0.467686	0.393671
CSRNP1	0.488117	0.885032	0.66123	0.671108	0.280962	0.206566	0.306986
PDHB	0.631403	0.813369	0.494771	0	0.495732	0.557322	0.51339
MYLK	0.665979	0.933504	0.631256	0.284386	0.389006	0.328159	0.26771
MYLK-AS2	0.547823	0.590285	0.808316	0.0493623	0.647999	0.55885	0.297364
MFSD1	0.54004	0.902522	0.656572	0.584765	0.397621	0.216604	0.201876
KNG1	0.320807	0.550701	0.658335	0.593596	0.906752	0.219246	0.250563
SLC49A3	0.490327	0.77633	0.856936	0.4257	0.166999	0.266667	0.517041
RNF212	0.430821	0.841305	0.842244	0.19774	0.306486	0.460105	0.421299
LYAR	0.764311	0.91615	0.32826	0.271996	0.367227	0.530685	0.32137
BLOC1S4	0.485171	0.875624	0.578685	0.694879	0.108162	0.436068	0.321413
GRPEL1	0.67804	0.774999	0.598854	0.566521	0.00678758	0.402874	0.471925
WDFY3	0.624364	0.870185	0.681491	0.124583	0.484931	0.295486	0.41896
ZNF330	0.532755	0.591534	0.926363	0.205798	0.631539	0.354162	0.25785
ANAPC10	0.555453	0.739907	0.579918	0.312722	0.727895	0.0327366	0.551368
LINC01093	0.571683	0.981532	0.498022	0.241389	0.570241	0.305621	0.331512
SLC12A7	0.646987	0.997422	0.466181	0.288938	0.333591	0.435457	0.331425
MIR4635	0.645214	0.977228	0.418642	0.1863	0.383467	0.471185	0.417964
CTD-3080P12.3	0.723812	0.921675	0.435617	0.149505	0.40456	0.462932	0.401899
MIR4458HG	0.47107	0.914139	0.577861	0.392983	0.115296	0.649842	0.378809
MAST4-AS1	0.680641	0.88352	0.682551	0.397568	0.343199	0.319743	0.192779
TSSK1B	0.472852	0.684036	0.908551	0.420962	0.538225	0.356335	0.119038
KLHL3	0.626582	0.817615	0.636111	0.343744	0.325294	0.652406	0.0982469
EGR1	0.612092	0.794267	0.577309	0.695856	0.051678	0.427906	0.340891
PCDHGC4	0.672324	0.796052	0.48493	0.558104	0.305522	0.629641	0.0534283
DIAPH1	0.698331	0.771572	0.653047	0.509728	0.216482	0.545712	0.105128
RAB24	0.679816	0.818056	0.740121	0.410528	0.272384	0.422689	0.156405
MXD3	0.656297	0.833218	0.679102	0.464716	0.218328	0.504506	0.143832
HNRNPAB	0.714332	0.82833	0.59999	0.341378	0.0717541	0.496104	0.448112
LOC101927972	0.675672	0.872263	0.648256	0.415317	0.214505	0.481491	0.192496
LHFPL5	0.630957	0.980468	0.38414	0.510729	0.278113	0.248744	0.466849
SRSF3	0.622847	0.700036	0.686493	0.773662	0.191725	0.227328	0.297909
MIR4462	0.542947	0.986973	0.347914	0.244373	0.403414	0.349567	0.624813
MDGA1	0.473856	0.795117	0.792692	0.319206	0.548595	0.0925432	0.477991
MRPL14	0.770722	0.873906	0.581427	0.371308	0.375033	0.339682	0.187921
TMEM63B	0.842846	0.812697	0.599874	0.377551	0.269622	0.281447	0.315965
GABRR2	0.496577	0.831538	0.779475	0.580918	0.190788	0.230129	0.390574
LOC100507477	0.43378	0.611574	0.269167	0.46303	1	0.3227	0.38989
MAP3K4	0.622495	1	0.377898	0.4045	0.424859	0.330517	0.320661
KIF25	0.77466	0.658611	0.56048	0.652504	0.547619	0.105677	0.200449
LOC101927021	0.569198	0.834105	0.465738	0.595758	0.0401977	0.633169	0.361834
TMEM184A	0.742741	0.75331	0.653588	0.517127	0.0628168	0.457823	0.312596
SNORA5A	0.665611	0.847565	0.756928	0.365087	0.229098	0.35539	0.280321
SNORA5C	0.643709	0.861371	0.736906	0.330721	0.230689	0.449361	0.247244
TNS3	0.675272	0.726183	0.597155	0.244484	0.538969	0.656538	0.0613991
ABHD11-AS1	0.589886	0.679956	0.547545	0.865645	0.225349	0.436804	0.154815
LRRN3	0.349508	0.791012	0.578562	0.366606	0.574487	0.0842623	0.755563
LRRC4	0.57108	0.955754	0.65747	0.399308	0.383518	0.218338	0.314532
CALU	0.625121	0.865203	0.722539	0.289967	0.207549	0.50589	0.283732
DENND2A	0.820503	0.75713	0.566678	0.230119	0.601267	0.314504	0.209799
HTR5A-AS1	0.563349	0.851424	0.741538	0.58085	0.264317	0.223529	0.274993
CNOT7	0.840893	0.739258	0.43214	0.411242	0.097438	0.37378	0.605249
VPS37A	0.842786	0.77581	0.310183	0.404932	0.132374	0.499159	0.534755
EGR3	0.543929	0.81998	0.740433	0.527954	0.479749	0.0835606	0.304394
TRIM35	0.603596	0.846738	0.740153	0.541894	0.194289	0.27862	0.29471
LINC00589	0.426754	0.926038	0.651594	0.26135	0.633876	0.372388	0.227999
SARAF	0.668671	0.933042	0.475185	0.467467	0.123151	0.441781	0.390703
MBOAT4	0.792706	0.763599	0.692499	0.479828	0.205721	0.255946	0.309701
SNAI2	0.510153	0.806852	0.799266	0.558657	0.42174	0.244138	0.159195
MIR5194	0.509672	1	0.376002	0.24346	0.57174	0.401305	0.382919
NDRG1	0.664593	0.786163	0.615203	0.151954	0.574305	0.55809	0.149691
AQP3	0.472669	0.989046	0.669833	0.315259	0.334605	0.4101	0.308488
MIR3651	0.775259	0.727473	0.496892	0.746472	0.224988	0.256162	0.272753
SNORA84	0.77532	0.727774	0.496771	0.746191	0.22507	0.256337	0.272537
CARD19	0.531953	0.785167	0.65518	0.681188	0.054582	0.48458	0.307351
ATP6V1G1	0.770114	0.891452	0.514334	0.210898	0.444351	0.27488	0.393969
PIP5KL1	0.354529	0.956032	0.554506	0.60175	0.182243	0.324302	0.526639
TFE3	0.588501	0.803686	0.646361	0.69546	0.11432	0.380155	0.271517
OGT	0.569526	0.901896	0.732951	0.464211	0.302154	0.224891	0.304371
SYT8	0.316682	0.428874	0.774236	0.813371	0.32602	0.17547	0.665347
TNNI2	0.23644	0.339898	0.722751	0.765148	0.471363	0.200661	0.763739
LSP1	0.285203	0.36268	0.757507	0.789417	0.339818	0.224158	0.741218
TNNT3	0.260238	0.325565	0.774779	0.788849	0.408997	0.227721	0.713851
MYHAS	0.229781	0.285611	0.671253	0.650531	0.587634	0.226529	0.848662
MYH1	0.248289	0.255549	0.634645	0.624081	0.593537	0.256309	0.887589
MYH3	0.239781	0.310098	0.712111	0.66899	0.508659	0.217309	0.843053
SPIB	0.303997	0.365864	0.657779	0.827954	0.333705	0.223898	0.786804
MYBPC2	0.284136	0.360776	0.773597	0.786701	0.384355	0.195812	0.714622
KLHL29	0.203138	0.327068	0.715558	0.748306	0.472355	0.245202	0.788375
SLC13A3	0.119475	0.429926	0.712773	0.742046	0.612062	0.215902	0.667816
TP53RK	0.174572	0.415894	0.701664	0.770504	0.52106	0.189605	0.726701
C1orf140	0.57181	0.538992	0.707819	0.871297	0.199316	0.202646	0.408119
ADIRF	0.244088	0.335919	0.762458	0.883529	0.404565	0.278233	0.591208
AGAP11	0.23903	0.337579	0.744336	0.902055	0.444759	0.271132	0.561108
MIR7847	0.353145	0.478651	0.823174	0.850406	0.179993	0.351787	0.462845
LINC01150	0.331828	0.43431	0.844404	0.825533	0.272662	0.246721	0.544542
IFFO1	0.531008	0.557658	0.808405	0.761573	0.0944026	0.30049	0.446463
FRY-AS1	0.384115	0.372121	0.913302	0.803097	0.269188	0.376063	0.382115
LINC00368	0.526502	0.687878	0.76315	0.778335	0.214909	0.254871	0.274354
LOC284454	0.605	0.715101	0.637731	0.797618	0.156365	0.354424	0.233761
MIR24-2	0.618286	0.73675	0.650601	0.767755	0.168955	0.318566	0.239088
MIR27A	0.624183	0.720584	0.66775	0.763525	0.155391	0.311788	0.25678
MIR23A	0.596831	0.734083	0.664755	0.760891	0.132341	0.354668	0.256431
FAM71E1	0.392707	0.421184	0.811745	0.842697	0.307565	0.17826	0.545842
LINC01819	0.56881	0.7354	0.776667	0.661842	0.337071	0.116589	0.303621
STEAP3-AS1	0.482071	0.662681	0.710085	0.823408	0.159104	0.216494	0.446157
CPN2	0.333539	0.884272	0.581849	0.31902	0.744239	0.186888	0.450193
GPX3	0.481319	0.638658	0.809447	0.7298	0.156225	0.202769	0.481782
MIR4662B	0.31648	0.699446	0.898698	0.646738	0.402978	0.224068	0.311592
PTPRD-AS1	0.332713	0.549375	0.598174	0.183448	0.873606	0.698663	0.264022
OLFML3	0.403938	0.454181	0.876422	0.323771	0.477861	0.173873	0.789955
OLFML2B	0.282362	0.398091	0.975972	0.43032	0.536225	0.242339	0.634693
LINC01744	0.326472	0.250993	0.745665	0.718637	0.667531	0.14559	0.645112
MIR3159	0.152848	0.567156	0.814017	0.595363	0.614141	0.155085	0.60139
BBOX1-AS1	0.287865	0.324555	0.824352	0.465263	0.716657	0.177194	0.704114
ARHGAP20	0.199285	0.2172	0.853364	0.602235	0.656066	0.33672	0.63513
SHISA2	0.261734	0.433177	0.93207	0.642533	0.468371	0.184247	0.577868
USP12	0.104585	0.580328	0.794148	0.463055	0.496618	0.283229	0.778038
CLMN	0.269774	0.339285	0.856366	0.626093	0.485029	0.187759	0.735695
LYSMD2	0.246459	0.409029	0.896104	0.379719	0.574931	0.246438	0.74732
EHD3	0.278589	0.285244	0.871743	0.512937	0.635801	0.213404	0.702281
CD28	0.283684	0.459287	0.90086	0.54465	0.526788	0.12781	0.656921
COL4A4	0.224541	0.437792	0.771743	0.524265	0.484475	0.197727	0.859458
RIMS4	0.463256	0.420015	0.817823	0.651967	0.301009	0.113384	0.732545
GDNF	0.310506	0.239524	0.745655	0.578642	0.563275	0.215952	0.846448
GDNF-AS1	0.331927	0.257628	0.743621	0.612281	0.581947	0.163066	0.80953
LINC01335	0.23655	0.284988	0.939019	0.41175	0.489959	0.411941	0.725794
GLRX	0.187923	0.370093	0.862317	0.582448	0.512656	0.244913	0.73965
SOX4	0.477186	0.280653	0.977892	0.368421	0.455319	0.274167	0.66636
CASC15	0.229678	0.162289	0.83172	0.540661	0.694676	0.383654	0.657322
EPB41L2	0.233398	0.196398	0.630986	0.492008	0.799556	0.357155	0.790499
SLC22A2	0.124322	0.246221	0.780944	0.565704	0.567752	0.436503	0.778555
SLC22A3	0.192952	0.330461	0.762306	0.495334	0.638359	0.256779	0.823809
LOXL2	0.30367	0.362452	0.882851	0.607049	0.520572	0.143856	0.679551
ERRFI1	0.387169	0.77703	0.926972	0.43883	0.346265	0.36214	0.261595
MDS2	0.217717	0.299237	0.852789	0.634363	0.601718	0.227371	0.666805
GRHL3	0.432115	0.517691	1	0.522865	0.457824	0.269381	0.282942
WASF2	0.451843	0.645645	0.931919	0.552414	0.169912	0.270393	0.477874
AZIN2	0.579088	0.66307	0.928364	0.510441	0.324172	0.252598	0.242268
TRIM62	0.523083	0.587562	0.786344	0.774318	0.142148	0.216048	0.470498
STK40	0.581276	0.733186	0.733723	0.676763	0.0942486	0.419678	0.261126
SLC2A1	0.513203	0.467395	1	0.58875	0.327975	0.36043	0.241998
PTPRF	0.682425	0.660751	0.789319	0.222253	0.361835	0.628867	0.15455
RNU5F-1	0.426178	0.884596	0.642515	0.706378	0.207885	0.370334	0.262115
GLIS1	0.617024	0.610412	0.876252	0.526167	0.345844	0.0751275	0.449174
TACSTD2	0.368712	0.425335	0.867934	0.593009	0.704801	0.0961583	0.444051
MYSM1	0.373891	0.763621	0.900128	0.319379	0.554767	0.226686	0.361528
EFCAB7	0.719817	0.644462	0.883433	0.224771	0.392549	0.366826	0.268142
MIR7852	0.0603761	0.518698	0.559341	0.640813	0.338328	0.862631	0.519813
AKNAD1	0.615027	0.818538	0.752905	0.405815	0.41611	0.0858016	0.405804
EPS8L3	0.532292	0.770086	0.813388	0.531103	0.138834	0.480794	0.233502
CSF1	0.375928	0.730555	0.930297	0.491162	0.342695	0.432552	0.196812
KCNC4	0.289635	0.277498	0.944452	0.683547	0.409124	0.313114	0.582631
LINC02586	0.320143	0.29643	0.963059	0.698275	0.389046	0.313501	0.519546
RNVU1-15	0.30511	0.577204	0.927542	0.67053	0.17225	0.431292	0.416072
BCAN	0.562954	0.746373	0.763892	0.697191	0.22776	0.208416	0.293414
LINC01657	0.26388	0.396016	0.747046	0.582161	0.827428	0.137593	0.545875
PAPPA2	0.548168	0.709235	0.943296	0.40972	0.293741	0.294534	0.301306
LINC01741	0.383243	0.349382	0.810651	0.22826	0.879208	0.343465	0.50579
PKP1	0.639042	0.923237	0.627825	0.451769	0.210241	0.401145	0.246742
PHLDA3	0.665413	0.683579	0.731442	0.668092	0.173305	0.424022	0.154147
IKBKE	0.594228	0.727691	0.763742	0.689738	0.205274	0.315926	0.203401
ITPKB-IT1	0.138309	0.598168	0.800129	0.651731	0.446074	0.198806	0.666784
PRSS38	0.751787	0.392043	0.895933	0.522152	0.403176	0.155282	0.379626
PCNX2	0.236337	0.385168	0.865114	0.716909	0.434116	0.209679	0.652677
LINC01341	0.692996	0.695136	0.837177	0.452436	0.183891	0.415124	0.223242
KLF6	0.619921	0.642435	0.786094	0.685184	0.11766	0.234073	0.414634
LINC00702	0.205297	0.926505	0.71681	0.482186	0.496533	0.284686	0.387983
LINC00703	0.320011	0.494294	0.965171	0.406544	0.510558	0.180328	0.623094
CELF2-AS1	0.255984	0.269515	0.615543	0.961015	0.572137	0.32326	0.502545
TACR2	0.511515	0.668288	0.798036	0.727071	0.115531	0.280612	0.398948
COL13A1	0.283231	0.689698	0.910678	0.632882	0.314216	0.243781	0.425514
DNAJB12	0.686678	0.621583	0.856778	0.557464	0.147811	0.3478	0.281885
PLAU	0.517007	0.618062	0.837039	0.758095	0.214881	0.287987	0.26693
EIF5AL1	0.305657	0.444232	0.968428	0.62649	0.431946	0.194638	0.528609
MMRN2	0.284003	0.354824	0.773939	0.896482	0.373819	0.26295	0.553983
IFIT3	0.450182	0.288774	1	0.559912	0.426236	0.29093	0.460869
HTR7	0.261357	0.202119	0.74678	0.756439	0.724303	0.27392	0.535082
ANKRD1	0.688196	0.653036	0.804523	0.510211	0.196431	0.137955	0.509649
MYOF	0.560747	0.662923	0.93365	0.33438	0.514686	0.267471	0.226143
SFRP5	0.490055	0.65875	0.9058	0.620275	0.286258	0.173123	0.365739
PYROXD2	0.60301	0.632184	0.938795	0.332505	0.482107	0.198102	0.313296
ENTPD7	0.694713	0.696259	0.876331	0.264817	0.381908	0.26154	0.324432
INA	0.282697	0.427632	0.916193	0.698477	0.403238	0.192849	0.578914
RGS10	0.42609	0.488133	0.973111	0.597888	0.410724	0.14451	0.459543
BTBD16	0.641897	0.770624	0.779555	0.566055	0.254158	0.304912	0.182799
HTRA1	0.671547	0.737051	0.820759	0.326526	0.478587	0.313732	0.151798
LINC00601	0.257252	0.671183	0.964263	0.462359	0.515453	0.293127	0.336364
MIR202	0.465718	0.34495	0.998936	0.630138	0.389231	0.429134	0.241893
CDHR5	0.812677	0.718733	0.703267	0.354837	0.11962	0.410286	0.38058
SCT	0.801888	0.709775	0.750173	0.390829	0.161994	0.370955	0.314386
TOLLIP-AS1	0.79854	0.325192	0.710712	0.643552	0.0795839	0.394067	0.548353
MIR675	0.569598	0.412299	0.775136	0.860155	0.184306	0.271985	0.426521
SAA2-SAA4	0.34836	0.446938	0.988003	0.689784	0.349621	0.351723	0.325572
SAA2	0.366842	0.427277	1	0.617555	0.366522	0.360548	0.337375
SAA1	0.330219	0.405297	0.969356	0.706984	0.418091	0.25463	0.415424
CCDC34	0.285863	0.68202	0.937597	0.48129	0.551837	0.229227	0.332167
FJX1	0.658303	0.292498	0.968392	0.444855	0.541311	0.280204	0.314437
ALKBH3	0.321038	0.682506	0.75196	0.800689	0.394527	0.127896	0.421384
RHOD	0.282595	0.598698	0.981007	0.50391	0.339286	0.25642	0.538083
LRP5	0.263986	0.592256	0.960145	0.582064	0.254969	0.322024	0.524554
CHRDL2	0.452847	0.585983	0.908068	0.701619	0.3818	0.192273	0.277409
SLC6A13	0.17696	0.596647	0.948642	0.626946	0.361333	0.43023	0.359242
KCNA5	0.629512	0.606286	0.892181	0.556136	0.306997	0.381184	0.127703
MIR200CHG	0.559328	0.665015	0.931536	0.480196	0.373004	0.322683	0.168239
MIR200C	0.55261	0.725771	0.894228	0.485214	0.382568	0.283765	0.175844
MIR141	0.575839	0.665541	0.920328	0.501008	0.368183	0.293141	0.17596
KLRK1	0.61521	0.77696	0.85699	0.425138	0.289014	0.260306	0.276382
KLRC4-KLRK1	0.609647	0.770465	0.872572	0.389252	0.316458	0.269908	0.271699
LINC00941	0.202256	0.235949	0.876542	0.742982	0.521244	0.382308	0.53872
TUBA1B	0.517753	0.642759	0.854555	0.686022	0.124588	0.333697	0.340626
TUBA1C	0.616235	0.698468	0.913407	0.368417	0.312248	0.382447	0.208778
LIMA1	0.530362	0.574237	0.94617	0.281997	0.417027	0.170297	0.579912
MDM2	0.408275	0.808038	0.850619	0.524318	0.16201	0.403917	0.342824
LINC02399	0.186127	0.616102	0.793335	0.500078	0.749317	0.161236	0.493805
MIR7844	0.481958	0.525683	0.992072	0.289508	0.411944	0.572024	0.226812
CHST11	0.321964	0.48102	0.678533	0.883427	0.658204	0.271465	0.205388
MIR3922	0.428264	0.517464	0.811247	0.742433	0.617918	0.260079	0.122595
SELPLG	0.385669	0.67477	0.919351	0.641401	0.277423	0.243478	0.357908
LOC100506691	0.277538	0.687503	0.953725	0.338944	0.300377	0.378729	0.563185
ATP8A2	0.192442	0.395761	0.854549	0.548777	0.69258	0.198873	0.617018
LINC00400	0.325652	0.407509	0.985252	0.506834	0.649374	0.24925	0.376129
LINC00390	0.612057	0.615219	0.796275	0.715123	0.255282	0.124128	0.381916
SETDB2-PHF11	0.554724	0.737096	0.755832	0.701775	0.370623	0.208101	0.171847
UBAC2	0.578375	0.772038	0.868138	0.328047	0.458978	0.235533	0.258891
MIR623	0.293302	0.592902	0.974117	0.493396	0.541916	0.205243	0.399124
TMTC4	0.43151	0.539366	0.918326	0.740846	0.248271	0.290516	0.331166
MIR8073	0.377422	0.553173	0.935367	0.270648	0.656495	0.507648	0.199248
ATP11A	0.455488	0.636651	0.943327	0.534946	0.336411	0.143176	0.45
LTBP2	0.425291	0.509955	1	0.383864	0.437304	0.310444	0.383281
LOC101928909	0.491535	0.683758	0.871029	0.630346	0.229767	0.172508	0.421058
PPP4R4	0.235278	0.400634	0.857803	0.818878	0.496469	0.251739	0.439199
MIR4710	0.245771	0.604093	0.971777	0.517098	0.319277	0.29545	0.546534
AHNAK2	0.46594	0.694732	0.807309	0.74105	0.185508	0.360349	0.245112
CRIP2	0.371071	0.451504	0.969011	0.550711	0.243643	0.636013	0.278045
FMN1	0.38027	0.674923	0.90228	0.256517	0.57621	0.529596	0.180204
MIR1282	0.566447	0.702414	0.910367	0.509028	0.29586	0.224228	0.291656
SERINC4	0.524324	0.729291	0.89104	0.4911	0.370513	0.137499	0.356234
TNFAIP8L3	0.629456	0.365063	1	0.333499	0.480346	0.384744	0.298798
BCL2L10	0.735457	0.729402	0.7897	0.143306	0.366632	0.328943	0.40656
DNAAF4-CCPG1	0.237566	0.643572	0.876127	0.74094	0.370379	0.290576	0.340839
MIR628	0.239485	0.481704	0.952602	0.456538	0.667789	0.233746	0.468137
LINC00926	0.712782	0.573519	0.899922	0.31548	0.413172	0.157039	0.428086
LINC01413	0.582502	0.67669	0.93237	0.443786	0.345584	0.198796	0.320273
MIR2116	0.759617	0.744837	0.733813	0.519526	0.219536	0.258046	0.264625
RBPMS2	0.614634	0.604587	0.864074	0.583795	0.398624	0.0738675	0.360419
CSPG4	0.512228	0.689316	0.832821	0.655607	0.115657	0.277892	0.416479
UBE2Q2	0.173168	0.525619	0.810862	0.777525	0.46771	0.198857	0.546259
CTSH	0.812177	0.798759	0.661793	0.262615	0.325148	0.248307	0.3912
CTXND1	0.139806	0.498884	0.944355	0.507644	0.40346	0.641513	0.364339
CEMIP	0.68413	0.659256	0.904532	0.3081	0.276442	0.262994	0.404545
MIR549A	0.581138	0.80032	0.839213	0.39805	0.243149	0.215823	0.422306
FAM169B	0.332513	0.443249	0.804271	0.826749	0.569798	0.147813	0.375607
ADAMTS17	0.511726	0.620988	0.949415	0.39355	0.341918	0.152131	0.530271
MIR3176	0.589952	0.671152	0.794208	0.680074	0.161225	0.413971	0.189418
TPSD1	0.735337	0.576805	0.867976	0.522239	0.288571	0.175134	0.333937
MIR548H2	0.872865	0.400722	0.804481	0.476608	0.200467	0.29966	0.445197
GGA2	0.39908	0.756487	0.736252	0.769178	0.367709	0.153514	0.317781
NUPR1	0.473811	0.494877	0.908046	0.722826	0.190908	0.253743	0.455788
SLC12A3	0.735936	0.581084	0.890619	0.434729	0.266436	0.389947	0.20125
CDH11	0.585616	0.304227	0.906452	0.1713	0.448701	0.383799	0.699904
CMTM4	0.725998	0.712515	0.713192	0.634954	0.1929	0.20637	0.31407
MIR328	0.598571	0.838721	0.816647	0.367552	0.289193	0.339234	0.250081
FOXF1	0.715918	0.662427	0.781983	0.41682	0.116346	0.245689	0.560817
VPS53	0.261407	0.480768	0.92741	0.442345	0.679656	0.185518	0.522897
SERPINF2	0.259163	0.364867	0.955708	0.626844	0.390139	0.281008	0.622272
ZZEF1	0.637205	0.807987	0.732509	0.560807	0.133584	0.320032	0.307876
DRG2	0.303075	0.921544	0.521509	0.216013	0.664783	0.581798	0.291277
MIR2117	0.612826	0.49945	0.906419	0.235158	0.293932	0.680248	0.271968
ITGB3	0.473029	0.623596	0.966892	0.557797	0.353433	0.304422	0.220831
HOXB1	0.272968	0.314166	0.993716	0.437757	0.405235	0.41681	0.659348
MYCBPAP	0.553364	0.436326	1	0.371249	0.406037	0.267393	0.432665
OR4D2	0.295823	0.25442	0.984074	0.632209	0.492404	0.35531	0.48576
EPX	0.416774	0.501286	1	0.526102	0.28061	0.293904	0.456984
TUBD1	0.5092	0.498955	0.93574	0.698302	0.338501	0.214356	0.304946
MIR548AA2	0.21527	0.317029	0.915483	0.359838	0.635137	0.373253	0.683989
ROCR	0.484695	0.415089	0.926763	0.492881	0.627227	0.0903372	0.463008
GPR142	0.611145	0.424744	0.837433	0.705985	0.117702	0.268954	0.534037
GALK1	0.680383	0.551264	0.948893	0.352425	0.294124	0.438122	0.23479
TMC8	0.6596	0.593798	0.821402	0.67719	0.162868	0.348795	0.236346
TGIF1	0.476267	0.800825	0.758195	0.687396	0.197611	0.255237	0.324469
DLGAP1-AS2	0.392964	0.614421	0.933943	0.64787	0.408789	0.187905	0.314108
TUBB6	0.719601	0.722989	0.830837	0.255165	0.411014	0.319627	0.240768
PMAIP1	0.398268	0.480669	0.938099	0.548037	0.369371	0.132286	0.633271
SERPINB12	0.162346	0.444298	0.883125	0.296255	0.711951	0.389961	0.612063
ARHGAP45	0.444403	0.907415	0.77564	0.461449	0.211316	0.344743	0.355033
TUBB4A	0.691418	0.245105	0.84031	0.369143	0.51825	0.166258	0.669517
TNFSF9	0.347758	0.522035	0.798291	0.686584	0.243573	0.170732	0.731027
KLF2	0.592587	0.775527	0.701063	0.659939	0.177069	0.434257	0.15956
CEACAM20	0.650451	0.536487	0.893376	0.174772	0.201054	0.512321	0.531539
NTN5	0.591175	0.549831	0.891662	0.516969	0.0573512	0.379963	0.51305
FUT2	0.765356	0.49143	0.923403	0.258819	0.388513	0.313764	0.358716
CDC42EP5	0.38811	0.826868	0.795986	0.618102	0.36973	0.170874	0.33033
LINC01376	0.226133	0.263845	0.885128	0.448405	0.721941	0.330728	0.623819
MPV17	0.693395	0.732137	0.692806	0.60256	0.0847849	0.439067	0.255251
LINC01460	0.486926	0.674524	0.774902	0.75317	0.097761	0.385023	0.327696
ZFP36L2	0.575762	0.660493	0.737903	0.757906	0.0892	0.34303	0.335706
THADA	0.635365	0.541961	0.928364	0.372078	0.534294	0.137255	0.350682
GKN1	0.377692	0.562952	1	0.465339	0.387989	0.323331	0.346465
ANTXR1	0.246828	0.442218	0.891392	0.760027	0.529098	0.221336	0.409101
MIR3126	0.273149	0.53789	0.914818	0.721464	0.425738	0.199714	0.427226
SH2D6	0.62996	0.707036	0.800783	0.619755	0.135231	0.314701	0.292533
MIR4265	0.468159	0.557227	0.962224	0.594583	0.426278	0.163886	0.327643
MERTK	0.552469	0.400336	0.868156	0.638619	0.645611	0.157225	0.237584
LINC01087	0.231065	0.254947	0.920227	0.560124	0.559286	0.316042	0.65831
GPR39	0.339726	0.869944	0.763767	0.595576	0.432832	0.208395	0.289759
MGAT5	0.319763	0.270928	0.85955	0.193538	0.715798	0.498039	0.642383
ACVR1C	0.27926	0.248709	0.799447	0.798261	0.635292	0.496287	0.242744
MYO3B	0.349325	0.335973	0.983089	0.490929	0.448262	0.241918	0.650505
MYO3B-AS1	0.308084	0.312768	0.980819	0.575374	0.44379	0.272572	0.606593
CTLA4	0.132321	0.524933	0.856228	0.571774	0.707687	0.250817	0.45624
MIR1302-4	0.244568	0.406146	0.701477	0.878578	0.676916	0.332406	0.259909
RESP18	0.51392	0.598351	0.878911	0.691361	0.22185	0.184212	0.411394
ALPP	0.631161	0.752303	0.820928	0.503125	0.347084	0.306249	0.13915
TGM3	0.369617	0.434041	0.903622	0.472787	0.777585	0.335291	0.207056
SMOX	0.216381	0.482409	0.770115	0.738686	0.486264	0.1335	0.672645
PRND	0.290147	0.44455	0.971296	0.702717	0.394406	0.410021	0.286864
TTI1	0.690495	0.821143	0.713785	0.522104	0.210676	0.289642	0.252155
KCNK15-AS1	0.287354	0.193691	0.853948	0.718362	0.592297	0.27907	0.575277
SLC35C2	0.39112	0.483032	0.936579	0.631204	0.323368	0.156814	0.577883
CYP24A1	0.185729	0.475188	0.679964	0.68874	0.819608	0.176257	0.474514
BMP7	0.38174	0.29537	0.920222	0.667622	0.641307	0.219521	0.374218
APP	0.359953	0.496943	0.857809	0.478422	0.812679	0.222638	0.271556
LINC00160	0.60421	0.631291	0.729332	0.607527	0.627995	0.252578	0.0470678
LINC01426	0.446723	0.580382	0.95829	0.634699	0.338527	0.214626	0.326752
ETS2	0.540555	0.779664	0.687849	0.732676	0.132014	0.333994	0.293248
ITGB2-AS1	0.449883	0.844358	0.543115	0.281412	0.811448	0.199091	0.370693
LINC00896	0.290577	0.674778	0.962359	0.557153	0.337117	0.288096	0.389918
MIR1286	0.701215	0.75738	0.803565	0.431629	0.226459	0.225403	0.35435
YWHAH	0.469254	0.62244	0.770677	0.82914	0.163045	0.299588	0.345855
PVALB	0.284463	0.453986	0.861563	0.353046	0.791628	0.205726	0.549587
MAFF	0.588396	0.744674	0.684166	0.735605	0.128776	0.369487	0.248895
RRP7A	0.748776	0.513783	0.895673	0.503893	0.304745	0.198594	0.334536
SERHL2	0.452137	0.704118	0.7908	0.743574	0.133986	0.321906	0.353479
PNPLA3	0.636294	0.6719	0.855491	0.505069	0.283059	0.113868	0.434318
FBLN1	0.531225	0.606001	0.993226	0.376539	0.399429	0.220729	0.37285
SLC6A1	0.402948	0.51468	1	0.305537	0.614549	0.344153	0.312992
HRH1	0.673493	0.709778	0.735196	0.622399	0.0870955	0.279783	0.392256
BTD	0.611884	0.587201	0.914715	0.175922	0.569253	0.254804	0.386221
GALNT15	0.34147	0.516009	0.771021	0.61086	0.775874	0.0765066	0.408259
CMTM7	0.192026	0.290859	0.853735	0.401348	0.808567	0.425473	0.527991
CRTAP	0.416676	0.267858	0.968047	0.481764	0.390186	0.284749	0.69072
FBXL2	0.0972786	0.473234	0.737536	0.675702	0.704264	0.225153	0.586832
CDCP1	0.576869	0.686222	0.875748	0.586578	0.223737	0.340766	0.21008
TMEM158	0.478219	0.715148	0.866439	0.641577	0.300464	0.313015	0.185139
ATRIP	0.623422	0.585342	0.887137	0.626781	0.168954	0.292895	0.31547
TREX1	0.59558	0.64603	0.868879	0.632894	0.197451	0.247147	0.312019
SHISA5	0.378769	0.6654	0.975267	0.532914	0.313056	0.36353	0.271064
PPM1M	0.749649	0.606167	0.865387	0.453586	0.179518	0.334385	0.311307
ARHGEF3-AS1	0.302828	0.375872	0.951204	0.42236	0.571651	0.216355	0.65973
SPATA12	0.339108	0.545113	1	0.327628	0.415724	0.34606	0.491122
GXYLT2	0.247513	0.305906	0.940047	0.641909	0.396201	0.328447	0.639976
KPNA1	0.799944	0.525466	0.849083	0.445971	0.428119	0.181168	0.270247
SLC41A3	0.538445	0.692675	0.908502	0.479469	0.209305	0.211953	0.45965
ALDH1L1-AS1	0.378303	0.50616	0.964291	0.282971	0.563445	0.209525	0.595306
MGLL	0.545874	0.565547	0.953269	0.576686	0.170452	0.348834	0.339337
NME9	0.49033	0.341319	0.882748	0.383478	0.386266	0.210783	0.805076
HPS3	0.238112	0.686383	0.939925	0.570808	0.416224	0.277633	0.370916
CP	0.503338	0.684359	0.867154	0.631635	0.168054	0.233753	0.411707
TM4SF4	0.444259	0.541021	1	0.369069	0.501946	0.254873	0.364733
LINC00881	0.620345	0.514378	0.901938	0.461551	0.551816	0.0778006	0.372171
MAGEF1	0.265095	0.709327	0.857387	0.506801	0.575403	0.124409	0.461578
TPRG1-AS2	0.414928	0.411557	0.963461	0.342908	0.573023	0.180334	0.613789
TMEM44-AS1	0.544128	0.828133	0.83066	0.433794	0.385843	0.271102	0.20634
TMEM44	0.613972	0.774885	0.815311	0.500462	0.384879	0.207998	0.202494
SLC51A	0.638257	0.539384	0.861826	0.611757	0.103412	0.475699	0.269666
MIR922	0.484448	0.732043	0.705847	0.672126	0.152372	0.15567	0.597494
KLF3-AS1	0.407807	0.509931	0.90774	0.752417	0.242931	0.242412	0.436761
C4orf36	0.33792	0.600664	0.856247	0.759356	0.25675	0.208686	0.480377
AFF1-AS1	0.349919	0.617811	0.873238	0.739314	0.226052	0.246705	0.446961
DCLK2	0.215979	0.409878	0.958104	0.615744	0.55579	0.255628	0.488877
GALNT7	0.560068	0.502961	0.950268	0.569239	0.459671	0.14164	0.316154
SCRG1	0.29442	0.509906	0.561993	0.948524	0.644446	0.295689	0.245022
HAND2	0.246207	0.443769	0.892109	0.394536	0.674188	0.200049	0.649142
MIR6075	0.142215	0.335891	0.829498	0.623962	0.74156	0.3067	0.520173
OSMR	0.201122	0.490625	0.849637	0.558689	0.734525	0.176313	0.489089
ESM1	0.287059	0.163853	0.917099	0.561062	0.657342	0.529149	0.384436
LINC01333	0.19599	0.318347	0.762763	0.393682	0.720528	0.314874	0.793817
RHOBTB3	0.145312	0.352855	0.858976	0.57358	0.548879	0.297279	0.723118
LINC01554	0.198506	0.440475	0.903908	0.719496	0.471314	0.239784	0.526517
LINC01950	0.177053	0.496415	0.969264	0.633165	0.454399	0.339284	0.430419
MIR548F3	0.187753	0.358397	0.954578	0.62707	0.540308	0.318716	0.513178
C5orf66-AS1	0.219165	0.397508	0.967458	0.463764	0.394458	0.366041	0.691606
MIR145	0.66492	0.728774	0.824038	0.531147	0.218728	0.243268	0.289125
SPARC	0.563932	0.301807	0.980305	0.633145	0.37737	0.27373	0.36971
TUBB2B	0.546588	0.703577	0.773329	0.190534	0.635534	0.123425	0.527013
LINC00581	0.436895	0.222812	0.921068	0.38827	0.678648	0.250682	0.601625
MUCL3	0.403328	0.400637	0.901148	0.751842	0.211143	0.285814	0.546087
RAB44	0.293012	0.502596	0.848737	0.8455	0.28188	0.306399	0.421875
ADGRF1	0.530633	0.530718	0.867244	0.579393	0.633733	0.115268	0.243011
TNFRSF21	0.421867	0.610681	0.960172	0.245755	0.579102	0.449751	0.232672
BEND6	0.140684	0.411606	0.589332	0.780201	0.69602	0.210625	0.671533
COL19A1	0.172997	0.434168	0.928374	0.603267	0.559999	0.248603	0.552592
KCNQ5-AS1	0.236413	0.259395	0.751438	0.83356	0.535143	0.261484	0.622567
MIR4464	0.537667	0.600161	0.935336	0.531774	0.267427	0.156331	0.471303
MIR587	0.338185	0.384407	0.788009	0.435992	0.561386	0.146291	0.845731
MIR548B	0.385536	0.701704	0.744826	0.267493	0.820836	0.378999	0.200606
NCOA7-AS1	0.381228	0.23327	0.584591	0.195713	0.896505	0.530153	0.67854
LRP11	0.280533	0.401764	0.977318	0.419408	0.534695	0.249251	0.63703
RAET1E-AS1	0.383864	0.484545	0.933784	0.567746	0.457751	0.0984152	0.573895
RAET1E	0.386186	0.432221	1	0.449969	0.46803	0.212421	0.531322
ULBP3	0.499011	0.647326	0.934002	0.550966	0.180895	0.267165	0.420634
SYTL3	0.323388	0.738089	0.906822	0.432313	0.290475	0.238809	0.570105
EZR	0.355956	0.474202	0.954799	0.572139	0.459632	0.129797	0.553475
EZR-AS1	0.470252	0.76005	0.843697	0.596292	0.385183	0.146003	0.298523
RSPH3	0.566942	0.59942	0.829834	0.698337	0.196216	0.156504	0.452748
LOC102724357	0.551465	0.74693	0.886602	0.47274	0.331157	0.174447	0.336659
LINC01615	0.322723	0.593613	0.802689	0.313206	0.859492	0.269944	0.338332
DNAH11	0.213257	0.262529	0.812079	0.653808	0.749997	0.272887	0.535444
HECW1	0.0972468	0.411064	0.736325	0.497337	0.794604	0.306264	0.657158
LUARIS	0.302567	0.550903	0.839074	0.439804	0.611087	0.0842899	0.672275
LIMK1	0.545319	0.744778	0.910605	0.404793	0.30971	0.211896	0.372898
MDH2	0.749224	0.654472	0.771066	0.247601	0.306335	0.175667	0.595633
BRI3	0.579069	0.721219	0.760841	0.704611	0.160081	0.330102	0.244077
CYP3A7-CYP3A51P	0.422169	0.377489	1	0.384473	0.415374	0.455474	0.381613
CYP3A7	0.313675	0.311189	1	0.390671	0.470249	0.51833	0.457676
LEP	0.601372	0.53256	0.99605	0.420823	0.353525	0.3616	0.234069
RBM28	0.405826	0.58152	1	0.317001	0.547114	0.394692	0.252444
PRRT4	0.319002	0.637707	1	0.433335	0.401511	0.302192	0.396954
TMEM213	0.106457	0.2331	0.724287	0.453757	0.550662	0.697437	0.7343
INSIG1	0.498266	0.477623	0.872533	0.779887	0.385147	0.321913	0.164631
SOX7	0.298955	0.516272	0.97915	0.55261	0.397429	0.202331	0.553253
BMP1	0.268853	0.317698	0.85728	0.849171	0.484593	0.361413	0.360991
LOC100507156	0.37466	0.545087	0.927872	0.704851	0.311814	0.194461	0.441256
CDH17	0.231539	0.496188	0.876164	0.474551	0.599333	0.151211	0.671014
MIR4471	0.317779	0.529924	1	0.426624	0.464552	0.310587	0.411506
LINC01151	0.215508	0.399931	0.788993	0.294801	0.865872	0.573383	0.361511
LINC00964	0.255254	0.437399	0.837337	0.659351	0.763339	0.264053	0.283267
SQLE	0.226862	0.759165	0.861044	0.574238	0.29457	0.265844	0.518277
PVT1	0.508661	0.812204	0.732548	0.690147	0.292431	0.216338	0.247671
MIR1204	0.531936	0.825732	0.678638	0.709592	0.207171	0.230725	0.316205
DENND3	0.535189	0.48996	0.932141	0.673394	0.212419	0.415877	0.241021
FREM1	0.514656	0.532397	0.933871	0.687979	0.301398	0.257059	0.27264
ALDH1B1	0.66777	0.589246	0.874927	0.582728	0.372467	0.168723	0.244139
MAMDC2	0.146919	0.389284	0.756413	0.394753	0.822079	0.325759	0.664792
MAMDC2-AS1	0.113608	0.438251	0.707723	0.307922	0.804766	0.421027	0.706704
C9orf129	0.304365	0.604759	0.937035	0.631797	0.494332	0.317809	0.209902
NEK6	0.496631	0.646662	0.863386	0.327394	0.467109	0.0799655	0.618853
ANGPTL2	0.429202	0.497158	0.949223	0.655195	0.294351	0.180996	0.493875
FAM129B	0.377051	0.577899	0.925949	0.635498	0.28625	0.525505	0.171848
MIR3911	0.354229	0.35342	1	0.560668	0.463969	0.325142	0.406027
LINC01203	0.461261	0.712258	0.868787	0.658969	0.310621	0.256054	0.23205
PTCHD1	0.471277	0.152768	0.930671	0.642355	0.434058	0.302305	0.566566
MSN	0.316545	0.562875	0.953568	0.623875	0.469179	0.397922	0.176037
PGK1	0.375983	0.275761	0.900904	0.617157	0.411443	0.210635	0.708116
SMIM10L2B	0.423799	0.421005	1	0.519943	0.410719	0.190992	0.525145
LRRC27	0.735065	0.440907	0.405479	0.866451	0.259339	0.612758	0.180001
TPM1	0.281915	0.37025	0.681833	0.739953	0.473488	0.146027	0.806534
RAD54L	0.549431	0.597553	0.478857	0.956982	0.159711	0.313338	0.444128
LRP8	0.280932	0.372934	0.739768	0.938649	0.286047	0.376861	0.504808
LINC01771	0.303007	0.481502	0.649678	0.992972	0.292112	0.350559	0.430169
GADD45A	0.58791	0.716456	0.683427	0.730603	0.0592196	0.380851	0.341533
MIR4298	0.373951	0.37866	0.788953	0.885393	0.181698	0.394938	0.496407
SLC25A45	0.569314	0.721784	0.675757	0.752253	0.074904	0.388753	0.317235
MAP3K11	0.647565	0.661878	0.52438	0.802636	0.0552838	0.50078	0.307479
MIR4492	0.475441	0.701859	0.639371	0.861612	0.178097	0.231428	0.412192
RDH5	0.345232	0.622173	0.686811	0.878873	0.273074	0.174706	0.519131
RAB15	0.313617	0.438733	0.780873	0.852709	0.184777	0.339448	0.589843
AK7	0.586874	0.591208	0.559075	0.943494	0.227043	0.270228	0.322077
RPL19	0.592464	0.739694	0.745216	0.704477	0.194169	0.251367	0.272614
CAVIN1	0.458631	0.641352	0.450436	0.968843	0.175303	0.344919	0.460516
LOC101928674	0.584118	0.727872	0.585083	0.810071	0.110201	0.413153	0.269501
MCRIP1	0.68555	0.676141	0.634514	0.729812	0.0600858	0.402696	0.3112
PPP1R27	0.654847	0.674302	0.677371	0.719393	0.0502364	0.344161	0.37969
KHSRP	0.640746	0.615179	0.486947	0.88019	0.106351	0.474554	0.296032
SLC25A41	0.63473	0.641163	0.464101	0.889023	0.118144	0.439406	0.313433
ILF3	0.67551	0.59367	0.446569	0.911248	0.144441	0.354772	0.373789
ILF3-DT	0.667664	0.657049	0.471601	0.855906	0.0949373	0.384473	0.36837
STX10	0.593956	0.760606	0.593585	0.792281	0.14762	0.257981	0.35397
IER2	0.572186	0.723305	0.635817	0.803266	0.135495	0.251058	0.378874
ZSWIM4	0.479548	0.749984	0.561045	0.81479	0.0732415	0.485518	0.335873
MIR3188	0.626359	0.685153	0.488922	0.819001	0.0451612	0.382751	0.452653
JUND	0.60145	0.722667	0.548351	0.815438	0.0783654	0.361303	0.372425
PLEKHG2	0.44461	0.610611	0.397758	0.987232	0.176338	0.453966	0.429485
MIR99B	0.282855	0.150093	0.57676	0.885416	0.638331	0.35821	0.608335
MIRLET7E	0.282683	0.150498	0.576401	0.886712	0.63693	0.359016	0.60776
MIR125A	0.276966	0.155855	0.5876	0.899892	0.599122	0.369413	0.611151
SPACA6	0.348749	0.161087	0.613752	0.938566	0.421808	0.394576	0.621462
VSTM1	0.18347	0.516347	0.372413	0.89535	0.753933	0.469697	0.30879
TMEM150B	0.689915	0.649343	0.510522	0.788524	0.0583401	0.498822	0.304533
AAMP	0.668771	0.583761	0.383813	0.883887	0.0850483	0.468631	0.426089
NHEJ1	0.587211	0.535332	0.745423	0.851995	0.196056	0.252643	0.331342
SLC23A3	0.695229	0.322082	0.56949	0.89858	0.15644	0.347095	0.511084
SEPT5-GP1BB	0.617939	0.62607	0.449396	0.867138	0.0520092	0.423526	0.463922
TBX1	0.333579	0.426144	0.501763	1	0.238993	0.393153	0.605114
CHCHD4	0.487808	0.765609	0.679188	0.777249	0.157364	0.388858	0.243922
TMEM43	0.490427	0.7625	0.679545	0.770439	0.115748	0.373892	0.30745
LINC01215	0.322093	0.68774	0.488043	0.817388	0.548922	0.581076	0.0547381
KDM1B	0.536691	0.635755	0.615729	0.864693	0.0739212	0.414624	0.358587
MAFK	0.620829	0.794165	0.471983	0.802338	0.151114	0.361462	0.29811
LRRCC1	0.0468431	0.848568	0.386728	0.60352	0.645525	0.522737	0.446079
NRBP2	0.763798	0.578709	0.58089	0.793453	0.107768	0.334308	0.341075
MIR6845	0.73088	0.541401	0.632586	0.814545	0.1196	0.305062	0.355926
ZNF484	0.394837	0.357843	0.397004	0.871887	0.348072	0.850876	0.279482
GLE1	0.412741	0.490125	0.0912867	0.897569	0.461214	0.695725	0.45134
PRICKLE3	0.580097	0.655239	0.544245	0.888744	0.108996	0.367153	0.355525
SLC16A2	0.350727	0.734161	0.795097	0.760592	0.317575	0.319219	0.222629
LONRF3	0.532906	0.58815	0.638274	0.8094	0.0078587	0.406197	0.517214
MIR133A1HG	0.466072	0.255045	0.233044	0.283179	0.737292	0.737637	0.787732
PTPN20	0.435129	0.657346	0.227075	0.345239	0.867675	0.720288	0.247248
BICC1	0.581325	0.451691	0.25446	0.276896	0.831694	0.817076	0.286858
IFT81	0.639073	0.445789	0.319791	0.21455	0.758743	0.847703	0.27435
LINC00424	0.325234	0.295113	0.466003	0.490484	0.957362	0.696756	0.269048
NHLRC3	0.508372	0.424608	0.293743	0.227159	0.807774	0.873272	0.365073
LINC00392	0.264	0.241415	0.444612	0.430201	0.830943	0.860359	0.42847
DNAH3	0.402587	0.213302	0.302744	0.370919	0.875585	0.79115	0.543713
ERC2-IT1	0.24743	0.437841	0.21752	0.536596	0.848187	0.809207	0.40322
DWORF	0.643263	0.32567	0.269264	0.315654	0.797755	0.836107	0.312287
RTP2	0.441518	0.29988	0.327014	0.210291	0.889188	0.74042	0.591688
TECRL	0.710056	0.491626	0.221833	0.267696	0.806927	0.730342	0.27152
HTR1A	0.241236	0.323403	0.34711	0.409877	0.848479	0.851366	0.478529
SPOCK1	0.434622	0.476201	0.27331	0.263021	0.92758	0.752293	0.372973
C6orf201	0.538333	0.43093	0.182986	0.287891	0.870363	0.77934	0.410157
ENPP5	0.566563	0.30408	0.313881	0.186329	0.808828	0.822144	0.498173
RCAN2	0.591607	0.482822	0.199824	0.186869	0.863747	0.711074	0.464057
PLN	0.484821	0.336403	0.175557	0.283188	0.818058	0.784003	0.61797
CRHR2	0.380336	0.304434	0.258006	0.28528	0.72334	0.867589	0.681014
MIR133A1	0.469951	0.259752	0.210831	0.303918	0.718096	0.734688	0.802764
MFN2	0.80848	0.451737	0.321586	0.312321	0.413353	0.899919	0.292605
CELA3B	0.525811	0.666002	0.438416	0.2191	0.72639	0.786147	0.138134
NFYC	0.593358	0.277111	0.298057	0.162229	0.741628	0.79102	0.636597
GUCA2B	0.508486	0.182431	0.564346	0.402199	0.590843	0.957845	0.29385
GUCA2A	0.356877	0.465265	0.526219	0.460936	0.469581	1	0.207
TGFBR3	0.557255	0.363697	0.237443	0.32259	0.805136	0.868428	0.34545
LINC01762	0.568181	0.515864	0.229289	0.16126	0.536302	0.919396	0.569709
NUP210L	0.649331	0.348514	0.106385	0.309275	0.680174	0.811401	0.59492
MIR190B	0.731463	0.621045	0.266964	0.247351	0.554715	0.84136	0.237102
PRRX1	0.628533	0.54542	0.388503	0.149973	0.755381	0.795136	0.237054
COLGALT2	0.426624	0.524123	0.545569	0.159298	0.625294	0.934493	0.2846
LAD1	0.757375	0.684457	0.301465	0.227732	0.479761	0.807065	0.242146
CHIT1	0.601303	0.613201	0.214622	0.24007	0.499171	0.93778	0.393853
LINC01353	0.567918	0.733292	0.346742	0.552981	0.301319	0.852562	0.145186
SLC45A3	0.562737	0.304776	0.32096	0.254229	0.670703	0.954665	0.431931
RAB7B	0.687502	0.609924	0.255842	0.194714	0.655741	0.818376	0.277901
IL24	0.591132	0.504442	0.272604	0.325201	0.724819	0.880403	0.201399
PFKFB2	0.770679	0.624022	0.325775	0.176994	0.566145	0.788957	0.247428
YOD1	0.769672	0.618852	0.327957	0.180385	0.566475	0.793383	0.243277
C4BPB	0.794695	0.566467	0.369169	0.180238	0.595185	0.775778	0.21847
ESRRG	0.60767	0.693917	0.268473	0.167896	0.749334	0.729579	0.283132
C1orf198	0.639672	0.567236	0.241935	0.182685	0.699805	0.838832	0.329835
GNPAT	0.476661	0.257005	0.242287	0.367679	0.652848	0.953448	0.550071
DISC1	0.536382	0.36543	0.218014	0.273024	0.810652	0.853277	0.44322
MIR548Q	0.487884	0.619899	0.396262	0.127585	0.80447	0.773072	0.290828
MINDY3	0.321976	0.36734	0.333507	0.288233	0.936394	0.750398	0.502153
NUDT13	0.675315	0.575072	0.370861	0.263485	0.565216	0.885932	0.164119
ZNF503-AS1	0.74683	0.611315	0.358858	0.0519787	0.642918	0.712474	0.375626
PANK1	0.501002	0.275333	0.271118	0.228629	0.785008	0.821787	0.617124
LGI1	0.553951	0.565794	0.365074	0.24444	0.783152	0.813164	0.174426
PDLIM1	0.6102	0.548737	0.293178	0.266052	0.698208	0.873619	0.210006
ANKRD2	0.679231	0.716251	0.331265	0.196073	0.568766	0.796187	0.212227
TECTB	0.367067	0.400249	0.396406	0.157021	0.802329	0.856648	0.520281
ADRB1	0.318266	0.501813	0.310388	0.316053	0.886991	0.816225	0.350265
LMO1	0.731185	0.734706	0.542741	0.190341	0.318731	0.751663	0.230633
LINC00678	0.391343	0.232787	0.307777	0.303335	0.834774	0.791308	0.638675
BDNF	0.34098	0.49877	0.312654	0.1623	0.795673	0.831278	0.558345
SMTNL1	0.537174	0.496536	0.139261	0.382053	0.785841	0.839563	0.319572
DGAT2	0.471989	0.294272	0.488318	0.243208	0.910471	0.761646	0.330096
OMP	0.43267	0.514379	0.393882	0.444407	0.803344	0.816185	0.0951324
MYO7A	0.682352	0.270304	0.359752	0.363384	0.793485	0.80176	0.228962
FXYD2	0.888234	0.606745	0.437723	0.308871	0.322553	0.731497	0.204377
FXYD6-FXYD2	0.861585	0.613891	0.421518	0.241032	0.314754	0.771229	0.275991
SCN2B	0.749229	0.433074	0.299192	0.200722	0.669552	0.837536	0.310696
FMNL3	0.714507	0.63958	0.448333	0.16853	0.527704	0.813878	0.187469
INHBE	0.78864	0.74608	0.315291	0.35891	0.318392	0.754441	0.218245
GLI1	0.768044	0.697266	0.271169	0.356548	0.392222	0.807018	0.207733
LGR5	0.619032	0.428897	0.270763	0.218124	0.768846	0.854667	0.339673
OTOGL	0.276977	0.436098	0.11308	0.718469	0.711757	0.778693	0.464926
PLEKHG7	0.626068	0.40094	0.26202	0.379173	0.797509	0.824522	0.209768
PLXNC1	0.498033	0.581685	0.351876	0.195932	0.818616	0.801664	0.252193
C12orf75	0.628503	0.509279	0.292438	0.249961	0.725666	0.861275	0.232878
KCCAT198	0.587528	0.446934	0.230379	0.294174	0.790483	0.852521	0.297981
LOC100505978	0.224315	0.417537	0.160453	0.500169	0.819543	0.729997	0.647985
C12orf76	0.833488	0.634402	0.411125	0.356711	0.43123	0.731661	0.101383
ATP2A2	0.675002	0.52051	0.273355	0.233993	0.673657	0.865094	0.258389
EEF1AKMT1	0.768483	0.58165	0.2755	0.188338	0.724059	0.702108	0.259861
LINC00330	0.54831	0.331884	0.196431	0.277576	0.683449	0.907582	0.55477
SIAH3	0.655171	0.282753	0.185571	0.370911	0.7966	0.802468	0.406525
MIR2681	0.556504	0.602851	0.269926	0.208955	0.755429	0.829473	0.276861
MIR4705	0.530795	0.506227	0.297973	0.181825	0.787048	0.853342	0.342789
RAB20	0.724661	0.75263	0.230071	0.221734	0.529894	0.753611	0.287397
IL25	0.465177	0.562411	0.471628	0.252869	0.446277	1	0.290518
CMTM5	0.715298	0.481351	0.377576	0.22271	0.504842	0.928317	0.269906
NGDN	0.745579	0.536995	0.264661	0.309991	0.502067	0.895877	0.24483
CCDC196	0.240017	0.40472	0.456584	0.200895	0.670936	0.903027	0.623821
RGS6	0.636831	0.641881	0.257675	0.280665	0.841449	0.644546	0.196954
SERPINA3	0.707277	0.533478	0.252035	0.215478	0.766549	0.754574	0.27061
TRMT61A	0.664746	0.503113	0.442699	0.460566	0.330872	0.942451	0.155553
BAG5	0.786307	0.577758	0.368374	0.194088	0.426385	0.856243	0.290845
SSTR5	0.808264	0.714377	0.30846	0.507784	0.289241	0.704861	0.167013
C1QTNF8	0.717415	0.773786	0.237971	0.257474	0.479152	0.766375	0.267828
ZKSCAN2	0.786462	0.711878	0.284924	0.24758	0.354599	0.792194	0.322363
MYLK3	0.723555	0.512552	0.225482	0.228332	0.639124	0.851685	0.319269
GPT2	0.650886	0.562856	0.305592	0.23612	0.522665	0.939366	0.282515
LOC101927272	0.695332	0.607864	0.322399	0.198152	0.753031	0.721981	0.201242
LOC283856	0.362295	0.567462	0.346211	0.225085	0.918546	0.732351	0.348049
AMFR	0.626372	0.550157	0.149725	0.227229	0.796822	0.748211	0.401485
PDP2	0.737005	0.704958	0.445828	0.468449	0.268053	0.762944	0.112764
TPPP3	0.776546	0.733162	0.360933	0.489103	0.302482	0.712594	0.12518
HSDL1	0.402041	0.422055	0.325744	0.286958	0.801205	0.91254	0.349458
ABR	0.692285	0.78262	0.286232	0.139464	0.60165	0.688788	0.308962
MIR3183	0.679952	0.725177	0.241536	0.153869	0.645687	0.730153	0.323626
SLC47A1	0.548635	0.332678	0.233922	0.280182	0.727388	0.915177	0.462017
PNMT	0.433706	0.236821	0.129186	0.521273	0.65083	0.788045	0.740138
MAP2K6	0.420416	0.332144	0.259322	0.244127	0.803034	0.83889	0.602066
OSBPL1A	0.663387	0.587044	0.306149	0.118562	0.727713	0.773387	0.323758
MAPK4	0.699056	0.569306	0.312669	0.168764	0.716238	0.780069	0.253899
MRO	0.498008	0.34292	0.212619	0.245629	0.863045	0.753093	0.584686
ATP8B1	0.69255	0.641645	0.384797	0.228531	0.679367	0.745319	0.12779
SNORA108	0.522733	0.363019	0.228054	0.210242	0.675777	0.894691	0.605484
PQLC1	0.821609	0.617679	0.260219	0.132609	0.580975	0.709157	0.377753
BSG	0.461621	0.336906	0.323407	0.300317	0.539407	1	0.514799
ZNF555	0.659945	0.754234	0.459591	0.274228	0.266333	0.837713	0.247956
ZNF823	0.469782	0.722953	0.359557	0.514095	0.421732	0.892114	0.119767
ZNF43	0.383305	0.57117	0.638968	0.103139	0.669758	0.833059	0.3006
LOC100420587	0.444017	0.27595	0.341645	0.231538	0.887776	0.767343	0.551732
RGS9BP	0.569811	0.440639	0.113644	0.460414	0.448593	0.961621	0.505278
PROSER3	0.736069	0.622841	0.380483	0.486302	0.211847	0.851172	0.211286
HSPB6	0.685972	0.64428	0.410542	0.484958	0.196885	0.867693	0.20967
LIPE-AS1	0.710699	0.514695	0.431198	0.159839	0.66158	0.813978	0.208012
LIPE	0.659109	0.493657	0.309255	0.260913	0.6208	0.916731	0.239537
PPP1R12C	0.70794	0.615045	0.0981657	0.497024	0.310225	0.840919	0.43068
LINC00487	0.482787	0.7107	0.680609	0.0562114	0.45511	0.771956	0.342627
LINC01954	0.316973	0.566439	0.271238	0.284002	0.73588	0.91719	0.408277
MYCN	0.206522	0.220966	0.512982	0.333594	0.675161	0.755475	0.7953
HADHB	0.759724	0.48718	0.315671	0.176379	0.51061	0.887134	0.363301
TOGARAM2	0.541087	0.581656	0.271175	0.329656	0.65259	0.918509	0.205326
LINC01118	0.377786	0.36178	0.273698	0.251339	0.758525	0.892343	0.584529
LINC01119	0.400869	0.545031	0.317651	0.119974	0.667864	0.892635	0.555976
PSME4	0.655291	0.659866	0.405685	0.0527113	0.628807	0.766773	0.330867
IL1RL1	0.313302	0.418457	0.595824	0.63399	0.838121	0.621378	0.0789284
CBWD2	0.505869	0.441601	0.292219	0.286707	0.830419	0.857478	0.285708
NIFK-AS1	0.60703	0.414813	0.302757	0.133289	0.644492	0.902497	0.495121
KCNH7	0.156836	0.599765	0.318037	0.322543	0.853594	0.739935	0.50929
CDCA7	0.460646	0.23169	0.354407	0.342284	0.808068	0.890834	0.41207
ZNF385B	0.594568	0.547769	0.370584	0.162437	0.781393	0.798175	0.245074
CFLAR	0.616519	0.459822	0.274042	0.16092	0.748776	0.847014	0.392907
KCNE4	0.548394	0.358131	0.313827	0.417126	0.582608	1	0.275951
LINC01237	0.679454	0.768822	0.536962	0.320827	0.51999	0.63988	0.0340649
SIGLEC1	0.727724	0.603489	0.424244	0.103029	0.550619	0.812293	0.278602
MIR499A	0.780705	0.567647	0.267488	0.255204	0.460371	0.868775	0.299809
PREX1	0.66466	0.484536	0.386163	0.190429	0.678306	0.866122	0.229784
B4GALT5	0.726232	0.708385	0.524402	0.276338	0.408587	0.75288	0.103176
DSCR4	0.595903	0.260171	0.521533	0.366338	0.840589	0.749608	0.165858
AGPAT3	0.438499	0.386741	0.243348	0.198912	0.790768	0.820256	0.621474
PEX26	0.744403	0.6315	0.306496	0.178391	0.459862	0.853686	0.325663
IL2RB	0.612542	0.38485	0.393684	0.258195	0.771272	0.857971	0.221487
C1QTNF6	0.60055	0.603327	0.343608	0.121662	0.55709	0.906958	0.366806
SHISA8	0.865633	0.673935	0.371827	0.220231	0.324038	0.727613	0.316723
PLXNB2	0.422324	0.801841	0.618568	0.401275	0.436788	0.751445	0.0677582
LINC00693	0.606446	0.48358	0.132494	0.298601	0.809078	0.782172	0.387629
GPD1L	0.488787	0.276093	0.235267	0.316523	0.804328	0.857661	0.521341
EXOSC7	0.689925	0.520792	0.305373	0.285611	0.540912	0.925533	0.231854
CLEC3B	0.646683	0.598318	0.355385	0.244184	0.51956	0.919964	0.215905
FAM240A	0.652932	0.430157	0.344285	0.284373	0.810452	0.788371	0.18943
PRSS45	0.671841	0.277494	0.209475	0.371146	0.730449	0.857646	0.381949
PRSS42	0.687162	0.36924	0.317752	0.262431	0.712204	0.87289	0.278322
MYL3	0.686271	0.450862	0.32194	0.241369	0.637302	0.903058	0.259198
SCAP	0.708899	0.614115	0.236992	0.273909	0.606858	0.83365	0.225576
CCDC36	0.735876	0.618584	0.34004	0.22765	0.409273	0.886859	0.281717
SEMA3G	0.705868	0.643196	0.233574	0.23997	0.594375	0.825377	0.257641
STAB1	0.782222	0.677744	0.476864	0.196713	0.662589	0.576609	0.127259
ST3GAL6	0.570466	0.611235	0.321442	0.113139	0.857577	0.667851	0.358289
LINC00636	0.285864	0.271137	0.468213	0.491781	0.819307	0.864987	0.298712
ROPN1	0.589518	0.651157	0.206706	0.331747	0.750187	0.774119	0.196565
LINC01487	0.628648	0.405731	0.361469	0.0842598	0.746242	0.809242	0.464408
LINC02052	0.499859	0.441934	0.220232	0.386558	0.662004	0.970562	0.318851
LOC100131635	0.514803	0.354693	0.288922	0.152681	0.789052	0.81171	0.588139
CHRNA9	0.619662	0.691451	0.1932	0.501716	0.165459	0.84317	0.485343
GSX2	0.818946	0.685604	0.295103	0.281507	0.568724	0.683077	0.16704
ARHGAP24	0.53847	0.423588	0.488032	0.187319	0.894453	0.722467	0.245671
MYOZ2	0.682794	0.567051	0.384995	0.155317	0.704693	0.788184	0.216966
SLC1A3	0.691127	0.572707	0.299586	0.17786	0.675048	0.820315	0.263357
OXCT1	0.530453	0.653516	0.571186	0.171394	0.767634	0.673994	0.131823
EPB41L4A-DT	0.429101	0.492997	0.449404	0.313047	0.962506	0.658516	0.194429
MIR3936HG	0.459222	0.470314	0.39051	0.224284	0.571323	1	0.371628
RGS14	0.629838	0.615876	0.423714	0.184147	0.413442	0.936256	0.296726
TXNDC5	0.453272	0.286698	0.177882	0.350883	0.835507	0.770152	0.625605
LOC101929057	0.531962	0.364949	0.202857	0.25024	0.834995	0.804523	0.510475
RSPO3	0.651332	0.435661	0.277855	0.101646	0.744701	0.782863	0.505941
LINC02539	0.662546	0.557714	0.34407	0.280927	0.656001	0.851936	0.146807
MIR4465	0.207341	0.719266	0.415629	0.159759	0.7691	0.713895	0.51501
LINC02538	0.769092	0.550476	0.258108	0.200803	0.60544	0.817035	0.299046
LINC02487	0.770488	0.626658	0.338264	0.157561	0.659927	0.713755	0.233348
FAM220A	0.838173	0.500737	0.20857	0.271675	0.514666	0.817132	0.349046
LOC100505921	0.852468	0.356334	0.26251	0.468565	0.351126	0.858205	0.350793
LOC100653233	0.611232	0.836335	0.195204	0.176995	0.511138	0.72212	0.446976
MLXIPL	0.63042	0.242	0.360563	0.253148	0.695664	0.906223	0.411982
CD36	0.45701	0.377463	0.202366	0.286866	0.859894	0.807443	0.508959
GNAT3	0.472754	0.368948	0.298069	0.283382	0.878732	0.829623	0.368493
CPA1	0.470364	0.353445	0.353763	0.256307	0.729936	0.953129	0.383057
SFRP1	0.571426	0.67746	0.225015	0.325579	0.838731	0.663355	0.198433
LOC101929268	0.62451	0.578618	0.44655	0.0498851	0.712692	0.766099	0.321647
NKAIN3	0.413529	0.271262	0.33153	0.338917	0.851534	0.86376	0.429468
LOC101927040	0.687767	0.783895	0.441692	0.153551	0.472472	0.739336	0.221287
FLJ42969	0.762885	0.78052	0.327192	0.287312	0.531801	0.663113	0.147177
TRMT12	0.479013	0.451536	0.2374	0.169018	0.693224	0.886574	0.583235
TMEM245	0.573632	0.368105	0.170725	0.244553	0.630928	0.879039	0.633018
GSN-AS1	0.589105	0.567063	0.451085	0.0673774	0.739345	0.779679	0.306346
TRUB2	0.713303	0.453533	0.271695	0.251482	0.571635	0.91911	0.319241
FCN2	0.450005	0.52423	0.219771	0.599422	0.495746	0.96684	0.243986
AGPAT2	0.727764	0.477329	0.517773	0.332459	0.360927	0.910232	0.173516
PHKA2	0.526017	0.379303	0.307191	0.527876	0.646046	0.940206	0.173362
ATP1B4	0.71398	0.324406	0.255865	0.307426	0.631115	0.906369	0.360839
TENM1	0.356018	0.298394	0.244021	0.432768	0.927315	0.746883	0.4946
PDPN	0.34811	0.233396	0.532399	0.303004	0.8171	0.403794	0.862197
MIR4255	0.270202	0.275448	0.547825	0.300877	0.860134	0.435679	0.809836
SIPA1L2	0.179774	0.246683	0.653594	0.452809	0.856789	0.398521	0.711829
CELF2-AS2	0.291387	0.228621	0.423372	0.516699	0.93268	0.382272	0.724969
FOXM1	0.331938	0.255056	0.326103	0.363265	0.881701	0.541229	0.800709
PDE3A	0.298107	0.275978	0.545081	0.39135	1	0.4083	0.575047
RASSF3	0.225001	0.282606	0.643374	0.493504	0.896042	0.287583	0.671891
TRHDE	0.242784	0.226672	0.581502	0.382684	0.935643	0.477614	0.653101
SMIM2	0.236067	0.195644	0.599089	0.352454	0.726854	0.531167	0.858725
SMIM2-IT1	0.275424	0.15829	0.541864	0.363411	0.718735	0.576669	0.865606
MIR5694	0.241366	0.154344	0.746855	0.594979	0.72394	0.335165	0.703351
RORA-AS2	0.33233	0.273177	0.326376	0.282161	0.850601	0.726359	0.708996
CERS3-AS1	0.269706	0.184028	0.505554	0.382426	0.887576	0.53188	0.738831
MIR4529	0.281611	0.284412	0.452372	0.273138	0.935307	0.648683	0.624476
FEZ2	0.352735	0.221096	0.313994	0.353708	0.860784	0.627131	0.770552
LINC01114	0.135346	0.308484	0.702875	0.44642	0.848572	0.391098	0.667205
MSTN	0.228442	0.293368	0.437882	0.562212	0.716838	0.339352	0.921905
C20orf197	0.331084	0.241831	0.499595	0.354869	0.8155	0.377406	0.879715
LINC01697	0.37079	0.219476	0.315051	0.369778	0.90628	0.579869	0.738757
MYRIP	0.263625	0.296925	0.349802	0.528515	0.928669	0.390186	0.742278
NXPE3	0.416408	0.189517	0.357261	0.288963	0.855663	0.655475	0.736713
APOD	0.280261	0.238892	0.327046	0.382835	0.749656	0.669315	0.851995
FRAS1	0.300475	0.224717	0.415708	0.301731	0.872941	0.689394	0.695034
C5orf64	0.209911	0.496496	0.464946	0.472326	0.708208	0.231623	0.916491
CTXN3	0.410054	0.177203	0.378373	0.32268	0.852487	0.56188	0.797322
MYLK4	0.354815	0.233191	0.412534	0.299368	0.82541	0.515955	0.858727
PTPRK	0.245963	0.405004	0.318162	0.420567	0.958875	0.434232	0.717197
ARHGAP18	0.305184	0.200308	0.380238	0.399229	0.880855	0.562587	0.771599
PDCD1LG2	0.34162	0.235169	0.351027	0.343754	0.824075	0.549864	0.854491
FBP2	0.327952	0.226895	0.360175	0.389925	0.814364	0.506145	0.874544
TLR4	0.15546	0.277097	0.603532	0.377017	0.903231	0.61734	0.566323
PLA2G2C	0.493769	0.454719	0.355452	0.14608	0.967931	0.588097	0.493951
UBXN10	0.494854	0.450656	0.694679	0.450183	0.883661	0.45352	0.0724473
UBXN10-AS1	0.389244	0.293388	0.388515	0.291176	1	0.544712	0.588872
MIR30E	0.625216	0.405094	0.289888	0.098672	0.777622	0.756563	0.546945
SLC44A5	0.159285	0.319546	0.344489	0.517205	0.914582	0.62082	0.624073
ST6GALNAC3	0.200607	0.496002	0.30034	0.532046	0.989056	0.541562	0.440387
DDR2	0.328517	0.285222	0.443283	0.396048	1	0.550065	0.466035
RC3H1	0.326756	0.287422	0.349822	0.345219	0.886195	0.482361	0.822224
COP1	0.177204	0.26561	0.79804	0.618439	0.811365	0.387296	0.442045
NMNAT2	0.483171	0.276639	0.467173	0.458488	0.930817	0.696475	0.187237
RNPEP	0.37909	0.435605	0.184724	0.614458	0.930242	0.308156	0.647725
GPATCH2	0.236828	0.19006	0.403147	0.517459	0.9058	0.672782	0.573924
SLC35F3	0.498942	0.389605	0.225232	0.389772	0.935751	0.734608	0.32609
MIR511	0.262437	0.471813	0.565604	0.429288	1	0.357312	0.388501
SLC39A12	0.283688	0.431303	0.580254	0.343959	1	0.346803	0.495141
LOC101929352	0.358522	0.526914	0.175737	0.35764	0.969825	0.586592	0.524769
MIR4294	0.356575	0.529206	0.262091	0.553046	0.99583	0.521959	0.281294
LINC00845	0.263777	0.352778	0.196046	0.767463	0.841484	0.455825	0.622626
EXOC6	0.479549	0.46504	0.216778	0.331834	1	0.56311	0.436842
CCDC186	0.670766	0.601147	0.256462	0.173235	0.813835	0.680573	0.303982
WDR11-AS1	0.182538	0.426912	0.3157	0.546286	0.969671	0.457189	0.601702
ZP1	0.310269	0.179179	0.750753	0.310856	0.708178	0.439965	0.800801
VPS37C	0.399483	0.294748	0.340206	0.332372	0.891433	0.412683	0.829075
FAT3	0.381421	0.295181	0.503172	0.717403	0.956858	0.310241	0.335725
DLAT	0.373254	0.325236	0.231672	0.463914	0.919075	0.41734	0.769508
CLMP	0.482063	0.434402	0.515417	0.272844	1	0.332773	0.428248
MIR8052	0.249749	0.37996	0.34333	0.319402	0.952811	0.586644	0.668104
RERG	0.349246	0.506773	0.45384	0.26171	1	0.542329	0.363669
RERG-AS1	0.317103	0.387944	0.531691	0.266455	1	0.456097	0.520022
PTPRO	0.223051	0.3106	0.571158	0.445992	1	0.513852	0.435281
GRIP1	0.126648	0.365964	0.440191	0.510465	0.915283	0.445241	0.696207
LRRIQ1	0.284998	0.392445	0.253664	0.593257	0.997328	0.477811	0.500496
MIR3685	0.316409	0.300005	0.424562	0.346253	0.937676	0.767933	0.407161
ANO4	0.189225	0.221836	0.644354	0.660364	0.878032	0.513014	0.393174
CHPT1	0.613555	0.355352	0.306182	0.103368	0.795118	0.71766	0.608764
ALDH2	0.627017	0.271929	0.466778	0.150592	0.883642	0.67547	0.424572
FREM2	0.429808	0.276918	0.349811	0.220021	0.889789	0.590133	0.743521
STOML3	0.261339	0.378348	0.284142	0.880768	0.799757	0.357368	0.538277
LHFPL6	0.278891	0.263904	0.506682	0.527794	1	0.38875	0.527607
MTRF1	0.30226	0.284453	0.305989	0.363685	0.910438	0.734612	0.598562
HTR2A-AS1	0.274876	0.510262	0.524681	0.358896	0.994455	0.569903	0.266928
CDC16	0.359909	0.556806	0.490012	0.140234	0.751167	0.864711	0.33716
MIR548AR	0.384972	0.83205	0.136397	0.435845	0.753296	0.63703	0.320411
MIR4502	0.549067	0.613531	0.456431	0.0857274	0.892599	0.568177	0.334467
FBXO34	0.421662	0.187145	0.318086	0.40773	0.840126	0.488271	0.83698
PLEK2	0.195072	0.583151	0.407081	0.447195	0.893252	0.25399	0.72026
FOXN3-AS2	0.363661	0.365314	0.219928	0.341045	0.891345	0.783102	0.535605
SERPINA5	0.426203	0.380605	0.148091	0.534338	0.922093	0.699554	0.389115
PWRN1	0.149889	0.386498	0.292205	0.618391	0.911946	0.607239	0.533833
MIR4715	0.229219	0.37176	0.434049	0.341479	0.997517	0.575154	0.550822
LINC02346	0.282698	0.323926	0.557778	0.339679	0.978208	0.369397	0.648313
SCG5	0.272462	0.299146	0.53202	0.232482	0.741454	0.534063	0.888372
THBS1	0.414708	0.607323	0.337388	0.421699	0.894898	0.687853	0.136131
GCOM1	0.416289	0.273521	0.367537	0.226849	0.904217	0.5764	0.735188
MYZAP	0.418362	0.193065	0.345961	0.331257	0.891876	0.566672	0.752807
NEO1	0.397453	0.346033	0.291708	0.37116	1	0.436669	0.653888
FTO-IT1	0.284514	0.192432	0.586838	0.261599	0.827671	0.705393	0.641552
ADAMTS18	0.302827	0.43	0.290884	0.593548	1	0.528173	0.349345
FOXL1	0.590284	0.412244	0.220201	0.174452	0.835025	0.749613	0.518181
LOC100505782	0.450345	0.548056	0.334349	0.135439	0.954865	0.535492	0.541455
GPATCH8	0.41367	0.22249	0.3001	0.304407	0.840769	0.643718	0.774846
CA10	0.258712	0.285286	0.44038	0.447803	1	0.576257	0.483324
2024-03-10	0.223809	0.464217	0.698619	0.222503	0.856041	0.353679	0.681132
MIR633	0.26879	0.315499	0.746794	0.56441	0.891266	0.237791	0.47545
LINC02563	0.39705	0.277517	0.280416	0.276639	0.871363	0.692416	0.704599
LOC105372038	0.444195	0.344309	0.13302	0.431078	0.922785	0.658397	0.566215
MALT1	0.546421	0.186726	0.370334	0.282844	0.896785	0.73046	0.486431
ZNF236-DT	0.256463	0.23813	0.446854	0.449358	0.942314	0.456638	0.710243
ZNF266	0.303857	0.443141	0.215582	0.641889	0.92514	0.325372	0.645018
ZNF536	0.416105	0.395584	0.351613	0.475296	1	0.509525	0.306866
MIR519A2	0.347998	0.443447	0.382884	1	0.650172	0.378945	0.292045
APOB	0.382426	0.24748	0.353085	0.550622	1	0.492529	0.453259
SNORD53	0.400808	0.3077	0.34915	0.332673	0.962286	0.736263	0.41112
CLIP4	0.498355	0.276398	0.199187	0.445594	0.933275	0.702031	0.445161
LINC00486	0.390398	0.347396	0.293522	0.370846	1	0.538331	0.532375
QPCT	0.590608	0.428207	0.467302	0.148013	0.800466	0.801266	0.264138
TMEM178A	0.517353	0.465452	0.3837	0.202745	1	0.460978	0.452262
B3GNT2	0.34851	0.268093	0.556198	0.311669	0.980579	0.635959	0.398991
SEMA4F	0.292707	0.213889	0.431429	0.470972	0.988681	0.534112	0.568211
MRPL19	0.478604	0.296702	0.329497	0.231923	0.948926	0.669499	0.544849
GCFC2	0.458689	0.209216	0.490644	0.382682	1	0.412591	0.530096
CSRNP3	0.274984	0.29561	0.45823	0.422449	1	0.607662	0.432458
GALNT3	0.225781	0.54095	0.458093	0.399843	1	0.388251	0.464948
MIR1258	0.629627	0.430724	0.266194	0.233345	0.932626	0.645929	0.361555
DOCK10	0.515901	0.432109	0.289192	0.20636	0.951875	0.674378	0.430184
ITM2C	0.635134	0.474706	0.0483246	0.656611	0.832159	0.483263	0.369802
LOC100506175	0.455734	0.349002	0.427487	0.175977	0.975758	0.61681	0.499231
TSHZ2	0.348004	0.207444	0.497976	0.594493	0.994003	0.469449	0.388631
DIDO1	0.465412	0.638195	0.421517	0.0271833	0.846176	0.550942	0.550576
LINC01695	0.241972	0.342082	0.320424	0.394745	0.958128	0.641774	0.600875
NCF4	0.197542	0.31528	0.555331	0.462375	0.822811	0.31842	0.828242
LINC01266	0.168592	0.384463	0.530185	0.377948	0.957072	0.431882	0.649857
CNTN6	0.332192	0.441712	0.335849	0.528495	1	0.414527	0.400832
CNTN4	0.152145	0.464765	0.459784	0.530955	0.985174	0.381207	0.52597
GRM7	0.21507	0.401123	0.349988	0.53301	1	0.491044	0.499506
RAD54L2	0.172916	0.459629	0.367489	0.399858	0.973272	0.505244	0.621592
WNT5A	0.36177	0.467204	0.426052	0.17819	0.974829	0.635688	0.456266
ERC2	0.275163	0.309108	0.370528	0.669459	0.985509	0.464934	0.425299
LSAMP	0.143201	0.472603	0.438373	0.443051	0.98289	0.567048	0.452835
GPR156	0.208926	0.277151	0.605229	0.371294	0.941847	0.466592	0.628962
HCLS1	0.306965	0.292725	0.352025	0.317297	0.935578	0.592319	0.703092
RASA2	0.385114	0.385741	0.294678	0.316852	1	0.568404	0.532171
PAQR9	0.350544	0.422373	0.243101	0.226939	0.845319	0.738068	0.673655
LINC01995	0.321643	0.382406	0.544177	0.298434	0.997373	0.616603	0.339365
TMEM150C	0.365467	0.431754	0.467181	0.28625	1	0.485732	0.417321
ENPEP	0.362163	0.311549	0.333236	0.383808	1	0.600582	0.490048
MIR3688-1	0.371358	0.305575	0.327195	0.396545	1	0.452175	0.638651
OTULIN	0.708297	0.737194	0.297536	0.191099	0.807353	0.466775	0.291746
CDH10	0.318268	0.409289	0.34895	0.68723	0.985656	0.308545	0.442062
C6	0.461062	0.252886	0.293413	0.439072	0.975168	0.675528	0.402872
LINC02225	0.427309	0.278666	0.416137	0.274449	0.866342	0.394375	0.842721
CWC27	0.17709	0.296896	0.377216	0.495567	0.935445	0.631855	0.585931
LINC01331	0.384391	0.343062	0.353114	0.203941	0.931272	0.615732	0.668489
HAPLN1	0.274029	0.351364	0.449143	0.390956	1	0.479034	0.520197
ADGRV1	0.291038	0.224511	0.450712	0.452507	0.989796	0.487944	0.60349
SEPT8	0.264424	0.186098	0.742662	0.560206	0.885494	0.440795	0.42032
ALDH5A1	0.511013	0.227029	0.285934	0.351421	0.956411	0.654844	0.513349
RRP36	0.333507	0.223023	0.525316	0.20333	0.748517	0.657563	0.808745
LOC101926898	0.392882	0.347004	0.211465	0.274986	0.824678	0.720938	0.728046
CRISP3	0.179641	0.283342	0.456881	0.527759	0.965233	0.507789	0.579355
CRISP1	0.352938	0.346376	0.461636	0.374564	1	0.366835	0.557744
DEFB133	0.254014	0.243068	0.595589	0.402927	0.893247	0.369707	0.741448
LOC101928140	0.326211	0.295237	0.324801	0.404753	0.991065	0.510096	0.647838
PDE7B	0.223918	0.258236	0.504087	0.355293	0.917505	0.530952	0.710009
HECA	0.417256	0.312477	0.670211	0.399583	0.828546	0.137812	0.734117
UST	0.235147	0.245598	0.443691	0.43444	0.952014	0.666894	0.522217
LOC105378047	0.358645	0.241503	0.529836	0.259355	0.966931	0.549012	0.594717
CDCA7L	0.251009	0.357536	0.393285	0.266297	0.918912	0.689964	0.622997
PDE1C	0.20627	0.275025	0.512557	0.460153	0.983671	0.515618	0.546706
BLVRA	0.293689	0.289969	0.435049	0.358585	1	0.59802	0.520632
AKAP9	0.552316	0.201943	0.351659	0.641303	0.912935	0.249462	0.590381
SEM1	0.35473	0.249621	0.371913	0.437773	0.934663	0.387832	0.763467
ORC5	0.478665	0.401007	0.216329	0.396413	1	0.555401	0.436056
MTRNR2L6	0.413538	0.287971	0.255031	0.327197	0.941519	0.634499	0.640245
PRSS2	0.274508	0.276941	0.399583	0.294023	0.892608	0.648746	0.713591
MFHAS1	0.257289	0.221927	0.719674	0.548509	0.894912	0.323784	0.533906
LOC102724612	0.444099	0.277004	0.293815	0.215536	0.78586	0.73841	0.745277
PSKH2	0.330723	0.192098	0.381303	0.336367	0.854376	0.663659	0.741475
ANGPT1	0.237707	0.276232	0.337293	0.544828	0.952898	0.500944	0.650099
ENPP2	0.230967	0.15884	0.527443	0.489591	0.899886	0.538398	0.654875
SPATA6L	0.547444	0.285553	0.227693	0.358288	0.918809	0.72938	0.432833
MIR101-2	0.338903	0.277581	0.406439	0.250051	0.928818	0.648854	0.649354
TPD52L3	0.47064	0.558372	0.170982	0.358348	0.980594	0.553621	0.407444
MIR4474	0.220073	0.340493	0.474271	0.341498	0.890649	0.43532	0.797697
C9orf135	0.230702	0.260185	0.474641	0.451854	0.935177	0.429225	0.718215
C9orf135-DT	0.229596	0.234765	0.52587	0.414321	0.926193	0.467243	0.702012
ECPAS	0.237412	0.254262	0.331262	0.518142	0.935443	0.577999	0.645479
GAGE2C	0.342224	0.314663	0.308273	0.241576	0.792959	0.725277	0.775027
TMEM201	0.296967	0.383535	0.318125	0.441773	0.609113	0.433378	1
LZIC	0.253572	0.415103	0.406778	0.437825	0.767199	0.294311	0.925213
NMNAT1	0.262892	0.348245	0.405095	0.451067	0.768713	0.334255	0.929733
VPS13D	0.346814	0.182112	0.516332	0.291704	0.724049	0.545895	0.893094
PRAMEF5	0.405381	0.365706	0.39908	0.206611	0.990274	0.530809	0.602141
PRAMEF20	0.274215	0.222172	0.618883	0.679956	0.588703	0.253313	0.862757
PAX7	0.166776	0.234976	0.537103	0.414042	0.787444	0.542612	0.817047
MIR4418	0.271087	0.242826	0.604644	0.564966	0.688564	0.24967	0.878243
TRIM63	0.320674	0.126369	0.409209	0.606756	0.59133	0.527955	0.917707
OPRD1	0.323552	0.321578	0.468079	0.445096	0.514089	0.384885	1
SNRNP40	0.322197	0.126296	0.695563	0.407863	0.58935	0.473611	0.88512
SF3A3	0.303721	0.246138	0.279173	0.479633	0.666862	0.592721	0.931752
POU3F1	0.298637	0.38606	0.106083	0.768855	0.725218	0.507198	0.707948
NT5C1A	0.370444	0.140549	0.457857	0.415421	0.75683	0.467652	0.891245
ELAVL4	0.20782	0.266004	0.836432	0.39108	0.73453	0.369638	0.694495
GPX7	0.329891	0.223949	0.473237	0.299964	0.739834	0.519321	0.913804
SHISAL2A	0.543443	0.12274	0.320724	0.483188	0.646941	0.46406	0.918905
CDCP2	0.395014	0.237745	0.348869	0.254347	0.747851	0.664903	0.851271
LOC101929935	0.36292	0.25125	0.371701	0.381928	0.783175	0.426689	0.922337
PRKAA2	0.334603	0.484479	0.31329	0.288685	0.75299	0.38842	0.937532
FYB2	0.317114	0.195756	0.392036	0.347499	0.840468	0.616155	0.790972
HSD52	0.261543	0.391402	0.706691	0.58702	0.434838	0.209408	0.909098
LOC101926964	0.180479	0.132253	0.516093	0.745832	0.741078	0.622795	0.561469
ITGB3BP	0.38685	0.266469	0.696155	0.3496	0.640744	0.25304	0.907143
PGM1	0.301605	0.159516	0.486858	0.431392	0.741322	0.483915	0.895392
CACHD1	0.458792	0.311859	0.742128	0.354822	0.762048	0.134236	0.736114
MIR4794	0.427991	0.238521	0.64075	0.551712	0.728139	0.12244	0.790447
PIGK	0.396464	0.39939	0.504243	0.558705	0.789214	0.0681548	0.783829
TMEM56	0.200947	0.294677	0.616336	0.651238	0.563162	0.280276	0.893363
TMEM56-RWDD3	0.177799	0.377986	0.673215	0.629578	0.573034	0.21652	0.851867
DPYD	0.243592	0.251218	0.407716	0.578918	0.965096	0.44049	0.612971
FRRS1	0.420666	0.148697	0.322064	0.508722	0.888646	0.463819	0.747387
AGL	0.303553	0.179366	0.515792	0.353564	0.753783	0.510009	0.883932
SORT1	0.346163	0.328395	0.510915	0.429871	0.670904	0.243011	0.970741
CHIA	0.36428	0.176484	0.425092	0.941347	0.677805	0.367242	0.54775
SYT6	0.279157	0.368711	0.384181	0.276119	0.790651	0.499962	0.901219
GJA5	0.172855	0.30268	0.458753	0.523414	0.753712	0.398549	0.890038
VPS45	0.582119	0.281155	0.179711	0.27323	0.681874	0.811446	0.690465
KCNJ9	0.520543	0.133943	0.37362	0.361777	0.841657	0.471845	0.796615
ATP1A4	0.323087	0.321358	0.530851	0.350553	0.635733	0.343006	0.995411
NOS1AP	0.225252	0.278652	0.57528	0.634033	0.721065	0.236332	0.829388
MIR4654	0.0178788	0.674918	0.713269	0.429622	0.554827	0.392683	0.716802
SH2D1B	0.324087	0.420752	0.332186	0.363313	0.671435	0.389008	0.99922
UHMK1	0.312802	0.229989	0.408574	0.447317	0.757375	0.416504	0.927438
RXRG	0.327693	0.279018	0.616923	0.337679	0.737888	0.300644	0.900156
LINC01363	0.425429	0.185386	0.264089	0.634845	0.795935	0.384835	0.809482
SFT2D2	0.300714	0.238694	0.434596	0.409295	0.749016	0.433948	0.933737
TBX19	0.327342	0.216798	0.289928	0.47011	0.774545	0.543531	0.877747
LOC101928565	0.274081	0.345146	0.378658	0.54295	0.693048	0.308454	0.957663
PRRC2C	0.216705	0.529784	0.302498	0.701443	0.864009	0.248848	0.636713
TNR	0.130307	0.271586	0.537537	0.634913	0.767789	0.375991	0.781876
KIAA1614	0.367833	0.223522	0.332842	0.579922	0.630749	0.397078	0.968054
LINC01344	0.238162	0.168739	0.532564	0.372844	0.768895	0.610711	0.808086
FAM129A	0.227193	0.166584	0.621229	0.477091	0.681462	0.453484	0.872957
RNF2	0.218945	0.266987	0.615773	0.38757	0.81988	0.377323	0.813523
MIR181A1HG	0.344643	0.177844	0.479286	0.322497	0.792255	0.524101	0.859374
LMOD1	0.332709	0.193526	0.359493	0.501574	0.700082	0.473731	0.938885
SOX13	0.373687	0.190864	0.350391	0.341141	0.826823	0.603516	0.813579
BLACAT1	0.224819	0.23571	0.506845	0.627037	0.669352	0.338246	0.897991
CD46	0.460312	0	0.554132	0.444428	0.709587	0.636767	0.706687
PLXNA2	0.402531	0.309349	0.810388	0.270009	0.62179	0.258897	0.827036
PTPN14	0.357484	0.322388	0.3544	0.286145	0.729505	0.498929	0.95115
WNT9A	0.273053	0.199324	0.572606	0.620377	0.655571	0.295348	0.883721
MIR5008	0.332118	0.169762	0.519292	0.492119	0.682027	0.371472	0.93321
MAP10	0.309679	0.374355	0.666827	0.657068	0.592767	0.0913132	0.807992
NTPCR	0.385936	0.170786	0.474127	0.458173	0.683578	0.377437	0.949962
GREM2	0.228701	0.297317	0.61811	0.531478	0.699603	0.247953	0.876838
RGS7	0.108817	0.343631	0.362262	0.733652	0.841962	0.532394	0.577282
AKT3	0.201865	0.425051	0.561134	0.632285	0.666923	0.166285	0.846457
LOC101927964	0.241616	0.226122	0.581736	0.497855	0.875734	0.335483	0.741456
SFTA1P	0.0900706	0.300298	0.628317	0.438403	0.683595	0.523843	0.835473
LINC00710	0.218457	0.48575	0.537921	0.505842	0.516535	0.253017	0.982477
ECHDC3	0.321814	0.329109	0.433606	0.248428	0.86744	0.467515	0.832087
OPTN	0.429959	0.151655	0.435125	0.275008	0.748323	0.614881	0.845048
MCM10	0.454545	0.227566	0.469225	0.216453	0.739404	0.492807	0.900001
UCMA	0.592256	0.208077	0.601034	0.259803	0.708812	0.281009	0.849009
PLXDC2	0.167598	0.195988	0.789512	0.615126	0.688689	0.382831	0.660257
PIP4K2A	0.208676	0.232374	0.562698	0.381497	0.838336	0.483521	0.792899
ARMC3	0.32669	0.203378	0.617156	0.3959	0.902063	0.341315	0.713497
LINC01518	0.249123	0.16967	0.451014	0.618149	0.863885	0.427115	0.721043
LOC102724323	0.322468	0.399297	0.387035	0.251157	0.695751	0.475529	0.968764
A1CF	0.211887	0.406126	0.533223	0.46549	0.96533	0.284351	0.633593
SLC16A9	0.328374	0.0942676	0.503585	0.407775	0.659769	0.656297	0.849932
MRLN	0.275481	0.175533	0.5138	0.375776	0.826507	0.522107	0.810797
RHOBTB1	0.311117	0.156049	0.406966	0.435208	0.666989	0.614926	0.908747
MSS51	0.276232	0.312631	0.496976	0.411072	0.81218	0.307162	0.883746
PPP3CB	0.156001	0.236326	0.512254	0.696383	0.653092	0.405324	0.840622
PAPSS2	0.336611	0.488015	0.162461	0.695306	0.815765	0.281406	0.720436
HECTD2	0.256772	0.255136	0.537893	0.368796	0.654507	0.466226	0.960671
SLIT1-AS1	0.493993	0.363991	0.307444	0.299217	0.694301	0.367904	0.973151
WBP1L	0.163764	0.235269	0.497277	0.542573	0.60648	0.533208	0.921429
LOC102724589	0.165585	0.611061	0.713654	0.462526	0.425885	0.251669	0.869619
ATRNL1	0.157591	0.273963	0.670683	0.557305	0.843233	0.330633	0.666592
PRLHR	0.27924	0.382444	0.329572	0.681662	0.889293	0.248765	0.689025
NANOS1	0.262936	0.544591	0.688212	0.538199	0.531155	0.0954054	0.839503
CHST15	0.286382	0.360385	0.563427	0.383879	0.630185	0.293341	0.982402
EBF3	0.232045	0.20071	0.704966	0.554803	0.525648	0.387695	0.894133
MIR4297	0.219459	0.134485	0.733969	0.505504	0.605361	0.490212	0.81101
LOC100506082	0.12875	0.338757	0.699551	0.506229	0.636763	0.335582	0.854369
CCKBR	0.325803	0.269893	0.339481	0.320793	0.729798	0.600911	0.913321
RIC3	0.326434	0.246409	0.62284	0.319144	0.870354	0.346442	0.768376
SCUBE2	0.340669	0.260159	0.592528	0.476074	0.609048	0.25967	0.961851
MIR5691	0.313675	0.257831	0.539094	0.57927	0.585649	0.264898	0.959583
CSNK2A3	0.348667	0.436698	0.355467	0.330496	0.731177	0.331907	0.965587
NCR3LG1	0.419187	0.232862	0.593758	0.404344	0.733121	0.228206	0.888521
DBX1	0.470303	0.383645	0.646454	0.476405	0.73791	0.032835	0.752448
SLC17A6	0.39631	0.11014	0.469219	0.431334	0.911647	0.488944	0.692406
CSTF3	0.242716	0.321587	0.477393	0.607145	0.639916	0.271635	0.939608
APIP	0.477659	0.331336	0.596494	0.301079	0.620722	0.22051	0.952199
MIR7154	0.356988	0.167682	0.597261	0.842395	0.611262	0.236172	0.68824
LOC100507384	0.290003	0.121385	0.647717	0.607962	0.58094	0.385398	0.866594
DKFZp779M0652	0.400989	0.213994	0.32284	0.365514	0.741457	0.537843	0.917363
MIR3160-1	0.417592	0.27865	0.4718	0.326753	0.657561	0.355113	0.99253
RAPSN	0.295986	0.470443	0.312941	0.269446	0.748152	0.47617	0.926862
CD6	0.504444	0.320577	0.406633	0.833015	0.164051	0.443921	0.827359
CD5	0.535191	0.69819	0.113632	0.706434	0.357194	0.301573	0.787786
DAGLA	0.35534	0.327777	0.59034	0.262658	0.640299	0.355295	0.968291
RASGRP2	0.292106	0.305952	0.238172	0.438658	0.664829	0.642878	0.917404
PYGM	0.482422	0.150067	0.360097	0.379295	0.607752	0.571643	0.948723
SLC29A2	0.343978	0.244016	0.28186	0.454502	0.76061	0.505737	0.909297
ZDHHC24	0.217929	0.236032	0.451029	0.576684	0.636148	0.440179	0.941999
ACTN3	0.228912	0.26539	0.39748	0.554117	0.632238	0.459376	0.962486
ANO1	0.235167	0.362795	0.565678	0.568161	0.618911	0.219823	0.929465
UCP3	0.29807	0.140395	0.530974	0.382169	0.672349	0.584642	0.891403
PAK1	0.373122	0.2223	0.555408	0.243557	0.836567	0.456363	0.812682
SYTL2	0.236768	0.348671	0.750292	0.555141	0.691674	0.161258	0.756195
CCDC83	0.135399	0.266727	0.665157	0.645996	0.474762	0.444128	0.86783
PRSS23	0.315472	0.170321	0.484419	0.454058	0.747808	0.424448	0.903474
LINC02552	0.118987	0.527185	0.739396	0.577399	0.666865	0.180607	0.689561
C11orf53	0.31786	0.354641	0.758316	0.377413	0.690983	0.182222	0.818565
COLCA1	0.249991	0.220195	0.863397	0.53365	0.650929	0.293346	0.688493
COLCA2	0.262329	0.179159	0.66891	0.530568	0.729694	0.314686	0.814655
MIR4491	0.288786	0.169467	0.541638	0.484083	0.779669	0.380477	0.855879
HTR3B	0.343655	0.337585	0.866643	0.126764	0.615959	0.517876	0.691518
SLC37A4	0.290635	0.310358	0.417765	0.272863	0.808862	0.524192	0.875323
UBASH3B	0.16602	0.318329	0.859158	0.537364	0.660129	0.287693	0.671307
OR10G8	0.425253	0.258308	0.901125	0.378058	0.466101	0.279114	0.79204
IGSF9B	0.205542	0.151479	0.57131	0.617611	0.572519	0.503867	0.877672
FGF6	0.306709	0.343864	0.458229	0.448241	0.42843	0.464564	1
APOLD1	0.264292	0.202631	0.554345	0.300321	0.798036	0.573955	0.806421
DDX47	0.283182	0.197686	0.555808	0.290765	0.815931	0.563644	0.792984
LOC105369691	0.106509	0.774883	0.601798	0.610026	0.485097	0.217074	0.704613
LINC02450	0.279982	0.297924	0.413047	0.292109	0.937972	0.593399	0.685567
ADAMTS20	0.298574	0.353491	0.387346	0.38203	0.994477	0.403636	0.680446
SLC38A4	0.287068	0.231666	0.354122	0.375727	0.824892	0.602771	0.823753
PFKM	0.321438	0.224859	0.63611	0.452106	0.667596	0.283569	0.914322
MIR6505	0.230761	0.309996	0.595062	0.408665	0.774225	0.310112	0.871178
ASB8	0.284798	0.207282	0.588832	0.656692	0.63586	0.259872	0.866663
HOXC12	0.222919	0.374256	0.501876	0.341384	0.76347	0.379721	0.916375
HOTAIR	0.223463	0.210748	0.550316	0.495356	0.798362	0.38873	0.833025
HOXC9	0.234731	0.333853	0.289971	0.418121	0.65957	0.637239	0.926514
HOXC-AS2	0.248699	0.344003	0.213761	0.559428	0.573651	0.639575	0.920883
HOXC-AS1	0.279498	0.300221	0.386808	0.361678	0.712813	0.501564	0.957417
DCD	0.604945	0.284308	0.794565	0.424627	0.551008	0.0964682	0.744079
SLC39A5	0.468273	0.458812	0.50706	0.582649	0.0610226	0.506646	0.915537
ANKRD52	0.24252	0.505696	0.367507	0.318558	0.6378	0.442253	0.985667
COQ10A	0.357871	0.267586	0.264903	0.360855	0.62852	0.717211	0.903055
TBK1	0.211929	0.379666	0.514633	0.301562	0.841165	0.413345	0.837699
MIR548C	0.237515	0.291805	0.563227	0.569487	0.960372	0.307464	0.570128
MSRB3	0.244832	0.333177	0.516062	0.387917	0.948548	0.353581	0.715883
IFNG-AS1	0.242643	0.186256	0.841561	0.590545	0.672749	0.317204	0.649041
KCNC2	0.225717	0.270521	0.398124	0.351248	0.718121	0.660354	0.875915
MYF5	0.490932	0.416873	0.582805	0.028898	0.599814	0.521827	0.858852
UBE3B	0.419651	0.273566	0.352612	0.24635	0.633638	0.631354	0.942829
TMEM233	0.361105	0.231913	0.474088	0.301836	0.877731	0.440747	0.812579
CIT	0.26347	0.286377	0.663361	0.396026	0.686549	0.301885	0.902332
MIR1178	0.405633	0.201642	0.532255	0.333613	0.630886	0.421556	0.974413
LINC00398	0.283409	0.325985	0.430698	0.2259	0.830766	0.585076	0.818166
LINC00545	0.233709	0.352243	0.785626	0.363238	0.700339	0.2681	0.796744
LINC00548	0.184041	0.192304	0.524146	0.470584	0.772939	0.53449	0.821496
FOXO1	0.149934	0.26654	0.503672	0.522811	0.723312	0.452553	0.881179
ENOX1	0.242795	0.152063	0.631673	0.582991	0.688195	0.369104	0.83318
LRCH1	0.295673	0.277071	0.561685	0.408948	0.888313	0.290909	0.777401
TMEM272	0.21673	0.270673	0.534191	0.648026	0.576415	0.326152	0.927813
KCTD12	0.491837	0.120884	0.526193	0.280995	0.761001	0.481326	0.837765
SLITRK5	0.10543	0.24638	0.654211	0.679525	0.756719	0.403547	0.654187
FARP1	0.278531	0.17232	0.598403	0.658924	0.756116	0.275568	0.760139
RNF113B	0.518215	0.159459	0.508376	0.618956	0.736805	0.172884	0.785303
STK24	0.17562	0.395339	0.736385	0.734803	0.490047	0.212614	0.755192
DOCK9-AS1	0.199316	0.364697	0.569984	0.333361	0.632381	0.439375	0.960886
ERCC5	0.222779	0.266646	0.547444	0.49713	0.685656	0.350629	0.929715
EFNB2	0.0959441	0.399326	0.66034	0.511182	0.640079	0.334364	0.858765
SOS2	0.276948	0.302646	0.43387	0.289825	0.812291	0.510087	0.874333
NIN	0.203003	0.383915	0.458118	0.317889	0.745035	0.470733	0.921308
LINC00640	0.201416	0.351726	0.445668	0.375394	0.863388	0.432579	0.829829
FRMD6-AS2	0.283695	0.314937	0.335793	0.441704	0.964397	0.447034	0.712441
FRMD6	0.190028	0.347592	0.445586	0.536841	0.800686	0.320477	0.858791
FRMD6-AS1	0.150326	0.328576	0.596224	0.522121	0.654993	0.34203	0.905729
GNG2	0.295907	0.294457	0.536595	0.485306	0.867874	0.232428	0.787432
CHURC1-FNTB	0.195959	0.243156	0.604177	0.592688	0.499468	0.426643	0.937909
FNTB	0.304305	0.21564	0.445356	0.391128	0.679615	0.507128	0.956828
MAX	0.28888	0.219325	0.43363	0.447201	0.677533	0.472781	0.96065
MIR4706	0.41839	0.225824	0.522015	0.256767	0.726461	0.429512	0.921031
JDP2	0.203332	0.187652	0.536482	0.628853	0.620661	0.432641	0.89038
EML5	0.188759	0.249031	0.44021	0.887092	0.472625	0.515853	0.746431
ITPK1	0.225435	0.289961	0.639067	0.42952	0.800807	0.298695	0.816515
PRIMA1	0.332714	0.251822	0.604834	0.502317	0.732572	0.208121	0.86762
FAM181A-AS1	0.447448	0.321499	0.607992	0.40372	0.483353	0.23634	0.999649
FAM181A	0.574855	0.298563	0.531089	0.345467	0.449708	0.292144	1
SNRPN	0.522016	0.292332	0.223671	0.368214	0.899705	0.425174	0.768888
SNORD109B	0.425329	0.311301	0.216343	0.304507	0.884986	0.639981	0.717552
ATP10A	0.257882	0.221764	0.561249	0.333809	0.768132	0.488958	0.868206
OCA2	0.105343	0.399646	0.670671	0.819129	0.420883	0.357247	0.72708
CHRNA7	0.257081	0.36679	0.24886	0.512695	0.918795	0.455659	0.74012
CHAC1	0.339589	0.235371	0.630917	0.593718	0.51016	0.252255	0.937991
GATM	0.125103	0.365362	0.558077	0.495907	0.580091	0.426927	0.948532
CEP152	0.202758	0.80067	0.427673	0.321229	0.730045	0.278619	0.739006
NEDD4	0.244089	0.340087	0.563814	0.232242	0.741185	0.491379	0.887204
RORA	0.268861	0.232129	0.485721	0.362818	0.814199	0.473794	0.862477
LINC02568	0.345752	0.368801	0.482624	0.529146	0.371376	0.358094	1
LOC101928988	0.477341	0.118297	0.399264	0.307579	0.777587	0.61944	0.800492
KBTBD13	0.506538	0.107928	0.426981	0.286003	0.835339	0.648571	0.688639
CILP	0.177388	0.471359	0.792522	0.412128	0.520759	0.272696	0.853147
PCAT29	0.226495	0.474061	0.535955	0.244804	0.559778	0.480221	0.978685
GRAMD2A	0.383619	0.292316	0.384596	0.348522	0.684678	0.415536	0.990733
PKM	0.219739	0.596001	0.633138	0.592126	0.378091	0.191963	0.888942
PTPN9	0.300914	0.142502	0.380525	0.466807	0.819791	0.61083	0.77863
SNUPN	0.328007	0.311112	0.282896	0.343937	0.787541	0.556092	0.890415
FBXO22	0.304312	0.468103	0.479546	0.340719	0.799565	0.226498	0.881258
LINC00927	0.241169	0.171837	0.622504	0.373928	0.712082	0.526741	0.851739
ARNT2	0.276223	0.323637	0.843478	0.505437	0.613623	0.185114	0.752487
DNM1P41	0.439721	0.501754	0.299971	0.258286	0.713248	0.338337	0.948683
CRTC3	0.164404	0.402917	0.463521	0.390127	0.883376	0.406216	0.78944
MIR3175	0.609063	0.305565	0.524953	0.395417	0.376394	0.285965	1
RGMA	0.441026	0.161742	0.516913	0.346731	0.647328	0.431385	0.954876
ATP2A1	0.248869	0.236526	0.49227	0.644883	0.610389	0.338899	0.928164
ATP2A1-AS1	0.221792	0.239365	0.536386	0.696769	0.612958	0.315033	0.877697
RABEP2	0.258847	0.418142	0.414154	0.537304	0.633362	0.261863	0.976329
PPP4C	0.406731	0.330613	0.38969	0.323033	0.88993	0.32576	0.834243
ZNF48	0.270995	0.301309	0.593178	0.666043	0.48589	0.252206	0.930378
LINC02169	0.220664	0.340182	0.551287	0.405004	0.770952	0.319681	0.892231
IRX3	0.343612	0.321925	0.520292	0.6171	0.630896	0.155341	0.910834
GINS3	0.448226	0.168623	0.460948	0.706416	0.598311	0.241082	0.876394
NDRG4	0.720404	0.117432	0.630204	0.583387	0.438981	0.228764	0.780829
LINC00922	0.181751	0.252636	0.474936	0.530149	0.889692	0.436189	0.734648
LOC100506083	0.405706	0.34253	0.131964	0.463127	0.914995	0.581616	0.660062
LINC01572	0.317248	0.31058	0.3945	0.446449	1	0.416402	0.588627
MIR4719	0.244159	0.203731	0.639303	0.466604	0.771223	0.350448	0.824533
WWOX	0.216173	0.291733	0.764914	0.758525	0.502573	0.24485	0.721233
MAF	0.335446	0.206592	0.404929	0.475726	0.546119	0.532142	0.999045
MIR3182	0.275192	0.348379	0.377245	0.385313	0.847356	0.391308	0.875207
RPA1	0.270758	0.200493	0.290034	0.496096	0.738679	0.703504	0.800436
LOC284009	0.274129	0.259255	0.333112	0.614622	0.716153	0.393984	0.908745
CHRNE	0.616098	0.509609	0.251444	0.667064	0.153409	0.421081	0.881294
MYH8	0.27254	0.21834	0.722773	0.478464	0.555078	0.344578	0.908226
MYH4	0.288413	0.247208	0.507143	0.565625	0.654515	0.294521	0.942576
MYH2	0.228462	0.308273	0.655977	0.628186	0.583731	0.221965	0.873407
SCO1	0.504538	0.462453	0.54867	0.190433	0.66734	0.217336	0.909228
DHRS7B	0.486905	0.230094	0.332493	0.252305	0.637241	0.645586	0.915376
RNF135	0.216167	0.269177	0.596545	0.586791	0.599011	0.309953	0.922356
KRT40	0.189309	0.330059	0.309144	0.45191	0.892763	0.623491	0.703323
JUP	0.418553	0.25748	0.252171	0.312444	0.708739	0.680979	0.869633
LINC00671	0.231385	0.377689	0.766529	0.474861	0.555238	0.224102	0.870196
ARL4D	0.89656	0.657575	0.597458	0.0990054	0.44322	0.385642	0.420541
OSBPL7	0.228725	0.277958	0.734949	0.709287	0.467626	0.268019	0.813436
MRPL10	0.495404	0.097452	0.353293	0.637285	0.559492	0.44911	0.907964
MRPS23	0.32945	0.287143	0.220627	0.427752	0.804242	0.588931	0.841854
SRSF1	0.274094	0.20895	0.329907	0.454228	0.644896	0.70909	0.878836
YPEL2	0.38463	0.310267	0.408786	0.17289	0.746572	0.604492	0.872362
MIR4729	0.410433	0.324913	0.385131	0.182464	0.683333	0.588446	0.925282
LINC01476	0.591846	0.266998	0.40858	0.150926	0.632105	0.546494	0.903052
TLK2	0.299191	0.22924	0.39313	0.45062	0.717037	0.464529	0.946253
CACNG1	0.273116	0.127707	0.456386	0.681559	0.52242	0.556195	0.882617
SAP30BP	0.168905	0.380541	0.727407	0.546906	0.402476	0.362832	0.910933
RNF157	0.222107	0.149347	0.569611	0.405775	0.655159	0.668324	0.829676
CCDC57	0.411984	0.417852	0.823223	0.394456	0.476333	0.138757	0.837395
SLC16A3	0.308175	0.275706	0.49705	0.553646	0.65705	0.258763	0.94961
MIR6787	0.226795	0.283845	0.427029	0.532467	0.703225	0.387086	0.939553
PIEZO2	0.224491	0.15664	0.473383	0.544596	0.759145	0.508159	0.833585
LDLRAD4	0.394782	0.294148	0.285176	0.291076	0.808811	0.561923	0.864084
LDLRAD4-AS1	0.311807	0.270277	0.429305	0.313756	0.832815	0.473706	0.868333
MIR5190	0.33652	0.202165	0.323654	0.431419	0.730634	0.568284	0.907324
MIR1-2	0.474753	0.286129	0.252653	0.231235	0.755642	0.699497	0.800091
CHST9	0.337049	0.318183	0.306479	0.336814	0.930967	0.514858	0.755649
B4GALT6	0.367179	0.256173	0.607406	0.230181	0.749357	0.410944	0.87876
SLC25A52	0.255887	0.195923	0.449762	0.567195	0.858848	0.396091	0.776294
SETBP1	0.281679	0.255708	0.457957	0.381338	0.787163	0.430542	0.905613
MIR4319	0.248854	0.226488	0.633792	0.267887	0.744472	0.558985	0.819522
PSTPIP2	0.625074	0.336671	0.490844	0.350528	0.664541	0.140233	0.892108
ST8SIA5	0.362505	0.445662	0.353186	0.180333	0.755877	0.497565	0.904873
TCF4	0.3023	0.264462	0.400151	0.358224	0.918306	0.482546	0.774011
ST8SIA3	0.229352	0.378163	0.517511	0.270757	0.899429	0.438788	0.765999
SIN3B	0.871259	0.190179	0.44223	0.335087	0.563286	0.323324	0.774635
CEBPG	0.261572	0.286501	0.628568	0.627529	0.561257	0.230412	0.904162
PEPD	0.241913	0.267242	0.830187	0.418349	0.540344	0.35963	0.842334
GPI	0.338482	0.169716	0.761119	0.458761	0.534098	0.353866	0.883957
LEUTX	0.551218	0.168573	0.382093	0.255784	0.690494	0.566823	0.885015
LOC93429	0.365562	0.462911	0.619207	0.612133	0.457699	0.0870015	0.895487
NUCB1	0.320684	0.311125	0.622226	0.758232	0.478414	0.16922	0.840099
MIR6800	0.559573	0.190359	0.28548	0.274909	0.675067	0.668348	0.846264
SBK2	0.19257	0.35359	0.555731	0.245106	0.770244	0.541898	0.840861
RNF144A	0.357968	0.426836	0.742321	0.230136	0.781152	0.217978	0.743609
MIR548S	0.332507	0.260754	0.44879	0.313128	0.858082	0.43986	0.846878
MIR4262	0.301659	0.403377	0.400528	0.271099	0.839119	0.409038	0.875178
DPYSL5	0.21875	0.170911	0.459096	0.500339	0.880388	0.587087	0.68343
LBH	0.195383	0.265541	0.88568	0.393484	0.640961	0.417703	0.701247
LINC02613	0.380694	0.0961439	0.645554	0.363535	0.666053	0.487295	0.860725
LINC01913	0.479423	0.100154	0.354862	0.375672	0.720703	0.636104	0.833082
LINC01914	0.423735	0.101725	0.334163	0.427955	0.794157	0.665161	0.753104
MIR4432	0.256663	0.258549	0.441433	0.306198	0.848748	0.595609	0.792801
PPP3R1	0.222706	0.301288	0.341671	0.697443	0.710719	0.363498	0.862677
CNRIP1	0.251818	0.298329	0.577238	0.491092	0.626375	0.297294	0.957853
PLEK	0.0408048	0.685786	0.635894	0.628612	0.541094	0.268953	0.698856
TMEM150A	0.424862	0.191332	0.415875	0.272273	0.720641	0.573745	0.901274
SMYD1	0.419127	0.12832	0.360164	0.35907	0.71468	0.687499	0.831141
PANTR1	0.291132	0.111192	0.629729	0.430169	0.737065	0.481415	0.819298
NCK2	0.18632	0.293384	0.635888	0.456001	0.743747	0.330557	0.854104
RANBP2	0.362482	0.312756	0.284159	0.557658	0.591809	0.390449	1
MTLN	0.350419	0.372734	0.548421	0.227968	0.762468	0.333624	0.904367
CCDC93	0.337755	0.33886	0.224438	0.355558	0.905114	0.621282	0.716994
CFAP221	0.54162	0.263397	0.389726	0.293513	0.900971	0.336782	0.773992
CYP27C1	0.256185	0.428839	0.613064	0.553551	0.419274	0.252548	0.97654
LINC01854	0.255278	0.249587	0.437344	0.326643	0.831159	0.580068	0.819921
THSD7B	0.104271	0.312286	0.396689	0.644808	0.768092	0.491759	0.782095
LOC101928386	0.372054	0.284654	0.554935	0.360851	0.651468	0.299762	0.976275
LOC101929231	0.256515	0.243446	0.524459	0.385705	0.949271	0.459613	0.680991
RND3	0.18645	0.265	0.576726	0.469312	0.692315	0.400603	0.909595
GPD2	0.399065	0.246121	0.635502	0.40935	0.651965	0.233886	0.92411
CERS6	0.236028	0.279267	0.622594	0.282222	0.820488	0.459727	0.799674
SPC25	0.265703	0.345726	0.321333	0.343978	0.933626	0.573881	0.715754
G6PC2	0.345808	0.183969	0.302099	0.400134	0.78939	0.694936	0.783663
PHOSPHO2-KLHL23	0.133896	0.309361	0.400129	0.638792	0.838678	0.440176	0.738968
LNPK	0.243526	0.367418	0.445848	0.245236	0.792951	0.535231	0.86979
EVX2	0.021861	0.522276	0.544666	0.52973	0.500121	0.503196	0.87815
FRZB	0.449088	0.28794	0.544918	0.278536	0.969835	0.318754	0.650929
NCKAP1	0.268077	0.121795	0.505261	0.592114	0.714901	0.450028	0.847823
PMS1	0.340098	0.269531	0.5966	0.519509	0.715157	0.18418	0.874924
C2orf88	0.194976	0.254672	0.49398	0.518873	0.809278	0.390854	0.837367
HIBCH	0.227117	0.22501	0.508587	0.560417	0.788734	0.350376	0.83976
INPP1	0.282899	0.264026	0.524376	0.435696	0.738702	0.328703	0.925597
STK17B	0.370243	0.686	0.590229	0.348417	0.244507	0.319485	0.941119
ANKRD44-IT1	0.307808	0.219394	0.816418	0.329659	0.614349	0.388747	0.823625
METTL21A	0.340948	0.338451	0.463768	0.511186	1	0.273226	0.555012
MYL1	0.331796	0.359567	0.340056	0.368527	0.784406	0.380863	0.934785
LANCL1-AS1	0.199916	0.281015	0.561417	0.516659	0.689312	0.338234	0.913446
CYP27A1	0.252902	0.194152	0.552163	0.582675	0.649227	0.358373	0.910507
PRKAG3	0.206027	0.235062	0.771899	0.636935	0.498411	0.336873	0.814793
SERPINE2	0.16515	0.291826	0.535845	0.525897	0.825606	0.354851	0.800826
COL4A3	0.268267	0.463315	0.646591	0.527799	0.503797	0.161966	0.928265
RAD21L1	0.355792	0.163655	0.55771	0.365466	0.77755	0.41247	0.867357
SNPH	0.321275	0.186439	0.507509	0.316038	0.721489	0.54789	0.899359
BMP2	0.218126	0.496437	0.392774	0.649014	0.954895	0.266726	0.522027
PET117	0.430453	0.415212	0.279471	0.894246	0.360145	0.30324	0.817233
SLC24A3	0.407179	0.264067	0.394848	0.232585	0.853448	0.527787	0.820086
NAPB	0.31401	0.277813	0.446937	0.299964	0.749283	0.481054	0.93094
CST3	0.314012	0.182749	0.562682	0.340999	0.751469	0.465802	0.882287
PYGB	0.310206	0.336555	0.56334	0.348741	0.582438	0.35207	1
MYLK2	0.378255	0.18806	0.410885	0.460937	0.451314	0.625486	0.985064
CEP250	0.367951	0.255426	0.3912	0.375378	0.587151	0.510374	1
CHD6	0.360124	0.234159	0.656726	0.389052	0.65179	0.285337	0.922812
UBE2C	0.215225	0.228509	0.688775	0.567533	0.680051	0.295008	0.824899
TNNC2	0.256798	0.247221	0.692374	0.709232	0.536031	0.239198	0.819145
EYA2	0.263578	0.155814	0.682645	0.538354	0.759919	0.333878	0.765813
DOK5	0.352622	0.259615	0.424564	0.592114	0.762162	0.233013	0.87591
PCK1	0.472495	0.403214	0.357181	0.458155	0.611698	0.204423	0.992834
NRIP1	0.260204	0.248373	0.409279	0.425357	0.784106	0.47395	0.898729
USP25	0.296753	0.234073	0.345551	0.549944	0.63898	0.469532	0.965167
BACH1	0.30801	0.238566	0.682144	0.471988	0.832353	0.233644	0.733295
GRIK1-AS2	0.297239	0.245386	0.644999	0.375989	0.879405	0.319823	0.737159
TRAPPC10	0.14498	0.406453	0.553713	0.304979	0.898925	0.490786	0.700164
ZNF70	0.214842	0.260427	0.543605	0.482477	0.586196	0.44015	0.972302
RFPL3	0.360151	0.340038	0.279391	0.486957	1	0.402691	0.624846
TIMP3	0.325949	0.223138	0.7009	0.515186	0.581627	0.253287	0.899915
ENTHD1	0.271878	0.255967	0.299527	0.663186	0.888791	0.422209	0.698442
TNRC6B	0.579638	0.244817	0.322812	0.285615	0.844628	0.407943	0.814547
ADSL	0.317573	0.213589	0.49327	0.409391	0.625595	0.457038	0.983543
SGSM3	0.404024	0.34724	0.335274	0.247248	0.498034	0.71535	0.95283
LINC00229	0.305612	0.333716	0.469172	0.530215	0.803099	0.20188	0.856308
BRD1	0.376393	0.250262	0.562508	0.358173	0.700284	0.308882	0.943498
CHL1-AS1	0.198739	0.407344	0.39845	0.253751	0.858009	0.730061	0.653647
FGD5	0.186792	0.218343	0.432762	0.532948	0.832253	0.511528	0.785374
LINC00690	0.181746	0.23574	0.487079	0.397179	0.755993	0.599043	0.84322
PLCL2	0.306574	0.205883	0.315275	0.447245	0.819841	0.580545	0.824637
LRRC3B	0.2829	0.270424	0.574907	0.438902	0.840625	0.276363	0.815879
TGFBR2	0.223595	0.347845	0.364104	0.423924	0.815696	0.44019	0.884646
GADL1	0.289555	0.309958	0.278496	0.38536	0.824294	0.560889	0.851449
MIR466	0.139162	0.524519	0.662609	0.40129	0.822664	0.248344	0.701412
CNOT10	0.386545	0.161366	0.483291	0.524157	0.875345	0.307372	0.761922
TRIM71	0.282137	0.202643	0.446596	0.622703	0.747088	0.334477	0.864357
SUSD5	0.184258	0.210027	0.451459	0.474737	0.87532	0.628707	0.675492
DCLK3	0.340984	0.298565	0.403573	0.794696	0.890546	0.254683	0.516954
FAM198A	0.151464	0.277337	0.533388	0.405854	0.752989	0.518966	0.860003
SLC38A3	0.392377	0.234058	0.2158	0.411645	0.795545	0.637935	0.812639
RPL29	0.354542	0.304411	0.168751	0.442037	0.74572	0.631062	0.853477
APPL1	0.0776766	0.452752	0.418065	0.535185	0.608231	0.49018	0.91791
DENND6A	0.356017	0.180611	0.284933	0.41381	0.766374	0.707334	0.790921
MIR548BB	0.178659	0.317735	0.929688	0.34955	0.51349	0.538972	0.671906
PTPRG	0.231037	0.197001	0.542486	0.442731	0.829537	0.449588	0.80762
ATXN7	0.396417	0.257139	0.422012	0.297271	0.789719	0.426609	0.910834
PDZRN3	0.456955	0.385168	0.340462	0.111494	0.80393	0.628891	0.773102
ROBO1	0.218422	0.288498	0.439598	0.466303	0.866483	0.401142	0.819553
GPR15	0.174754	0.231547	0.473849	0.482501	0.754473	0.520991	0.861885
ZPLD1	0.147517	0.289571	0.509305	0.38588	0.881449	0.584466	0.701811
MYH15	0.17418	0.410702	0.491538	0.34112	0.960374	0.471164	0.650921
NECTIN3	0.141513	0.235353	0.445563	0.780125	0.751182	0.470111	0.676153
MIR4796	0.239771	0.434119	0.549375	0.437775	0.647278	0.237672	0.954009
ALDH1L1	0.271327	0.205333	0.632979	0.514268	0.651395	0.320948	0.903749
AMOTL2	0.486326	0.390905	0.451823	0.326153	0.590134	0.246661	1
ARMC8	0.412395	0.279988	0.487408	0.199989	0.735562	0.469523	0.915135
CPA3	0.326424	0.188945	0.525018	0.275513	0.773768	0.567399	0.842934
MBNL1	0.339251	0.236125	0.355994	0.301273	0.781289	0.638045	0.848022
MBNL1-AS1	0.283681	0.238733	0.384497	0.340037	0.679086	0.676924	0.897042
TMEM14EP	0.338907	0.21889	0.385708	0.312948	0.836119	0.589696	0.817732
LINC00886	0.395404	0.317023	0.578644	0.303038	0.842162	0.243338	0.82039
NLGN1	0.233437	0.164857	0.521196	0.545743	0.835075	0.431222	0.768469
DCUN1D1	0.262809	0.289233	0.344119	0.382784	0.748356	0.559041	0.913657
KLHL6-AS1	0.351781	0.152582	0.323386	0.422272	0.696364	0.736223	0.817392
RTP4	0.315868	0.26469	0.305421	0.4707	0.947517	0.480504	0.7153
HRASLS	0.32452	0.193564	0.417603	0.322593	0.805143	0.609596	0.826982
PPP1R2	0.451187	0.199735	0.396745	0.366887	0.58812	0.501029	0.996298
PCYT1A	0.303011	0.474415	0.506252	0.283877	0.659991	0.300013	0.972441
TCTEX1D2	0.2824	0.484676	0.391054	0.293264	0.681516	0.389877	0.977212
SENP5	0.390703	0.415237	0.236884	0.596111	0.768983	0.229173	0.862909
CD38	0.413431	0.244053	0.391633	0.366937	0.798782	0.375545	0.909619
LDB2	0.203413	0.280023	0.508862	0.59507	0.974849	0.501389	0.436395
MED28	0.373004	0.228268	0.38911	0.341369	0.819356	0.468629	0.880264
FAM184B	0.172224	0.238085	0.629311	0.533795	0.691615	0.375847	0.859124
SLIT2	0.17844	0.201395	0.501659	0.689633	0.765635	0.404721	0.758516
TBC1D1	0.428759	0.304293	0.362933	0.309724	0.740618	0.397379	0.956293
FAM114A1	0.1799	0.558655	0.757376	0.57684	0.548823	0.133284	0.745122
MIR574	0.0589154	0.471552	0.575754	0.647831	0.693491	0.288292	0.764166
ART3	0.250998	0.237538	0.428031	0.425584	0.778945	0.484757	0.894147
CXCL11	0.248462	0.222273	0.430468	0.425779	0.79077	0.508573	0.873674
NUP54	0.318135	0.254502	0.374094	0.410264	0.725617	0.464009	0.953379
EMCN	0.0506833	0.467686	0.700777	0.47475	0.668904	0.352751	0.784447
LRIT3	0.145517	0.365034	0.702648	0.336407	0.769066	0.397712	0.783616
EGF	0.380478	0.320719	0.550895	0.470181	0.646661	0.181479	0.949587
PITX2	0.422177	0.337575	0.24717	0.35958	0.479215	0.678068	0.976215
MIR8082	0.375048	0.435529	0.464943	0.0786749	0.728038	0.572464	0.845304
SETD7	0.421872	0.292001	0.42662	0.306571	0.868733	0.337244	0.846958
RNF150	0.189418	0.272702	0.416303	0.376142	0.79712	0.635401	0.812913
GRIA2	0.295623	0.217615	0.537936	0.394617	0.802599	0.383189	0.86842
LINC00290	0.287614	0.215231	0.601667	0.361515	0.873253	0.39726	0.76346
RWDD4	0.371819	0.196462	0.341985	0.470445	0.502325	0.64995	0.967013
2024-03-06	0.402608	0.229917	0.395533	0.328983	0.742206	0.46221	0.938541
GOLPH3	0.322625	0.187107	0.453088	0.419471	0.905792	0.448116	0.763801
NPR3	0.249071	0.360769	0.531367	0.386367	0.755172	0.300374	0.91688
UGT3A1	0.355831	0.282372	0.425541	0.210554	0.798384	0.577283	0.850034
LINC02110	0.304564	0.291768	0.559783	0.464309	0.660731	0.263869	0.954977
LINC02119	0.349667	0.221529	0.558567	0.374674	0.747718	0.337881	0.909964
EGFLAM	0.303078	0.45667	0.677345	0.2037	0.588147	0.343475	0.927586
LIFR-AS1	0.310141	0.22417	0.412425	0.401269	0.84159	0.454461	0.855944
LINC01265	0.21856	0.286985	0.512724	0.524938	0.772226	0.310776	0.87379
FYB1	0.680504	0.40479	0.328887	0.273373	0.837391	0.224307	0.750747
LOC153684	0.301027	0.285415	0.466613	0.457927	0.712962	0.31942	0.956636
ANXA2R	0.301168	0.273191	0.478283	0.453507	0.686753	0.337828	0.969269
LINC02224	0.264488	0.291829	0.613484	0.39442	0.745253	0.300412	0.890114
LOC101928858	0.343524	0.202482	0.381239	0.328936	0.869441	0.609516	0.76486
LINC01455	0.341179	0.143522	0.508456	0.362782	0.848451	0.508721	0.786888
SEMA6A-AS1	0.376198	0.365079	0.287497	0.236093	0.834003	0.568933	0.832197
2024-03-03	0.230118	0.153202	0.515891	0.606989	0.727438	0.429473	0.836889
MEGF10	0.286049	0.1252	0.477308	0.477554	0.836283	0.525593	0.772012
CCDC192	0.383715	0.13177	0.474161	0.390067	0.79475	0.47137	0.854168
CHSY3	0.232689	0.243737	0.624092	0.648768	0.718581	0.240341	0.791792
LINC01843	0.218811	0.218635	0.804784	0.305085	0.677458	0.546742	0.728485
JADE2	0.277162	0.168106	0.609409	0.463041	0.547269	0.488377	0.946636
PITX1	0.284259	0.467449	0.39809	0.459058	0.569253	0.301272	1
MYOT	0.401834	0.226301	0.251844	0.354002	0.758455	0.676496	0.831067
SH3RF2	0.237242	0.241703	0.58083	0.423389	0.752051	0.37916	0.885625
AFAP1L1	0.342792	0.186042	0.630979	0.473277	0.662898	0.296638	0.907375
ANXA6	0.543589	0.290163	0.452343	0.610905	0.394449	0.229036	0.979515
CCNG1	0.289491	0.275594	0.420666	0.703967	0.734762	0.242407	0.833112
STK10	0.29224	0.26073	0.505666	0.339646	0.774806	0.418624	0.908288
SIMC1	0.256217	0.124142	0.612378	0.460623	0.801948	0.482682	0.762009
FAM193B	0.309687	0.269743	0.591308	0.383528	0.548851	0.396187	1
LINC01622	0.176207	0.441976	0.433727	0.418783	0.659833	0.400131	0.969342
FOXCUT	0.528903	0.315252	0.538267	0.157003	0.891849	0.354066	0.714661
RPP40	0.405803	0.399411	0.519343	0.37678	0.574733	0.218395	1
PHACTR1	0.0627986	0.403632	0.49375	0.419822	0.85105	0.568525	0.700423
NHLRC1	0.38611	0.575639	0.130496	0.550838	0.518278	0.386903	0.951736
NBAT1	0.456437	0.287148	0.868505	0.59585	0.520679	0.10618	0.6652
SCGN	0.189871	0.526651	0.704953	0.466914	0.558698	0.187219	0.865694
HLA-F-AS1	0.195039	0.290602	0.379562	0.458933	0.670186	0.572364	0.933312
GNL1	0.608986	0.278757	0.583845	0.532121	0.511459	0.10135	0.883482
POU5F1	0.269634	0.240611	0.48042	0.76738	0.498194	0.345239	0.898521
PSORS1C3	0.41352	0.300343	0.536741	0.777345	0.212386	0.372002	0.887663
LY6G5C	0.653996	0.239576	0.384503	0.491745	0.436455	0.313035	0.98069
ABHD16A	0.2931	0.23179	0.417245	0.341691	0.64718	0.634819	0.934175
MIR4646	0.278614	0.212404	0.523473	0.323008	0.587139	0.649325	0.926038
LY6G6F	0.25534	0.224717	0.515346	0.313071	0.620381	0.670275	0.900871
WDR46	0.298532	0.482899	0.479934	0.156705	0.816821	0.432122	0.832988
NUDT3	0.412493	0.249296	0.275074	0.306332	0.816728	0.621955	0.818121
FKBP5	0.251564	0.197529	0.333512	0.514996	0.751805	0.605037	0.845556
MIR5690	0.253948	0.220041	0.334142	0.487568	0.784304	0.569657	0.850339
DAAM2	0.3648	0.213859	0.401684	0.505468	0.701279	0.360079	0.952832
MOCS1	0.300317	0.220851	0.631755	0.400113	0.534396	0.43835	0.974218
MRPS18A	0.400719	0.229188	0.353661	0.303127	0.5917	0.68828	0.933326
LOC101927082	0.230523	0.168745	0.636276	0.501161	0.774422	0.393269	0.795604
LOC101927189	0.353275	0.265994	0.31578	0.307016	0.829703	0.59763	0.830602
OGFRL1	0.280343	0.508961	0.707427	0.427976	0.521967	0.154807	0.898518
LINC00472	0.193306	0.344622	0.610711	0.444254	0.749648	0.290016	0.867443
MIR30A	0.209861	0.364647	0.404408	0.460588	0.721339	0.390917	0.948239
LINC01626	0.124803	0.356555	0.508837	0.557451	0.727752	0.354252	0.87035
GABRR1	0.266489	0.211944	0.496908	0.280133	0.694344	0.778736	0.771445
GRIK2	0.142904	0.242983	0.504246	0.496553	0.85888	0.526639	0.727795
PREP	0.318734	0.215343	0.483403	0.407451	0.764954	0.396227	0.913888
FIG4	0.362668	0.40998	0.269574	0.424659	0.914053	0.324229	0.794837
VGLL2	0.463001	0.359601	0.832379	0.257325	0.488488	0.250021	0.849185
ROS1	0.209237	0.280231	0.405209	0.604527	0.758207	0.370145	0.872444
LAMA2	0.213369	0.244583	0.584675	0.34314	0.819979	0.488776	0.805479
EYA4	0.302315	0.211356	0.393177	0.337993	0.831414	0.624316	0.799429
TARID	0.0939514	0.366335	0.623097	0.412567	0.826905	0.435432	0.741713
LOC101928231	0.285997	0.22898	0.510878	0.610467	0.728738	0.265805	0.869136
LINC01010	0.326784	0.210696	0.412676	0.598905	0.739145	0.319303	0.892491
ALDH8A1	0.288177	0.482451	0.561136	0.363301	0.905176	0.187004	0.712756
PLAGL1	0.192775	0.339245	0.524779	0.560045	0.459412	0.429804	0.99394
LUADT1	0.294946	0.277705	0.552121	0.470079	0.766861	0.25359	0.884698
IYD	0.245776	0.260668	0.679768	0.534046	0.607963	0.275081	0.896699
SYNE1	0.369107	0.204658	0.432635	0.290827	0.764729	0.551203	0.886841
MIR4466	0.386026	0.323677	0.173395	0.575747	0.858291	0.399834	0.78303
MIR3692	0.335704	0.26204	0.572248	0.499125	0.781188	0.204021	0.845675
MIR589	0.528834	0.477821	0.0738088	0.302996	0.584435	0.71846	0.813645
AIMP2	0.21033	0.286535	0.617928	0.471527	0.571993	0.381666	0.960022
LOC101927354	0.256467	0.416845	0.235976	0.316446	0.788987	0.788001	0.697276
LOC101927391	0.332893	0.329539	0.757472	0.54312	0.442962	0.199018	0.894997
LOC541472	0.20221	0.431943	0.608858	0.495584	0.797203	0.181394	0.782808
EVX1-AS	0.199477	0.379588	0.375157	0.781746	0.720232	0.271142	0.772658
INMT-MINDY4	0.28062	0.235228	0.672865	0.330517	0.781881	0.377041	0.821848
MINDY4	0.267974	0.229181	0.638503	0.326015	0.788038	0.420108	0.83018
LOC100506725	0.314979	0.323748	0.456914	0.395033	0.82171	0.297387	0.890229
EGFR	0.325247	0.228311	0.722312	0.412488	0.630574	0.290432	0.890637
PHKG1	0.331098	0.110463	0.420828	0.432223	0.726742	0.644699	0.833947
ZNF804B	0.0809185	0.406716	0.42371	0.466838	0.896678	0.589642	0.635498
PPP1R3A	0.231964	0.204496	0.4423	0.559927	0.772064	0.428913	0.860335
KRBA1	0.370882	0.184298	0.307352	0.428129	0.761892	0.569305	0.878142
KBTBD11	0.257059	0.245608	0.608375	0.46449	0.596876	0.36781	0.959781
MYOM2	0.310029	0.20298	0.546312	0.533488	0.692433	0.301329	0.913429
MIR7160	0.247133	0.270474	0.62441	0.528784	0.658947	0.267076	0.903177
ANGPT2	0.264388	0.13487	0.495943	0.649761	0.747829	0.402563	0.804646
SLC7A2	0.265372	0.222024	0.355105	0.474555	0.718949	0.551093	0.912902
CSGALNACT1	0.177672	0.199839	0.624223	0.653476	0.857653	0.409831	0.577306
LOC101929237	0.535813	0.308755	0.167917	0.619847	0.612283	0.338485	0.9169
ENTPD4	0.219381	0.267127	0.612864	0.640424	0.719017	0.237089	0.804098
DOCK5	0.149323	0.311012	0.511625	0.549704	0.876651	0.368267	0.733419
SCARA5	0.224243	0.28839	0.588519	0.314964	0.790431	0.440939	0.852515
MIR4287	0.234861	0.280794	0.590666	0.352622	0.775426	0.392432	0.873201
EXTL3-AS1	0.346538	0.261652	0.376496	0.327924	0.675841	0.545995	0.965554
INTS9	0.47755	0.317575	0.52367	0.385505	0.463874	0.297682	1
GTF2E2	0.146689	0.322992	0.380426	0.64664	0.654065	0.452856	0.896332
PPP2CB	0.286888	0.333129	0.458814	0.499677	0.66592	0.281482	0.97409
BRF2	0.441043	0.16732	0.449898	0.342539	0.741928	0.442846	0.914425
EIF4EBP1	0.317321	0.234139	0.302416	0.372445	0.745311	0.675098	0.85327
GPAT4	0.297651	0.225153	0.384433	0.502666	0.804117	0.406588	0.879392
LOC101929528	0.185654	0.274896	0.496321	0.820425	0.711981	0.308086	0.702638
LINC01301	0.239148	0.227773	0.5966	0.797553	0.536046	0.298075	0.804805
LINC00251	0.17594	0.278005	0.511454	0.416114	0.919782	0.505606	0.693098
TCF24	0.268735	0.315382	0.381589	0.432072	0.633076	0.469018	1
PPP1R42	0.358989	0.257907	0.347897	0.303229	0.765574	0.566834	0.899571
COPS5	0.367774	0.24159	0.33745	0.344367	0.725767	0.551189	0.931863
STAU2-AS1	0.337607	0.461625	0.249368	0.442258	0.96919	0.346674	0.693279
MIR3149	0.226605	0.24837	0.365264	0.623637	0.803548	0.410971	0.821605
PKIA	0.363966	0.291149	0.400537	0.259327	0.862774	0.48572	0.836527
LINC01298	0.253548	0.392642	0.674773	0.476816	0.613755	0.187302	0.901163
MTDH	0.317789	0.136028	0.732946	0.479473	0.660516	0.348017	0.82523
VPS13B	0.136015	0.283927	0.519686	0.552476	0.858744	0.411995	0.737157
NCALD	0.286496	0.190592	0.569331	0.373284	0.800088	0.435767	0.844442
SYBU	0.244409	0.24816	0.657288	0.729083	0.69835	0.209659	0.713051
SAMD12	0.15713	0.655656	0.257629	0.580005	0.905782	0.502131	0.441666
SAMD12-AS1	0.350125	0.285943	0.849226	0.528547	0.790822	0.184947	0.51039
DEPTOR	0.330256	0.19066	0.392121	0.468452	0.800832	0.438722	0.878956
COL14A1	0.248641	0.296036	0.46322	0.366649	0.750444	0.444561	0.930449
C8orf76	0.283756	0.314181	0.359093	0.514941	0.57266	0.440743	1
CCAT2	0.0873397	0.603858	0.286901	0.632143	0.634742	0.427033	0.827983
VLDLR	0.261243	0.391797	0.380381	0.223657	0.833024	0.603217	0.806682
KCNV2	0.257093	0.443604	0.312295	0.294585	0.854121	0.50673	0.831573
RCL1	0.364277	0.391661	0.359618	0.172722	0.815428	0.556717	0.839577
TTC39B	0.37819	0.173719	0.398192	0.584159	0.804289	0.325157	0.836294
IFNK	0.206625	0.169542	0.596333	0.768655	0.57185	0.399042	0.787954
PRSS3	0.393805	0.324214	0.243874	0.259274	0.749622	0.705751	0.823461
UNC13B	0.217864	0.337194	0.37976	0.388833	0.876452	0.483526	0.816371
FAM166B	0.394821	0.178738	0.648428	0.309551	0.747999	0.368756	0.851707
MIR6852	0.299376	0.247428	0.486515	0.520084	0.61173	0.34977	0.985097
FRMPD1	0.480337	0.277795	0.744543	0.197828	0.6852	0.298983	0.815313
LOC101927450	0.381492	0.212841	0.355788	0.415542	0.935467	0.455978	0.742891
GAS1RR	0.302888	0.230483	0.490737	0.573483	0.526298	0.382605	0.993507
GAS1	0.309769	0.239474	0.537658	0.570936	0.473017	0.371822	0.997323
LOC440173	0.343316	0.197846	0.433176	0.505629	0.851571	0.342503	0.825959
C9orf170	0.261505	0.264794	0.680479	0.517987	0.709304	0.229716	0.836215
GADD45G	0.372266	0.234278	0.244052	0.42976	0.80506	0.568313	0.846272
UNQ6494	0.380924	0.211968	0.321698	0.331024	0.803386	0.616481	0.834519
LOC101927847	0.328556	0.293081	0.345618	0.350773	0.839531	0.467781	0.87466
MIR4290HG	0.609818	0.379357	0.411257	0.0504873	0.790755	0.527812	0.730513
FBP1	0.179629	0.289344	0.432045	0.359823	0.860243	0.656632	0.722284
FANCC	0.238461	0.261415	0.615725	0.318384	0.740482	0.447732	0.877802
TMOD1	0.18907	0.376873	0.538702	0.524734	0.595026	0.310654	0.964941
MIR8081	0.267412	0.244838	0.701954	0.563221	0.465684	0.331092	0.9258
SNORA70C	0.113192	0.329973	0.620607	0.609611	0.751903	0.309691	0.765022
MIR181A2HG	0.241108	0.287836	0.380708	0.341101	0.826516	0.594067	0.828665
ENG	0.28086	0.322298	0.675059	0.426063	0.449693	0.359255	0.986772
AK1	0.279664	0.29941	0.677334	0.529613	0.482724	0.278839	0.952417
MIR4672	0.221167	0.333492	0.74367	0.586525	0.459238	0.270667	0.885241
SLC25A25-AS1	0.706853	0.157816	0.297437	0.396999	0.51456	0.522921	0.903415
GYG2	0.341467	0.320218	0.490188	0.580389	0.830631	0.152569	0.784538
ARHGAP6	0.143435	0.288427	0.594444	0.486783	0.676611	0.415703	0.894596
MIR548AX	0.289374	0.264667	0.731205	0.598035	0.513419	0.23019	0.87311
BEND2	0.341897	0.356584	0.291797	0.366109	0.97831	0.469256	0.696047
MAP3K15	0.20014	0.29469	0.634791	0.404941	0.866101	0.353756	0.745581
EIF2S3	0.526685	0.120736	0.409877	0.570544	0.672488	0.3103	0.889371
KDM5C	0.172032	0.640458	0.55774	0.291801	0.333563	0.60036	0.904047
MIR6894	0.246859	0.419035	0.376408	0.255923	0.550422	0.739528	0.911825
ITIH6	0.215958	0.347113	0.263983	0.577076	0.925755	0.502707	0.667408
KLF8	0.192477	0.415712	0.667794	0.775716	0.503874	0.182739	0.76169
ZXDA	0.380585	0.302481	0.0789816	0.618044	0.682433	0.690799	0.746676
LOC100132741	0.263548	0.305192	0.337033	0.370388	0.942938	0.607768	0.673132
PHKA1	0.202711	0.249388	0.524967	0.413254	0.801105	0.457575	0.851
PHKA1-AS1	0.281448	0.218194	0.464683	0.366154	0.851578	0.493885	0.824058
LPAR4	0.190615	0.519816	0.588476	0.202845	0.604889	0.479432	0.913926
DIAPH2	0.243312	0.199846	0.386287	0.434665	0.830695	0.630595	0.774599
CHRDL1	0.133813	0.35467	0.41212	0.623977	0.639721	0.422061	0.913638
GPC3	0.199087	0.226293	0.735075	0.423153	0.68472	0.406777	0.824896
PLAC1	0.272987	0.434238	0.817373	0.311305	0.817464	0.235879	0.610754
GPR101	0.181301	0.529625	0.346494	0.438718	0.984651	0.438323	0.580888

## Sheet: ED Fig. 5g
Patients	Age	Group	Sex	%NCAM1 + fibers		Normality and lognormality test				Unpaired t-test
P26	18	Adult	Female	4.21119			Adult	Old		Table Analyzed	%NCAM1+ fibres
P13	38	Adult	Male	9.50896		Test for normal distribution
P5	45	Adult	Male	6.39413		D'Agostino & Pearson test				Column B	Old
P9	46	Adult	Male	9.35961		K2	N too small	N too small		vs.	vs.
P29	77	Old	Male	23.5		P value				Column A	Adult
P23	85	Old	Male	34.2428		Passed normality test (alpha=0.05)?
P28	88	Old	Male	24.2857		P value summary				Unpaired t test
P16	95	Old	Female	40.5405						P value	0.0016
						Anderson-Darling test				P value summary	**
						A2*	N too small	N too small		Significantly different (P < 0.05)?	Yes
						P value				One- or two-tailed P value?	Two-tailed
						Passed normality test (alpha=0.05)?				t, df	t=5.413, df=6
						P value summary
										How big is the difference?
						Shapiro-Wilk test				Mean of column A	7.368
						W	0.8781	0.8831		Mean of column B	30.64
						P value	0.3307	0.3518		Difference between means (B - A) ± SEM	23.27 ± 4.299
						Passed normality test (alpha=0.05)?	Yes	Yes		95% confidence interval	12.75 to 33.79
						P value summary	ns	ns		R squared (eta squared)	0.83
						Kolmogorov-Smirnov test				F test to compare variances
						KS distance	N too small	N too small		F, DFn, Dfd	10.40, 3, 3
						P value				P value	0.0859
						Passed normality test (alpha=0.05)?				P value summary	ns
						P value summary				Significantly different (P < 0.05)?	No
						Number of values	4	4		Data analyzed
										Sample size, column A	4
										Sample size, column B	4
