# Supplementary material for: Multimodal cell atlas of the ageing human skeletal muscle
Source: Nature. 2024 Apr 22;629(8010):154–64. doi: 10.1038/s41586-024-07348-6 (PMC11062927; doi:10.1038/s41586-024-07348-6)
Supplement: Supplementary file 26 — Source Data Extended Data Fig. 6 [file 41586_2024_7348_MOESM26_ESM.xlsx]

## Sheet: ED Fig. 6a
			Q (-log10)
ID	Description	Hits	Adult (I)	Adult (II)	Old (I)	Old (II)	Very old (I)	Very old (II)
GO:0030029	Actin filament-based process	ACTA1|ACTC1|ACTN3|ARF6|RHOA|ATP1A1|BCL2|CALD1|CALR|CAMK2D|CAPZA1|CASQ1|CAV3|CDC42|DIAPH2|CTTN|EPB41L2|FGF12|FHL3|GAB1|GMFB|GSN|JAK2|KCNJ2|KCNJ3|KCNQ1|KRAS|LIMK2|MARCKS|MYO1F|MYH2|MYH4|MYH6|MYH7|MYH8|MYL1|MYO1E|NEB|NRAP|PAFAH1B1|PFN1|PFN2|PLEC|PRKAR1A|PROX1|TWF1|RAN|TRIM27|SCN5A|SHC1|SLC9A1|SNTA1|SPTBN1|SVIL|TESK1|TLN1|TMSB4X|TNNT1|TPM1|TPM3|TTN|CSRP3|TCAP|NRP1|HIP1R|TMSB10|MYOM2|ARHGEF2|ROCK2|MIC…	15.8337	11.4749	2.56531	1.79378	0	0
R-HSA-397014	Muscle contraction	ACTN3|ATP2A1|CALD1|CASQ1|CAV3|KCNJ12|KCNK2|MYBPC2|MYH6|MYL3|NEB|NOS1|SCN9A|TNNC2|TPM1|TTN|VCL|VIM|TRDN|LMOD1|MYL11|KCNIP2|FXYD7|MYL6B	15.8337	10.3417	0	0	0	1.49483
GO:0006006	Glucose metabolic process	AKT2|APOD|ATF3|ENO1|ENO3|KAT2A|HK2|IGF2|KCNJ11|KCNQ1|PDK1|PDK4|PFKFB1|PFKFB2|PFKL|PFKM|PGAM2|PPARA|PRKAA1|SLC25A1|TP53|FBP2|PER2|PPARGC1A|KBTBD2|ADPGK|G6PC3|OMA1|CRTC2|TSTD1	0	1.50345	0	0	0	0
hsa04152	AMPK signaling pathway	ACACA|AKT2|EIF4EBP1|FOXO1|GYS1|IGF1|IRS1|PFKFB1|PFKFB2|PFKFB3|PFKFB4|PFKL|PFKM|PPP2R2A|PRKAA1|PRKAA2|PRKAB1|PRKAB2|RAB2A|RHEB|RPS6KB2|SLC2A4|SREBF1|MAP3K7|FBP2|RAB11B|CAMKK2|PPARGC1A|TBC1D1|EEF2K|ADIPOR1|RAB14|PRKAG3|AKT1S1|G6PC3|CREB3L4|CRTC2	0	2.63871	2.95421	1.86307	0	0
hsa04922	Glucagon signaling pathway	ACACA|ADCY2|AKT2|CALM1|CAMK2D|FOXO1|GYS1|PRMT1|ITPR1|LDHA|PDE3B|PFKFB1|PFKL|PFKM|PGAM2|PHKG1|PPARA|PPP3CA|PRKAA1|PRKAA2|PRKAB1|PRKAB2|PYGB|PYGM|FBP2|PPARGC1A|PRKAG3|G6PC3|CREB3L4|CALML6|CRTC2	1.30211	3.77844	0	0	0	0
hsa04310	Wnt signaling pathway	SMAD3|MAPK10|TLE2|WNT9A|FZD4|ROCK2|DAAM2|LGR4|CTNNBIP1|NOTUM	0	1.64823	0	0	0	0
hsa04068	FoxO signaling pathway	AKT2|CAT|CCNG2|CDKN1A|CDKN1B|CDKN2B|GADD45A|EGFR|FOXO1|HRAS|PRMT1|IGF1|IRS1|KRAS|SMAD3|MDM2|FOXO4|GADD45B|NRAS|PRKAA1|PRKAA2|PRKAB1|PRKAB2|MAPK3|MAPK10|RAF1|MAPK12|SGK1|SLC2A4|SOD2|SOS1|SOS2|STAT3|TGFB2|TGFB3|TGFBR1|ATG12|BCL2L11|KLF2|GADD45G|GABARAP|GABARAPL2|GABARAPL1|NLK|PRKAG3|G6PC3|FBXO32	0	0	5.9477	7.19786	0	0
hsa04142	Lysosome	ACP2|ARSA|ASAH1|ATP6V0C|ATP6V0B|ATP6V0A1|ATP6AP1|SCARB2|CD63|CTSC|AP3S1|CLN5|CTSB|CTSD|CTSK|CTSL|CTSZ|DNASE2|FUCA1|FUCA2|GALNS|GLA|HEXB|IDS|IDUA|LAMP2|LIPA|M6PR|NAGLU|NEU1|CTSA|PSAP|SGSH|SMPD1|SPAM1|HYAL2|CTSF|CD164|AP1S2|LAPTM4A|AP4B1|ARSG|HYAL4|PLA2G15|AP3M1|LAPTM4B|MCOLN1|GNPTAB	0	0	12.5969	11.4198	0	0
GO:0006511	Ubiquitin-dependent protein catabolic process	BMAL1|AUP1|CALR|CYLD|DDIT3|GSK3A|DNAJB2|HSPA5|DNAJB9|MDM2|CHMP1A|PSMB1|PSMB2|PSMB4|PSMB6|PSMC2|PSMD13|TNFAIP3|UBE2A|UBE2D1|UBE2D3|UBE2E1|UBE2G2|UBE2H|UCHL1|UCHL3|XBP1|TRIM25|RNF103|STAM|USP9Y|BAP1|SQSTM1|CLOCK|RNF7|EDEM1|HERPUD1|RNF144A|TOM1L1|FEM1B|STUB1|ERLIN1|RBCK1|USP19|ADRM1|MAN1B1|USP18|TRIM32|USP22|FBXO7|ANAPC13|PTPN23|WWTR1|RNF167|HERC4|FBXL6|ANAPC2|UBQLN2|DERL2|VPS28|FZR1|ANAPC7|FAM8A1|U…	0	0	11.3364	11.0186	0	0
GO:1901136	Carbohydrate derivative catabolic process	AMPD3|CD44|CHI3L1|CTSL|DUT|FUCA1|FUCA2|GALT|GLA|GPC1|HEXB|HINT1|HMMR|IDS|IDUA|ITPA|MGAT1|NAGLU|NEU1|PDE2A|PDE4A|PDE4B|PDE4C|PDE4D|SGSH|SPAM1|UPP1|PDE5A|HYAL2|EDEM1|GNPDA1|OGA|NEU3|APOBEC2|NUDT4|MAN1B1|ENPP4|NT5C2|HYAL4|SMUG1|PDE7B|NT5C|AMDHD2|ADA2|ABHD10|NAGK|EDEM2|NEIL1|EDEM3|FBXO44|FBXO27|LYG1|STT3B|NEIL2|NUDT8	0	0	10.4859	5.87748	0	0
hsa04140	Autophagy - animal	AKT2|BCL2|BCL2L1|CTSB|CTSD|CTSL|DAPK1|DAPK3|EIF2S1|HIF1A|HRAS|IRS1|ITPR1|KRAS|LAMP2|NRAS|PRKAA1|PRKAA2|MAPK3|MAPK10|RAB1A|RAF1|RHEB|RPS6KB2|MAP3K7|TRAF6|BECN1|SQSTM1|ATG12|CAMKK2|RRAGA|GABARAP|GABARAPL2|MRAS|GABARAPL1|NRBF2|SH3GLB1|DDIT4|WIPI1|RRAGD|MLST8|DEPTOR|ATG9A|MAP1LC3B|VMP1|AKT1S1|ATG4C|SMCR8|C9orf72|RAB7B	0	0	6.75963	11.112	0	0
R-HSA-170834	Signaling by TGFβ Receptor Complex	RHOA|CCNT2|CDK9|CDKN2B|COL1A2|E2F4|E2F5|FKBP1A|ITGB6|JUNB|SMAD3|MEN1|MYC|FURIN|PPM1A|PPP1CA|MAPK3|RPS27A|SKIL|TGFB2|TGFB3|TGFBR1|TGIF1|UBB|UBC|UBE2D1|UBE2D3|XPO1|UBE2M|NCOR2|STUB1|PPP1R15A|WWTR1|F11R|PMEPA1	0	0	6.30598	6.50555	0	0
GO:0007156	Homophilic cell adhesion via plasma membrane adhesion molecules	PCDHGC3|PVR|PCDHGB4|PCDHGA8|PCDHGA12|NPTN|CDH20|PCDHGC5|PCDHGC4|PCDHGB7|PCDHGB6|PCDHGB5|PCDHGB3|PCDHGB2|PCDHGB1|PCDHGA11|PCDHGA10|PCDHGA9|PCDHGA7|PCDHGA6|PCDHGA5|PCDHGA4|PCDHGA3|PCDHGA2|PCDHGA1|AMIGO1	0	0	2.12892	1.83802	0	0
GO:0009152	Purine ribonucleotide biosynthetic process	ACACA|ADCY2|ADCY8|ADK|AK2|AMPD1|AMPD2|AMPD3|APRT|ATIC|ATP5F1C|ATP5MC1|ATP5MC2|ATP5MC3|ATP6V1A|ATP6V0C|DGUOK|ACSL1|GUCY2C|IMPDH2|ATP6|ATP8|ND1|ND2|ND3|ND4|ND4L|ND5|NDUFA3|NDUFB5|NDUFB8|NDUFB9|NDUFC2|NDUFS2|NDUFV2|NME2|NME3|NME4|SLC25A1|NME5|ATP5MJ|PAICS|NDUFA13|ELOVL1|PANK3|ACSS1|HACD2|AK9|NME9|UQCC3	0	0	1.66033	3.50752	5.29143	0
R-HSA-198725	Nuclear Events (kinase and transcription factor activation)	EGR1|EGR2|ELK1|FOS|FOSB|ID1|ID2|ID3|JUNB|JUND|NAB1|MAPK3|RPS6KA3|RRAD|SGK1|CDK5R1|MAPKAPK2	0	0	0	2.43639	0	1.49483
M5890	TNFα signaling via NFкB	ABCA1|RHOB|ATF3|BCL3|BTG1|CD44|CDKN1A|CEBPB|CEBPD|KLF6|MAP3K8|GADD45A|DUSP1|EFNA1|EGR1|EGR2|ETS2|FOS|FOSB|FOSL2|NR4A1|ICAM1|ID2|JUN|JUNB|MARCKS|SMAD3|MYC|GADD45B|NFIL3|NFKBIA|NINJ1|NR4A2|PDE4B|PER1|PFKFB3|MAP2K3|RELA|SAT1|SDC4|SGK1|SOD2|TAP1|TGIF1|KLF10|TNFAIP2|TNFAIP3|TRAF1|ZFP36|BTG2|NR4A3|BHLHE40|PLPP3|IER3|SQSTM1|SOCS3|SLC16A6|KLF4|B4GALT5|IER2|NAMPT|EIF1|KLF2|PPP1R15A|MAFF|PANX1|G0S2|PMEPA1|…	0	0	9.85439	15.9037	10.8923	7.77301

## Sheet: ED Fig. 6b
Group	Gene	Mean expression	Ratio expression	Tech
Type I_Adult	MYH1	0.311064	0.136417	snRNA-seq
Type II_Adult	MYH1	2.61564	0.9207	snRNA-seq
Type I_Old	MYH1	0.0871534	0.061387	snRNA-seq
Type II_Old	MYH1	1.81334	0.742849	snRNA-seq
Type I_Olddest	MYH1	0.00645184	0.003358	snRNA-seq
Type II_Olddest	MYH1	0.980427	0.356908	snRNA-seq
Type I_Adult	MYH2	0.342946	0.159851	snRNA-seq
Type II_Adult	MYH2	1.97888	0.726893	snRNA-seq
Type I_Old	MYH2	0.0439	0.0317855	snRNA-seq
Type II_Old	MYH2	1.00224	0.489882	snRNA-seq
Type I_Olddest	MYH2	0.0101387	0.0060307	snRNA-seq
Type II_Olddest	MYH2	0.598142	0.229852	snRNA-seq
Type I_Adult	MYH7	2.68713	0.972331	snRNA-seq
Type II_Adult	MYH7	0.221988	0.109463	snRNA-seq
Type I_Old	MYH7	1.17218	0.570997	snRNA-seq
Type II_Old	MYH7	0.284561	0.192433	snRNA-seq
Type I_Olddest	MYH7	1.59914	0.630825	snRNA-seq
Type II_Olddest	MYH7	0.29721	0.137747	snRNA-seq
Type I_Adult	TNNI1	1.53815	0.72039	snRNA-seq
Type II_Adult	TNNI1	0.145617	0.0929953	snRNA-seq
Type I_Old	TNNI1	1.27672	0.661481	snRNA-seq
Type II_Old	TNNI1	0.200274	0.149269	snRNA-seq
Type I_Olddest	TNNI1	0.689461	0.337993	snRNA-seq
Type II_Olddest	TNNI1	0.0984436	0.0522204	snRNA-seq
Type I_Adult	TNNI2	0.142493	0.0779257	snRNA-seq
Type II_Adult	TNNI2	1.97087	0.834452	snRNA-seq
Type I_Old	TNNI2	0.196297	0.143001	snRNA-seq
Type II_Old	TNNI2	1.67567	0.817713	snRNA-seq
Type I_Olddest	TNNI2	0.0513796	0.0267955	snRNA-seq
Type II_Olddest	TNNI2	0.764611	0.32278	snRNA-seq
Type I_Adult	PPARA	0.882514	0.426427	snRNA-seq
Type II_Adult	PPARA	0.467453	0.244848	snRNA-seq
Type I_Old	PPARA	0.36516	0.221994	snRNA-seq
Type II_Old	PPARA	0.29511	0.172141	snRNA-seq
Type I_Olddest	PPARA	0.425797	0.206003	snRNA-seq
Type II_Olddest	PPARA	0.226154	0.101974	snRNA-seq
Type I_Adult	PPARGC1A	0.67851	0.345772	snRNA-seq
Type II_Adult	PPARGC1A	0.754013	0.376591	snRNA-seq
Type I_Old	PPARGC1A	0.469807	0.280626	snRNA-seq
Type II_Old	PPARGC1A	0.399667	0.232158	snRNA-seq
Type I_Olddest	PPARGC1A	0.426822	0.205044	snRNA-seq
Type II_Olddest	PPARGC1A	0.478124	0.206414	snRNA-seq
Type I_Adult	SLC2A4	0.418852	0.233918	snRNA-seq
Type II_Adult	SLC2A4	0.414827	0.228981	snRNA-seq
Type I_Old	SLC2A4	0.264253	0.17986	snRNA-seq
Type II_Old	SLC2A4	0.210996	0.134881	snRNA-seq
Type I_Olddest	SLC2A4	0.143504	0.0746299	snRNA-seq
Type II_Olddest	SLC2A4	0.110364	0.0530428	snRNA-seq
Type I_Adult	PFKFB1	0.613718	0.311091	snRNA-seq
Type II_Adult	PFKFB1	0.800697	0.393927	snRNA-seq
Type I_Old	PFKFB1	0.590362	0.35085	snRNA-seq
Type II_Old	PFKFB1	0.394671	0.233477	snRNA-seq
Type I_Olddest	PFKFB1	0.397239	0.193805	snRNA-seq
Type II_Olddest	PFKFB1	0.554047	0.23602	snRNA-seq
Type I_Adult	FBP2	0.345739	0.203755	snRNA-seq
Type II_Adult	FBP2	0.699415	0.363163	snRNA-seq
Type I_Old	FBP2	0.206848	0.135374	snRNA-seq
Type II_Old	FBP2	0.142573	0.090857	snRNA-seq
Type I_Olddest	FBP2	0.157729	0.0825795	snRNA-seq
Type II_Olddest	FBP2	0.204564	0.0962171	snRNA-seq
Type I_Adult	PER1	0.83234	0.438615	snRNA-seq
Type II_Adult	PER1	0.959156	0.493737	snRNA-seq
Type I_Old	PER1	0.32007	0.187991	snRNA-seq
Type II_Old	PER1	0.325424	0.171682	snRNA-seq
Type I_Olddest	PER1	0.71004	0.342722	snRNA-seq
Type II_Olddest	PER1	0.527777	0.234786	snRNA-seq
Type I_Adult	PER2	0.354419	0.191473	snRNA-seq
Type II_Adult	PER2	0.41599	0.225306	snRNA-seq
Type I_Old	PER2	0.1674	0.10631	snRNA-seq
Type II_Old	PER2	0.167661	0.100201	snRNA-seq
Type I_Olddest	PER2	0.235415	0.118284	snRNA-seq
Type II_Olddest	PER2	0.178361	0.0793586	snRNA-seq
Type I_Adult	RORA	2.2084	0.895064	snRNA-seq
Type II_Adult	RORA	2.51187	0.945352	snRNA-seq
Type I_Old	RORA	1.91838	0.859116	snRNA-seq
Type II_Old	RORA	2.00094	0.856406	snRNA-seq
Type I_Olddest	RORA	2.02394	0.784197	snRNA-seq
Type II_Olddest	RORA	1.96761	0.706003	snRNA-seq
Type I_Adult	CLOCK	0.297405	0.157922	snRNA-seq
Type II_Adult	CLOCK	0.303228	0.163677	snRNA-seq
Type I_Old	CLOCK	0.539362	0.320879	snRNA-seq
Type II_Old	CLOCK	0.563587	0.320264	snRNA-seq
Type I_Olddest	CLOCK	0.37481	0.183183	snRNA-seq
Type II_Olddest	CLOCK	0.314746	0.14227	snRNA-seq
Type I_Adult	ARNTL	0.0661296	0.0350101	snRNA-seq
Type II_Adult	ARNTL	0.107522	0.0594916	snRNA-seq
Type I_Old	ARNTL	0.25959	0.163463	snRNA-seq
Type II_Old	ARNTL	0.406045	0.242706	snRNA-seq
Type I_Olddest	ARNTL	0.119428	0.058114	snRNA-seq
Type II_Olddest	ARNTL	0.212069	0.0921053	snRNA-seq
Type_I_Adult	MYH1	-0.39478	0.087349	snATAC-seq
Type_II_Adult	MYH1	0.967197	0.696907	snATAC-seq
Type_I_Old	MYH1	-0.521934	0.0193856	snATAC-seq
Type_II_Old	MYH1	0.545789	0.575271	snATAC-seq
Type_I_Oldest	MYH1	-0.508577	0.027957	snATAC-seq
Type_II_Oldest	MYH1	-0.271384	0.210526	snATAC-seq
Type_I_Adult	MYH2	-0.477686	0.130902	snATAC-seq
Type_II_Adult	MYH2	1.10169	0.869617	snATAC-seq
Type_I_Old	MYH2	-0.62086	0.0477185	snATAC-seq
Type_II_Old	MYH2	0.65739	0.742578	snATAC-seq
Type_I_Oldest	MYH2	-0.697201	0.0215054	snATAC-seq
Type_II_Oldest	MYH2	-0.31848	0.263158	snATAC-seq
Type_I_Adult	MYH7	0.919998	0.756252	snATAC-seq
Type_II_Adult	MYH7	-0.573078	0.056312	snATAC-seq
Type_I_Old	MYH7	0.892655	0.707874	snATAC-seq
Type_II_Old	MYH7	-0.560358	0.0618233	snATAC-seq
Type_I_Oldest	MYH7	0.0529152	0.425806	snATAC-seq
Type_II_Oldest	MYH7	-0.21739	0.302632	snATAC-seq
Type_I_Adult	TNNI1	0.524764	0.727461	snATAC-seq
Type_II_Adult	TNNI1	-0.694589	0.164866	snATAC-seq
Type_I_Old	TNNI1	0.74247	0.797346	snATAC-seq
Type_II_Old	TNNI1	-0.211077	0.381069	snATAC-seq
Type_I_Oldest	TNNI1	0.187123	0.589247	snATAC-seq
Type_II_Oldest	TNNI1	-0.293533	0.407895	snATAC-seq
Type_I_Adult	TNNI2	-0.539913	0.0830792	snATAC-seq
Type_II_Adult	TNNI2	0.51311	0.605446	snATAC-seq
Type_I_Old	TNNI2	-0.510082	0.117059	snATAC-seq
Type_II_Old	TNNI2	0.767279	0.734195	snATAC-seq
Type_I_Oldest	TNNI2	-0.472935	0.11828	snATAC-seq
Type_II_Oldest	TNNI2	0.0552051	0.407895	snATAC-seq
Type_I_Adult	PPARA	0.335302	0.569965	snATAC-seq
Type_II_Adult	PPARA	0.125872	0.505772	snATAC-seq
Type_I_Old	PPARA	-0.0138448	0.442141	snATAC-seq
Type_II_Old	PPARA	-0.188177	0.352777	snATAC-seq
Type_I_Oldest	PPARA	-0.0100964	0.445161	snATAC-seq
Type_II_Oldest	PPARA	-0.0135317	0.407895	snATAC-seq
Type_I_Adult	PPARGC1A	0.303241	0.595706	snATAC-seq
Type_II_Adult	PPARGC1A	0.333353	0.614474	snATAC-seq
Type_I_Old	PPARGC1A	-0.107437	0.413063	snATAC-seq
Type_II_Old	PPARGC1A	-0.18263	0.377576	snATAC-seq
Type_I_Oldest	PPARGC1A	-0.0740737	0.408602	snATAC-seq
Type_II_Oldest	PPARGC1A	-0.0292283	0.447368	snATAC-seq
Type_I_Adult	SLC2A4	0.0499032	0.516286	snATAC-seq
Type_II_Adult	SLC2A4	0.0932405	0.551058	snATAC-seq
Type_I_Old	SLC2A4	0.143635	0.578139	snATAC-seq
Type_II_Old	SLC2A4	0.0785349	0.560601	snATAC-seq
Type_I_Oldest	SLC2A4	-0.152549	0.434409	snATAC-seq
Type_II_Oldest	SLC2A4	-0.0622006	0.473684	snATAC-seq
Type_I_Adult	PFKFB1	0.0571236	0.313041	snATAC-seq
Type_II_Adult	PFKFB1	0.171325	0.370949	snATAC-seq
Type_I_Old	PFKFB1	0.0446849	0.357888	snATAC-seq
Type_II_Old	PFKFB1	0.00309052	0.334614	snATAC-seq
Type_I_Oldest	PFKFB1	-0.0981231	0.260215	snATAC-seq
Type_II_Oldest	PFKFB1	0.064525	0.342105	snATAC-seq
Type_I_Adult	FBP2	0.0963464	0.304136	snATAC-seq
Type_II_Adult	FBP2	0.454169	0.460559	snATAC-seq
Type_I_Old	FBP2	-0.08687	0.260066	snATAC-seq
Type_II_Old	FBP2	-0.104179	0.246594	snATAC-seq
Type_I_Oldest	FBP2	-0.230907	0.178495	snATAC-seq
Type_II_Oldest	FBP2	-0.237644	0.171053	snATAC-seq
Type_I_Adult	PER1	-0.191685	0.499451	snATAC-seq
Type_II_Adult	PER1	-0.0610491	0.552982	snATAC-seq
Type_I_Old	PER1	0.166972	0.639576	snATAC-seq
Type_II_Old	PER1	0.116128	0.618233	snATAC-seq
Type_I_Oldest	PER1	0.0635734	0.580645	snATAC-seq
Type_II_Oldest	PER1	0.196272	0.631579	snATAC-seq
Type_I_Adult	PER2	0.0116624	0.475906	snATAC-seq
Type_II_Adult	PER2	0.0122129	0.481205	snATAC-seq
Type_I_Old	PER2	0.0615268	0.500298	snATAC-seq
Type_II_Old	PER2	-0.0447231	0.454418	snATAC-seq
Type_I_Oldest	PER2	0.0354789	0.498925	snATAC-seq
Type_II_Oldest	PER2	0.122137	0.526316	snATAC-seq
Type_I_Adult	RORA	0.157713	0.616811	snATAC-seq
Type_II_Adult	RORA	0.419554	0.724582	snATAC-seq
Type_I_Old	RORA	-0.275135	0.36788	snATAC-seq
Type_II_Old	RORA	0.00448127	0.522878	snATAC-seq
Type_I_Oldest	RORA	-0.197242	0.434409	snATAC-seq
Type_II_Oldest	RORA	-0.0569056	0.447368	snATAC-seq
Type_I_Adult	CLOCK	0.00933607	0.232646	snATAC-seq
Type_II_Adult	CLOCK	0.0424293	0.263357	snATAC-seq
Type_I_Old	CLOCK	-0.0594134	0.247241	snATAC-seq
Type_II_Old	CLOCK	0.00885053	0.265805	snATAC-seq
Type_I_Oldest	CLOCK	-0.0554539	0.217204	snATAC-seq
Type_II_Oldest	CLOCK	-0.206391	0.157895	snATAC-seq
Type_I_Adult	ARNTL	-0.0497364	0.395999	snATAC-seq
Type_II_Adult	ARNTL	-0.00739732	0.431848	snATAC-seq
Type_I_Old	ARNTL	0.0310812	0.475246	snATAC-seq
Type_II_Old	ARNTL	0.150301	0.526022	snATAC-seq
Type_I_Oldest	ARNTL	-0.0560932	0.380645	snATAC-seq
Type_II_Oldest	ARNTL	-0.00666369	0.434211	snATAC-seq

## Sheet: ED Fig. 6c
		snRNA-seq gene expression							Pearson correlation (snRNA-seq)					Pearson correlation (snATAC-seq)
age	cell type	MYH1	MYH7	AMPD3	PCDHGA1				R	P				R	P
15	Type I	0.476532	3.16494	0.313023	0.191713		Type I Myofibre	MYH1	-0.668769	0.000667008		Type I Myofibre	MYH1	-0.16	0.16671
17	Type I	0.474836	3.60491	0.241918	0.201171			MYH7	-0.625275	0.00185967			MYH7	-0.67	0.01652
18	Type I	0.266628	2.91717	0.403998	0.245444			AMPD3	0.634905	0.00150165			AMPD3	0.18	0.5722
34	Type I	0.545965	3.29963	0.136781	0.386785			PCDHGA1	0.428209	0.0467895			PCDHGA1	0.4	0.1932
34	Type I	0.438558	3.34834	0.258408	0.351391		Type II Myofibre	MYH1	-0.779672	1.88889e-05		Type II Myofibre	MYH1	-0.789	0.001864
38	Type I	0.792822	2.8844	0.135958	0.27551			MYH7	0.12057	0.593016			MYH7	0.12	0.493015
45	Type I	0.131229	2.78991	0.588762	0.21212			AMPD3	0.607962	0.0026856			AMPD3	0.13	0.68325
77	Type I	0.0471699	3.74222	0.298344	0.460489			PCDHGA1	0.606325	0.00277753			PCDHGA1	0.69	0.01318
79	Type I	0.0154291	0.932403	0.352857	0.0385799
79	Type I	0.771918	2.95555	0.261582	0.559211
80	Type I	0.00236287	0.151225	1.05061	1.30693
80	Type I	0.13302	1.59142	0.736279	0.944381
82	Type I	0.0112364	2.7872	0.590843	0
82	Type I	0.0982816	0.982331	0.818534	1.15843
82	Type I	0.0186428	0.673616	0.824578	1.11342
84	Type I	0.00949833	2.45377	0.674045	0.071629
84	Type I	0.00493581	2.53412	0.849243	0.612262
85	Type I	0.0173972	2.29998	1.24944	0.243764
88	Type I	0.11272	0.260281	0.259521	0.954564
89	Type I	0.00187271	1.67152	1.15098	0.398246
92	Type I	0.000718258	0.382727	1.10602	0.94126
99	Type I	0.00398257	1.93397	0.853856	0.533553
		snRNA-seq gene expression
age	cell type	MYH1	MYH7	AMPD3	PCDHGA1
15	Type II	3.59239	0.0972728	0.444413	0.090014
17	Type II	4.11737	1.14988	0.112209	0.0749744
18	Type II	1.90309	0.32276	0.308459	0.0988392
34	Type II	4.16423	0.382989	0.0813495	0.146886
34	Type II	4.32661	0.298717	0.175411	0.129733
38	Type II	3.55636	0.685848	0.0743481	0.142534
45	Type II	2.01345	0.180818	0.320524	0.0740822
77	Type II	1.73097	1.03163	0.490166	0.549901
79	Type II	1.5045	0.187104	0.308701	0.0280844
79	Type II	2.69633	1.60568	0.214469	0.394823
80	Type II	0.120818	0.0659507	0.752288	0.725951
80	Type II	2.60459	0.295429	0.575246	0.390406
82	Type II	1.64914	0.981399	0.289996	0.00775743
82	Type II	1.91681	0.251818	0.607384	0.739769
82	Type II	2.3841	0.0727688	0.386448	0.565839
84	Type II	1.19952	0.762218	0.527031	0.0443261
84	Type II	0.678331	1.07813	0.867979	0.541432
85	Type II	0.156843	0.922652	1.29137	0.231484
88	Type II	0.769923	0.010754	0.222993	0.477079
89	Type II	0.0261903	0.65088	1.11751	0.424633
92	Type II	0.000184828	0.149474	1.02445	0.869849
99	Type II	0.0548106	0.859722	1.0333	0.571972
		snATAC-seq gene expression
age	cell type	MYH1	MYH7	AMPD3	PCDHGA1
17	Type I	0.165498	2.89387	1.9177	0.905901
18	Type I	0.100372	3.77936	1.97827	0.645717
34	Type I	0.361238	2.51513	1.3916	0.662573
45	Type I	0.0870484	2.69757	1.74201	0.793033
77	Type I	0.101652	3.32452	1.59104	0.689
79	Type I	0.0450614	1.57213	1.68431	0.713682
80	Type I	0.0276401	2.68042	2.01753	0.588716
82	Type I	0.0517957	1.23191	1.55746	0.788874
85	Type I	0.0318397	2.0675	2.90964	0.705354
88	Type I	0.201583	0.530687	1.19086	0.982891
89	Type I	0.0456352	2.04945	2.43401	0.768948
90	Type I	0.0293846	0.360481	2.14993	0.901812
		snATAC-seq gene expression
age	cell type	MYH1	MYH7	AMPD3	PCDHGA1
17	Type II	2.8894	0.133639	1.59378	0.476375
18	Type II	1.09692	0.0666569	1.61413	0.359586
34	Type II	2.12368	0.129497	1.43336	0.40017
45	Type II	1.23044	0.183308	1.34042	0.514757
77	Type II	0.734358	0.494991	1.28772	0.715385
79	Type II	0.533567	0.150584	1.59505	0.667793
80	Type II	1.51998	0.114214	1.90444	0.427505
82	Type II	0.462103	0.151173	1.4703	0.656293
85	Type II	0.241682	0.29531	2.73913	0.486056
88	Type II	0.610662	0.120634	1.45313	0.645414
89	Type II	0.0703623	1.269	2.32226	0.574551
90	Type II	0.223694	0.0991349	2.02412	0.727802

## Sheet: ED Fig. 6d
pesudotime	Type I - Atrophy score	Type II - Atrophy score
1	0.037192	0.154783
2	0.0444426	0.137856
3	0.036224	0.144317
4	0.0464546	0.136749
5	0.0343693	0.15714
6	0.0361255	0.149561
7	0.0404111	0.138009
8	0.0558548	0.152267
9	0.049228	0.149397
10	0.0468282	0.155534
11	0.0485374	0.168438
12	0.0437985	0.146568
13	0.0453867	0.137115
14	0.0423692	0.144773
15	0.0408345	0.159449
16	0.0444318	0.157628
17	0.0466134	0.159076
18	0.0600427	0.13889
19	0.0533824	0.132742
20	0.0556266	0.145689
21	0.046536	0.170755
22	0.049439	0.13984
23	0.0596911	0.166923
24	0.0585338	0.157212
25	0.0531031	0.13507
26	0.0518582	0.16297
27	0.048199	0.14854
28	0.050893	0.125787
29	0.0643983	0.143839
30	0.0480719	0.130921
31	0.0577043	0.127139
32	0.0276502	0.155284
33	0.0805542	0.157217
34	0.0694696	0.144827
35	0.0763537	0.124768
36	0.0616873	0.127135
37	0.0685149	0.118681
38	0.0768516	0.113251
39	0.070412	0.12179
40	0.0744812	0.128873
41	0.08031	0.12728
42	0.0720694	0.129945
43	0.0820683	0.149879
44	0.0722298	0.117016
45	0.0687331	0.139087
46	0.0813229	0.132182
47	0.0697153	0.13833
48	0.0737321	0.126929
49	0.072569	0.128702
50	0.0675256	0.132979
51	0.0912796	0.129031
52	0.0956504	0.133848
53	0.109575	0.130082
54	0.10055	0.128976
55	0.101197	0.118276
56	0.104686	0.127892
57	0.11004	0.14411
58	0.114096	0.111169
59	0.131884	0.143613
60	0.123239	0.120254
61	0.126231	0.124437
62	0.122393	0.11356
63	0.122073	0.125644
64	0.137584	0.104217
65	0.134178	0.117906
66	0.110685	0.101731
67	0.122548	0.111295
68	0.143163	0.123153
69	0.164684	0.125927
70	0.146592	0.137288
71	0.123623	0.137803
72	0.131183	0.131861
73	0.169597	0.111096
74	0.147186	0.109265
75	0.155829	0.126156
76	0.140757	0.116915
77	0.158128	0.133988
78	0.165914	0.119346
79	0.162542	0.121679
80	0.148767	0.135693
81	0.158894	0.109567
82	0.148661	0.143817
83	0.147906	0.144418
84	0.162955	0.145166
85	0.167748	0.176517
86	0.169875	0.167155
87	0.172486	0.148946
88	0.183349	0.146322
89	0.181883	0.148192
90	0.191756	0.152428
91	0.197935	0.148137
92	0.173411	0.114884
93	0.204761	0.1548
94	0.205455	0.185168
95	0.197759	0.195764
96	0.199573	0.21699
97	0.200098	0.189453
98	0.197716	0.215385
99	0.190017	0.251282
100	0.165423	0.216173

## Sheet: ED Fig. 6e
Pseudotime	Type I - RegMyon score	Type II - RegMyon score
1	-0.0234161	0.0401765
2	-0.0255262	0.0223269
3	-0.0385193	0.0353469
4	-0.0279342	0.0217251
5	-0.0345148	0.029546
6	-0.028754	0.043212
7	-0.0263146	0.032294
8	-0.0254442	0.0438121
9	-0.0192008	0.0325115
10	-0.0292994	0.0368851
11	-0.0308176	0.0539524
12	-0.0259789	0.0202571
13	-0.021487	0.00715065
14	-0.0340736	0.0400376
15	-0.0320599	0.0553343
16	-0.0280738	0.0428905
17	-0.0297309	0.0468751
18	-0.0298295	0.0331693
19	-0.0226033	0.0227157
20	-0.0275672	0.0361969
21	-0.0294109	0.0614884
22	-0.0334193	0.0425411
23	-0.0273492	0.041156
24	-0.0241685	0.0420173
25	-0.0235736	0.0295661
26	-0.0188617	0.040154
27	-0.023056	0.0364076
28	-0.0224858	0.0227278
29	-0.0205044	0.0246255
30	-0.030639	0.0189652
31	-0.0319443	0.0205251
32	-0.0258784	0.0385704
33	-0.00116932	0.0460746
34	-0.0147235	0.0324628
35	-0.0164345	0.0255266
36	-0.0245072	0.0212142
37	-0.018215	0.027933
38	-0.00688357	0.029808
39	-0.0153702	0.0233772
40	-0.0179063	0.0267031
41	-0.0105863	0.0389436
42	-0.0159272	0.0377212
43	-0.00560369	0.046295
44	-0.0146034	0.017553
45	-0.0190518	0.0318267
46	-0.0066752	0.0375993
47	-0.00528673	0.0311969
48	-0.0070201	0.0306638
49	-0.0228074	0.0338282
50	-0.0153407	0.0238122
51	0.000660017	0.0134705
52	0.0084318	0.0342412
53	0.00868929	0.0244815
54	0.00355021	0.0241943
55	-0.00372702	0.0191955
56	0.0121588	0.0263439
57	0.0083698	0.0407677
58	0.0257992	0.0068973
59	0.0306404	0.0494049
60	0.0318855	0.0148293
61	0.02904	0.0157574
62	0.0331914	0.0152863
63	0.0297928	0.0328697
64	0.0740383	0.00381362
65	0.0532409	0.0191297
66	0.0262135	0.00510122
67	0.0402557	0.0182007
68	0.0583626	0.0102884
69	0.0767726	0.034472
70	0.0634786	0.0298876
71	0.0448501	0.0378727
72	0.0724448	0.0173972
73	0.0924083	0.0175647
74	0.0552962	0.0177722
75	0.104473	0.0219182
76	0.0867785	0.0313684
77	0.0622575	0.033387
78	0.0998742	0.0289171
79	0.0627666	0.0183669
80	0.0842656	0.0492243
81	0.0822575	0.0206694
82	0.0924157	0.052924
83	0.106431	0.0556217
84	0.117522	0.044016
85	0.119076	0.114417
86	0.158448	0.0684605
87	0.124694	0.0534759
88	0.104421	0.0383575
89	0.117839	0.0499015
90	0.120852	0.0682646
91	0.112778	0.0555449
92	0.161372	0.0233488
93	0.116768	0.0745478
94	0.138076	0.113833
95	0.136942	0.139678
96	0.154414	0.154063
97	0.140261	0.0957563
98	0.149837	0.140069
99	0.161033	0.166198
100	0.14575	0.160287

## Sheet: ED Fig. 6f
Patients	Age	Group	Sex	FilaminC+ myofibres/mm2			Pearson correlation
P26	18	Adult	Female	1.4			R	P
P13	38	Adult	Male	2.79		FilaminC+ myofibres/mm2	0.874633	0.004474
P5	45	Adult	Male	4.66
P9	46	Adult	Male	11.18			Mann-Whitney U-test
P29	77	Old	Male	55.89			type	P
P23	85	Old	Male	92.68		FilaminC+ myofibres/mm2	two-sided	0.0285714
P28	88	Old	Male	107.59
P16	95	Old	Female	40.17

## Sheet: ED Fig. 6g
Patients	Age	Group	Sex	Oxidative myofibers (%SDH)			Pearson correlation
P26	18	Adult	Female	85			R	P
P13	38	Adult	Male	97.67		FilaminC+ myofibres/mm2	-0.69132	0.039153
P5	45	Adult	Male	80.65
P9	46	Adult	Male	81.63			Mann-Whitney U-test
P29	77	Old	Male	84.21			type	P
P23	85	Old	Male	63.22		FilaminC+ myofibres/mm2	two-sided	0.031746
P28	88	Old	Male	56.9
P16	95	Old	Female	76.09

## Sheet: ED Fig. 6h
Pesudotime	Type I - Oxidative phosphorylation	Type II - Oxidative phosphorylation
1	0.00527148	-0.051065
2	0.00465588	-0.0486703
3	0.0071737	-0.0482901
4	0.00503805	-0.0528654
5	0.0135416	-0.0367552
6	0.0106335	-0.0491619
7	0.00801132	-0.0417197
8	0.00954833	-0.0409158
9	0.000894335	-0.0411176
10	0.015096	-0.0415988
11	0.00368481	-0.0422703
12	0.016463	-0.04817
13	0.0114151	-0.0504659
14	0.00573289	-0.0518287
15	-0.00566813	-0.0451509
16	-0.0123737	-0.0558942
17	0.0174748	-0.0640772
18	0.00494177	-0.0502889
19	-0.0023924	-0.0518705
20	0.0176833	-0.0435384
21	-0.00999012	-0.0464328
22	0.000140025	-0.0439349
23	0.00798622	-0.058394
24	-0.0021971	-0.0407846
25	-0.00535174	-0.0503251
26	-0.00203044	-0.05157
27	-0.0021394	-0.0528595
28	-0.00156801	-0.0452159
29	0.0012286	-0.0481012
30	-0.00660806	-0.0506866
31	-0.00352795	-0.0506937
32	-0.0301534	-0.0566853
33	-0.00387972	-0.0403121
34	-0.00217641	-0.0420927
35	-0.00102639	-0.0384939
36	-7.1943e-05	-0.0514374
37	-0.000903073	-0.0566603
38	-0.00662058	-0.0505671
39	-0.00670721	-0.0511743
40	-0.00760916	-0.0442177
41	-0.000876877	-0.0457251
42	-0.00311814	-0.046966
43	-0.00873803	-0.0459248
44	0.0016701	-0.0482949
45	-0.0149195	-0.0504253
46	-0.0120344	-0.0477236
47	-0.0124941	-0.0440984
48	-0.0242663	-0.0321901
49	-0.00296052	-0.0386899
50	-0.019206	-0.0465295
51	-0.0186144	-0.0529719
52	-0.0191934	-0.0461199
53	-0.0257167	-0.0420796
54	-0.00951026	-0.0477702
55	-0.00402961	-0.0464329
56	-0.023872	-0.0260403
57	-0.0239948	-0.0247477
58	-0.022594	-0.0418759
59	-0.0271705	-0.0275079
60	-0.0197404	-0.032372
61	-0.0267152	-0.0416721
62	-0.0400281	-0.0412085
63	-0.0342214	-0.041109
64	-0.0445308	-0.0514053
65	-0.031557	-0.0475204
66	-0.0203939	-0.0480197
67	-0.0462887	-0.0531968
68	-0.0296822	-0.0450645
69	-0.0416567	-0.0419034
70	-0.0442228	-0.0471508
71	-0.0251715	-0.0425726
72	-0.0209461	-0.0503891
73	-0.0408135	-0.0436263
74	-0.00240239	-0.0450002
75	-0.0261824	-0.057398
76	-0.00913941	-0.0477217
77	-0.037901	-0.0424574
78	-0.0374224	-0.04541
79	-0.0368664	-0.0499975
80	-0.0169188	-0.0371544
81	-0.021976	-0.0443397
82	-0.00750037	-0.0448003
83	-0.00972019	-0.0335281
84	-0.0105763	-0.0347657
85	-0.0107737	-0.0570166
86	-0.0301218	-0.0252949
87	-0.0367367	-0.0393616
88	-0.0377163	-0.0453715
89	-0.0471186	-0.0388463
90	-0.0477841	-0.0604444
91	-0.0420165	-0.0415815
92	-0.0298506	-0.0471211
93	-0.0344398	-0.0520204
94	-0.0374932	-0.0540033
95	-0.0276781	-0.0519877
96	-0.0280669	-0.0689784
97	-0.0184661	-0.0535695
98	-0.0136242	-0.0667606
99	-0.0184742	-0.077164
100	-0.0451583	-0.0820982

## Sheet: ED Fig. 6i
pesudotime	Type I - PKM	Type II - PKM
1	0.21692	0.355361
2	0.202237	0.402858
3	0.195638	0.46751
4	0.177867	0.461797
5	0.197352	0.348226
6	0.208189	0.492962
7	0.145617	0.532176
8	0.180127	0.522883
9	0.190208	0.512949
10	0.184681	0.543008
11	0.236068	0.55873
12	0.170603	0.50568
13	0.211841	0.588195
14	0.199671	0.555455
15	0.2177	0.513118
16	0.198366	0.508417
17	0.217749	0.566599
18	0.177294	0.531332
19	0.174258	0.516931
20	0.213361	0.585393
21	0.21293	0.416618
22	0.207605	0.513058
23	0.209715	0.532503
24	0.209739	0.496358
25	0.213237	0.547438
26	0.196433	0.651988
27	0.221515	0.637575
28	0.242307	0.523327
29	0.186137	0.609808
30	0.186129	0.534167
31	0.236459	0.536464
32	0.173475	0.49169
33	0.199994	0.465945
34	0.205612	0.519427
35	0.225398	0.525745
36	0.24193	0.57449
37	0.246119	0.495501
38	0.221902	0.526573
39	0.220387	0.548274
40	0.246388	0.416878
41	0.263694	0.398676
42	0.211354	0.5476
43	0.240065	0.55688
44	0.274628	0.609653
45	0.239393	0.546948
46	0.230336	0.594506
47	0.243812	0.558539
48	0.232672	0.60746
49	0.308012	0.612394
50	0.227497	0.531625
51	0.198306	0.50617
52	0.208831	0.542943
53	0.215667	0.617937
54	0.22322	0.577536
55	0.225705	0.616042
56	0.225853	0.546348
57	0.179923	0.503364
58	0.206325	0.540278
59	0.214407	0.415006
60	0.235151	0.522354
61	0.216784	0.513481
62	0.177359	0.503887
63	0.220302	0.48043
64	0.205589	0.54912
65	0.247739	0.579961
66	0.282531	0.715805
67	0.217224	0.60228
68	0.223985	0.65143
69	0.244205	0.56628
70	0.181921	0.597685
71	0.253403	0.553646
72	0.276555	0.559465
73	0.205219	0.598514
74	0.286619	0.588296
75	0.300435	0.572816
76	0.315336	0.691506
77	0.199439	0.562901
78	0.289967	0.596141
79	0.216044	0.57765
80	0.294611	0.565735
81	0.248061	0.679597
82	0.290324	0.541268
83	0.347482	0.559917
84	0.353625	0.558911
85	0.364819	0.459129
86	0.355077	0.56509
87	0.30115	0.592294
88	0.271214	0.607642
89	0.297234	0.547514
90	0.212418	0.555281
91	0.279583	0.584117
92	0.448127	0.615768
93	0.304437	0.546494
94	0.374246	0.580364
95	0.451424	0.553333
96	0.512267	0.709397
97	0.503659	0.61888
98	0.67006	0.706429
99	0.765613	0.888476
100	0.756408	0.904168
