# Supplementary material for: Multimodal cell atlas of the ageing human skeletal muscle
Source: Nature. 2024 Apr 22;629(8010):154–64. doi: 10.1038/s41586-024-07348-6 (PMC11062927; doi:10.1038/s41586-024-07348-6)
Supplement: Supplementary file 27 — Source Data Extended Data Fig. 7 [file 41586_2024_7348_MOESM27_ESM.xlsx]

## Sheet: ED Fig. 7c
Type I
DORC	1	2	3	4	5	6	7	8	9	10	11	12	13	14	15	16	17	18	19	20	21	22	23	24	25	26	27	28	29	30	31	32	33	34	35	36	37	38	39	40	41	42	43	44	45	46	47	48	49
JUND	0	0.00271487	0.00542975	0.00814464	0.0108595	0.0135744	0.0162893	0.0190042	0.0217191	0.024434	0.0271489	0.0298639	0.0325789	0.035294	0.0380092	0.0407245	0.0434398	0.0461553	0.0488709	0.0515865	0.0543023	0.0570181	0.0597341	0.0624502	0.0651664	0.0678827	0.0705992	0.0733158	0.0760326	0.0787495	0.0814666	0.0841839	0.0869015	0.0896193	0.0923373	0.0950556	0.0977742	0.100493	0.103212	0.105932	0.108652	0.111373	0.114094	0.116815	0.119537	0.12226	0.124983	0.127706	0.13043
JUN	0	0.000549862	0.00109973	0.00164962	0.00219952	0.00274943	0.00329937	0.00384933	0.00439932	0.00494935	0.00549944	0.00604959	0.00659982	0.00715013	0.00770053	0.00825104	0.00880165	0.00935239	0.00990325	0.0104542	0.0110054	0.0115567	0.0121081	0.0126597	0.0132115	0.0137635	0.0143156	0.0148679	0.0154205	0.0159732	0.0165262	0.0170794	0.0176329	0.0181866	0.0187407	0.0192951	0.0198498	0.0204049	0.0209605	0.0215165	0.022073	0.0226301	0.0231878	0.0237461	0.024305	0.0248647	0.025425	0.025986	0.0265477
FOS	0	0.0018283	0.00365661	0.00548494	0.00731329	0.00914165	0.01097	0.0127984	0.0146268	0.0164553	0.0182838	0.0201125	0.0219412	0.0237701	0.0255991	0.0274283	0.0292576	0.0310872	0.032917	0.034747	0.0365772	0.0384078	0.0402386	0.0420698	0.0439012	0.045733	0.0475651	0.0493975	0.0512303	0.0530635	0.054897	0.056731	0.0585654	0.0604001	0.0622354	0.064071	0.0659072	0.0677438	0.069581	0.0714188	0.0732572	0.0750962	0.0769359	0.0787763	0.0806174	0.0824592	0.0843018	0.0861452	0.0879893
JUNB	0	0.00275961	0.00551924	0.00827887	0.0110385	0.0137982	0.0165579	0.0193175	0.0220772	0.024837	0.0275968	0.0303567	0.0331167	0.0358768	0.0386371	0.0413975	0.0441581	0.0469188	0.0496797	0.0524409	0.0552022	0.0579637	0.0607255	0.0634875	0.0662496	0.069012	0.0717745	0.0745373	0.0773001	0.0800632	0.0828264	0.0855897	0.0883531	0.0911166	0.0938802	0.0966438	0.0994075	0.102171	0.104935	0.107699	0.110463	0.113227	0.115992	0.118756	0.12152	0.124285	0.12705	0.129814	0.132579
EGR1	0	0.000796726	0.00159348	0.00239025	0.00318704	0.00398385	0.00478067	0.00557752	0.00637442	0.00717142	0.00796856	0.00876588	0.00956343	0.0103612	0.0111594	0.0119578	0.0127567	0.013556	0.0143557	0.0151559	0.0159567	0.016758	0.0175599	0.0183624	0.0191656	0.0199693	0.0207738	0.0215789	0.0223848	0.0231914	0.0239987	0.0248068	0.0256158	0.0264256	0.0272363	0.0280479	0.0288606	0.0296743	0.0304892	0.0313055	0.0321231	0.0329423	0.033763	0.0345853	0.0354094	0.0362354	0.0370632	0.0378929	0.0387248
RNA	1	2	3	4	5	6	7	8	9	10	11	12	13	14	15	16	17	18	19	20	21	22	23	24	25	26	27	28	29	30	31	32	33	34	35	36	37	38	39	40	41	42	43	44	45	46	47	48	49
JUND	0	0.000237053	0.000474109	0.000711115	0.000948019	0.00118477	0.0014213	0.00165759	0.00189359	0.00212931	0.00236472	0.00259982	0.00283458	0.00306901	0.00330307	0.00353676	0.00377005	0.00400292	0.00423536	0.00446735	0.00469886	0.00492986	0.00516029	0.00539007	0.00561911	0.00584734	0.00607469	0.00630106	0.00652638	0.0067506	0.00697364	0.00719545	0.00741597	0.00763514	0.00785289	0.00806919	0.00828412	0.00849776	0.00871021	0.00892158	0.00913194	0.00934141	0.00955006	0.00975794	0.00996506	0.0101714	0.0103771	0.0105822	0.0107865
JUN	0	0.00087336	0.00174673	0.00262011	0.00349348	0.00436684	0.00524017	0.00611346	0.00698673	0.00785996	0.00873318	0.00960638	0.0104796	0.0113528	0.012226	0.0130991	0.0139724	0.0148456	0.0157188	0.0165921	0.0174655	0.0183389	0.0192123	0.0200857	0.0209593	0.0218328	0.0227064	0.02358	0.0244537	0.0253274	0.0262011	0.0270749	0.0279487	0.0288225	0.0296963	0.0305702	0.0314441	0.0323182	0.0331923	0.0340666	0.034941	0.0358157	0.0366906	0.0375658	0.0384413	0.039317	0.040193	0.0410692	0.0419458
FOS	0	0.000273689	0.000547395	0.000821106	0.00109481	0.00136849	0.00164214	0.00191575	0.00218932	0.00246288	0.00273642	0.00300997	0.00328354	0.00355715	0.00383079	0.00410449	0.00437827	0.00465214	0.00492612	0.00520021	0.00547445	0.00574884	0.00602339	0.00629812	0.00657305	0.00684819	0.00712354	0.00739913	0.00767496	0.00795105	0.00822741	0.00850406	0.00878099	0.00905824	0.00933581	0.00961371	0.009892	0.0101707	0.0104499	0.0107297	0.01101	0.011291	0.0115726	0.011855	0.0121381	0.012422	0.0127067	0.0129923	0.0132787
JUNB	0	0.00060131	0.00120263	0.00180395	0.00240525	0.00300653	0.00360777	0.00420895	0.0048101	0.0054112	0.00601227	0.00661332	0.00721436	0.00781538	0.00841641	0.00901744	0.0096185	0.0102196	0.0108207	0.0114219	0.0120232	0.0126245	0.0132259	0.0138274	0.014429	0.0150306	0.0156323	0.0162341	0.0168359	0.0174378	0.0180399	0.018642	0.0192442	0.0198465	0.0204489	0.0210515	0.0216542	0.0222571	0.0228603	0.0234637	0.0240675	0.0246717	0.0252762	0.0258813	0.0264867	0.0270927	0.0276992	0.0283062	0.0289138
EGR1	0	0.000787687	0.00157538	0.00236308	0.00315077	0.00393844	0.00472609	0.0055137	0.00630129	0.00708887	0.00787646	0.00866405	0.00945167	0.0102393	0.011027	0.0118148	0.0126026	0.0133905	0.0141785	0.0149666	0.0157548	0.0165431	0.0173315	0.01812	0.0189086	0.0196972	0.020486	0.0212749	0.0220638	0.0228528	0.0236419	0.0244311	0.0252203	0.0260096	0.026799	0.0275884	0.028378	0.0291677	0.0299575	0.0307475	0.0315377	0.0323282	0.033119	0.0339101	0.0347015	0.0354932	0.0362853	0.0370778	0.0378707
DORC-RNA	1	2	3	4	5	6	7	8	9	10	11	12	13	14	15	16	17	18	19	20	21	22	23	24	25	26	27	28	29	30	31	32	33	34	35	36	37	38	39	40	41	42	43	44	45	46	47	48	49
JUND	0	0.00247781	0.00495564	0.00743352	0.00991152	0.0123897	0.014868	0.0173466	0.0198255	0.0223047	0.0247842	0.0272641	0.0297443	0.032225	0.0347061	0.0371877	0.0396698	0.0421524	0.0446355	0.0471192	0.0496034	0.0520882	0.0545738	0.0570601	0.0595472	0.0620354	0.0645245	0.0670147	0.0695062	0.0719989	0.074493	0.0769885	0.0794855	0.0819841	0.0844844	0.0869864	0.08949	0.0919953	0.0945021	0.0970104	0.0995201	0.102031	0.104544	0.107057	0.109572	0.112088	0.114606	0.117124	0.119644
JUN	0	-0.000323498	-0.000647	-0.000970494	-0.00129397	-0.00161741	-0.0019408	-0.00226414	-0.00258741	-0.00291061	-0.00323374	-0.00355679	-0.00387976	-0.00420264	-0.00452542	-0.00484811	-0.0051707	-0.0054932	-0.0058156	-0.0061379	-0.00646009	-0.00678219	-0.00710417	-0.00742603	-0.00774776	-0.00806936	-0.00839081	-0.00871211	-0.00903325	-0.0093542	-0.00967496	-0.00999549	-0.0103158	-0.0106358	-0.0109556	-0.0112751	-0.0115943	-0.0119132	-0.0122318	-0.0125501	-0.012868	-0.0131856	-0.0135028	-0.0138197	-0.0141362	-0.0144523	-0.014768	-0.0150832	-0.015398
FOS	0	0.00155461	0.00310921	0.00466383	0.00621848	0.00777316	0.00932788	0.0108827	0.0124375	0.0139924	0.0155474	0.0171025	0.0186577	0.0202129	0.0217683	0.0233238	0.0248793	0.026435	0.0279908	0.0295468	0.0311028	0.032659	0.0342152	0.0357716	0.0373281	0.0388848	0.0404415	0.0419984	0.0435554	0.0451124	0.0466696	0.0482269	0.0497844	0.0513419	0.0528996	0.0544573	0.0560152	0.0575731	0.0591311	0.0606891	0.0622472	0.0638052	0.0653633	0.0669213	0.0684793	0.0700373	0.0715951	0.0731529	0.0747105
JUNB	0	0.0021583	0.00431661	0.00647492	0.00863327	0.0107917	0.0129501	0.0151086	0.0172671	0.0194258	0.0215845	0.0237434	0.0259024	0.0280615	0.0302207	0.0323801	0.0345396	0.0366992	0.038859	0.0410189	0.043179	0.0453392	0.0474996	0.0496601	0.0518207	0.0539814	0.0561422	0.0583032	0.0604642	0.0626253	0.0647865	0.0669477	0.0691089	0.0712701	0.0734313	0.0755923	0.0777533	0.0799142	0.0820748	0.0842353	0.0863956	0.0885556	0.0907153	0.0928747	0.0950337	0.0971923	0.0993505	0.101508	0.103666
EGR1	0	9.03862e-06	1.80922e-05	2.71673e-05	3.62705e-05	4.54084e-05	5.45876e-05	6.38186e-05	7.31281e-05	8.25463e-05	9.21037e-05	0.000101831	0.000111758	0.000121916	0.000132334	0.000143042	0.000154066	0.000165436	0.000177179	0.000189323	0.000201897	0.000214927	0.000228439	0.000242456	0.000257003	0.000272103	0.00028778	0.000304058	0.000320963	0.000338526	0.000356777	0.000375749	0.000395473	0.000415983	0.000437308	0.000459488	0.00048258	0.000506651	0.000531764	0.000557986	0.00058538	0.000614012	0.000643945	0.000675238	0.000707946	0.000742127	0.000777837	0.000815133	0.000854072
Type II
DORC	1	2	3	4	5	6	7	8	9	10	11	12	13	14	15	16	17	18	19	20	21	22	23	24	25	26	27	28	29	30	31	32	33	34	35	36	37	38	39	40	41	42	43	44	45	46	47	48	49
JUND	0	0.00316351	0.00632702	0.00949053	0.012654	0.0158176	0.0189811	0.0221446	0.0253081	0.0284717	0.0316352	0.0347988	0.0379623	0.0411259	0.0442894	0.047453	0.0506165	0.05378	0.0569435	0.060107	0.0632704	0.0664338	0.0695971	0.0727604	0.0759237	0.0790869	0.08225	0.0854131	0.0885762	0.0917393	0.0949023	0.0980652	0.101228	0.104391	0.107554	0.110717	0.11388	0.117042	0.120205	0.123367	0.126529	0.129691	0.132853	0.136014	0.139175	0.142335	0.145495	0.148654	0.151813
JUN	0	0.00200673	0.00401347	0.00602022	0.00802701	0.0100339	0.0120408	0.0140478	0.0160548	0.018062	0.0200693	0.0220767	0.0240843	0.0260919	0.0280998	0.0301077	0.0321158	0.0341241	0.0361325	0.0381411	0.0401499	0.0421588	0.044168	0.0461773	0.0481868	0.0501966	0.0522066	0.0542168	0.0562273	0.0582381	0.0602492	0.0622606	0.0642723	0.0662844	0.0682968	0.0703097	0.072323	0.0743366	0.0763506	0.078365	0.0803797	0.0823947	0.0844101	0.0864257	0.0884417	0.0904579	0.0924745	0.0944913	0.0965084
FOS	0	0.000173724	0.000347454	0.000521203	0.000694985	0.000868811	0.0010427	0.00121665	0.0013907	0.00156485	0.00173912	0.00191354	0.00208811	0.00226286	0.00243781	0.00261299	0.00278846	0.00296426	0.00314044	0.00331703	0.00349409	0.00367166	0.0038498	0.00402859	0.00420808	0.00438835	0.00456946	0.00475147	0.00493446	0.00511853	0.00530377	0.0054903	0.0056782	0.0058676	0.00605859	0.00625127	0.00644569	0.0066419	0.00683997	0.00703994	0.00724186	0.00744578	0.00765175	0.00785983	0.00807008	0.00828255	0.00849729	0.00871435	0.0089338
JUNB	0	0.00029338	0.000586756	0.000880137	0.00117353	0.00146696	0.00176042	0.00205393	0.0023475	0.00264114	0.00293487	0.00322871	0.00352265	0.00381673	0.00411094	0.00440532	0.00469988	0.00499465	0.00528963	0.00558485	0.00588034	0.00617612	0.00647222	0.00676871	0.00706562	0.00736302	0.00766095	0.00795945	0.00825859	0.00855846	0.00885914	0.00916073	0.00946334	0.00976704	0.0100719	0.0103781	0.0106857	0.0109946	0.0113051	0.0116171	0.0119308	0.0122461	0.0125631	0.012882	0.0132028	0.0135255	0.0138502	0.014177	0.0145058
EGR1	0	0.000138183	0.000276357	0.000414531	0.000552716	0.00069092	0.000829155	0.000967429	0.00110575	0.00124412	0.00138254	0.00152102	0.00165957	0.00179818	0.00193687	0.00207564	0.0022145	0.00235345	0.00249251	0.00263167	0.00277096	0.00291037	0.00304994	0.0031897	0.00332966	0.00346987	0.00361035	0.00375112	0.00389223	0.00403372	0.00417562	0.00431798	0.00446085	0.00460428	0.0047483	0.00489297	0.0050383	0.00518431	0.00533103	0.00547848	0.00562668	0.00577565	0.00592542	0.006076	0.00622742	0.00637972	0.00653292	0.00668704	0.00684212
RNA	1	2	3	4	5	6	7	8	9	10	11	12	13	14	15	16	17	18	19	20	21	22	23	24	25	26	27	28	29	30	31	32	33	34	35	36	37	38	39	40	41	42	43	44	45	46	47	48	49
JUND	1	0.998068	0.996136	0.994204	0.992271	0.990339	0.988407	0.986475	0.984542	0.98261	0.980678	0.978746	0.976813	0.974881	0.972949	0.971017	0.969085	0.967153	0.965221	0.963289	0.961358	0.959427	0.957497	0.955567	0.953637	0.951708	0.94978	0.947853	0.945926	0.944	0.942075	0.940152	0.938229	0.936307	0.934387	0.932468	0.93055	0.928633	0.926718	0.924804	0.922891	0.920979	0.919069	0.91716	0.915252	0.913345	0.91144	0.909535	0.907632
JUN	0	0.000977284	0.00195456	0.00293183	0.0039091	0.00488637	0.00586365	0.00684093	0.00781823	0.00879556	0.00977292	0.0107503	0.0117278	0.0127053	0.0136829	0.0146606	0.0156384	0.0166163	0.0175944	0.0185727	0.0195511	0.0205297	0.0215086	0.0224877	0.0234672	0.024447	0.0254272	0.0264079	0.027389	0.0283706	0.0293528	0.0303356	0.0313189	0.0323029	0.0332876	0.034273	0.0352591	0.0362459	0.0372335	0.0382219	0.039211	0.0402009	0.0411917	0.0421832	0.0431756	0.0441688	0.0451628	0.0461577	0.0471535
FOS	0	3.18168e-05	6.36225e-05	9.54183e-05	0.000127206	0.000158986	0.00019076	0.000222533	0.000254326	0.00028616	0.00031806	0.000350049	0.000382151	0.000414389	0.00044679	0.000479399	0.000512265	0.000545435	0.000578958	0.000612884	0.00064726	0.000682142	0.000717615	0.000753772	0.000790706	0.000828508	0.000867271	0.000907088	0.000948051	0.000990253	0.00103379	0.00107875	0.00112523	0.00117332	0.00122312	0.00127471	0.00132816	0.0013835	0.0014408	0.00150011	0.00156148	0.00162496	0.00169061	0.00175845	0.00182854	0.00190092	0.00197562	0.00205269	0.00213216
JUNB	0	6.68935e-05	0.000133775	0.000200651	0.000267524	0.000334401	0.000401286	0.000468185	0.000535101	0.000602041	0.000669008	0.000736009	0.000803046	0.000870127	0.000937255	0.00100443	0.00107166	0.00113895	0.0012063	0.00127371	0.00134118	0.00140873	0.00147638	0.00154419	0.00161218	0.00168041	0.00174891	0.00181772	0.00188689	0.00195646	0.00202651	0.00209709	0.00216826	0.00224008	0.0023126	0.00238588	0.00245996	0.00253487	0.00261063	0.00268728	0.00276484	0.00284335	0.00292284	0.00300332	0.00308482	0.00316736	0.00325097	0.00333566	0.00342146
EGR1	0	1.73154e-05	3.46082e-05	5.18809e-05	6.91355e-05	8.63743e-05	0.000103599	0.000120817	0.000138049	0.000155322	0.00017266	0.00019009	0.000207637	0.000225328	0.000243192	0.000261278	0.000279637	0.000298323	0.000317387	0.000336883	0.000356862	0.000377383	0.000398531	0.000420397	0.000443071	0.000466645	0.000491209	0.000516854	0.000543672	0.000571767	0.00060124	0.000632196	0.000664738	0.000698969	0.000734994	0.000772909	0.000812779	0.000854663	0.00089862	0.00094471	0.000992989	0.00104352	0.00109635	0.00115153	0.0012091	0.00126909	0.00133155	0.00139651	0.00146402
DORC-RNA	1	2	3	4	5	6	7	8	9	10	11	12	13	14	15	16	17	18	19	20	21	22	23	24	25	26	27	28	29	30	31	32	33	34	35	36	37	38	39	40	41	42	43	44	45	46	47	48	49
JUND	-1	-0.994904	-0.989809	-0.984713	-0.979617	-0.974522	-0.969426	-0.96433	-0.959234	-0.954138	-0.949043	-0.943947	-0.938851	-0.933755	-0.928659	-0.923564	-0.918468	-0.913373	-0.908277	-0.903182	-0.898088	-0.892994	-0.8879	-0.882806	-0.877714	-0.872621	-0.86753	-0.86244	-0.85735	-0.852261	-0.847173	-0.842086	-0.837001	-0.831916	-0.826833	-0.821751	-0.816671	-0.811591	-0.806513	-0.801437	-0.796362	-0.791288	-0.786216	-0.781146	-0.776077	-0.77101	-0.765945	-0.760881	-0.755819
JUN	0	0.00102945	0.00205891	0.00308839	0.00411791	0.00514748	0.00617711	0.00720682	0.00823661	0.00926647	0.0102964	0.0113264	0.0123565	0.0133866	0.0144168	0.0154471	0.0164774	0.0175077	0.0185381	0.0195684	0.0205988	0.0216291	0.0226594	0.0236896	0.0247196	0.0257496	0.0267794	0.027809	0.0288383	0.0298675	0.0308964	0.031925	0.0329534	0.0339814	0.0350092	0.0360367	0.0370639	0.0380907	0.0391171	0.0401431	0.0411687	0.0421938	0.0432184	0.0442425	0.0452661	0.0462892	0.0473117	0.0483336	0.0493549
FOS	0	0.000141907	0.000283832	0.000425785	0.000567779	0.000709826	0.000851936	0.000994119	0.00113637	0.00127869	0.00142106	0.00156349	0.00170596	0.00184847	0.00199102	0.0021336	0.0022762	0.00241883	0.00256148	0.00270415	0.00284683	0.00298952	0.00313219	0.00327482	0.00341738	0.00355984	0.00370219	0.00384438	0.00398641	0.00412827	0.00426998	0.00441155	0.00455298	0.00469428	0.00483547	0.00497655	0.00511753	0.0052584	0.00539917	0.00553982	0.00568037	0.00582081	0.00596114	0.00610138	0.00624154	0.00638163	0.00652167	0.00666167	0.00680164
JUNB	0	0.000226487	0.00045298	0.000679486	0.000906009	0.00113256	0.00135913	0.00158574	0.0018124	0.0020391	0.00226586	0.0024927	0.00271961	0.0029466	0.00317369	0.00340089	0.00362822	0.00385569	0.00408333	0.00431115	0.00453916	0.00476739	0.00499584	0.00522452	0.00545344	0.00568261	0.00591204	0.00614173	0.00637171	0.00660199	0.00683263	0.00706364	0.00729507	0.00752696	0.00775934	0.00799225	0.00822571	0.00845978	0.00869448	0.00892984	0.00916591	0.00940272	0.00964031	0.00987872	0.010118	0.0103581	0.0105992	0.0108413	0.0110844
EGR1	0	0.000120868	0.000241749	0.00036265	0.00048358	0.000604546	0.000725556	0.000846612	0.000967699	0.0010888	0.00120988	0.00133093	0.00145193	0.00157285	0.00169368	0.00181436	0.00193486	0.00205513	0.00217512	0.00229479	0.0024141	0.00253299	0.00265141	0.0027693	0.00288659	0.00300322	0.00311914	0.00323427	0.00334856	0.00346195	0.00357438	0.00368578	0.00379611	0.00390531	0.00401331	0.00412006	0.00422552	0.00432965	0.00443241	0.00453377	0.00463369	0.00473213	0.00482906	0.00492446	0.00501832	0.00511063	0.00520137	0.00529053	0.0053781
[truncated: 951 more columns]
