# Supplementary material for: Multimodal cell atlas of the ageing human skeletal muscle
Source: Nature. 2024 Apr 22;629(8010):154–64. doi: 10.1038/s41586-024-07348-6 (PMC11062927; doi:10.1038/s41586-024-07348-6)
Supplement: Supplementary file 28 — Source Data Extended Data Fig. 8 [file 41586_2024_7348_MOESM28_ESM.xlsx]

## Sheet: ED Fig. 8c
Group	Gene	Mean expression	Ratio expression	Tech
qMuSC	PAX7	2.00788	0.784555	snRNA-seq
epMuSC	PAX7	1.5961	0.659091	snRNA-seq
lpMuSC	PAX7	1.69867	0.674419	snRNA-seq
dMuSC	PAX7	1.24492	0.570136	snRNA-seq
qMuSC	MYF5	0.428124	0.248355	snRNA-seq
epMuSC	MYF5	0.903861	0.431818	snRNA-seq
lpMuSC	MYF5	0.321409	0.203488	snRNA-seq
dMuSC	MYF5	0.160391	0.0904977	snRNA-seq
qMuSC	CALCR	1.6555	0.626591	snRNA-seq
epMuSC	CALCR	1.2226	0.504545	snRNA-seq
lpMuSC	CALCR	0.891712	0.383721	snRNA-seq
dMuSC	CALCR	0.416146	0.19457	snRNA-seq
qMuSC	MYO1E	0.952899	0.448004	snRNA-seq
epMuSC	MYO1E	1.01246	0.468182	snRNA-seq
lpMuSC	MYO1E	1.06096	0.517442	snRNA-seq
dMuSC	MYO1E	0.828231	0.41629	snRNA-seq
qMuSC	FOS	0.722715	0.254498	snRNA-seq
epMuSC	FOS	2.27287	0.622727	snRNA-seq
lpMuSC	FOS	0.581146	0.209302	snRNA-seq
dMuSC	FOS	0.263545	0.0995475	snRNA-seq
qMuSC	JUN	0.406174	0.193945	snRNA-seq
epMuSC	JUN	1.11455	0.472727	snRNA-seq
lpMuSC	JUN	0.370487	0.180233	snRNA-seq
dMuSC	JUN	0.0945148	0.0633484	snRNA-seq
qMuSC	EGR1	0.358738	0.161913	snRNA-seq
epMuSC	EGR1	1.48185	0.572727	snRNA-seq
lpMuSC	EGR1	0.351392	0.180233	snRNA-seq
dMuSC	EGR1	0.170399	0.0859729	snRNA-seq
qMuSC	MKI67	0.00989644	0.00438789	snRNA-seq
epMuSC	MKI67	0.0435665	0.0181818	snRNA-seq
lpMuSC	MKI67	0.425718	0.19186	snRNA-seq
dMuSC	MKI67	0.0369883	0.0180995	snRNA-seq
qMuSC	TOP2A	0.0173004	0.0109697	snRNA-seq
epMuSC	TOP2A	0.0722035	0.0227273	snRNA-seq
lpMuSC	TOP2A	0.537924	0.226744	snRNA-seq
dMuSC	TOP2A	0.0578075	0.0316742	snRNA-seq
qMuSC	MYOG	0.03204	0.0245722	snRNA-seq
epMuSC	MYOG	0.0245079	0.0227273	snRNA-seq
lpMuSC	MYOG	0.0396736	0.0348837	snRNA-seq
dMuSC	MYOG	0.235807	0.153846	snRNA-seq
qMuSC	ACTC1	0.0600773	0.0443177	snRNA-seq
epMuSC	ACTC1	0.0659798	0.05	snRNA-seq
lpMuSC	ACTC1	0.0962619	0.0755814	snRNA-seq
dMuSC	ACTC1	0.332234	0.19457	snRNA-seq
qMuSC	PAX7	2.00788	0.784555	scRNA-seq
epMuSC	PAX7	1.5961	0.659091	scRNA-seq
lpMuSC	PAX7	1.69867	0.674419	scRNA-seq
dMuSC	PAX7	1.24492	0.570136	scRNA-seq
qMuSC	MYF5	0.428124	0.248355	scRNA-seq
epMuSC	MYF5	0.903861	0.431818	scRNA-seq
lpMuSC	MYF5	0.321409	0.203488	scRNA-seq
dMuSC	MYF5	0.160391	0.0904977	scRNA-seq
qMuSC	CALCR	1.6555	0.626591	scRNA-seq
epMuSC	CALCR	1.2226	0.504545	scRNA-seq
lpMuSC	CALCR	0.891712	0.383721	scRNA-seq
dMuSC	CALCR	0.416146	0.19457	scRNA-seq
qMuSC	MYO1E	0.952899	0.448004	scRNA-seq
epMuSC	MYO1E	1.01246	0.468182	scRNA-seq
lpMuSC	MYO1E	1.06096	0.517442	scRNA-seq
dMuSC	MYO1E	0.828231	0.41629	scRNA-seq
qMuSC	FOS	0.722715	0.254498	scRNA-seq
epMuSC	FOS	2.27287	0.622727	scRNA-seq
lpMuSC	FOS	0.581146	0.209302	scRNA-seq
dMuSC	FOS	0.263545	0.0995475	scRNA-seq
qMuSC	JUN	0.406174	0.193945	scRNA-seq
epMuSC	JUN	1.11455	0.472727	scRNA-seq
lpMuSC	JUN	0.370487	0.180233	scRNA-seq
dMuSC	JUN	0.0945148	0.0633484	scRNA-seq
qMuSC	EGR1	0.358738	0.161913	scRNA-seq
epMuSC	EGR1	1.48185	0.572727	scRNA-seq
lpMuSC	EGR1	0.351392	0.180233	scRNA-seq
dMuSC	EGR1	0.170399	0.0859729	scRNA-seq
qMuSC	MKI67	0.00989644	0.00438789	scRNA-seq
epMuSC	MKI67	0.0435665	0.0181818	scRNA-seq
lpMuSC	MKI67	0.425718	0.19186	scRNA-seq
dMuSC	MKI67	0.0369883	0.0180995	scRNA-seq
qMuSC	TOP2A	0.0173004	0.0109697	scRNA-seq
epMuSC	TOP2A	0.0722035	0.0227273	scRNA-seq
lpMuSC	TOP2A	0.537924	0.226744	scRNA-seq
dMuSC	TOP2A	0.0578075	0.0316742	scRNA-seq
qMuSC	MYOG	0.03204	0.0245722	scRNA-seq
epMuSC	MYOG	0.0245079	0.0227273	scRNA-seq
lpMuSC	MYOG	0.0396736	0.0348837	scRNA-seq
dMuSC	MYOG	0.235807	0.153846	scRNA-seq
qMuSC	ACTC1	0.0600773	0.0443177	scRNA-seq
epMuSC	ACTC1	0.0659798	0.05	scRNA-seq
lpMuSC	ACTC1	0.0962619	0.0755814	scRNA-seq
dMuSC	ACTC1	0.332234	0.19457	scRNA-seq

## Sheet: ED fig. 8d
DEG								Functional enrichment results
Gene	Average log2FC	Pct.1	Pct.2	P (-log10)	Q (-log10)	Cell type					Q (-log10)
TNFRSF1A	0.59078	0.236	0.126	1.01e-06	0.0486758	epMuSC		ID	Description	Hits	qMuSC	epMuSC	lpMuSC	dMuSC
RELL1	0.59463	0.186	0.08	1.01e-06	0.0486051	lpMuSC		R-HSA-3000171	Non-integrin membrane-ECM interactions	COL4A4|COL5A1|FN1|LAMA2|NTN4	2.77636	0	0	0
GTPBP4	0.327694	0.195	0.09	1e-06	0.0484211	dMuSC		R-HSA-1280215	Cytokine Signaling in immune system	ANXA2|APP|B2M|CAMK2D|CD44|CEBPD|CFL1|CSF1|EGR1|EIF4A1|FOXO3|FOS|HIF1A|HLA-B|HLA-C|HSPA8|HSP90AA1|IL1R1|JUN|JUNB|MCL1|MIF|MSN|MT2A|NFKBIA|P4HB|PPIA|RPLP0|RPS27A|SOD2|STAT3|TIMP1|TNFRSF1A|HSP90B1|UBA52|UBC|VIM|SOCS3|OSMR|IFITM3|IFITM2|ALPK1	0	17.9387	0	0
SASH1	0.54536	0.338	0.246	9.77e-07	0.0472596	qMuSC		hsa04668	TNF signaling path.	JAG1|CEBPB|CSF1|FOS|JUN|JUNB|NFKBIA|TNFRSF1A|SOCS3	0	3.94025	0	0
RPL36A-HNRNPH2	0.56805	0.159	0.071	9.47e-07	0.0457837	epMuSC		M66	MYC activ path.	EIF4A1|ENO1|HSP90AA1|NCL|NME2|PTMA|RPL11	0	3.15744	0	0
NTM	0.357332	0.238	0.111	9.42e-07	0.0455661	lpMuSC		R-HSA-9612973	Autophagy	EEF1A1|HSPA8|HSP90AA1|HSP90AB1|RPS27A|UBA52|UBC|VIM|TUBA1A|PLIN3|TUBA1B|TUBB4B|TOMM7|TUBB2B	0	7.4213	0	0
GPC11	0.257931	0.233	0.104	9.35e-07	0.0452339	lpMuSC		R-HSA-1640170	Cell cycle	BARD1|BRCA1|BRCA2|CDK6|E2F3|KPNB1|LIG1|LMNB1|MRE11|MSH5|POLA1|POLE2|RBL1|RRM2|TFDP1|TMPO|TOP2A|TOP3A|TYMS|NSD2|XPO1|KIF23|KNTC1|NCAPD2|SMC4|TUBB4B|POLD3|TPX2|CEP152|SYNE2|NCAPD3|POLA2|PHF20|NCAPG2|CEP192|MIS18BP1|CDK5RAP2|CENPJ|KNL1|SPC25|CLSPN|CENPK|NCAPG|CENPU|NUF2|BRIP1|MCM8|LIN54|CENPP	0	0	35.9835	0
AGO2	0.344403	0.285	0.141	9.25e-07	0.0447357	lpMuSC		GO:0006325	Chromatin organization	BRCA1|DDX11|DNMT1|EZH2|HELLS|HMGB2|LMNB1|NASP|RBL1|SMARCA4|SMARCC1|NSD2|DEK|MACROH2A1|SUPT16H|SCMH1|SMCHD1|CBX5|PHF20|DOT1L|LIN54|MMS22L|CENPP	0	0	9.49225	0
ARHGAP6	0.379502	0.458	0.361	9.19e-07	0.0444533	qMuSC		GO:0006941	Striated muscle contraction	ANK2|ATP1A1|CHRNA1|DMD|MTOR|KLHL41|STAC3	0	0	0	2.30928
RPL26	0.717881	0.273	0.161	9.18e-07	0.0444008	epMuSC		M5909	Myogenesis	ACTC1|ACTN2|CHRNA1|COL15A1|DMD|EIF4A2|ENO3|GNAO1|IGF1|ITGA7|MYOG|PKIA|RYR1|SPARC|SVIL|PPFIA4|LARGE1|MRAS|SIRT2	0	0	0	11.4689
B4GALT5	0.622977	0.241	0.126	9.17e-07	0.0443348	epMuSC		GO:0030029	Actin filament-based process	ACTC1|ACTN2|ANK2|ATP1A1|FLNC|INPPL1|MARCKS|NEB|RTKN|FSCN1|SVIL|WIPF1|NCK2|ARHGEF2|MTSS1|ELMO1|KLHL41|CAP2|MRAS|LIMCH1|TNIK|SRGAP2|SIX4|MYO19|STARD13|PHACTR1	0	0	0	9.48099
FXR1	0.293374	0.448	0.273	8.86e-07	0.0428252	dMuSC
XPO1	0.489841	0.541	0.354	8.59e-07	0.0415342	lpMuSC
PLXNB1	0.340185	0.217	0.106	8.49e-07	0.0410692	dMuSC
PBX1	0.480601	0.384	0.284	8.28e-07	0.0400494	qMuSC
SLC9A9	0.548012	0.368	0.276	8.21e-07	0.0396825	qMuSC
MAPT	0.448193	0.244	0.155	8.16e-07	0.0394379	qMuSC
SMARCA41	0.394469	0.5	0.307	8.06e-07	0.0389531	lpMuSC
EIF4A2	0.517477	0.516	0.355	7.87e-07	0.0380345	dMuSC
LRRC2	0.741032	0.364	0.231	7.84e-07	0.0379264	epMuSC
CTNNA3	0.982751	0.407	0.275	7.68e-07	0.0371515	dMuSC
UBA2	0.407238	0.384	0.211	7.46e-07	0.0360736	lpMuSC
PCCB	0.526333	0.172	0.075	7.38e-07	0.0356793	dMuSC
FBLN7	0.362031	0.238	0.108	7.3e-07	0.0352988	lpMuSC
RPS17	0.374175	0.38	0.224	7.28e-07	0.0351913	dMuSC
NIT2	0.281907	0.19	0.087	7.18e-07	0.0347252	dMuSC
ZNF827	0.398426	0.357	0.208	7.12e-07	0.0344081	dMuSC
RASSF1	0.346885	0.163	0.063	6.82e-07	0.0329835	lpMuSC
CKLF	0.725069	0.169	0.068	6.79e-07	0.032818	lpMuSC
GREM1	0.520346	0.322	0.227	6.62e-07	0.0319984	qMuSC
TFDP1	0.317476	0.174	0.068	6.22e-07	0.0300888	lpMuSC
DGKD	0.438194	0.29	0.156	6.22e-07	0.0300692	dMuSC
PDIA31	0.696838	0.259	0.144	6.08e-07	0.0293956	epMuSC
COL4A4	0.439882	0.168	0.088	5.93e-07	0.0286836	qMuSC
CALR	0.592122	0.2	0.098	5.92e-07	0.0286268	epMuSC
MAT2A	0.391493	0.552	0.391	5.89e-07	0.0284922	dMuSC
CTDSPL2	0.570469	0.372	0.21	5.83e-07	0.0281839	lpMuSC
NFKBIA	0.711305	0.236	0.126	5.82e-07	0.028136	epMuSC
IFNG-AS1	0.732868	0.283	0.192	5.78e-07	0.0279458	qMuSC
PLCB4	0.602173	0.285	0.194	5.77e-07	0.0279205	qMuSC
DZIP1L	0.499403	0.174	0.07	5.65e-07	0.0272965	lpMuSC
IPO7	0.501528	0.36	0.2	5.61e-07	0.0271065	lpMuSC
CDK61	0.434317	0.587	0.376	5.59e-07	0.0270221	lpMuSC
SUPT16H	0.577238	0.331	0.18	5.54e-07	0.0267707	lpMuSC
DYNC2H1	0.534972	0.407	0.302	5.36e-07	0.0259409	qMuSC
ADPGK	0.296696	0.273	0.131	5.28e-07	0.0255386	lpMuSC
CCDC88A	0.47329	0.452	0.298	5.25e-07	0.0253936	dMuSC
ATP5F1A	0.40835	0.367	0.213	5.18e-07	0.0250616	dMuSC
MTBP	0.502509	0.174	0.07	5.07e-07	0.0245181	lpMuSC
RET1	0.281818	0.221	0.095	5.02e-07	0.0242848	lpMuSC
AHI1	0.532572	0.605	0.408	4.93e-07	0.0238589	lpMuSC
STXBP4	0.365078	0.226	0.108	4.83e-07	0.0233557	dMuSC
ITIH4	0.417402	0.161	0.083	4.78e-07	0.0231088	qMuSC
TOP3A	0.404385	0.163	0.062	4.78e-07	0.0230949	lpMuSC
GAS1	0.674195	0.232	0.12	4.76e-07	0.0230052	epMuSC
KLHL24	0.463599	0.378	0.279	4.72e-07	0.0228166	qMuSC
ITPRID2	0.619986	0.167	0.073	4.7e-07	0.0227499	dMuSC
SF3B1	0.406266	0.617	0.548	4.54e-07	0.0219633	qMuSC
NCAPD3	0.556693	0.163	0.064	4.53e-07	0.0219261	lpMuSC
GUCY1A2	0.579712	0.163	0.07	4.46e-07	0.0215725	dMuSC
FN1	0.371533	0.408	0.303	4.21e-07	0.0203624	qMuSC
RPL13A	0.421905	0.652	0.458	4.17e-07	0.0201562	dMuSC
MRE11	0.453961	0.256	0.122	4.12e-07	0.01994	lpMuSC
TOMM7	0.62949	0.286	0.163	4e-07	0.0193439	epMuSC
MNAT1	0.516124	0.57	0.417	3.99e-07	0.0192922	dMuSC
AL807752.7	0.288405	0.159	0.078	3.82e-07	0.0184539	qMuSC
OGT	0.344567	0.62	0.551	3.8e-07	0.0183532	qMuSC
SERF2	0.693816	0.395	0.259	3.74e-07	0.0181045	epMuSC
FARP1	0.342502	0.244	0.113	3.74e-07	0.018066	lpMuSC
TGIF1	0.588005	0.191	0.089	3.73e-07	0.0180572	epMuSC
IKBIP	0.506582	0.169	0.065	3.63e-07	0.0175329	lpMuSC
CSNK1G2	0.37039	0.221	0.095	3.56e-07	0.0172073	lpMuSC
TUBA1A	0.206629	0.339	0.184	3.52e-07	0.0170139	dMuSC
H2AFY	0.590875	0.308	0.161	3.48e-07	0.0168504	lpMuSC
ITGA7	0.458141	0.864	0.714	3.44e-07	0.0166521	dMuSC
FAN1	0.409277	0.258	0.131	3.21e-07	0.0155158	dMuSC
TMED9	0.464845	0.191	0.088	3.18e-07	0.0153927	epMuSC
VWA1	0.503477	0.159	0.068	3.16e-07	0.0152763	epMuSC
NCK2	0.383274	0.267	0.137	3.16e-07	0.0152712	dMuSC
HMGXB4	0.488627	0.233	0.103	3.14e-07	0.0151666	lpMuSC
SNHG25	0.836885	0.336	0.211	3.12e-07	0.0151037	epMuSC
SCMH1	0.533793	0.535	0.335	3.04e-07	0.0146766	lpMuSC
CDON1	0.32561	0.209	0.087	3e-07	0.0145111	lpMuSC
APOE	0.385995	0.424	0.308	2.9e-07	0.0140193	qMuSC
TPCN1	0.460732	0.412	0.302	2.81e-07	0.013585	qMuSC
DDOST	0.504745	0.182	0.082	2.78e-07	0.0134282	epMuSC
ABHD17B	0.85415	0.277	0.151	2.73e-07	0.0131812	epMuSC
MPC1	0.420618	0.226	0.107	2.52e-07	0.0122072	dMuSC
YWHAB	0.53231	0.286	0.16	2.48e-07	0.0119975	epMuSC
ADAMTS15	0.521957	0.18	0.095	2.47e-07	0.0119386	qMuSC
LCORL	0.586045	0.337	0.173	2.41e-07	0.0116668	lpMuSC
SMCHD1	0.557106	0.506	0.324	2.38e-07	0.0114874	lpMuSC
MYL61	0.588058	0.286	0.164	2.29e-07	0.0110529	epMuSC
AC139769.1	0.616895	0.168	0.074	2.18e-07	0.010545	epMuSC
AC093010.3	0.580737	0.561	0.385	2.17e-07	0.0105126	dMuSC
TUBB4B	0.403721	0.169	0.064	2.12e-07	0.0102538	lpMuSC
CEP97	0.592714	0.18	0.071	2.09e-07	0.0101297	lpMuSC
ADNP	0.402139	0.421	0.245	2.04e-07	0.00988127	dMuSC
RASAL2	0.53698	0.413	0.23	2e-07	0.00966081	lpMuSC
PRUNE2	0.838517	0.259	0.139	1.99e-07	0.00961076	epMuSC
CDK5RAP2	0.701148	0.442	0.264	1.96e-07	0.00950077	lpMuSC
COG2	0.369364	0.158	0.064	1.92e-07	0.00927617	dMuSC
DMD	0.593719	0.769	0.669	1.91e-07	0.00923984	dMuSC
ARID5B	0.721202	0.323	0.189	1.88e-07	0.00907438	epMuSC
COL18A1	0.39063	0.538	0.355	1.85e-07	0.00894058	dMuSC
RPL3	0.486402	0.543	0.359	1.79e-07	0.00865038	dMuSC
FADS3	0.641282	0.268	0.144	1.78e-07	0.00858934	epMuSC
SMARCC11	0.652363	0.436	0.263	1.74e-07	0.00839302	lpMuSC
PBX3	0.751702	0.221	0.095	1.73e-07	0.00835392	lpMuSC
HS6ST21	0.570238	0.372	0.203	1.68e-07	0.00810967	lpMuSC
AGAP11	0.49901	0.151	0.07	1.66e-07	0.00804909	qMuSC
ZFHX4	0.508174	0.405	0.302	1.64e-07	0.00792336	qMuSC
ZNF66	0.394883	0.151	0.053	1.6e-07	0.00771391	lpMuSC
RPS251	0.664257	0.4	0.262	1.54e-07	0.00745583	epMuSC
NCL2	0.641112	0.427	0.286	1.49e-07	0.00721002	epMuSC
ABCE1	0.341469	0.199	0.088	1.48e-07	0.0071389	dMuSC
MYO19	0.516669	0.344	0.194	1.46e-07	0.00706652	dMuSC
RPL30	0.924139	0.441	0.316	1.39e-07	0.00670243	epMuSC
PHF20	0.436494	0.401	0.221	1.38e-07	0.0066933	lpMuSC
MSN	0.547564	0.232	0.114	1.38e-07	0.00666651	epMuSC
AL121594.1	0.384104	0.281	0.143	1.26e-07	0.00606905	dMuSC
ZNRF1	0.549706	0.19	0.083	1.24e-07	0.00599184	dMuSC
AL160236.2	0.448667	0.398	0.235	1.21e-07	0.00585652	dMuSC
NOP56	0.62168	0.39	0.221	1.21e-07	0.00583687	lpMuSC
ZNF106	0.482212	0.457	0.284	1.18e-07	0.00568395	dMuSC
ATP1B3	0.424699	0.279	0.131	1.17e-07	0.00565007	lpMuSC
TEX2	0.259876	0.24	0.113	1.16e-07	0.00562396	dMuSC
C1RL	0.554597	0.255	0.131	1.16e-07	0.00561535	epMuSC
AL355312.6	0.339288	0.154	0.06	1.15e-07	0.00556333	dMuSC
AC093899.2	0.526057	0.425	0.268	1.13e-07	0.00545484	dMuSC
PPP1R12B	0.505175	0.489	0.313	1.12e-07	0.00540144	dMuSC
KIAA0100	0.275734	0.253	0.12	1.11e-07	0.00536596	dMuSC
SUGT1	0.429865	0.213	0.097	1.05e-07	0.00508433	dMuSC
TMEM120B	0.437072	0.258	0.127	1.05e-07	0.00506092	dMuSC
MYDGF	0.540353	0.168	0.07	1.04e-07	0.00502867	epMuSC
CADM21	0.193642	0.97	0.951	1.04e-07	0.00501364	qMuSC
ABHD3	0.935941	0.209	0.089	1.02e-07	0.00492766	lpMuSC
AP000944.5	0.563028	0.192	0.077	9.53e-08	0.00460993	lpMuSC
DDX46	0.539488	0.558	0.355	9.42e-08	0.00455382	lpMuSC
MAT2A1	0.944249	0.532	0.393	9.35e-08	0.00452294	epMuSC
H3F3A	0.787791	0.3	0.171	9.29e-08	0.00449291	epMuSC
ADK1	0.433841	0.552	0.346	8.94e-08	0.00432322	lpMuSC
SRGAP11	0.916742	0.336	0.201	8.67e-08	0.00419082	epMuSC
MTERF2	0.560766	0.226	0.107	7.56e-08	0.00365407	dMuSC
AC004593.3	0.623004	0.195	0.104	7.51e-08	0.00363037	qMuSC
CEP128	0.891431	0.331	0.175	6.83e-08	0.0033025	lpMuSC
GNA14	0.473639	0.563	0.455	6.68e-08	0.00322916	qMuSC
SNED1	0.580207	0.873	0.787	6.63e-08	0.00320537	epMuSC
HLA-B	0.718868	0.336	0.199	6.19e-08	0.00299298	epMuSC
SLC47A1	0.442554	0.525	0.339	5.91e-08	0.00285544	dMuSC
PACS2	0.541637	0.294	0.154	5.87e-08	0.00283789	dMuSC
TRIO	0.622958	0.647	0.493	5.71e-08	0.00275949	dMuSC
LMBRD1	0.541649	0.251	0.153	5.6e-08	0.00270816	qMuSC
SEPTIN111	0.523741	0.209	0.086	5.56e-08	0.00269054	lpMuSC
ADHFE1	0.469743	0.176	0.088	5.31e-08	0.00256746	qMuSC
EIF1	0.542585	0.405	0.255	5.15e-08	0.00249057	epMuSC
SPRY1	0.776492	0.386	0.246	5.1e-08	0.00246495	epMuSC
MYL12B	0.419022	0.177	0.074	5.07e-08	0.00245094	epMuSC
RPL17-C18orf321	0.657058	0.336	0.198	4.84e-08	0.00234007	epMuSC
NACA	0.578203	0.416	0.259	4.58e-08	0.00221656	dMuSC
GPC3	0.998836	0.191	0.085	4.45e-08	0.00215147	epMuSC
CHD3	0.592496	0.326	0.177	4.43e-08	0.0021445	dMuSC
CHN2	0.625089	0.2	0.106	4.19e-08	0.00202395	qMuSC
TPRG1	0.372718	0.517	0.406	4.16e-08	0.00201395	qMuSC
SEPTIN11	0.321006	0.199	0.085	4.15e-08	0.00200487	dMuSC
TNIK	0.951125	0.376	0.228	4.07e-08	0.00196995	dMuSC
OSMR	0.741863	0.3	0.165	3.96e-08	0.00191659	epMuSC
ARHGEF7	0.429485	0.475	0.289	3.84e-08	0.00185896	dMuSC
NASP	0.737258	0.459	0.279	3.78e-08	0.0018268	lpMuSC
PITPNC1	0.661094	0.225	0.127	3.65e-08	0.0017647	qMuSC
ILF3	0.53673	0.548	0.38	3.61e-08	0.00174799	dMuSC
RPS7	0.759502	0.309	0.177	3.58e-08	0.0017316	epMuSC
NFATC2IP	0.75485	0.366	0.201	3.45e-08	0.00166633	lpMuSC
PHLPP1	0.746734	0.368	0.222	3.44e-08	0.00166498	epMuSC
AGFG1	0.781479	0.455	0.299	3.37e-08	0.00163077	epMuSC
ANK2	0.543746	0.652	0.462	3.14e-08	0.00151689	dMuSC
MIDN	0.709743	0.159	0.063	3.06e-08	0.00147746	epMuSC
ENO3	0.439795	0.348	0.189	3.02e-08	0.00145985	dMuSC
SENP3-EIF4A1	0.721236	0.4	0.251	3.02e-08	0.00145841	epMuSC
PRKN	0.516305	0.483	0.377	2.85e-08	0.0013799	qMuSC
ANKRD10	0.590282	0.891	0.8	2.65e-08	0.00128348	dMuSC
RPS15A	0.810217	0.373	0.234	2.65e-08	0.00128235	epMuSC
GNAO1	0.463037	0.154	0.057	2.6e-08	0.00125874	dMuSC
YBX3	0.619761	0.477	0.317	2.58e-08	0.0012473	epMuSC
LAMP2	0.416998	0.434	0.252	2.35e-08	0.00113447	dMuSC
DDX39A	0.285666	0.174	0.061	2.22e-08	0.00107471	lpMuSC
CAV1	0.451028	0.209	0.082	2.22e-08	0.0010734	lpMuSC
RAPGEF6	0.663252	0.443	0.269	2.13e-08	0.00103139	dMuSC
CDON	0.640968	0.199	0.085	2.05e-08	0.000991879	dMuSC
PPIA1	0.73398	0.4	0.251	1.98e-08	0.000959213	epMuSC
AC005909.2	0.708757	0.168	0.08	1.91e-08	0.000921898	qMuSC
RPS3A	0.343594	0.398	0.222	1.87e-08	0.000905023	dMuSC
RFWD3	0.457797	0.169	0.059	1.77e-08	0.000857184	lpMuSC
RPL28	0.572829	0.209	0.093	1.69e-08	0.000817358	epMuSC
TTC3	0.611141	0.652	0.478	1.58e-08	0.000762081	dMuSC
PALM2-AKAP21	0.72019	0.384	0.199	1.56e-08	0.000753294	lpMuSC
MT-ND4	0.654693	0.636	0.492	1.44e-08	0.000697582	epMuSC
SDK1	0.675816	0.233	0.096	1.43e-08	0.000693031	lpMuSC
GAS5	0.521792	0.385	0.217	1.41e-08	0.000680097	dMuSC
TGFBI	0.510043	0.196	0.098	1.38e-08	0.000665483	qMuSC
FAM111A	0.757477	0.314	0.153	1.21e-08	0.000587464	lpMuSC
CD44	0.76903	0.3	0.158	1.17e-08	0.000566259	epMuSC
ECM2	0.572085	0.241	0.137	1.14e-08	0.000552247	qMuSC
AC009879.3	0.486199	0.173	0.08	1.13e-08	0.000548719	qMuSC
SF3A3	0.423588	0.357	0.189	1.12e-08	0.000540446	dMuSC
CD59	0.523391	0.223	0.101	1.09e-08	0.00052554	epMuSC
AC098829.1	0.876639	0.176	0.07	9.89e-09	0.00047825	dMuSC
SMG1P3	0.563459	0.294	0.148	9.83e-09	0.000475269	dMuSC
JUND	0.489768	0.182	0.072	9.62e-09	0.000465252	epMuSC
ANXA2	0.64301	0.3	0.162	9.46e-09	0.000457618	epMuSC
ATP1A11	0.76211	0.35	0.201	9.32e-09	0.000450805	epMuSC
CSF1	0.852997	0.209	0.091	9.14e-09	0.000441832	epMuSC
TUBB2B	0.797058	0.2	0.088	9e-09	0.000435042	epMuSC
CADM2	0.377552	0.986	0.964	8.85e-09	0.000428107	dMuSC
NAV1	0.544385	0.585	0.494	8.78e-09	0.000424647	qMuSC
SRGAP2	0.55209	0.434	0.246	8.76e-09	0.000423824	dMuSC
KIAA1841	0.65387	0.233	0.096	8.75e-09	0.000423338	lpMuSC
COPG2	0.460138	0.321	0.163	8.58e-09	0.000414874	dMuSC
AC068831.7	0.527246	0.157	0.051	8.55e-09	0.000413499	lpMuSC
FRMD3	0.852152	0.409	0.257	8.55e-09	0.000413359	epMuSC
E2F3	0.476797	0.151	0.048	8.35e-09	0.000403838	lpMuSC
PTGFR	0.661741	0.164	0.062	8.34e-09	0.000403338	epMuSC
FXYD6	0.372176	0.271	0.128	8.21e-09	0.000397037	dMuSC
BMPER	0.626472	0.209	0.091	7.59e-09	0.000367084	epMuSC
CHKA	0.540273	0.262	0.122	7.36e-09	0.000356033	dMuSC
SVIL	0.827588	0.425	0.264	7.05e-09	0.000340962	dMuSC
MIR4435-2HG	0.619777	0.401	0.21	6.94e-09	0.000335818	lpMuSC
SLF21	0.735409	0.622	0.436	6.92e-09	0.000334432	lpMuSC
SERPINF1	0.417635	0.317	0.161	6.2e-09	0.000299933	dMuSC
AEBP2	0.631583	0.552	0.35	5.98e-09	0.000288949	dMuSC
NKAIN3	0.706298	0.412	0.243	5.91e-09	0.000285545	dMuSC
RPL42	0.979393	0.405	0.264	5.89e-09	0.000284737	epMuSC
CASP4	0.848599	0.232	0.106	5.87e-09	0.000283629	epMuSC
XBP1	0.673589	0.155	0.057	5.84e-09	0.000282179	epMuSC
CAMK2D	0.723588	0.536	0.369	5.84e-09	0.000282152	epMuSC
EGFEM1P	0.58431	0.18	0.063	5.78e-09	0.00027949	lpMuSC
H3F3B	0.84904	0.427	0.272	5.67e-09	0.000274322	epMuSC
TPT1	0.923364	0.623	0.497	5.45e-09	0.000263438	epMuSC
CTSL	0.656235	0.264	0.129	5.44e-09	0.000263057	epMuSC
CCDC18-AS1	0.562848	0.449	0.339	5.43e-09	0.000262696	qMuSC
ADAM33	0.466874	0.231	0.098	5.25e-09	0.000253829	dMuSC
CCSER2	0.60122	0.452	0.272	4.98e-09	0.000240611	dMuSC
HSPA8	0.649953	0.241	0.114	4.91e-09	0.000237229	epMuSC
ACTB	0.734116	0.309	0.168	4.86e-09	0.00023493	epMuSC
ADAMTS5	0.532497	0.156	0.064	4.64e-09	0.000224141	qMuSC
PAAF1	0.581638	0.335	0.174	4.37e-09	0.000211552	dMuSC
BCAR3	0.63752	0.511	0.322	4.37e-09	0.000211266	dMuSC
UBC	0.901535	0.364	0.222	4.13e-09	0.000199679	epMuSC
TPD52L1	0.538669	0.441	0.326	3.91e-09	0.000189239	qMuSC
FTH1	0.6729	0.4	0.247	3.77e-09	0.000182245	epMuSC
RAD18	0.529676	0.18	0.062	3.71e-09	0.000179196	lpMuSC
SNRPD2	0.561798	0.155	0.056	3.6e-09	0.000174159	epMuSC
PHTF1	0.610455	0.18	0.062	3.33e-09	0.000161263	lpMuSC
IL1R1	0.789404	0.159	0.058	3.22e-09	0.000155562	epMuSC
LIN54	0.405767	0.186	0.064	3.13e-09	0.000151208	lpMuSC
ARPP21	0.537991	0.244	0.109	3.07e-09	0.000148235	dMuSC
ZFP36L1	1.15469	0.509	0.35	3.06e-09	0.000148173	epMuSC
DIO3OS	0.356529	0.253	0.137	3.05e-09	0.000147586	qMuSC
ST6GALNAC6	0.477258	0.164	0.06	2.87e-09	0.000138564	epMuSC
RPL14	0.809767	0.359	0.21	2.79e-09	0.000135114	epMuSC
CENPP	1.07218	0.401	0.226	2.66e-09	0.000128651	lpMuSC
ADAMTSL4-AS1	0.513337	0.309	0.152	2.55e-09	0.000123137	epMuSC
DIO2	0.624316	0.362	0.191	2.53e-09	0.00012228	dMuSC
RPL151	0.856826	0.35	0.202	2.48e-09	0.000119905	epMuSC
MTOR	0.580525	0.29	0.137	2.33e-09	0.000112891	dMuSC
GYS1	0.464581	0.285	0.132	2.16e-09	0.000104635	dMuSC
DGKH	0.59713	0.25	0.101	2.15e-09	0.000103803	lpMuSC
ACTG11	0.880142	0.432	0.285	1.81e-09	8.77e-05	epMuSC
POLA2	0.527823	0.18	0.061	1.61e-09	7.78e-05	lpMuSC
KANK1	0.483835	0.612	0.524	1.35e-09	6.53e-05	qMuSC
B4GALT1	0.593422	0.2	0.081	1.32e-09	6.4e-05	epMuSC
CSE1L1	0.481792	0.291	0.123	1.31e-09	6.34e-05	lpMuSC
MACROD1	0.416983	0.19	0.073	1.29e-09	6.24e-05	dMuSC
CEP192	0.53919	0.36	0.172	1.24e-09	6e-05	lpMuSC
TXNIP	0.934108	0.6	0.453	1.24e-09	5.98e-05	epMuSC
EEF1B2	0.708528	0.291	0.145	1.2e-09	5.81e-05	epMuSC
JARID2	0.516826	0.312	0.151	1.13e-09	5.46e-05	dMuSC
DPY19L1P1	0.79357	0.285	0.125	1.12e-09	5.4e-05	lpMuSC
APOLD1	1.54658	0.262	0.112	1.11e-09	5.36e-05	lpMuSC
IGF1	0.779925	0.443	0.254	1.05e-09	5.06e-05	dMuSC
CST3	0.653251	0.345	0.185	1.04e-09	5.03e-05	epMuSC
KPNB1	0.947957	0.436	0.244	1.01e-09	4.9e-05	lpMuSC
SRRT	0.651253	0.349	0.166	9.71e-10	4.69e-05	lpMuSC
AC010894.3	0.511137	0.258	0.116	9.67e-10	4.68e-05	dMuSC
AC087632.21	0.504739	0.36	0.168	9.66e-10	4.67e-05	lpMuSC
PKP4	0.657056	0.349	0.163	8.97e-10	4.34e-05	lpMuSC
PTCHD1-AS	0.569424	0.645	0.537	8.66e-10	4.19e-05	qMuSC
FOXO3	0.747499	0.627	0.467	8.58e-10	4.15e-05	epMuSC
LARGE1	0.736989	0.57	0.385	7.49e-10	3.62e-05	dMuSC
PARP1	0.438023	0.258	0.112	6.72e-10	3.25e-05	dMuSC
FAM20C	0.60677	0.15	0.051	6.62e-10	3.2e-05	epMuSC
RPL23A	0.876957	0.345	0.193	6.57e-10	3.18e-05	epMuSC
PLIN3	0.648005	0.214	0.088	6.47e-10	3.13e-05	epMuSC
AC016739.1	0.557601	0.191	0.074	6.22e-10	3.01e-05	epMuSC
ARHGAP18	0.675379	0.213	0.086	6.18e-10	2.99e-05	dMuSC
CHD7	0.654158	0.525	0.322	5.97e-10	2.89e-05	dMuSC
MXD3	0.678273	0.233	0.091	5.94e-10	2.87e-05	lpMuSC
MIR99AHG	0.369522	0.714	0.6	5.83e-10	2.82e-05	qMuSC
POLD3	0.436951	0.227	0.083	5.83e-10	2.82e-05	lpMuSC
TENM4	0.512078	0.558	0.437	5.52e-10	2.67e-05	qMuSC
AC073861.1	0.700102	0.177	0.067	5.43e-10	2.63e-05	epMuSC
NR3C2	0.659385	0.426	0.303	5.32e-10	2.57e-05	qMuSC
CAP2	0.863506	0.321	0.159	5.21e-10	2.52e-05	dMuSC
RPL10A	0.769574	0.518	0.359	5.14e-10	2.48e-05	epMuSC
ATP1A2	0.466037	0.427	0.3	5.09e-10	2.46e-05	qMuSC
STAT3	0.745124	0.455	0.277	5e-10	2.42e-05	epMuSC
TUBB4B1	0.750814	0.168	0.062	4.67e-10	2.26e-05	epMuSC
RPS27AP16	0.63074	0.173	0.064	4.56e-10	2.21e-05	epMuSC
NLGN4X	0.791667	0.257	0.145	4.54e-10	2.2e-05	qMuSC
SYNE2	1.25987	0.453	0.261	4.37e-10	2.11e-05	lpMuSC
AC116049.2	0.725806	0.205	0.084	4.32e-10	2.09e-05	epMuSC
KHDRBS3	0.597958	0.159	0.054	4.32e-10	2.09e-05	epMuSC
MGLL	0.620775	0.217	0.089	4.09e-10	1.98e-05	dMuSC
APP	0.642643	0.645	0.492	3.58e-10	1.73e-05	epMuSC
TCF12	0.576699	0.733	0.559	3.43e-10	1.66e-05	dMuSC
LINC01239	0.904788	0.26	0.15	3.23e-10	1.56e-05	qMuSC
RRAS21	0.871554	0.285	0.122	3.12e-10	1.51e-05	lpMuSC
ABAT	0.476033	0.163	0.054	3.11e-10	1.5e-05	dMuSC
DOT1L	0.481986	0.174	0.054	2.8e-10	1.36e-05	lpMuSC
POLA1	0.789786	0.32	0.142	2.78e-10	1.35e-05	lpMuSC
SLC27A6	0.549232	0.241	0.124	2.78e-10	1.34e-05	qMuSC
MT-ND1	0.784849	0.482	0.299	2.69e-10	1.3e-05	epMuSC
RPL18A1	0.771347	0.305	0.155	2.58e-10	1.25e-05	epMuSC
PCBP4	0.414533	0.258	0.11	2.4e-10	1.16e-05	dMuSC
FAM184A	0.647759	0.466	0.266	2.33e-10	1.13e-05	dMuSC
STARD13	0.602082	0.38	0.199	2.1e-10	1.02e-05	dMuSC
AC004053.1	0.747489	0.419	0.282	1.95e-10	9.45e-06	qMuSC
CTNND1	0.544744	0.507	0.295	1.94e-10	9.4e-06	dMuSC
RPS11	0.87461	0.486	0.329	1.85e-10	8.94e-06	epMuSC
MT-ND6	0.565526	0.209	0.083	1.84e-10	8.91e-06	epMuSC
POLE2	0.557024	0.151	0.043	1.76e-10	8.49e-06	lpMuSC
MYO1B	0.679339	0.285	0.118	1.72e-10	8.34e-06	lpMuSC
LMAN2	0.495767	0.168	0.058	1.69e-10	8.18e-06	epMuSC
FANCC	0.54919	0.36	0.164	1.66e-10	8.04e-06	lpMuSC
DAB2	0.725307	0.336	0.167	1.63e-10	7.87e-06	epMuSC
HNRNPA1	0.630942	0.593	0.396	1.52e-10	7.36e-06	dMuSC
SPG21	0.833379	0.452	0.274	1.49e-10	7.23e-06	dMuSC
MTHFD1L	0.604601	0.281	0.125	1.47e-10	7.12e-06	dMuSC
SMARCC1	0.445778	0.471	0.257	1.43e-10	6.92e-06	dMuSC
MRAS	0.669501	0.213	0.085	1.4e-10	6.78e-06	dMuSC
AP000350.4	0.689501	0.177	0.064	1.35e-10	6.51e-06	epMuSC
SLC38A6	0.655463	0.348	0.175	1.32e-10	6.38e-06	dMuSC
MACF1	0.789272	0.706	0.53	1.27e-10	6.14e-06	dMuSC
RPL3P41	0.609269	0.209	0.083	1.25e-10	6.05e-06	epMuSC
USP54	0.72958	0.348	0.171	1.16e-10	5.61e-06	dMuSC
ATP2B1	0.741589	0.462	0.266	1.07e-10	5.16e-06	dMuSC
FANCM	0.593224	0.198	0.064	1.04e-10	5.02e-06	lpMuSC
ALPK1	0.834497	0.286	0.133	1.03e-10	4.96e-06	epMuSC
CDH15	0.620064	0.507	0.295	9.36e-11	4.53e-06	dMuSC
ZFP36L2	1.06484	0.395	0.231	9.36e-11	4.53e-06	epMuSC
PTGDS	0.619448	0.283	0.163	9.34e-11	4.52e-06	qMuSC
RPS3A1	0.88744	0.391	0.222	9.01e-11	4.36e-06	epMuSC
RPS29	0.989368	0.432	0.266	8.14e-11	3.94e-06	epMuSC
RPS23P8	0.644464	0.164	0.056	7.23e-11	3.5e-06	epMuSC
B2M	0.923381	0.495	0.335	7.02e-11	3.39e-06	epMuSC
SEMA6A	0.721774	0.367	0.186	6.57e-11	3.18e-06	dMuSC
RPS5	0.805234	0.255	0.113	6.23e-11	3.01e-06	epMuSC
LAMA2	0.322166	0.937	0.879	5.97e-11	2.89e-06	qMuSC
NEURL1B	0.537314	0.163	0.047	5.75e-11	2.78e-06	lpMuSC
SLC25A36	0.408671	0.538	0.303	5.65e-11	2.73e-06	dMuSC
TMPO	0.455902	0.18	0.054	5.25e-11	2.54e-06	lpMuSC
RHOB	0.927555	0.214	0.086	4.18e-11	2.02e-06	epMuSC
SPARCL1	0.510525	0.616	0.457	4.15e-11	2.01e-06	qMuSC
MCL1	0.688862	0.377	0.198	3.97e-11	1.92e-06	epMuSC
DEK	0.813825	0.407	0.197	3.58e-11	1.73e-06	lpMuSC
ZC2HC1A	0.573739	0.317	0.145	3.08e-11	1.49e-06	dMuSC
GUK1	0.476295	0.199	0.071	3.06e-11	1.48e-06	dMuSC
PNMT	0.653157	0.24	0.121	3.01e-11	1.46e-06	qMuSC
LIMD1	0.642861	0.204	0.075	2.86e-11	1.38e-06	dMuSC
PRKDC1	0.628281	0.552	0.311	2.63e-11	1.27e-06	lpMuSC
KCNT1	0.698948	0.191	0.069	2.61e-11	1.26e-06	epMuSC
TNS3	0.855957	0.459	0.277	2.48e-11	1.2e-06	epMuSC
OLFML2B	0.782871	0.548	0.339	2.22e-11	1.07e-06	dMuSC
CFL11	0.671541	0.236	0.097	2.21e-11	1.07e-06	epMuSC
HLA-C	0.592355	0.355	0.175	2.1e-11	1.02e-06	epMuSC
DDX11	0.609673	0.273	0.104	2.05e-11	9.93e-07	lpMuSC
KLF10	0.69071	0.2	0.074	2.01e-11	9.7e-07	epMuSC
STAC3	0.675585	0.566	0.346	1.87e-11	9.06e-07	dMuSC
RAPH11	0.826837	0.372	0.174	1.53e-11	7.38e-07	lpMuSC
FRMD4A	0.609259	0.565	0.434	1.52e-11	7.34e-07	qMuSC
PDK4	1.32781	0.359	0.189	1.43e-11	6.9e-07	epMuSC
MFN2	0.371524	0.195	0.067	1.41e-11	6.83e-07	dMuSC
IGFBP5	0.463857	0.607	0.473	1.4e-11	6.76e-07	qMuSC
NRCAM	0.532019	0.174	0.05	1.29e-11	6.22e-07	lpMuSC
TUBA1A1	0.829201	0.35	0.183	1.16e-11	5.61e-07	epMuSC
SIX1	0.545489	0.326	0.15	1.03e-11	4.99e-07	dMuSC
PHACTR1	0.796172	0.199	0.071	9.08e-12	4.39e-07	dMuSC
RPL19	1.02771	0.386	0.22	8.43e-12	4.08e-07	epMuSC
ENO11	0.858965	0.305	0.146	8.27e-12	4e-07	epMuSC
APOC1	0.853697	0.327	0.158	7.85e-12	3.8e-07	epMuSC
RPS13	0.866378	0.382	0.213	7.53e-12	3.64e-07	epMuSC
THBS4	0.74329	0.43	0.229	7.22e-12	3.49e-07	dMuSC
BCL2	0.689003	0.401	0.259	7.06e-12	3.41e-07	qMuSC
CTSD	0.919265	0.282	0.131	6.34e-12	3.06e-07	epMuSC
EMILIN1	0.852419	0.245	0.102	5.86e-12	2.83e-07	epMuSC
LDLRAD3	0.706341	0.489	0.277	5.51e-12	2.67e-07	dMuSC
LIMCH1	0.624443	0.462	0.254	5.28e-12	2.55e-07	dMuSC
RPS3	0.933726	0.414	0.24	5.19e-12	2.51e-07	epMuSC
NME21	0.706139	0.259	0.109	5e-12	2.42e-07	epMuSC
MSH5	0.598388	0.151	0.039	4.83e-12	2.34e-07	lpMuSC
RACK11	0.844704	0.514	0.325	4.81e-12	2.33e-07	epMuSC
TGFBR3	0.579211	0.497	0.347	4.42e-12	2.14e-07	qMuSC
ARHGAP21	0.685615	0.534	0.314	4.25e-12	2.06e-07	dMuSC
TPM41	0.82154	0.291	0.129	4.26e-12	2.06e-07	epMuSC
LMO7	0.909512	0.297	0.118	4.09e-12	1.98e-07	lpMuSC
SOX6	0.845252	0.52	0.303	3.97e-12	1.92e-07	dMuSC
JAK1	0.602527	0.496	0.359	3.86e-12	1.87e-07	qMuSC
LRRC3B	0.626296	0.182	0.067	3.64e-12	1.76e-07	qMuSC
TMEM189	0.564576	0.181	0.059	3.29e-12	1.59e-07	dMuSC
BRCA1	1.03225	0.331	0.14	3.03e-12	1.46e-07	lpMuSC
TFRC	0.481234	0.222	0.079	2.84e-12	1.37e-07	dMuSC
ADAMTS10	0.641833	0.29	0.153	2.63e-12	1.27e-07	qMuSC
CTSB	1.01829	0.236	0.094	2.49e-12	1.2e-07	epMuSC
MIS18BP1	0.892681	0.203	0.063	1.98e-12	9.6e-08	lpMuSC
2023-03-11	0.451118	0.627	0.488	1.98e-12	9.58e-08	qMuSC
PLOD1	0.673249	0.511	0.284	1.95e-12	9.43e-08	dMuSC
TMEM72-AS1	0.831855	0.249	0.097	1.93e-12	9.34e-08	dMuSC
RPL10	0.840177	0.518	0.34	1.87e-12	9.02e-08	epMuSC
KAZN	1.24407	0.618	0.449	1.86e-12	9.01e-08	epMuSC
P4HB	0.917067	0.364	0.185	1.8e-12	8.72e-08	epMuSC
CD9	0.587217	0.271	0.109	1.57e-12	7.59e-08	dMuSC
ARHGEF2	0.659266	0.457	0.237	1.31e-12	6.32e-08	dMuSC
RPS14	1.05361	0.45	0.267	1.25e-12	6.03e-08	epMuSC
COLEC12	0.950311	0.223	0.081	1.16e-12	5.59e-08	epMuSC
MMS22L	0.891729	0.262	0.093	1.08e-12	5.21e-08	lpMuSC
RPL36A1	1.0067	0.364	0.189	1.08e-12	5.2e-08	epMuSC
HSP90AB11	1.03328	0.514	0.329	1.04e-12	5.04e-08	epMuSC
HIF1A1	0.935429	0.345	0.167	9.5e-13	4.59e-08	epMuSC
RPS4X	1.08863	0.336	0.165	9.12e-13	4.41e-08	epMuSC
AEBP1	0.739694	0.182	0.059	8.59e-13	4.15e-08	epMuSC
RPL61	0.974047	0.409	0.223	7.83e-13	3.79e-08	epMuSC
CCDC90B	0.560697	0.19	0.061	7.51e-13	3.63e-08	dMuSC
UBA52	0.756277	0.264	0.107	7.18e-13	3.47e-08	epMuSC
KIF22	0.74662	0.198	0.059	6.82e-13	3.3e-08	lpMuSC
FTX	0.432774	0.85	0.783	5.31e-13	2.57e-08	qMuSC
ZNF556	0.596325	0.172	0.052	4.9e-13	2.37e-08	dMuSC
AGBL1	0.812326	0.388	0.238	4.83e-13	2.34e-08	qMuSC
CEMIP2	1.10586	0.218	0.077	4.69e-13	2.27e-08	epMuSC
PPP1R9A	0.537729	0.703	0.571	4.63e-13	2.24e-08	qMuSC
CLIC4	0.927169	0.373	0.182	4.36e-13	2.11e-08	epMuSC
IER2	0.899978	0.255	0.098	3.89e-13	1.88e-08	epMuSC
NBPF1	1.09347	0.475	0.277	3.7e-13	1.79e-08	dMuSC
AL592156.2	0.801735	0.294	0.148	3.44e-13	1.66e-08	qMuSC
ATP2B11	0.858034	0.517	0.266	3.05e-13	1.47e-08	lpMuSC
TNK2	0.438045	0.154	0.042	2.96e-13	1.43e-08	dMuSC
KAT2B	0.725837	0.502	0.269	2.77e-13	1.34e-08	dMuSC
LINC01572	1.13306	0.262	0.092	2.57e-13	1.24e-08	lpMuSC
SERPINH1	0.699823	0.205	0.069	2.15e-13	1.04e-08	epMuSC
RPL51	0.797293	0.55	0.344	2.14e-13	1.04e-08	epMuSC
FRY	1.03676	0.564	0.363	2.06e-13	9.97e-09	epMuSC
MT-CO1	0.710413	0.759	0.581	1.88e-13	9.07e-09	epMuSC
RPL181	1.10773	0.409	0.228	1.76e-13	8.49e-09	epMuSC
JAM3	0.622289	0.29	0.114	1.61e-13	7.79e-09	dMuSC
MSH5-SAPCD1	0.60689	0.18	0.047	1.58e-13	7.62e-09	lpMuSC
CCDC162P	0.787076	0.692	0.451	1.39e-13	6.74e-09	dMuSC
USP47	0.726922	0.697	0.448	1.38e-13	6.66e-09	dMuSC
ELMO1	1.17415	0.326	0.148	1.34e-13	6.5e-09	dMuSC
RBL1	0.748756	0.256	0.085	1.3e-13	6.3e-09	lpMuSC
SYTL4	0.851663	0.314	0.173	1.26e-13	6.09e-09	qMuSC
NFIA	0.517365	0.783	0.68	9.46e-14	4.58e-09	qMuSC
AL078604.4	0.930343	0.255	0.097	8.49e-14	4.11e-09	epMuSC
TYMP	0.783205	0.223	0.077	8.39e-14	4.06e-09	epMuSC
HELLS	1.27356	0.267	0.093	8.18e-14	3.95e-09	lpMuSC
MEDAG	1.0178	0.164	0.046	7.98e-14	3.86e-09	epMuSC
PLAU	0.774268	0.186	0.058	7.83e-14	3.79e-09	epMuSC
RPL27	0.992017	0.364	0.18	6.34e-14	3.07e-09	epMuSC
NME1-NME22	0.828143	0.286	0.119	5.84e-14	2.82e-09	epMuSC
SRGAP2C	0.436209	0.299	0.114	5.57e-14	2.69e-09	dMuSC
SIX4	0.533519	0.158	0.042	5.19e-14	2.51e-09	dMuSC
CERCAM	0.619961	0.383	0.232	4.58e-14	2.21e-09	qMuSC
PHLDB2	0.840839	0.335	0.148	3.8e-14	1.84e-09	dMuSC
RPL38	1.04432	0.409	0.22	3.74e-14	1.81e-09	epMuSC
RPL32	0.955101	0.432	0.232	2.83e-14	1.37e-09	epMuSC
GLIS3	1.10318	0.305	0.127	2.42e-14	1.17e-09	epMuSC
AC245033.41	0.815023	0.245	0.09	2.09e-14	1.01e-09	epMuSC
CBX5	0.803943	0.326	0.119	1.98e-14	9.58e-10	lpMuSC
SNHG31	0.932281	0.186	0.049	1.87e-14	9.03e-10	lpMuSC
RPS10	1.09221	0.368	0.181	1.84e-14	8.9e-10	epMuSC
FLNC	0.715522	0.394	0.187	1.73e-14	8.39e-10	dMuSC
C1orf112	0.600725	0.174	0.043	1.66e-14	8e-10	lpMuSC
LIG1	0.762946	0.192	0.05	1.62e-14	7.84e-10	lpMuSC
LAMB1	0.661766	0.186	0.054	1.51e-14	7.31e-10	dMuSC
NEB	0.954645	0.661	0.445	1.51e-14	7.3e-10	dMuSC
CCDC18	0.85153	0.238	0.073	1.5e-14	7.24e-10	lpMuSC
KLF2	0.693809	0.182	0.052	1.43e-14	6.91e-10	epMuSC
AC243919.1	0.807947	0.268	0.104	1.31e-14	6.35e-10	epMuSC
MYF5	1.05431	0.432	0.232	1.05e-14	5.08e-10	epMuSC
CHRNA1	0.688068	0.679	0.422	9.03e-15	4.36e-10	dMuSC
SERPING1	1.15089	0.341	0.153	8.77e-15	4.24e-10	epMuSC
EEF2	1.07882	0.518	0.326	8.62e-15	4.17e-10	epMuSC
SOX5	0.932112	0.344	0.148	8.23e-15	3.98e-10	dMuSC
ESRRG	0.880403	0.434	0.282	8.2e-15	3.97e-10	qMuSC
EEF1D	0.871495	0.468	0.261	7.97e-15	3.85e-10	epMuSC
RPL39	0.748835	0.309	0.128	7.48e-15	3.61e-10	epMuSC
WSCD1	0.51487	0.181	0.05	7.36e-15	3.56e-10	dMuSC
SNTB1	0.802168	0.267	0.097	7.32e-15	3.54e-10	dMuSC
TRHDE	1.06555	0.314	0.168	6.15e-15	2.97e-10	qMuSC
CLN6	0.686522	0.18	0.044	6.05e-15	2.93e-10	lpMuSC
PTPN4	0.900089	0.629	0.385	4.88e-15	2.36e-10	dMuSC
ANK3	1.10106	0.364	0.169	4.65e-15	2.25e-10	epMuSC
HNRNPA1P48	0.749032	0.2	0.062	3.66e-15	1.77e-10	epMuSC
RPS20	1.18244	0.418	0.223	3.58e-15	1.73e-10	epMuSC
NR4A1	1.01529	0.2	0.06	2.79e-15	1.35e-10	epMuSC
ACTN2	0.595276	0.398	0.178	2.25e-15	1.09e-10	dMuSC
KIF20B	0.774902	0.192	0.047	2.21e-15	1.07e-10	lpMuSC
RPS21	1.00647	0.491	0.279	1.73e-15	8.35e-11	epMuSC
ATAD5	0.717541	0.233	0.065	1.67e-15	8.06e-11	lpMuSC
CENPJ	0.811662	0.221	0.06	1.38e-15	6.66e-11	lpMuSC
PURB	0.697036	0.303	0.115	1.24e-15	5.99e-11	dMuSC
GPX3	1.09628	0.264	0.095	1.12e-15	5.39e-11	epMuSC
TAGLN2	0.806351	0.273	0.101	1.03e-15	4.97e-11	epMuSC
WIPF1	1.07895	0.344	0.142	8.35e-16	4.04e-11	dMuSC
PLXNA1	0.523444	0.158	0.038	7.92e-16	3.83e-11	dMuSC
SLC29A1	0.806665	0.367	0.161	7.9e-16	3.82e-11	dMuSC
FAHD2CP	0.556995	0.172	0.044	7.02e-16	3.39e-11	dMuSC
VSTM4	1.18097	0.308	0.121	6.7e-16	3.24e-11	dMuSC
OOEP	0.766113	0.336	0.142	5.58e-16	2.7e-11	epMuSC
RPLP0	0.97297	0.477	0.262	5.03e-16	2.43e-11	epMuSC
GPC1	0.589416	0.276	0.098	4.96e-16	2.4e-11	dMuSC
PALM2-AKAP2	0.776522	0.425	0.192	4.59e-16	2.22e-11	dMuSC
NCAPD2	0.575069	0.186	0.043	4.55e-16	2.2e-11	lpMuSC
EIF4A1	1.04079	0.518	0.301	3.89e-16	1.88e-11	epMuSC
GEN1	0.63788	0.209	0.053	3.41e-16	1.65e-11	lpMuSC
ZGRF1	0.867919	0.221	0.06	3.26e-16	1.58e-11	lpMuSC
AC009533.1	0.611316	0.163	0.04	2.08e-16	1e-11	dMuSC
MT-ND3	0.973503	0.605	0.361	1.97e-16	9.53e-12	epMuSC
HSP90AA11	0.871398	0.559	0.314	1.64e-16	7.94e-12	epMuSC
AP002990.11	1.04822	0.482	0.269	1.62e-16	7.82e-12	epMuSC
MCM8	0.603039	0.186	0.042	1.49e-16	7.2e-12	lpMuSC
PTMAP5	0.608722	0.168	0.042	1.37e-16	6.62e-12	epMuSC
RASGEF1B	1.27712	0.386	0.177	1.23e-16	5.95e-12	epMuSC
ABI3BP	0.729121	0.368	0.192	1e-16	4.86e-12	qMuSC
PLEKHH2	0.800693	0.21	0.067	9.85e-17	4.76e-12	qMuSC
MYO18B	0.828988	0.756	0.528	6.59e-17	3.19e-12	dMuSC
AC107871.1	0.728115	0.215	0.054	6.42e-17	3.11e-12	lpMuSC
MTATP6P1	0.994702	0.486	0.245	5.75e-17	2.78e-12	epMuSC
SLC26A3	1.06208	0.286	0.107	5.44e-17	2.63e-12	epMuSC
RPL241	1.11629	0.473	0.246	4.47e-17	2.16e-12	epMuSC
RPL35A	1.13555	0.423	0.207	3.72e-17	1.8e-12	epMuSC
STMN1	0.610436	0.169	0.035	3.16e-17	1.53e-12	lpMuSC
PAX7	0.570816	0.785	0.631	3.12e-17	1.51e-12	qMuSC
RPL351	1.11602	0.395	0.188	3.06e-17	1.48e-12	epMuSC
KLHL41	0.776068	0.597	0.325	2.71e-17	1.31e-12	dMuSC
SPARC	1.0904	0.652	0.432	2.3e-17	1.11e-12	dMuSC
RRAS2	0.764022	0.321	0.116	1.86e-17	8.98e-13	dMuSC
DLK1	1.09465	0.609	0.369	1.84e-17	8.91e-13	epMuSC
RPL27A	1.19226	0.468	0.253	1.84e-17	8.88e-13	epMuSC
MAGI1	0.884977	0.525	0.264	1.83e-17	8.86e-13	dMuSC
NTN4	0.823631	0.511	0.341	1.77e-17	8.56e-13	qMuSC
EEF1G1	1.08329	0.468	0.249	1.52e-17	7.36e-13	epMuSC
LONRF3	0.794063	0.186	0.047	1.52e-17	7.34e-13	dMuSC
RPL41	1.20373	0.6	0.395	1.31e-17	6.34e-13	epMuSC
AC245033.11	1.2031	0.395	0.188	1.28e-17	6.21e-13	epMuSC
FAU	1.04358	0.4	0.19	1.12e-17	5.42e-13	epMuSC
SMC6	0.967657	0.43	0.186	8.72e-18	4.22e-13	dMuSC
MT1M	1.04838	0.182	0.045	6.7e-18	3.24e-13	epMuSC
LMF1-AS1	0.938013	0.208	0.056	4.15e-18	2.01e-13	dMuSC
MIF	0.760001	0.164	0.037	4.16e-18	2.01e-13	epMuSC
EMC10	0.868477	0.253	0.079	4.02e-18	1.95e-13	dMuSC
AC016876.2	1.12328	0.5	0.267	3.73e-18	1.81e-13	epMuSC
RPL71	1.26539	0.432	0.217	3.13e-18	1.51e-13	epMuSC
RUNX1	1.18273	0.586	0.351	1.88e-18	9.09e-14	epMuSC
JAG2	0.492858	0.172	0.039	1.8e-18	8.69e-14	dMuSC
HSPA5	1.11234	0.368	0.156	1.78e-18	8.6e-14	epMuSC
RPSA1	1.08037	0.441	0.212	1.76e-18	8.51e-14	epMuSC
RPL12	1.15437	0.477	0.247	1.22e-18	5.88e-14	epMuSC
RPS12	1.28594	0.477	0.251	7.74e-19	3.74e-14	epMuSC
VIM	1.28444	0.605	0.383	7.6e-19	3.67e-14	epMuSC
LRP1	0.986014	0.632	0.376	7.24e-19	3.5e-14	epMuSC
CDH4	0.969099	0.325	0.145	5.07e-19	2.45e-14	qMuSC
VIT	0.924634	0.287	0.114	5.06e-19	2.45e-14	qMuSC
MT-ATP6	0.924517	0.809	0.571	4.77e-19	2.31e-14	epMuSC
RPS15	1.24108	0.405	0.184	2.66e-19	1.29e-14	epMuSC
DYNC1I1	1.06928	0.333	0.15	2.63e-19	1.27e-14	qMuSC
TANC2	0.879302	0.792	0.539	1.7e-19	8.23e-15	dMuSC
RPL9	1.21107	0.518	0.282	1.53e-19	7.4e-15	epMuSC
RPL36	1.28113	0.432	0.212	1.36e-19	6.6e-15	epMuSC
MIR924HG	1.30435	0.238	0.06	1.23e-19	5.95e-15	lpMuSC
RPS171	1.24466	0.45	0.218	1.12e-19	5.41e-15	epMuSC
PKIA	1.00622	0.312	0.106	7.08e-20	3.42e-15	dMuSC
RAPH1	0.934858	0.407	0.167	7.01e-20	3.39e-15	dMuSC
PKHD1	1.33614	0.163	0.034	6.56e-20	3.17e-15	dMuSC
RPL11	1.34337	0.523	0.294	5.77e-20	2.79e-15	epMuSC
LDLR	1.13774	0.268	0.084	5.51e-20	2.66e-15	epMuSC
ACTC1	0.912061	0.195	0.047	4.77e-20	2.31e-15	dMuSC
MXRA5	0.928466	0.182	0.041	4.28e-20	2.07e-15	epMuSC
INPPL1	1.02091	0.376	0.151	3.86e-20	1.87e-15	dMuSC
CLSTN2	0.994799	0.362	0.131	3.42e-20	1.65e-15	dMuSC
RPL21	1.09587	0.523	0.278	2.78e-20	1.34e-15	epMuSC
ABLIM3	0.832586	0.208	0.051	2.58e-20	1.25e-15	dMuSC
MT-RNR1	0.925735	0.532	0.261	2.52e-20	1.22e-15	epMuSC
UGCG	1.22299	0.423	0.186	2.41e-20	1.17e-15	epMuSC
ALPK3	0.945084	0.448	0.191	2.19e-20	1.06e-15	dMuSC
RPL371	1.09337	0.568	0.302	2.19e-20	1.06e-15	epMuSC
MEG3	0.351011	0.984	0.971	1.58e-20	7.65e-16	qMuSC
PPIB	0.94876	0.336	0.124	1.58e-20	7.63e-16	epMuSC
RPS27	1.32851	0.495	0.263	1.25e-20	6.06e-16	epMuSC
RPS23	1.34702	0.545	0.301	9.88e-21	4.78e-16	epMuSC
SAT1	1.82168	0.464	0.232	7.92e-21	3.83e-16	epMuSC
HMGB2	0.899815	0.198	0.04	7.45e-21	3.6e-16	lpMuSC
STEAP1B	0.963483	0.305	0.102	6.73e-21	3.25e-16	epMuSC
RPS2	1.29886	0.595	0.358	6.39e-21	3.09e-16	epMuSC
SLC39A14	0.900438	0.186	0.041	3.32e-21	1.61e-16	epMuSC
FSCN1	0.591513	0.199	0.045	3.06e-21	1.48e-16	dMuSC
CLU	1.15994	0.359	0.134	2.79e-21	1.35e-16	epMuSC
RPS161	1.1964	0.564	0.311	2.49e-21	1.21e-16	epMuSC
AC087721.2	1.05707	0.279	0.075	2.4e-21	1.16e-16	lpMuSC
MT-CO2	0.974403	0.75	0.455	1.83e-21	8.86e-17	epMuSC
DNMT11	1.08907	0.331	0.099	1.7e-21	8.21e-17	lpMuSC
RPS61	1.2957	0.605	0.347	1.66e-21	8e-17	epMuSC
PLXDC1	0.737149	0.382	0.178	1.36e-21	6.59e-17	qMuSC
CEP152	1.13311	0.25	0.06	1.19e-21	5.76e-17	lpMuSC
EPHB1	0.976603	0.33	0.109	1.17e-21	5.66e-17	dMuSC
RPL33	1.39967	0.591	0.356	1.01e-21	4.88e-17	epMuSC
WDHD1	0.643324	0.18	0.032	8.9e-22	4.31e-17	lpMuSC
RPS8	1.45302	0.618	0.387	8.35e-22	4.04e-17	epMuSC
DIRC3	0.902861	0.624	0.45	6.63e-22	3.21e-17	qMuSC
CEBPB	0.67759	0.168	0.033	5.73e-22	2.77e-17	epMuSC
RPL34	1.50765	0.555	0.305	3.41e-22	1.65e-17	epMuSC
JAG1	1.02623	0.341	0.118	2.43e-22	1.18e-17	epMuSC
MT-CYB	0.907116	0.827	0.553	2.41e-22	1.16e-17	epMuSC
MARCKS	0.67053	0.235	0.059	1.76e-22	8.49e-18	dMuSC
HSPG2	1.06573	0.674	0.373	1.59e-22	7.68e-18	dMuSC
AL589935.1	0.968245	0.213	0.049	1.35e-22	6.52e-18	dMuSC
AC008012.1	1.01463	0.29	0.087	1.01e-22	4.86e-18	dMuSC
CCNG2	0.799442	0.394	0.141	8.91e-23	4.31e-18	dMuSC
MT1E	0.912214	0.282	0.082	7.73e-23	3.74e-18	epMuSC
BARD1	0.796602	0.244	0.053	5.47e-23	2.65e-18	lpMuSC
PON2	0.674877	0.663	0.486	5.16e-23	2.5e-18	qMuSC
KCND2	1.16762	0.445	0.178	4.53e-23	2.19e-18	epMuSC
RPLP21	1.10694	0.568	0.291	3.98e-23	1.92e-18	epMuSC
RPLP1	1.45379	0.641	0.414	2.8e-23	1.35e-18	epMuSC
RORA	0.615725	0.863	0.762	2.53e-23	1.23e-18	qMuSC
COL15A1	1.02847	0.652	0.344	2.06e-23	9.94e-19	dMuSC
RPL13	1.21412	0.577	0.315	1.99e-23	9.6e-19	epMuSC
CLCN5	0.584756	0.834	0.716	1.8e-23	8.69e-19	qMuSC
TMEM178B	1.20171	0.299	0.088	1.65e-23	7.97e-19	dMuSC
BTG2	1.30246	0.282	0.081	1.02e-23	4.93e-19	epMuSC
RTKN	0.926982	0.534	0.237	8.49e-24	4.1e-19	dMuSC
MYOG	0.706983	0.154	0.025	7.66e-24	3.7e-19	dMuSC
AC007744.1	1.5205	0.382	0.137	5.25e-24	2.54e-19	epMuSC
HSP90B11	1.28314	0.605	0.334	5e-24	2.42e-19	epMuSC
TRDN	0.960384	0.613	0.398	2.81e-24	1.36e-19	qMuSC
FAM13C	1.04146	0.376	0.127	1.83e-24	8.84e-20	dMuSC
NCAPG2	0.949628	0.221	0.042	1.57e-24	7.57e-20	lpMuSC
CCDC85A	1.52976	0.382	0.135	1.37e-24	6.61e-20	epMuSC
RPL23	1.27989	0.541	0.268	1.31e-24	6.33e-20	epMuSC
TUBA1B1	1.28655	0.332	0.106	9.96e-25	4.82e-20	epMuSC
RPS24	1.36214	0.55	0.276	6.55e-25	3.17e-20	epMuSC
RPS28	1.45611	0.509	0.246	5.28e-25	2.55e-20	epMuSC
NSD2	1.43541	0.401	0.128	4.02e-25	1.94e-20	lpMuSC
MT1X	1.45834	0.432	0.175	2.37e-25	1.14e-20	epMuSC
RPL8	1.32374	0.527	0.263	1.61e-25	7.79e-21	epMuSC
MTSS1	1.00411	0.403	0.136	8.11e-26	3.92e-21	dMuSC
BRIP1	0.883726	0.227	0.041	1.72e-26	8.32e-22	lpMuSC
SMC4	1.70209	0.331	0.087	1.56e-26	7.53e-22	lpMuSC
RASSF4	1.19059	0.769	0.483	1.07e-26	5.19e-22	dMuSC
KNTC1	0.928512	0.279	0.06	9.36e-27	4.52e-22	lpMuSC
RYR1	1.17581	0.647	0.347	8.17e-27	3.95e-22	dMuSC
CHSY1	1.1396	0.282	0.072	6.83e-27	3.31e-22	epMuSC
RPS9	1.28211	0.514	0.234	4.58e-27	2.22e-22	epMuSC
SHD	0.574984	0.158	0.023	4.01e-27	1.94e-22	dMuSC
JUN	1.17605	0.473	0.182	2.03e-27	9.81e-23	epMuSC
ADAMTS9-AS2	1.06637	0.518	0.284	1.8e-27	8.69e-23	qMuSC
SOCS3	0.959318	0.191	0.033	1.24e-27	6.02e-23	epMuSC
GPM6B	1.35828	0.534	0.216	4.7e-28	2.27e-23	dMuSC
CD82	1.26477	0.564	0.265	4.68e-28	2.26e-23	epMuSC
PCLAF	0.797373	0.163	0.02	4.1e-28	1.98e-23	lpMuSC
DUSP1	1.4016	0.414	0.145	3.44e-28	1.66e-23	epMuSC
IFITM2	1.28232	0.445	0.168	3.14e-28	1.52e-23	epMuSC
FOSB	0.671918	0.332	0.086	1.62e-28	7.83e-24	epMuSC
CEBPD	1.19734	0.409	0.14	5.9e-29	2.85e-24	epMuSC
AC091057.1	1.16684	0.192	0.027	5.57e-29	2.7e-24	lpMuSC
RPL37A	1.54514	0.682	0.407	4.08e-29	1.97e-24	epMuSC
PRC1	0.975453	0.186	0.025	3.41e-29	1.65e-24	lpMuSC
MYO10	1.12046	0.303	0.077	2.85e-29	1.38e-24	dMuSC
FNDC5	1.23972	0.231	0.046	1.49e-29	7.2e-25	dMuSC
S100A6	1.52395	0.473	0.192	1.06e-29	5.12e-25	epMuSC
HS6ST2	1.33339	0.507	0.188	8.28e-30	4e-25	dMuSC
SLC24A2	0.951613	0.29	0.069	8.28e-30	4e-25	dMuSC
RPS18	1.50577	0.65	0.339	3.98e-30	1.92e-25	epMuSC
PDPN	0.9686	0.191	0.03	2.96e-30	1.43e-25	epMuSC
PTMA2	1.5736	0.623	0.318	2.74e-30	1.32e-25	epMuSC
RPL7A1	1.3453	0.605	0.289	2.45e-30	1.19e-25	epMuSC
ARHGAP11B	0.932629	0.169	0.019	1.7e-30	8.24e-26	lpMuSC
KY	1.14264	0.452	0.158	1.22e-30	5.91e-26	dMuSC
MT-RNR2	1.02354	0.85	0.583	1.19e-30	5.75e-26	epMuSC
SPC25	1.21214	0.209	0.03	1.85e-31	8.96e-27	lpMuSC
FGFR1	1.14939	0.606	0.265	1.52e-31	7.36e-27	dMuSC
FABP5	1.44397	0.268	0.059	1.02e-31	4.93e-27	epMuSC
LMNB1	0.561837	0.157	0.015	6e-32	2.9e-27	lpMuSC
RPS27A	1.50073	0.541	0.233	3.7e-32	1.79e-27	epMuSC
RPS19	1.52412	0.573	0.263	2.95e-32	1.43e-27	epMuSC
ZNF521	1.38859	0.466	0.16	2.47e-32	1.2e-27	dMuSC
CCND2	1.28913	0.394	0.117	1.09e-32	5.26e-28	dMuSC
IFITM3	1.5707	0.577	0.261	1.07e-32	5.19e-28	epMuSC
SLC12A2	1.16813	0.367	0.099	4.86e-33	2.35e-28	dMuSC
PGBD5	0.793175	0.195	0.028	4.65e-33	2.25e-28	dMuSC
TYMS	0.559924	0.157	0.015	2.3e-33	1.11e-28	lpMuSC
FANCD2	0.703804	0.18	0.02	1.61e-33	7.78e-29	lpMuSC
ECHDC2	0.931295	0.666	0.458	1.41e-33	6.8e-29	qMuSC
NUSAP1	1.2269	0.209	0.028	6.7e-34	3.24e-29	lpMuSC
MT-CO3	1.33413	0.868	0.606	1.66e-34	8.02e-30	epMuSC
EFEMP1	1.14782	0.277	0.055	1e-35	4.85e-31	epMuSC
CIT	0.882057	0.192	0.021	7.46e-36	3.61e-31	lpMuSC
CIP2A	0.870322	0.186	0.019	6.13e-36	2.96e-31	lpMuSC
NCAM2	1.74744	0.471	0.149	5.38e-36	2.6e-31	dMuSC
GLCCI1	1.50509	0.484	0.154	3.58e-36	1.73e-31	dMuSC
RUBCNL	0.998781	0.262	0.047	1.31e-36	6.34e-32	dMuSC
RPL13A1	1.6846	0.755	0.449	1.11e-36	5.35e-32	epMuSC
CALCR	1.13355	0.627	0.359	1.06e-36	5.12e-32	qMuSC
TPX2	0.858676	0.157	0.013	8.4e-37	4.06e-32	lpMuSC
RYR3	0.77977	0.841	0.618	6.86e-37	3.32e-32	qMuSC
COL5A1	0.995935	0.595	0.333	6.84e-37	3.31e-32	qMuSC
U91319.1	1.45492	0.285	0.055	7.21e-38	3.48e-33	dMuSC
SHISA9	1.56216	0.398	0.103	2.82e-38	1.37e-33	dMuSC
CCN1	2.32003	0.455	0.149	2.66e-38	1.29e-33	epMuSC
CD63	1.5826	0.777	0.481	1.7e-38	8.21e-34	epMuSC
FANCA	0.934691	0.221	0.026	1.55e-38	7.5e-34	lpMuSC
BRCA2	0.897704	0.18	0.017	7.34e-39	3.55e-34	lpMuSC
MEGF10	1.53606	0.846	0.542	5.7e-39	2.76e-34	dMuSC
KIF15	1.08021	0.174	0.015	1.85e-39	8.95e-35	lpMuSC
EEF1A1	1.86168	0.795	0.512	1.07e-39	5.15e-35	epMuSC
SOD2	2.05566	0.564	0.217	4.32e-40	2.09e-35	epMuSC
SLF2	1.47315	0.769	0.421	1.9e-40	9.19e-36	dMuSC
CENPK	0.876742	0.192	0.018	1.65e-40	7.99e-36	lpMuSC
ELL2	2.04089	0.586	0.236	1.4e-40	6.75e-36	epMuSC
NUF2	0.710746	0.18	0.015	1.35e-40	6.51e-36	lpMuSC
TACC3	1.14961	0.244	0.031	7.87e-41	3.81e-36	lpMuSC
KIF11	0.612591	0.163	0.012	2.86e-41	1.38e-36	lpMuSC
CLSPN	1.03786	0.174	0.014	1.79e-41	8.64e-37	lpMuSC
DIAPH3	1.96443	0.279	0.042	1.75e-41	8.44e-37	lpMuSC
FAM177B	1.25245	0.236	0.034	1.38e-41	6.67e-37	epMuSC
C21orf58	0.932456	0.221	0.024	5.24e-42	2.53e-37	lpMuSC
SERPINB9	1.02507	0.321	0.062	1.1e-42	5.32e-38	dMuSC
LINC00472	1.63481	0.48	0.141	4.57e-43	2.21e-38	dMuSC
RASD1	2.03613	0.391	0.096	2.62e-43	1.27e-38	epMuSC
ATP1A1	1.3244	0.561	0.183	1.55e-43	7.5e-39	dMuSC
AL136164.2	1.68694	0.425	0.11	8.57e-44	4.15e-39	dMuSC
AL049839.2	1.70885	0.327	0.064	4.15e-44	2.01e-39	epMuSC
NNMT	1.8269	0.582	0.215	2.19e-44	1.06e-39	epMuSC
FANCI	1.29955	0.244	0.027	1.23e-45	5.94e-41	lpMuSC
FOS	2.06945	0.623	0.239	9.56e-46	4.62e-41	epMuSC
DTL	1.12802	0.169	0.011	5.06e-46	2.45e-41	lpMuSC
OTOF	0.992217	0.226	0.027	4.14e-46	2e-41	dMuSC
CHRDL2	1.62333	0.568	0.188	3.04e-46	1.47e-41	epMuSC
AC020909.2	1.05693	0.253	0.035	2.64e-46	1.28e-41	dMuSC
CENPU	0.999485	0.186	0.014	6.88e-47	3.33e-42	lpMuSC
KNL1	1.56983	0.198	0.015	2.69e-48	1.3e-43	lpMuSC
AC096577.1	1.30539	0.73	0.447	2.34e-48	1.13e-43	qMuSC
XIST	1.48884	0.573	0.162	7.01e-49	3.39e-44	epMuSC
SERPINA3	1.74828	0.332	0.059	5.85e-49	2.83e-44	epMuSC
RASGEF1C	1.00233	0.199	0.018	6.18e-50	2.99e-45	dMuSC
PPFIA4	1.1842	0.33	0.054	7e-52	3.38e-47	dMuSC
MT2A	1.92965	0.573	0.177	8.39e-53	4.06e-48	epMuSC
NES	0.846904	0.226	0.022	4.35e-53	2.1e-48	dMuSC
FAM111B	1.146	0.151	0.006	4.41e-54	2.13e-49	lpMuSC
ATAD2	1.5093	0.314	0.038	8.74e-55	4.22e-50	lpMuSC
KANK4	1.10941	0.208	0.016	3.11e-57	1.51e-52	dMuSC
EGR1	1.83048	0.573	0.157	1.53e-57	7.4e-53	epMuSC
JUNB	1.65889	0.555	0.146	4.64e-58	2.24e-53	epMuSC
EZH2	1.66643	0.302	0.033	1.29e-58	6.26e-54	lpMuSC
ZFP36	1.78782	0.491	0.11	3.18e-60	1.54e-55	epMuSC
TIMP1	1.87786	0.405	0.072	1.14e-61	5.5e-57	epMuSC
POLQ	0.983606	0.227	0.015	7.95e-62	3.84e-57	lpMuSC
KIF23	0.860965	0.163	0.005	8.98e-65	4.34e-60	lpMuSC
TOP2A	1.81355	0.227	0.014	5.15e-65	2.49e-60	lpMuSC
C1R	1.97484	0.759	0.271	1.94e-70	9.39e-66	epMuSC
RINL	1.0991	0.335	0.038	1.48e-70	7.16e-66	dMuSC
MKI67	1.4959	0.192	0.007	1.28e-71	6.17e-67	lpMuSC
SIRT2	2.06504	0.76	0.267	3.24e-72	1.57e-67	dMuSC
MELK	1.05867	0.238	0.013	3.84e-73	1.85e-68	lpMuSC
SOX8	1.34426	0.452	0.071	7.39e-75	3.58e-70	dMuSC
C11orf96	1.9195	0.309	0.029	4.12e-76	1.99e-71	epMuSC
NAMPT	2.20999	0.468	0.077	1.55e-77	7.51e-73	epMuSC
NCAPG	1.01632	0.209	0.007	1.04e-80	5.02e-76	lpMuSC
RRM2	1.44572	0.227	0.007	1.18e-90	5.71e-86	lpMuSC
NEU4	1.01143	0.213	0.006	2.34e-91	1.13e-86	dMuSC
AC009041.2	1.94283	0.706	0.158	6.22e-97	3.01e-92	dMuSC
KIF18B	1.3017	0.221	0.004	2.04e-101	9.84e-97	lpMuSC

## Sheet: ED Fig. 8e
Peak					motif
	qMuSC	epMuSC	dMuSC			qMuSC	epMuSC	dMuSC
chr10:78509310-78509810	0.910553	0.159678	-1.07023		ARID3A	100	0	0
chr14:68789629-68790129	1.09838	-0.240681	-0.857696		AR	100	0	1.73552
chr17:60078792-60079292	0.508476	0.643587	-1.15206		PGR	100	0	0
chr8:133047447-133047947	0.47575	0.673304	-1.14905		NR3C1	100	0	0
chr1:30302990-30303490	0.193334	-1.08255	0.889216		NFIC_740 (102)	100	0	2.94113
chr1:59169615-59170115	0.185967	-1.07993	0.893962		FOS	0	100	0
chr1:93722055-93722555	0.130398	-1.0588	0.928404		FOSL2	0	100	0
chr1:208090395-208090895	0.606286	-1.15421	0.547923		JUNB	0	100	0
chr10:37712505-37713005	0.341009	-1.1259	0.784893		FOSL1	0	100	0
chr10:44973302-44973802	0.357514	-1.12962	0.772105		SMARCC1	0	100	0
chr10:124066825-124067325	1.0404	-0.953993	-0.0864057		MYOG	11.4186	0	100
chr11:15819695-15820195	0.735315	-1.13869	0.40337		ASCL2	9.15436	0	100
chr11:64759736-64760236	0.150866	-1.06686	0.915995		MYF5	5.21772	0	100
chr11:92436026-92436526	0.449905	-1.14592	0.696019		NHLH2	8.17926	0	100
chr11:118007905-118008405	0.227106	-1.09402	0.866915		ASCL1	12.1354	0	100
chr11:121559694-121560194	0.661311	-1.15041	0.489101
chr12:27818241-27818741	0.147084	-1.0654	0.918312
chr12:54112372-54112872	0.316094	-1.11985	0.803756
chr12:115210856-115211356	0.223231	-1.09275	0.869519
chr13:23578990-23579490	0.131314	-1.05917	0.927856
chr16:27724694-27725194	0.901176	-1.07582	0.174641
chr16:74296527-74297027	0.548351	-1.15422	0.605872
chr18:48998405-48998905	0.198921	-1.08451	0.885589
chr19:50202288-50202788	0.778663	-1.12775	0.349088
chr2:71241758-71242258	-0.0580494	-0.969711	1.02776
chr2:158686042-158686542	0.328077	-1.12283	0.794749
chr20:31991452-31991952	0.32274	-1.12152	0.798775
chr20:41360785-41361285	-0.15151	-0.9156	1.06711
chr20:55140527-55141027	0.0801547	-1.03767	0.95751
chr21:15064113-15064613	0.62802	-1.15317	0.525152
chr21:32463834-32464334	-0.174595	-0.901205	1.0758
chr21:35226281-35226781	0.492881	-1.15076	0.657883
chr22:45334555-45335055	0.0118749	-1.00588	0.99401
chr3:85560274-85560774	0.107231	-1.04929	0.942063
chr3:134698225-134698725	0.130491	-1.05884	0.928348
chr3:150083528-150084028	1.09274	-0.869533	-0.223211
chr3:195763043-195763543	0.388502	-1.13595	0.747449
chr4:7103205-7103705	0.590277	-1.1546	0.564326
chr4:22679346-22679846	0.163938	-1.07184	0.907902
chr4:24489781-24490281	0.438326	-1.14431	0.705987
chr4:169080360-169080860	1.13728	-0.741677	-0.395605
chr5:77993964-77994464	0.0147914	-1.00731	0.992522
chr5:139424070-139424570	0.767283	-1.13094	0.363658
chr6:7115864-7116364	0.948268	-1.04474	0.0964719
chr6:40315042-40315542	0.0306366	-1.01497	0.98433
chr6:111950728-111951228	1.05371	-0.935848	-0.117858
chr6:163943891-163944391	0.0990763	-1.04585	0.946774
chr7:75996425-75996925	0.346865	-1.12725	0.780383
chr7:93574573-93575073	1.14921	-0.672038	-0.477168
chr8:101968893-101969393	1.1256	-0.785884	-0.339717
chr8:102123345-102123845	0.692595	-1.14644	0.453849
chr9:18969193-18969693	0.048522	-1.02338	0.974856
chr9:90002744-90003244	0.133053	-1.05987	0.926813
chr9:98908445-98908945	0.627273	-1.15322	0.525944
chr9:113992536-113993036	0.244495	-1.09957	0.855079
chr9:114034475-114034975	0.163085	-1.07152	0.908434
chrX:46326167-46326667	0.803763	-1.11985	0.316083
chr1:940378-940878	1.1547	-0.57735	-0.57735
chr1:1001694-1002194	0.847149	0.25595	-1.1031
chr1:1005256-1005756	0.976618	-1.02185	0.0452292
chr1:1430344-1430844	0.693164	0.453194	-1.14636
chr1:1752585-1753085	0.669229	-1.14954	0.480309
chr1:1782863-1783363	1.11964	-0.804364	-0.315278
chr1:1910021-1910521	1.1547	-0.57735	-0.57735
chr1:1919197-1919697	0.72556	0.415148	-1.14071
chr1:2034852-2035352	1.07308	-0.905823	-0.167261
chr1:2188917-2189417	1.1547	-0.57735	-0.57735
chr1:2229223-2229723	1.03918	-0.0836043	-0.955573
chr1:2250288-2250788	1.1547	-0.57735	-0.57735
chr1:2310273-2310773	1.13704	-0.742733	-0.394311
chr1:2526050-2526550	0.786898	0.338394	-1.12529
chr1:2527251-2527751	0.671914	-1.14922	0.477308
chr1:2527853-2528353	1.15288	-0.632521	-0.520363
chr1:2530116-2530616	1.1547	-0.57735	-0.57735
chr1:3035558-3036058	1.08888	-0.21165	-0.877233
chr1:3038770-3039270	1.02579	-0.972039	-0.0537537
chr1:3094223-3094723	1.05714	-0.930858	-0.126286
chr1:3094926-3095426	1.15419	-0.606769	-0.547423
chr1:3126969-3127469	1.01984	-0.0409412	-0.978901
chr1:3171021-3171521	1.15202	-0.644074	-0.507949
chr1:3217151-3217651	1.07832	-0.181503	-0.896817
chr1:3221302-3221802	1.15452	-0.55956	-0.59496
chr1:3237521-3238021	1.06703	-0.151294	-0.915732
chr1:3238387-3238887	1.13977	-0.409617	-0.730157
chr1:3319831-3320331	1.0389	-0.955927	-0.0829764
chr1:3333044-3333544	1.01923	-0.979588	-0.039645
chr1:3333940-3334440	1.15378	-0.616888	-0.536889
chr1:3350384-3350884	1.15364	-0.61958	-0.534065
chr1:3352873-3353373	1.1411	-0.417526	-0.723575
chr1:3369618-3370118	1.15298	-0.52184	-0.631135
chr1:3373616-3374116	1.03311	-0.963228	-0.0698778
chr1:3410075-3410575	1.15085	-0.493862	-0.656991
chr1:3586529-3587029	1.1547	-0.57735	-0.57735
chr1:3599265-3599765	0.942126	-1.04925	0.107122
chr1:3608931-3609431	1.1547	-0.57735	-0.57735
chr1:3703848-3704348	1.1547	-0.57735	-0.57735
chr1:3716089-3716589	0.54624	-1.15415	0.607912
chr1:3731618-3732118	0.332234	-1.12383	0.791596
chr1:3747194-3747694	0.795193	0.32749	-1.12268
chr1:3821064-3821564	0.95759	0.0800125	-1.0376
chr1:3978909-3979409	0.83837	-1.10683	0.268457
chr1:4018441-4018941	1.01696	-0.0348216	-0.982134
chr1:4584424-4584924	1.15093	-0.494719	-0.656211
chr1:4655780-4656280	0.961838	-1.03423	0.0723903
chr1:4785760-4786260	1.15439	-0.554113	-0.60028
chr1:4944556-4945056	1.10834	-0.834691	-0.273645
chr1:5318117-5318617	1.1547	-0.57735	-0.57735
chr1:5773815-5774315	1.12651	-0.782887	-0.343618
chr1:6065016-6065516	-0.00736488	-0.996297	1.00366
chr1:6082588-6083088	1.08294	-0.194428	-0.888508
chr1:6083992-6084492	1.12494	-0.788044	-0.336895
chr1:6084759-6085259	0.946132	-1.04632	0.100193
chr1:6263033-6263533	0.900591	0.175565	-1.07616
chr1:6350351-6350851	1.14171	-0.421287	-0.720424
chr1:6490912-6491412	1.1547	-0.57735	-0.57735
chr1:6498795-6499295	1.15439	-0.554091	-0.600301
chr1:6500505-6501005	1.1547	-0.57735	-0.57735
chr1:6501817-6502317	0.571696	-1.15468	0.582986
chr1:6502444-6502944	0.898551	-1.07733	0.178781
chr1:6509976-6510476	1.13253	-0.371226	-0.761299
chr1:6519872-6520372	0.551179	0.603132	-1.15431
chr1:6555203-6555703	0.68695	-1.14726	0.460313
chr1:6587103-6587603	1.02299	-0.975309	-0.0476772
chr1:6591282-6591782	1.13836	-0.736804	-0.401559
chr1:6591827-6592327	1.14213	-0.423917	-0.718214
chr1:6602174-6602674	1.00806	-0.0163107	-0.991745
chr1:6604052-6604552	0.580046	-1.1547	0.57465
chr1:6628154-6628654	0.871683	0.219999	-1.09168
chr1:6636304-6636804	1.14622	-0.452164	-0.69406
chr1:6638110-6638610	0.949028	0.0951433	-1.04417
chr1:6960155-6960655	1.15278	-0.518805	-0.633979
chr1:7224069-7224569	1.13502	-0.751349	-0.383671
chr1:7475334-7475834	1.12817	-0.350976	-0.777198
chr1:8014867-8015367	1.15451	-0.595417	-0.559093
chr1:8015756-8016256	1.09925	-0.243457	-0.855792
chr1:8077079-8077579	1.08853	-0.210609	-0.877922
chr1:8133592-8134092	1.0949	-0.229803	-0.865095
chr1:8169695-8170195	1.00173	-0.00347689	-0.998257
chr1:8312369-8312869	0.857928	0.240341	-1.09827
chr1:8353939-8354439	1.06282	-0.140512	-0.922313
chr1:8368926-8369426	1.14234	-0.717112	-0.425225
chr1:8396902-8397402	1.07784	-0.897661	-0.18018
chr1:8903777-8904277	1.11813	-0.309376	-0.808751
chr1:9061507-9062007	1.01205	-0.987495	-0.0245584
chr1:9135496-9135996	1.1547	-0.57735	-0.57735
chr1:9149802-9150302	0.704816	-1.14451	0.439694
chr1:9150827-9151327	0.902857	0.171979	-1.07484
chr1:9371645-9372145	1.00893	-0.990821	-0.0181126
chr1:9375960-9376460	1.1464	-0.692908	-0.453489
chr1:9376867-9377367	1.13347	-0.375854	-0.757616
chr1:9384588-9385088	1.00816	-0.0165173	-0.991639
chr1:9397799-9398299	1.1547	-0.57735	-0.57735
chr1:9449320-9449820	0.931307	0.125532	-1.05684
chr1:9910867-9911367	1.12518	-0.337925	-0.787257
chr1:10601634-10602134	1.15026	-0.487512	-0.662747
chr1:10634662-10635162	0.660591	0.489896	-1.15049
chr1:10663545-10664045	0.840863	-1.10579	0.264924
chr1:10788534-10789034	1.14805	-0.681226	-0.46682
chr1:11471523-11472023	1.14383	-0.708802	-0.43503
chr1:11610747-11611247	1.1547	-0.57735	-0.57735
chr1:11650714-11651214	1.1547	-0.57735	-0.57735
chr1:11859389-11859889	1.1547	-0.57735	-0.57735
chr1:11880862-11881362	1.11615	-0.301853	-0.814301
chr1:11885895-11886395	0.98811	0.0233705	-1.01148
chr1:11940484-11940984	1.13147	-0.765308	-0.366164
chr1:11952664-11953164	0.348876	-1.1277	0.778827
chr1:12022708-12023208	1.1547	-0.57735	-0.57735
chr1:12135649-12136149	1.12399	-0.332914	-0.791079
chr1:12185324-12185824	1.15353	-0.531685	-0.621842
chr1:12185929-12186429	1.15311	-0.524154	-0.62896
chr1:12433297-12433797	1.10082	-0.852326	-0.248489
chr1:12454480-12454980	1.02316	-0.0480514	-0.975108
chr1:12473920-12474420	1.13348	-0.757588	-0.375888
chr1:12478023-12478523	0.756734	0.376957	-1.13369
chr1:12502878-12503378	0.962961	0.0703618	-1.03332
chr1:12504372-12504872	0.828147	0.282798	-1.11094
chr1:12518848-12519348	1.14851	-0.470849	-0.677662
chr1:12540266-12540766	1.10144	-0.250501	-0.850935
chr1:12547079-12547579	0.889022	0.193634	-1.08266
chr1:12548922-12549422	1.12302	-0.794132	-0.328892
chr1:12549463-12549963	0.979232	-1.01955	0.0403172
chr1:12552889-12553389	0.295978	-1.11458	0.818602
chr1:12556279-12556779	0.795915	-1.12245	0.326535
chr1:12565153-12565653	1.10912	-0.276388	-0.832737
chr1:12597757-12598257	1.13197	-0.368539	-0.76343
chr1:12617873-12618373	1.11157	-0.826535	-0.285037
chr1:12677480-12677980	1.04218	-0.951666	-0.0905146
chr1:13863848-13864348	1.08853	-0.877925	-0.210604
chr1:13864694-13865194	0.935468	0.118504	-1.05397
chr1:13865646-13866146	0.964393	0.0677661	-1.03216
chr1:13919347-13919847	1.1547	-0.57735	-0.57735
chr1:13931067-13931567	1.1547	-0.57735	-0.57735
chr1:14139243-14139743	1.15177	-0.504648	-0.647119
chr1:14141547-14142047	1.1522	-0.510336	-0.641865
chr1:14817755-14818255	0.923434	0.138659	-1.06209
chr1:14930222-14930722	0.923412	-1.06211	0.138696
chr1:14945253-14945753	0.660597	-1.15049	0.48989
chr1:14964316-14964816	1.1547	-0.577965	-0.576735
chr1:14988178-14988678	1.12249	-0.326685	-0.795802
chr1:14994834-14995334	0.919159	0.145697	-1.06486
chr1:15028068-15028568	0.944547	0.102943	-1.04749
chr1:15370679-15371179	1.13423	-0.379675	-0.754559
chr1:15469797-15470297	0.169783	-1.07402	0.904239
chr1:15579551-15580051	0.605456	-1.15424	0.548781
chr1:15598399-15598899	1.12311	-0.793872	-0.329235
chr1:15715831-15716331	0.909048	-1.07115	0.162099
chr1:15749570-15750070	0.964958	-1.0317	0.0667413
chr1:15809947-15810447	1.14699	-0.458118	-0.688871
chr1:15814718-15815218	1.1547	-0.57735	-0.57735
chr1:15834157-15834657	1.15457	-0.562537	-0.592038
chr1:15885651-15886151	1.13148	-0.765288	-0.366189
chr1:15886223-15886723	0.951919	0.0900684	-1.04199
chr1:15948494-15948994	1.07434	-0.170627	-0.903709
chr1:15953173-15953673	1.1359	-0.388229	-0.747671
chr1:16014767-16015267	1.04635	-0.100254	-0.946097
chr1:16151063-16151563	1.1108	-0.282271	-0.828525
chr1:16155883-16156383	0.847233	0.25583	-1.10306
chr1:16188943-16189443	1.10521	-0.262991	-0.842222
chr1:16189723-16190223	0.983351	0.0325049	-1.01586
chr1:16190421-16190921	1.00709	-0.992751	-0.0143428
chr1:16191900-16192400	1.10619	-0.266278	-0.839909
chr1:16238638-16239138	1.154	-0.542167	-0.611833
chr1:16246848-16247348	1.12093	-0.320378	-0.800549
chr1:16247405-16247905	1.14275	-0.427898	-0.714856
chr1:16248123-16248623	1.1547	-0.578317	-0.576383
chr1:16248652-16249152	1.13609	-0.389223	-0.746865
chr1:16249852-16250352	1.08992	-0.214728	-0.875193
chr1:16317532-16318032	1.1547	-0.57735	-0.57735
chr1:16324295-16324795	1.0987	-0.241713	-0.856989
chr1:16914916-16915416	1.12045	-0.801974	-0.318477
chr1:17520786-17521286	1.00486	-0.99507	-0.00978737
chr1:17531823-17532323	0.866001	-1.09446	0.228461
chr1:17551820-17552320	0.657469	0.493337	-1.15081
chr1:17561658-17562158	1.14019	-0.728123	-0.412068
chr1:17564519-17565019	1.04158	-0.0891335	-0.95245
chr1:17569613-17570113	0.622138	0.531373	-1.15351
chr1:17575730-17576230	-0.212802	-0.876471	1.08927
chr1:17933859-17934359	0.86382	-1.09551	0.231687
chr1:18007686-18008186	0.770801	0.359179	-1.12998
chr1:18015399-18015899	1.12259	-0.327092	-0.795494
chr1:18055209-18055709	1.15146	-0.650548	-0.500916
chr1:18057853-18058353	1.13969	-0.409102	-0.730584
chr1:18058820-18059320	1.1022	-0.849211	-0.252986
chr1:18073578-18074078	1.15321	-0.627339	-0.525875
chr1:18108949-18109449	0.607558	-1.15416	0.546607
chr1:18599091-18599591	1.1547	-0.575174	-0.579524
chr1:18636632-18637132	1.14652	-0.692093	-0.454426
chr1:18642498-18642998	1.15422	-0.548154	-0.606062
chr1:18643088-18643588	1.1411	-0.723569	-0.417533
chr1:18643647-18644147	1.14371	-0.434179	-0.709526
chr1:18693466-18693966	1.13154	-0.366493	-0.765048
chr1:18710449-18710949	1.1148	-0.296803	-0.817999
chr1:18724061-18724561	1.1096	-0.278058	-0.831545
chr1:18726338-18726838	1.03703	-0.958314	-0.0787194
chr1:18762033-18762533	1.02561	-0.97225	-0.0533623
chr1:18762627-18763127	1.02831	-0.0592529	-0.969056
chr1:18764372-18764872	0.968081	0.0610422	-1.02912
chr1:18794548-18795048	0.302923	-1.11644	0.813515
chr1:18797933-18798433	0.963251	0.0698376	-1.03309
chr1:18798918-18799418	0.807221	0.311439	-1.11866
chr1:18803546-18804046	1.04788	-0.944005	-0.10388
chr1:18805066-18805566	1.08013	-0.893608	-0.18652
chr1:18805570-18806070	1.11985	-0.316084	-0.803763
chr1:18817712-18818212	1.00774	-0.015665	-0.992075
chr1:18890671-18891171	1.1432	-0.430817	-0.712383
chr1:18904860-18905360	1.1547	-0.57735	-0.57735
chr1:18938625-18939125	1.07184	-0.907904	-0.163934
chr1:18948610-18949110	1.0989	-0.24233	-0.856566
chr1:18954760-18955260	1.1547	-0.57735	-0.57735
chr1:18962004-18962504	1.02467	-0.97336	-0.0513052
chr1:19073219-19073719	1.10274	-0.847982	-0.254755
chr1:19400861-19401361	1.1547	-0.57735	-0.57735
chr1:19414630-19415130	1.08706	-0.880771	-0.206284
chr1:19421249-19421749	1.14737	-0.686168	-0.461205
chr1:19432932-19433432	1.12716	-0.346492	-0.780671
chr1:19437779-19438279	0.714213	0.428658	-1.14287
chr1:19439334-19439834	0.912934	0.155835	-1.06877
chr1:19442401-19442901	1.14689	-0.457308	-0.689579
chr1:19442909-19443409	1.07448	-0.171014	-0.903465
chr1:19445912-19446412	1.15248	-0.638174	-0.51431
chr1:19640413-19640913	0.837967	-1.10699	0.269027
chr1:19728361-19728861	0.938142	-1.05209	0.113952
chr1:19735771-19736271	0.821045	0.292623	-1.11367
chr1:19912032-19912532	1.00793	-0.991876	-0.0160554
chr1:20144749-20145249	1.15306	-0.523163	-0.629892
chr1:20321914-20322414	1.07414	-0.170091	-0.904046
chr1:20326065-20326565	0.967182	-1.02987	0.0626865
chr1:20633278-20633778	0.964155	-1.03235	0.0681987
chr1:20696731-20697231	0.768838	0.361682	-1.13052
chr1:21176666-21177166	1.09044	-0.874175	-0.21626
chr1:21254356-21254856	1.15202	-0.50788	-0.644137
chr1:21255140-21255640	1.08148	-0.190314	-0.891167
chr1:21262306-21262806	0.936924	0.11603	-1.05295
chr1:21277192-21277692	1.11273	-0.823521	-0.28921
chr1:21278244-21278744	1.13692	-0.393633	-0.743284
chr1:21279293-21279793	1.12509	-0.337553	-0.787541
chr1:21309887-21310387	1.12517	-0.337891	-0.787283
chr1:21319389-21319889	0.832182	0.277165	-1.10935
chr1:21326944-21327444	1.03636	-0.0772042	-0.95916
chr1:21490689-21491189	1.15344	-0.623401	-0.53004
chr1:21590333-21590833	1.14734	-0.460904	-0.686431
chr1:21607731-21608231	1.14215	-0.424028	-0.71812
chr1:21669814-21670314	1.1547	-0.57735	-0.57735
chr1:21815850-21816350	1.15305	-0.523105	-0.629947
chr1:21869683-21870183	0.90397	0.170212	-1.07418
chr1:21901456-21901956	1.09701	-0.860647	-0.236359
chr1:21903554-21904054	0.749132	-1.13555	0.38642
chr1:21904260-21904760	0.904931	-1.07361	0.168682
chr1:21904781-21905281	0.651247	0.500153	-1.1514
chr1:21906147-21906647	0.656684	0.4942	-1.15088
chr1:21915176-21915676	1.15466	-0.568623	-0.586034
chr1:21944290-21944790	1.14266	-0.715344	-0.42732
chr1:21951200-21951700	1.15362	-0.620149	-0.533467
chr1:22204763-22205263	1.14719	-0.459714	-0.687475
chr1:22207831-22208331	0.779996	-1.12736	0.347366
chr1:22545039-22545539	1.13516	-0.384393	-0.750768
chr1:22553233-22553733	1.1547	-0.57735	-0.57735
chr1:22572694-22573194	1.0346	-0.0732356	-0.961369
chr1:22579502-22580002	1.03543	-0.960332	-0.0751005
chr1:22814689-22815189	1.15343	-0.529877	-0.623556
chr1:23149032-23149532	1.14652	-0.454427	-0.692092
chr1:23559383-23559883	1.10229	-0.253286	-0.849003
chr1:23567449-23567949	1.1547	-0.57735	-0.57735
chr1:23581130-23581630	1.04181	-0.0896536	-0.952154
chr1:23634568-23635068	1.14698	-0.458027	-0.688951
chr1:23643609-23644109	0.939976	-1.05079	0.110816
chr1:24110760-24111260	1.03816	-0.956876	-0.0812867
chr1:24415469-24415969	1.12946	-0.356802	-0.772661
chr1:24751778-24752278	0.830298	-1.1101	0.2798
chr1:24783614-24784114	1.12378	-0.791741	-0.332044
chr1:25146291-25146791	0.455962	-1.14672	0.690754
chr1:25198613-25199113	1.04912	-0.942303	-0.106819
chr1:25232295-25232795	-0.0155974	-0.99211	1.00771
chr1:25433410-25433910	0.908996	0.162183	-1.07118
chr1:25538068-25538568	1.1547	-0.57735	-0.57735
chr1:25566660-25567160	1.04545	-0.0981258	-0.94732
chr1:25567974-25568474	1.01883	-0.0387941	-0.980038
chr1:25569574-25570074	1.15455	-0.561342	-0.593211
chr1:25570077-25570577	1.05891	-0.130665	-0.928244
chr1:25579224-25579724	1.12093	-0.320406	-0.800528
chr1:25579837-25580337	1.13767	-0.397733	-0.739939
chr1:25581687-25582187	1.11625	-0.814021	-0.302233
chr1:25618951-25619451	1.02121	-0.977351	-0.0438546
chr1:25652246-25652746	1.13948	-0.731555	-0.407928
chr1:25658842-25659342	1.14499	-0.701901	-0.443091
chr1:25676391-25676891	1.10827	-0.273423	-0.834849
chr1:25694105-25694605	1.08268	-0.19371	-0.888973
chr1:25743561-25744061	1.07999	-0.186139	-0.893852
chr1:25744170-25744670	1.05648	-0.124648	-0.931832
chr1:25799834-25800334	0.67892	0.469429	-1.14835
chr1:25952888-25953388	1.10106	-0.851787	-0.249269
chr1:26468764-26469264	0.708539	-1.14388	0.435338
chr1:26500750-26501250	0.633088	0.519757	-1.15285
chr1:26535081-26535581	0.953909	0.0865552	-1.04046
chr1:26602338-26602838	1.13616	-0.746545	-0.389619
chr1:26706328-26706828	1.1547	-0.57735	-0.57735
chr1:26768585-26769085	1.05159	-0.112724	-0.938862
chr1:26786740-26787240	1.11605	-0.814597	-0.30145
chr1:26787955-26788455	0.768445	0.362181	-1.13063
chr1:26799414-26799914	0.365447	-1.13132	0.765874
chr1:27102688-27103188	1.09556	-0.863718	-0.231838
chr1:27299394-27299894	0.311508	-1.11868	0.80717
chr1:27300434-27300934	-0.0270423	-0.986205	1.01325
chr1:27400237-27400737	0.655764	-1.15097	0.49521
chr1:27492198-27492698	1.14391	-0.708362	-0.435545
chr1:27504369-27504869	-0.0493457	-0.974414	1.02376
chr1:27505105-27505605	0.432136	-1.1434	0.711264
chr1:27519481-27519981	1.04408	-0.949156	-0.0949192
chr1:27557201-27557701	0.861258	0.23546	-1.09672
chr1:27561237-27561737	1.13065	-0.362307	-0.768347
chr1:27564847-27565347	0.877608	0.211084	-1.08869
chr1:27565448-27565948	1.07835	-0.896765	-0.181586
chr1:27591772-27592272	1.1547	-0.57735	-0.57735
chr1:27630973-27631473	1.1382	-0.400677	-0.737528
chr1:27906706-27907206	1.14993	-0.484149	-0.66578
chr1:28247057-28247557	1.04198	-0.951922	-0.0900625
chr1:29182554-29183054	1.1547	-0.57735	-0.57735
chr1:29201987-29202487	1.14298	-0.713608	-0.429372
chr1:29269244-29269744	0.712993	-1.14309	0.430098
chr1:29271638-29272138	1.11739	-0.306527	-0.810858
chr1:29306694-29307194	1.14147	-0.419814	-0.72166
chr1:29325750-29326250	1.14155	-0.72128	-0.420267
chr1:29450554-29451054	0.42026	-1.14155	0.721286
chr1:30009249-30009749	0.999867	0.000266366	-1.00013
chr1:30319408-30319908	1.13987	-0.410176	-0.729694
chr1:30694798-30695298	1.1547	-0.57735	-0.57735
chr1:30763516-30764016	0.670438	-1.1494	0.478959
chr1:30794904-30795404	1.12664	-0.782441	-0.344197
chr1:30798350-30798850	0.998478	0.00303702	-1.00152
chr1:31405478-31405978	1.12395	-0.791212	-0.33274
chr1:31703825-31704325	1.1456	-0.447503	-0.698098
chr1:31714327-31714827	1.15035	-0.661879	-0.488473
chr1:32200951-32201451	0.959147	-1.03638	0.0772286
chr1:32501860-32502360	1.14295	-0.713799	-0.429146
chr1:33145995-33146495	1.15235	-0.512376	-0.639973
chr1:33153086-33153586	0.576041	-1.1547	0.578659
chr1:33472326-33472826	1.14276	-0.714806	-0.427957
chr1:33575314-33575814	1.08516	-0.200791	-0.88437
chr1:33986362-33986862	0.989847	0.0200056	-1.00985
chr1:34786368-34786868	1.1547	-0.57735	-0.57735
chr1:35539932-35540432	1.1547	-0.57735	-0.57735
chr1:36209217-36209717	1.1547	-0.58014	-0.574556
chr1:37362668-37363168	1.04534	-0.94746	-0.0978814
chr1:37556676-37557176	1.14142	-0.419454	-0.721962
chr1:37666963-37667463	1.14418	-0.437411	-0.706769
chr1:37676273-37676773	1.15031	-0.488076	-0.662238
chr1:37860074-37860574	1.15319	-0.525404	-0.627783
chr1:37946842-37947342	-0.169386	-0.904489	1.07388
chr1:37996959-37997459	1.1547	-0.57735	-0.57735
chr1:38088298-38088798	0.258965	-1.10401	0.845045
chr1:39170594-39171094	1.15211	-0.64301	-0.5091
chr1:39370514-39371014	1.0704	-0.910275	-0.160126
chr1:39410858-39411358	0.967416	-1.02967	0.062258
chr1:39412777-39413277	1.0422	-0.951637	-0.0905654
chr1:39609493-39609993	1.1393	-0.40688	-0.732422
chr1:39622934-39623434	1.15212	-0.642905	-0.509213
chr1:39625422-39625922	0.550552	0.60374	-1.15429
chr1:39642773-39643273	0.912324	0.156822	-1.06915
chr1:39653403-39653903	1.13554	-0.749168	-0.386377
chr1:39654235-39654735	0.720315	0.421418	-1.14173
chr1:39655610-39656110	0.943226	-1.04845	0.105226
chr1:39668028-39668528	1.15382	-0.537812	-0.616006
chr1:40308203-40308703	0.349363	-1.12781	0.77845
chr1:40769770-40770270	1.15386	-0.615188	-0.538667
chr1:40770394-40770894	1.1547	-0.57735	-0.57735
chr1:40782435-40782935	1.1547	-0.578838	-0.575861
chr1:40791089-40791589	1.1547	-0.57735	-0.57735
chr1:40796926-40797426	0.706036	-1.1443	0.438269
chr1:40798691-40799191	1.15469	-0.573011	-0.581678
chr1:40799268-40799768	1.0654	-0.147091	-0.918308
chr1:40849964-40850464	1.04048	-0.953883	-0.0866011
chr1:40857670-40858170	0.388938	-1.13603	0.747096
chr1:40905196-40905696	1.13066	-0.362348	-0.768315
chr1:40915491-40915991	1.15392	-0.61373	-0.540189
chr1:40939613-40940113	1.14319	-0.712448	-0.430741
chr1:40948637-40949137	0.91434	0.153556	-1.0679
chr1:40980189-40980689	1.1547	-0.57735	-0.57735
chr1:40985451-40985951	0.548206	-1.15422	0.606012
chr1:41096690-41097190	1.14618	-0.451811	-0.694366
chr1:41102165-41102665	1.08804	-0.209161	-0.878877
chr1:41109269-41109769	1.12519	-0.78723	-0.33796
chr1:41280492-41280992	0.573021	0.581668	-1.15469
chr1:41359104-41359604	0.991457	0.0168727	-1.00833
chr1:41371719-41372219	1.03301	-0.963341	-0.0696731
chr1:41387674-41388174	1.15361	-0.533263	-0.620342
chr1:41420825-41421325	0.980355	0.0381959	-1.01855
chr1:41474510-41475010	1.13978	-0.409652	-0.730128
chr1:41479000-41479500	1.13165	-0.367	-0.764647
chr1:41505022-41505522	1.1547	-0.57735	-0.57735
chr1:41558709-41559209	1.15437	-0.601115	-0.553255
chr1:41738438-41738938	1.1367	-0.744242	-0.392455
chr1:41771340-41771840	0.932086	0.12422	-1.05631
chr1:41800128-41800628	1.08148	-0.891173	-0.190305
chr1:41814016-41814516	1.12107	-0.320968	-0.800107
chr1:42172746-42173246	1.1078	-0.836009	-0.27179
chr1:42775910-42776410	1.1547	-0.57735	-0.57735
chr1:42929371-42929871	1.02175	-0.0450185	-0.97673
chr1:43552768-43553268	1.15268	-0.635443	-0.517239
chr1:43563955-43564455	0.623361	0.530083	-1.15344
chr1:43573375-43573875	1.0575	-0.127162	-0.930336
chr1:43584864-43585364	1.1547	-0.57735	-0.57735
chr1:43913087-43913587	1.08137	-0.189988	-0.891378
chr1:43991444-43991944	0.651258	0.500141	-1.1514
chr1:44036249-44036749	1.00421	-0.995734	-0.00847829
chr1:44131359-44131859	1.13793	-0.399133	-0.738793
chr1:44239919-44240419	0.633117	-1.15284	0.519726
chr1:44323946-44324446	1.1445	-0.439646	-0.704857
chr1:44643970-44644470	1.13128	-0.365252	-0.766027
chr1:44647901-44648401	1.08706	-0.206296	-0.880763
chr1:44662609-44663109	1.01991	-0.978824	-0.0410856
chr1:45012474-45012974	1.10089	-0.248744	-0.85215
chr1:45359744-45360244	1.0023	-0.997689	-0.00460597
chr1:45803380-45803880	1.14719	-0.459739	-0.687453
chr1:45863150-45863650	0.956942	-1.03811	0.0811682
chr1:46476449-46476949	1.1547	-0.57735	-0.57735
chr1:46597637-46598137	1.13153	-0.366458	-0.765075
chr1:46607362-46607862	0.731428	-1.13951	0.408082
chr1:47432346-47432846	1.13463	-0.381665	-0.752963
chr1:47494620-47495120	1.1547	-0.57735	-0.57735
chr1:47786299-47786799	1.1295	-0.772546	-0.35695
chr1:47791815-47792315	1.08749	-0.207559	-0.879933
chr1:47795108-47795608	1.14362	-0.433628	-0.709995
chr1:47814514-47815014	1.15321	-0.525773	-0.627435
chr1:48025987-48026487	1.1547	-0.57735	-0.57735
chr1:48707404-48707904	1.1547	-0.57735	-0.57735
chr1:48776170-48776670	1.15258	-0.515691	-0.636887
chr1:48776779-48777279	1.12245	-0.795921	-0.326527
chr1:50368625-50369125	1.1547	-0.57735	-0.57735
chr1:50612364-50612864	1.1547	-0.57735	-0.57735
chr1:50780631-50781131	1.10653	-0.839094	-0.267433
chr1:50978723-50979223	1.1547	-0.57735	-0.57735
chr1:51303454-51303954	1.1547	-0.57735	-0.57735
chr1:51518367-51518867	1.1486	-0.676919	-0.471686
chr1:51567556-51568056	0.966686	-1.03028	0.063592
chr1:51572196-51572696	1.14654	-0.691936	-0.454605
chr1:51583428-51583928	1.06447	-0.919762	-0.144709
chr1:51584006-51584506	1.15312	-0.524275	-0.628846
chr1:51642549-51643049	1.07948	-0.184727	-0.894757
chr1:51653091-51653591	1.15383	-0.538024	-0.615803
chr1:52140527-52141027	1.1547	-0.57735	-0.57735
chr1:52915101-52915601	1.1547	-0.57735	-0.57735
chr1:52916539-52917039	1.15322	-0.525995	-0.627225
chr1:52921531-52922031	1.09333	-0.224993	-0.868337
chr1:52925447-52925947	1.05254	-0.115035	-0.937508
chr1:53122801-53123301	1.15408	-0.544394	-0.609691
chr1:53176813-53177313	1.14721	-0.459885	-0.687325
chr1:53292873-53293373	0.93546	0.118518	-1.05398
chr1:53295248-53295748	1.09832	-0.857814	-0.240508
chr1:53316781-53317281	0.729185	0.410789	-1.13997
chr1:53488219-53488719	1.14014	-0.411767	-0.728373
chr1:53521845-53522345	0.99225	-1.00757	0.015323
chr1:53663497-53663997	1.15315	-0.52477	-0.62838
chr1:53669685-53670185	1.15298	-0.631072	-0.521907
chr1:53672756-53673256	0.815843	0.299751	-1.11559
chr1:53739077-53739577	1.1357	-0.387187	-0.748513
chr1:54277809-54278309	0.990627	0.0184904	-1.00912
chr1:54279123-54279623	1.13251	-0.371137	-0.76137
chr1:54300388-54300888	0.864527	0.230642	-1.09517
chr1:54301467-54301967	1.15393	-0.54039	-0.613538
chr1:54334847-54335347	0.386764	-1.13562	0.748855
chr1:54558282-54558782	0.366754	-1.1316	0.764842
chr1:54583022-54583522	1.15268	-0.517244	-0.635439
chr1:54609321-54609821	0.905348	-1.07337	0.168018
chr1:54856125-54856625	0.815745	0.299884	-1.11563
chr1:54945055-54945555	1.1502	-0.486907	-0.663294
chr1:55067391-55067891	0.675368	-1.1488	0.473432
chr1:55352371-55352871	0.997817	-1.00217	0.00435145
chr1:55361087-55361587	1.13751	-0.396844	-0.740666
chr1:55443493-55443993	0.997944	0.00409852	-1.00204
chr1:55575552-55576052	1.14516	-0.444309	-0.700852
chr1:55584879-55585379	1.13503	-0.383708	-0.75132
chr1:55604581-55605081	1.12828	-0.351449	-0.776832
chr1:55635760-55636260	1.15119	-0.653474	-0.49772
chr1:55641072-55641572	0.912988	0.155748	-1.06874
chr1:55654989-55655489	1.1525	-0.637944	-0.514557
chr1:55930957-55931457	0.734419	-1.13888	0.404458
chr1:55938330-55938830	1.14418	-0.706743	-0.437442
chr1:56056576-56057076	1.11589	-0.81503	-0.30086
chr1:56074025-56074525	0.681362	-1.14803	0.466666
chr1:56137078-56137578	0.479383	-1.14944	0.670058
chr1:56176065-56176565	1.1547	-0.57735	-0.57735
chr1:56188118-56188618	0.540994	-1.15395	0.612959
chr1:56216095-56216595	1.08202	-0.191821	-0.890194
chr1:56374336-56374836	1.15461	-0.590076	-0.56453
chr1:56477125-56477625	1.1111	-0.827754	-0.283344
chr1:58391074-58391574	1.12313	-0.329314	-0.793813
chr1:58401929-58402429	0.966934	0.0631404	-1.03007
chr1:58425068-58425568	0.954792	-1.03978	0.0849913
chr1:58781638-58782138	1.14584	-0.696586	-0.449251
chr1:58884589-58885089	1.12402	-0.33301	-0.791006
chr1:58886658-58887158	1.15054	-0.490482	-0.660061
chr1:58896210-58896710	1.14295	-0.713768	-0.429183
chr1:59043696-59044196	0.54479	-1.1541	0.609309
chr1:59095540-59096040	0.770111	-1.13017	0.36006
chr1:59140671-59141171	1.11404	-0.820046	-0.293996
chr1:59146672-59147172	0.45532	0.691314	-1.14663
chr1:59296040-59296540	0.787219	-1.12519	0.337974
chr1:59296682-59297182	0.846349	0.257098	-1.10345
chr1:59309826-59310326	1.0945	-0.228584	-0.865918
chr1:59316592-59317092	1.0903	-0.215845	-0.874451
chr1:59434232-59434732	1.15275	-0.634534	-0.518212
chr1:59436427-59436927	1.1292	-0.355584	-0.773612
chr1:59505501-59506001	0.580193	0.574503	-1.1547
chr1:59521034-59521534	1.09896	-0.856423	-0.242537
chr1:59523633-59524133	1.10009	-0.853938	-0.246152
chr1:59543017-59543517	1.09226	-0.221736	-0.870521
chr1:59545794-59546294	0.709117	-1.14378	0.434659
chr1:59638312-59638812	0.0397885	-1.0193	0.979512
chr1:59687026-59687526	1.04494	-0.948003	-0.096935
chr1:59691274-59691774	1.13033	-0.360807	-0.769525
chr1:59707190-59707690	0.667965	0.481718	-1.14968
chr1:59712001-59712501	1.1547	-0.57735	-0.57735
chr1:59714995-59715495	1.15005	-0.48535	-0.664698
chr1:59880633-59881133	1.08969	-0.214055	-0.87564
chr1:59971352-59971852	0.817321	0.297732	-1.11505
chr1:59972603-59973103	0.918719	0.146417	-1.06514
chr1:59979695-59980195	1.15325	-0.526504	-0.626745
chr1:59980479-59980979	1.04967	-0.941549	-0.108117
chr1:59993428-59993928	1.10992	-0.830754	-0.279163
chr1:59994855-59995355	0.999834	0.000331736	-1.00017
chr1:59997567-59998067	1.13561	-0.74889	-0.38672
chr1:60059547-60060047	1.1547	-0.57735	-0.57735
chr1:60149250-60149750	1.14887	-0.474102	-0.674771
chr1:60245401-60245901	1.09617	-0.233733	-0.862432
chr1:60280179-60280679	1.15247	-0.638319	-0.514154
chr1:60436110-60436610	0.991092	-1.00868	0.0175834
chr1:60503222-60503722	1.12366	-0.331511	-0.792146
chr1:60797381-60797881	1.1547	-0.57735	-0.57735
chr1:60862606-60863106	1.1547	-0.57735	-0.57735
chr1:60866250-60866750	1.1547	-0.57735	-0.57735
chr1:60903639-60904139	0.77013	0.360035	-1.13017
chr1:60904431-60904931	1.06296	-0.140855	-0.922104
chr1:60969974-60970474	1.15315	-0.628379	-0.524771
chr1:61019213-61019713	1.1547	-0.57735	-0.57735
chr1:61042892-61043392	1.13172	-0.367351	-0.76437
chr1:61124644-61125144	1.0965	-0.234788	-0.861716
chr1:61140696-61141196	1.03714	-0.0789584	-0.95818
chr1:61182006-61182506	1.15288	-0.520305	-0.632574
chr1:61183489-61183989	0.360633	-1.13029	0.769662
chr1:61190132-61190632	0.482275	0.667465	-1.14974
chr1:61253310-61253810	0.847456	-1.10297	0.25551
chr1:61395454-61395954	1.14349	-0.432758	-0.710735
chr1:61397789-61398289	1.14819	-0.680119	-0.468074
chr1:61399161-61399661	1.14515	-0.444255	-0.700899
chr1:61433006-61433506	1.15468	-0.583782	-0.570895
chr1:61436689-61437189	1.14121	-0.723034	-0.418173
chr1:61448716-61449216	0.879029	0.208931	-1.08796
chr1:61450385-61450885	1.14308	-0.430026	-0.713054
chr1:61454065-61454565	1.1547	-0.57735	-0.57735
chr1:61469417-61469917	1.13923	-0.406445	-0.73278
chr1:61556542-61557042	0.988716	-1.01091	0.0221986
chr1:61559285-61559785	0.823569	-1.11271	0.289144
chr1:61606623-61607123	0.770154	0.360005	-1.13016
chr1:61638203-61638703	0.630038	-1.15305	0.523008
chr1:61641605-61642105	1.12625	-0.342505	-0.783744
chr1:61742002-61742502	1.14089	-0.41627	-0.724624
chr1:61742645-61743145	1.10279	-0.254945	-0.847849
chr1:62012718-62013218	0.230992	-1.09528	0.864291
chr1:62068307-62068807	1.11264	-0.288884	-0.823757
chr1:62110314-62110814	1.14782	-0.464902	-0.682917
chr1:63691868-63692368	1.0012	-0.00240408	-0.998796
chr1:63829719-63830219	1.15284	-0.519635	-0.633203
chr1:63883448-63883948	1.1547	-0.57735	-0.57735
chr1:63948748-63949248	1.14396	-0.435936	-0.708029
chr1:64070717-64071217	1.09025	-0.215693	-0.874553
chr1:64321133-64321633	1.01466	-0.0299895	-0.984668
chr1:64357525-64358025	1.1547	-0.57735	-0.57735
chr1:64363093-64363593	0.970794	0.0560543	-1.02685
chr1:64471142-64471642	1.14535	-0.44568	-0.699671
chr1:64497316-64497816	1.08072	-0.892545	-0.188174
chr1:64499167-64499667	1.1547	-0.57735	-0.57735
chr1:64503012-64503512	1.13871	-0.403496	-0.735212
chr1:64514452-64514952	1.03364	-0.0710754	-0.962566
chr1:64516148-64516648	1.1547	-0.57735	-0.57735
chr1:64536305-64536805	1.148	-0.466438	-0.681564
chr1:64637107-64637607	1.07995	-0.893925	-0.186025
chr1:64745317-64745817	1.10356	-0.257488	-0.846076
chr1:64969513-64970013	1.1547	-0.57735	-0.57735
chr1:65065974-65066474	1.14526	-0.700221	-0.445042
chr1:65068574-65069074	1.1271	-0.346196	-0.7809
chr1:65170392-65170892	0.302236	-1.11626	0.814019
chr1:65472025-65472525	1.02407	-0.0500083	-0.974058
chr1:65691480-65691980	1.06342	-0.921393	-0.142028
chr1:66292770-66293270	0.860333	-1.09715	0.23682
chr1:66294671-66295171	1.1547	-0.57735	-0.57735
chr1:66349213-66349713	1.12612	-0.341966	-0.784158
chr1:66354496-66354996	1.07982	-0.185658	-0.894161
chr1:66402228-66402728	1.08222	-0.192394	-0.889824
chr1:67005112-67005612	1.14759	-0.684634	-0.462951
chr1:67031038-67031538	1.14602	-0.450602	-0.695415
chr1:67371623-67372123	1.1547	-0.57735	-0.57735
chr1:67393216-67393716	1.14303	-0.713329	-0.429701
chr1:67500371-67500871	0.957135	0.0808238	-1.03796
chr1:67537197-67537697	0.901101	0.17476	-1.07586
chr1:67545322-67545822	1.12894	-0.354434	-0.774509
chr1:67559304-67559804	0.92141	0.141999	-1.06341
chr1:67582943-67583443	0.532041	-1.15354	0.621504
chr1:67590285-67590785	0.970586	0.0564381	-1.02702
chr1:67685558-67686058	1.15419	-0.54729	-0.606898
chr1:67732753-67733253	0.97291	0.0521408	-1.02505
chr1:67735108-67735608	1.13692	-0.393622	-0.743293
chr1:67735995-67736495	0.911518	0.158123	-1.06964
chr1:67802197-67802697	1.1547	-0.57735	-0.57735
chr1:67814316-67814816	0.980669	-1.01827	0.0376005
chr1:68111757-68112257	1.14479	-0.703104	-0.441691
chr1:68232340-68232840	1.15469	-0.574061	-0.580634
chr1:69071586-69072086	1.1547	-0.57735	-0.57735
chr1:69913879-69914379	1.15284	-0.633194	-0.519644
chr1:70221141-70221641	1.14453	-0.704716	-0.439811
chr1:74732847-74733347	0.923624	-1.06197	0.138346
chr1:75615820-75616320	1.12759	-0.348373	-0.779216
chr1:76764935-76765435	1.0834	-0.887659	-0.195737
chr1:76868274-76868774	1.14484	-0.441987	-0.702849
chr1:77538581-77539081	1.15233	-0.640259	-0.512067
chr1:77539548-77540048	0.877723	-1.08863	0.210909
chr1:77779371-77779871	0.683025	0.46478	-1.1478
chr1:77976528-77977028	1.1547	-0.57735	-0.57735
chr1:78097084-78097584	1.1547	-0.57735	-0.57735
chr1:79373666-79374166	1.10572	-0.264686	-0.84103
chr1:81232240-81232740	1.10045	-0.85313	-0.247324
chr1:83692445-83692945	1.07306	-0.167192	-0.905866
chr1:84363616-84364116	1.1547	-0.57735	-0.57735
chr1:84375064-84375564	1.15441	-0.554747	-0.599662
chr1:84433646-84434146	0.594726	-1.15452	0.559799
chr1:84505468-84505968	0.859721	-1.09744	0.237718
chr1:85330222-85330722	0.690062	0.456755	-1.14682
chr1:85339999-85340499	-0.0346776	-0.98221	1.01689
chr1:85343075-85343575	1.01187	-0.0241709	-0.987695
chr1:85376307-85376807	1.1547	-0.57735	-0.57735
chr1:85459216-85459716	1.04665	-0.945693	-0.100956
chr1:85463853-85464353	0.0959704	-1.04453	0.948555
chr1:86757384-86757884	0.749113	0.386445	-1.13556
chr1:86758159-86758659	1.14386	-0.435228	-0.708632
chr1:86793533-86794033	1.1489	-0.47437	-0.674533
chr1:86956252-86956752	1.14844	-0.4702	-0.678237
chr1:87135918-87136418	1.1547	-0.57735	-0.57735
chr1:87136579-87137079	1.14643	-0.453766	-0.692667
chr1:87180086-87180586	0.813459	-1.11646	0.302998
chr1:87180655-87181155	1.09614	-0.862495	-0.233642
chr1:87246474-87246974	0.432367	-1.14343	0.711068
chr1:87279471-87279971	1.15432	-0.551335	-0.60298
chr1:87449200-87449700	1.1547	-0.57735	-0.57735
chr1:87650262-87650762	1.14957	-0.668988	-0.480577
chr1:87950256-87950756	0.889083	-1.08262	0.19354
chr1:88462456-88462956	1.04951	-0.941769	-0.107738
chr1:89149188-89149688	0.855006	0.244601	-1.09961
chr1:89264582-89265082	1.14837	-0.678785	-0.469581
chr1:89267880-89268380	1.13534	-0.750025	-0.385314
chr1:89268571-89269071	1.05556	-0.122375	-0.933181
chr1:89358216-89358716	0.587234	-1.15464	0.56741
chr1:89519765-89520265	1.05942	-0.131937	-0.927482
chr1:89632780-89633280	0.935348	-1.05406	0.118707
chr1:89727799-89728299	1.14897	-0.474976	-0.673993
chr1:89847938-89848438	1.07596	-0.175033	-0.900928
chr1:89863535-89864035	1.15468	-0.57088	-0.583796
chr1:89943120-89943620	1.14042	-0.726989	-0.413432
chr1:89987150-89987650	1.11475	-0.296613	-0.818138
chr1:91404218-91404718	1.10757	-0.270986	-0.836579
chr1:91637659-91638159	1.1547	-0.57735	-0.57735
chr1:91712848-91713348	0.96432	-1.03222	0.0678986
chr1:91723604-91724104	1.03554	-0.0753315	-0.960204
chr1:91724199-91724699	1.14798	-0.466234	-0.681743
chr1:91725877-91726377	1.06964	-0.158125	-0.911517
chr1:91755114-91755614	1.13527	-0.750333	-0.384932
chr1:91778988-91779488	0.744725	0.391861	-1.13659
chr1:91779490-91779990	0.945139	0.101916	-1.04706
chr1:91798307-91798807	1.1547	-0.57735	-0.57735
chr1:91828440-91828940	1.11804	-0.309044	-0.808997
chr1:91883089-91883589	1.11921	-0.805621	-0.313591
chr1:91891503-91892003	1.12556	-0.33952	-0.786035
chr1:93652496-93652996	0.771212	-1.12987	0.358655
chr1:93660033-93660533	1.14566	-0.447941	-0.697719
chr1:93664533-93665033	1.13303	-0.373694	-0.759337
chr1:93669332-93669832	0.235817	-1.09683	0.861015
chr1:93751572-93752072	0.507341	-1.15198	0.644636
chr1:93811559-93812059	1.14284	-0.428477	-0.714365
chr1:93979929-93980429	1.11382	-0.293174	-0.820644
chr1:94039791-94040291	0.983481	0.0322581	-1.01574
chr1:94235358-94235858	1.1547	-0.57735	-0.57735
chr1:94236810-94237310	1.13468	-0.381951	-0.752733
chr1:94301022-94301522	1.1547	-0.57735	-0.57735
chr1:94325216-94325716	1.1547	-0.57735	-0.57735
chr1:94326949-94327449	1.14192	-0.71935	-0.422566
chr1:94542402-94542902	1.04957	-0.107896	-0.941677
chr1:94543504-94544004	1.1547	-0.57735	-0.57735
chr1:94545029-94545529	1.12096	-0.800449	-0.320513
chr1:94550579-94551079	1.12485	-0.336514	-0.788336
chr1:94552321-94552821	1.15366	-0.534353	-0.619306
chr1:94679646-94680146	1.1234	-0.330439	-0.79296
chr1:94683701-94684201	1.14475	-0.441407	-0.703347
chr1:94690173-94690673	0.549323	0.604932	-1.15425
chr1:94705620-94706120	1.08247	-0.19311	-0.889361
chr1:94709767-94710267	0.723614	0.41748	-1.14109
chr1:94851519-94852019	1.06933	-0.912026	-0.157303
chr1:94888300-94888800	1.1477	-0.463892	-0.683806
chr1:94971478-94971978	1.09455	-0.228733	-0.865818
chr1:94973200-94973700	1.15389	-0.539455	-0.614434
chr1:94975353-94975853	1.15417	-0.546867	-0.607306
chr1:94979963-94980463	0.570963	-1.15468	0.583714
chr1:95021790-95022290	1.15469	-0.574235	-0.58046
chr1:95041521-95042021	1.14375	-0.434449	-0.709296
chr1:95042274-95042774	1.13604	-0.388983	-0.74706
chr1:95072430-95072930	0.577439	-1.1547	0.577262
chr1:95179241-95179741	1.14567	-0.448035	-0.697638
chr1:95197904-95198404	1.15187	-0.64594	-0.505928
chr1:95228967-95229467	1.15069	-0.492031	-0.658655
chr1:95230731-95231231	0.690288	-1.14678	0.456496
chr1:95233798-95234298	1.05298	-0.116087	-0.93689
chr1:95236779-95237279	1.06861	-0.155425	-0.913187
chr1:96722192-96722692	1.15469	-0.573913	-0.580781
chr1:96804590-96805090	0.696789	-1.14581	0.449016
chr1:98661435-98661935	1.14661	-0.455132	-0.691478
chr1:99681562-99682062	1.11952	-0.804719	-0.314802
chr1:100081205-100081705	1.11907	-0.313041	-0.80603
chr1:100351145-100351645	1.08306	-0.888274	-0.19479
chr1:100352910-100353410	1.13384	-0.377689	-0.756149
chr1:101147337-101147837	1.11954	-0.804677	-0.314858
chr1:101588610-101589110	1.02977	-0.0624607	-0.967306
chr1:104884769-104885269	1.15126	-0.498477	-0.652781
chr1:106291114-106291614	1.12649	-0.343563	-0.78293
chr1:107953704-107954204	1.15273	-0.634691	-0.518044
chr1:107997783-107998283	1.15009	-0.664334	-0.485754
chr1:108038754-108039254	0.80879	0.309323	-1.11811
chr1:108200096-108200596	0.0285231	-1.01396	0.985433
chr1:108814570-108815070	1.01878	-0.980099	-0.0386792
chr1:108829002-108829502	1.12273	-0.327684	-0.795046
chr1:108834186-108834686	1.1547	-0.57735	-0.57735
chr1:108852204-108852704	1.12058	-0.319002	-0.801581
chr1:108858499-108858999	1.14976	-0.667287	-0.482473
chr1:109090527-109091027	1.11161	-0.285165	-0.826443
chr1:109253381-109253881	1.13406	-0.755252	-0.37881
chr1:109255259-109255759	1.13623	-0.389966	-0.746263
chr1:109385408-109385908	1.15139	-0.500025	-0.651365
chr1:109392874-109393374	0.622396	-1.1535	0.531101
chr1:109510102-109510602	1.1547	-0.57735	-0.57735
chr1:109528243-109528743	1.1547	-0.57735	-0.57735
chr1:109620774-109621274	0.96509	0.0665009	-1.03159
chr1:109631590-109632090	0.526884	-1.15327	0.626387
chr1:109649560-109650060	1.09732	-0.859982	-0.237335
chr1:109776820-109777320	0.904624	0.169171	-1.0738
chr1:109800097-109800597	1.14482	-0.4419	-0.702924
chr1:109802669-109803169	1.13653	-0.391581	-0.744953
chr1:109805378-109805878	1.03578	-0.0758882	-0.959894
chr1:109807351-109807851	1.15259	-0.515804	-0.636782
chr1:109815788-109816288	0.996073	-1.00388	0.00780793
chr1:109821191-109821691	0.315599	0.804125	-1.11972
chr1:109825331-109825831	0.991068	0.0176303	-1.0087
chr1:109872189-109872689	0.878134	0.210286	-1.08842
chr1:109877362-109877862	0.679076	0.469252	-1.14833
chr1:109883451-109883951	0.998309	-1.00168	0.0033737
chr1:109891870-109892370	1.15142	-0.500417	-0.651006
chr1:109927973-109928473	1.15096	-0.495014	-0.655942
chr1:110212196-110212696	1.1547	-0.57735	-0.57735
chr1:110424599-110425099	1.14644	-0.453799	-0.692638
chr1:110425109-110425609	1.12931	-0.773198	-0.356114
chr1:110425637-110426137	1.15108	-0.654677	-0.496403
chr1:110452233-110452733	1.15355	-0.621338	-0.532215
chr1:110634487-110634987	1.1484	-0.678561	-0.469834
chr1:111222207-111222707	0.957383	0.0803822	-1.03777
chr1:111243073-111243573	0.887981	-1.08322	0.195242
chr1:111673498-111673998	1.1547	-0.57735	-0.57735
chr1:111720231-111720731	0.986908	-1.0126	0.0256897
chr1:111729166-111729666	1.11916	-0.805779	-0.313378
chr1:111740109-111740609	1.15125	-0.498344	-0.652903
chr1:112264571-112265071	0.560506	-1.15454	0.594032
chr1:112285710-112286210	0.760866	0.371772	-1.13264
chr1:112317811-112318311	1.15302	-0.63038	-0.522644
chr1:112323182-112323682	0.911956	-1.06937	0.157416
chr1:112325522-112326022	1.08732	-0.207047	-0.88027
chr1:112332631-112333131	0.754501	-1.13425	0.379747
chr1:112337452-112337952	1.14168	-0.42106	-0.720615
chr1:112501773-112502273	1.06263	-0.140031	-0.922604
chr1:112700710-112701210	0.867846	-1.09357	0.225722
chr1:112994195-112994695	1.15213	-0.642755	-0.509375
chr1:113056907-113057407	1.06264	-0.140055	-0.92259
chr1:113948842-113949342	1.15331	-0.527539	-0.625768
chr1:113976792-113977292	1.15224	-0.510868	-0.641372
chr1:113979209-113979709	0.828594	-1.11077	0.282176
chr1:114081937-114082437	1.1547	-0.57735	-0.57735
chr1:114092209-114092709	1.13808	-0.738097	-0.399983
chr1:115184250-115184750	1.0499	-0.108677	-0.941223
chr1:115313142-115313642	1.1547	-0.57735	-0.57735
chr1:115753782-115754282	0.5279	-1.15333	0.625427
chr1:115929816-115930316	1.15133	-0.499364	-0.65197
chr1:116159144-116159644	1.15384	-0.615563	-0.538275
chr1:116161051-116161551	1.1547	-0.57735	-0.57735
chr1:116164547-116165047	0.880098	0.207307	-1.08741
chr1:116165524-116166024	1.05978	-0.926948	-0.132828
chr1:116166210-116166710	1.15453	-0.560191	-0.594341
chr1:116554907-116555407	1.13773	-0.739686	-0.398043
chr1:116645968-116646468	1.15273	-0.517936	-0.634792
chr1:116648877-116649377	1.13728	-0.741673	-0.395611
chr1:116650587-116651087	1.11303	-0.822735	-0.290296
chr1:116687217-116687717	0.416354	-1.14091	0.724554
chr1:116697021-116697521	1.09786	-0.239048	-0.858812
chr1:116708047-116708547	1.15445	-0.597862	-0.556592
chr1:116806085-116806585	1.0891	-0.212306	-0.876799
chr1:116825323-116825823	0.973409	-1.02462	0.051213
chr1:116846112-116846612	0.767577	0.363285	-1.13086
chr1:116847540-116848040	1.00415	-0.00835673	-0.995795
chr1:116910447-116910947	1.11809	-0.309224	-0.808864
chr1:116961342-116961842	0.513506	0.638922	-1.15243
chr1:116983117-116983617	1.12313	-0.329346	-0.793788
chr1:116983632-116984132	0.157708	-1.06948	0.911775
chr1:116984632-116985132	1.15347	-0.622957	-0.53051
chr1:117017649-117018149	1.14375	-0.709259	-0.434493
chr1:117602834-117603334	1.14501	-0.44323	-0.701781
chr1:117783653-117784153	0.965203	0.0662943	-1.0315
chr1:117824584-117825084	1.1154	-0.299018	-0.81638
chr1:117828165-117828665	0.996871	0.00622931	-1.0031
chr1:118260652-118261152	1.1547	-0.57735	-0.57735
chr1:118262665-118263165	1.1547	-0.57735	-0.57735
chr1:118325879-118326379	1.09387	-0.22665	-0.867222
chr1:118329772-118330272	1.10946	-0.277557	-0.831903
chr1:118944510-118945010	-0.00568714	-0.997144	1.00283
chr1:118973718-118974218	1.13322	-0.758601	-0.374618
chr1:118986310-118986810	1.09319	-0.224573	-0.868619
chr1:119115992-119116492	1.1547	-0.57735	-0.57735
chr1:119140449-119140949	0.743198	0.39374	-1.13694
chr1:119631347-119631847	1.14201	-0.423158	-0.718853
chr1:119647504-119648004	1.06952	-0.911711	-0.157811
chr1:119676497-119676997	1.04678	-0.101261	-0.945517
chr1:119713768-119714268	1.1547	-0.57735	-0.57735
chr1:119925446-119925946	0.162744	-1.07139	0.908646
chr1:119965009-119965509	0.72702	-1.14041	0.413395
chr1:119966455-119966955	1.09274	-0.223188	-0.869548
chr1:120723537-120724037	0.968882	-1.02845	0.0595721
chr1:144932081-144932581	0.982153	-1.01694	0.0347858
chr1:145996437-145996937	1.13456	-0.381322	-0.753238
chr1:147079849-147080349	1.1547	-0.57735	-0.57735
chr1:147225147-147225647	0.936174	0.117304	-1.05348
chr1:147273699-147274199	0.451133	-1.14609	0.694955
chr1:147641461-147641961	1.1547	-0.57735	-0.57735
chr1:147670340-147670840	1.12348	-0.330774	-0.792706
chr1:147786408-147786908	0.70884	-1.14382	0.434984
chr1:148334769-148335269	1.14196	-0.422813	-0.719142
chr1:150001436-150001936	1.12602	-0.784501	-0.34152
chr1:150535517-150536017	1.15466	-0.568697	-0.585961
chr1:150543623-150544123	0.906011	-1.07297	0.166961
chr1:150548759-150549259	0.749108	0.38645	-1.13556
chr1:150568153-150568653	0.997742	0.00450144	-1.00224
chr1:151006636-151007136	0.186216	-1.08002	0.893803
chr1:151143168-151143668	-0.0331235	-0.983027	1.01615
chr1:151189968-151190468	0.71168	-1.14333	0.431645
chr1:151371283-151371783	1.14338	-0.711398	-0.431978
chr1:151581862-151582362	1.04356	-0.949845	-0.0937121
chr1:152169146-152169646	1.1547	-0.57735	-0.57735
chr1:152442699-152443199	1.14348	-0.432642	-0.710833
chr1:152444103-152444603	1.12216	-0.32537	-0.796795
chr1:152515330-152515830	1.1547	-0.57735	-0.57735
chr1:152622756-152623256	1.12206	-0.324955	-0.797107
chr1:152623695-152624195	1.11065	-0.281756	-0.828895
chr1:153488560-153489060	0.836735	0.270767	-1.1075
chr1:153535194-153535694	1.05728	-0.930663	-0.126614
chr1:153547522-153548022	1.14298	-0.429366	-0.713613
chr1:153554146-153554646	1.09348	-0.22544	-0.868036
chr1:153568360-153568860	1.13007	-0.359593	-0.770477
chr1:153626888-153627388	1.01565	-0.0320798	-0.983574
chr1:153986121-153986621	1.10533	-0.263387	-0.841944
chr1:153990434-153990934	1.1188	-0.806819	-0.31198
chr1:154220433-154220933	0.949585	-1.04375	0.0941674
chr1:154419417-154419917	1.10635	-0.266843	-0.83951
chr1:154427693-154428193	1.00896	-0.99079	-0.0181718
chr1:154429145-154429645	1.15455	-0.56111	-0.59344
chr1:154434308-154434808	1.13042	-0.36124	-0.769185
chr1:154698099-154698599	1.07418	-0.903972	-0.170209
chr1:154727487-154727987	0.988344	-1.01126	0.0229184
chr1:154741300-154741800	1.1447	-0.703692	-0.441005
chr1:154744591-154745091	1.13487	-0.382922	-0.751952
chr1:154745341-154745841	0.888004	0.195206	-1.08321
chr1:154801507-154802007	1.09528	-0.230982	-0.864297
chr1:154802529-154803029	1.05549	-0.122216	-0.933275
chr1:154803510-154804010	1.07041	-0.160161	-0.910254
chr1:154806777-154807277	0.852049	-1.10094	0.24889
chr1:154847036-154847536	1.01732	-0.981733	-0.0355838
chr1:154866139-154866639	1.13887	-0.734476	-0.404389
chr1:154867836-154868336	1.14885	-0.473895	-0.674956
chr1:154956462-154956962	0.563315	-1.15459	0.591273
chr1:155254201-155254701	1.11458	-0.295968	-0.818609
chr1:155255206-155255706	0.444058	0.701069	-1.14513
chr1:155687846-155688346	1.1547	-0.57735	-0.57735
chr1:155871387-155871887	1.15437	-0.553414	-0.60096
chr1:155938063-155938563	0.159141	-1.07003	0.910887
chr1:155978381-155978881	1.15316	-0.524994	-0.628169
chr1:156050997-156051497	1.1547	-0.57735	-0.57735
chr1:156124680-156125180	1.1547	-0.57735	-0.57735
chr1:156225333-156225833	1.15454	-0.593746	-0.560797
chr1:156461657-156462157	1.01773	-0.036464	-0.981269
chr1:156638713-156639213	1.14377	-0.434597	-0.70917
chr1:156767083-156767583	0.281046	-1.11045	0.829405
chr1:156767621-156768121	1.06802	-0.153884	-0.914138
chr1:156892284-156892784	0.998005	0.00397781	-1.00198
chr1:156932221-156932721	1.15211	-0.509091	-0.643018
chr1:157363652-157364152	1.15437	-0.600999	-0.553374
chr1:157366455-157366955	1.1547	-0.57735	-0.57735
chr1:157469777-157470277	1.1547	-0.57735	-0.57735
chr1:157490477-157490977	1.146	-0.45045	-0.695547
chr1:157499004-157499504	0.624099	-1.1534	0.529303
chr1:157505505-157506005	1.14395	-0.708137	-0.435809
chr1:157570166-157570666	1.13016	-0.360012	-0.770148
chr1:157991861-157992361	1.15265	-0.516744	-0.635905
chr1:158022481-158022981	1.0548	-0.12053	-0.934272
chr1:158035679-158036179	0.631132	0.521843	-1.15298
chr1:158124949-158125449	0.545968	0.608174	-1.15414
chr1:159917989-159918489	1.09903	-0.856269	-0.242762
chr1:159922756-159923256	1.0804	-0.893111	-0.187294
chr1:160046478-160046978	0.929685	0.128254	-1.05794
chr1:160076214-160076714	0.599859	0.554545	-1.1544
chr1:160078387-160078887	0.98846	-1.01115	0.0226936
chr1:160085532-160086032	0.113439	-1.05188	0.938443
chr1:160102654-160103154	1.06186	-0.923788	-0.138074
chr1:160109081-160109581	1.14301	-0.713457	-0.429551
chr1:160114807-160115307	1.1547	-0.57735	-0.57735
chr1:160117863-160118363	1.12056	-0.801637	-0.318927
chr1:160123949-160124449	1.1547	-0.57735	-0.57735
chr1:160130243-160130743	1.1547	-0.57735	-0.57735
chr1:160131953-160132453	0.689922	-1.14684	0.456915
chr1:160158029-160158529	1.0091	-0.990644	-0.0184567
chr1:160250971-160251471	1.12678	-0.781966	-0.344814
chr1:160251853-160252353	0.818945	-1.11445	0.295508
chr1:161117841-161118341	1.04637	-0.946073	-0.100295
chr1:161193856-161194356	1.15304	-0.522901	-0.630138
chr1:161621608-161622108	0.967525	-1.02958	0.06206
chr1:161749489-161749989	0.97619	0.0460308	-1.02222
chr1:161887097-161887597	0.807206	-1.11867	0.311459
chr1:161950206-161950706	1.10649	-0.267318	-0.839175
chr1:161960856-161961356	1.1547	-0.57735	-0.57735
chr1:161974169-161974669	0.424597	-1.14224	0.717641
chr1:161986778-161987278	0.167097	-1.07302	0.905925
chr1:162009815-162010315	0.801864	-1.12049	0.318624
chr1:162010373-162010873	0.696004	-1.14593	0.449923
chr1:162021102-162021602	1.15436	-0.601632	-0.552724
chr1:162021896-162022396	1.1471	-0.688064	-0.459041
chr1:162029139-162029639	0.628899	0.524219	-1.15312
chr1:162069719-162070219	1.1404	-0.727117	-0.413279
chr1:162630848-162631348	0.119177	-1.05425	0.935071
chr1:162633000-162633500	1.15407	-0.610003	-0.54407
chr1:162667210-162667710	1.15462	-0.565852	-0.588773
chr1:162696279-162696779	1.00178	-0.00356787	-0.998211
chr1:162702555-162703055	1.15428	-0.550262	-0.604021
chr1:162703689-162704189	1.13837	-0.401615	-0.736758
chr1:162732651-162733151	0.372221	-1.13273	0.760509
chr1:164515072-164515572	1.14037	-0.413145	-0.727228
chr1:164610560-164611060	1.1464	-0.692883	-0.453517
chr1:164640894-164641394	0.990524	-1.00921	0.0186898
chr1:164674291-164674791	1.09653	-0.234883	-0.861651
chr1:164678262-164678762	1.12919	-0.773623	-0.35557
chr1:164706910-164707410	1.14754	-0.462586	-0.684955
chr1:164753988-164754488	1.15416	-0.546404	-0.607753
chr1:164774855-164775355	1.1547	-0.57735	-0.57735
chr1:164794328-164794828	1.05327	-0.116807	-0.936467
chr1:165294158-165294658	1.12737	-0.347415	-0.779958
chr1:165342132-165342632	1.15469	-0.581524	-0.573166
chr1:165364560-165365060	1.1474	-0.461424	-0.685976
chr1:165388067-165388567	1.15425	-0.549098	-0.605149
chr1:165395427-165395927	1.09119	-0.872675	-0.218513
chr1:165423083-165423583	1.01183	-0.987738	-0.0240878
chr1:165437462-165437962	1.08561	-0.883523	-0.202087
chr1:165443716-165444216	1.09802	-0.85846	-0.239564
chr1:165444807-165445307	1.13367	-0.756832	-0.376835
chr1:165452297-165452797	0.996262	0.0074352	-1.0037
chr1:165454034-165454534	0.705631	0.438742	-1.14437
chr1:165482061-165482561	0.994601	0.0107121	-1.00531
chr1:165490184-165490684	1.07992	-0.893985	-0.185932
chr1:165533221-165533721	1.06997	-0.158979	-0.910988
chr1:165540417-165540917	0.823095	-1.11289	0.289798
chr1:165630604-165631104	1.01947	-0.040149	-0.979321
chr1:165990867-165991367	1.15304	-0.522866	-0.630171
chr1:165992521-165993021	1.09092	-0.217723	-0.873201
chr1:166032878-166033378	0.80538	0.313915	-1.11929
chr1:166063709-166064209	0.463094	-1.1476	0.684509
chr1:166064232-166064732	0.574128	-1.15469	0.580566
chr1:166164851-166165351	1.14501	-0.701779	-0.443233
chr1:166905133-166905633	1.1007	-0.248116	-0.852583
chr1:166905725-166906225	1.08945	-0.213328	-0.876122
chr1:166909818-166910318	0.782871	-1.12651	0.343639
chr1:166919140-166919640	1.14229	-0.424908	-0.71738
chr1:166947468-166947968	1.15359	-0.533028	-0.620566
chr1:167136120-167136620	0.575983	-1.1547	0.578717
chr1:167139033-167139533	1.06126	-0.13656	-0.924702
chr1:167148379-167148879	1.148	-0.466435	-0.681566
chr1:167220446-167220946	0.238476	0.859203	-1.09768
chr1:167432533-167433033	0.85898	-1.09778	0.238803
chr1:167486292-167486792	1.12384	-0.332262	-0.791575
chr1:167530019-167530519	1.1547	-0.57735	-0.57735
chr1:167601969-167602469	0.763327	-1.132	0.368668
chr1:167617288-167617788	1.07255	-0.16584	-0.906713
chr1:167635265-167635765	1.15372	-0.53564	-0.618079
chr1:167676584-167677084	1.13964	-0.730809	-0.408829
chr1:168085189-168085689	0.610974	-1.15403	0.54306
chr1:168121549-168122049	1.04996	-0.108815	-0.941142
chr1:168469688-168470188	1.13854	-0.735982	-0.402559
chr1:168471089-168471589	1.08854	-0.877902	-0.210639
chr1:168488002-168488502	0.439581	0.704913	-1.14449
chr1:169483440-169483940	1.06434	-0.919972	-0.144364
chr1:169511255-169511755	1.15319	-0.525518	-0.627675
chr1:169514576-169515076	1.1436	-0.433494	-0.710109
chr1:169576521-169577021	1.14183	-0.422015	-0.719813
chr1:169794722-169795222	1.13191	-0.36825	-0.763659
chr1:169969122-169969622	1.1547	-0.57735	-0.57735
chr1:170296197-170296697	1.15077	-0.49295	-0.657821
chr1:170461227-170461727	0.356141	0.773178	-1.12932
chr1:170698369-170698869	1.14036	-0.413065	-0.727295
chr1:170729999-170730499	1.1547	-0.57735	-0.57735
chr1:170881839-170882339	1.1547	-0.57735	-0.57735
chr1:170929978-170930478	1.14989	-0.483712	-0.666173
chr1:171141665-171142165	1.15176	-0.647186	-0.504575
chr1:171645813-171646313	1.04329	-0.9502	-0.0930904
chr1:171652313-171652813	1.12702	-0.781155	-0.345865
chr1:171654345-171654845	0.843523	-1.10466	0.261138
chr1:171663214-171663714	1.12738	-0.34745	-0.779931
chr1:171663974-171664474	1.1547	-0.57735	-0.57735
chr1:172145201-172145701	0.290265	0.822757	-1.11302
chr1:172358705-172359205	0.914601	0.153133	-1.06773
chr1:172399296-172399796	1.12779	-0.778528	-0.349262
chr1:172534015-172534515	1.1547	-0.57735	-0.57735
chr1:173190150-173190650	0.807386	-1.1186	0.311217
chr1:173413321-173413821	0.872986	-1.09103	0.218047
chr1:173415728-173416228	1.12654	-0.782755	-0.34379
chr1:174965009-174965509	1.10599	-0.265624	-0.84037
chr1:175120451-175120951	0.914607	0.153124	-1.06773
chr1:175187101-175187601	0.923827	-1.06184	0.138009
chr1:175200557-175201057	1.1518	-0.50505	-0.646749
chr1:175278366-175278866	1.15297	-0.631271	-0.521695
chr1:175317711-175318211	1.15467	-0.58409	-0.570584
chr1:176336159-176336659	1.15347	-0.530495	-0.62297
chr1:176379539-176380039	0.818527	-1.11461	0.29608
chr1:176716973-176717473	1.10709	-0.837735	-0.269355
chr1:176843607-176844107	1.1547	-0.57735	-0.57735
chr1:176881156-176881656	1.05073	-0.94006	-0.110673
chr1:177600442-177600942	0.85657	-1.09889	0.242324
chr1:177651027-177651527	0.180215	-1.07785	0.897638
chr1:177778068-177778568	1.13713	-0.394772	-0.742356
chr1:177779566-177780066	1.15468	-0.58286	-0.571823
chr1:177858383-177858883	1.10984	-0.278877	-0.830959
chr1:178029968-178030468	1.1547	-0.57735	-0.57735
chr1:178536979-178537479	0.670477	-1.14939	0.478914
chr1:178608249-178608749	1.1547	-0.57735	-0.57735
chr1:178643795-178644295	1.13739	-0.396207	-0.741186
chr1:178644506-178645006	1.13875	-0.403721	-0.735027
chr1:178699462-178699962	0.99668	0.00660759	-1.00329
chr1:178706424-178706924	1.14773	-0.464132	-0.683596
chr1:178749528-178750028	1.15221	-0.510467	-0.641744
chr1:178932153-178932653	1.15194	-0.506884	-0.645058
chr1:178933834-178934334	0.20456	-1.08646	0.881903
chr1:178937723-178938223	1.15447	-0.597135	-0.557337
chr1:179177176-179177676	1.1547	-0.57735	-0.57735
chr1:179206818-179207318	0.185358	-1.07971	0.894353
chr1:179365730-179366230	1.1499	-0.66607	-0.483826
chr1:179585866-179586366	1.12688	-0.34527	-0.781614
chr1:179817656-179818156	1.0962	-0.233827	-0.862369
chr1:179881526-179882026	0.983237	-1.01596	0.0327229
chr1:180210148-180210648	0.695162	-1.14606	0.450894
chr1:180435494-180435994	1.1547	-0.57735	-0.57735
chr1:180856573-180857073	1.1547	-0.57735	-0.57735
chr1:180926520-180927020	1.11056	-0.281417	-0.829138
chr1:180928254-180928754	1.14608	-0.694987	-0.451096
chr1:181219097-181219597	1.1547	-0.57735	-0.57735
chr1:181504142-181504642	1.1547	-0.57735	-0.57735
chr1:181743770-181744270	0.92738	-1.05949	0.132108
chr1:181759492-181759992	1.08716	-0.880563	-0.2066
chr1:181789399-181789899	1.09969	-0.854819	-0.244872
chr1:181790341-181790841	1.13849	-0.402251	-0.736236
chr1:181926636-181927136	0.931317	0.125515	-1.05683
chr1:182120727-182121227	1.12926	-0.355864	-0.773394
chr1:182143844-182144344	0.865894	-1.09451	0.22862
chr1:182163495-182163995	1.14306	-0.429925	-0.713139
chr1:182191717-182192217	1.04087	-0.0875	-0.953375
chr1:182206816-182207316	0.970548	0.0565074	-1.02706
chr1:182230012-182230512	1.14539	-0.699447	-0.44594
chr1:182279558-182280058	1.15163	-0.648709	-0.50292
chr1:182281571-182282071	1.15437	-0.601176	-0.553192
chr1:182297249-182297749	1.05047	-0.940424	-0.110049
chr1:182380736-182381236	1.12576	-0.340411	-0.785352
chr1:182838967-182839467	1.10622	-0.266401	-0.839822
chr1:182962463-182962963	1.02343	-0.974792	-0.0486402
chr1:183000582-183001082	1.1547	-0.57735	-0.57735
chr1:183022180-183022680	1.11836	-0.808096	-0.31026
chr1:183096805-183097305	1.12376	-0.791815	-0.331947
chr1:183139436-183139936	1.08644	-0.204486	-0.881951
chr1:183148531-183149031	1.07558	-0.173999	-0.901582
chr1:183179434-183179934	1.1547	-0.57735	-0.57735
chr1:183205023-183205523	1.07288	-0.906167	-0.166711
chr1:183218193-183218693	0.329563	-1.12319	0.793624
chr1:183218745-183219245	0.880713	0.206372	-1.08709
chr1:183234019-183234519	0.662119	0.488208	-1.15033
chr1:183239668-183240168	1.03422	-0.072363	-0.961853
chr1:183241400-183241900	0.84277	0.262211	-1.10498
chr1:183288248-183288748	1.09365	-0.867669	-0.225985
chr1:183289082-183289582	1.14163	-0.720875	-0.42075
chr1:183318408-183318908	0.988058	0.0234711	-1.01153
chr1:183349064-183349564	1.1547	-0.57735	-0.57735
chr1:184078622-184079122	1.15202	-0.507874	-0.644143
chr1:184191212-184191712	1.1544	-0.599996	-0.554404
chr1:184299731-184300231	1.1547	-0.57735	-0.57735
chr1:184472073-184472573	1.13474	-0.382217	-0.752519
chr1:184482129-184482629	1.13592	-0.388342	-0.747579
chr1:184487514-184488014	1.09281	-0.223421	-0.869392
chr1:184494056-184494556	1.1547	-0.57735	-0.57735
chr1:184509116-184509616	1.1547	-0.57735	-0.57735
chr1:184535002-184535502	1.06463	-0.145106	-0.91952
chr1:184569041-184569541	1.1511	-0.496685	-0.654419
chr1:184576663-184577163	1.1547	-0.57735	-0.57735
chr1:184577322-184577822	0.999834	0.000330954	-1.00017
chr1:184606768-184607268	0.903091	0.171608	-1.0747
chr1:184621173-184621673	1.11996	-0.316551	-0.803414
chr1:184622133-184622633	0.719964	-1.1418	0.421835
chr1:184629722-184630222	1.12527	-0.338293	-0.786975
chr1:184648477-184648977	1.15104	-0.655072	-0.495969
chr1:184800841-184801341	1.1547	-0.57735	-0.57735
chr1:184805533-184806033	1.0332	-0.0700798	-0.963117
chr1:184811462-184811962	1.12803	-0.777704	-0.350325
chr1:184890579-184891079	1.1547	-0.57735	-0.57735
chr1:184982071-184982571	1.13274	-0.372274	-0.760467
chr1:191970216-191970716	1.10245	-0.253815	-0.848635
chr1:192808709-192809209	1.15089	-0.494295	-0.656597
chr1:192878165-192878665	1.04918	-0.942218	-0.106965
chr1:192913913-192914413	-0.131069	-0.928002	1.05907
chr1:197201853-197202353	1.14678	-0.69035	-0.456425
chr1:197342656-197343156	1.1538	-0.537309	-0.616486
chr1:197343657-197344157	0.514083	-1.15247	0.638385
chr1:197902682-197903182	1.15285	-0.633082	-0.519764
chr1:197981503-197982003	1.1547	-0.57735	-0.57735
chr1:198290281-198290781	1.1547	-0.57735	-0.57735
chr1:199179778-199180278	1.1547	-0.57735	-0.57735
chr1:199224061-199224561	1.15468	-0.583566	-0.571112
chr1:200260854-200261354	1.14126	-0.418528	-0.722737
chr1:200912968-200913468	1.01866	-0.0384229	-0.980235
chr1:200929440-200929940	1.11803	-0.308984	-0.809042
chr1:200991185-200991685	1.1547	-0.57735	-0.57735
chr1:201053751-201054251	1.14514	-0.444155	-0.700985
chr1:201055983-201056483	0.640825	-1.15228	0.511457
chr1:201090429-201090929	1.07622	-0.900487	-0.17573
chr1:201095912-201096412	1.1547	-0.579064	-0.575635
chr1:201112339-201112839	0.804018	0.315742	-1.11976
chr1:201119805-201120305	1.0969	-0.236029	-0.860871
chr1:201124958-201125458	1.1454	-0.699377	-0.446021
chr1:201142526-201143026	1.12051	-0.318727	-0.801787
chr1:201192444-201192944	1.08549	-0.201741	-0.883749
chr1:201301295-201301795	1.1547	-0.57735	-0.57735
chr1:201311904-201312404	1.1547	-0.57735	-0.57735
chr1:201377413-201377913	0.837324	-1.10726	0.269936
chr1:201378771-201379271	0.781735	-1.12685	0.345113
chr1:201429692-201430192	1.15367	-0.619135	-0.534532
chr1:201467496-201467996	1.13962	-0.408696	-0.730919
chr1:201483236-201483736	0.91591	-1.06691	0.151004
chr1:201495781-201496281	1.14081	-0.415751	-0.725057
chr1:201496289-201496789	1.15266	-0.516841	-0.635815
chr1:201511949-201512449	0.221418	-1.09215	0.870734
chr1:201530751-201531251	0.999342	0.00131521	-1.00066
chr1:201531797-201532297	0.688157	0.458934	-1.14709
chr1:201639045-201639545	1.15375	-0.536342	-0.61741
chr1:201640515-201641015	1.04224	-0.951594	-0.0906416
chr1:201645807-201646307	1.06446	-0.919775	-0.144687
chr1:201663660-201664160	1.02714	-0.0566815	-0.970454
chr1:201673060-201673560	1.14818	-0.467935	-0.680242
chr1:201681298-201681798	1.1547	-0.57735	-0.57735
chr1:201705312-201705812	1.11118	-0.827542	-0.283638
chr1:201706325-201706825	1.09719	-0.236922	-0.860263
chr1:201718411-201718911	1.1547	-0.57735	-0.57735
chr1:201719750-201720250	1.1231	-0.793896	-0.329204
chr1:201766105-201766605	1.09117	-0.218465	-0.872707
chr1:201782265-201782765	1.1547	-0.57735	-0.57735
chr1:201786772-201787272	1.15447	-0.557191	-0.597278
chr1:201791297-201791797	1.03102	-0.96579	-0.0652266
chr1:201828869-201829369	0.835569	0.27241	-1.10798
chr1:201850046-201850546	1.00086	-0.999141	-0.00171636
chr1:201916546-201917046	1.1547	-0.57735	-0.57735
chr1:202546389-202546889	1.1533	-0.527327	-0.625968
chr1:202619047-202619547	1.15468	-0.571249	-0.58343
chr1:202957591-202958091	1.13142	-0.365902	-0.765515
chr1:203100519-203101019	1.15231	-0.511902	-0.640412
chr1:203129768-203130268	0.274506	-1.10858	0.834079
chr1:203327194-203327694	1.15291	-0.520811	-0.632101
chr1:203480019-203480519	1.14628	-0.69366	-0.452624
chr1:203525320-203525820	1.1547	-0.57735	-0.57735
chr1:203630633-203631133	1.0361	-0.959499	-0.0765977
chr1:203667566-203668066	1.14773	-0.464115	-0.683611
chr1:203692509-203693009	0.707951	0.436026	-1.14398
chr1:203693085-203693585	1.00311	-0.996862	-0.00624583
chr1:203693668-203694168	0.999295	-1.0007	0.00140782
chr1:203695099-203695599	1.08741	-0.207321	-0.880089
chr1:203861239-203861739	1.13647	-0.39125	-0.745221
chr1:204074499-204074999	0.700196	-1.14527	0.445071
chr1:204089012-204089512	1.1463	-0.693558	-0.452742
chr1:204285652-204286152	0.953156	0.0878873	-1.04104
chr1:204287411-204287911	0.890933	-1.08161	0.190677
chr1:204292855-204293355	1.0256	-0.0533405	-0.972262
chr1:204316100-204316600	1.14854	-0.677404	-0.471139
chr1:204321592-204322092	0.757402	0.376121	-1.13352
chr1:204358114-204358614	1.05182	-0.113295	-0.938527
chr1:204398409-204398909	1.15215	-0.509623	-0.642526
chr1:204463269-204463769	1.15261	-0.636394	-0.51622
chr1:204466998-204467498	0.762186	-1.1323	0.370109
chr1:204480422-204480922	0.955128	-1.03952	0.0843957
chr1:204869945-204870445	1.1547	-0.57735	-0.57735
chr1:205239076-205239576	1.09993	-0.85429	-0.245641
chr1:205379002-205379502	1.07222	-0.164955	-0.907266
chr1:205438660-205439160	1.14504	-0.443451	-0.701591
chr1:205492204-205492704	1.09339	-0.868219	-0.225168
chr1:205497367-205497867	1.14511	-0.701141	-0.443973
chr1:205504245-205504745	1.10163	-0.251127	-0.850501
chr1:205543393-205543893	0.815237	0.300577	-1.11581
chr1:205647587-205648087	1.11423	-0.819532	-0.294702
chr1:205648249-205648749	1.13274	-0.760472	-0.372268
chr1:205811533-205812033	0.401415	-1.13834	0.736922
chr1:205913356-205913856	1.15443	-0.598877	-0.555553
chr1:205914791-205915291	0.735709	-1.1386	0.402892
chr1:206240127-206240627	1.13452	-0.381122	-0.753399
chr1:206366071-206366571	1.15408	-0.544136	-0.609939
chr1:206540567-206541067	0.335983	0.788741	-1.12472
chr1:206589156-206589656	0.949295	0.0946764	-1.04397
chr1:206690514-206691014	1.05485	-0.120637	-0.934209
chr1:207050746-207051246	1.00638	-0.993499	-0.012877
chr1:207088529-207089029	1.08763	-0.207953	-0.879673
chr1:207620371-207620871	1.1547	-0.57735	-0.57735
chr1:207826803-207827303	1.15422	-0.605953	-0.548267
chr1:207831507-207832007	0.95488	0.0848344	-1.03971
chr1:207838470-207838970	1.14852	-0.470899	-0.677617
chr1:207853376-207853876	1.15452	-0.594827	-0.559695
chr1:207866412-207866912	1.13898	-0.405026	-0.733952
chr1:207868961-207869461	1.12999	-0.359245	-0.770749
chr1:208002620-208003120	1.15403	-0.54307	-0.610965
chr1:208029471-208029971	0.570503	0.58417	-1.15467
chr1:208030511-208031011	1.11748	-0.810592	-0.306888
chr1:208031211-208031711	1.08852	-0.210586	-0.877937
chr1:208047384-208047884	1.15347	-0.622934	-0.530534
chr1:208047957-208048457	1.05505	-0.121124	-0.933921
chr1:208077290-208077790	0.697436	-1.1457	0.448269
chr1:208110239-208110739	0.733369	-1.1391	0.405733
chr1:208149710-208150210	1.15194	-0.50684	-0.645098
chr1:208184536-208185036	1.10587	-0.840664	-0.265207
chr1:208513761-208514261	0.882695	-1.08605	0.203352
chr1:208547661-208548161	1.10139	-0.851042	-0.250345
chr1:208787099-208787599	1.15217	-0.509883	-0.642285
chr1:209250775-209251275	1.1547	-0.57735	-0.57735
chr1:209609307-209609807	-0.119702	-0.934761	1.05446
chr1:209622219-209622719	1.1547	-0.57735	-0.57735
chr1:209625851-209626351	0.878609	-1.08818	0.209567
chr1:209641723-209642223	1.0835	-0.887464	-0.196037
chr1:209643138-209643638	1.08045	-0.893025	-0.187427
chr1:209645837-209646337	0.721457	-1.14151	0.420056
chr1:209675661-209676161	0.753841	0.380571	-1.13441
chr1:210301529-210302029	1.15017	-0.663589	-0.48658
chr1:210302374-210302874	1.14984	-0.483301	-0.666543
chr1:211329027-211329527	0.754591	-1.13423	0.379635
chr1:211359449-211359949	1.1547	-0.57735	-0.57735
chr1:211468511-211469011	1.09592	-0.862944	-0.232979
chr1:211529434-211529934	1.1547	-0.57735	-0.57735
chr1:211532005-211532505	1.1547	-0.57735	-0.57735
chr1:211592082-211592582	1.07635	-0.900257	-0.176093
chr1:211643501-211644001	1.10875	-0.833662	-0.275091
chr1:211697404-211697904	1.15442	-0.555067	-0.59935
chr1:211874814-211875314	0.246937	-1.10033	0.853397
chr1:211876785-211877285	1.08438	-0.198543	-0.885836
chr1:211877311-211877811	1.14288	-0.42872	-0.71416
chr1:211896943-211897443	0.506547	0.645369	-1.15192
chr1:212754654-212755154	1.03241	-0.964088	-0.0683204
chr1:212952217-212952717	1.1111	-0.283336	-0.82776
chr1:213015575-213016075	0.772093	-1.12962	0.357529
chr1:213281736-213282236	0.890328	-1.08194	0.191614
chr1:213457083-213457583	1.11616	-0.814285	-0.301875
chr1:213900601-213901101	0.940342	-1.05053	0.110189
chr1:213914364-213914864	1.1546	-0.590623	-0.563975
chr1:213987700-213988200	1.08432	-0.198381	-0.885941
chr1:213988854-213989354	1.14016	-0.411899	-0.728264
chr1:213989393-213989893	0.99032	0.0190873	-1.00941
chr1:214003259-214003759	1.1547	-0.57735	-0.57735
chr1:214029723-214030223	0.989916	-1.00979	0.0198716
chr1:214057960-214058460	0.942279	-1.04914	0.10686
chr1:214075674-214076174	1.15376	-0.536571	-0.617191
chr1:214076736-214077236	1.15127	-0.652626	-0.498648
chr1:214261749-214262249	1.15422	-0.606033	-0.548184
chr1:214281254-214281754	1.02147	-0.0444105	-0.977055
chr1:214362220-214362720	1.10615	-0.839991	-0.266162
chr1:214417769-214418269	0.83229	0.277014	-1.1093
chr1:214418400-214418900	1.1547	-0.57735	-0.57735
chr1:214548930-214549430	1.1547	-0.57735	-0.57735
chr1:214552266-214552766	0.683574	0.464156	-1.14773
chr1:215197964-215198464	0.87713	0.211806	-1.08894
chr1:215344384-215344884	0.933345	-1.05544	0.122097
chr1:215357477-215357977	0.525877	-1.15321	0.627337
chr1:215406938-215407438	1.10521	-0.842235	-0.262974
chr1:215636634-215637134	0.543546	-1.15405	0.610507
chr1:216601011-216601511	1.14313	-0.712778	-0.430352
chr1:216749161-216749661	0.937937	-1.05224	0.114303
chr1:217022036-217022536	1.13586	-0.747857	-0.387998
chr1:217040968-217041468	1.1547	-0.57735	-0.57735
chr1:217049462-217049962	1.15468	-0.583364	-0.571316
chr1:217089459-217089959	1.14014	-0.728367	-0.411775
chr1:217725958-217726458	1.14241	-0.425669	-0.716737
chr1:218135233-218135733	1.1547	-0.57735	-0.57735
chr1:218284956-218285456	1.14284	-0.714368	-0.428475
chr1:218365554-218366054	0.99601	-1.00394	0.00793258
chr1:218446959-218447459	0.116144	-1.053	0.936856
chr1:218479724-218480224	0.547208	-1.15418	0.606977
chr1:218665198-218665698	0.566072	-1.15463	0.588555
chr1:218671375-218671875	0.681497	-1.14801	0.466513
chr1:218674330-218674830	0.781723	-1.12685	0.345129
chr1:218693601-218694101	1.1547	-0.57735	-0.57735
chr1:218694606-218695106	1.15051	-0.660347	-0.490166
chr1:218739363-218739863	0.782692	0.343871	-1.12656
chr1:218811296-218811796	1.14011	-0.41161	-0.728504
chr1:218817867-218818367	1.15376	-0.536429	-0.617327
chr1:218818379-218818879	1.09747	-0.23781	-0.859658
chr1:218848241-218848741	1.13154	-0.765052	-0.366488
chr1:218885769-218886269	0.982714	-1.01643	0.0337196
chr1:218886506-218887006	0.928679	0.129939	-1.05862
chr1:218953298-218953798	1.15355	-0.621419	-0.532131
chr1:219033628-219034128	1.1547	-0.57735	-0.57735
chr1:219122998-219123498	1.04791	-0.943964	-0.10395
chr1:219348022-219348522	0.911243	-1.06981	0.158567
chr1:219416641-219417141	1.146	-0.450506	-0.695498
chr1:219434446-219434946	1.12851	-0.352466	-0.776041
chr1:219465428-219465928	1.14321	-0.430887	-0.712324
chr1:220819585-220820085	1.14778	-0.683203	-0.464578
chr1:220828106-220828606	1.15314	-0.628611	-0.524525
chr1:220922888-220923388	0.458922	-1.14709	0.688168
chr1:221371561-221372061	1.05157	-0.112677	-0.938889
chr1:221440580-221441080	1.13271	-0.76058	-0.372131
chr1:221478976-221479476	1.1547	-0.57735	-0.57735
chr1:221563311-221563811	1.08268	-0.888978	-0.193703
chr1:221674446-221674946	1.06587	-0.91757	-0.148298
chr1:221961312-221961812	1.09273	-0.223174	-0.869558
chr1:222087538-222088038	1.1547	-0.57735	-0.57735
chr1:222124359-222124859	1.14911	-0.476286	-0.672826
chr1:222323530-222324030	1.1547	-0.57735	-0.57735
chr1:222455058-222455558	0.801711	0.318829	-1.12054
chr1:222772979-222773479	1.15293	-0.521142	-0.63179
chr1:222813903-222814403	-0.217699	-0.873217	1.09092
chr1:222928199-222928699	0.260707	-1.10453	0.843825
chr1:223103150-223103650	1.1547	-0.57735	-0.57735
chr1:223147890-223148390	1.15282	-0.519405	-0.633417
chr1:223430229-223430729	1.1547	-0.57735	-0.57735
chr1:223535153-223535653	1.09678	-0.235648	-0.861131
chr1:223615195-223615695	0.934062	0.120886	-1.05495
chr1:223820440-223820940	1.15123	-0.498108	-0.653119
chr1:224210706-224211206	1.1547	-0.57735	-0.57735
chr1:225550950-225551450	1.1547	-0.57735	-0.57735
chr1:225767493-225767993	1.14531	-0.445365	-0.699943
chr1:225882209-225882709	1.15214	-0.509483	-0.642654
chr1:225924061-225924561	1.13798	-0.738549	-0.399432
chr1:226061860-226062360	1.0267	-0.0557353	-0.970967
chr1:226397202-226397702	1.13545	-0.385883	-0.749566
chr1:226404172-226404672	0.345843	-1.12701	0.781172
chr1:226411610-226412110	1.14793	-0.682101	-0.465829
chr1:226454060-226454560	1.1547	-0.57735	-0.57735
chr1:226542533-226543033	0.0974356	-1.04515	0.947716
chr1:226545841-226546341	0.906552	0.166097	-1.07265
chr1:226548175-226548675	1.01301	-0.0265489	-0.986461
chr1:226549271-226549771	1.15034	-0.488309	-0.662027
chr1:226549804-226550304	1.12221	-0.796649	-0.325563
chr1:226568215-226568715	1.11806	-0.808941	-0.30912
chr1:226576517-226577017	1.00106	-0.99894	-0.0021173
chr1:226577274-226577774	1.02687	-0.0561092	-0.970764
chr1:226578972-226579472	1.12714	-0.780758	-0.346379
chr1:226580745-226581245	1.14512	-0.443981	-0.701135
chr1:226581661-226582161	0.467731	0.680421	-1.14815
chr1:226603254-226603754	0.833399	0.275461	-1.10886
chr1:226626483-226626983	1.00785	-0.01589	-0.99196
chr1:226627282-226627782	1.10474	-0.261402	-0.843338
chr1:226628068-226628568	0.615634	-1.15383	0.5382
chr1:226691324-226691824	1.05018	-0.940838	-0.109338
chr1:226692380-226692880	0.367983	-1.13185	0.76387
chr1:226920569-226921069	1.10863	-0.274661	-0.833968
chr1:226984417-226984917	1.1547	-0.57735	-0.57735
chr1:227543080-227543580	1.15295	-0.631498	-0.521453
chr1:227543917-227544417	1.11289	-0.289775	-0.823112
chr1:227546047-227546547	0.483316	-1.14985	0.666529
chr1:227547323-227547823	0.793263	-1.1233	0.330039
chr1:227576182-227576682	1.14675	-0.690495	-0.456259
chr1:227762283-227762783	0.920063	-1.06428	0.144214
chr1:227794376-227794876	1.00372	-0.00748973	-0.996234
chr1:228065775-228066275	1.1547	-0.57735	-0.57735
chr1:228488163-228488663	1.1547	-0.57735	-0.57735
chr1:228646805-228647305	1.12121	-0.799692	-0.321521
chr1:228689631-228690131	1.13593	-0.388373	-0.747554
chr1:228758384-228758884	1.13575	-0.74832	-0.387426
chr1:228786824-228787324	1.12323	-0.329733	-0.793495
chr1:229015809-229016309	0.948352	-1.04468	0.0963256
chr1:229109270-229109770	1.13524	-0.38482	-0.750424
chr1:229111129-229111629	1.13778	-0.398302	-0.739474
chr1:229156767-229157267	1.15352	-0.531606	-0.621917
chr1:229229686-229230186	0.42517	-1.14233	0.717158
chr1:229370602-229371102	0.97306	-1.02492	0.051862
chr1:229408077-229408577	1.13498	-0.751502	-0.383481
chr1:229434062-229434562	1.13639	-0.390821	-0.74557
chr1:229514572-229515072	1.09576	-0.863288	-0.232472
chr1:229856214-229856714	1.08954	-0.875945	-0.213596
chr1:229863565-229864065	0.971409	-1.02633	0.0549183
chr1:229864093-229864593	0.444389	-1.14517	0.700783
chr1:230171955-230172455	1.15378	-0.616782	-0.537
chr1:230350501-230351001	1.10837	-0.273765	-0.834606
chr1:230381586-230382086	1.1547	-0.57735	-0.57735
chr1:230749934-230750434	1.1547	-0.57735	-0.57735
chr1:230752353-230752853	0.689382	-1.14692	0.457534
chr1:230806964-230807464	0.453868	-1.14645	0.692578
chr1:230807829-230808329	0.0485087	-1.02337	0.974863
chr1:230822103-230822603	0.162266	0.908944	-1.07121
chr1:230823479-230823979	0.791118	-1.12398	0.332864
chr1:230839082-230839582	-0.319735	-0.801031	1.12077
chr1:230864433-230864933	1.1547	-0.57735	-0.57735
chr1:230907741-230908241	1.15177	-0.504677	-0.647092
chr1:230910131-230910631	0.468792	-1.14828	0.679484
chr1:230921962-230922462	1.1547	-0.57735	-0.57735
chr1:231192491-231192991	0.590533	-1.1546	0.564066
chr1:231357897-231358397	1.11393	-0.820347	-0.293582
chr1:231383122-231383622	1.11772	-0.809903	-0.30782
chr1:231408064-231408564	1.13319	-0.374483	-0.758709
chr1:231528371-231528871	1.04997	-0.94113	-0.108837
chr1:231683734-231684234	1.09942	-0.243993	-0.855424
chr1:231693946-231694446	1.12489	-0.788197	-0.336695
chr1:231722189-231722689	1.04446	-0.0958244	-0.948639
chr1:231796133-231796633	1.14713	-0.687864	-0.459269
chr1:231806545-231807045	1.1547	-0.57735	-0.57735
chr1:231969055-231969555	1.07806	-0.180779	-0.897279
chr1:231971349-231971849	0.911298	0.158477	-1.06978
chr1:232184982-232185482	1.07253	-0.165787	-0.906746
chr1:232378125-232378625	1.14562	-0.697951	-0.447672
chr1:232554432-232554932	0.851266	-1.10129	0.250022
chr1:232696594-232697094	1.14467	-0.440814	-0.703856
chr1:232995126-232995626	1.1539	-0.614258	-0.539638
chr1:234034861-234035361	1.00231	-0.00462911	-0.997677
chr1:234091760-234092260	1.13469	-0.752709	-0.38198
chr1:234093644-234094144	0.753858	-1.13441	0.38055
chr1:234102483-234102983	0.440273	-1.14459	0.70432
chr1:234531571-234532071	1.14673	-0.456097	-0.690637
chr1:234533959-234534459	1.00483	-0.00972831	-0.9951
chr1:234538869-234539369	1.12726	-0.346915	-0.780344
chr1:234559667-234560167	1.14949	-0.479862	-0.669629
chr1:234585585-234586085	1.03032	-0.0636878	-0.966634
chr1:234599337-234599837	0.959586	0.0764405	-1.03603
chr1:234599901-234600401	0.676784	0.471838	-1.14862
chr1:234617207-234617707	1.02327	-0.0482865	-0.974982
chr1:234618340-234618840	1.05616	-0.123852	-0.932305
chr1:234701687-234702187	1.10415	-0.25944	-0.844712
chr1:234719756-234720256	1.1547	-0.57735	-0.57735
chr1:234721514-234722014	1.01093	-0.0222242	-0.988703
chr1:234722118-234722618	1.13864	-0.735518	-0.403123
chr1:234724591-234725091	1.1285	-0.352444	-0.776058
chr1:234734468-234734968	1.1181	-0.808816	-0.309289
chr1:234782385-234782885	1.12257	-0.327038	-0.795535
chr1:234886387-234886887	1.04758	-0.944422	-0.103159
chr1:234900624-234901124	0.342184	-1.12617	0.783991
chr1:234962479-234962979	1.13978	-0.409676	-0.730108
chr1:234971009-234971509	0.237751	-1.09745	0.859698
chr1:234976153-234976653	0.696409	-1.14586	0.449455
chr1:234976669-234977169	0.305296	-1.11706	0.811767
chr1:235019397-235019897	1.06126	-0.136551	-0.924707
chr1:235023989-235024489	1.14318	-0.430688	-0.712493
chr1:235035072-235035572	1.1076	-0.271102	-0.836497
chr1:235048147-235048647	0.798376	-1.12165	0.323271
chr1:235100319-235100819	1.09688	-0.235961	-0.860918
chr1:236051440-236051940	1.13004	-0.359432	-0.770603
chr1:236064142-236064642	0.64092	0.511355	-1.15227
chr1:236141496-236141996	1.1304	-0.361103	-0.769292
chr1:236515414-236515914	0.43262	-1.14347	0.710852
chr1:236862673-236863173	1.00874	-0.991024	-0.0177156
chr1:236925373-236925873	1.00898	-0.990772	-0.0182065
chr1:237235106-237235606	1.03522	-0.0746283	-0.960595
chr1:238114431-238114931	1.1547	-0.57735	-0.57735
chr1:240497465-240497965	1.15211	-0.50915	-0.642963
chr1:242243438-242243938	1.12127	-0.799522	-0.321747
chr1:244171513-244172013	0.646106	-1.15185	0.505748
chr1:244231432-244231932	0.839332	0.267096	-1.10643
chr1:244322966-244323466	1.13357	-0.376342	-0.757226
chr1:244388704-244389204	1.10644	-0.26714	-0.839301
chr1:245096050-245096550	1.1547	-0.57735	-0.57735
chr1:245142267-245142767	1.1547	-0.57735	-0.57735
chr1:245363735-245364235	1.0982	-0.858077	-0.240123
chr1:245598731-245599231	1.12952	-0.772465	-0.357054
chr1:246679435-246679935	1.1547	-0.57735	-0.57735
chr1:246948395-246948895	0.989498	-1.01018	0.0206835
chr10:317207-317707	1.00678	-0.0137089	-0.993075
chr10:424644-425144	1.13205	-0.368944	-0.763109
chr10:437133-437633	1.1547	-0.57735	-0.57735
chr10:517869-518369	1.13337	-0.375356	-0.758013
chr10:621290-621790	1.13478	-0.382465	-0.75232
chr10:1380343-1380843	1.15457	-0.592122	-0.562452
chr10:1383979-1384479	0.95656	-1.03841	0.081849
chr10:1384596-1385096	1.12763	-0.348555	-0.779075
chr10:1394941-1395441	1.14651	-0.454394	-0.69212
chr10:1400691-1401191	0.800714	0.320158	-1.12087
chr10:1467273-1467773	1.11542	-0.299087	-0.816329
chr10:3104474-3104974	0.776178	0.352289	-1.12847
chr10:3236643-3237143	1.1547	-0.57735	-0.57735
chr10:3255096-3255596	1.1547	-0.57735	-0.57735
chr10:3353195-3353695	1.14861	-0.676861	-0.471751
chr10:3433071-3433571	1.14136	-0.419092	-0.722265
chr10:3589345-3589845	1.1547	-0.57735	-0.57735
chr10:4061469-4061969	1.14549	-0.698773	-0.446721
chr10:4076616-4077116	1.1547	-0.57735	-0.57735
chr10:4293639-4294139	1.1234	-0.330455	-0.792948
chr10:4302813-4303313	1.05573	-0.122801	-0.932929
chr10:4429493-4429993	1.12909	-0.773979	-0.355114
chr10:4656499-4656999	1.0833	-0.195456	-0.887842
chr10:4661906-4662406	1.12612	-0.784155	-0.34197
chr10:4663077-4663577	0.963405	-1.03296	0.0695578
chr10:4696084-4696584	1.14812	-0.680691	-0.467426
chr10:5071545-5072045	1.15198	-0.50742	-0.644562
chr10:5461755-5462255	1.1547	-0.57735	-0.57735
chr10:5477144-5477644	1.1137	-0.820952	-0.292751
chr10:5616806-5617306	0.770538	0.359515	-1.13005
chr10:5623074-5623574	1.15111	-0.496763	-0.654348
chr10:5650941-5651441	1.11528	-0.298577	-0.816702
chr10:5652024-5652524	0.992536	-1.0073	0.0147644
chr10:5777292-5777792	0.970473	0.0566468	-1.02712
chr10:6086272-6086772	0.620246	0.533365	-1.15361
chr10:6124660-6125160	0.935129	-1.05421	0.119079
chr10:6126280-6126780	1.15012	-0.486066	-0.664053
chr10:6153944-6154444	1.1547	-0.57735	-0.57735
chr10:6195821-6196321	1.15348	-0.530721	-0.622756
chr10:6203285-6203785	1.15406	-0.543638	-0.610419
chr10:6321542-6322042	1.1547	-0.57735	-0.57735
chr10:6327888-6328388	1.15274	-0.634646	-0.518092
chr10:6383822-6384322	1.1547	-0.57735	-0.57735
chr10:6581721-6582221	1.03273	-0.963694	-0.0690352
chr10:6671943-6672443	1.12173	-0.798114	-0.323619
chr10:7318750-7319250	1.1547	-0.57735	-0.57735
chr10:7349777-7350277	1.1547	-0.57735	-0.57735
chr10:7487687-7488187	1.12926	-0.355856	-0.7734
chr10:7549944-7550444	0.355508	-1.12918	0.773672
chr10:7592994-7593494	1.14534	-0.699763	-0.445573
chr10:7609416-7609916	1.14585	-0.449348	-0.696501
chr10:7609931-7610431	1.14933	-0.478346	-0.670986
chr10:7634168-7634668	1.14246	-0.426037	-0.716427
chr10:10092518-10093018	1.10715	-0.26956	-0.83759
chr10:10094650-10095150	0.991698	0.0164028	-1.0081
chr10:10750955-10751455	1.0044	-0.995537	-0.00886672
chr10:11048794-11049294	1.1458	-0.6968	-0.449003
chr10:11260203-11260703	1.15451	-0.559149	-0.595363
chr10:11358285-11358785	1.15406	-0.543682	-0.610376
chr10:11359833-11360333	1.11069	-0.828806	-0.281881
chr10:11398134-11398634	0.906671	0.165906	-1.07258
chr10:11742167-11742667	1.032	-0.0674069	-0.964591
chr10:12728501-12729001	0.812068	0.304887	-1.11696
chr10:12783306-12783806	1.08556	-0.201955	-0.883609
chr10:12784666-12785166	0.845811	0.257868	-1.10368
chr10:12785431-12785931	1.11321	-0.290944	-0.822264
chr10:12787302-12787802	0.506255	-1.15189	0.645638
chr10:12806586-12807086	1.10702	-0.269121	-0.837901
chr10:12875219-12875719	1.15233	-0.512099	-0.64023
chr10:12886335-12886835	1.09686	-0.235893	-0.860964
chr10:12891299-12891799	0.26144	-1.10475	0.843312
chr10:12960522-12961022	1.14177	-0.42164	-0.720128
chr10:13001511-13002011	0.85625	0.242791	-1.09904
chr10:13098968-13099468	1.1541	-0.544761	-0.609337
chr10:13390476-13390976	1.12308	-0.793962	-0.329117
chr10:13632987-13633487	1.00841	-0.0170346	-0.991374
chr10:13672976-13673476	1.1547	-0.57735	-0.57735
chr10:13685863-13686363	0.913569	-1.06838	0.154807
chr10:13718003-13718503	1.10331	-0.256644	-0.846665
chr10:13754115-13754615	1.1547	-0.57735	-0.57735
chr10:13789002-13789502	1.13335	-0.758092	-0.375256
chr10:13831597-13832097	1.14569	-0.448189	-0.697504
chr10:13837245-13837745	0.638619	-1.15245	0.513831
chr10:13863645-13864145	0.931779	-1.05652	0.124738
chr10:13877438-13877938	1.09972	-0.854763	-0.244954
chr10:13877977-13878477	1.14605	-0.695224	-0.450822
chr10:13928492-13928992	1.14452	-0.439734	-0.704782
chr10:13956797-13957297	1.15227	-0.511322	-0.64095
chr10:13971553-13972053	0.982082	-1.017	0.0349215
chr10:13973719-13974219	1.1547	-0.57735	-0.57735
chr10:14024485-14024985	1.1547	-0.57735	-0.57735
chr10:14200650-14201150	1.04277	-0.0918788	-0.95089
chr10:14201224-14201724	1.14867	-0.676436	-0.472229
chr10:14215596-14216096	1.12923	-0.355733	-0.773496
chr10:14247743-14248243	0.713507	-1.143	0.429491
chr10:14250738-14251238	1.01747	-0.981563	-0.0359077
chr10:14257626-14258126	1.13617	-0.746535	-0.389631
chr10:14259998-14260498	1.15099	-0.655645	-0.49534
chr10:14260670-14261170	1.13797	-0.399367	-0.738602
chr10:14274400-14274900	1.1547	-0.57735	-0.57735
chr10:14276156-14276656	1.15451	-0.595652	-0.558853
chr10:14276944-14277444	1.1547	-0.57735	-0.57735
chr10:14278110-14278610	0.931584	0.125066	-1.05665
chr10:14298521-14299021	1.14891	-0.47447	-0.674444
chr10:14299644-14300144	1.1547	-0.57735	-0.57735
chr10:14303301-14303801	0.522235	0.630764	-1.153
chr10:14306127-14306627	0.983817	0.0316167	-1.01543
chr10:14326516-14327016	0.819859	0.294253	-1.11411
chr10:14329075-14329575	0.82519	0.286902	-1.11209
chr10:14366713-14367213	1.1521	-0.643178	-0.508918
chr10:14391215-14391715	1.13992	-0.410481	-0.729441
chr10:14397056-14397556	1.15065	-0.659015	-0.491635
chr10:14449923-14450423	1.1547	-0.57735	-0.57735
chr10:14474603-14475103	1.14428	-0.438063	-0.706212
chr10:14478522-14479022	1.09578	-0.232536	-0.863244
chr10:14625306-14625806	0.695096	-1.14607	0.450971
chr10:14837091-14837591	1.1547	-0.57735	-0.57735
chr10:15167698-15168198	1.12638	-0.343071	-0.783308
chr10:15312978-15313478	1.14784	-0.465109	-0.682735
chr10:15371085-15371585	1.13623	-0.746248	-0.389985
chr10:15624660-15625160	1.01213	-0.0247274	-0.987407
chr10:15719780-15720280	1.15394	-0.54075	-0.613193
chr10:15738445-15738945	0.785579	-1.12569	0.340115
chr10:15762848-15763348	1.02384	-0.97432	-0.0495201
chr10:17643666-17644166	1.00468	-0.00942339	-0.995255
chr10:19816386-19816886	0.901508	0.174117	-1.07562
chr10:19828413-19828913	1.13394	-0.378179	-0.755757
chr10:19931033-19931533	1.15088	-0.494161	-0.656719
chr10:19970705-19971205	0.754629	-1.13422	0.379588
chr10:20193728-20194228	1.09105	-0.218104	-0.872948
chr10:20195103-20195603	1.15442	-0.555367	-0.599058
chr10:20195857-20196357	0.982711	0.0337253	-1.01644
chr10:20196764-20197264	1.1285	-0.352429	-0.77607
chr10:20207587-20208087	1.11176	-0.285695	-0.826061
chr10:20280275-20280775	0.922527	0.140158	-1.06268
chr10:20670510-20671010	1.06525	-0.918542	-0.146708
chr10:20672652-20673152	0.887072	0.196642	-1.08371
chr10:20766845-20767345	1.1547	-0.57735	-0.57735
chr10:21315873-21316373	0.130843	-1.05898	0.928138
chr10:21516477-21516977	1.1526	-0.516012	-0.636588
chr10:21526940-21527440	0.584395	0.570276	-1.15467
chr10:21724573-21725073	1.04847	-0.943198	-0.105275
chr10:22086608-22087108	1.06459	-0.145013	-0.919577
chr10:22469181-22469681	1.14949	-0.479876	-0.669616
chr10:22479322-22479822	0.875045	0.214951	-1.09
chr10:22607360-22607860	1.1547	-0.57735	-0.57735
chr10:22722407-22722907	1.13655	-0.391671	-0.74488
chr10:22764540-22765040	1.15319	-0.525392	-0.627794
chr10:22780045-22780545	1.13337	-0.375354	-0.758014
chr10:22992663-22993163	1.13008	-0.359647	-0.770434
chr10:23081098-23081598	0.964381	0.0677894	-1.03217
chr10:24208771-24209271	0.834496	0.273919	-1.10842
chr10:24722584-24723084	0.943028	-1.0486	0.105568
chr10:27600898-27601398	1.12367	-0.331544	-0.792121
chr10:27620815-27621315	1.14981	-0.66688	-0.482926
chr10:27679922-27680422	1.1547	-0.57735	-0.57735
chr10:27713853-27714353	0.527563	-1.15331	0.625746
chr10:29534942-29535442	1.15431	-0.55111	-0.603199
chr10:29633911-29634411	1.1547	-0.57735	-0.57735
chr10:29763319-29763819	1.12186	-0.324149	-0.797715
chr10:29820796-29821296	1.13763	-0.397528	-0.740107
chr10:29996630-29997130	0.997538	0.00490661	-1.00244
chr10:30089186-30089686	1.1547	-0.57735	-0.57735
chr10:30505698-30506198	1.15033	-0.662121	-0.488205
chr10:30667970-30668470	0.833565	-1.10879	0.275226
chr10:30670942-30671442	1.14973	-0.482144	-0.667583
chr10:30688720-30689220	1.1547	-0.57735	-0.57735
chr10:30751846-30752346	0.352937	-1.12861	0.775675
chr10:30755331-30755831	1.09781	-0.238903	-0.858911
chr10:30774234-30774734	1.1547	-0.576202	-0.578498
chr10:30781665-30782165	1.10711	-0.837692	-0.269416
chr10:30783075-30783575	1.14098	-0.724192	-0.416787
chr10:30806800-30807300	1.13245	-0.370872	-0.761581
chr10:30820298-30820798	0.904542	0.169302	-1.07384
chr10:30847689-30848189	1.12006	-0.31694	-0.803123
chr10:31574735-31575235	1.15455	-0.561004	-0.593544
chr10:31617734-31618234	1.10761	-0.271136	-0.836473
chr10:31618309-31618809	1.14882	-0.675202	-0.473618
chr10:31620111-31620611	1.15195	-0.506979	-0.64497
chr10:31656919-31657419	1.12872	-0.353408	-0.775308
chr10:31657441-31657941	1.06607	-0.148833	-0.917242
chr10:31658358-31658858	1.1368	-0.392987	-0.74381
chr10:31678097-31678597	1.1547	-0.57735	-0.57735
chr10:31697806-31698306	0.896795	0.181538	-1.07833
chr10:31807253-31807753	1.14586	-0.696434	-0.449426
chr10:32056198-32056698	1.07749	-0.179226	-0.898268
chr10:32111987-32112487	0.395278	-1.13722	0.741944
chr10:34047421-34047921	0.975268	0.0477525	-1.02302
chr10:34102143-34102643	0.963735	0.06896	-1.0327
chr10:34638359-34638859	0.979642	0.039543	-1.01918
chr10:34739809-34740309	1.13256	-0.371388	-0.761171
chr10:34864683-34865183	1.151	-0.495532	-0.65547
chr10:34933590-34934090	1.11515	-0.298078	-0.817067
chr10:35166486-35166986	1.1547	-0.57735	-0.57735
chr10:35220048-35220548	1.1547	-0.57735	-0.57735
chr10:35232559-35233059	0.979443	-1.01936	0.0399181
chr10:35348530-35349030	1.13336	-0.375299	-0.758058
chr10:35409097-35409597	0.154442	-1.06824	0.913794
chr10:35447547-35448047	0.578822	-1.1547	0.575877
chr10:35458319-35458819	1.1547	-0.57735	-0.57735
chr10:35900161-35900661	1.12714	-0.346409	-0.780735
chr10:35946596-35947096	1.04904	-0.942413	-0.106628
chr10:36446747-36447247	0.990775	0.0182009	-1.00898
chr10:37478305-37478805	0.212707	-1.08924	0.876534
chr10:37708206-37708706	1.1547	-0.57735	-0.57735
chr10:39375119-39375619	1.08134	-0.189912	-0.891426
chr10:42871089-42871589	0.975708	-1.02264	0.0469312
chr10:42960075-42960575	1.04788	-0.103873	-0.944009
chr10:42960742-42961242	0.0851938	-1.03987	0.954678
chr10:43304636-43305136	1.13297	-0.373397	-0.759573
chr10:43395857-43396357	1.14465	-0.440699	-0.703955
chr10:43973212-43973712	1.12632	-0.783516	-0.342801
chr10:44306257-44306757	1.15026	-0.662764	-0.487494
chr10:44817872-44818372	0.544506	-1.15409	0.609583
chr10:44961804-44962304	1.14245	-0.71649	-0.425962
chr10:44964077-44964577	0.172071	-1.07487	0.902799
chr10:44995751-44996251	1.0277	-0.969787	-0.05791
chr10:44996257-44996757	1.13934	-0.73223	-0.407111
chr10:44996790-44997290	1.1518	-0.505041	-0.646757
chr10:45180935-45181435	1.1547	-0.57735	-0.57735
chr10:45445409-45445909	0.240298	-1.09826	0.857958
chr10:46572742-46573242	0.94921	0.0948254	-1.04404
chr10:47377504-47378004	1.12273	-0.795045	-0.327686
chr10:48449809-48450309	1.10635	-0.266829	-0.83952
chr10:48603978-48604478	1.1547	-0.57735	-0.57735
chr10:49000367-49000867	1.15126	-0.652733	-0.49853
chr10:49005233-49005733	1.15275	-0.518286	-0.634464
chr10:49133759-49134259	1.13253	-0.371231	-0.761296
chr10:49299209-49299709	0.921631	-1.06327	0.141635
chr10:50374129-50374629	1.15339	-0.52908	-0.624311
chr10:50507247-50507747	0.310157	-1.11833	0.808172
chr10:50515167-50515667	1.05546	-0.122142	-0.933319
chr10:50593957-50594457	1.06975	-0.91134	-0.15841
chr10:51950409-51950909	0.79761	-1.1219	0.324289
chr10:57877976-57878476	1.15266	-0.516852	-0.635804
chr10:58610101-58610601	1.1547	-0.57735	-0.57735
chr10:58754847-58755347	1.1547	-0.57735	-0.57735
chr10:58976172-58976672	1.15435	-0.601942	-0.552404
chr10:58981667-58982167	1.1525	-0.514586	-0.637917
chr10:58999278-58999778	0.647087	-1.15177	0.504682
chr10:59019594-59020094	1.14724	-0.460127	-0.687113
chr10:59285106-59285606	1.1292	-0.355579	-0.773616
chr10:59337210-59337710	1.14106	-0.417263	-0.723795
chr10:59536108-59536608	1.06406	-0.920395	-0.143668
chr10:59844252-59844752	1.02143	-0.0443345	-0.977095
chr10:60470030-60470530	0.983473	0.0322726	-1.01575
chr10:60936963-60937463	1.14977	-0.482616	-0.667158
chr10:62049008-62049508	0.672353	0.476815	-1.14917
chr10:62063785-62064285	1.15433	-0.551737	-0.60259
chr10:62092536-62093036	1.04831	-0.94342	-0.104891
chr10:62381258-62381758	1.01598	-0.0327753	-0.983209
chr10:62443755-62444255	1.00399	-0.00803324	-0.995959
chr10:62564442-62564942	1.0372	-0.958108	-0.0790877
chr10:62770312-62770812	1.11813	-0.808729	-0.309406
chr10:63710719-63711219	1.13569	-0.387142	-0.748549
chr10:65911450-65911950	0.95853	0.0783322	-1.03686
chr10:67884869-67885369	0.723284	0.417874	-1.14116
chr10:68109411-68109911	1.1547	-0.57735	-0.57735
chr10:68261113-68261613	1.14888	-0.474183	-0.674699
chr10:68541862-68542362	0.616206	-1.15381	0.537603
chr10:68599084-68599584	0.637876	-1.15251	0.51463
chr10:68756311-68756811	1.05429	-0.935009	-0.119283
chr10:68869671-68870171	0.686681	0.46062	-1.1473
chr10:68897361-68897861	1.01445	-0.984894	-0.0295563
chr10:69333265-69333765	1.12116	-0.321305	-0.799854
chr10:69413147-69413647	0.631157	-1.15297	0.521817
chr10:69449793-69450293	1.0157	-0.032177	-0.983523
chr10:69464855-69465355	0.671323	-1.14929	0.477969
chr10:69465953-69466453	0.8773	-1.08885	0.211548
chr10:69493090-69493590	1.0873	-0.880294	-0.20701
chr10:69494672-69495172	0.594204	-1.15453	0.560331
chr10:69495339-69495839	1.14054	-0.726405	-0.414134
chr10:69496618-69497118	0.748187	-1.13578	0.38759
chr10:69507753-69508253	1.13329	-0.374985	-0.758308
chr10:69730109-69730609	1.12319	-0.79363	-0.329556
chr10:69766197-69766697	0.0348017	-1.01695	0.982145
chr10:69800036-69800536	0.94052	0.109884	-1.0504
chr10:69897944-69898444	0.774385	-1.12898	0.354593
chr10:69903003-69903503	1.1547	-0.57735	-0.57735
chr10:69911538-69912038	0.872164	-1.09144	0.219279
chr10:70131703-70132203	1.1547	-0.57735	-0.57735
chr10:70135681-70136181	1.11985	-0.316089	-0.803759
chr10:70274589-70275089	1.15443	-0.598839	-0.555592
chr10:70432094-70432594	0.792607	-1.12351	0.330904
chr10:70462787-70463287	0.850619	0.250957	-1.10158
chr10:70469068-70469568	1.15454	-0.560393	-0.594143
chr10:70476944-70477444	1.12203	-0.797192	-0.324843
chr10:70482092-70482592	1.07562	-0.901514	-0.174106
chr10:70515249-70515749	1.12528	-0.338345	-0.786936
chr10:70523086-70523586	1.13881	-0.404048	-0.734757
chr10:70562381-70562881	1.13491	-0.383119	-0.751794
chr10:70575370-70575870	1.1547	-0.57735	-0.57735
chr10:70746398-70746898	0.377624	-1.13383	0.756201
chr10:70755217-70755717	0.935502	0.118446	-1.05395
chr10:70903157-70903657	1.1547	-0.57735	-0.57735
chr10:71396680-71397180	1.01593	-0.0326661	-0.983267
chr10:71431558-71432058	1.15463	-0.588117	-0.566516
chr10:71470939-71471439	1.08011	-0.186468	-0.893641
chr10:71472101-71472601	1.05517	-0.121432	-0.933739
chr10:71476587-71477087	0.945738	0.100877	-1.04661
chr10:71486514-71487014	1.02416	-0.973946	-0.0502151
chr10:71493865-71494365	1.15171	-0.503942	-0.647769
chr10:71497234-71497734	1.15408	-0.609743	-0.54434
chr10:71497927-71498427	1.13853	-0.402515	-0.736018
chr10:71501950-71502450	1.1547	-0.57735	-0.57735
chr10:71547744-71548244	1.14524	-0.700341	-0.444903
chr10:71567556-71568056	1.11062	-0.828982	-0.281635
chr10:71575395-71575895	0.962572	-1.03364	0.071065
chr10:71581309-71581809	1.13495	-0.751635	-0.383316
chr10:71590965-71591465	1.14445	-0.439271	-0.705179
chr10:71597867-71598367	0.863825	0.23168	-1.0955
chr10:71621109-71621609	1.1111	-0.827755	-0.283343
chr10:71622092-71622592	1.10762	-0.271173	-0.836447
chr10:71627708-71628208	1.1547	-0.57735	-0.57735
chr10:71633896-71634396	1.09025	-0.874538	-0.215714
chr10:71715157-71715657	1.14172	-0.421329	-0.720389
chr10:71729329-71729829	1.09807	-0.239707	-0.858362
chr10:71746813-71747313	0.391193	-1.13646	0.745268
chr10:71756119-71756619	1.10705	-0.269233	-0.837821
chr10:71757256-71757756	1.08539	-0.883933	-0.201459
chr10:71763528-71764028	1.1295	-0.772526	-0.356975
chr10:71817714-71818214	0.551901	0.602431	-1.15433
chr10:71970325-71970825	1.11414	-0.294348	-0.81979
chr10:71999268-71999768	1.15066	-0.491794	-0.658871
chr10:72010693-72011193	1.14504	-0.701618	-0.44342
chr10:72241192-72241692	1.12421	-0.790379	-0.333835
chr10:72252917-72253417	1.13552	-0.749267	-0.386254
chr10:72310541-72311041	1.15468	-0.571622	-0.583059
chr10:72637377-72637877	1.05861	-0.928684	-0.12993
chr10:72744382-72744882	1.08997	-0.21488	-0.875093
chr10:72814051-72814551	0.993267	-1.0066	0.0133329
chr10:73018029-73018529	1.13913	-0.405895	-0.733235
chr10:73110192-73110692	1.04661	-0.945738	-0.100876
chr10:73247155-73247655	0.887044	-1.08373	0.196684
chr10:75225462-75225962	1.15335	-0.625027	-0.528323
chr10:75294306-75294806	1.15444	-0.598506	-0.555933
chr10:75542935-75543435	1.13216	-0.369468	-0.762694
chr10:75660881-75661381	1.1547	-0.57735	-0.57735
chr10:76086641-76087141	0.835172	-1.10814	0.272969
chr10:76555182-76555682	1.1547	-0.57735	-0.57735
chr10:76645298-76645798	0.536026	-1.15374	0.617711
chr10:76675952-76676452	0.896737	-1.07837	0.18163
chr10:76676524-76677024	1.10443	-0.260369	-0.844062
chr10:76748079-76748579	0.987217	-1.01231	0.0250943
chr10:76785874-76786374	0.776669	-1.12833	0.351659
chr10:76938014-76938514	1.12212	-0.796941	-0.325176
chr10:77207785-77208285	1.15244	-0.51367	-0.63877
chr10:77287480-77287980	1.03048	-0.966443	-0.0640359
chr10:77288740-77289240	1.15077	-0.492963	-0.657809
chr10:77310398-77310898	1.13599	-0.388686	-0.747301
chr10:77315966-77316466	1.04478	-0.096577	-0.948208
chr10:77332183-77332683	1.14995	-0.484394	-0.665559
chr10:77341546-77342046	1.1547	-0.57735	-0.57735
chr10:77394072-77394572	0.944674	-1.0474	0.102722
chr10:77422629-77423129	1.119	-0.312765	-0.806236
chr10:77467156-77467656	1.10956	-0.27792	-0.831643
chr10:77532105-77532605	0.769463	0.360886	-1.13035
chr10:77886908-77887408	1.1547	-0.57735	-0.57735
chr10:77925943-77926443	0.991562	-1.00823	0.0166667
chr10:78067096-78067596	1.1087	-0.833792	-0.274908
chr10:78185571-78186071	1.08501	-0.884643	-0.200372
chr10:78293380-78293880	1.01625	-0.982913	-0.0333398
chr10:78331893-78332393	0.834191	0.274348	-1.10854
chr10:78335703-78336203	0.680034	0.46817	-1.1482
chr10:78384384-78384884	1.15162	-0.502794	-0.648825
chr10:78452994-78453494	1.1547	-0.57735	-0.57735
chr10:78473006-78473506	0.988721	-1.01091	0.022189
chr10:78483545-78484045	0.996226	-1.00373	0.00750532
chr10:78508662-78509162	0.992303	-1.00752	0.0152198
chr10:78512299-78512799	1.15454	-0.560388	-0.594148
chr10:78515000-78515500	0.623868	-1.15342	0.529548
chr10:78516599-78517099	1.1547	-0.57735	-0.57735
chr10:78584623-78585123	0.874747	0.2154	-1.09015
chr10:78634205-78634705	0.593987	0.560552	-1.15454
chr10:78665652-78666152	1.13133	-0.365494	-0.765836
chr10:78689189-78689689	1.14594	-0.69589	-0.450054
chr10:78743137-78743637	1.14069	-0.415034	-0.725655
chr10:78777452-78777952	0.950248	-1.04325	0.0930055
chr10:78804505-78805005	1.14984	-0.666533	-0.483312
chr10:78856364-78856864	0.399647	-1.13802	0.738372
chr10:79013593-79014093	0.674442	0.474472	-1.14891
chr10:79014794-79015294	0.810032	0.307646	-1.11768
chr10:79018631-79019131	1.09225	-0.221724	-0.870529
chr10:79070712-79071212	0.989424	0.0208263	-1.01025
chr10:79146493-79146993	1.01775	-0.0364963	-0.981252
chr10:79155453-79155953	1.15001	-0.665037	-0.484975
chr10:79274195-79274695	1.124	-0.332945	-0.791056
chr10:79275341-79275841	1.11035	-0.280694	-0.829658
chr10:79444738-79445238	1.0036	-0.0072349	-0.996363
chr10:79463998-79464498	0.942228	0.106948	-1.04918
chr10:79484029-79484529	0.563595	-1.15459	0.590997
chr10:80463685-80464185	0.675244	-1.14882	0.473571
chr10:82617576-82618076	1.11911	-0.313176	-0.80593
chr10:84230246-84230746	1.1087	-0.833793	-0.274907
chr10:84334767-84335267	1.14532	-0.699897	-0.445419
chr10:84590680-84591180	1.08225	-0.192477	-0.889771
chr10:84608640-84609140	1.10031	-0.246868	-0.853445
chr10:84890854-84891354	1.15333	-0.527979	-0.625352
chr10:85124641-85125141	1.13894	-0.404793	-0.734143
chr10:85458244-85458744	1.11935	-0.314146	-0.805208
chr10:85604901-85605401	1.14573	-0.697245	-0.448489
chr10:85648095-85648595	0.779545	0.347948	-1.12749
chr10:85649401-85649901	1.08487	-0.19995	-0.884919
chr10:85849323-85849823	1.1547	-0.57735	-0.57735
chr10:85864024-85864524	0.886685	-1.08392	0.197236
chr10:86003082-86003582	1.13692	-0.393626	-0.74329
chr10:86078145-86078645	0.948689	-1.04442	0.0957357
chr10:86214659-86215159	1.1547	-0.57735	-0.57735
chr10:86400751-86401251	1.1547	-0.57735	-0.57735
chr10:86516074-86516574	0.51483	-1.15252	0.637689
chr10:86648627-86649127	1.1547	-0.57735	-0.57735
chr10:86693793-86694293	1.1062	-0.26632	-0.839879
chr10:86710438-86710938	1.11035	-0.829661	-0.280689
chr10:86943729-86944229	1.15463	-0.588072	-0.566562
chr10:86944436-86944936	1.1547	-0.57735	-0.57735
chr10:86980002-86980502	1.13643	-0.745391	-0.391042
chr10:87194023-87194523	1.1547	-0.57735	-0.57735
chr10:88332921-88333421	1.1547	-0.57735	-0.57735
chr10:88387124-88387624	0.0879841	-1.04108	0.953101
chr10:88893516-88894016	1.10737	-0.270306	-0.837062
chr10:88896897-88897397	0.934824	0.119595	-1.05442
chr10:88926223-88926723	1.12542	-0.786472	-0.338949
chr10:88926780-88927280	1.07697	-0.177802	-0.899173
chr10:88932517-88933017	1.13399	-0.378441	-0.755548
chr10:88951674-88952174	0.392656	0.744079	-1.13674
chr10:89296130-89296630	0.428654	-1.14287	0.714215
chr10:89328128-89328628	1.10149	-0.250684	-0.850808
chr10:90175357-90175857	1.1547	-0.57735	-0.57735
chr10:90936178-90936678	1.07608	-0.175355	-0.900724
chr10:91339742-91340242	1.10212	-0.252731	-0.849388
chr10:92150944-92151444	1.1547	-0.57735	-0.57735
chr10:92395195-92395695	1.13268	-0.371972	-0.760707
chr10:92848229-92848729	1.1408	-0.725077	-0.415727
chr10:93469479-93469979	1.1511	-0.6545	-0.496596
chr10:93627791-93628291	1.15263	-0.516423	-0.636205
chr10:93945681-93946181	1.13831	-0.401283	-0.737031
chr10:93946996-93947496	1.01085	-0.988786	-0.0220629
chr10:93958908-93959408	0.679872	-1.14822	0.468353
chr10:93999470-93999970	1.05354	-0.936092	-0.117445
chr10:94076448-94076948	0.56163	-1.15456	0.592929
chr10:94133287-94133787	0.315314	-1.11965	0.804337
chr10:95388469-95388969	1.1547	-0.57735	-0.57735
chr10:95518820-95519320	1.13619	-0.389751	-0.746438
chr10:95573452-95573952	0.784067	0.342084	-1.12615
chr10:96298283-96298783	1.14855	-0.677367	-0.471181
chr10:96440791-96441291	1.15309	-0.629351	-0.523739
chr10:97109685-97110185	1.1547	-0.57897	-0.575729
chr10:97163190-97163690	1.11249	-0.824163	-0.288323
chr10:97933532-97934032	1.1547	-0.57735	-0.57735
chr10:98172471-98172971	1.13212	-0.369255	-0.762863
chr10:98309510-98310010	1.03802	-0.957064	-0.0809512
chr10:98313856-98314356	1.13621	-0.389871	-0.74634
chr10:98314501-98315001	1.10906	-0.276176	-0.832889
chr10:98326560-98327060	0.701845	0.443156	-1.145
chr10:98367965-98368465	0.665295	-1.14998	0.484688
chr10:98405347-98405847	1.1314	-0.365822	-0.765578
chr10:98411787-98412287	1.14121	-0.722993	-0.418222
chr10:98481569-98482069	1.14214	-0.423988	-0.718154
chr10:98610811-98611311	0.908434	0.163084	-1.07152
chr10:98921386-98921886	1.14174	-0.421467	-0.720273
chr10:100025523-100026023	0.141538	-1.06323	0.92169
chr10:100341048-100341548	0.100207	-1.04633	0.946124
chr10:100346822-100347322	-0.120197	-0.934469	1.05467
chr10:100890564-100891064	1.1173	-0.306204	-0.811096
chr10:102009697-102010197	1.14132	-0.418893	-0.722432
[truncated: 17,663 more rows]

## Sheet: ED Fig. 8g
Cell type	Sample	Group	Sex	Count	Percent	Tech
dMuSC	OM1	Old	Female	23	0.0430712	scRNA-seq
dMuSC	OM1	Old	Female	4	0.0677966	snATAC-seq
epMuSC	OM1	Old	Female	19	0.0355805	scRNA-seq
epMuSC	OM1	Old	Female	51	0.864407	snATAC-seq
qMuSC	OM1	Old	Female	492	0.921348	scRNA-seq
qMuSC	OM1	Old	Female	1	1	snRNA-seq
qMuSC	OM1	Old	Female	4	0.0677966	snATAC-seq
dMuSC	OM2	Old	Female	100	0.0749064	scRNA-seq
dMuSC	OM2	Old	Female	1	0.0833333	snRNA-seq
dMuSC	OM2	Old	Female	1	0.0169492	snATAC-seq
epMuSC	OM2	Old	Female	143	0.107116	scRNA-seq
epMuSC	OM2	Old	Female	39	0.661017	snATAC-seq
qMuSC	OM2	Old	Female	1092	0.817978	scRNA-seq
qMuSC	OM2	Old	Female	11	0.916667	snRNA-seq
qMuSC	OM2	Old	Female	19	0.322034	snATAC-seq
dMuSC	OM3	Old	Male	542	0.178524	scRNA-seq
dMuSC	OM3	Old	Male	1	0.025	snRNA-seq
dMuSC	OM3	Old	Male	9	0.0873786	snATAC-seq
epMuSC	OM3	Old	Male	424	0.139657	scRNA-seq
epMuSC	OM3	Old	Male	45	0.436893	snATAC-seq
lpMuSC	OM3	Old	Male	1	0.025	snRNA-seq
qMuSC	OM3	Old	Male	2070	0.681818	scRNA-seq
qMuSC	OM3	Old	Male	38	0.95	snRNA-seq
qMuSC	OM3	Old	Male	49	0.475728	snATAC-seq
dMuSC	OM4	Old	Male	6	0.0258621	scRNA-seq
epMuSC	OM4	Old	Male	10	0.0431034	scRNA-seq
lpMuSC	OM4	Old	Male	1	0.2	snRNA-seq
qMuSC	OM4	Old	Male	216	0.931034	scRNA-seq
qMuSC	OM4	Old	Male	4	0.8	snRNA-seq
dMuSC	OM5	Old	Male	17	0.0677291	snRNA-seq
epMuSC	OM5	Old	Male	20	0.0796813	snRNA-seq
epMuSC	OM5	Old	Male	43	0.811321	snATAC-seq
lpMuSC	OM5	Old	Male	19	0.0756972	snRNA-seq
qMuSC	OM5	Old	Male	195	0.776892	snRNA-seq
qMuSC	OM5	Old	Male	10	0.188679	snATAC-seq
dMuSC	OM6	Old	Female	7	0.0362694	snRNA-seq
epMuSC	OM6	Old	Female	88	0.455959	snRNA-seq
epMuSC	OM6	Old	Female	21	0.913043	snATAC-seq
lpMuSC	OM6	Old	Female	10	0.0518135	snRNA-seq
qMuSC	OM6	Old	Female	88	0.455959	snRNA-seq
qMuSC	OM6	Old	Female	2	0.0869565	snATAC-seq
dMuSC	OM7	Old	Male	1	0.0833333	snRNA-seq
epMuSC	OM7	Old	Male	1	0.25	snATAC-seq
qMuSC	OM7	Old	Male	11	0.916667	snRNA-seq
qMuSC	OM7	Old	Male	3	0.75	snATAC-seq
lpMuSC	OM8	Old	Female	1	0.0232558	snRNA-seq
qMuSC	OM8	Old	Female	42	0.976744	snRNA-seq
dMuSC	OM9	Old	Female	77	0.0703196	snRNA-seq
dMuSC	OM9	Old	Female	43	0.0966292	snATAC-seq
epMuSC	OM9	Old	Female	40	0.0365297	snRNA-seq
epMuSC	OM9	Old	Female	81	0.182022	snATAC-seq
lpMuSC	OM9	Old	Female	44	0.0401826	snRNA-seq
qMuSC	OM9	Old	Female	934	0.852968	snRNA-seq
qMuSC	OM9	Old	Female	321	0.721348	snATAC-seq
epMuSC	P17	Old	Male	1	0.5	snATAC-seq
qMuSC	P17	Old	Male	5	1	snRNA-seq
qMuSC	P17	Old	Male	1	0.5	snATAC-seq
dMuSC	P21	Old	Female	9	0.0803571	snRNA-seq
lpMuSC	P21	Old	Female	7	0.0625	snRNA-seq
qMuSC	P21	Old	Female	96	0.857143	snRNA-seq
qMuSC	P21	Old	Female	3	1	snATAC-seq
dMuSC	P23	Old	Male	1	0.0357143	snRNA-seq
dMuSC	P23	Old	Male	2	0.012987	snATAC-seq
epMuSC	P23	Old	Male	18	0.116883	snATAC-seq
lpMuSC	P23	Old	Male	2	0.0714286	snRNA-seq
qMuSC	P23	Old	Male	25	0.892857	snRNA-seq
qMuSC	P23	Old	Male	134	0.87013	snATAC-seq
dMuSC	P26	Adult	Female	4	0.0117647	snATAC-seq
epMuSC	P26	Adult	Female	6	0.0176471	snATAC-seq
qMuSC	P26	Adult	Female	28	1	snRNA-seq
qMuSC	P26	Adult	Female	330	0.970588	snATAC-seq
dMuSC	P27	Old	Female	1	0.0434783	snRNA-seq
qMuSC	P27	Old	Female	22	0.956522	snRNA-seq
dMuSC	P29	Old	Male	1	0.00884956	snRNA-seq
dMuSC	P29	Old	Male	2	0.125	snATAC-seq
epMuSC	P29	Old	Male	1	0.00884956	snRNA-seq
epMuSC	P29	Old	Male	5	0.3125	snATAC-seq
lpMuSC	P29	Old	Male	22	0.19469	snRNA-seq
qMuSC	P29	Old	Male	89	0.787611	snRNA-seq
qMuSC	P29	Old	Male	9	0.5625	snATAC-seq
dMuSC	P3	Old	Female	1	0.0172414	snRNA-seq
epMuSC	P3	Old	Female	41	0.706897	snRNA-seq
lpMuSC	P3	Old	Female	3	0.0517241	snRNA-seq
qMuSC	P3	Old	Female	13	0.224138	snRNA-seq
qMuSC	P32	Adult	Female	1	1	snRNA-seq
dMuSC	P5	Adult	Male	3	0.0134529	snATAC-seq
epMuSC	P5	Adult	Male	19	0.0852018	snATAC-seq
lpMuSC	P5	Adult	Male	1	0.0142857	snRNA-seq
qMuSC	P5	Adult	Male	69	0.985714	snRNA-seq
qMuSC	P5	Adult	Male	201	0.901345	snATAC-seq
dMuSC	YM1	Adult	Male	33	0.115789	scRNA-seq
dMuSC	YM1	Adult	Male	93	0.152709	snRNA-seq
epMuSC	YM1	Adult	Male	157	0.550877	scRNA-seq
epMuSC	YM1	Adult	Male	3	0.00492611	snRNA-seq
lpMuSC	YM1	Adult	Male	49	0.0804598	snRNA-seq
qMuSC	YM1	Adult	Male	95	0.333333	scRNA-seq
qMuSC	YM1	Adult	Male	464	0.761905	snRNA-seq
dMuSC	YM2	Adult	Female	12	0.0588235	snATAC-seq
epMuSC	YM2	Adult	Female	10	0.0490196	snATAC-seq
lpMuSC	YM2	Adult	Female	1	0.2	snRNA-seq
qMuSC	YM2	Adult	Female	4	0.8	snRNA-seq
qMuSC	YM2	Adult	Female	182	0.892157	snATAC-seq
dMuSC	YM3	Adult	Male	8	0.0547945	snRNA-seq
dMuSC	YM3	Adult	Male	4	0.0291971	snATAC-seq
epMuSC	YM3	Adult	Male	4	0.0273973	snRNA-seq
epMuSC	YM3	Adult	Male	6	0.0437956	snATAC-seq
lpMuSC	YM3	Adult	Male	10	0.0684932	snRNA-seq
qMuSC	YM3	Adult	Male	124	0.849315	snRNA-seq
qMuSC	YM3	Adult	Male	127	0.927007	snATAC-seq
dMuSC	YM4	Adult	Male	9	0.0239362	scRNA-seq
dMuSC	YM4	Adult	Male	3	0.0714286	snRNA-seq
dMuSC	YM4	Adult	Male	50	0.111111	snATAC-seq
epMuSC	YM4	Adult	Male	18	0.0478723	scRNA-seq
epMuSC	YM4	Adult	Male	23	0.547619	snRNA-seq
epMuSC	YM4	Adult	Male	59	0.131111	snATAC-seq
lpMuSC	YM4	Adult	Male	1	0.0238095	snRNA-seq
qMuSC	YM4	Adult	Male	349	0.928191	scRNA-seq
qMuSC	YM4	Adult	Male	15	0.357143	snRNA-seq
qMuSC	YM4	Adult	Male	341	0.757778	snATAC-seq
dMuSC	YM5	Adult	Female	74	0.0851554	scRNA-seq
epMuSC	YM5	Adult	Female	68	0.0782509	scRNA-seq
qMuSC	YM5	Adult	Female	727	0.836594	scRNA-seq

## Sheet: ED fig. 8h
Patients	Age	Group	Sex	%PAX7+FOS+ cells		Normality and lognormality test				Unpaired t-test
P26	18	Adult	Female	9.44882			Adult	Old		Table Analyzed	%Pax7FOS cells
P32	25	Adult	Female	23.8462		Test for normal distribution
P13	38	Adult	Male	14.7059		D'Agostino & Pearson test				Column B	Old
P5	45	Adult	Male	37.6404		K2	N too small	N too small		vs.	vs.
P9	46	Adult	Male	16.7785		P value				Column A	Adult
P29	77	Old	Male	57.2917		Passed normality test (alpha=0.05)?
P23	85	Old	Male	66.6667		P value summary				Unpaired t test
P28	88	Old	Male	77.7778						P value	0.0001
P3	92	Old	Female	53.8462		Anderson-Darling test				P value summary	***
P16	95	Old	Female	67.3077		A2*	N too small	N too small		Significantly different (P < 0.05)?	Yes
						P value				One- or two-tailed P value?	Two-tailed
						Passed normality test (alpha=0.05)?				t, df	t=6.849, df=8
						P value summary
										How big is the difference?
						Shapiro-Wilk test				Mean of column A	20.48
						W	0.9243	0.9476		Mean of column B	64.58
						P value	0.5581	0.72		Difference between means (B - A) ± SEM	44.09 ± 6.438
						Passed normality test (alpha=0.05)?	Yes	Yes		95% confidence interval	29.25 to 58.94
						P value summary	ns	ns		R squared (eta squared)	0.8543
						Kolmogorov-Smirnov test				F test to compare variances
						KS distance	0.2331	0.1878		F, DFn, Dfd	1.339, 4, 4
						P value	>0.1000	>0.1000		P value	0.7839
						Passed normality test (alpha=0.05)?	Yes	Yes		P value summary	ns
						P value summary	ns	ns		Significantly different (P < 0.05)?	No
						Number of values	5	5		Data analyzed
										Sample size, column A	5
										Sample size, column B	5

## Sheet: ED fig. 8i
			Q (-log10)
ID	Description	Hits	Adult	Old	Very old
GO:0034091	Regulation of maintenance of sister chromatid cohesion	ATRX|SMC5|SLF2	2.19673	0	0
R-HSA-9617629	Regulation of FOXO transcriptional activity by acetylation	FOXO1|FOXO3|KAT2B	1.97246	0	0
M3008	NABA ECM glycoproteinsGLYCOPROTEINS	ECM2|FBN1|EFEMP1|IGFBP5|IGFBP7|LAMA2|LAMA5|LAMB2|LTBP3|VIT|THBS4|PXDN|SPARCL1|FGL2|EMILIN1|SNED1|NTN4|CRELD1|THSD4|CRISPLD2|EMID1	1.33995	0	0
R-HSA-525793	Myogenesis	ABL1|CTNNB1|MEF2A|MEF2C|MYF5|MYF6|TCF4|TCF12|BOC	0	3.69974	0
GO:0071363	Cellular response to growth factor stimulus	ABL1|ACVR1|APP|BMPR1A|ZFP36L1|ZFP36L2|CAT|CD44|COL1A1|COL1A2|COL3A1|CSNK1D|CSNK1E|CTNNB1|DDX5|EEF1A1|ENG|EXT1|FGFR4|FNTA|FOS|FYN|GAS1|KAT2A|NR3C1|HDAC2|HES1|HSPA5|LTBP3|SMAD4|MAP1B|MAPT|MEF2C|NOTCH1|SHC1|SOX9|STAT3|TGFBR2|VEGFA|USP9Y|ITGB1BP1|MAGI2|FRS2|FLRT2|HEYL|ANKRD1|WWOX|SOX6|GAREM1|RGMB	0	9.70765	0
M5896	TGFβ signaling	ACVR1|RHOA|BMPR1A|CDK9|CDKN1C|CTNNB1|ENG|FNTA|ID3|JUNB|SPTBN1|TGIF1|UBE2D3|BCAR3|NCOR2|WWTR1	0	6.75292	0
hsa00190	Oxidative phosphorylation	ATP5F1B|ATP5F1C|ATP5F1E|ATP5MC2|ATP5ME|COX4I1|COX5B|COX7C|COX8A|ATP6|COX1|COX3|CYTB|ND2|ND3|ND4|ND4L|ND5|NDUFA4|NDUFB1|NDUFB8|NDUFB9|UQCRC2|PPA2|UQCRQ	0	9.48805	3.50982
M5890	TNFα signaling via NFкB	ABCA1|JAG1|BCL6|KLF9|CD44|GADD45A|FOS|FOSB|NR4A1|HES1|JUNB|PDE4B|PER1|SAT1|SOD2|TGIF1|TNFAIP2|VEGFA|PLPP3|SQSTM1|B4GALT5|EIF1|PNRC1|CCNL1	0	2.93867	1.71048
CORUM:2693	NFAT-JUN-FOS DNA-protein complex	FOS|NFATC2	0	0	2.77797

## Sheet: ED Fig. 8j
				qMuSC snRNA-seq gene expression					Pearson correlation
sample	sex	group	age	ITGBL1	MEF2D	FOS			R	P
YM1	Male	ADULT	15	1.22194	0.202658	0.0370348		ITGBL1	-0.552158	0.00944963
P26	Female	ADULT	17	0.41233	0	0		MEF2D	0.538492	0.0117874
YM4	Male	ADULT	18	0.874671	0.0978255	1.58986		FOS	0.387131	0.0829586
P32	Female	ADULT	25	3.00101	0	0
YM2	Female	ADULT	34	0.941586	0	0
YM3	Male	ADULT	34	1.6437	0.0779888	0.121938
P5	Male	ADULT	45	0.764681	0.0427483	0
P29	Male	OLD	77	0.824935	0.226213	0.546861
OM2	Female	OLD	79	0.731908	0.491551	3.45928
OM4	Male	OLD	79	1.13081	0.566753	1.98301
OM6	Female	OLD	80	0.156296	0.20278	3.92918
OM9	Female	OLD	80	1.05669	0.266345	0.538108
OM1	Female	OLD	82	0	0	1.27963
OM5	Male	OLD	82	0.628321	0.226654	1.56262
OM7	Male	OLD	82	0.438985	0.172465	3.38501
OM3	Male	OLD	84	0.715411	0.498068	3.2262
OM8	Female	OLD	84	0.7284	0.427896	4.02585
P23	Male	OLD	85	0.664522	0.198774	0
P21	Female	OLD	89	0.445668	0.119594	0.0825001
P3	Female	OLD	92	0.14733	0.203934	0.390144
P27	Female	OLD	99	0.071244	0.260912	0
