# Supplementary material for: Multimodal cell atlas of the ageing human skeletal muscle
Source: Nature. 2024 Apr 22;629(8010):154–64. doi: 10.1038/s41586-024-07348-6 (PMC11062927; doi:10.1038/s41586-024-07348-6)
Supplement: Supplementary file 29 — Source Data Extended Data Fig. 9 [file 41586_2024_7348_MOESM29_ESM.xlsx]

## Sheet: ED Fig. 9a
Group	Gene	Mean expression	Ratio expression
ArtEC	HEY1	0.586288	0.317896
CapEC	HEY1	0.265651	0.142194
IL6+ VenEC	HEY1	0.0243085	0.0155642
CD44+ MC	HEY1	0.0479083	0.0362976
Pericytes	HEY1	0.0847407	0.050071
SMC	HEY1	0.0754291	0.0467508
VenEC	HEY1	0.0320496	0.0208196
ArtEC	IGFBP3	1.383	0.61303
CapEC	IGFBP3	0.469667	0.23134
IL6+ VenEC	IGFBP3	0.201866	0.116732
CD44+ MC	IGFBP3	0.305048	0.179673
Pericytes	IGFBP3	0.188139	0.102273
SMC	IGFBP3	0.13472	0.0806452
VenEC	IGFBP3	0.184494	0.113681
ArtEC	SEMA3G	1.19977	0.576138
CapEC	SEMA3G	0.373542	0.191954
IL6+ VenEC	SEMA3G	0.0307951	0.0181582
CD44+ MC	SEMA3G	0.0262564	0.0163339
Pericytes	SEMA3G	0.0581796	0.0324929
SMC	SEMA3G	0.0267661	0.0168303
VenEC	SEMA3G	0.0535012	0.0300727
ArtEC	CCL14	0.0854609	0.0525903
CapEC	CCL14	0.410215	0.211605
IL6+ VenEC	CCL14	1.41454	0.638781
CD44+ MC	CCL14	0.0538269	0.0344828
Pericytes	CCL14	0.0482586	0.0287642
SMC	CCL14	0.0365569	0.0245442
VenEC	CCL14	0.931711	0.469597
ArtEC	LRG1	0.0398845	0.0235479
CapEC	LRG1	0.130041	0.0715189
IL6+ VenEC	LRG1	0.306941	0.180934
CD44+ MC	LRG1	0.00789893	0.00544465
Pericytes	LRG1	0.00732485	0.00443892
SMC	LRG1	0.00458596	0.00280505
VenEC	LRG1	0.199274	0.120952
ArtEC	CD300LG	0.0920965	0.05573
CapEC	CD300LG	0.595927	0.304715
IL6+ VenEC	CD300LG	0.0466577	0.0278859
CD44+ MC	CD300LG	0.0201599	0.0127042
Pericytes	CD300LG	0.0534423	0.0310724
SMC	CD300LG	0.0209932	0.013324
VenEC	CD300LG	0.0670357	0.0393258
ArtEC	GPIHBP1	0.265176	0.153061
CapEC	GPIHBP1	0.825262	0.412668
IL6+ VenEC	GPIHBP1	0.0707444	0.042153
CD44+ MC	GPIHBP1	0.0358216	0.0235935
Pericytes	GPIHBP1	0.0790292	0.043679
SMC	GPIHBP1	0.0328652	0.0212716
VenEC	GPIHBP1	0.123267	0.0730337
ArtEC	CA4	0.0403716	0.0243328
CapEC	CA4	0.846631	0.407523
IL6+ VenEC	CA4	0.107178	0.0603113
CD44+ MC	CA4	0.0268368	0.0181488
Pericytes	CA4	0.103199	0.0589489
SMC	CA4	0.0367269	0.0233754
VenEC	CA4	0.120434	0.0717118
ArtEC	RGCC	0.162662	0.0934066
CapEC	RGCC	1.19005	0.563127
IL6+ VenEC	RGCC	0.291361	0.164073
CD44+ MC	RGCC	0.0736573	0.0435572
Pericytes	RGCC	0.224215	0.122337
SMC	RGCC	0.681793	0.371903
VenEC	RGCC	0.246697	0.147389
ArtEC	SELE	0.0193338	0.0125589
CapEC	SELE	0.0825416	0.0420848
IL6+ VenEC	SELE	0.601941	0.29118
CD44+ MC	SELE	0.0260602	0.0145191
Pericytes	SELE	0.0165265	0.00923295
SMC	SELE	0.0113068	0.00771388
VenEC	SELE	0.419189	0.210839
ArtEC	IL6	0.196946	0.10832
CapEC	IL6	0.294497	0.148183
IL6+ VenEC	IL6	0.689263	0.342412
CD44+ MC	IL6	0.248694	0.132486
Pericytes	IL6	0.131148	0.0701349
SMC	IL6	0.244362	0.12576
VenEC	IL6	0.438921	0.234964
ArtEC	ADGRL3	0.0502898	0.0274725
CapEC	ADGRL3	0.0290605	0.0140845
IL6+ VenEC	ADGRL3	0.0260426	0.0129702
CD44+ MC	ADGRL3	1.57187	0.711434
Pericytes	ADGRL3	0.154847	0.0775923
SMC	ADGRL3	0.244425	0.114072
VenEC	ADGRL3	0.0475146	0.0290813
ArtEC	CD44	0.141318	0.088697
CapEC	CD44	0.087557	0.0512777
IL6+ VenEC	CD44	0.0761991	0.0447471
CD44+ MC	CD44	1.61727	0.764065
Pericytes	CD44	0.731349	0.378729
SMC	CD44	0.404742	0.236325
VenEC	CD44	0.103332	0.0693985
ArtEC	FGF7	0.0474074	0.0306122
CapEC	FGF7	0.0618285	0.0376149
IL6+ VenEC	FGF7	0.0807769	0.0512322
CD44+ MC	FGF7	0.939506	0.446461
Pericytes	FGF7	0.183926	0.102805
SMC	FGF7	0.0733263	0.0451145
VenEC	FGF7	0.0729804	0.0492399
ArtEC	RIPOR3	0.0405599	0.0259027
CapEC	RIPOR3	0.0355642	0.0196508
IL6+ VenEC	RIPOR3	0.0153195	0.00907912
CD44+ MC	RIPOR3	0.142024	0.0744102
Pericytes	RIPOR3	1.15421	0.551847
SMC	RIPOR3	0.184704	0.103086
VenEC	RIPOR3	0.0486929	0.0310641
ArtEC	HIGD1B	0.0339747	0.0204082
CapEC	HIGD1B	0.0761063	0.0423379
IL6+ VenEC	HIGD1B	0.0273679	0.0168612
CD44+ MC	HIGD1B	0.199173	0.110708
Pericytes	HIGD1B	1.13324	0.545987
SMC	HIGD1B	0.310647	0.17064
VenEC	HIGD1B	0.0309574	0.0208196
ArtEC	COL5A3	0.0168658	0.0102041
CapEC	COL5A3	0.0266047	0.0150966
IL6+ VenEC	COL5A3	0.0238924	0.0142672
CD44+ MC	COL5A3	0.698359	0.366606
Pericytes	COL5A3	1.09376	0.521839
SMC	COL5A3	0.13997	0.0806452
VenEC	COL5A3	0.0263109	0.0171844
ArtEC	RGS5	0.284332	0.152276
CapEC	RGS5	0.631955	0.287341
IL6+ VenEC	RGS5	0.310266	0.164073
CD44+ MC	RGS5	1.15885	0.520871
Pericytes	RGS5	2.34239	0.875888
SMC	RGS5	0.789064	0.370033
VenEC	RGS5	0.336896	0.192994
ArtEC	CNN1	0.0169331	0.010989
CapEC	CNN1	0.00939374	0.00565067
IL6+ VenEC	CNN1	0.0129951	0.0077821
CD44+ MC	CNN1	0.475656	0.254083
Pericytes	CNN1	0.0666485	0.0397727
SMC	CNN1	1.3114	0.631837
VenEC	CNN1	0.00837361	0.00528751
ArtEC	ACTA2	0.195028	0.118524
CapEC	ACTA2	0.254945	0.141857
IL6+ VenEC	ACTA2	0.267759	0.158236
CD44+ MC	ACTA2	1.93202	0.787659
Pericytes	ACTA2	1.54606	0.66495
SMC	ACTA2	2.65801	0.960028
VenEC	ACTA2	0.181936	0.118308
ArtEC	MYH11	0.106652	0.0588697
CapEC	MYH11	0.0785455	0.0433499
IL6+ VenEC	MYH11	0.0720853	0.042153
CD44+ MC	MYH11	1.30526	0.589837
Pericytes	MYH11	0.397975	0.194425
SMC	MYH11	2.52637	0.972183
VenEC	MYH11	0.0788937	0.0508923
ArtEC	ACKR1	0.0746263	0.0470958
CapEC	ACKR1	0.401753	0.185123
IL6+ VenEC	ACKR1	2.06558	0.829442
CD44+ MC	ACKR1	0.110132	0.061706
Pericytes	ACKR1	0.0785214	0.0482955
SMC	ACKR1	0.0672383	0.0451145
VenEC	ACKR1	1.8498	0.778255
ArtEC	POSTN	0.468032	0.228414
CapEC	POSTN	0.15517	0.0774226
IL6+ VenEC	POSTN	1.30159	0.59144
CD44+ MC	POSTN	0.102432	0.0580762
Pericytes	POSTN	0.0836936	0.0440341
SMC	POSTN	0.0907249	0.0542309
VenEC	POSTN	1.32927	0.623926
ArtEC	TLL1	0.0705903	0.032967
CapEC	TLL1	0.0896251	0.0468078
IL6+ VenEC	TLL1	0.631337	0.3262
CD44+ MC	TLL1	0.0211747	0.0127042
Pericytes	TLL1	0.0187034	0.0102983
SMC	TLL1	0.00808994	0.00514259
VenEC	TLL1	0.732682	0.393919

## Sheet: ED fig. 9c
Marker genes									Peaks
	ArtEC	CapEC	IL6+ VenEC	CD44+ MC	Pericytes	SMC	VenEC			ArtEC	CapEC	IL6+ VenEC	CD44+ MC	Pericytes	SMC	VenEC
MIR8083	1.0343	0.528905	0.921535	-1.03569	-1.11477	-1.01272	0.678443		chr1:153698060-153698560	1.02905	0.726806	0.791786	-1.08885	-1.12953	-0.961577	0.632319
ERG	0.844746	0.424848	1.08071	-1.25963	-1.0917	-0.760905	0.76193		chr1:246608981-246609481	0.815378	0.652175	0.875765	-1.09497	-0.992381	-1.10939	0.853425
SEMA3F	1.07384	0.358076	0.64031	-1.04298	-1.50284	-0.415186	0.888776		chr16:81612235-81612735	0.720288	0.63693	1.20308	-1.03784	-1.06113	-1.04262	0.581297
TM4SF1	0.96267	0.623234	0.663773	-0.567689	-1.45524	-1.05639	0.82964		chr17:64411862-64412362	0.660791	0.898377	0.785364	-1.04481	-1.06627	-1.0872	0.853755
NOS3	0.948799	0.667291	0.685569	-0.851981	-1.08341	-1.23617	0.869903		chr19:49554774-49555274	0.791116	0.838265	0.608941	-1.05214	-1.08252	-1.05593	0.952264
S1PR1	1.0075	0.808855	0.928518	-1.12578	-0.986446	-1.03325	0.400605		chr20:1336906-1337406	0.750857	0.768011	0.925558	-0.997451	-1.37469	-0.778578	0.706293
LOC101928370	0.896882	0.83357	0.942747	-1.12491	-0.998088	-1.04938	0.499183		chr20:32469959-32470459	1.12215	0.421694	0.739915	-1.04705	-1.04915	-1.04269	0.855126
SHE	0.992937	0.677853	1.15864	-1.04946	-1.07738	-0.944266	0.241675		chr22:38176275-38176775	0.916271	0.526665	0.969649	-1.04936	-1.07779	-1.04807	0.762636
ABLIM1	1.03744	0.543619	1.08756	-0.957192	-1.245	-0.892909	0.426477		chr3:194640196-194640696	0.914228	0.202935	1.06489	-0.982505	-1.06826	-1.03361	0.902318
LOC101927692	0.846492	0.653811	1.36112	-1.11023	-0.935642	-0.938219	0.122673		chr4:77800784-77801284	0.850575	0.773622	1.00124	-1.08393	-1.01016	-1.08393	0.552572
GRASP	0.937251	0.773075	0.658034	-0.720054	-0.802302	-1.55677	0.710771		chr9:133113282-133113782	0.475272	0.322289	1.31733	-1.06598	-1.00425	-0.968134	0.923471
SPATA13	0.8753	1.02553	1.03184	-1.10873	-1.17512	-0.709627	0.060816		chr1:173190423-173190923	-0.0522699	-1.17023	1.55468	0.0584333	-1.30673	0.257796	0.658322
C1QTNF9	0.490689	0.620445	1.6991	-0.995632	-0.911692	-0.810094	-0.0928153		chr1:221230555-221231055	0.517982	-1.01789	0.291584	-0.914209	-1.08683	0.828111	1.38125
MYO1E	1.0284	0.824066	0.630812	-0.808092	-1.79028	0.0392924	0.075802		chr11:68839033-68839533	1.15011	-0.677119	0.943128	-0.879442	-1.41932	0.165774	0.716868
TCAP	1.00824	0.495741	1.49514	-0.853085	-0.98535	-0.835271	-0.325419		chr12:52192084-52192584	0.998326	-1.26951	0.459213	-0.498933	-1.26951	0.979114	0.601299
HOXB-AS3	1.15632	0.605628	1.05874	-1.09189	-0.949401	-1.01336	0.233958		chr12:108312741-108313241	0.280836	-0.786549	0.176408	-0.877959	-0.968032	1.86144	0.313859
HOXB3	1.21553	0.565715	1.04237	-1.04023	-0.938174	-1.05366	0.208445		chr13:30898740-30899240	1.3537	-1.15799	0.459472	-0.602417	-1.2188	0.374174	0.791859
HOXB6	1.13676	0.68705	1.03028	-1.12332	-0.854068	-1.07029	0.193581		chr17:83109652-83110152	0.635943	-1.31623	0.782746	-0.649779	-1.14363	1.05841	0.632536
HOXB4	1.11462	0.678011	1.10617	-0.921061	-1.08108	-1.02071	0.124047		chr20:36831352-36831852	0.765557	-0.774874	1.06312	-0.861325	-1.42806	0.881155	0.354425
MIR3193	0.972352	0.501137	1.08719	-1.14836	-1.38736	-0.447006	0.42204		chr3:71658100-71658600	0.871012	-0.452979	1.11153	-1.23864	-1.31449	0.597475	0.426096
PPP1R16B	1.02892	0.725321	1.13555	-1.05598	-1.097	-0.886008	0.149202		chr4:11428787-11429287	0.511243	-1.00482	0.798463	-0.883047	-1.24877	0.709269	1.11766
C20orf204	1.04011	0.881642	0.873203	-1.04877	-1.0433	-1.0381	0.335206		chr7:151754122-151754622	0.58876	-0.87839	0.546298	-0.0987858	-1.77726	0.581927	1.03745
GATA2	1.20455	0.752548	0.948595	-0.922276	-0.993585	-1.10941	0.119584		chr8:28657806-28658306	0.152885	-0.961818	1.10781	-1.08597	-0.853829	0.286779	1.35414
FAT4	1.1018	0.688331	0.985412	-0.603273	-1.33714	-1.06588	0.230747		chr12:6430284-6430784	0.384752	-0.126975	0.81185	0.0429274	-1.44554	-1.06434	1.39732
FLOT1	0.973172	0.462006	1.00967	-0.880221	-1.62245	-0.424556	0.482375		chr12:26274707-26275207	0.382788	-0.608699	0.113933	1.04707	-1.48477	-0.729647	1.27933
EGFL7	0.859754	0.899221	0.920838	-1.10696	-0.971513	-1.09259	0.491252		chr1:21904729-21905229	0.744798	-0.383878	0.448032	-0.954214	-1.01755	-0.531069	1.69388
HPCAL1	1.04028	0.718947	0.575368	-1.46933	-1.03617	-0.555904	0.726813		chr1:22163577-22164077	0.0488357	-0.533434	1.18858	-0.752452	-0.757944	-0.787282	1.59369
LSG1	1.15688	0.305197	0.8887	-1.08786	-1.1851	-0.809544	0.73173		chr1:24108873-24109373	1.05804	-0.294824	0.816106	-0.937341	-0.927266	-0.940981	1.22626
GABRP	1.64838	0.55891	-0.503679	-0.705518	-0.968161	-0.815353	0.785422		chr1:28160894-28161394	1.31017	-0.219747	0.773825	-0.922429	-0.970698	-0.94546	0.974337
TNFRSF14	1.42911	0.705183	0.513904	-0.189996	-0.306623	-1.68877	-0.462815		chr1:46183029-46183529	1.11889	-1.00933	0.673797	-0.879163	-1.02804	-0.0760666	1.19991
LOC102606465	1.02599	1.01808	0.685543	-1.06907	-1.01135	-1.05412	0.40494		chr1:58618238-58618738	0.753826	-0.979915	1.30565	-0.800025	-0.979915	-0.328503	1.02888
S100A16	1.03172	0.785541	0.767013	-1.11455	-0.943648	-1.11718	0.591097		chr1:65429724-65430224	1.52775	0.263492	0.577069	-0.942425	-1.0253	-0.988931	0.58834
ADAM15	0.972959	0.577335	1.11439	-0.993927	-1.1508	-0.977883	0.457928		chr1:68177841-68178341	1.32751	-0.64995	1.32033	-0.794283	-0.840623	-0.759673	0.396684
FAM89A	1.43792	1.00891	-0.307938	-0.461541	-0.958053	-1.20525	0.485948		chr1:99645133-99645633	0.522693	0.0497879	1.25968	-0.973584	-0.866185	-1.10058	1.10819
IL2RA	1.14705	0.99506	0.820589	-1.14564	-0.572844	-1.17261	-0.0716047		chr1:112388373-112388873	0.880646	-0.621644	0.732372	-0.827581	-0.797234	-0.86238	1.49582
LINC00840	1.69644	0.860044	0.0195388	-0.136495	-0.336094	-0.913438	-1.18999		chr1:116376312-116376812	1.69599	-0.296727	0.50976	-0.602967	-1.09406	-0.878235	0.666236
KRT80	1.41174	0.637806	-0.0391934	-1.09443	-1.47723	0.455498	0.105803		chr1:153566472-153566972	1.30874	-0.00419818	0.509352	-0.898456	-1.68321	0.168708	0.599057
HIP1R	1.86595	0.568212	-0.0756919	-0.456787	-1.052	-0.931459	0.0817774		chr1:154730214-154730714	1.40706	0.286421	0.746824	-0.735713	-1.15366	-1.09901	0.54807
VPS37B	1.21976	1.15829	0.363904	-0.908518	-1.12339	-0.946051	0.236011		chr1:154809964-154810464	1.09888	-0.0852797	0.69033	-1.1308	-0.997755	-0.773656	1.19828
MIR2276	1.25596	0.682005	0.77708	-1.23501	-1.21704	-0.526828	0.263837		chr1:154866947-154867447	0.384277	-0.56917	0.577853	-0.738104	-0.764655	-0.75833	1.86813
SPATA13-AS1	1.43809	0.878789	0.766726	-1.04516	-0.916172	-0.632837	-0.489434		chr1:155961909-155962409	0.529735	0.0205609	0.604542	-1.33593	-1.27144	0.056464	1.39607
CLDN10	1.84937	0.243548	0.509105	-1.27033	-0.492069	-0.582578	-0.257038		chr1:159910286-159910786	1.34264	0.00586571	0.735033	-0.577572	-1.45442	-0.802546	0.751006
CCDC88C	1.22068	0.737406	0.556541	-1.12375	-0.80315	-1.18152	0.593787		chr1:164712268-164712768	0.441405	-0.514671	1.87003	-0.753774	-0.768038	-0.788396	0.51344
NUDT14	1.34422	0.806824	0.618556	-1.05199	-1.02149	-0.967361	0.271251		chr1:168261434-168261934	1.19773	-0.84322	1.24062	-0.69903	-0.920741	-0.687167	0.711799
VPS18	1.28506	0.911674	0.369755	-0.918289	-1.22955	-0.894195	0.475545		chr1:220137346-220137846	0.796698	-0.462946	1.24098	-0.944116	-0.895199	-0.838065	1.10265
DLL4	1.4504	0.948354	0.292293	-1.08781	-0.561917	-1.18031	0.138991		chr1:228087813-228088313	0.261721	0.604496	0.274098	-1.0114	-1.01144	-0.794776	1.6773
CGNL1	1.59562	0.783144	0.252374	-0.678908	-1.14871	-0.982149	0.178625		chr1:234980596-234981096	0.342662	-0.67728	0.734324	0.10813	-1.02932	-1.09526	1.61674
EDC3	1.58831	1.04711	0.161708	-1.02599	-0.900313	-0.198463	-0.67236		chr10:3095640-3096140	1.35267	-0.348326	0.487146	-0.316049	-1.18401	-1.07038	1.07896
FURIN	1.29405	1.15449	0.267794	-0.86322	-1.06482	-0.998791	0.210509		chr10:5942447-5942947	1.18078	0.0643353	0.633807	-1.05473	-0.724434	-1.18074	1.08098
FES	1.48121	1.13178	-0.112935	-0.804967	-0.962551	-0.944867	0.212327		chr10:10871967-10872467	0.579968	-0.827942	1.16469	-0.820249	-0.489746	-0.950455	1.34374
SLC9A3R2	1.2445	1.42888	-0.00255699	-0.266354	-0.317192	-1.2163	-0.870968		chr10:11685141-11685641	1.5005	-0.473858	1.01706	-0.64704	-0.971984	-0.932044	0.50736
IQCK	0.790158	1.04001	1.02644	-1.28011	-0.697152	-1.04346	0.164121		chr10:12905930-12906430	1.89858	-0.417199	0.179545	-0.808495	-0.902103	-0.57534	0.625015
PLLP	1.45019	1.14909	-0.0220957	-1.10408	-1.12787	-0.285229	-0.0600125		chr10:17216190-17216690	1.48206	-0.555652	0.804062	-0.782103	-1.14575	-0.57374	0.771124
CX3CL1	0.952452	1.08892	0.387882	-1.15393	-1.51515	0.344206	-0.104376		chr10:69728196-69728696	0.346023	-0.504964	0.166534	-0.688976	-0.703948	-0.66154	2
TMEM231	1.6704	0.578718	0.484301	-0.897136	-0.989895	-0.921883	0.0754986		chr10:72242643-72243143	1.31906	-0.930333	0.332047	-0.799926	-1.15506	0.0933532	1.14085
INPP5K	1.22511	0.689543	0.532446	-1.3151	-1.39332	0.263252	-0.00193615		chr10:79237995-79238495	1.3255	-0.369601	0.36943	-0.813606	-0.926454	-0.879762	1.29449
NLRP1	1.34346	0.45612	-0.164353	-0.0439706	-1.84868	-0.374959	0.632388		chr10:80412480-80412980	0.646807	-0.630585	0.768153	-0.805813	-0.748038	-0.858041	1.62752
MIR195	0.817568	0.79562	0.845219	-0.770937	-0.696396	-1.59412	0.603042		chr10:86953715-86954215	1.08363	-0.00319434	0.913851	-1.29148	-1.38089	0.0341484	0.643942
TMEM99	1.25575	1.25251	0.593121	-0.874838	-0.97066	-0.684311	-0.571577		chr10:93462845-93463345	1.13042	-0.769066	1.2068	-0.828403	-0.846639	-0.74203	0.848915
KRT10	1.39297	1.18749	0.494185	-0.760054	-0.934415	-0.658385	-0.721795		chr10:93466239-93466739	1.41103	-1.12167	0.906694	-0.403405	-1.13986	-0.27721	0.62442
PLCD3	1.69747	0.492645	-0.602178	-0.591014	-1.12868	0.729726	-0.597967		chr10:102800494-102800994	0.735258	0.0278398	1.54953	-0.966132	-0.978734	-0.925039	0.557279
MIR10A	0.963193	0.862919	1.01635	-0.930811	-1.0436	-1.12771	0.259653		chr10:110392111-110392611	0.884614	-0.817809	1.39276	-0.772187	-0.751876	-0.817809	0.882312
LINC01999	0.723305	0.889968	0.820004	-0.959629	-1.05689	-1.17988	0.763123		chr10:110395657-110396157	1.25112	-0.807563	1.28757	-0.865974	-0.698835	-0.743692	0.577382
CYB561	1.32435	0.449503	0.813325	-0.357429	-1.13024	-1.37827	0.278766		chr10:110398620-110399120	1.22555	-0.328552	0.0513916	-0.789877	-1.00648	-0.669407	1.51738
ACE	1.22458	1.10248	0.315599	-0.910869	-0.694533	-1.33573	0.298471		chr10:110458569-110459069	1.16841	-0.391925	1.12536	-0.90969	-0.881894	-0.950515	0.840251
PRR29	1.31505	1.26144	0.220334	-0.857921	-0.76217	-1.14585	-0.0308838		chr10:113073804-113074304	0.374872	-1.24996	0.94326	0.251121	-0.691701	-0.996266	1.36868
PRR29-AS1	1.44426	1.2907	0.000844248	-0.710961	-0.731389	-1.07759	-0.215869		chr10:123930460-123930960	0.734921	-0.555153	1.41788	-0.816961	-0.875416	-0.875416	0.970145
ICAM2	1.38598	1.02139	0.39767	-0.797241	-0.591334	-1.37502	-0.0414473		chr10:132401731-132402231	1.34746	-0.83623	0.749497	-0.83623	-0.83623	-0.642662	1.05439
CNDP1	1.252	1.22679	-0.188819	-0.996063	-0.690966	-1.08903	0.486092		chr11:9716720-9717220	0.869223	0.661261	0.836222	-0.990938	-1.12468	-1.08198	0.83089
LYL1	1.34568	0.825716	0.672914	-1.02293	-1.15731	-0.805456	0.141391		chr11:47394686-47395186	1.138	0.422177	0.728482	-0.922642	-1.09618	-1.11133	0.841496
AP1M1	1.44354	0.757722	0.737512	-0.670876	-1.38295	-0.590669	-0.294275		chr11:47858103-47858603	1.80083	-0.716834	0.745848	-0.638336	-0.769917	-0.757496	0.335907
KLF2	1.11755	0.828678	0.468348	-0.657357	-1.84525	0.0891944	-0.00116174		chr11:62556432-62556932	1.16596	-0.714786	0.96699	-0.27788	-1.25195	-0.822716	0.934382
KIAA0355	1.07198	0.800281	0.643091	-0.853605	-1.13494	-1.16932	0.642507		chr11:64960695-64961195	0.851484	-0.664985	1.25873	-0.837944	-0.837944	-0.837944	1.0686
NOVA2	0.938551	1.16343	0.665308	-1.12708	-0.976416	-0.994812	0.331023		chr11:66543740-66544240	0.64664	-0.315367	1.17854	-0.765087	-0.981573	-1.00331	1.24015
TRABD2A	1.12078	0.771774	0.584553	-0.833421	-0.711828	-1.50781	0.575952		chr11:72069814-72070314	0.816248	-1.15234	0.373242	0.602147	-1.15213	-0.754789	1.26762
TMSB10	1.00773	0.895011	0.686798	-0.739045	-0.923117	-1.4341	0.506727		chr11:73177326-73177826	1.01277	-0.263978	1.16209	-0.95257	-1.17925	-0.674301	0.895236
RALB	1.32391	1.23292	-0.00749535	-1.00048	-0.764027	-1.03834	0.253505		chr11:111944636-111945136	1.05435	-0.856644	0.6589	-0.856644	-0.856644	-0.54267	1.39936
MAP2	1.37573	1.38239	-0.405293	-0.797022	-0.869921	0.106999	-0.792879		chr11:116162785-116163285	1.08857	-0.402881	0.349301	-0.855224	-0.885934	-0.822728	1.5289
FAM124B	1.34952	0.96631	0.536771	-1.28442	-0.322005	-1.08515	-0.161026		chr11:126113509-126114009	1.12738	-0.700447	1.13415	-0.336264	-1.16071	-0.895111	0.831
ID1	1.2373	0.644038	0.921424	-0.988423	-1.45722	-0.321809	-0.0353058		chr12:3116975-3117475	1.06497	-0.162006	1.24298	-1.05123	-0.757781	-1.05123	0.714288
RBM38	1.26129	1.19389	-0.4642	-0.378034	-1.58931	0.2109	-0.234541		chr12:6273966-6274466	1.39091	-0.371307	0.815507	-0.924599	-0.952969	-0.844367	0.886826
ZNF512B	0.902965	1.04221	0.839592	-1.02305	-1.14988	-0.953032	0.341194		chr12:6280006-6280506	1.67714	-0.702957	0.205157	-0.865062	-1.10719	-0.0292355	0.822147
TCEA2	1.06609	0.954047	0.787072	-1.05695	-1.08673	-0.970321	0.306793		chr12:12916493-12916993	1.25994	0.25206	1.2057	-1.04483	-0.88738	-0.987594	0.202107
SOX18	0.983109	1.02065	0.785145	-1.00009	-1.09113	-1.03484	0.337152		chr12:19800837-19801337	0.687653	-0.548926	0.930533	-0.253538	-1.09591	-1.09591	1.37609
CLDN5	1.42243	1.09835	0.145651	-1.00038	-0.915796	-0.93558	0.185323		chr12:27331226-27331726	0.771471	-0.675642	0.737056	-0.900713	-1.08634	-0.357688	1.51186
LINC00895	1.24591	0.941756	0.224629	-1.04442	-0.818196	-1.16899	0.619309		chr12:28770359-28770859	1.15843	0.264166	0.951855	-0.976319	-1.0615	-1.0474	0.710768
KIAA1671	0.912295	0.780903	0.861696	-0.531759	-1.84437	-0.329126	0.150358		chr12:28958728-28959228	1.09241	-0.410031	1.27773	-0.852433	-0.880802	-0.973009	0.746135
CASTOR1	1.21512	0.934361	0.671413	-1.38775	-0.471661	-1.02348	0.0619902		chr12:54427888-54428388	1.10914	-0.547711	1.52162	-0.764152	-0.896354	-0.793438	0.37089
APOL4	1.24329	0.674107	0.972719	-0.718754	-0.383653	-1.52309	-0.264615		chr12:89390032-89390532	0.899946	0.365526	0.699879	-1.04436	-1.02866	-1.04436	1.15202
ALAS1	1.25712	1.0434	0.40042	-0.922042	-1.16869	-0.924967	0.314763		chr12:108643839-108644339	1.21852	-0.472586	1.29707	-0.92929	-0.92256	-0.757588	0.566438
SEMA3G	2	0.547039	-0.722508	-0.385235	-0.464833	-0.581615	-0.45827		chr12:122888392-122888892	1.21058	0.0791217	0.465156	-0.937646	-1.03405	-0.973227	1.19006
GATA2-AS1	1.12583	0.720368	1.06048	-1.01811	-0.888059	-1.11802	0.117508		chr13:37127483-37127983	0.737836	-0.416456	1.50852	-0.830687	-0.898216	-0.917851	0.816859
TM4SF1-AS1	0.994752	0.797677	0.608572	-0.0216833	-1.69436	-1.01251	0.327561		chr13:79936576-79937076	1.53364	-0.956841	0.792253	-0.424979	-1.08192	-0.541023	0.678868
MECOM	0.984879	0.850765	0.884275	-1.10533	-0.916198	-1.12997	0.43158		chr13:114128942-114129442	1.14812	0.168041	0.724826	-1.08211	-1.01866	-0.949341	1.00912
B3GNT5	1.30826	1.17423	-0.458753	-0.797487	-0.9006	-0.937131	0.611481		chr14:30223354-30223854	0.550483	-0.561855	0.758279	-0.813952	-0.947104	-0.661799	1.67595
MIR4800	1.37363	1.37228	-0.415133	-0.889001	-1.02604	0.0452666	-0.461005		chr14:33564725-33565225	1.72547	-0.65831	0.54485	-0.773011	-0.773011	-0.773011	0.707024
MSX1	1.46843	1.33595	-0.548234	-0.735287	-0.545287	-0.959236	-0.016338		chr14:53217323-53217823	0.58301	-0.0657657	0.742762	-0.355437	-1.19558	-1.17851	1.46951
KLF3-AS1	1.16721	0.800018	0.715123	-1.39106	-0.815341	-0.859714	0.383765		chr14:55306813-55307313	0.816537	-0.280659	1.26879	-0.948366	-0.91356	-0.948366	1.00562
LIMCH1	1.1785	0.937748	0.78003	-1.08514	-1.14176	-0.791931	0.122558		chr14:61102098-61102598	1.40283	-0.644942	1.08162	-0.588853	-0.946046	-0.913248	0.608639
CXCL2	1.45256	0.975118	-0.00382908	-0.566974	0.357715	-1.24435	-0.970243		chr14:73753309-73753809	1.23296	-0.401602	1.03414	-0.977857	-0.870577	-0.884554	0.867494
MCTP1	1.22065	0.43232	0.675187	-0.619907	-1.14209	-1.28765	0.721487		chr14:75989027-75989527	0.782979	-0.0775219	1.19862	-0.963184	-1.10345	-0.863626	1.02619
ADRB2	1.22761	1.06667	0.311144	-1.71036	-0.240055	-0.501982	-0.153026		chr14:92692924-92693424	0.8607	-0.266877	0.700654	-1.01185	-1.02658	-0.710292	1.45425
RNF144B	1.7376	0.922914	0.120636	-0.90503	-0.91062	-0.479933	-0.485567		chr14:96193340-96193840	1.09945	0.312012	0.766309	-0.998825	-1.04275	-1.07119	0.934993
LINC01558	1.25366	0.791417	0.642411	-0.965086	-1.2562	-0.854066	0.38787		chr14:103881275-103881775	-0.200244	0.766866	1.58816	-0.841343	-0.948804	-0.948804	0.58417
GIMAP8	1.11877	0.928734	0.821283	-1.0608	-0.984678	-1.03516	0.21185		chr14:104972182-104972682	1.79856	-0.657258	0.437543	-0.704885	-0.782056	-0.763256	0.671353
SOX17	1.41913	0.944588	0.155398	-1.02338	-1.17717	-0.700544	0.381972		chr14:104973505-104974005	1.12094	-0.486662	1.31131	-0.911714	-1.17416	-0.4625	0.602782
LINC01607	1.93451	0.759157	-0.957244	-0.505909	-0.440491	-0.433794	-0.356224		chr14:105330406-105330906	1.05718	-0.533085	0.745528	-1.04892	-1.04892	-0.45162	1.27983
ZNF252P-AS1	1.81469	0.534616	0.0865765	-1.14135	-0.813133	-0.649264	0.16787		chr15:48385226-48385726	0.143629	-0.765141	1.52411	-0.65643	-0.765141	-0.720311	1.23928
C8orf33	1.12803	1.67852	-0.379959	-0.822605	-0.730079	-0.732082	-0.141825		chr15:60673882-60674382	-0.0971249	-0.0230942	1.48931	-0.960665	-0.973936	-0.65016	1.21567
AIF1L	1.62372	1.01848	0.0538964	-0.987381	-1.05505	-0.430893	-0.222772		chr15:68764009-68764509	0.883454	-0.767345	0.605575	-0.767345	-0.767345	-0.767345	1.58035
MIR126	1.05438	0.728033	0.838318	-1.02263	-0.933942	-1.20297	0.538816		chr15:71572556-71573056	0.99527	-0.698831	0.368722	-0.751825	-0.763868	-0.773624	1.62416
DIPK1B	1.31943	0.744147	0.843502	-0.862742	-0.589661	-1.37687	-0.077802		chr15:73956734-73957234	1.75431	-0.610997	0.214586	-0.733962	-0.760753	-0.761115	0.897927
MMP14	0.0408121	-1.64813	0.382437	0.892997	-0.946176	1.19865	0.0794093		chr15:80802271-80802771	0.847413	-0.438011	0.581615	-0.955615	-0.842309	-0.780507	1.58741
CMKLR1	0.215193	-0.526749	0.753936	-1.25459	-1.20333	1.17305	0.842483		chr15:88638561-88639061	1.12265	-0.383323	0.871547	-0.400532	-1.23001	-1.0293	1.04896
METRNL	1.11135	-1.19037	0.871272	-0.536443	-1.31653	0.479277	0.581438		chr16:2170034-2170534	1.07692	-0.106445	0.954635	-0.976595	-0.977049	-0.987934	1.01647
MIR6843	1.27613	-1.13096	0.846344	-0.518589	-1.31419	0.306067	0.535189		chr16:14056897-14057397	0.678296	-0.561182	1.46344	0.0336832	-0.999158	-1.28086	0.665781
PTAFR	0.811553	-0.320095	0.934958	-0.640715	-1.20562	-0.888354	1.30827		chr16:14057847-14058347	0.827824	-0.146404	1.51379	-0.641709	-1.0426	-1.08382	0.572926
PDZK1IP1	0.915441	-0.0478424	1.19917	-1.33702	-0.909801	-0.648246	0.828297		chr16:15998322-15998822	0.865619	0.0672758	1.13592	-1.07458	-0.905908	-1.03829	0.949958
ATP1A1	1.11984	-0.13552	0.878572	-1.04987	-0.833341	-1.02879	1.0491		chr16:27315725-27316225	1.39998	0.0265077	0.361168	-0.980843	-1.0609	-0.818749	1.07284
S100A10	0.467688	-0.0270699	1.30358	-0.324338	-1.43865	-0.966862	0.985651		chr16:30352030-30352530	1.33584	-0.663394	0.43003	-0.62701	-1.47743	-0.00528355	1.00725
S100A2	1.20647	0.276367	0.747679	-0.784272	-1.68884	-0.332757	0.575355		chr16:54504193-54504693	0.0785287	-0.449862	1.87617	-0.732573	-0.763384	-0.763384	0.754508
TPM3	1.17586	-0.367253	0.882256	-1.15408	-1.09867	-0.428739	0.990623		chr16:57628301-57628801	0.598731	0.779396	0.960632	-0.648858	-1.31561	-1.15909	0.7848
KCNN3	1.0567	-0.516237	1.18527	-0.821344	-0.414611	-1.3045	0.814718		chr16:67673621-67674121	0.404432	-0.196022	1.60579	-1.01493	-1.05121	-0.599499	0.851435
IL15RA	1.01521	-0.244181	1.18572	-1.0652	-0.66623	-1.08732	0.861988		chr16:75340687-75341187	0.472526	0.292521	1.46119	-0.982226	-1.01932	-0.986143	0.761459
CUBN	1.02073	-0.956397	0.706491	-0.225626	-1.61423	0.136874	0.932152		chr16:81395238-81395738	1.43587	0.105777	0.518463	-0.984237	-0.944934	-1.01101	0.88007
MIR1915	0.823662	-0.0733228	1.27783	-1.11221	-0.801123	-1.00556	0.890728		chr16:81686255-81686755	0.307194	-0.729766	1.53496	-0.741367	-0.780152	-0.73751	1.14664
EXOC6	0.998964	-0.083385	1.11071	-1.0621	-1.29506	-0.505935	0.836808		chr16:81697896-81698396	1.27549	-0.445387	0.878346	-0.778936	-0.966321	-0.946498	0.983309
ENTPD1	0.92994	-0.348342	0.988383	-0.772077	-1.56463	-0.207758	0.974487		chr16:81730404-81730904	0.36015	-0.303299	1.26933	-0.850812	-1.2628	-0.483369	1.27079
OLMALINC	0.232185	-1.0905	0.918765	0.966196	-1.38329	-0.529536	0.886186		chr16:81861988-81862488	1.23089	-0.192945	1.26708	-1.00038	-0.785769	-0.997476	0.478598
DUSP5	1.50128	-0.0867335	0.635449	-0.930981	-0.75756	-1.137	0.775544		chr16:81866918-81867418	1.09128	0.742614	0.570476	-1.17404	-0.791018	-1.17663	0.737317
CPXM2	0.618984	-0.789355	1.03882	-0.311024	-0.802327	-1.13138	1.37628		chr17:1231414-1231914	1.89587	-0.591613	0.493778	-0.825221	-0.542298	-0.825221	0.394705
SWAP70	1.08657	0.379078	0.890131	-0.923019	-1.23869	-0.956733	0.762664		chr17:3978422-3978922	0.848076	0.0244364	1.45417	-1.01451	-0.894401	-0.999174	0.581395
LMO2	1.10636	-0.324358	1.24929	-0.742381	-0.976929	-1.03799	0.726003		chr17:42319869-42320369	0.56456	0.374571	1.04817	-1.07462	-1.07061	-0.952737	1.11067
SNORD25	1.35964	-0.687236	1.09238	-1.05984	-0.826355	-0.519074	0.64049		chr17:44900832-44901332	1.57744	-0.905414	0.541228	-0.759647	-0.738713	-0.643443	0.928551
MPZL3	0.307216	-0.286195	1.9562	-0.702697	-0.760535	-0.886558	0.372568		chr17:47305340-47305840	0.567707	-0.0470344	1.57443	-1.03478	-1.13541	-0.608176	0.68327
MPZL2	0.7895	-0.465883	1.10646	-0.731098	-0.904725	-1.02876	1.2345		chr17:49016739-49017239	1.70865	-0.92816	0.498544	-0.749036	-0.958457	-0.23242	0.660875
ITGA5	1.3235	-0.520829	1.1593	-0.40947	-1.13592	-0.945978	0.52939		chr17:49775560-49776060	0.687237	-0.488673	1.78473	-0.778471	-0.896195	-0.723014	0.414389
GTSF1	0.939172	-0.0640549	1.15528	-0.701375	-1.37901	-0.806968	0.856954		chr17:50043726-50044226	1.03405	-0.16618	1.19243	-1.4372	-1.09436	0.00429645	0.466974
LINC02399	1.21179	-0.51907	0.784083	-0.965276	-0.97845	-0.674617	1.14154		chr17:64326391-64326891	0.934158	0.441747	1.06051	-0.995789	-1.18676	-0.956182	0.702319
SELPLG	1.16279	-0.278532	0.462901	-0.859706	-0.780539	-1.07099	1.36408		chr17:68054380-68054880	1.23843	-0.174712	0.759371	-1.05741	-1.05741	-0.743038	1.03478
DOCK9-AS1	0.956085	0.473045	0.859575	-1.26457	-0.404504	-1.3511	0.731464		chr17:75686510-75687010	0.684429	-0.157121	1.44223	-0.94836	-0.9435	-0.942787	0.865108
LINC00520	0.922838	-0.618731	1.63735	-0.609643	-0.866569	-0.885997	0.420752		chr17:75720969-75721469	1.67642	-0.255286	0.757907	-0.954687	-0.917318	-0.76589	0.458856
DGLUCY	1.79273	-0.415075	0.706977	-0.784114	-0.856566	-0.799441	0.355491		chr17:77227496-77227996	1.26199	-0.123418	0.844314	-0.975154	-0.981272	-0.952673	0.92621
SNORA11B	1.80873	-0.659334	0.58915	-0.960157	-0.584515	-0.673274	0.479402		chr17:78174476-78174976	1.39024	-0.312692	0.876221	-0.948527	-1.07038	-0.727086	0.792228
GPR68	1.09209	-0.616554	0.310566	-0.942547	-0.514582	-0.87948	1.55051		chr17:78384042-78384542	0.843329	0.472376	1.17077	-0.981491	-1.08576	-1.06544	0.646216
BDKRB2	0.876612	0.0422998	1.0825	-0.894414	-1.09019	-1.02559	1.00878		chr18:3710850-3711350	0.584251	-0.779752	1.35136	-0.779752	-0.779752	-0.779752	1.1834
BDKRB1	0.634445	-0.0368544	1.15355	-0.833398	-1.13551	-0.953613	1.17138		chr18:9016996-9017496	0.544102	-0.638487	0.906311	-0.556672	-0.971079	-0.859833	1.57566
ZFYVE21	1.27961	-0.775	1.15009	-0.830413	-1.27124	0.0935801	0.353372		chr18:22286546-22287046	1.19365	-0.76389	0.955941	-0.766212	-0.811405	-0.856401	1.04832
AHNAK2	1.12562	-0.672705	1.25108	-0.714136	-1.06589	-0.692133	0.768174		chr18:23260093-23260593	0.270647	-0.691549	1.97766	-0.599715	-0.546886	-0.835364	0.42521
DUT	0.387997	-1.15062	1.64519	-0.120953	-0.653076	-0.882482	0.773943		chr18:48842341-48842841	0.445064	-0.228074	1.35777	-0.54371	-1.14469	-1.01415	1.1278
FBN1	0.74607	-0.886304	1.18955	0.0724937	-0.934006	-1.17731	0.989511		chr19:2168872-2169372	0.851193	-0.148363	0.816888	-0.72872	-1.67729	-0.208423	1.09471
NR2E3	1.10609	-0.188294	1.42206	-0.572473	-1.26092	-0.833297	0.32684		chr19:3141814-3142314	0.767905	-0.304135	1.39188	-0.826922	-1.00409	-0.931069	0.906423
TM6SF1	1.10365	-0.209877	1.12922	-0.930445	-0.943045	-0.995766	0.846259		chr19:16070404-16070904	0.693012	-0.377374	0.89294	-0.981491	-0.991591	-0.699685	1.46419
HDGFL3	1.00137	-0.299652	1.20522	-0.83776	-0.802765	-1.15133	0.88492		chr19:36136917-36137417	1.25766	-1.00572	1.10501	-0.8326	-1.04269	-0.108945	0.627285
CASKIN1	1.07768	-0.354282	1.21789	-0.350098	-1.03696	-1.24623	0.692006		chr19:38304880-38305380	1.20051	0.275358	0.89756	-0.993221	-1.0506	-1.04024	0.710636
PPL	0.591697	-0.744384	1.41802	-0.340456	-1.0559	-0.895114	1.02613		chr19:40715486-40715986	1.20154	-0.639407	0.838797	-0.136376	-1.39313	-0.794836	0.923417
MIR4720	1.51374	-0.150191	0.647827	-0.969787	-0.902324	-0.936232	0.796972		chr19:41327680-41328180	0.74058	0.151196	1.40584	-0.969569	-1.00834	-1.00967	0.689969
CMIP	0.885926	-0.259157	1.31386	-0.763819	-1.28307	-0.717069	0.823331		chr19:45455647-45456147	0.986044	-0.522946	0.233947	-0.635724	-1.66959	0.476574	1.13169
MIR7854	1.02623	-0.60715	1.23143	-0.673092	-1.19179	-0.656159	0.870542		chr2:9234770-9235270	1.07984	-0.0296029	0.396313	-1.03408	-0.825504	-0.985106	1.39814
MIR6504	0.823471	-0.262033	1.2776	-0.748731	-1.36779	-0.619878	0.897367		chr2:11829947-11830447	0.815591	-0.223848	1.10974	-1.09937	-0.679498	-1.05215	1.12953
PLCG2	1.20391	0.160232	0.982848	-1.13667	-0.945282	-0.950516	0.685484		chr2:24364999-24365499	1.23776	0.192155	1.02086	-1.05579	-1.06263	-0.904349	0.571994
PITPNM3	0.204001	-0.719049	1.46464	-0.909686	-0.766669	-0.535722	1.26249		chr2:36561424-36561924	0.663983	0.395983	0.366963	-0.611913	-1.25524	-1.04889	1.48911
ARHGAP23	1.19553	-0.304329	0.657959	-0.678634	-1.69111	-0.0302251	0.850803		chr2:37829163-37829663	0.383494	-0.581844	1.69987	-0.396508	-0.954368	-0.954368	0.803725
THCAT158	1.39312	-0.265146	0.906497	-0.931333	-1.37284	-0.300311	0.57002		chr2:46086526-46087026	0.879536	-0.724668	1.19351	-0.828203	-0.858412	-0.778725	1.11696
SAP30BP	0.899083	0.0281128	1.29852	-1.14328	-1.00063	-0.81324	0.731428		chr2:75041866-75042366	0.396832	-0.192021	1.57712	-0.937511	-0.683424	-1.07029	0.909297
ITGB4	1.3331	-0.58288	1.28433	-0.876007	-0.89212	-0.696611	0.430189		chr2:75146831-75147331	1.7788	-0.714367	0.692502	-0.876719	-0.909664	-0.338429	0.367878
SYNGR2	1.38554	-0.576142	0.883902	-0.812591	-1.3317	-0.23906	0.690047		chr2:85662721-85663221	1.12502	0.521952	0.585672	-0.923058	-1.14742	-1.06524	0.903072
TK1	1.01314	-0.838447	1.25229	-0.799242	-1.31055	0.103831	0.578977		chr2:98701275-98701775	0.937359	-0.285241	0.954762	-1.05155	-1.05406	-0.69596	1.19469
ATP8B1	0.572724	-0.397086	1.476	-0.831054	-1.4728	-0.0367018	0.688912		chr2:111974957-111975457	1.02471	-0.554275	0.100215	-0.691271	-0.813328	-0.769395	1.70334
KCNN4	1.20694	-0.78597	0.661398	-0.360809	-0.760648	-1.15913	1.19823		chr2:112627289-112627789	0.971968	-0.0224961	0.993116	-0.974607	-1.02354	-0.989434	1.04499
IGSF23	0.635777	-0.0671709	0.937123	-0.693845	-1.13392	-1.0419	1.36394		chr2:154537780-154538280	1.17363	0.335214	0.280021	-0.932338	-1.04744	-1.01071	1.20162
CACNG6	1.38789	-0.349398	0.420273	-0.930451	-0.854092	-0.868318	1.1941		chr2:181810743-181811243	0.858988	0.489841	1.19883	-1.04445	-1.04445	-1.035	0.576236
TACR1	0.485576	-0.727033	1.44882	-0.816985	-0.905392	-0.613337	1.12835		chr2:197184900-197185400	1.34459	-0.506968	1.25577	-0.688504	-1.00419	-0.830978	0.430279
MIR5000	0.415888	-1.14719	1.33467	-0.688459	-0.956339	-0.111256	1.15269		chr2:215756277-215756777	1.05488	-0.415324	0.849727	-1.03909	-1.03909	-0.616564	1.20546
NPHP1	1.26271	-0.218118	0.960701	-0.943523	-1.12578	-0.766544	0.830559		chr2:234981042-234981542	0.924144	0.222635	1.04799	-1.02439	-1.30948	-0.712856	0.851956
LINC01117	0.410957	-0.95632	1.16873	-0.522502	0.963962	-1.4762	0.411383		chr2:237731645-237732145	0.672572	0.0261287	1.3036	-1.37073	-0.556064	-0.94787	0.872365
ITPRID2	1.46653	0.295273	0.463789	-1.06365	-0.629297	-1.23529	0.702645		chr20:1322782-1323282	0.774916	-0.143961	1.38553	-0.927027	-0.89096	-1.04429	0.84579
SDCBP2-AS1	1.20391	0.36771	0.919825	-1.00028	-0.782223	-1.27793	0.56899		chr20:1881392-1881892	0.457217	-0.809072	1.61421	-0.287512	-0.952056	-0.889271	0.866481
FKBP1A	0.999788	0.335677	0.895013	-1.04818	-0.831148	-1.23283	0.881675		chr20:8812790-8813290	0.547301	-0.0811425	1.74274	-0.85675	-0.905189	-0.931812	0.484854
ANKEF1	0.726622	0.226188	1.02033	-0.994443	-1.22229	-0.844436	1.08803		chr20:9279877-9280377	0.806814	-0.0475483	1.51017	-0.87094	-0.995879	-0.987063	0.584448
THBD	0.564046	0.283894	1.50305	-0.549402	-1.52378	-0.7219	0.444093		chr20:10076751-10077251	0.88086	-0.735613	1.27911	-0.831121	-0.72327	-0.890101	1.02014
LINC01523	1.28296	-0.00564417	0.653816	-0.968035	-0.38901	-1.44318	0.869095		chr20:10077793-10078293	1.30574	-0.407331	0.579599	-0.960864	-0.862318	-0.843967	1.18914
ARFGEF2	1.14366	-0.320051	0.896355	-0.920953	-1.15013	-0.705798	1.05692		chr20:10666970-10667470	1.35156	-0.506917	1.12738	-0.841934	-0.956408	-0.796307	0.622625
LINC00161	1.12046	-0.0657266	0.584318	0.160084	-1.14146	-1.52341	0.865737		chr20:20743442-20743942	1.0077	-0.0769969	1.16287	-0.933513	-1.022	-0.99122	0.85316
GNB1L	0.921173	-0.0600161	1.15062	-1.003	-0.72555	-1.20259	0.919372		chr20:31610401-31610901	0.954694	0.0735402	1.13957	-1.02267	-1.02267	-0.979204	0.856738
BCR	1.59197	-0.69784	0.798982	-1.09902	-0.904747	-0.209088	0.519749		chr20:40331712-40332212	1.67658	-0.764683	0.423598	-0.764683	-0.730242	-0.724711	0.884137
ZNRF3-AS1	1.03798	-0.877947	0.937943	-0.886237	-1.26219	0.111816	0.938631		chr20:48374221-48374721	0.320282	0.0544885	1.44301	-0.748273	-1.06311	-1.03326	1.02686
IRAK2	1.13878	-0.697996	0.441555	-0.720115	-1.24642	-0.282864	1.36707		chr20:62590264-62590764	1.1154	-0.0680913	0.396661	-0.944999	-0.9694	-0.915979	1.38641
HRH1	0.884676	-0.245369	1.12274	-1.0139	-1.05983	-0.76525	1.07693		chr21:28633622-28634122	1.11454	0.319926	0.790081	-0.957074	-1.1006	-1.05554	0.888666
FBLN2	1.44635	-0.549714	1.02163	-1.0503	-0.745983	-0.729983	0.607998		chr21:28634133-28634633	0.515853	0.432756	0.396435	-0.724355	-1.14966	-1.03995	1.56893
FRMD4B	1.12031	-0.569773	0.788641	-0.576499	-1.10219	-0.877499	1.21701		chr21:32371901-32372401	0.571349	-0.490681	0.938985	-0.826543	-0.865982	-0.865982	1.53886
UROC1	1.44172	-1.07024	1.16601	-0.810848	-0.667049	-0.42491	0.365317		chr21:32451043-32451543	0.505451	-0.275432	1.40903	-0.932589	-0.987885	-0.807456	1.08888
WWTR1	1.23389	-0.200913	0.881117	-0.788032	-1.41576	-0.559937	0.849631		chr21:36429879-36430379	1.07848	0.354523	0.823212	-0.994345	-1.06403	-1.07182	0.873976
VEGFC	1.64302	0.0155158	0.448442	-0.92551	-0.875547	-0.998299	0.692378		chr21:44869790-44870290	1.38601	0.157749	0.443424	-0.736207	-1.70586	-0.16118	0.616062
LINC02362	1.04698	-0.249259	0.874372	-0.996795	-1.40775	-0.279356	1.01181		chr22:19844408-19844908	0.843181	-0.0532472	1.09969	-0.971564	-1.01338	-0.977398	1.07271
LUCAT1	0.217328	-0.840005	0.574217	0.167437	-0.614981	-1.23325	1.72925		chr22:23278828-23279328	1.72383	-0.452003	0.661619	-0.776952	-0.854101	-0.860948	0.558552
PDLIM4	0.663672	-0.469634	0.705941	0.30485	-1.53398	-0.917185	1.24634		chr22:28029152-28029652	1.52003	0.121272	0.575745	-0.993793	-0.932696	-0.994855	0.704293
ECSCR	0.971334	0.116409	1.0215	-0.802735	-1.01153	-1.21716	0.922188		chr22:29030694-29031194	1.06821	-0.507621	1.08159	-0.77839	-1.10256	-0.769821	1.00859
CDSN	1.25877	-0.490728	0.859787	-0.475922	-1.22611	-0.885621	0.959832		chr22:30649311-30649811	0.984685	-0.464027	0.492293	-0.860172	-0.869487	-0.829076	1.54578
CPNE5	0.846005	-0.0574664	1.09953	-0.0823327	-1.07149	-1.51768	0.783437		chr22:30743597-30744097	1.44111	-0.854641	1.21656	-0.818044	-0.644444	-0.704259	0.363719
NT5E	0.959856	-1.38111	0.599173	-0.254052	-0.734135	-0.564522	1.37479		chr22:36463623-36464123	0.927059	0.470702	1.08842	-1.05111	-1.04496	-1.04989	0.659782
ARPC1A	0.699875	-0.309969	1.23849	-1.04401	-1.46803	0.0920082	0.791637		chr22:36873898-36874398	0.630841	-0.437658	1.64854	-0.860966	-0.823598	-0.872584	0.715425
ARPC1B	0.753165	-0.0462265	1.3499	-0.867353	-1.21384	-0.819204	0.843555		chr22:37503795-37504295	1.01427	-0.329666	1.08606	-0.998188	-0.773649	-1.02121	1.02238
MET	1.11875	-0.257028	1.07038	-1.06015	-0.556439	-1.17099	0.855487		chr22:38172732-38173232	1.23063	0.343322	0.871017	-1.1116	-1.02126	-0.956581	0.644475
CLU	1.31774	-0.390727	0.970394	-0.864809	-1.43141	-0.183276	0.582088		chr22:42671363-42671863	0.594122	0.660989	1.27752	-1.14077	-1.12237	-0.834978	0.565489
IKBKB	1.10887	-0.398293	1.43439	-0.953381	-0.720466	-0.948057	0.476933		chr3:10189537-10190037	0.939038	-0.667201	1.21381	-1.00784	-1.08919	-0.330986	0.942371
MYC	1.22564	-1.67806	0.21931	0.255005	-0.766889	-0.220455	0.965451		chr3:11185532-11186032	1.09807	-0.16685	0.798521	-1.05544	-1.23756	-0.532195	1.09545
IL33	1.12586	-0.411835	1.1968	-0.693107	-0.946637	-1.06216	0.791069		chr3:11201541-11202041	1.07915	-0.249926	1.18202	-0.928602	-0.93308	-0.978018	0.828452
GLDC	0.200715	-0.504349	0.665797	-0.673933	-0.586029	-0.97613	1.87393		chr3:11496015-11496515	0.437594	-0.698118	1.51182	-0.755077	-0.803875	-0.787411	1.09507
ARPC5L	1.54625	-0.844535	0.467773	-0.320539	-1.30173	-0.39703	0.849816		chr3:30518149-30518649	0.220209	-0.370724	1.93212	-0.75227	-1.04784	-0.447322	0.465824
TMEM164	1.63109	-0.824564	0.52067	-0.288044	0.0331325	-1.46608	0.393793		chr3:30606280-30606780	0.284945	-0.0558016	0.717446	-1.23003	-0.870614	-0.532953	1.68701
DNASE1L1	1.01993	0.377437	1.04229	-0.967073	-1.38588	-0.70337	0.616675		chr3:37580239-37580739	0.583975	0.31238	0.66041	-0.799567	-1.09508	-1.10182	1.4397
TAZ	0.877404	0.316559	1.18445	-0.976399	-1.29117	-0.797183	0.686338		chr3:39531563-39532063	1.30583	-0.305632	0.70483	-0.967407	-0.967407	-0.83549	1.06528
TEX26-AS1	0.753993	-1.51596	0.185877	1.19484	-1.19098	0.497066	0.0751627		chr3:43389597-43390097	0.872685	-0.090925	1.41796	-1.06709	-1.04982	-0.739733	0.656919
VIM-AS1	1.2355	-1.16994	0.403655	-0.0907325	-1.50841	0.66482	0.465112		chr3:51684916-51685416	0.738258	0.248991	0.422599	-0.947138	-0.99262	-0.998299	1.52821
KCTD21-AS1	0.966967	-1.00064	1.17762	0.101753	-1.12678	0.774156	-0.89308		chr3:52070818-52071318	0.870636	-0.426276	1.25295	-0.935024	-0.898571	-0.880386	1.01667
ABR	0.942495	0.0656981	0.6452	-1.4548	-1.14533	1.11162	-0.16489		chr3:52270264-52270764	0.823911	-0.259269	0.83541	-0.894637	-0.950618	-0.950618	1.39582
ITGB3	0.960381	-0.890697	0.465023	-0.408073	-1.63877	0.946752	0.565382		chr3:52313684-52314184	1.38694	-0.158862	0.153734	-1.03422	-1.00682	-0.599614	1.25885
PICART1	0.281026	-1.44763	0.0254423	-0.0123008	-0.554384	1.86854	-0.160688		chr3:57060341-57060841	1.0915	-0.540275	1.34428	-0.817074	-0.950101	-0.816197	0.687866
TGM2	0.891671	-0.489243	0.831127	-0.828975	-1.66198	0.496611	0.760788		chr3:58628849-58629349	0.450494	-1.00365	1.34434	-0.385291	-0.00683653	-1.37306	0.974009
MUC1	1.57016	-1.23751	0.571877	0.59379	-1.11855	-0.178182	-0.201587		chr3:64189076-64189576	0.560658	-0.924671	0.854762	-0.221839	-1.08468	-0.719396	1.53517
DIXDC1	1.01128	-1.45203	1.02026	0.409257	-1.27127	0.18855	0.0939582		chr3:66671323-66671823	0.561589	-0.346491	1.31292	-1.01509	-0.658293	-1.01509	1.16045
MEDAG	0.785241	-0.981475	1.04036	1.05131	-1.33492	-0.663292	0.102779		chr3:71432243-71432743	0.589624	-0.0434858	1.24606	-1.0541	-1.0541	-0.797401	1.11341
CTAGE1	1.24719	-0.872889	1.04946	0.570137	-0.463426	-1.42486	-0.105612		chr3:105366461-105366961	1.0268	-0.980809	0.462007	-0.856821	-0.830048	-0.31948	1.49835
CYP1B1-AS1	1.50256	-0.458102	0.758754	0.596739	-1.07471	-1.19531	-0.129939		chr3:126487195-126487695	1.17775	-0.718762	0.987491	-0.652785	-0.884052	-0.931906	1.02226
IER3	0.701799	-0.478419	0.952982	0.538355	-2	0.272543	0.0142672		chr3:136818174-136818674	1.24365	0.107404	0.804634	-1.02674	-1.04616	-0.947561	0.864776
PLAT	0.769097	-0.922253	0.838334	-0.421736	0.688929	-1.64861	0.696237		chr3:149615544-149616044	1.17874	-0.0681908	0.913184	-1.06353	-1.036	-0.846628	0.922417
TNFRSF8	0.944811	-0.17793	1.46206	-0.0845933	-1.06315	-1.32037	0.239176		chr3:186971573-186972073	1.93885	-0.660529	0.182332	-0.933898	-0.8632	-0.052487	0.388928
TNFRSF1B	1.28678	-0.0390096	0.943001	-0.451013	0.128805	-1.79674	-0.0718247		chr3:195162084-195162584	1.28812	-0.602586	0.83957	-0.983138	-0.603319	-0.95429	1.01564
CDA	1.87552	0.158014	0.348482	-1.04265	-0.650546	-0.886835	0.198016		chr4:2413234-2413734	0.63968	-0.411107	0.528416	-0.896025	-0.896025	-0.707455	1.74252
SELENON	1.46339	-0.345502	0.879791	-0.523271	-0.919314	-1.19735	0.642251		chr4:7956277-7956777	0.352591	-0.703287	0.877438	-0.725513	-0.710273	-0.803876	1.71292
CCDC17	1.12933	0.114935	1.45019	-0.955628	-0.72172	-1.08169	0.0645791		chr4:11505444-11505944	1.08615	-0.279386	0.995109	-0.945468	-0.945468	-0.945468	1.03453
LEPROT	0.781149	0.135966	1.29009	-0.659435	-1.14985	-1.16613	0.768208		chr4:11904184-11904684	1.15319	-0.207177	1.33466	-0.927276	-0.90223	-0.957118	0.505953
LEPR	1.05973	0.623409	1.03442	-0.663709	-1.02823	-1.34785	0.322241		chr4:40909283-40909783	0.857101	-0.653556	1.12153	-0.948528	-0.941872	-0.62116	1.18648
WLS	1.4623	-1.82269	0.524725	-0.29993	0.090191	-0.264528	0.309936		chr4:100657089-100657589	0.533122	0.367038	1.29313	-1.0457	-0.97741	-1.0457	0.87553
NBPF18P	0.534177	0.147068	1.46807	-0.386865	-1.44252	-0.952461	0.632533		chr4:127370607-127371107	0.8808	-0.478172	1.37416	-0.854608	-0.898072	-0.898072	0.873966
DCST1	1.37986	0.165738	1.06224	-1.05201	-1.1662	-0.64064	0.25102		chr5:1542650-1543150	0.596644	-0.158378	1.2993	-0.827825	-1.0214	-0.992014	1.10368
DCST1-AS1	1.08263	0.336498	1.10037	-1.07357	-1.15484	-0.84387	0.552778		chr5:15834599-15835099	1.19861	-1.00799	0.641348	0.0355653	-1.00799	-0.956613	1.09706
EFNA1	1.38135	0.12115	1.21171	-0.379699	-1.41562	-0.598415	-0.32048		chr5:43044073-43044573	0.895206	-0.431634	0.691616	-0.860964	-0.877765	-0.902376	1.48592
MIR92B	1.43034	-1.38927	0.801775	0.468378	-1.03971	0.0125275	-0.284039		chr5:82406108-82406608	0.777032	0.313523	1.29891	-1.03759	-1.04447	-0.989174	0.68176
RXFP4	1.10074	0.36328	1.38626	-1.23947	-1.00244	-0.239108	-0.369256		chr5:91279860-91280360	1.32734	-1.22874	0.409364	-0.608735	-1.17364	0.617913	0.656497
SFT2D2	1.76841	-0.649431	0.679444	-0.961752	-1.02084	0.0407337	0.143432		chr5:91311646-91312146	0.949938	-1.04838	0.865555	-0.391712	-0.725219	-0.945078	1.2949
PTGS2	1.89734	-0.922606	0.777366	-0.36711	-0.767894	-0.186512	-0.43058		chr5:111066635-111067135	0.523786	-0.269308	1.79049	-0.866746	-0.82516	-0.866746	0.513679
PACERR	1.7952	-0.871138	0.926303	-0.734782	-0.623229	-0.0108076	-0.48155		chr5:124402021-124402521	0.711422	-0.826196	0.932619	-0.718537	-0.98315	-0.574945	1.45879
PLA2G4A	1.56936	-0.541479	1.16296	-0.899037	-0.92233	0.101813	-0.471285		chr5:132265694-132266194	0.489698	0.202404	0.901675	0.0808693	-1.60252	-1.11518	1.04306
MIR1537	0.583693	-0.963229	1.84936	0.0712966	-1.0071	-0.540369	0.00635015		chr5:132296640-132297140	0.635497	-0.903547	1.03297	-0.759369	-0.601203	-0.841742	1.43739
VIM	1.08256	-1.4021	0.438354	0.130231	-1.3837	0.784988	0.349663		chr5:134555895-134556395	0.10444	-0.650854	1.04849	-0.768983	-1.01635	-0.362973	1.64624
ST8SIA6	1.03155	-0.765794	1.78514	-0.504992	-0.772961	-0.462401	-0.310545		chr5:138148708-138149208	1.21679	-0.479174	1.30152	-0.909244	-0.925251	-0.770193	0.565551
ST8SIA6-AS1	1.07088	-0.821591	1.75253	-0.474915	-0.751353	-0.298264	-0.477288		chr5:138974176-138974676	0.493862	-0.441379	1.208	-0.498209	-1.13246	-0.933572	1.30376
SKIDA1	1.03047	-0.786973	1.56061	-0.227915	-1.02667	-0.834364	0.284847		chr5:139461623-139462123	0.255137	-0.391234	1.2449	-0.605294	-0.896837	-1.02481	1.41814
LINC00595	1.75238	-0.779493	0.485303	0.147465	-1.25376	-0.639875	0.287981		chr5:139462576-139463076	1.00743	0.572701	0.906231	-1.06788	-1.06788	-1.03949	0.688882
SNCG	0.754518	-0.189449	1.27983	-0.861391	-1.66423	0.422484	0.258239		chr5:147484135-147484635	0.31575	0.101347	0.556716	-0.829695	-1.33597	-0.49875	1.6906
WBP1L	0.70005	-1.86845	1.31964	-0.0143955	-0.414205	-0.0445591	0.321912		chr5:148972956-148973456	0.947201	-0.0784315	0.910232	-1.15011	-0.964381	-0.82197	1.15746
SMNDC1	1.03938	0.350581	0.455439	-0.848287	-0.924744	-1.26337	1.19101		chr5:151745226-151745726	1.41644	-0.536616	0.251324	-0.740136	-0.871068	-0.813725	1.29378
NRAP	0.468355	-0.344409	1.62381	-0.577431	-0.937977	-1.06091	0.828563		chr6:4316897-4317397	0.677631	0.383128	1.02171	-0.959079	-1.00678	-1.156	1.0394
CLCF1	1.76026	-0.647896	0.989678	-0.73894	-0.914055	-0.324264	-0.124784		chr6:6682109-6682609	1.08915	-0.682197	1.40687	-0.807472	-0.849798	-0.77922	0.62266
MIR3165	0.689188	-0.988364	1.54832	-0.175719	-1.4273	0.076457	0.277417		chr6:7827139-7827639	1.35931	-0.358073	0.509573	-0.980671	-0.926588	-0.767573	1.16402
KLHL35	2	-0.928567	0.201928	-0.014275	-0.420139	-0.72454	-0.201226		chr6:11207131-11207631	1.37334	-0.0904356	0.354122	-0.956486	-1.42309	-0.247033	0.989589
CASP12	1.55979	-0.430398	1.19447	-0.227013	-0.523642	-1.22923	-0.343982		chr6:13526707-13527207	1.49356	0.0538534	0.848181	-0.97566	-0.999159	-0.920394	0.49962
SCNN1A	1.2553	-0.342024	1.26973	-0.168929	-0.977214	-1.28459	0.247723		chr6:13760803-13761303	0.544541	-0.667767	1.84705	-0.779276	-0.820796	-0.589767	0.466016
YBX3	1.08399	-0.343305	1.12247	-1.18899	-1.34466	0.352293	0.318201		chr6:15243038-15243538	-0.0014224	-0.206255	2	-0.800396	-0.640263	-0.770428	0.376281
MANSC1	1.26889	-0.442614	0.972763	-1.12501	-0.910426	-0.631889	0.868291		chr6:25015121-25015621	0.823518	-0.912438	0.682508	-0.758428	-1.05586	-0.280822	1.50152
MIR614	0.891641	-0.654723	1.211	-0.543707	-0.17338	-1.53098	0.800144		chr6:26272683-26273183	0.918206	-0.988539	0.987442	-0.377866	-1.20696	-0.497458	1.16518
ITPR2	1.4287	0.27103	0.916771	-1.10918	-1.16975	-0.609993	0.27242		chr6:34341270-34341770	0.791077	-0.350582	1.6168	-0.94316	-0.700608	-0.972052	0.558521
DHH	1.91517	-0.0409396	0.436083	-1.15338	-0.706675	-0.548563	0.0983025		chr6:39425986-39426486	0.881499	-0.790423	1.43597	-0.774723	-0.790423	-0.790423	0.828529
LOC102724050	1.495	-1.18597	1.06293	-0.244319	-0.301997	-1.01982	0.194179		chr6:87155207-87155707	1.17795	0.0478925	0.781701	-0.851058	-1.02687	-1.11646	0.98684
LOC100507250	0.908436	0.520782	1.37381	-1.43655	-0.775039	-0.59313	0.00169267		chr6:118709269-118709769	0.31881	-0.650135	0.928046	0.312171	-0.405389	-1.70534	1.20184
MIR619	0.997369	0.724385	0.989503	-1.19998	-1.15381	-0.755917	0.398451		chr6:123552232-123552732	1.44063	-0.706782	1.11153	-0.812135	-0.812135	-0.760927	0.539819
ACACB	1.4534	-0.0688408	1.06121	-1.04107	-1.24453	-0.31592	0.155742		chr6:144190603-144191103	0.885111	0.859257	0.623129	-1.11982	-1.10933	-0.96243	0.824077
MIR4305	0.470199	0.298451	1.69718	-0.850784	-1.34571	-0.479919	0.210581		chr6:148363916-148364416	0.6483	-0.313799	1.20795	-0.514001	-0.843085	-1.32352	1.13816
CLDN10-AS1	1.82354	-0.429385	0.952093	-0.922334	-0.372698	-0.670016	-0.381202		chr6:154653807-154654307	0.191284	-0.63101	1.08437	-0.632419	-0.889881	-0.747004	1.62466
LINC00460	1.07928	0.80171	0.971802	-1.5106	-0.348231	-0.915834	-0.0781307		chr6:155782273-155782773	0.422743	-0.8356	1.09885	-0.595198	-0.818885	-0.781752	1.50984
MIR4505	1.19586	-1.31278	1.23589	-0.446271	-0.991216	-0.0489571	0.367473		chr6:158026492-158026992	1.2133	-0.327015	0.869976	-1.1245	-1.26801	-0.224722	0.860968
SPTLC2	1.03275	0.390213	0.940835	-1.25745	-1.18913	-0.628451	0.711228		chr6:158060666-158061166	1.84037	-0.923598	0.232359	-0.534012	-1.09761	0.0179744	0.464512
PSMC1	1.54983	-0.549082	0.848218	-1.10217	-0.509928	-0.851308	0.614431		chr6:158068810-158069310	1.41376	-0.297608	1.00926	-0.998268	-0.998268	-0.732542	0.60367
IFI27	0.717657	0.599344	1.3242	-0.562383	-1.12608	-1.29309	0.340356		chr6:165775085-165775585	0.840147	0.336587	1.31784	-1.02014	-1.00294	-1.03776	0.566259
XRCC3	0.982604	-0.619515	1.56094	-0.714494	-1.00574	-0.681282	0.477482		chr6:166556757-166557257	0.921647	0.309583	1.1783	-1.07611	-0.998135	-1.02082	0.685542
PPP1R13B	1.15653	0.353669	1.30894	-1.10121	-0.87383	-0.917794	0.0736859		chr6:169905064-169905564	0.764841	-0.280836	1.38718	-0.964386	-0.932573	-0.884838	0.910616
PLD4	1.57427	-1.08547	1.15491	-0.328221	-0.62018	-0.718819	0.0235154		chr7:22114546-22115046	1.08583	-0.22416	0.888772	-0.929273	-1.01452	-0.920504	1.11385
C15orf62	0.858294	-0.393981	1.46854	-0.867797	-0.933319	-0.877864	0.746131		chr7:32905094-32905594	0.581317	-0.576891	0.848642	-0.768261	-0.853806	-0.839057	1.60806
DNAJC17	0.928851	-0.151849	1.17009	-0.594766	-1.12793	-1.13541	0.911016		chr7:43639829-43640329	0.839708	0.0119313	1.09227	-0.842539	-1.1662	-0.974988	1.03981
TMOD3	0.545847	0.309676	1.52479	-0.232506	-1.24509	-1.24804	0.34533		chr7:43647795-43648295	1.20019	-0.689661	0.587599	0.0978863	-1.57916	-0.570635	0.953779
LDHAL6B	1.10027	0.854922	0.84682	-0.544054	-1.60236	-0.690384	0.0347864		chr7:51075819-51076319	1.51573	0.127196	0.969814	-0.975313	-0.975313	-0.889701	0.227581
LINC01169	1.80677	-0.042952	0.586819	-0.253014	-1.16859	-0.978432	0.0493963		chr7:75649487-75649987	0.787948	-0.0414106	1.29113	-0.984283	-0.955533	-1.00385	0.905999
SMAD6	1.74039	0.0576109	0.582474	-0.136561	-1.4808	-0.632402	-0.130713		chr7:75650001-75650501	0.853962	-0.705402	1.08816	-0.944211	-1.25376	-0.0953976	1.05665
LOC105371038	1.5003	-1.27434	0.27618	0.979087	-0.974525	-0.331422	-0.175285		chr7:99379145-99379645	0.750008	-0.356471	1.30678	-0.742844	-1.00968	-0.9814	1.0336
LINC02186	0.937572	0.0154975	1.5256	-0.506423	-1.05349	-1.16822	0.24946		chr7:101239136-101239636	1.15552	-0.10484	1.01175	-0.95587	-1.01541	-0.962431	0.871286
MRTFB	0.817488	0.0117645	1.61331	-0.302735	-1.34438	-0.904392	0.108943		chr7:104931081-104931581	0.268531	-0.525562	1.47436	-0.750454	-0.880037	-0.807061	1.22022
PDXDC2P-NPIPB14P	1.53393	0.34547	0.793101	-1.26048	-0.998652	-0.543708	0.13034		chr7:131225588-131226088	0.527268	-0.23769	0.972696	-0.964637	-0.980742	-0.797231	1.48034
MIR6778	0.579543	-0.851908	1.60805	-0.659378	-0.192163	-1.18113	0.696988		chr7:131235662-131236162	1.20037	9.73444e-05	-0.0755519	-0.727269	-1.01792	-0.872228	1.49249
FLOT2	1.20094	-0.973492	1.56177	-0.698328	-0.765293	-0.312104	-0.0134947		chr7:134669730-134670230	1.63388	-0.668406	0.609038	-0.882663	-0.501527	-0.950733	0.760412
MIR365B	0.970964	-0.258877	1.02605	-1.10759	-1.52004	0.492453	0.397036		chr7:150988755-150989255	1.0794	0.3569	0.617455	-1.06414	-0.957679	-1.08279	1.05085
SLFN5	0.548078	0.10183	1.41256	-0.49431	-1.47035	-0.849795	0.751983		chr7:151687876-151688376	1.09399	-0.107403	0.402325	-0.99813	-0.848436	-0.956279	1.41393
MMP28	1.00401	0.00421662	1.56767	-0.781144	-1.22875	-0.639486	0.0734845		chr8:274327-274827	0.279118	-0.458649	1.78603	-0.831162	-0.855435	-0.700233	0.780335
HEATR9	0.979284	0.610179	1.3578	-1.37205	-0.554925	-0.749027	-0.271259		chr8:22227662-22228162	1.35639	-0.361208	-0.0391858	-0.355922	-1.05853	-0.927478	1.38593
CCL14	0.512538	-0.257085	1.9525	-0.649152	-0.762614	-0.917228	0.121037		chr8:23321321-23321821	1.29965	0.172308	0.972818	-0.998126	-1.04404	-0.965345	0.562733
PNMT	1.25039	-0.402598	1.60907	-0.803333	-0.841381	-0.439648	-0.372506		chr8:24229124-24229624	0.739015	0.0348036	0.851394	-0.994265	-0.938727	-1.03157	1.33935
KRT17	1.24816	-0.305657	1.39558	-0.803559	-0.679836	-1.10848	0.253789		chr8:29665167-29665667	0.201017	-0.699914	0.558935	-0.731732	-0.731732	-0.543605	1.94703
HOXB7	0.882051	0.644355	1.27116	-1.0221	-1.11493	-0.915514	0.254978		chr8:39871748-39872248	0.769446	0.00496155	1.12525	-1.00734	-0.95001	-1.02538	1.08309
HOXB8	0.61453	0.841683	1.40979	-0.56213	-1.11199	-1.17197	-0.0199154		chr8:53618544-53619044	0.853653	-0.701998	1.47059	-0.71063	-0.876316	-0.836884	0.801583
MIR3614	0.927187	0.23094	1.2464	-0.506144	-1.26179	-1.17927	0.542672		chr8:54280012-54280512	1.12118	-0.354755	0.771093	-0.906539	-0.933202	-0.917573	1.21979
MAP3K3	0.85949	0.428217	1.19239	-0.569615	-1.075	-1.37352	0.538028		chr8:69582759-69583259	0.521656	-0.510236	1.79644	-0.796356	-0.796356	-0.796356	0.581212
CD79B	1.11499	-0.0947739	1.19836	-1.09395	-0.675826	-1.10689	0.658084		chr8:125644296-125644796	0.373193	0.276228	1.70182	-1.04736	-0.822098	-0.947771	0.465993
KCNJ16	1.33957	-0.321574	1.33478	-0.821905	-1.11731	-0.601167	0.187608		chr8:127742943-127743443	1.33977	-0.739987	0.617319	-0.672629	-0.902446	-0.807281	1.16526
ARMC7	0.849804	-0.192716	1.66754	-0.888157	-0.756581	-0.998593	0.318701		chr8:127931643-127932143	1.48084	0.236152	0.29605	-0.959377	-0.965273	-0.99489	0.906498
ST6GALNAC2	1.01612	0.240837	0.78991	-1.19638	-0.739888	-1.12784	1.01723		chr8:141154130-141154630	1.79263	-0.476573	0.166341	-0.945533	-1.03609	-0.219195	0.718427
GATA6	1.69724	-0.902887	0.940307	0.164926	-0.747312	-0.868074	-0.284198		chr8:143948388-143948888	0.506628	-0.349832	1.0485	-0.467841	-1.24543	-0.891136	1.39911
GATA6-AS1	1.50456	-0.843495	1.01897	0.352259	-0.643475	-1.18631	-0.20251		chr9:686453-686953	0.839476	0.212133	0.665089	-1.0016	-1.23673	-0.773397	1.29503
MIR4529	1.11122	0.492796	1.25218	-0.921303	-0.65766	-1.29337	0.0161431		chr9:4334463-4334963	0.844829	-0.606469	0.915585	-0.848162	-0.848162	-0.845573	1.38795
ICAM1	0.391657	0.307752	1.45554	-0.401012	-1.01469	-1.41117	0.67192		chr9:6530403-6530903	0.587361	-0.727528	0.264431	-0.69553	-0.615374	-0.727528	1.91417
NFKBID	0.747121	-0.917614	1.31048	-0.114252	-1.25217	-0.685474	0.911914		chr9:6557782-6558282	0.519536	-0.668856	1.32929	-0.860365	-0.860365	-0.701484	1.24225
ITPKC	1.03172	-0.491803	1.12811	-0.548646	-1.15554	-0.926409	0.962571		chr9:6564266-6564766	0.167692	-0.727699	0.511624	-0.515412	-0.686807	-0.727699	1.9783
ADM5	0.989354	0.175789	1.34445	-0.926583	-0.805691	-1.21719	0.439867		chr9:13267618-13268118	0.132709	0.390169	0.684361	-1.05842	-0.708736	-1.05842	1.61833
KIF3C	1.23645	-0.298497	1.00301	-1.18278	-0.715585	-0.876907	0.83431		chr9:16705105-16705605	1.17473	-0.0576775	0.930816	-0.926782	-1.13668	-0.886405	0.901994
CYP1B1	1.79463	-0.260523	0.705687	-0.358096	-0.958141	-1.07033	0.146771		chr9:27394043-27394543	-0.0297442	-0.77899	1.90977	-0.548688	-0.77899	-0.52366	0.750301
STAT1	0.633461	0.357339	1.63295	-0.72595	-1.00878	-1.10204	0.213023		chr9:38047690-38048190	0.712428	0.937631	1.1732	-1.09387	-0.876568	-1.10033	0.247508
BMPR2	1.06434	0.0439257	1.34029	-1.27709	-0.843353	-0.744073	0.415968		chr9:114779217-114779717	1.30703	-0.966806	0.716669	-0.86537	-1.04309	-0.141603	0.993173
MIR6513	1.04969	-0.138322	1.15948	-0.956616	-1.57468	0.100061	0.360382		chr9:126392979-126393479	0.639191	-0.452948	1.69471	-0.855688	-0.815134	-0.845172	0.635045
EPHA4	0.893775	0.32507	0.84748	-1.17342	-0.975964	-0.969507	1.05257		chr9:135130298-135130798	1.07771	-0.190436	0.471326	-0.928945	-0.929523	-0.918022	1.41789
FKBP1A-SDCBP2	1.22108	0.348876	0.862628	-1.01625	-0.742355	-1.29411	0.620132		chr9:137044441-137044941	1.27796	-0.0636754	0.640313	-0.990996	-1.00047	-0.921611	1.05848
NNAT	1.14899	-0.751006	1.54536	-1.06445	-0.199803	-0.7421	0.0630065		chrX:154409073-154409573	0.732561	0.753005	0.843966	-1.09834	-1.2087	-0.882025	0.859531
PTGIS	1.68148	-0.387962	1.06504	-0.481837	-1.16482	-0.506666	-0.205229		chr1:21279915-21280415	0.60916	1.10325	0.876782	-0.88259	-1.09544	-1.16503	0.553865
CTSZ	1.19766	-0.213429	1.50359	-0.576341	-0.537001	-1.27637	-0.0981015		chr1:21924551-21925051	0.560004	1.1082	0.957848	-0.970494	-1.11154	-1.05158	0.507562
LINC00649	1.02311	-0.836133	1.36292	-0.417743	-0.768745	-1.06631	0.702898		chr1:201597627-201598127	-0.0727526	0.448133	1.00019	-0.969667	-0.907245	-0.95442	1.45576
LOC101928126	0.94028	-0.175912	1.5503	-0.943577	-0.930698	-0.86362	0.423227		chr1:226002023-226002523	0.308856	1.20096	0.843441	-1.02649	-1.02407	-1.04652	0.743832
PCAT14	1.53379	-0.66411	0.826737	-0.062914	-1.54337	-0.302891	0.212753		chr1:232013014-232013514	0.253401	1.19668	0.820504	-1.00671	-0.984621	-1.09057	0.811317
CRYBB3	1.25821	0.350674	0.93644	-1.06415	-1.43825	-0.349409	0.306484		chr10:21330604-21331104	0.348289	0.756079	1.13844	-1.00945	-1.06978	-1.03944	0.875862
ZNRF3	0.583515	-1.47119	0.904917	-0.378221	-1.15367	0.591242	0.923403		chr10:63712149-63712649	0.554657	0.744102	1.04901	-0.844944	-1.38956	-0.889401	0.776137
ARFGAP3	1.08957	-0.646681	1.53686	-0.822935	-0.480941	-1.00717	0.331296		chr10:95334401-95334901	-0.469274	1.23584	0.790943	-0.485558	-1.03566	-1.09469	1.0584
TSPO	1.69067	-0.937408	0.575151	0.120051	-1.34311	-0.285266	0.179904		chr10:122054254-122054754	-0.819677	0.984476	1.30416	-0.265362	-0.741115	-1.21396	0.751478
FAM118A	1.51448	-1.50516	0.893735	0.253726	-0.641149	-0.387652	-0.127978		chr11:9638977-9639477	-0.352491	0.944145	1.39462	-0.941089	-0.964165	-0.821801	0.740781
TMEM43	0.75022	-1.29124	0.832305	0.27578	-1.5424	0.758277	0.217053		chr11:95682506-95683006	0.339991	0.729081	1.27362	-1.07574	-0.980318	-1.02972	0.743092
LINC02011	1.08418	0.172896	1.2328	-0.984131	-0.977347	-1.04251	0.514106		chr11:114340344-114340844	-0.253214	0.319464	1.64737	-1.04659	-0.839728	-0.721302	0.893992
MYRIP	0.840909	-0.135373	1.52131	-1.1183	-1.05099	-0.578009	0.520456		chr11:128329049-128329549	-0.0133677	0.741515	1.26211	-0.991984	-0.983987	-0.983026	0.968741
MIR135A1	1.48826	-0.660276	1.17562	-0.972763	-0.747717	-0.600699	0.317577		chr11:128334658-128335158	-0.554655	0.779678	1.41506	-0.91198	-0.833791	-0.827371	0.933056
FLNB	1.37621	0.0810823	0.915811	-0.485514	-1.39015	-0.944713	0.447267		chr12:124694838-124695338	-0.350522	1.2681	0.942578	-0.972837	-1.01737	-0.768853	0.898903
DNASE1L3	0.641606	0.0646585	1.80222	-0.878465	-0.88929	-0.870002	0.129269		chr12:131229701-131230201	-0.83037	0.876451	1.31445	-0.80183	-0.706247	-0.837801	0.985345
RAB43	0.719084	-0.637981	1.28662	-1.14394	-1.18288	0.835047	0.12405		chr13:40313469-40313969	0.579121	0.897617	0.564834	-1.02503	-1.08967	-1.03561	1.10874
LINC01063	1.67089	0.364991	0.596512	-0.686367	-0.945831	-1.15324	0.153046		chr14:24316111-24316611	-0.215186	0.54303	1.06787	-0.952543	-0.822134	-1.00706	1.38602
CHIC2	0.543783	0.109644	1.20892	-0.559519	-0.83292	-1.48267	1.01276		chr14:61355900-61356400	0.0807049	0.602446	1.42187	-0.923267	-1.01373	-1.00993	0.841899
LOC648987	1.23519	0.241265	1.2076	-1.13138	-0.708439	-1.06224	0.218001		chr14:103074825-103075325	-0.264597	0.709912	1.14656	-0.901908	-0.984611	-0.921581	1.21622
LOC153684	1.10931	0.0895993	1.14161	-1.06266	-1.02226	-0.918749	0.663152		chr14:104354167-104354667	0.0796959	1.33025	0.968023	-1.00012	-0.972645	-0.995902	0.590697
ANXA2R	1.09809	0.0933175	1.1118	-1.04146	-1.06521	-0.907828	0.711286		chr15:60370382-60370882	-0.217475	0.761116	0.97608	-0.921892	-0.957746	-0.957746	1.31766
LTC4S	1.51105	-0.107477	1.1962	-0.658083	-1.17783	-0.666682	-0.0971799		chr15:64877482-64877982	0.0244623	1.11355	0.765378	-1.30351	-1.39952	0.0866909	0.712944
GMDS	0.926543	-0.0903825	1.42746	-1.32986	-0.954346	-0.445881	0.466466		chr15:65870359-65870859	-0.226042	0.626391	1.73349	-0.903728	-0.943807	-0.776819	0.490517
BLOC1S5-TXNDC5	0.880535	-0.14807	1.55523	-0.743313	-0.493405	-1.37276	0.321788		chr15:99454852-99455352	-0.124556	0.566215	1.16215	-0.820694	-0.966252	-1.06803	1.25117
EDN1	1.49605	-0.0839819	1.24772	-0.836033	-1.0013	-0.692471	-0.129981		chr16:27331954-27332454	-0.542532	0.361184	0.845629	-0.933918	-0.611604	-0.829332	1.71057
RANBP9	1.65357	-1.05671	0.961586	-0.1207	-0.00399075	-1.01853	-0.415224		chr16:29290766-29291266	0.182889	0.496444	1.25448	-0.219838	-1.30143	-1.28313	0.870584
RIPOR2	0.938974	-1.26784	0.98311	-1.51219	0.198161	0.31048	0.349306		chr16:53515281-53515781	-0.48488	0.971983	0.873567	-0.861553	-0.894115	-0.906424	1.30142
TRDN	1.68099	0.37094	0.621323	-1.46178	-0.523894	-0.382564	-0.305011		chr16:56607250-56607750	-1.05926	0.698563	1.21617	-0.384198	-0.58347	-1.04313	1.15532
SYNJ2	1.87082	-1.06814	0.308833	-0.338094	-0.875587	-0.383408	0.485573		chr16:66359739-66360239	0.268815	1.08694	1.0969	-1.01344	-0.956863	-1.10261	0.620253
SYNJ2-IT1	1.91837	-0.953708	0.339781	-0.329511	-0.835548	-0.558786	0.419407		chr17:2067543-2068043	-0.173181	0.945612	1.16636	-0.512034	-1.31817	-0.978899	0.870314
LOC100506178	0.79351	-0.263115	1.20466	-0.499508	-1.6347	-0.451758	0.850918		chr17:8365085-8365585	-0.56658	0.959941	0.96913	-0.86037	-0.869617	-0.877923	1.24542
MIR6875	1.4116	-1.73773	0.63696	-0.493915	-0.00892178	-0.303688	0.495692		chr17:40323608-40324108	0.179758	0.655411	1.26798	-0.991019	-1.10204	-0.936091	0.925999
CLDN15	1.32692	-0.540035	0.811331	-0.142445	0.0857579	-1.78899	0.247462		chr17:64362809-64363309	0.509006	0.897209	0.500976	-1.04734	-1.01695	-1.04873	1.20583
CAPZA2	1.5574	0.163749	0.968355	-0.914418	-1.15777	-0.657114	0.0397951		chr17:67421839-67422339	-0.55957	0.709481	1.36874	-0.903192	-0.903192	-0.760888	1.04863
MIR3622A	0.74156	-0.837173	1.79593	-0.864943	-0.877536	0.0699403	-0.0277794		chr17:78140376-78140876	-0.189674	0.99004	0.370219	-0.0956551	-0.75617	-1.61111	1.29235
MIR3622B	0.810769	-0.848659	1.71465	-0.848428	-0.971538	0.136601	0.00660921		chr19:4391832-4392332	-0.323796	0.741428	1.22058	-0.906679	-0.906651	-0.960345	1.13546
BRF2	0.692466	-1.24462	1.78102	-0.127891	-0.601727	-0.634544	0.135296		chr19:11094947-11095447	0.713129	0.71935	0.948471	-1.11273	-1.04066	-1.04311	0.815562
POLB	1.32623	0.162037	1.22839	-1.02286	-1.12267	0.0581028	-0.629224		chr19:34994567-34995067	0.199904	0.578489	1.29177	-1.03772	-1.03772	-0.946832	0.952106
SULF1	1.59615	-0.748769	1.10097	-0.339197	-0.956676	-0.793338	0.140858		chr19:35213866-35214366	0.0561165	1.21368	1.19525	-1.2128	-0.981861	-0.69364	0.42325
RFX3	0.720475	-0.44898	1.31272	-1.35933	-0.278383	-0.875856	0.929353		chr19:48908692-48909192	0.304392	0.792671	1.32319	-1.00024	-1.01403	-1.04472	0.638743
ANP32B	0.886894	-0.255739	1.68193	-1.17066	-0.903556	-0.347169	0.108297		chr19:49148057-49148557	0.600157	1.00884	0.97743	-1.0947	-1.12492	-0.936925	0.570115
RPL35	1.52258	-0.929844	0.507129	-0.104947	-1.307	-0.473247	0.785333		chr2:26757863-26758363	-0.212792	0.266511	1.39598	-0.7054	-1.23172	-0.70535	1.19277
FPGS	1.01409	0.188533	1.23367	-0.395602	-1.51193	-0.909321	0.380558		chr2:172836315-172836815	-0.540401	0.93307	1.01158	-0.808135	-0.889461	-0.931938	1.22529
C9orf139	1.66466	-0.404452	1.14461	-0.650447	-0.826027	-0.794999	-0.13334		chr2:191385662-191386162	-0.638868	1.00993	1.30889	-0.77359	-0.877508	-0.877508	0.848649
FUT7	1.12136	0.347493	1.0367	-1.02689	-0.997349	-1.07193	0.590608		chr20:23082796-23083296	-0.258404	0.987287	1.39769	-0.903095	-0.9826	-0.893375	0.652497
NPDC1	1.23705	0.393204	0.844055	-1.02406	-0.905721	-1.1626	0.618071		chr20:59063661-59064161	-0.524457	0.950136	0.991654	-1.01048	-0.831755	-0.796424	1.22132
BMX	1.08437	-0.218333	1.35958	-1.13099	-0.57248	-1.03075	0.508615		chr20:62285741-62286241	-0.703647	1.06468	1.15991	-0.831865	-0.831865	-0.831865	0.974654
MYOF	0.845516	-2	0.04179	0.335039	0.231705	0.428911	0.315635		chr21:32524408-32524908	0.66395	0.790845	0.912249	-1.07826	-1.04431	-1.07576	0.83129
CITED4	1.04426	-1.48421	0.038021	0.780722	-1.27921	0.614373	0.286047		chr22:39282868-39283368	0.426406	1.06106	0.478913	-1.11395	-1.18326	-0.774599	1.10543
GPRC5D-AS1	0.428306	-0.920667	-0.0494276	1.05505	-1.0123	-0.913256	1.41229		chr22:50656202-50656702	0.652998	0.708553	0.952672	-1.06954	-1.04653	-1.07509	0.876933
PHYHIP	1.02103	-0.981256	-0.383829	0.767207	-1.0207	-0.710761	1.30831		chr3:25151375-25151875	-0.138898	0.641643	1.33946	-0.970029	-0.962216	-0.930679	1.02072
MIR1204	0.883586	-0.967492	-0.782694	0.84076	-1.39698	0.71184	0.710978		chr3:50303406-50303906	0.550244	0.463272	1.1044	-1.38804	-1.01004	-0.658932	0.939094
PLA2G5	1.81967	-0.247082	-0.113882	-0.964195	-0.941638	-0.367395	0.814522		chr3:50322495-50322995	0.964752	0.628971	0.871314	-1.10196	-0.934796	-1.14542	0.717147
PLA2G2D	0.821921	-0.346472	-0.403448	-1.06061	-0.332541	-0.5505	1.87166		chr3:52217009-52217509	0.581722	0.986836	0.817614	-1.10463	-0.977041	-1.10043	0.795928
MPL	0.482831	0.210963	1.10012	-0.758358	-0.979926	-1.24749	1.19185		chr3:64908149-64908649	-0.172732	1.17354	0.929706	-0.970909	-0.949385	-0.975824	0.965608
GNAT2	1.0197	-0.306487	-1.4084	0.0149488	-0.419853	-0.474913	1.575		chr3:129017177-129017677	0.00986398	0.849862	0.930243	-0.992079	-0.957216	-1.03817	1.1975
THEM4	1.19193	-0.635686	0.886216	-1.19733	-1.03464	-0.141009	0.930514		chr3:143352168-143352668	-0.7528	1.53978	0.648323	-0.7865	-0.766438	-0.7865	0.904136
PROSER2	0.25302	0.278864	-0.787441	0.0799298	-0.946144	-0.80062	1.92239		chr3:159711520-159712020	0.553833	0.653173	0.208525	-1.01424	-0.96883	-0.960177	1.52771
MUC2	1.20504	0.0329252	0.222009	-1.31712	-0.655811	-0.792577	1.30554		chr4:8191347-8191847	0.487126	0.928843	0.582295	-0.904807	-0.985476	-1.22983	1.12185
CAPRIN1	1.38364	0.0459144	0.447201	-0.699252	-0.887958	-1.27705	0.987498		chr4:11625034-11625534	-0.186018	0.894401	1.58961	-0.889247	-0.908527	-0.919924	0.419709
NUP160	1.88088	-0.907379	0.0620583	0.110815	-0.729231	-0.917102	0.499955		chr4:87489573-87490073	-0.652855	1.10053	1.03851	-0.843306	-0.833004	-0.869555	1.05968
CDK2AP2	1.07235	0.0563241	-1.366	-0.0618795	-1.29832	0.886611	0.710917		chr4:138910930-138911430	-0.199861	0.562766	1.20622	-0.862103	-0.95748	-0.992141	1.2426
STYK1	0.894535	-0.298041	0.577319	-0.729916	-0.969383	-0.995655	1.52114		chr4:139419322-139419822	0.0368246	1.1564	0.870805	-0.973962	-1.01635	-1.01635	0.942633
FAM234B	1.35451	0.176587	0.288269	-0.542047	-0.653836	-1.56381	0.94032		chr5:14113178-14113678	-0.29286	0.933327	1.29393	-0.869043	-0.932029	-0.998347	0.865023
GSG1	1.17825	0.226132	0.186246	-0.064032	-0.666206	-1.79178	0.931392		chr5:116574706-116575206	-0.436606	1.28953	0.775094	-0.842779	-1.11152	-0.716267	1.04255
EMP1	1.12344	-0.354964	0.392435	0.331761	-0.677765	-1.74095	0.926042		chr5:151671990-151672490	-0.394345	1.10351	1.15981	-1.10239	-1.0921	-0.47782	0.80333
HMGA2	1.59625	-0.175679	-0.614386	0.452443	-1.17568	-0.893906	0.810956		chr6:6687138-6687638	-0.350064	0.60513	1.41688	-0.919473	-0.92024	-0.864109	1.03188
MIR6074	1.09253	-0.31405	-0.288968	-0.31299	-1.64266	0.119401	1.34674		chr6:33577046-33577546	0.127704	1.41807	0.668116	-0.965487	-1.00434	-1.004	0.759933
USP12-AS2	0.70177	-0.589353	-0.341618	0.483811	-1.57629	-0.191012	1.51269		chr6:33697150-33697650	0.109318	0.737735	1.26759	-0.978383	-1.03032	-1.00497	0.89903
C13orf42	0.96547	-0.0451566	0.34783	-0.583598	-1.11122	-1.06698	1.49365		chr6:111567172-111567672	-0.221979	1.15039	1.36051	-0.928165	-0.993947	-0.839013	0.472204
DHRS4L2	1.62159	-0.315846	-0.0474104	-0.148395	-1.23845	-0.858885	0.987397		chr7:5661955-5662455	-0.564035	0.559885	0.605566	-0.780433	-0.794916	-0.794916	1.76885
FBXO34	1.46986	-0.168738	0.569079	-0.932203	-0.334889	-1.37955	0.776443		chr7:12715596-12716096	0.263561	0.857126	1.10298	-1.05217	-0.869962	-1.1681	0.866569
AREL1	0.686543	-0.513289	-0.173619	1.33498	-0.844247	-1.38971	0.899344		chr7:45210858-45211358	-0.501088	0.92208	1.11719	-0.890332	-0.828886	-0.947373	1.12841
LOC101928134	1.60664	-0.330056	0.498744	-0.849391	-0.84836	-0.937911	0.860336		chr7:47940420-47940920	-0.547459	1.00865	1.05787	-0.833364	-0.881498	-0.920215	1.11602
MAPKBP1	1.27997	-1.28687	-0.0662332	-0.42705	-1.09309	0.631188	0.96209		chr7:47950692-47951192	-0.127246	1.1393	0.905743	-0.976204	-0.962562	-0.985937	1.0069
JMJD7	1.20373	0.130935	0.339552	-0.794365	-1.56521	-0.39989	1.08525		chr7:99375140-99375640	0.177193	0.859734	1.27399	-1.27883	-0.871866	-0.854069	0.693846
JMJD7-PLA2G4B	1.01765	0.680115	-0.0870106	-1.02632	-1.26048	-0.562976	1.23902		chr7:138338369-138338869	-0.325894	0.596167	1.66672	-0.875803	-0.875803	-0.870244	0.684855
THSD4	1.37733	0.102948	0.534872	-0.660769	-1.4773	-0.706555	0.829472		chr8:67884159-67884659	-0.684718	1.06333	1.17446	-0.827455	-0.84005	-0.843956	0.958394
VPS9D1	1.50623	-0.562959	0.159727	-0.649823	-0.907658	-0.782571	1.23706		chr9:38059104-38059604	0.218842	0.98489	1.14667	-1.01998	-1.02612	-1.02612	0.721826
KRT19	1.86316	-0.748689	-0.328025	-0.279969	-0.688341	-0.712734	0.894596		chr9:117703935-117704435	0.181081	1.23489	0.944819	-1.12762	-0.826791	-1.07264	0.666265
LINC00974	0.655002	-0.645594	-0.715793	-0.198638	-0.779046	-0.293177	1.97725		chr9:132372700-132373200	0.670695	1.05045	0.91464	-1.09004	-1.00226	-1.06854	0.525056
LINC01028	1.80812	0.0772082	-0.190225	-1.32023	-0.498955	-0.524856	0.64894		chr9:136674284-136674784	0.393199	1.18326	0.651968	-0.864327	-1.18265	-1.05458	0.873138
UBALD2	1.70802	0.123104	0.153824	-0.67068	-0.850725	-1.17062	0.707071		chrX:115229601-115230101	-0.804467	0.739943	1.5565	-0.738599	-0.745371	-0.804467	0.796459
TWSG1	1.3125	-1.47268	0.303009	-0.69554	-0.741023	0.375767	0.917962		chr11:18383608-18384108	-0.291479	-1.31609	0.0607365	0.47094	-1.08979	0.622021	1.54367
TXNL4A	0.723441	0.237021	-0.141915	-1.02227	-1.20748	-0.269469	1.68067		chr14:68979210-68979710	-0.472514	-1.22858	0.67958	1.01203	-1.35714	0.736471	0.63015
RBFA	0.94841	-0.133293	0.153376	-1.3068	-1.03625	-0.129096	1.50366		chr16:15489437-15489937	-1.34666	-0.994901	0.119285	0.934198	-0.638905	1.11327	0.813715
RBFADN	0.898489	-0.118518	0.113726	-1.31501	-0.994996	-0.141409	1.55772		chr17:47240056-47240556	-0.987758	-1.15103	0.402644	0.284042	-0.801419	0.75581	1.49771
GNA15	1.28111	0.250725	0.278529	-0.745622	-0.925487	-1.25203	1.11277		chr3:190120722-190121222	-1.10771	-0.964445	0.925358	0.899112	-1.08318	0.909594	0.421278
LOC100996351	1.29427	0.193567	0.272281	-0.687621	-0.90475	-1.28965	1.1219		chr1:40877673-40878173	-0.0867891	-1.15845	0.654732	0.0359929	-1.46257	1.16195	0.855139
SPRED3	1.87117	-0.936376	-0.660438	0.412259	-0.67777	-0.531856	0.523012		chr1:48069535-48070035	-0.897162	-0.897162	0.613708	-0.379366	-0.897162	1.38016	1.07698
GGN	1.83344	-0.889189	-0.683815	0.345814	-0.696075	-0.576416	0.666244		chr1:156104001-156104501	0.204713	-1.37597	0.0358084	0.457413	-1.24811	1.43292	0.493228
SUPT5H	1.56661	-0.867672	-0.936963	0.185818	-0.30359	-0.750807	1.10661		chr10:97596580-97597080	-0.518945	-0.772651	0.325824	-0.317552	-1.02801	0.381474	1.92986
VSTM1	0.800721	-0.786404	0.106833	-0.85852	-0.898829	-0.142494	1.77869		chr11:1485855-1486355	0.199322	-0.267601	1.03124	-0.999207	-1.57195	0.981044	0.627151
FEZ2	0.699941	0.227005	-0.308042	-0.0921138	-0.810208	-1.38449	1.66791		chr12:104671637-104672137	0.638841	-0.720842	1.37495	-0.859995	-1.24846	-0.117138	0.932644
DNAH6	1.37163	-0.574117	-0.0153013	-0.674997	-0.678994	-0.877869	1.44965		chr14:22848354-22848854	0.074016	-1.54111	0.270436	-0.118082	-0.756062	1.67442	0.396372
PAX8-AS1	0.297774	0.870603	-1.1853	-0.669723	-0.658808	-0.317412	1.66287		chr14:104736174-104736674	-0.230598	-1.0248	0.993062	-0.876342	-0.946449	1.23336	0.85177
PAX8	0.751338	0.664121	-0.947373	-0.813649	-0.751344	-0.516623	1.61353		chr15:41930498-41930998	-1.16356	-1.18452	-0.0469662	0.77347	-0.453997	1.4136	0.661974
GCG	0.415487	-0.298524	1.54294	-1.33065	-1.08486	0.128245	0.62736		chr17:1005508-1006008	0.246614	-0.734285	1.22059	-1.10356	-1.19868	0.894507	0.674809
HAGLR	1.84533	-0.408914	-0.0580848	-0.791943	-0.668431	-0.779597	0.861638		chr17:35022699-35023199	-0.494039	-0.647593	1.06366	-0.654863	-1.26019	0.678557	1.31446
KIZ-AS1	1.17613	-0.61049	1.37051	-0.733201	-1.25392	-0.331245	0.382213		chr19:17358284-17358784	-0.671816	-0.421309	1.45772	-0.711922	-1.18757	0.492576	1.04232
TOX2	1.91438	-0.593739	-0.661518	-0.785303	-0.386281	-0.312893	0.825358		chr20:32708205-32708705	0.380005	0.360095	1.57997	-1.40265	-1.11303	0.143864	0.051748
RTEL1	1.04116	-0.0552823	0.0630843	-0.0460252	-0.858217	-1.51455	1.36983		chr20:38167922-38168422	0.0374292	-0.697152	0.648719	-1.0602	-1.18484	1.22549	1.03055
RTEL1-TNFRSF6B	0.87815	-0.0620393	0.0173673	-0.0918578	-0.787351	-1.49293	1.53867		chr3:72461791-72462291	-1.03002	-0.802456	1.15969	-0.499103	-0.827957	1.08922	0.910618
HMGN1	0.877665	-0.0762721	0.399898	-0.482151	-1.77506	-0.221432	1.27735		chr5:142874604-142875104	0.138759	-0.148568	1.34771	-1.19723	-1.36287	0.839891	0.382311
SLC35E4	0.348268	-0.804116	0.617144	-0.798024	-0.923139	-0.255831	1.8157		chr8:134862110-134862610	-0.942472	-0.810105	1.57448	-0.249488	-0.949907	0.866469	0.511018
RFPL3	1.24493	0.551664	-0.23841	-1.01562	-0.817636	-0.946704	1.22177		chr17:17900661-17901161	-1.68674	-0.936343	0.259537	0.886142	0.76565	-0.185426	0.897186
BTD	0.834601	-1.27886	0.207356	0.102215	-0.273538	-1.11049	1.51872		chr1:201489214-201489714	-0.877384	-1.1649	0.540426	1.01926	-0.797028	-0.0978453	1.37747
FSTL1	1.13135	-0.635367	0.493954	-0.0675687	-1.26655	-0.92436	1.26855		chr10:102803054-102803554	0.153189	-0.503219	0.738467	0.0684029	-0.997315	-1.14973	1.6902
ATP1B3	1.16191	-0.879158	0.126006	-1.27593	-0.0644532	-0.48156	1.41319		chr11:65421078-65421578	-0.561703	0.192615	1.03399	0.352116	-1.68662	-0.497477	1.16709
TNK2	1.56252	-0.330824	-1.50631	0.0589788	-0.295184	-0.437071	0.94789		chr13:30905935-30906435	0.192762	-1.21862	0.72968	1.38987	-0.860205	-0.906185	0.6727
MIR6829	1.07007	0.167216	-1.59693	-0.191746	-0.45284	-0.372744	1.37697		chr15:51051687-51052187	-1.18968	-0.756848	0.291806	0.911673	-0.403688	-0.49318	1.63992
OCIAD2	0.889281	0.252661	-0.467996	-0.722712	-0.600898	-1.05935	1.70901		chr15:63503077-63503577	0.053652	-0.479585	0.786881	0.192808	-1.20736	-0.984583	1.63818
SPP1	0.393048	-0.419012	1.06298	-0.936775	-0.645906	-0.971434	1.5171		chr19:6057197-6057697	-0.373516	-0.7761	0.737429	0.502012	-1.56702	0.0619299	1.41526
FAM198B	0.539771	0.527772	0.678688	-1.19074	-1.41865	-0.332138	1.1953		chr19:8355567-8356067	-0.656905	-1.06619	0.730967	0.463449	-0.769467	-0.411102	1.70925
DAP	1.76446	-0.690274	0.0499222	-0.286224	-0.0447525	-1.39888	0.605744		chr2:33340147-33340647	-1.38656	-1.05802	0.612779	1.38395	-0.250958	-0.0749091	0.773715
ELOVL7	0.777832	-0.334377	-0.130054	-0.783715	-0.804051	-0.626452	1.90082		chr2:204452344-204452844	-0.99992	-0.459191	0.674857	0.870272	-0.967558	-0.620307	1.50185
ZBED3-AS1	0.849398	-1.33683	-1.53767	0.571369	0.491285	0.700316	0.262134		chr6:125946224-125946724	-0.805415	-1.13733	0.289644	1.54996	-0.357973	-0.587075	1.04819
PRR7	1.9899	-0.262962	-0.096126	-0.556252	-0.970674	-0.645614	0.541729		chr7:51010056-51010556	-1.0285	-0.529995	1.2397	0.548852	-1.0929	-0.361209	1.22405
MIR4645	1.15565	0.0245842	0.16754	-0.944253	-0.499508	-1.273	1.36899		chr7:101681044-101681544	-0.938646	-1.22233	1.1983	1.31037	-0.621316	-0.0187135	0.292332
PPIL1	0.851096	-1.64713	0.195168	1.03963	-1.07207	0.100083	0.533219		chr7:101688122-101688622	-1.03041	-1.05315	0.163039	0.795251	-0.0286439	-0.541866	1.69578
MIR4642	1.07917	-0.671299	0.299277	-1.02063	0.249785	-1.2309	1.2946		chr8:60851854-60852354	-1.02387	-0.674279	1.06785	0.99098	-0.157865	-1.18057	0.977758
SLC22A16	1.2146	0.941694	-0.529717	-1.40134	-0.659415	-0.440378	0.874557		chr11:19508022-19508522	-1.074	-0.871089	0.557993	0.821638	0.686329	-1.20563	1.08476
MIR4644	1.26833	0.46618	0.280519	-1.34888	-1.03044	-0.575373	0.939667		chr13:33153646-33154146	-1.17504	-1.17504	0.412625	0.486528	1.07318	-0.707932	1.08569
RAPGEF5	1.25255	0.334619	0.758257	-1.19782	-1.12538	-0.733151	0.710923		chr15:101091421-101091921	-0.441295	-0.167241	1.02986	-0.316683	0.147969	-1.6367	1.38409
ABCB1	1.15744	1.15403	-0.390873	-0.920063	-1.11091	-0.682728	0.79311		chr8:13294326-13294826	-0.636169	-0.668003	0.95476	-0.740397	-0.0989878	-0.6248	1.8136
C8orf74	1.25419	0.622415	0.433786	-1.22183	-0.939197	-0.930635	0.781277		chr1:3504065-3504565	-0.246145	-0.12351	0.667158	-0.775962	-0.67432	-0.794337	1.94712
LOC254896	0.854284	0.206961	0.6461	-0.777549	-1.1497	-1.08574	1.30564		chr1:3540002-3540502	0.37983	0.137381	1.05725	-1.0495	-1.0021	-0.879375	1.35652
TNFRSF10C	1.18198	0.0745984	0.25379	-0.629495	-1.04749	-1.14665	1.31326		chr1:6912591-6913091	-0.652703	-0.652703	2	-0.652703	-0.568082	-0.0629733	0.572306
PCAT1	1.32527	0.074488	0.323364	-0.886331	-1.16053	-0.825233	1.14897		chr1:6962254-6962754	-0.318401	-0.643222	0.489678	-0.549979	-0.53912	-0.529734	2
PKN3	1.68596	0.113693	0.0272495	-0.86164	-0.843742	-0.977865	0.856344		chr1:6962826-6963326	-0.745996	-0.857884	1.00918	-0.386494	0.00438753	-0.749056	1.72586
ARSD	0.0333939	-0.784999	0.45149	-0.862289	0.753578	-1.17106	1.57988		chr1:7043388-7043888	-0.390986	-0.613745	1.04177	-0.613745	-0.613745	-0.613745	1.80419
MIR505	1.26322	-0.872314	0.234319	-0.352584	-1.00068	-0.684254	1.41229		chr1:7388762-7389262	0.837792	-0.405488	0.278447	-0.863448	-1.46395	0.152312	1.46433
HEY2	0.848291	-0.675161	-0.972068	0.448599	0.525409	1.21382	-1.38888		chr1:7552440-7552940	-0.0917559	-0.676526	1.01914	-0.777302	-0.481738	-0.75105	1.75924
CCDC3	0.662595	-1.62248	-0.70459	1.21276	-0.0835376	0.904441	-0.36919		chr1:8408082-8408582	0.274845	-0.500421	1.93001	-0.308582	-0.976597	-0.846905	0.42765
LINC00565	0.964254	-1.29661	0.0357724	1.14048	-1.07278	0.788974	-0.560081		chr1:8652674-8653174	-0.740389	0.000924432	1.23249	-0.764055	-0.791099	-0.507953	1.57008
FOS	0.619929	-1.66973	-0.301036	0.530293	-0.583523	1.45358	-0.0495058		chr1:9233192-9233692	-0.353219	0.11141	1.64969	-0.860786	-1.02713	-0.544262	1.02429
C15orf54	1.1369	-0.682533	-1.32026	0.694869	-0.427907	1.20865	-0.609713		chr1:9239633-9240133	-0.15755	0.581232	1.48616	-0.80267	-1.00682	-0.989774	0.889422
THBS1	0.00894652	-1.36032	-0.550501	1.34249	-0.571236	1.29971	-0.169088		chr1:9317832-9318332	0.111799	-0.294869	0.976675	-0.882943	-0.844025	-0.761958	1.69532
CLDN6	0.437838	-0.835058	-0.540679	0.462074	-1.00138	1.85916	-0.381955		chr1:9397880-9398380	-0.561528	-0.598503	1.67784	-0.607397	-0.52328	-0.610292	1.22316
THOC6	0.618689	-0.956404	-0.466014	0.347252	-1.04364	1.78698	-0.286858		chr1:9438725-9439225	-0.57189	-0.375532	1.76741	-0.712708	-0.752945	-0.427119	1.07278
LINC01567	0.82022	-1.50079	-0.513715	1.33253	-0.840466	0.554076	0.148145		chr1:9441508-9442008	0.674873	-0.845904	0.859859	-0.845904	-0.845904	-0.536669	1.53965
TAC4	0.310997	-1.27025	-0.106735	0.788618	0.271378	1.34142	-1.33543		chr1:10680423-10680923	-0.568831	-0.0122506	1.28151	-0.764041	-0.764041	-0.709559	1.53721
GADD45B	0.514028	-0.6703	0.05273	0.651556	-0.795853	1.57221	-1.32437		chr1:14968369-14968869	-0.527274	-0.0543821	1.25453	-1.16781	-0.954566	0.0845677	1.36494
CELF5	0.778457	-1.25793	-1.13342	0.628745	-0.411498	1.40082	-0.00516318		chr1:15008664-15009164	-0.420181	-0.0316981	1.53032	-0.790109	-0.724309	-0.839515	1.2755
PRDX2	1.3591	-1.49219	0.0483263	0.103318	-1.07896	0.835838	0.22457		chr1:15090492-15090992	-0.512254	-0.554706	0.696518	-0.880327	-0.884903	0.324134	1.81154
NFIX	0.799635	-0.19145	-0.628157	0.788216	-1.12211	1.39888	-1.04501		chr1:15953610-15954110	-0.444373	-0.476244	1.40277	-0.634342	-0.723026	-0.634728	1.50995
FOSB	1.03265	-1.08128	-0.486305	0.667455	-0.934122	1.37256	-0.570946		chr1:16984612-16985112	-0.448541	-0.0893608	1.47423	-0.670139	-0.898912	-0.722912	1.35564
MIR6812	1.94458	-0.75252	-0.468805	0.457727	-0.88998	0.295316	-0.586315		chr1:19430029-19430529	0.14154	-0.678977	1.51455	-0.807438	-0.634468	-0.783127	1.24792
ID4	0.264344	-0.741438	-0.905014	1.57155	-0.717815	1.11175	-0.583376		chr1:19476699-19477199	-0.489591	-0.685967	1.15431	-0.435218	-0.536158	-0.725937	1.71856
TMEM270	0.643221	-0.877791	0.0277969	0.823451	-0.985688	1.42894	-1.05993		chr1:21961854-21962354	-0.0735379	-0.603906	1.3481	-0.783389	-0.793126	-0.586176	1.49203
ELN	0.312352	-1.20479	-0.273232	1.08255	-0.538252	1.47721	-0.855844		chr1:23169574-23170074	-0.299414	-0.0181781	1.04913	-0.83771	-0.93157	-0.643306	1.68105
LINC00982	1.62304	-0.529056	-0.884995	-0.13758	-0.755183	1.20201	-0.518234		chr1:23171382-23171882	0.491121	0.903572	0.228288	-0.999583	-0.999583	-0.999583	1.37577
PRDM16	1.055	-0.257942	-0.873697	0.219905	-0.781041	1.58287	-0.945101		chr1:23470533-23471033	-0.678499	-0.566247	1.49273	-0.49424	-0.640675	-0.542105	1.42903
ZC3H12A	0.211281	-0.876989	-0.090849	0.703695	-1.67496	1.30244	0.425385		chr1:23554294-23554794	0.602569	0.21387	1.40848	-0.957125	-1.00517	-1.03861	0.775991
SCMH1	1.17138	-0.501139	0.403529	0.501242	-1.9415	0.434329	-0.0678377		chr1:24294762-24295262	-0.424958	-0.471993	1.52187	-0.598141	-0.692221	-0.721365	1.3868
TSPAN2	1.88916	-0.258853	-0.40302	-0.468549	-1.1947	0.697454	-0.261491		chr1:25664348-25664848	-0.591453	-0.0203542	1.73552	-0.691509	-0.700029	-0.769872	1.0377
GJA5	1.41103	0.0961406	-1.13437	-0.655941	0.40399	0.967239	-1.08809		chr1:27513437-27513937	-0.56419	-0.324963	1.69067	-0.609157	-0.688154	-0.687567	1.18336
LAX1	1.64171	-0.667319	-0.863591	-0.350766	-0.789665	1.16173	-0.132101		chr1:27625060-27625560	-0.559607	-0.545971	1.71024	-0.566516	-0.634498	-0.585705	1.18206
ETNK2	1.77784	-0.566695	-0.949995	-0.334714	-0.470073	1.0251	-0.481466		chr1:28128984-28129484	-0.587857	-0.458773	1.21576	-0.643169	-0.605194	-0.601345	1.68057
ERLNC1	1.55923	-0.393162	-1.10745	-0.207726	-0.437124	1.23697	-0.650734		chr1:28193801-28194301	-0.675749	-0.282252	1.24842	-0.766575	-0.367999	-0.766575	1.61073
TRDMT1	1.55475	-0.878014	-0.0911098	-0.540331	-0.766675	1.27272	-0.551341		chr1:28835114-28835614	-0.632739	-0.413586	1.5599	-0.632739	-0.632739	-0.601778	1.35368
OGA	1.06811	-1.63006	0.268233	0.284188	-0.670742	1.16719	-0.486918		chr1:32248461-32248961	-0.468569	0.521284	1.69339	-0.807437	-0.844472	-0.844472	0.750273
PNPLA2	1.4741	-0.556199	-0.431359	-0.0325183	-0.998403	1.31755	-0.773171		chr1:32725000-32725500	-0.235658	-0.463221	0.922729	-0.976244	-0.0521694	-0.939178	1.74374
DUSP8	0.790931	-0.219336	-0.683409	-0.228752	-0.757335	1.8963	-0.798398		chr1:35539259-35539759	-0.622666	-0.554407	1.88759	-0.614335	-0.534642	-0.481683	0.920142
TSPAN32	1.14117	-1.47912	-0.225704	0.19511	-0.779584	1.3337	-0.185571		chr1:35544931-35545431	-1.0085	0.606672	1.08415	-1.0085	-0.2996	-0.720768	1.34654
PHLDA2	1.47976	-1.01618	-0.459168	-0.387367	-0.875651	1.28428	-0.0256679		chr1:36299822-36300322	-0.221088	-0.357257	0.51119	-0.757068	-0.502929	-0.724843	2
PTPRJ	1.2779	-1.25006	-1.15553	0.711198	0.178435	0.791007	-0.55295		chr1:37461524-37462024	-0.578711	-0.578711	1.18301	-0.578711	-0.578711	-0.578711	1.71054
CST6	1.35954	-0.848596	-0.397301	-0.825488	-0.759367	1.41875	0.0524577		chr1:39980600-39981100	0.0524778	-0.391496	1.15034	-0.834965	-0.744953	-0.834965	1.60356
CATSPER1	1.09489	-0.818828	-0.529366	-0.690925	-0.49364	1.74259	-0.304713		chr1:45566729-45567229	-0.802573	0.398551	1.72559	-0.766929	-0.641863	-0.735938	0.823156
CD9	1.30686	0.213029	-0.020374	-1.31465	-1.11665	1.1128	-0.181015		chr1:46039427-46039927	-0.175029	-0.423343	1.77778	-0.737989	-0.711346	-0.743267	1.0132
SOX5-AS1	1.34085	-0.886367	-1.29318	0.20165	0.10499	1.14663	-0.614573		chr1:47213102-47213602	-0.241393	-0.539329	1.29216	-0.667748	-0.588043	-0.834568	1.57892
NR4A1	1.11444	-0.302005	-0.590901	-0.645492	-0.851531	1.72459	-0.449097		chr1:47905894-47906394	-0.493275	-0.691498	1.18351	-0.511533	-0.560844	-0.630494	1.70414
LINC00572	0.68779	-0.467295	-0.637071	0.415065	-1.05267	1.76537	-0.711192		chr1:48052346-48052846	-0.55391	-0.553359	1.34502	-0.529602	-0.798387	-0.471171	1.56141
TMED10	1.4039	-1.26291	-0.484893	0.0394338	-0.130176	1.23861	-0.803958		chr1:48070101-48070601	-0.802377	-0.487202	1.41344	-0.494582	-0.725015	-0.387663	1.4834
LINC01629	1.00663	-0.911175	0.287253	0.112274	-1.7558	0.933444	0.327382		chr1:48080751-48081251	-0.726753	-0.135316	0.896915	-0.658183	-0.641707	-0.593018	1.85806
IGF1R	1.11872	-0.917673	-0.0509178	0.722167	-1.36881	1.08051	-0.583999		chr1:48214703-48215203	-0.223072	-0.472561	1.76242	-0.788451	-0.81923	-0.498229	1.03912
LOC101927131	0.807422	0.191919	-0.934798	-0.191296	-0.806577	1.75404	-0.820711		chr1:51303867-51304367	-0.564147	-0.104252	0.285269	-0.823826	-1.04448	0.324043	1.9274
ERI2	0.996037	-0.894224	-0.215948	0.306116	-1.1752	1.54125	-0.558032		chr1:52140007-52140507	0.257988	-0.455073	0.573892	-0.564281	-0.935007	-0.775615	1.8981
DCUN1D3	0.566548	-1.13643	-0.0225971	0.4598	-0.993868	1.69316	-0.566609		chr1:54161443-54161943	-0.626395	-0.391649	1.96202	-0.626395	-0.535074	-0.562967	0.780463
MIR3183	0.870324	-0.0340355	0.120665	-1.27924	-0.963569	1.60084	-0.31498		chr1:56457707-56458207	-0.554712	-0.595908	0.744431	-0.539285	-0.505844	-0.535916	1.98723
ITGA3	0.136515	-1.18547	-0.299154	0.282702	-0.197316	1.96748	-0.704766		chr1:56496848-56497348	-0.327806	-0.220961	2	-0.597766	-0.720825	-0.73875	0.587109
LINC01979	1.71931	-0.717529	0.105836	-0.955388	-1.0258	0.729451	0.14412		chr1:58573747-58574247	-0.530398	-0.560785	0.832463	-0.560785	-0.560785	-0.560785	1.94107
ATP5F1D	1.09882	-1.03736	-0.460559	0.0963797	-0.447211	1.60254	-0.852614		chr1:58755350-58755850	0.695235	-0.61107	0.624784	-0.810404	-1.29721	-0.147789	1.54646
IQCN	1.28283	-0.610131	-0.4219	0.570739	-1.29302	1.15642	-0.684939		chr1:58848812-58849312	-0.462509	-0.31194	0.582427	-0.679654	-0.649371	-0.525781	2
SNRPD2	1.42595	-0.598687	-0.525736	-0.379367	-0.739895	1.48267	-0.664942		chr1:59596432-59596932	-0.332111	-0.266389	0.892375	-0.481546	-0.82206	-0.837698	1.84743
QPCTL	1.31172	-0.617533	-0.756876	-0.268767	-0.631958	1.57475	-0.611338		chr1:59718898-59719398	-0.682796	-0.307102	1.62474	-0.356416	-0.732562	-0.781123	1.23526
PLB1	0.695853	-1.14692	-0.949309	0.183041	-0.239458	1.76455	-0.307758		chr1:59750651-59751151	0.0382514	-0.00782824	0.581557	-0.749087	-0.790261	-0.958395	1.88576
LINC02245	1.45514	-0.788749	-0.301101	-0.877207	-0.994808	1.12453	0.382194		chr1:62286636-62287136	-0.236583	-0.613478	1.14969	-0.76872	-0.6361	-0.596231	1.70143
ARID5A	1.79806	-0.459492	-0.0999618	-0.27132	-1.15048	0.843879	-0.660688		chr1:67723690-67724190	0.0754478	-0.517595	1.50425	-0.79925	-0.788111	-0.75368	1.27894
JAG1	1.19864	-1.45605	0.478596	0.0623817	-0.720404	1.11168	-0.67485		chr1:68173334-68173834	0.0762268	-0.701357	1.35055	-0.713795	-0.875017	-0.575881	1.43927
MIR6870	1.06352	-1.41512	-0.120464	0.579707	-0.525511	1.24631	-0.828442		chr1:76254088-76254588	-0.425117	0.324331	1.66639	-0.712607	-0.892938	-0.883159	0.923099
LINC01752	1.46431	-1.12157	-0.0409365	-0.00426777	-1.08976	1.13597	-0.343751		chr1:82704366-82704866	0.128493	-0.36333	1.83276	-0.805871	-0.722325	-0.846918	0.777192
PREX1	1.14512	0.403624	-0.851858	-0.730166	-1.17703	1.36316	-0.152853		chr1:82920385-82920885	-0.226992	-0.320827	1.93632	-0.732317	-0.721581	-0.687411	0.752813
SF3A1	1.92572	-0.298987	-0.453994	-0.713152	-0.789536	0.801266	-0.471314		chr1:85295088-85295588	-0.554159	-0.539253	2	-0.457218	-0.538001	-0.554159	0.578305
PRKCD	0.971038	-0.437145	-0.785019	-0.225224	-0.628894	1.81609	-0.710849		chr1:89762653-89763153	0.624568	0.279931	1.26044	-1.2084	-0.794939	-1.03935	0.877749
TLR3	0.833744	-1.12437	-0.332343	0.755684	-0.929691	1.44186	-0.644883		chr1:91564886-91565386	-0.546723	-0.452251	0.52502	-0.546723	-0.546723	-0.519131	2
SNX18	1.11034	-1.5576	-0.296135	-0.0615927	-0.19276	1.42479	-0.427046		chr1:91572019-91572519	-0.463435	-0.446341	1.69492	-0.644155	-0.622692	-0.706394	1.1881
PLPP1	1.57003	-0.984246	-0.552907	0.374868	-0.593322	1.02841	-0.842833		chr1:91637468-91637968	-0.327809	-0.49016	1.79017	-0.670596	-0.72177	-0.623181	1.04335
HIST1H2AB	0.946462	-1.14344	0.242386	0.49768	-1.65062	0.829845	0.277693		chr1:91685904-91686404	-0.290058	-0.664806	1.10479	-0.626485	-0.664806	-0.605653	1.74702
MIR3925	0.776164	-0.417777	0.581835	-0.235194	-0.736927	1.47978	-1.44788		chr1:92123753-92124253	-0.507003	-0.599639	1.21716	-0.301623	-0.630699	-0.829151	1.65096
CDKN1A	0.711578	-0.324496	-0.166953	0.443171	-1.33675	1.5918	-0.918342		chr1:93750884-93751384	-0.504681	-0.297778	0.307646	-0.561133	-0.550935	-0.547958	2
DDO	1.70486	0.805842	-0.756138	-0.016831	-1.02124	0.176755	-0.893244		chr1:94854895-94855395	-0.00730675	-0.408933	1.02997	-0.929094	-0.650476	-0.745723	1.71156
LINC02523	1.47843	-0.85083	-1.06913	0.687636	-0.379417	0.879559	-0.746249		chr1:95013913-95014413	0.651134	-0.734869	1.58842	-0.286901	-1.02999	-0.916119	0.728327
LINC01013	0.763537	-2	0.0732751	0.329018	-0.558889	0.694045	0.702846		chr1:99580342-99580842	0.571741	-0.37523	1.14643	-0.930599	-0.960556	-0.793381	1.34159
FBXL18	1.60067	-0.897221	-0.373577	-0.711494	-0.310408	1.25465	-0.562627		chr1:99590770-99591270	-0.175403	-0.408692	0.490664	-0.147008	-0.633047	-1.10559	1.97908
MIR589	0.579561	-0.913413	-0.305265	-0.114995	-0.89448	1.95663	-0.308037		chr1:100708655-100709155	-0.134334	-0.768999	1.90222	-0.685015	-0.807279	-0.26783	0.761242
HOXA10-AS	1.07385	-1.14134	-0.0754442	0.554363	-0.858431	1.31766	-0.870662		chr1:100765160-100765660	-0.243287	-0.603481	2	-0.660505	-0.660505	-0.486879	0.640513
SLC45A4	1.63454	-0.3334	-0.867947	0.491439	-0.832444	0.827131	-0.919324		chr1:107993891-107994391	-0.591223	0.00659649	0.949183	-0.695257	-0.729372	-0.729372	1.78945
MIR3152	0.398977	-0.230273	0.0203851	-0.777326	-0.989095	2	-0.428061		chr1:111193123-111193623	-0.452989	-0.77176	1.03433	-0.134816	-0.481057	-0.930027	1.73632
BGN	0.362666	-1.02232	-0.968119	0.531083	0.352268	1.63769	-0.893268		chr1:114042957-114043457	-0.585999	-0.498497	2	-0.493522	-0.369491	-0.574362	0.38967
FBLIM1	1.15135	-1.15072	-1.23585	0.862904	0.746378	0.287976	-0.662036		chr1:116380800-116381300	-0.179893	-0.688253	1.29726	-0.77802	-0.679358	-0.538378	1.56665
MERTK	0.553495	-1.55942	-1.29192	0.793009	0.748705	0.620458	0.135672		chr1:145891916-145892416	0.212147	-0.411019	1.75971	-1.22975	-0.659791	-0.422096	0.750798
PLD1	0.865796	-1.54357	-1.03485	1.01405	0.861878	-0.00295832	-0.160342		chr1:150552205-150552705	-0.570248	-0.764722	0.666332	0.566393	-0.940275	-0.682418	1.72494
ANKRD33B	0.827676	-0.840905	-1.02858	1.05055	1.25327	-0.432066	-0.829947		chr1:150622530-150623030	-0.305258	-0.314651	1.17971	-0.760437	-0.730978	-0.732014	1.66363
ATPAF1	1.02299	-0.917525	-1.02012	0.751393	-0.226395	1.28552	-0.895865		chr1:151945682-151946182	0.792688	0.498532	0.8289	-0.866673	-1.30982	-0.9637	1.02008
THBS3	0.972952	-1.80694	0.316882	1.09576	-0.403921	0.305587	-0.480315		chr1:151992400-151992900	0.178337	0.0553823	1.31988	-0.683801	-1.13863	-0.966236	1.23507
LINC00856	1.5091	-1.23461	0.270985	0.789956	-1.1332	-0.414415	0.212174		chr1:153752347-153752847	-0.11707	-0.00286502	1.93614	-0.754434	-0.83273	-0.803295	0.574257
SMAD3	1.26915	-1.25422	-0.538728	1.27376	-0.251121	-0.847764	0.348928		chr1:154353379-154353879	-0.262497	-0.716966	1.80057	-0.537582	-0.797481	-0.490669	1.00462
LOXL1-AS1	0.731118	-1.01093	-1.22091	1.25472	-0.125468	0.990037	-0.618561		chr1:154520223-154520723	-0.45565	-0.182626	1.61908	-0.736553	-0.736553	-0.736553	1.22885
LOXL1	1.02424	-1.25515	-0.72734	1.29327	-0.107569	0.640103	-0.867559		chr1:156104735-156105235	-0.444905	-0.897854	1.45623	-0.582032	-0.788108	-0.121941	1.37861
SNX29P2	1.52089	-0.547869	-0.0361763	0.759161	-0.306653	-1.63006	0.240707		chr1:156126698-156127198	0.344884	-0.85727	0.888764	-0.815306	-1.07344	-0.0791613	1.59153
VMP1	0.515297	-1.01322	-0.699995	1.78655	-0.900044	-0.133715	0.44512		chr1:156130122-156130622	0.855249	-1.39036	1.06172	-0.796049	-0.584473	-0.23195	1.08587
MED16	0.72393	-1.01787	-0.542823	1.89473	-0.0085739	-0.572239	-0.477152		chr1:159005502-159006002	-0.760171	0.0873213	1.01435	-0.696925	-0.581081	-0.781491	1.718
PPP1R15A	0.717914	-1.06409	-0.317879	1.75364	-0.262848	0.205175	-1.03191		chr1:159015453-159015953	-0.339425	0.034187	1.49558	0.18664	-1.01067	-1.30643	0.94012
EFEMP1	0.74213	0.131363	0.0536341	1.67495	-1.22576	-0.393173	-0.983147		chr1:159202328-159202828	-0.587202	-0.587202	1.58675	-0.57098	-0.587202	-0.587202	1.33304
SNRPD3	1.15184	-1.0629	-0.611426	1.25252	-0.369981	0.656373	-1.01643		chr1:159204043-159204543	-0.481421	-0.446652	1.93564	-0.613397	-0.613397	-0.613397	0.832621
GGT1	1.65408	-0.953023	-0.791516	0.928865	-0.228385	0.255472	-0.865487		chr1:159204549-159205049	-0.576234	-0.576234	1.79423	-0.565339	-0.576234	-0.568657	1.06847
MIR3921	0.582564	-0.841403	-0.685277	1.20408	0.10836	1.03109	-1.39941		chr1:159222821-159223321	-0.591776	-0.591776	1.24308	-0.538496	-0.591776	-0.591776	1.66253
SPTSSB	0.90081	-1.28648	-0.911091	1.13212	0.514554	0.56523	-0.915136		chr1:159408786-159409286	-0.0634862	-0.560303	0.415459	-0.65063	-0.572487	-0.65063	2
FGF18	1.52299	-0.883952	-0.225426	1.31816	-0.799624	-0.60191	-0.330243		chr1:159470081-159470581	-0.636834	-0.594887	0.714287	-0.559353	-0.636834	-0.270946	1.98457
EPHA1	1.45529	-1.12989	-1.1196	0.896675	-0.369273	0.566981	-0.300185		chr1:159779397-159779897	-0.353931	-0.419193	1.66342	-0.680914	-0.740211	-0.677876	1.2087
GLIPR2	0.814408	-0.999196	-1.29943	1.573	0.10837	0.170048	-0.3672		chr1:159781175-159781675	-0.84516	-1.05666	1.47713	-0.363733	-0.637008	0.247271	1.17816
B4GALT3	0.954717	-1.38908	-0.837242	1.13607	0.859214	-0.651008	-0.072674		chr1:161200010-161200510	-0.230951	-0.54907	1.81145	-0.727042	-0.611534	-0.687289	0.994438
PARP1	1.3536	0.382858	-1.3762	-0.782623	1.09583	-0.128011	-0.54545		chr1:161382474-161382974	-0.761735	-0.996635	0.0794963	0.553152	-0.0331289	-0.732371	1.89122
CELF2-AS1	1.23761	-0.388889	-0.698118	-0.393417	1.61393	-0.940691	-0.430425		chr1:163195904-163196404	-0.605029	0.0486844	1.53354	-0.668145	-0.834668	-0.73684	1.26245
MGP	1.05058	-1.3836	0.196128	0.297806	0.984873	0.210815	-1.3566		chr1:164720570-164721070	-0.611621	-0.477825	1.50462	-0.723806	-0.326097	-0.755492	1.39022
MIR1247	2	-0.293925	-0.711941	-0.380134	0.254871	-0.860524	-0.116255		chr1:164748226-164748726	-0.847645	-0.822225	1.70221	0.0592692	-0.440518	-0.676866	1.02578
RECQL5	1.40319	-0.547118	0.282867	-0.380382	1.13778	-1.40337	-0.49297		chr1:164805587-164806087	-0.58463	-0.554142	1.15743	-0.562488	-0.599208	-0.586666	1.7297
HOXD-AS2	1.53422	-1.26457	0.352032	-0.922997	0.861504	-0.57342	0.0132363		chr1:165910706-165911206	-0.530154	-0.398155	1.82105	-0.587153	-0.664092	-0.65566	1.01416
SLC6A1	0.958255	-0.531718	-0.886506	0.32445	1.6489	-0.904697	-0.608689		chr1:169610048-169610548	0.0267048	-0.113264	1.84762	-0.839528	-0.802509	-0.839528	0.720507
FAM3D-AS1	1.1354	-1.11655	0.429067	0.000297183	0.786034	-1.59194	0.35769		chr1:169618255-169618755	-0.130996	-0.681095	1.26849	-0.681095	-0.681095	-0.681095	1.58689
SUCNR1	0.0820891	-0.621313	-0.856554	0.0442174	2	-0.396987	-0.387725		chr1:169629935-169630435	-0.526509	-0.529753	1.65248	-0.364191	-0.730652	-0.730652	1.22928
LINC01033	1.69498	-0.263245	-0.88868	-0.601773	1.14131	-0.634199	-0.448396		chr1:169675963-169676463	0.00290365	-0.541741	0.944449	-0.71222	-0.788731	-0.694362	1.7897
CD83	0.884736	-0.374174	-0.679928	0.226435	1.68252	-1.20125	-0.538334		chr1:169745130-169745630	-0.541985	-0.163145	1.74184	-0.713332	-0.685905	-0.713332	1.07586
LINC01510	0.374171	-2	-0.544629	0.331243	0.799922	0.578519	0.513837		chr1:171966837-171967337	-0.373457	-0.499145	1.67494	-0.670072	-0.670072	-0.670072	1.20787
KLHL17	0.178664	-1.48651	-1.07276	0.676752	-0.0862334	0.375455	1.41463		chr1:173852988-173853488	-0.399177	0.347498	1.4168	-0.769948	-0.895349	-0.915993	1.21617
CASZ1	1.27292	0.593721	0.64093	-0.929296	-1.65781	0.0653268	0.014203		chr1:175533222-175533722	-0.596563	-0.498565	1.15361	-0.596563	-0.596563	-0.596563	1.7312
FBXO6	1.87542	0.231203	-0.0777816	-1.05853	0.454271	-0.914437	-0.510147		chr1:175536384-175536884	-0.520324	-0.387117	0.412533	-0.513764	-0.558774	-0.558774	2
TMEM82	2	-0.757015	-0.613424	-0.066246	-0.599736	0.0820544	-0.19969		chr1:175548693-175549193	-0.167891	-0.699529	1.51961	-0.605257	-0.699529	-0.699529	1.35212
USP48	1.95356	0.00753936	0.25126	-0.376532	-0.758545	-1.18011	0.102829		chr1:175597859-175598359	-0.495121	-0.191981	0.822649	-0.542185	-0.761779	-0.73571	1.90413
HSPG2	1.2416	0.0921933	0.793552	-1.10485	-1.51352	-0.0612767	0.552298		chr1:182164288-182164788	-0.796407	-0.775459	1.19756	1.24322	-0.76744	-0.822272	0.720795
LINC00339	1.90569	-0.764471	0.438111	-0.492578	-0.931093	-0.562754	0.407094		chr1:182679731-182680231	-0.560101	-0.658353	1.41365	-0.658353	-0.56067	-0.483718	1.50755
LINC01635	1.76285	-0.494333	0.666249	-0.746765	-0.960017	-0.7051	0.477113		chr1:183200346-183200846	-0.524314	0.205457	1.76502	-0.757285	-0.760161	-0.805107	0.876384
CDC42	1.88979	-0.0205137	0.259732	-0.803823	-0.808121	-0.939691	0.422632		chr1:199688272-199688772	-0.577272	-0.480656	0.784761	-0.557286	-0.577272	-0.558124	1.96585
GALE	1.6464	-0.0515015	0.667777	-1.10888	-0.852164	-0.7987	0.49707		chr1:200184029-200184529	-0.437717	-0.358595	1.70928	-0.704909	-0.660183	-0.70217	1.15429
MYOM3	1.64986	-0.791963	0.244	-0.870138	-1.1775	0.486085	0.45966		chr1:200231868-200232368	-0.449957	0.616063	0.320085	-0.741749	-0.738699	-0.86768	1.86194
STMN1	1.7279	-0.269152	-0.8399	0.655789	0.105441	-1.33927	-0.0408159		chr1:200483398-200483898	-0.475554	-0.251271	1.10368	-0.729372	-0.765472	-0.613552	1.73154
HMGN2	1.91379	-0.927121	-0.196078	0.575292	-0.0832557	-1.01478	-0.267839		chr1:201021005-201021505	-0.591661	-0.724804	1.61945	-0.724804	-0.120324	-0.681609	1.22376
ACTG1P20	2	-0.610558	-0.0672439	-0.106745	-0.584003	-1.03755	0.397117		chr1:201028360-201028860	-0.570362	-0.277178	1.97462	-0.578492	-0.624912	-0.658493	0.734816
IFI6	1.87916	0.894569	-0.528005	-0.46785	-0.745764	-0.71858	-0.313532		chr1:203674147-203674647	0.0781406	0.32315	1.18804	-0.8591	-1.11979	-0.902986	1.29254
PUM1	1.09506	-0.253047	-0.434723	-0.895115	-1.39425	1.06662	0.815461		chr1:204477339-204477839	0.773387	-0.512223	1.15049	-0.933487	-0.833479	-0.867969	1.22328
SNRNP40	1.69546	0.220153	-1.14723	0.245613	-1.02889	0.573916	-0.559023		chr1:204478768-204479268	-0.253067	-0.784188	1.8132	-0.727932	-0.600713	-0.427154	0.979856
COL8A2	1.20253	-0.722899	-1.15773	-0.689413	-0.434087	1.35046	0.451142		chr1:204982870-204983370	-0.438105	-0.676762	0.559459	-0.334611	-0.628765	-0.539915	2
MYCL	1.72441	0.813139	-0.452954	-1.28252	-0.705057	0.0333091	-0.130324		chr1:205271322-205271822	-0.625575	-0.0854218	1.71244	-0.374096	-0.815216	-0.866985	1.05486
MFSD2A	1.62505	-0.969559	-0.933099	-0.587049	-0.320891	0.146605	1.03895		chr1:205582380-205582880	-0.0652687	0.455359	1.78871	-0.84665	-0.898655	-0.913361	0.479863
SLFNL1-AS1	1.59988	0.0415465	0.0908345	-0.780202	-1.21359	-0.680004	0.941529		chr1:205599267-205599767	-0.412328	-0.595276	1.52814	-0.119832	-0.59209	-1.07844	1.26983
PPIH	0.0481895	-0.833224	-0.178084	0.498331	1.36418	-1.62399	0.724596		chr1:205988439-205988939	-0.504808	0.914043	0.589124	-0.831971	-0.840848	-0.874376	1.54884
ZNF691	2	-0.321061	-0.683655	-0.598201	-0.274607	-0.109676	-0.233137		chr1:207281966-207282466	0.613063	-0.270552	0.591529	-0.647228	-0.985803	-0.985803	1.68479
SLC2A1	2	-0.121377	-1.01223	-0.258485	-0.667712	-0.256979	0.236919		chr1:207282724-207283224	-0.400943	-0.283672	1.36266	-0.719202	-0.745254	-0.729305	1.51572
BTBD19	1.80954	-0.72451	0.667681	0.0312583	-1.14595	-0.663347	0.0253191		chr1:208235895-208236395	0.214302	-0.562571	1.50911	-0.886627	-0.975328	-0.479209	1.18033
PIK3R3	1.24067	0.501541	0.87126	-0.929531	-1.2372	-0.914607	0.467866		chr1:209747654-209748154	0.637684	0.20008	0.0550219	-0.172866	-1.53716	-0.779574	1.59681
TSPAN1	1.57292	-0.0148467	0.692702	-0.650665	-1.2532	-0.87766	0.530751		chr1:210311126-210311626	0.455986	0.336388	1.49922	-1.04236	-0.935117	-0.999961	0.685845
POMGNT1	1.87621	-1.05171	-0.109131	-0.503545	-0.832433	-0.0234265	0.644044		chr1:212213718-212214218	-0.642307	-0.33665	1.53773	-0.642307	-0.642307	-0.642307	1.36815
TEX38	1.84772	-0.587329	-0.502604	-0.498825	-0.65982	0.982678	-0.581821		chr1:212218075-212218575	-0.684067	-0.116301	1.27444	-0.684067	-0.684067	-0.684067	1.57813
EFCAB14-AS1	1.78197	-0.116415	-0.743018	-0.735181	-0.946729	0.896339	-0.136962		chr1:212242230-212242730	-0.568843	-0.302217	1.77929	-0.936962	-0.186629	-0.753509	0.968871
MAGOH	1.48071	0.592537	-1.13189	0.663012	-0.950193	-0.883327	0.229145		chr1:212635721-212636221	-0.572185	-0.511277	2	-0.444302	-0.498908	-0.57634	0.512555
SERBP1	1.14089	-0.818247	1.29683	-0.868815	-1.21302	0.147682	0.31468		chr1:215583205-215583705	-0.699294	-0.107651	1.02385	-0.728559	-0.750614	-0.500291	1.76256
GADD45A	1.09913	-0.186501	0.309277	-0.681249	-1.81926	0.451879	0.826728		chr1:223180549-223181049	-0.0728266	-0.509778	1.78328	-0.721314	-0.727427	-0.734608	0.982677
MIR1262	1.63108	-1.57303	0.0628834	-0.362734	0.52638	0.311608	-0.596191		chr1:224245163-224245663	-0.689291	0.1201	1.86991	-0.689291	-0.689291	-0.689291	0.767155
CLCA2	1.47335	0.183617	0.157378	-0.984825	-0.716393	-1.12457	1.01144		chr1:224751000-224751500	-0.626	-0.692999	1.82987	-0.641769	-0.11147	-0.692999	0.935364
CTTNBP2NL	1.67077	-0.279911	0.902313	-0.449857	-0.706819	-1.26403	0.127526		chr1:224929479-224929979	-0.646282	-0.681352	0.656408	-0.539811	0.12997	-0.836885	1.91795
WNT2B	1.19699	-0.79315	0.538652	-0.454259	0.509757	-1.6574	0.659408		chr1:226122425-226122925	-0.0228544	-0.334255	1.85124	-0.862408	-0.550953	-0.880061	0.799294
CD101	1.60497	-0.65906	-0.251309	-0.137916	0.551071	-1.55145	0.443685		chr1:226127685-226128185	0.536384	0.0199939	1.43155	-0.930901	-0.996106	-0.979643	0.918721
OTUD7B	1.30074	-0.0210403	-0.600965	1.0938	-1.48958	0.354105	-0.637051		chr1:226677099-226677599	-0.867228	0.0278507	1.73156	-0.53014	-0.764232	-0.606019	1.00821
ADAMTSL4-AS1	0.936987	0.296714	0.653932	-0.605649	-1.97695	0.559354	0.135607		chr1:227787891-227788391	0.117995	-1.35955	0.337326	0.642112	-1.45906	0.888088	0.833091
S100A11	1.5048	-0.672182	-0.263172	0.655036	-1.62316	0.388136	0.0105398		chr1:228141667-228142167	-0.498306	-0.463364	1.88069	-0.866913	-0.61112	-0.319963	0.878975
NUP210L	1.33839	-1.24412	0.513517	-0.381889	-1.19296	0.0589288	0.908139		chr1:228162236-228162736	0.0727669	-0.0950672	1.90506	-0.865654	-0.81729	-0.777822	0.578007
SLC50A1	1.64211	-0.0953273	0.437309	0.0542596	-1.74822	-0.114697	-0.175431		chr1:228163018-228163518	0.703692	-0.369539	1.65892	-0.902793	-0.950248	-0.736511	0.596481
KRTCAP2	1.95316	-0.343717	0.315268	0.330941	-0.616418	-1.07905	-0.560181		chr1:228838422-228838922	0.741002	-0.539897	1.45911	-0.912964	-0.912964	-0.738631	0.904342
GON4L	2	-0.00744663	-0.616221	-0.312312	-0.399392	-0.0340272	-0.802644		chr1:228938500-228939000	-0.444429	-0.102399	1.31029	-1.20024	-1.06631	0.322643	1.18044
SYT11	2	0.378255	-0.349614	-0.287134	-1.18971	-0.468214	-0.086129		chr1:229058707-229059207	-0.460862	-0.281181	2	-0.510393	-0.510393	-0.510393	0.0541903
RIT1	1.85064	0.423246	-0.45109	0.410958	-0.919736	-0.260547	-1.05348		chr1:229059730-229060230	-0.66988	-0.179914	1.724	-0.599308	-0.728105	-0.655074	1.10828
CRABP2	0.366347	-2	0.418398	0.545254	0.604506	0.744973	-0.675201		chr1:229064211-229064711	-0.708456	-0.432422	1.67324	-0.656376	-0.708456	-0.368661	1.20113
MIR4259	1.32799	-1.03388	0.479963	0.892909	-1.43063	-0.298772	0.0624258		chr1:229068222-229068722	-0.71125	-0.497494	1.89094	-0.579492	-0.71125	-0.263231	0.871779
TAGLN2	1.43768	0.391317	0.456026	-0.489991	-1.41838	-0.978624	0.601971		chr1:230274177-230274677	-0.352752	-0.660537	1.7952	-0.660537	-0.660537	-0.504548	1.04372
ITLN1	2	-0.195595	-0.584697	-0.698025	-0.258461	-0.231468	-0.255889		chr1:230308021-230308521	-0.477383	0.162956	1.79646	-0.82904	-0.881283	-0.602882	0.831168
LOC101928372	2	0.176967	-0.212956	-0.319873	0.0772258	-1.1777	-0.569447		chr1:231990283-231990783	0.268018	0.674713	1.29639	-1.0071	-1.02604	-1.02604	0.820068
ITLN2	1.90424	0.649883	-0.404084	-0.214174	-0.071966	-0.924049	-0.939851		chr1:234844370-234844870	-0.409461	0.746728	0.805199	-0.720533	-0.962014	-0.962014	1.50209
USP21	1.92529	-1.0771	0.533338	-0.810632	-0.0191633	-0.415476	-0.136255		chr1:235878427-235878927	-0.359628	-0.334671	1.86739	-0.639569	-0.70423	-0.736826	0.907533
PPOX	1.65907	-1.71273	-0.161855	0.402626	0.202615	-0.128742	-0.260984		chr1:235938689-235939189	0.848955	0.171192	1.59361	-0.942465	-0.942465	-0.942465	0.213635
NOS1AP	2	0.0876647	-0.770829	-0.273414	-0.624527	-0.279177	-0.319876		chr1:235986871-235987371	-0.0744443	-0.613355	2	-0.680074	-0.540775	-0.680074	0.569765
MIR4654	1.99087	0.0417279	-1.14123	0.306903	-0.516252	-0.0773488	-0.604664		chr1:236001259-236001759	-0.497948	-0.273046	1.99416	-0.143758	-0.813921	-0.833616	0.56813
MIR556	2	0.00168857	-0.57509	-0.500499	-0.514662	-0.283293	-0.352815		chr1:239795259-239795759	-0.587959	-0.557715	1.26316	-0.587959	-0.587959	-0.587959	1.64639
C1orf226	2	-0.52014	-0.819948	0.135371	-0.413573	-0.445201	-0.0953235		chr1:244214163-244214663	-0.756748	0.64173	1.09039	-0.75536	-0.825227	-0.790976	1.39619
SH2D1B	2	-0.292525	-0.575574	-0.275449	-0.590539	-0.606176	0.157048		chr1:244315145-244315645	0.0643911	-0.705539	1.06101	-0.705539	-0.705539	-0.705539	1.69675
TBX19	1.89635	0.274306	-1.02082	-0.712707	-0.669074	-0.273918	0.505861		chr1:245091761-245092261	-0.605491	-0.266834	0.858913	-0.62602	-0.592612	-0.672851	1.9049
ABL2	1.72987	-0.155052	-1.04722	-0.194198	-1.20497	0.34256	0.529006		chr1:245875039-245875539	-0.725077	-0.138099	0.843764	-0.512174	-0.634774	-0.720238	1.8866
KCNT2	1.69832	0.0851331	-0.0190041	0.103544	0.105744	-1.74132	-0.232421		chr1:246571274-246571774	-0.393415	-0.225279	1.69632	-0.686408	-0.762175	-0.762175	1.13313
MIR4735	0.785649	-0.357462	1.09313	-0.17856	0.596352	-1.91625	-0.0228635		chr10:2985714-2986214	-0.499921	-0.633639	1.1311	-0.633639	-0.523926	-0.586257	1.74628
IPO9	1.56399	0.270893	-0.588058	-0.913368	-1.32603	0.653702	0.338867		chr10:3264092-3264592	0.133855	-0.39564	1.65652	-0.813726	-0.813726	-0.813726	1.04645
MIR6739	1.28142	-0.769078	0.704603	-0.873717	-0.875322	-0.628068	1.16016		chr10:4311841-4312341	-0.60074	-0.490171	1.22595	-0.686606	-0.686606	-0.4265	1.66467
BTG2	1.35074	0.15733	0.185105	-0.292937	-1.56474	0.967901	-0.803396		chr10:5548838-5549338	0.870385	-0.411342	0.586664	-0.847797	-1.39871	-0.215982	1.41678
REN	1.066	0.0755365	-0.738201	-0.531853	-0.93171	1.67029	-0.610064		chr10:5950355-5950855	0.194233	-0.501447	1.85758	-0.759447	-0.759447	-0.759447	0.727975
PPP1R15B	1.86186	-0.917729	-0.155964	0.278995	-1.163	-0.292631	0.388471		chr10:5971290-5971790	0.144193	-0.262446	1.44259	-0.849792	-0.820784	-0.916259	1.26249
PIK3C2B	1.33753	0.407216	0.972686	-0.520246	-0.588194	-1.57521	-0.0337788		chr10:6722153-6722653	-0.302681	-0.55265	1.22096	-0.760669	-0.491527	-0.760669	1.64724
IRF6	1.91801	-0.854963	-1.00094	0.244048	0.318962	0.0278241	-0.652935		chr10:7264437-7264937	-0.543682	-0.141567	0.516497	-0.6383	-0.611157	-0.6383	2
PTPN14	2	-0.410934	0.234388	-0.632322	-0.717702	-0.832671	0.347479		chr10:7618482-7618982	-0.583554	-0.593898	1.76618	-0.535325	-0.499895	-0.657441	1.10394
TTC13	1.74908	0.455216	0.124963	-0.682772	-1.40578	0.230733	-0.471442		chr10:12707346-12707846	0.218857	-1.07928	1.6854	-0.490396	-0.501294	-0.765465	0.932174
ARV1	1.64063	0.303489	0.576501	-0.980145	-1.37744	-0.160732	-0.00230064		chr10:13317368-13317868	-0.501507	0.426643	1.41524	-0.896545	-0.736322	-0.896545	1.18904
PCNX2	1.04759	1.56657	-0.966435	-0.309553	0.181224	-1.0999	-0.419499		chr10:13787060-13787560	-0.597761	-0.649028	1.74129	-0.74185	-0.534473	-0.332874	1.1147
LOC101927787	1.08422	-0.967908	-0.624702	1.52638	0.0257589	-1.07962	0.0358721		chr10:13809213-13809713	-0.424481	-0.222218	1.65992	-0.737813	-0.722594	-0.737813	1.185
CHRM3	2	-0.0306746	-0.489102	-0.838231	-0.596114	-0.480258	0.348827		chr10:13945716-13946216	-0.958194	-0.716554	1.71609	0.48104	-0.481536	-0.781781	0.74093
CHRM3-AS2	2	-0.291881	0.569623	-0.832107	-0.491478	-0.751412	-0.214185		chr10:13990386-13990886	-0.917881	0.559782	1.34457	-0.699194	-0.615321	-0.86432	1.19237
CHRM3-AS1	2	-0.394951	-0.159414	-0.863953	-0.49965	-0.314764	0.0602146		chr10:14049197-14049697	-0.532929	-0.587968	1.76966	-0.587968	-0.575523	-0.587968	1.10269
ZNF695	2	0.387303	-0.36306	-0.745797	-0.41019	-0.363433	-0.620597		chr10:14782771-14783271	0.279552	-0.682431	1.43495	-0.768798	-0.768798	-0.768798	1.27432
ZNF670-ZNF695	1.92719	0.77468	-0.596629	-0.82171	-0.166722	-0.598408	-0.518402		chr10:15385845-15386345	-0.196335	-0.254573	1.80439	-0.781533	-0.731053	-0.781533	0.940639
MIR6078	1.10426	-1.79484	-0.78735	0.52579	-0.110431	0.323852	0.738722		chr10:15391466-15391966	-0.644589	-0.321987	1.33111	-0.644589	-0.644589	-0.644589	1.56923
FBH1	1.8213	-0.74607	-0.517796	-0.929988	-0.641679	0.690362	0.323867		chr10:15410928-15411428	-0.242216	-0.439344	2	-0.605875	-0.605875	-0.605875	0.376638
NEBL	1.89076	0.676834	-0.956896	-0.300566	-0.708113	-0.674038	0.0720209		chr10:17512382-17512882	0.0133237	-0.268592	1.79547	-0.802396	-0.932547	-0.667979	0.862719
NEBL-AS1	2	0.0435948	-0.76621	-0.310104	-0.476531	-0.427005	-0.262908		chr10:17758838-17759338	-0.301444	-0.582423	1.68801	-0.660081	-0.627785	-0.699872	1.1836
ABI1	1.97615	0.293282	-0.357184	-0.738706	-0.364577	0.257119	-1.06608		chr10:17783271-17783771	0.844551	-0.687775	1.48462	-0.764226	-0.818612	-0.851996	0.793443
MAP3K8	0.938753	-1.04121	1.05861	0.556409	-1.41629	0.496779	-0.593049		chr10:19922272-19922772	0.311376	-0.449561	0.93529	-0.89113	-0.959798	-0.603481	1.6573
RASSF4	1.65826	0.697256	0.64703	-0.623705	-0.756249	-0.626821	-0.995767		chr10:21372857-21373357	0.0759071	-0.75208	1.0806	-0.604824	-0.382233	-1.04646	1.62909
DEPP1	1.59884	0.792082	0.668724	-0.664865	-0.888992	-0.71373	-0.79206		chr10:21495708-21496208	0.849302	0.37817	0.643582	-1.21459	-0.97265	-0.902622	1.2188
ZNF22	1.61008	0.452228	0.931959	-0.502666	-0.87565	-0.739039	-0.876911		chr10:25062428-25062928	0.287693	-0.21542	0.720133	-0.872933	-0.79873	-0.895606	1.77486
C10orf25	1.7511	0.181023	0.849197	-0.374509	-0.56234	-0.816839	-1.02763		chr10:29343751-29344251	-0.67075	-0.303817	1.44822	-0.615944	-0.67075	-0.64244	1.45548
RSU1P2	1.47926	0.679978	-0.411894	-1.02495	-0.154914	-1.2697	0.702221		chr10:29344276-29344776	-0.576982	-0.0346882	1.12731	-0.772647	-0.689994	-0.725161	1.67216
SRGN	1.91493	0.118293	0.533511	-0.778076	-0.383918	-1.08642	-0.318315		chr10:29636234-29636734	-0.694134	-0.877653	1.6002	-0.083048	-0.877653	-0.232253	1.16455
DNAJB12	1.58349	-1.2702	0.709545	-0.557227	-0.814469	0.587347	-0.23848		chr10:29691745-29692245	-0.707541	0.82349	0.944907	-0.649509	-0.489834	-1.23816	1.31665
USP54	2	-0.676542	-0.0820015	-0.425485	-0.45024	-0.0702972	-0.506779		chr10:29746254-29746754	-0.558173	-0.558173	0.0839403	-0.290138	-0.403287	-0.485003	2
LINC00858	1.61347	0.827691	-0.569192	-0.964816	-0.868618	-0.611535	0.573004		chr10:30788208-30788708	-0.260685	-0.5908	0.442635	-0.5908	-0.5908	-0.513252	2
GLUD1	2	-0.276981	0.233515	-0.752084	-0.371085	-0.853263	-0.084894		chr10:31011191-31011691	-0.391832	0.303851	1.71876	-0.557058	-0.921731	-0.97837	0.826383
UBTD1	0.719256	0.258253	0.421506	-0.10821	-2	-0.290558	1.02335		chr10:31620589-31621089	0.0616975	0.389206	0.0546566	-0.59883	-0.839768	-1.00702	1.94006
NKX2-3	0.772437	0.37721	-1.8271	1.07849	0.511603	-0.658096	-0.25455		chr10:31677922-31678422	-0.360064	-0.0477348	1.67062	-0.776129	-0.86684	-0.718514	1.09866
NFKB2	2	0.0761955	0.14798	-0.648126	-0.329085	-0.465585	-0.888129		chr10:33196541-33197041	-0.601786	0.24943	0.891159	-0.875065	-0.651928	-0.751391	1.73958
RPEL1	1.90831	0.598535	-0.228474	-0.731018	-0.585566	-1.0323	0.0705148		chr10:33661753-33662253	-0.500121	-0.664207	1.6945	-0.808403	-0.723057	-0.115705	1.117
SLK	1.59657	0.389919	0.133152	-0.973734	-0.413181	-1.33947	0.606745		chr10:35764989-35765489	-0.657055	-0.219774	1.71493	-0.657055	-0.657055	-0.657055	1.13307
SFR1	1.45763	-0.917322	0.654488	-1.47105	-0.400871	0.178036	0.499088		chr10:36141811-36142311	-1.3075	-1.3075	1.0243	0.000542134	0.886215	-0.147308	0.851246
SMC3	1.30094	-1.40804	-0.200779	-1.1921	0.750569	0.2762	0.473206		chr10:43254958-43255458	-0.59837	-0.445149	1.20141	-0.631475	-0.570442	-0.646587	1.69061
RBM20	2	-0.800991	0.121716	-0.269652	-0.179543	-0.00121962	-0.951821		chr10:43846198-43846698	-0.659617	0.126388	1.51974	-1.05798	-0.774909	-0.338826	1.18521
PDCD4	1.88101	-0.735852	0.542576	0.188522	-0.176198	-1.08906	-0.610994		chr10:44047284-44047784	-0.201639	-0.123316	1.54346	-0.771901	-0.844035	-0.844035	1.24146
MIR2110	1.49941	0.163251	0.332768	-1.06416	-0.875568	-0.953533	0.897826		chr10:45373911-45374411	0.450992	-0.118137	-0.0242528	-1.07256	-0.218842	-0.940528	1.92333
PRLHR	2	0.228708	-0.848931	-0.661037	-0.274781	-0.0834023	-0.477138		chr10:45418711-45419211	0.1569	0.740234	1.03416	-1.10727	-0.926711	-1.01352	1.1162
CACUL1	2	0.163933	-0.605698	-0.291291	-0.214575	-0.121681	-1.02881		chr10:48792687-48793187	-0.4764	-0.247947	0.813594	-0.670877	-0.670877	-0.670877	1.92338
FAM45A	1.78186	-0.123543	0.707223	-0.967461	-0.469029	-1.06537	0.136317		chr10:49831266-49831766	0.183768	0.625364	1.00962	-1.08753	-0.853094	-1.08753	1.20939
FOXI2	1.02464	0.694832	0.353574	-0.908559	-1.16456	-1.03934	1.03942		chr10:50538852-50539352	-0.552177	0.344857	1.61701	-0.891321	-0.701766	-0.818716	1.00212
SIGIRR	1.30142	0.728034	0.362259	-0.561327	-0.980651	-1.42668	0.576948		chr10:50577487-50577987	-0.846964	-0.64304	1.63973	-0.281733	-0.364062	-0.712558	1.20862
PTDSS2	1.1378	-0.136578	0.295752	1.26784	-1.40017	-1.00254	-0.162101		chr10:51244773-51245273	-0.992134	-1.7743	1.01363	0.250736	0.599947	0.379091	0.523029
LMNTD2	1.21413	-0.350085	1.1582	-1.6315	-0.603549	0.0251463	0.187662		chr10:54496862-54497362	0.221044	-0.82021	1.90943	-0.82021	-0.74887	-0.298037	0.556848
RASSF7	1.20692	-0.546515	1.20228	-1.57092	-0.546225	0.109057	0.145403		chr10:62760346-62760846	0.593452	0.0405937	0.899101	-1.0073	-1.02048	-0.905818	1.40045
TOLLIP	1.74428	-1.04876	-1.04015	-0.484013	-0.103561	0.685388	0.246815		chr10:69349067-69349567	-0.584999	-0.366157	1.2574	-0.725192	-0.485359	-0.725192	1.6295
C11orf21	0.828981	-1.9161	0.181474	-0.158858	0.133408	1.21785	-0.286748		chr10:70509297-70509797	-0.269576	0.0780003	1.5008	-0.654091	-1.00289	-0.868897	1.21665
RIC3	2	-0.516332	-0.570827	-0.831783	-0.203899	0.463254	-0.411656		chr10:71554727-71555227	-0.7471	-0.7471	1.63459	-0.0435988	-0.7471	-0.52346	1.17377
MIR5691	1.43978	0.735278	0.829502	-1.19035	-0.376103	-0.949133	-0.488966		chr10:72319378-72319878	0.539192	-0.50447	1.17296	-0.234798	-1.30531	-0.897917	1.23035
HSD17B12	1.55243	-0.0458968	0.500909	-0.878391	-1.13717	-0.793495	0.801611		chr10:72792268-72792768	-0.100872	-0.13505	1.38004	-0.889242	-0.889242	-0.751546	1.38592
TMEM258	1.17361	0.527896	-0.460747	-0.206413	-1.61868	1.09784	-0.513511		chr10:77983719-77984219	-0.529976	-0.264358	0.958011	-0.674084	-0.656988	-0.674084	1.84148
SLC3A2	1.85765	-1.07058	0.474099	-0.52222	-0.881196	-0.172677	0.31492		chr10:78700309-78700809	-0.50835	-0.595662	1.26942	-0.643614	-0.584092	-0.576936	1.63923
FAU	1.5021	-0.272483	0.194764	-1.06754	-1.39382	0.44267	0.594307		chr10:78963448-78963948	0.0687457	-0.739799	1.6262	-0.467456	-0.8449	-0.771994	1.12921
FOSL1	1.84592	-0.111452	0.024228	-0.846414	-1.12704	-0.426408	0.641169		chr10:79605344-79605844	-0.557991	-0.529083	1.95627	-0.557991	-0.557991	-0.557991	0.804781
RCE1	1.55348	-0.754263	-0.532667	-0.540487	-1.04243	0.163785	1.15258		chr10:80163732-80164232	-0.612857	-0.65817	1.50991	-0.636918	-0.628867	-0.376208	1.40311
PITPNM1	1.37665	0.145866	-1.02632	-0.19958	-1.4988	0.704383	0.497809		chr10:80497572-80498072	-0.414442	0.304765	1.61087	-0.858711	-0.80893	-0.848134	1.01458
RAB6A	1.51641	-0.805333	0.656431	-0.425566	-0.965722	0.879939	-0.856161		chr10:89251769-89252269	0.553739	0.0479031	0.690803	-0.635674	-1.95038	0.356032	0.937576
NDUFC2-KCTD14	1.63401	-1.45941	-0.834734	0.128243	-0.00599343	0.682586	-0.144703		chr10:89346685-89347185	-0.334559	-0.017729	1.17383	-0.835144	-0.585412	-0.983128	1.58214
NDUFC2	2	-0.57104	-0.24137	0.0927647	-0.670301	-0.543764	-0.256348		chr10:91702512-91703012	-0.640889	-0.547024	0.486569	-0.36601	-0.539807	-0.488015	2
ARHGAP20	1.63582	0.381046	-0.00566395	0.266238	-0.730635	-1.60342	0.0566152		chr10:91709349-91709849	-0.603678	-0.0692235	1.83902	-0.699964	-0.699964	-0.67099	0.904803
FXYD2	0.684223	-0.539323	-0.236593	0.582699	0.73212	-1.946	0.722873		chr10:92816123-92816623	0.510797	0.15884	1.20367	-1.11116	-1.11116	-0.756826	1.10584
JAML	1.3881	-0.794021	-0.475255	-0.475128	1.36894	-1.05603	0.0433949		chr10:92830918-92831418	-0.0953213	-0.701394	1.40681	-0.727033	-0.707408	-0.624907	1.44925
SIAE	0.931475	0.163754	-0.376825	-1.11937	-1.33814	1.32104	0.418074		chr10:93591404-93591904	-0.528299	-0.157667	1.85983	-0.660515	-0.705432	-0.705432	0.897519
ERC1	2	-0.453402	-0.19016	-0.374608	0.108364	-0.84834	-0.4134		chr10:94213186-94213686	-0.829866	-0.651656	1.69585	-0.632642	-0.463273	-0.26889	1.15047
LOC105369632	1.62647	-1.09813	-0.0300055	1.09454	-0.639871	-0.268844	-0.684162		chr10:94287356-94287856	-0.581866	-0.518788	1.87194	-0.612977	-0.491445	-0.612977	0.94611
ENO2	0.92005	-1.0379	-0.394421	1.24862	-0.621867	0.934821	-1.0493		chr10:94308773-94309273	-0.622562	-0.47109	1.44299	-0.622562	-0.622562	-0.584552	1.48033
PHB2	1.10989	-0.226378	1.52161	0.235033	-0.79941	-1.00134	-0.839404		chr10:95268347-95268847	0.717542	0.103185	0.651348	-0.909414	-0.965754	-1.0652	1.46829
LINC00987	1.5301	0.688765	0.684893	-0.830904	-0.184127	-1.26636	-0.622373		chr10:95729226-95729726	-0.222516	-0.308797	1.89266	-0.728671	-0.728671	-0.728671	0.824663
KLRD1	1.62226	0.418524	0.724476	-1.21002	-0.227024	-0.296362	-1.03186		chr10:95814441-95814941	-0.732765	-0.156465	1.78383	-0.532424	-0.641578	-0.732765	1.01217
LRP6	1.84236	-0.119957	-0.462072	-1.23956	0.23086	-0.740778	0.489145		chr10:97873298-97873798	-0.397397	-0.627332	1.86604	-0.627332	-0.627332	-0.532884	0.946235
HEBP1	0.250737	-0.609452	-0.355361	0.678218	-1.41268	-0.25925	1.70779		chr10:97875350-97875850	-0.21386	-0.672977	1.99909	-0.651567	-0.672977	-0.443864	0.656151
C12orf60	1.11612	-0.748305	-0.421793	0.697567	0.918217	0.0755603	-1.63737		chr10:97895746-97896246	-0.755153	0.45321	1.64899	-0.713228	-0.768435	-0.768435	0.903054
ARNTL2	1.08036	-0.872337	0.807837	-0.406187	-1.64704	0.477125	0.560245		chr10:102612906-102613406	-0.366565	-0.633234	0.827843	-0.612214	-0.515842	-0.633234	1.93325
LRRK2	1.5792	-0.441911	-1.60194	0.0563504	0.797464	-0.316624	-0.0725314		chr10:102616572-102617072	-0.61561	-0.496889	1.71388	-0.588745	-0.572972	-0.61561	1.17595
AQP2	1.65251	0.141947	0.192085	0.312121	-1.36338	-1.10739	0.172105		chr10:102738726-102739226	-0.113542	-0.290806	1.94429	-0.738688	-0.743639	-0.743639	0.686027
LOC101927318	1.87646	-0.0334852	0.312509	-0.8946	-0.443605	-1.13287	0.315592		chr10:102796276-102796776	-0.354292	-0.0513739	0.918798	-0.402305	-1.23065	-0.607201	1.72702
AQP5	1.92766	-0.0321694	0.242511	-0.822967	-0.965428	-0.701038	0.351434		chr10:103197081-103197581	-0.692359	-0.751244	0.49859	1.39008	-1.20566	-0.338212	1.0988
AQP6	1.80192	0.184915	-0.314082	-0.884433	0.225343	-1.30479	0.291126		chr10:103812375-103812875	-0.490421	-0.290661	0.359246	-0.673607	-0.355169	-0.673607	2
ATF1	1.08409	-0.821424	0.0891143	-1.119	-0.732483	1.5337	-0.0340001		chr10:103849584-103850084	-0.607068	-0.105719	2	-0.54661	-0.572405	-0.668194	0.406676
ACVR1B	1.88726	-0.568914	-0.237806	-0.900408	0.158895	0.593564	-0.932592		chr10:104322281-104322781	-0.337036	-0.0408142	1.26623	-0.866306	-0.994998	-0.530299	1.50322
OR7E47P	1.501	0.999988	0.322667	-0.728138	-0.704215	-1.26528	-0.126016		chr10:104331368-104331868	0.389005	0.360479	1.07426	-0.966422	-1.0685	-1.00498	1.21616
LOC100129940	1.51667	-0.308862	-0.500623	0.9464	-1.45537	-0.499282	0.301073		chr10:105345045-105345545	-0.302564	-0.632182	1.80406	-0.632182	-0.632182	-0.632182	1.02723
NUP107	1.19236	0.224903	0.984182	-1.77379	-0.407488	-0.443595	0.223423		chr10:109934989-109935489	-0.164253	-0.111903	1.52007	-0.851281	-0.826305	-0.819598	1.25327
SYT1	1.97413	0.126905	0.0809735	-0.940761	-0.562014	-0.909078	0.229843		chr10:112389368-112389868	0.522589	0.296424	-0.0729184	-0.886277	-0.886277	-0.816419	1.84288
LINC02410	0.854688	-0.845317	-0.783657	-0.334909	-0.972971	1.6387	0.44347		chr10:114609683-114610183	-0.194514	0.580145	1.28577	-0.957678	-0.957678	-0.904751	1.14871
CDK17	1.43883	0.646762	0.395796	-1.02081	-0.859274	-1.13541	0.534099		chr10:119233725-119234225	0.151772	0.0290832	0.920957	-0.954077	-1.15823	-0.582328	1.59282
CFAP54	0.958114	0.61429	0.583885	-1.13683	-0.71683	-1.27197	0.969338		chr10:119408886-119409386	-0.480342	-0.115308	0.896753	-0.710162	-0.632675	-0.802877	1.84461
STAB2	1.89552	-0.600289	-0.598492	-1.16475	-0.220128	0.191393	0.496745		chr10:122310713-122311213	-0.589818	-0.602037	0.952025	-0.509114	-0.624613	-0.49446	1.86802
ORAI1	2	0.00677751	-0.114922	-0.376129	-1.02853	-0.425071	-0.199187		chr10:122450325-122450825	-0.432034	-0.36778	0.974366	-0.670872	-0.670872	-0.670872	1.83807
MORN3	1.82214	-0.0277678	0.862015	-0.518569	-0.64962	-1.00645	-0.481747		chr10:122474368-122474868	-0.703321	0.278847	1.30241	-0.594665	-0.823584	-0.859761	1.40007
ABCB9	1.69846	0.737929	0.24546	-0.902156	-0.596464	-1.15764	-0.0255992		chr10:122530230-122530730	0.317643	0.192211	1.14926	-1.00768	-0.935149	-1.00077	1.28448
RILPL2	1.61624	0.264864	0.760118	-1.17166	-1.09308	-0.413349	0.036868		chr10:123891589-123892089	1.02951	-0.729281	0.450005	-0.770189	-0.700231	-0.836341	1.55653
SNRNP35	1.62375	0.229607	0.975063	-0.256778	-1.08965	-0.675595	-0.806394		chr10:123913696-123914196	-0.548009	-0.565791	1.42184	0.320896	-0.943387	-0.918772	1.23322
POLE	1.82015	-0.758735	-0.68435	0.571061	-0.999734	-0.371773	0.423383		chr10:123924508-123925008	-0.472179	-0.643886	1.22989	-0.643886	-0.562535	-0.576624	1.66922
LATS2	1.08991	0.259133	0.596849	0.574628	-1.43104	-1.38651	0.297037		chr10:124153012-124153512	-0.421805	0.189223	1.67875	-0.894638	-0.922767	-0.604093	0.975326
LINC00390	1.40067	-0.145536	0.872312	-1.32274	-1.10549	-0.195336	0.496116		chr10:124644144-124644644	-0.58072	-0.626788	1.67455	-0.654464	-0.422824	-0.60934	1.21958
MIR15A	2	-0.443921	-0.0260256	-0.358557	0.201442	-0.89349	-0.595961		chr10:124646369-124646869	0.5116	-0.283458	0.940543	-0.800074	-0.874341	-1.02009	1.52582
TMEM272	1.2484	0.855809	-1.29873	-1.14142	-0.311672	-0.130466	0.778071		chr10:124653685-124654185	0.0740635	-0.275128	1.56548	-0.877233	-0.920622	-0.720583	1.15402
ATP7B	1.57097	0.627641	0.557923	-0.858849	-1.07803	-0.953499	0.133849		chr10:124654192-124654692	-0.215985	0.207302	0.951897	-0.802947	-0.898517	-0.898517	1.65677
RNF219	1.75592	0.976989	-0.462329	-0.993501	-0.301302	-0.799818	-0.175957		chr10:124668586-124669086	-0.139422	-0.390913	1.50984	-0.525675	-1.00059	-0.756459	1.30322
DZIP1	1.13067	-0.400366	-0.909088	0.172071	1.55703	-0.576189	-0.974123		chr10:126049742-126050242	0.0349621	-0.0807822	1.66158	-0.823052	-0.944062	-0.832969	0.984322
DOCK9	0.917816	0.535057	0.973986	-1.10193	-0.502554	-1.4402	0.61782		chr10:127991235-127991735	0.228206	-0.443228	1.34849	-0.766575	-0.809454	-0.917196	1.35976
TMTC4	1.51909	0.859821	-0.569231	-1.18698	-0.459205	-0.787393	0.6239		chr10:128751310-128751810	-0.311089	-0.66087	0.238099	-0.46593	-0.494114	-0.478546	2
EFNB2	1.71197	0.427578	0.380943	-1.06884	-0.896479	-0.843721	0.28855		chr10:128808780-128809280	-0.248144	-0.161603	0.919206	-0.746944	-0.785963	-0.785963	1.80941
ARGLU1	1.82356	0.70293	-0.0256764	-0.787616	-1.11626	-0.558582	-0.0383586		chr10:128812519-128813019	-0.582863	-0.600795	1.75876	-0.600795	-0.600795	-0.489229	1.11572
ATP4B	1.52801	-0.407463	-0.520101	-0.676497	-1.21769	1.12193	0.171812		chr11:1513319-1513819	-0.334704	0.257759	1.56229	-0.895917	-0.895917	-0.776401	1.08289
SLC7A7	1.95877	-0.395762	-0.954027	0.143539	-0.272288	-0.905839	0.425609		chr11:3126469-3126969	-0.597939	0.214743	0.66365	-0.593375	-0.779678	-0.795164	1.88776
DHRS4-AS1	1.80662	0.589633	-0.304433	-0.91315	-0.864883	-0.73338	0.41959		chr11:6219288-6219788	-0.59575	0.375665	0.880421	-0.805289	-0.805289	-0.745607	1.69585
REC8	2	-0.511873	0.273717	-0.0675949	-0.547964	-0.921785	-0.323105		chr11:7629861-7630361	-0.45793	-0.737678	0.487577	-0.424945	-0.545182	-0.41042	2
IPO4	2	0.573808	-0.639204	-0.335409	-0.67051	-0.633661	-0.340215		chr11:12131859-12132359	-0.647839	-0.677924	1.30193	-0.677924	-0.40815	-0.489936	1.59984
LTB4R2	1.32179	0.0555075	0.732054	-1.25083	-0.962584	-0.728142	0.832201		chr11:12167034-12167534	-0.400791	0.0896328	0.97696	-1.08013	-1.0717	-0.110654	1.59669
SSTR1	1.81304	0.136166	0.633488	-0.852454	-0.894827	-0.874155	0.0387426		chr11:12185794-12186294	0.0436958	-1.00703	1.28425	-0.894433	-0.990436	0.375315	1.18864
LINC00639	2	0.268607	0.0803946	-0.865841	-0.906541	-0.137884	-0.466786		chr11:12219856-12220356	-0.0122136	0.168259	0.973259	-0.697553	-0.97425	-1.04051	1.58301
RN7SL2	0.865209	-0.1473	1.31213	0.476326	-1.0411	0.0169557	-1.48222		chr11:12802593-12803093	0.638649	0.0566267	1.39303	-0.999696	-0.999696	-0.951556	0.862644
GMFB	1.46955	-0.592483	0.0836321	-0.374048	-1.37482	-0.361468	1.14964		chr11:16891832-16892332	-0.61581	-0.523194	1.23443	-0.531747	-0.61581	-0.61581	1.66794
GCH1	1.89773	0.181965	0.498179	-0.598407	-0.989815	-0.875479	-0.114174		chr11:16894120-16894620	-0.653194	-0.360023	1.60905	-0.653194	-0.653194	-0.579848	1.2904
MIR4308	1.95661	-0.112382	0.594704	-0.471271	-0.790899	-0.952654	-0.224104		chr11:16897715-16898215	-0.206957	-0.328839	1.92615	-0.731672	-0.693443	-0.731672	0.766429
ATG14	1.36752	-1.38008	0.296654	0.00689032	-1.02482	1.00634	-0.27251		chr11:16902943-16903443	-0.220067	-0.0614655	0.957151	-0.826342	-0.826342	-0.774131	1.7512
PSMA3-AS1	1.5652	-0.85819	0.23917	-0.309253	-1.36776	0.876788	-0.145953		chr11:16925656-16926156	-0.576516	-0.111093	1.45064	-0.695056	-0.754902	-0.720025	1.40695
LOC102723809	1.34806	-1.35861	0.870833	-0.159823	-1.11659	-0.123343	0.53948		chr11:16987142-16987642	-0.50083	-0.524489	1.79688	-0.649168	-0.649168	-0.531509	1.05828
HSPA2	1.33688	-1.28416	1.00725	-0.390638	-1.03365	-0.179603	0.543926		chr11:18780223-18780723	-0.541239	-0.551945	1.06429	-0.438787	-0.661038	-0.661038	1.78976
LINC02324	2	0.296714	-0.377925	-0.625287	-0.137468	-0.91453	-0.340738		chr11:18791633-18792133	-1.17531	-0.975154	0.97737	-0.215671	-0.147192	-0.0878009	1.62376
FUT8	1.57214	0.621744	-0.795032	-1.09343	0.427543	-1.02327	0.290311		chr11:19472498-19472998	-0.673636	-0.117455	0.420998	-0.232692	-0.728222	-0.728222	2
FUT8-AS1	1.44361	-1.59144	0.241305	-0.0671982	-0.876173	0.734565	0.115323		chr11:24092934-24093434	-0.585295	-0.585295	1.41317	-0.585295	-0.585295	-0.585295	1.51331
ACOT2	1.53234	-0.762919	0.211169	-0.686917	-1.38481	0.403391	0.687748		chr11:24093478-24093978	-0.606448	-0.606448	1.27167	-0.567986	-0.522579	-0.606448	1.63824
NPC2	1.20644	-0.767678	-0.991799	0.265413	-1.26111	0.53836	1.01037		chr11:27796221-27796721	-0.718296	-0.313652	1.70164	-0.622647	-0.718296	-0.489347	1.16059
MIR4709	2	-0.0217881	-0.546522	-0.916312	-0.389046	-0.613248	0.455611		chr11:28621736-28622236	0.24251	-0.493448	0.747353	-0.377596	-1.24798	-0.618985	1.74814
VASH1	1.96117	0.412737	-0.550646	-0.724615	-0.778959	-0.658493	0.338805		chr11:30757941-30758441	0.467725	-0.250821	0.815611	-0.8897	-0.8897	-0.8897	1.63658
NRDE2	1.52814	-0.848637	0.834158	0.15105	-0.933798	-1.10264	0.37172		chr11:33207458-33207958	0.100407	-0.214822	1.00441	-0.979901	-0.946898	-0.608679	1.64549
TC2N	1.70204	0.0402209	0.932984	-0.671741	-1.01264	-0.858344	-0.132518		chr11:33932757-33933257	0.666668	-0.812304	0.82002	-0.762565	-0.68477	-0.812304	1.58525
FBLN5	2	-0.52515	0.231813	-0.14911	-0.909961	-0.40561	-0.368064		chr11:33941569-33942069	-0.398312	-0.4702	1.74446	-0.547841	-0.72053	-0.72053	1.11296
BTBD7	1.33765	-0.561633	0.451185	-1.02207	-1.37301	0.783872	0.384007		chr11:35820690-35821190	-0.62369	-0.62369	1.36695	-0.62369	-0.456212	-0.591101	1.55144
SLC25A29	1.55638	0.407633	0.597081	0.328675	-0.964886	-1.24825	-0.676639		chr11:36057679-36058179	-0.663104	-0.802063	1.36152	-0.794701	0.43626	-0.802063	1.26415
MIR345	1.59318	0.474709	0.781734	-0.185613	-1.19279	-0.942845	-0.528371		chr11:36425738-36426238	-0.609383	-0.446995	0.578483	-0.576321	-0.464913	-0.542749	2
LINC02314	1.9204	0.0537089	-0.249675	-0.280682	0.395118	-1.32019	-0.518681		chr11:43632219-43632719	-0.56897	-0.520064	0.88515	-0.56897	-0.56897	-0.56897	1.91079
DIO3	2	-0.382656	-0.535735	-0.234899	-0.203035	-0.66361	-0.212677		chr11:43925769-43926269	-0.788652	-0.785847	1.78616	-0.728357	-0.573752	0.785925	0.304524
DYNC1H1	1.5595	-1.42617	0.064746	0.385803	-0.655394	-0.653034	0.724554		chr11:44817483-44817983	-0.629348	-0.0657788	1.01514	-0.618936	-0.739655	-0.72562	1.76419
RCOR1	1.70641	-0.299294	-1.21573	-0.588362	-0.0201852	0.945805	-0.52864		chr11:44818052-44818552	-0.496955	-0.359542	1.52405	-0.652269	-0.697374	-0.697374	1.37947
LINC02298	2	-0.0964456	-0.405722	-0.666784	-0.940739	-0.0837722	0.0759876		chr11:46318582-46319082	-0.83373	1.03263	0.569501	-0.856301	-0.553604	-0.8344	1.4759
BRF1	1.71475	0.404504	0.058403	-1.17943	-0.777902	-0.770516	0.550189		chr11:57100806-57101306	-0.638387	-0.20319	1.95044	-0.639664	-0.566379	-0.662847	0.760031
BTBD6	1.57173	0.327927	-0.356771	-0.706093	-0.684985	-1.1519	1.0001		chr11:57210622-57211122	-0.610666	-0.391613	1.75166	-0.622725	-0.586742	-0.655259	1.11534
PACS2	1.80361	-0.353928	-0.0880562	-0.905219	-0.345507	-0.968968	0.858071		chr11:57237195-57237695	-0.78985	0.0801949	1.37191	-0.88093	-0.606459	-0.588261	1.4134
MTA1	2	-0.745013	-0.744853	-0.379766	-0.419523	0.248541	-0.0810787		chr11:57269551-57270051	-0.478378	0.315734	1.84044	-0.788778	-0.788778	-0.76945	0.669205
LOC100507437	1.77253	-0.991295	-1.09503	-0.104069	-0.387601	0.711708	0.0937512		chr11:57799085-57799585	-0.310554	0.449727	1.37407	-0.966228	-0.971774	-0.748111	1.17287
CRIP2	1.26457	0.494115	0.462963	-1.29499	-1.45732	0.285282	0.245377		chr11:62025456-62025956	-0.473055	0.353099	0.64715	-0.596065	-0.828693	-0.927427	1.82499
MIR8063	1.40067	-0.677377	0.0294903	-1.01015	1.25269	-0.994379	-0.000941545		chr11:62497384-62497884	-0.138874	-0.180501	0.466555	-0.980812	-0.0496717	-1.03752	1.92082
EIF2AK4	1.57332	0.277298	0.203066	0.0468937	-0.420467	-1.79299	0.112876		chr11:62499448-62499948	-0.5369	-0.10497	0.767354	0.308428	-0.851002	-1.24155	1.65864
CHAC1	1.13598	1.00481	-0.172992	-1.42752	0.533219	-1.15789	0.0843977		chr11:62553352-62553852	-0.0538222	-0.7661	1.17043	0.430949	-1.70749	-0.0420878	0.968121
SNAP23	1.49552	-0.429206	1.13611	-1.05423	-1.08393	-0.0397115	-0.0245545		chr11:64007763-64008263	-0.760794	-0.606647	0.892513	-0.404267	-0.761163	-0.221071	1.86143
MYEF2	1.77131	-0.287318	0.56294	-0.584209	-1.45646	0.0114377	-0.0177033		chr11:64620270-64620770	-0.730692	-0.705975	1.59549	-0.43561	-0.47641	-0.551229	1.30443
LINC01413	1.81669	0.00224223	-0.672899	0.82476	-1.05608	-0.585702	-0.329019		chr11:68145955-68146455	0.134387	-0.267306	1.95067	-0.801664	-0.813419	-0.72604	0.52337
MYZAP	1.04001	0.86403	0.503772	-1.08663	-1.07575	-1.00304	0.757603		chr11:72048725-72049225	-0.58853	-0.506741	1.72859	-0.597583	-0.542642	-0.648984	1.15589
MIR2116	1.64676	1.09579	0.107874	-0.73645	-0.845259	-0.550223	-0.71849		chr11:72632322-72632822	-0.672266	0.179723	1.60868	-0.694241	-0.800621	-0.741557	1.12028
MIR6085	1.76484	0.0885545	0.941709	-0.686966	-0.762793	-0.546269	-0.799071		chr11:73167471-73167971	-0.431512	0.244763	1.76365	-0.740471	-0.835874	-0.835874	0.835313
MGC15885	1.32756	-0.444573	-0.486735	1.47422	-0.353982	-1.17928	-0.337204		chr11:74559554-74560054	-0.583848	-0.0354919	1.56662	-0.731177	-0.737038	-0.737038	1.25798
TRIP4	1.73544	-0.94455	-0.512598	0.0979545	-0.511502	-0.813546	0.948797		chr11:75280198-75280698	-0.288337	-0.909782	0.692374	0.268384	-0.770801	-0.806532	1.81469
DPP8	1.04436	0.134296	1.42752	-0.653394	-1.19336	-0.977236	0.217811		chr11:75280789-75281289	-0.273111	-0.263141	2	-0.527689	-0.700988	-0.725367	0.390929
SNAPC5	0.0894334	0.189025	0.32145	0.581048	-1.61261	1.40361	-0.971957		chr11:75385820-75386320	-0.0579153	-0.416542	0.633787	-0.779725	-0.490708	-0.850758	1.96186
MIR4512	0.746751	1.3267	0.597262	-0.250994	-1.59308	0.0242495	-0.850887		chr11:75466165-75466665	0.0898141	-0.133336	1.91745	-0.865833	-0.869255	-0.694975	0.556136
RPL4	0.95456	1.05418	0.454437	0.087985	-1.88108	-0.347254	-0.322825		chr11:75582560-75583060	-0.616013	0.222323	1.95589	-0.82059	-0.588305	-0.674307	0.521006
SNORD18C	0.858206	0.160711	0.27043	0.735366	-2	-0.200934	0.296476		chr11:76578451-76578951	-1.27253	0.234072	0.837172	0.17716	0.390883	-1.48215	1.11539
SNORD18B	0.822315	0.00728873	0.265503	0.853588	-2	-0.174429	0.321215		chr11:76630165-76630665	-0.176924	-0.139624	1.68249	-1.43965	-0.388284	-0.396833	0.858831
SNORD18A	0.79007	0.44889	0.296963	0.677195	-2	-0.32711	0.227891		chr11:76765895-76766395	-0.446673	-0.454049	0.890411	-0.784961	-0.347075	-0.73504	1.87739
NPTN	2	-0.771959	-0.616835	-0.174816	-0.510308	-0.239838	0.157287		chr11:82883801-82884301	-0.622147	0.386603	1.8004	-0.772791	-0.77418	-0.724943	0.70706
NPTN-IT1	2	-0.614529	-0.507497	-0.418649	-0.47262	-0.335254	0.150574		chr11:86515671-86516171	-0.396628	-0.700309	0.696017	-0.477625	-0.547219	-0.576273	2
CD276	0.811008	-0.522818	-0.802454	1.41683	-1.17002	-0.57792	0.845372		chr11:86577989-86578489	-1.05214	-0.823831	0.875837	0.873597	-0.0924307	-1.04193	1.2609
CYP11A1	1.73881	0.146779	0.0333125	-1.39997	-0.213767	-0.824043	0.518878		chr11:86587166-86587666	-0.513897	-0.52019	1.99197	-0.564532	-0.564532	-0.564532	0.735709
SEMA7A	1.865	0.469231	-0.88823	-0.622059	-0.279835	-0.942628	0.398517		chr11:86983034-86983534	-0.474187	-0.0524438	2	-0.646123	-0.672813	-0.629746	0.388516
MIR6881	1.95671	0.226179	-0.522393	-0.0791144	-0.564441	-1.21745	0.200507		chr11:87353889-87354389	-0.66316	0.503026	1.4151	-0.774855	-0.783142	-0.859685	1.16272
UBL7	1.93005	0.406658	0.168493	-0.883735	-0.912852	-0.682781	-0.0258339		chr11:87369063-87369563	0.0738539	-0.439291	1.67075	-0.647507	-0.870918	-0.844678	1.05779
UBL7-AS1	1.85881	0.596821	0.039631	-1.09073	-0.68034	-0.731064	0.00687571		chr11:92765982-92766482	0.0654881	-0.529461	1.61583	-0.725112	-0.832058	-0.74714	1.15245
CLK3	1.99738	-0.116696	0.131465	-1.07729	-0.8515	0.171021	-0.25438		chr11:93528872-93529372	-0.484002	0.245223	1.35243	-1.02882	-0.741311	-0.684931	1.34141
COX5A	1.94355	-0.20499	-0.161364	-1.34564	-0.527964	0.251006	0.0454017		chr11:93529442-93529942	-0.942065	0.42734	1.37389	-0.101816	-0.499356	-1.30146	1.04346
SCAMP5	1.78156	-1.18764	-0.639522	0.434923	-0.0484131	-0.785659	0.444757		chr11:93857831-93858331	-0.438994	-0.550086	2	-0.467706	-0.462421	-0.51271	0.253635
RPP25	1.66417	-1.55466	-0.602147	0.520645	0.00264574	-0.314849	0.284197		chr11:94664370-94664870	-0.638073	-0.310468	1.70546	-0.684959	-0.548386	-0.684959	1.16138
RASGRF1	1.32675	0.504057	-1.11202	-0.0588171	-0.558197	-1.1529	1.05112		chr11:95108130-95108630	-0.283276	0.230574	1.41148	-0.838506	-0.82613	-0.95205	1.25791
HOMER2	1.77175	0.961221	-0.529396	-0.872932	-0.106317	-0.870922	-0.353399		chr11:95358965-95359465	-0.467723	-0.530197	1.74635	-0.723528	-0.717423	-0.41938	1.1119
BTBD1	1.89405	-0.298169	0.817763	-0.948538	-0.539818	-0.328981	-0.596307		chr11:95450588-95451088	-0.630082	-0.630082	0.956618	-0.42078	-0.505928	-0.630082	1.86034
MIR4515	1.55477	-0.0243956	1.14041	-1.01925	-1.0109	-0.408486	-0.232146		chr11:102317137-102317637	-0.563052	0.598734	0.867167	-0.460039	-0.806082	-1.16839	1.53166
WDR73	1.6659	0.0498057	0.0860925	-0.0657052	-1.54822	0.536913	-0.724787		chr11:103625008-103625508	-0.0192986	-0.17944	0.469737	-0.741406	-0.767258	-0.767258	2
GDPGP1	1.21129	0.948246	-0.871507	0.445917	-0.810877	0.430565	-1.35364		chr11:108906241-108906741	-0.61036	-0.386531	1.09308	-0.591105	-0.565634	-0.704938	1.76549
CIB1	1.357	0.469033	-0.78867	0.482964	-1.02263	0.729333	-1.22703		chr11:111541685-111542185	-0.489207	-0.194567	0.597223	-0.721852	-0.817235	-0.382139	2
FAM234A	1.6626	-0.898605	0.680451	-0.410198	-1.20841	0.488059	-0.313897		chr11:111733059-111733559	0.121308	-0.573461	1.39923	-0.440709	-1.02879	-0.813376	1.3358
WDR90	1.97619	-1.20417	0.317585	0.0188355	-0.663236	-0.269707	-0.175498		chr11:111738318-111738818	-1.02557	-0.672429	1.46905	0.281625	-0.38912	-0.844351	1.18079
RHOT2	2	-0.58909	0.207687	-0.551668	-0.727216	-0.361862	-0.129357		chr11:115747942-115748442	-0.636143	-0.0471679	1.90989	-0.668273	-0.668273	-0.668273	0.778243
SOX8	1.80852	0.342265	-0.261986	-0.915269	-0.706916	-0.898322	0.631712		chr11:116180768-116181268	-0.256118	-0.782134	0.601846	-0.296009	-0.810917	-0.458029	2
MAPK8IP3	1.38188	-1.25717	0.463876	-0.44099	-1.18219	0.806715	0.22788		chr11:118275221-118275721	-0.100708	-0.0328076	0.9178	-0.844556	-0.844556	-0.834156	1.73898
HAGH	1.62355	-1.09075	-0.655812	0.235777	0.170585	0.758164	-1.04152		chr11:119318573-119319073	-1.3531	-0.615477	0.644397	-0.846567	0.181424	0.425993	1.56333
TSC2	1.59474	0.697942	0.0968867	0.0408636	-0.388684	-1.6222	-0.419553		chr11:120112173-120112673	-0.701599	-0.641137	1.44903	-0.701599	-0.644887	-0.192264	1.43246
PKD1	1.78754	0.523953	0.125758	0.108279	-1.32527	-0.58036	-0.639903		chr11:120208012-120208512	-0.428192	-0.279268	1.74174	-0.665656	-0.733012	-0.728357	1.09274
RAB26	1.97957	-0.32005	-0.237871	0.056009	-0.825766	0.389871	-1.04176		chr11:120208729-120209229	-0.127554	-0.260244	1.34732	-0.831846	-0.876219	-0.712202	1.46074
TRAF7	1.86691	-0.504399	0.651532	-0.308151	-1.25816	-0.393536	-0.0541963		chr11:120224843-120225343	-0.899601	-0.988311	1.27407	-0.264457	0.473094	-0.84974	1.25494
SNHG19	1.94052	-0.279436	0.0261522	-0.0786139	-1.07182	0.386026	-0.922829		chr11:120225449-120225949	-0.885683	-0.546115	0.847646	-0.636977	0.567722	-0.949482	1.60289
SNORD60	1.97382	-0.362142	0.257548	0.0938517	-1.23998	-0.139299	-0.583799		chr11:124748446-124748946	-0.555951	-0.12547	0.596475	-0.659244	-0.627894	-0.646105	2
CDIP1	1.56224	0.774295	0.524531	-1.0912	-0.080173	-1.01812	-0.671568		chr11:125192045-125192545	-0.426414	-0.609589	1.84647	-0.609589	-0.573592	-0.609589	0.982302
PLA2G10	2	-0.505475	-0.222231	-0.266567	-0.537903	-0.856638	0.259615		chr11:126149696-126150196	-0.181509	-0.779477	0.939076	-0.720633	-0.285995	-0.779477	1.80801
MIR484	1.45583	0.248871	0.791218	-0.0127572	-1.60022	-0.789269	-0.0936667		chr11:126153964-126154464	-0.68627	-0.318593	1.00274	-0.563925	-0.68627	-0.567346	1.81967
TMC7	1.65022	0.583608	-0.465509	-1.24836	-1.00255	0.381872	0.100719		chr11:127491516-127492016	-0.583554	-0.232204	0.479878	-0.583554	-0.583554	-0.583554	2
REXO5	1.6813	-0.040547	-0.668096	-0.299416	-1.39622	0.822376	-0.0993966		chr11:127492073-127492573	-0.520355	-0.481101	1.3545	-0.641411	-0.641411	-0.63239	1.56217
TAOK2	1.49492	0.743415	0.604159	-0.898232	-0.994428	-1.02298	0.0731411		chr11:128336155-128336655	-0.668236	0.426614	1.18846	-0.588561	-0.874404	-0.907021	1.42315
ZNF771	1.35916	-0.276876	0.678522	-1.27411	-1.16037	-0.120804	0.794481		chr11:128492254-128492754	0.585854	-0.0465739	1.40494	-0.907919	-0.930771	-1.04889	0.943363
PRSS36	1.45202	-0.647697	1.07048	-1.03429	-1.02738	0.396301	-0.209434		chr11:128525679-128526179	-0.1836	0.775333	1.52794	-0.876766	-0.945362	-0.962363	0.664823
LPCAT2	1.51805	-0.0865296	-0.16996	0.239529	0.875186	-1.26708	-1.1092		chr11:128837571-128838071	-0.650348	-0.227371	1.8021	-0.750058	-0.471814	-0.702234	0.99972
SLC12A3	2	-0.0923985	0.2584	-0.207319	-0.573277	-1.2352	-0.151312		chr11:132770723-132771223	-0.943242	-0.853527	1.27668	-0.824094	-0.194574	0.117075	1.42168
CPNE2	1.6502	0.669753	0.038371	-0.97347	-0.215586	-1.34262	0.17336		chr11:133945528-133946028	-0.400343	0.0616627	1.55184	-0.825736	-0.81898	-0.779718	1.21127
FAM192A	2	0.0122968	-0.250015	-0.619424	-0.919808	0.0696167	-0.420161		chr11:133981065-133981565	-0.749001	0.119466	0.786972	-0.659274	-0.637517	-0.717815	1.85717
RSPRY1	1.94778	0.0134172	0.0179582	-0.409114	-1.38672	0.130249	-0.313572		chr11:134003784-134004284	-0.722093	1.00831	1.2624	-0.821498	-0.892991	-0.748385	0.914254
CNGB1	1.13052	-0.233404	0.0667867	-0.489702	-1.02728	-0.991316	1.5444		chr12:615495-615995	-0.531504	-0.673258	1.03618	-0.526622	0.354872	-1.19537	1.53571
TEPP	1.91801	-0.557128	0.180712	-0.966718	0.0324984	-0.958724	0.351353		chr12:3646843-3647343	-0.576139	-0.576139	1.74947	-0.576139	-0.576139	-0.576139	1.13123
CYB5B	1.43494	-0.125105	1.09214	-0.786768	-0.759323	-1.19302	0.337139		chr12:5227682-5228182	0.097174	0.155546	0.80028	-0.911884	-0.911884	-0.911884	1.68265
ZNF821	1.24787	-1.22169	-0.438644	0.864151	-1.27114	0.237152	0.582301		chr12:5438650-5439150	-0.439539	-0.304205	1.73432	-0.640428	-0.911734	-0.527694	1.08928
TXNL4B	1.81494	0.413885	-0.915853	0.547748	-1.01474	-0.487494	-0.358487		chr12:6172051-6172551	-0.64583	1.10306	0.439716	-0.848361	-0.704249	-0.843104	1.49877
HPR	1.5084	0.0701177	-1.00498	1.19941	-0.97318	-0.353111	-0.446647		chr12:6180285-6180785	-0.872341	-0.635369	1.56345	-0.0712319	-0.718032	-0.528023	1.26155
MLKL	1.34043	0.207731	0.103508	-0.900962	-1.07012	-0.875055	1.19447		chr12:6323800-6324300	-0.236264	-0.878372	1.48473	-0.442798	-0.474052	-0.8216	1.36836
CHST5	1.73135	0.410683	0.527393	-0.698284	-1.08107	-0.946629	0.0565488		chr12:6335685-6336185	-0.248165	-0.300206	1.26765	-0.808748	-0.5591	-0.913529	1.5621
GABARAPL2	1.94869	0.0243086	0.403914	-0.871048	-0.264739	-1.08953	-0.151589		chr12:6452835-6453335	-0.0933919	0.168866	1.63835	-0.996782	-0.818774	-0.846195	0.947931
GAN	1.64065	0.30652	0.657248	-0.766421	-0.683039	-1.30598	0.151025		chr12:6470502-6471002	-0.970303	-1.2104	0.457911	1.14142	-0.074053	-0.636816	1.29224
MIR8058	1.39246	-0.101625	0.483512	-1.022	-1.11773	-0.670651	1.03604		chr12:7123761-7124261	-0.456776	-0.528826	0.619	-0.374782	-0.647752	-0.647752	2
LOC101928446	1.78679	0.041419	-0.297902	-0.609829	-1.20099	-0.516742	0.797255		chr12:10641645-10642145	-0.218691	-0.146492	0.181493	-0.516742	-0.999096	-0.412845	2
ZNF276	1.40936	-0.322284	0.0144209	-0.410729	-1.0279	-0.977625	1.31476		chr12:11674001-11674501	-0.242168	0.196775	0.724714	-0.789595	-0.85299	-0.85299	1.81625
CRK	1.86254	-0.347933	0.135319	-0.24509	-1.50643	0.21966	-0.118061		chr12:11884531-11885031	-0.56034	-0.119775	0.875264	-0.650396	-0.686997	-0.724687	1.86693
PITPNA-AS1	1.37134	0.688308	0.568592	-1.23235	-1.31997	0.133042	-0.208956		chr12:11885137-11885637	-0.189005	-0.377832	1.04957	-0.732688	-0.896034	-0.59396	1.73995
ATP2A3	2	-0.0715173	0.0483996	-0.523684	-0.704146	-0.795202	-0.0942357		chr12:19575785-19576285	-0.00532061	0.0589683	1.43247	-0.942304	-0.870208	-0.896534	1.22293
ZZEF1	1.81069	-0.689549	0.758138	-0.41149	-0.830683	-0.870293	0.233186		chr12:25924438-25924938	-0.434806	-0.5721	0.731591	-0.5721	-0.5721	-0.5721	1.99161
LOC100130950	2	-0.733864	-0.034942	-0.156576	-0.602103	-0.656397	0.0294791		chr12:27922435-27922935	-0.215579	-0.831062	1.26437	-0.831062	-0.831062	-0.0651265	1.50952
SCIMP	2	-0.506581	-0.729038	-0.444353	-0.220833	-0.660956	0.491105		chr12:28961870-28962370	0.60747	-0.591204	1.47991	-0.846415	-0.806977	-0.846415	1.00363
EIF5A	2	-0.103441	0.135304	-0.219249	-0.536375	-0.204217	-1.14271		chr12:30915003-30915503	-0.589194	-0.514519	1.10061	-0.589194	-0.589194	-0.589194	1.77069
TMEM220-AS1	1.03959	-1.55836	0.411748	0.618982	0.0204138	-1.2138	0.681427		chr12:30930294-30930794	-0.666298	-0.359647	1.01157	-0.666298	-0.468522	-0.666298	1.81549
FLII	1.47005	0.351961	0.534687	-0.818578	-1.35886	-0.759166	0.579901		chr12:31749312-31749812	0.0560106	0.772118	1.24832	-1.00879	-0.986205	-1.00219	0.920735
EVPLL	1.78195	0.501685	0.286842	-0.881747	-1.21202	-0.493877	0.0171728		chr12:32271329-32271829	-1.06342	1.61658	0.622205	-0.080995	-0.502458	-1.14286	0.550947
ALDH3A1	1.94516	-0.946272	0.0176249	-0.345851	-0.963467	-0.192623	0.485433		chr12:32650325-32650825	-0.793272	0.325023	1.4494	-0.806608	-0.806608	-0.595924	1.22799
GIT1	1.42498	0.549831	0.66064	-0.769783	-1.51075	-0.560067	0.205148		chr12:32723845-32724345	-0.504206	-0.486837	1.74892	-0.51455	-0.681879	-0.681879	1.12044
UTP6	1.43719	-0.125035	-0.351498	-0.75139	-1.40764	1.11456	0.0838162		chr12:39903824-39904324	-0.606561	-0.606561	1.54519	-0.578528	-0.524838	-0.606561	1.37785
MYO19	0.354748	0.675236	1.62136	-0.246487	-0.675632	-1.48794	-0.241282		chr12:42790682-42791182	-0.606571	-0.314735	0.3802	-0.430207	-0.501979	-0.653697	2
AATF	1.69577	-0.931659	-1.18117	-0.447008	0.252478	-0.147335	0.758923		chr12:47316545-47317045	-0.473161	0.761378	1.37633	-0.882457	-0.882457	-0.882457	0.98282
PIP4K2B	1.57607	-0.0751815	0.561471	-0.658691	-1.49844	-0.458282	0.553059		chr12:48932981-48933481	-0.643693	-0.526435	0.99963	-0.598084	-0.420796	-0.643693	1.83307
KRT12	0.385151	0.621618	0.360937	1.43037	-0.983118	-0.326322	-1.48863		chr12:49783928-49784428	-0.992914	-0.924409	1.48541	0.548433	-0.511645	-0.612537	1.00766
PTGES3L	1.66043	-0.0960643	-0.587675	-0.613955	-1.03128	1.11672	-0.448173		chr12:50985174-50985674	-0.187819	-0.705001	1.84931	0.0841311	-0.920779	-0.829872	0.710025
RUNDC1	1.84626	-0.110126	-0.749709	-0.21566	-1.20452	0.678216	-0.244466		chr12:52215516-52216016	-0.342565	-0.0835425	0.332229	-0.777747	-0.422597	-0.792387	2
LSM12	1.73209	-1.42767	-0.17388	-0.552849	0.561751	0.31788	-0.457318		chr12:52217911-52218411	-0.715428	-0.715428	1.48818	-0.671048	-0.0122487	-0.715428	1.3414
MAP3K14-AS1	1.86317	-1.30274	0.180486	0.415307	-0.483186	-0.625023	-0.0480104		chr12:52436156-52436656	-0.22108	-0.870703	1.09611	0.0876437	-0.819462	-0.870703	1.59819
EFCAB13	1.75344	0.307763	0.0383736	-0.62032	-1.45198	-0.423432	0.396151		chr12:54307025-54307525	-0.649136	-0.272998	1.00509	-0.642972	-0.770822	-0.474919	1.80576
SNX11	1.84653	-0.591505	0.443276	0.0159928	-1.39623	-0.0112963	-0.306765		chr12:54421871-54422371	-0.616842	0.129886	1.81334	-0.931449	-0.614079	-0.613523	0.83267
IGF2BP1	1.57118	-0.577022	0.920385	-0.580142	-0.702244	-1.12904	0.496876		chr12:56146694-56147194	-0.663062	-0.00987732	1.84357	-0.686674	-0.61256	-0.743928	0.872527
TLK2	1.75799	-0.589923	-0.0946278	-0.689282	-0.484108	-0.90868	1.00863		chr12:58408480-58408980	-0.897117	-0.558843	1.61189	-0.683551	-0.714106	0.102907	1.13882
2024-03-10	1.63662	0.362777	0.283284	-1.12169	-0.173884	-1.31026	0.323155		chr12:59839647-59840147	0.15847	-0.304121	1.04561	-0.843228	-0.843228	-0.843228	1.62972
MIR633	1.28369	-0.411134	0.837716	-1.21514	-0.097827	-1.1775	0.780194		chr12:64752815-64753315	-0.915511	0.431394	1.65017	-0.525864	-0.791414	-0.742427	0.893651
TANC2	1.49654	-0.7468	-0.0313	1.16674	-0.642121	-1.19401	-0.049047		chr12:64946034-64946534	-0.246011	0.358144	1.70858	-0.678803	-1.02343	-0.888932	0.770447
LOC729683	1.68823	-0.00980024	0.180905	-1.20802	-0.159553	-1.11518	0.623421		chr12:68406072-68406572	-0.942046	1.21436	1.05928	-0.548877	-0.453998	-1.15289	0.82417
LIMD2	1.63797	0.159321	0.257968	-1.27481	-0.279905	-1.08584	0.585294		chr12:69688992-69689492	-0.270237	-0.40045	0.866927	-0.794026	-0.649764	-0.638006	1.88556
SMURF2	1.79405	0.102691	0.396545	-0.549878	-0.862294	-1.20851	0.3274		chr12:70659128-70659628	-0.597719	-0.225518	1.32468	-0.808011	-0.625525	-0.619894	1.55199
KPNA2	1.55972	0.202844	0.726101	-0.995394	-0.532929	-1.27483	0.314484		chr12:70718989-70719489	-0.334833	0.424846	1.95328	-0.763731	-0.783134	-0.783134	0.286704
KCNJ2	2	-0.0157928	-0.485072	-0.646716	-0.735241	-0.0124905	-0.279		chr12:76874082-76874582	-0.603991	-0.748606	1.68786	-0.481601	-0.425412	-0.622296	1.19405
KCNJ2-AS1	2	0.102125	-0.44972	-0.620414	-0.963085	0.181898	-0.33204		chr12:83185082-83185582	-0.55437	-0.489579	2	-0.55437	-0.55437	-0.503771	0.601542
MRPL58	1.39679	-0.0520767	0.970397	-0.874398	-1.07261	-0.93298	0.564879		chr12:85580523-85581023	-0.136175	-0.478753	1.52167	-0.745597	-0.745597	-0.745597	1.33005
SMIM6	2	-0.601808	0.178428	-0.627949	-0.531767	-0.589883	0.0329202		chr12:85626428-85626928	-0.231978	-0.0356782	1.08273	-0.750807	-0.858831	-0.858831	1.6534
LINC01978	1.72885	-0.783817	0.0134361	-1.23	-0.511097	0.788909	-0.00628701		chr12:89544816-89545316	0.0227568	-0.622212	1.78095	-0.730603	-0.682284	-0.725284	0.95668
TBC1D16	1.41341	-1.45121	-0.681769	0.84979	0.640938	-0.409828	-0.361326		chr12:89862617-89863117	-0.630894	-0.201293	1.65675	-0.711203	-0.602828	-0.711203	1.20067
CEP131	1.93724	-0.371318	0.673266	-0.702875	-1.01176	-0.244141	-0.280411		chr12:91538422-91538922	-0.519848	-0.490979	2	-0.519848	-0.519848	-0.519848	0.45616
MIR6718	1.36191	1.31669	-0.414771	-0.845212	-0.617607	-1.04193	0.240924		chr12:91988079-91988579	-0.112103	-0.304601	1.97398	-0.760147	-0.773949	-0.652276	0.629093
LINC01444	2	-0.217896	-0.347527	-0.731492	0.546192	-0.922208	-0.335824		chr12:92746106-92746606	0.201766	0.190376	0.983192	-0.343883	-1.29388	-1.1197	1.38213
LOC101927571	2	-0.867873	-0.0945101	-0.198596	0.0121493	-0.743604	-0.248495		chr12:92754189-92754689	0.204604	0.150807	1.35095	-0.980307	-1.00495	-0.885373	1.16427
DSC1	1.9258	0.400591	0.0263452	-0.580548	-0.928903	-0.957673	0.114386		chr12:93742560-93743060	0.26214	-0.190237	1.5364	-1.06015	-0.946841	-0.647612	1.0463
LINC01478	2	-0.238685	-0.476384	-0.579051	-0.927774	-0.00940086	0.108027		chr12:94587827-94588327	0.2343	0.559736	1.08938	-0.993415	-1.03756	-1.01497	1.16253
SMAD2	1.2702	0.646564	-0.128905	-1.07386	-1.27442	-0.433076	0.993505		chr12:94592036-94592536	-0.0844669	-0.424666	1.48927	-0.943142	-0.943142	-0.385085	1.29123
SMAD7	1.05398	-0.18483	0.618901	0.744338	-1.96353	-0.0198019	-0.249062		chr12:95169313-95169813	-0.276524	-0.37499	0.904546	-0.705436	-0.705436	-0.705436	1.86328
TCF4-AS1	1.45651	-0.213785	1.22867	-0.764095	-0.239371	-1.28383	-0.184092		chr12:95173712-95174212	-0.696128	0.193566	0.379098	-0.696128	-0.528285	-0.679236	2
DIPK1C	1.5463	0.539472	-0.539451	-0.575713	0.913614	-0.735185	-1.14904		chr12:95262804-95263304	-0.429976	-0.196658	1.60327	-0.722164	-0.751016	-0.751016	1.24756
AES	1.55667	-0.144152	0.452332	0.736831	-0.261375	-1.19894	-1.14137		chr12:96094197-96094697	-0.444326	0.453924	1.54238	-0.87286	-0.87286	-0.818294	1.01203
S1PR4	2	-0.0172516	-0.0466744	-0.693809	-0.463139	-0.810675	-0.120198		chr12:96121270-96121770	-0.495822	-0.232448	1.93399	-0.827743	-0.26926	-0.827743	0.719027
MLLT1	2	-0.127019	0.433026	-0.175051	-1.04916	-0.584986	-0.511934		chr12:96361042-96361542	-0.594655	-0.0831151	1.26937	-0.748074	-0.665724	-0.748074	1.57028
OR1M1	1.12957	0.525318	-0.626576	0.592328	-0.61619	-1.68977	0.685312		chr12:104165796-104166296	-0.0487512	-0.594997	2	-0.660955	-0.680879	-0.54659	0.479181
ATG4D	1.00051	0.549983	-1.7719	0.658651	-0.650527	0.6885	-0.47521		chr12:104603981-104604481	0.040863	-0.381201	1.09283	-0.669769	-0.985749	-0.738176	1.6412
SLC44A2	1.08341	0.0418167	0.995474	-1.27698	-1.41576	0.417973	0.154074		chr12:105214490-105214990	-0.764536	-0.28889	1.35054	-0.658816	-0.287434	-0.854568	1.5037
MIR5684	1.43982	-0.301788	-1.85878	-0.00354415	0.512488	0.324614	-0.112808		chr12:105466225-105466725	-0.459382	0.00566182	1.22978	-1.0083	-0.238159	-1.0083	1.47869
MIR181D	1.42961	-0.566101	0.656183	0.926878	-0.753658	-1.26183	-0.431086		chr12:105580666-105581166	-0.51645	-0.50079	2	-0.532609	-0.536715	-0.537449	0.544158
NWD1	1.49753	0.887238	-0.62632	-0.782098	0.555483	-1.25807	-0.273758		chr12:105852856-105853356	-0.855414	0.000796324	1.5812	-0.138385	-0.633001	-1.06093	1.10574
SLC27A1	0.850808	-0.845712	-0.676001	1.38118	-1.29563	-0.123435	0.708785		chr12:108305941-108306441	-0.197027	-0.828418	1.09963	-0.643046	-0.735042	-0.411497	1.7154
NPHS1	1.98982	-0.0574744	-1.12829	0.225017	-0.550038	-0.624463	0.145431		chr12:108442016-108442516	-0.0194759	-0.609732	1.44528	-0.202433	-0.902368	-1.005	1.29373
APLP1	1.75685	-0.446094	-1.10134	0.228879	0.117381	-1.07814	0.52246		chr12:108649546-108650046	0.289712	-0.385636	1.34363	-0.834693	-0.86893	-0.86893	1.32485
LOC101927572	0.736875	0.122455	-2	0.288846	-0.0595119	0.427121	0.660523		chr12:108802210-108802710	-1.15267	-0.884135	1.17229	-0.102964	-0.369935	-0.189669	1.52708
C19orf33	1.37394	0.595257	0.736237	-0.953572	-1.0239	-1.06871	0.340737		chr12:108854418-108854918	0.285896	-0.417574	1.75495	-0.414467	-1.05529	-0.903452	0.749937
FAM98C	1.10718	-0.654234	-1.57056	1.27955	-0.0253159	0.272453	-0.409072		chr12:109134166-109134666	0.502664	-0.712266	1.24563	-0.70515	-1.00328	-0.653382	1.32578
LTBP4	1.77794	-0.627074	0.0893243	0.439439	0.293403	-1.31219	-0.660835		chr12:111397003-111397503	-0.277502	-0.0260791	1.67646	-0.872337	-0.807821	-0.754941	1.06222
B9D2	1.72856	0.509609	0.204498	-0.403197	-0.0598101	-0.449054	-1.53061		chr12:111445428-111445928	0.0362847	0.0810203	1.6475	-1.15865	-1.06327	-0.363222	0.820331
CIC	1.77543	-0.0483231	0.145428	-0.154973	-1.52763	0.378679	-0.568609		chr12:111446007-111446507	0.176117	0.354128	1.23178	-0.979684	-0.935946	-1.03646	1.19007
EML2	1.34748	-0.526881	0.489493	-0.922248	-0.253116	-1.23856	1.10383		chr12:113229796-113230296	-0.588399	-0.588399	0.906891	-0.588399	-0.448443	-0.588399	1.89515
CCDC61	1.94453	0.102286	0.529803	-0.84233	-0.953632	-0.345709	-0.434952		chr12:117147623-117148123	-0.708045	0.0766654	1.35168	-0.81129	-0.534334	-0.81129	1.43661
MIR769	2	-0.44082	-0.328286	-0.351883	-0.588188	-0.262243	-0.282379		chr12:119188796-119189296	-0.447902	-0.539972	1.53309	-0.614099	-0.639291	-0.675691	1.38387
DHX34	1.93384	-0.356861	-1.25298	-0.398749	-0.396172	0.496327	-0.0254075		chr12:120254745-120255245	-0.0696344	0.973133	1.30626	-0.881438	-1.01676	-1.01676	0.705197
ZNF541	2	-0.250943	0.181987	-0.792023	-0.553875	-0.518402	-0.223404		chr12:122327449-122327949	0.37221	-0.499424	1.03179	-0.736528	-0.899408	-0.844402	1.57576
SELENOW	1.97948	-0.627851	0.587625	-0.934252	-0.490953	-0.037754	-0.476298		chr12:124506414-124506914	-0.955421	-0.187263	1.28993	-0.712984	0.860628	-1.17109	0.876197
TULP2	1.97225	-0.440934	-0.344068	-0.159026	-0.752893	0.626336	-0.901663		chr12:125097349-125097849	-0.686907	-0.109188	1.79714	-0.686907	-0.686907	-0.61154	0.984312
SNORD35B	1.63003	0.157444	0.885393	-0.191107	-0.779663	-1.32079	-0.381314		chr13:24124773-24125273	-0.048149	0.278588	1.36182	-0.932831	-0.932831	-0.932831	1.20623
RCN3	1.75913	-0.622049	-0.153076	0.719338	-1.10792	-0.832914	0.237482		chr13:28501556-28502056	-0.614077	0.0495155	1.41087	-0.782359	-0.677056	-0.782359	1.39547
NOSIP	1.24403	-0.232239	1.09555	-0.796369	-0.435544	-1.4355	0.560068		chr13:29679389-29679889	-0.628952	-0.199605	1.65588	-0.680603	-0.680603	-0.669457	1.20334
PRMT1	1.234	0.0183262	1.28546	-0.910645	-1.30633	0.184025	-0.504832		chr13:30142648-30143148	-0.977849	-0.433251	0.891091	0.455881	-1.07444	-0.443543	1.58211
CACNG8	1.44113	0.668503	0.540711	-1.11988	-0.774464	-1.10056	0.344551		chr13:30810245-30810745	-0.561234	-0.483684	1.00921	-0.539343	-0.519613	-0.731834	1.8265
MIR935	1.49179	0.600326	0.48561	-1.21701	-0.821251	-0.932033	0.392561		chr13:31638631-31639131	-0.629311	-0.341631	1.75546	-0.629311	-0.629311	-0.629311	1.10341
SBK3	1.61835	0.778038	-0.724118	-0.36301	0.182161	-1.44361	-0.0478149		chr13:32142820-32143320	-0.523031	-0.489367	2	-0.502353	-0.505103	-0.523031	0.413312
ZNF549	1.25628	0.742817	-1.08904	-0.27581	-1.47184	0.205707	0.631889		chr13:33017461-33017961	0.487109	0.413211	1.13414	-0.939589	-1.03989	-1.10916	1.05417
ZNF551	1.72562	0.0896408	0.153718	-1.28867	-0.891554	0.611943	-0.400705		chr13:33509647-33510147	0.26661	0.207502	1.15023	-1.10188	-1.27399	-0.473713	1.22524
ZNF776	1.93176	-0.0937146	0.177881	-1.05642	-0.845432	0.384873	-0.49895		chr13:33728298-33728798	0.232619	-0.472773	1.15199	-0.829725	-0.829725	-0.796436	1.54405
ZNF586	1.82576	-0.648399	-0.440714	0.642995	-1.09374	0.30504	-0.590939		chr13:37126942-37127442	-0.640431	-0.468566	1.74112	-0.237662	-0.504519	-0.950387	1.06045
ZNF552	1.00331	-0.396367	-0.935342	1.37202	-1.11138	0.682533	-0.614778		chr13:37294991-37295491	0.0375364	0.0263339	1.70167	-0.893209	-0.858793	-0.891863	0.878325
ZNF587	1.22273	-0.101421	-0.771518	0.894117	-1.23869	0.882143	-0.887365		chr13:39148424-39148924	-0.357381	0.520289	1.05065	-0.0754708	-1.02954	-1.36312	1.25458
ZNF587B	1.24143	-0.207537	-0.756896	0.82703	-1.21542	0.970977	-0.859585		chr13:39786078-39786578	-0.303131	-0.534763	1.71297	-0.609511	-0.7067	-0.7067	1.14784
ATP6V1C2	2	-0.719733	-0.39883	-0.525152	-0.218657	-0.463945	0.143796		chr13:39786928-39787428	-0.6271	-0.410812	1.71668	-0.708116	-0.607027	-0.524009	1.16038
WDR35	1.51782	0.0155713	-1.18054	-0.452593	-0.22347	1.16043	-0.837218		chr13:40153468-40153968	-0.667864	0.134269	1.89187	-0.74725	-0.576371	-0.74725	0.712598
ITSN2	1.82368	0.378953	0.2474	-0.563547	-1.04609	-1.01364	0.173246		chr13:40194158-40194658	0.220855	0.699804	1.35616	-0.946149	-1.02931	-1.0513	0.749938
RAB10	2	-0.359737	-0.322572	-0.752242	-0.245151	-0.617692	0.119131		chr13:40336627-40337127	-0.54933	-0.249506	1.83627	-0.665332	-0.634602	-0.700695	0.963199
SPDYA	1.83429	-1.48536	0.0413308	-0.410678	-0.334718	0.382038	-0.0269041		chr13:40503971-40504471	-0.548135	-0.452474	1.34547	-0.527877	-0.712923	-0.669229	1.56517
STRN	1.27346	1.14557	-0.456519	-1.06614	0.119153	-1.27947	0.263948		chr13:40681317-40681817	-0.107748	0.449322	1.39432	-0.945294	-0.966051	-0.912311	1.08776
EIF2AK2	1.94421	-0.13593	0.0338656	-1.21204	-0.475201	-0.574214	0.419309		chr13:40789151-40789651	-0.289301	-0.597227	1.64999	-1.16875	-0.58812	-0.0653755	1.05878
SULT6B1	1.32046	-0.489254	0.325399	-0.0712009	0.801492	-1.80469	-0.0822056		chr13:44108264-44108764	0.467818	-0.353505	1.26313	-0.982198	-1.00344	-0.671643	1.27984
DHX57	0.959768	-0.940331	-0.659923	-0.637641	1.79195	-0.325669	-0.188153		chr13:44932837-44933337	-0.497303	-0.486795	1.37096	-0.546999	-0.779103	-0.600169	1.53941
MAP4K3	1.75187	0.950401	-1.12658	-0.374074	-0.107633	-0.612599	-0.481378		chr13:46668344-46668844	0.264683	0.20857	1.29139	-1.08503	-1.09748	-0.726392	1.14427
CFAP36	2	-0.78743	0.0569776	0.242533	0.0265349	-0.699019	-0.861201		chr13:48110400-48110900	-0.0236022	0.684495	1.54633	-1.21737	-0.964327	-0.615902	0.590374
PPP4R3B	1.10985	0.224453	0.71846	-0.216621	-0.680423	0.651762	-1.80748		chr13:48144343-48144843	-0.319046	-0.566237	1.19102	-1.1953	-0.416271	-0.270237	1.57607
PELI1	2	-0.249777	-0.0911233	-0.550381	-0.00262096	-0.792158	-0.494406		chr13:48586749-48587249	0.0237896	-0.500884	1.64731	-0.733037	-0.782628	-0.782628	1.12807
EXOC6B	1.44953	0.489628	0.363803	-1.00667	-1.04863	-0.955418	0.707761		chr13:49615998-49616498	-0.651188	-0.51789	1.86961	-0.557444	-0.576105	-0.516945	0.949961
TPRKB	1.83201	-0.00401618	0.403475	-0.860758	-0.970222	0.399121	-0.799613		chr13:51066267-51066767	-0.19253	0.0964207	1.96007	-0.703031	-0.816628	-0.839741	0.495437
TCF7L1	1.87253	-0.359272	-0.0225089	0.130237	0.367365	-1.33721	-0.651149		chr13:59458782-59459282	-0.5179	0.253984	0.745142	-0.819205	-0.666458	-0.819205	1.82364
SFTPB	0.981627	0.555218	0.793696	-0.929716	-0.933976	-1.29468	0.827831		chr13:59531437-59531937	-0.501769	0.508258	1.22672	-0.79959	-0.884251	-0.884251	1.33489
DUSP2	1.82353	-0.0988596	-0.519595	-0.212332	-1.08701	-0.715713	0.809978		chr13:59633298-59633798	-0.530296	0.123016	0.619206	-0.691888	-0.731149	-0.731149	1.94226
NEURL3	1.93833	0.562072	0.0583428	-0.82097	-0.968311	-0.473822	-0.295646		chr13:71867090-71867590	0.417511	-0.483522	0.34108	-1.15146	0.394352	-1.15146	1.6335
LONRF2	1.61981	-0.234419	-1.54275	-0.0368075	-0.50857	0.817356	-0.11462		chr13:80630743-80631243	-0.252293	-0.475796	1.8564	-0.150792	-0.919687	-0.863634	0.805798
BCL2L11	1.5596	0.552369	-0.574987	-1.34646	0.766008	-0.284958	-0.671573		chr13:97660639-97661139	-0.68783	0.0404006	1.89051	-0.639482	-0.68783	-0.68783	0.772065
SLC20A1	1.58515	0.0706479	0.472918	-0.293948	-1.20539	-1.18682	0.557441		chr13:97848874-97849374	-0.679835	-0.223491	1.76201	-0.668454	-0.679835	-0.578101	1.06771
FLJ42351	1.46811	0.184919	0.169406	-0.0712726	-1.27883	-1.24357	0.771235		chr13:98653338-98653838	-0.421309	-0.19458	-0.0282935	-0.48218	-0.603099	-0.493963	2
MYO7B	1.40753	0.525382	0.992529	-0.891465	-1.15837	-0.782638	-0.0929694		chr13:98869640-98870140	-0.167197	-0.641634	1.06224	-0.655885	-0.706502	-0.647127	1.7561
GPD2	1.22923	0.682706	-0.399407	-1.5579	0.993429	-0.47041	-0.477648		chr13:98910506-98911006	0.432869	0.417811	1.2979	-1.07843	-0.87793	-1.09643	0.904211
PHOSPHO2	0.832566	-1.01336	-0.857572	-0.429827	1.21493	-0.835562	1.08882		chr13:100544069-100544569	-0.623735	-0.592164	1.31389	-0.697564	-0.475192	-0.521869	1.59663
CYBRD1	1.60418	-0.760989	0.466446	0.884917	-1.04093	-0.35556	-0.798062		chr13:107450864-107451364	-0.15284	-0.409179	1.74116	-0.698943	-0.712637	-0.820313	1.05275
HOXD8	1.36222	-1.16671	1.15679	-0.739301	0.239594	-0.914949	0.0623606		chr13:112781731-112782231	-0.566812	-0.566812	0.807947	-0.566812	-0.494551	-0.566812	1.95385
HAGLROS	2	-0.695638	-0.441884	-0.65652	-0.326582	-0.379346	0.379835		chr13:113553006-113553506	-0.547988	-0.318503	1.59754	-0.66638	-0.679922	-0.679922	1.29518
HOXD1	1.05806	-0.439076	0.0270993	-0.133197	-0.793459	-1.27398	1.55455		chr13:113760984-113761484	-0.156915	-0.273725	0.842392	-0.947866	-0.967561	-0.303076	1.80675
NFE2L2	2	-0.746779	-0.903531	0.00135247	0.331522	-0.104501	-0.610805		chr13:113774182-113774682	0.0269282	-0.302584	0.142035	-0.783342	-0.810126	-0.386696	2
MIR3128	2	-0.189686	0.122206	-0.324575	-0.856299	-0.777583	-0.0946502		chr13:114161909-114162409	-0.774003	-1.01301	1.32835	0.0922918	-0.63956	-0.415381	1.42131
DUSP19	2	-0.102274	-0.236169	-0.663416	-0.833028	0.0486213	-0.372168		chr14:20800076-20800576	0.565162	0.485056	1.41632	-1.05575	-0.968644	-1.0238	0.581652
ITGAV	1.58444	0.851401	-0.0339422	-1.23412	-0.797041	-0.703276	0.332535		chr14:22474608-22475108	-0.49952	-0.667825	1.03136	-0.328597	-0.667825	-0.667825	1.80023
ICA1L	1.98176	-0.398004	-0.689418	-0.779902	-0.286346	0.691721	-0.519812		chr14:22700072-22700572	-0.614318	-0.0990321	1.16301	-0.697594	-0.710496	-0.706001	1.66443
FN1	1.59664	-0.828966	-0.621947	0.625086	0.0245919	0.51582	-1.31123		chr14:24335693-24336193	-0.222326	-0.443685	1.79705	-0.711372	-0.711372	-0.711372	1.00308
LOC102724849	1.6728	0.242499	-0.597539	0.0297351	-0.239454	-1.58207	0.474028		chr14:31038584-31039084	-0.289207	0.126653	1.01923	-0.88282	-0.777167	-0.854425	1.65773
LINC01614	1.55653	-0.361249	0.284206	-0.265298	-1.74475	0.0300715	0.500487		chr14:33938337-33938837	-0.682662	-0.729912	1.9622	-0.113597	-0.761477	-0.339905	0.665357
TMBIM1	1.25733	0.152802	1.02187	-0.895338	-1.59628	0.02629	0.0333294		chr14:34053666-34054166	-0.497001	-0.41556	1.37903	-0.626813	-0.659012	-0.711864	1.53122
GLB1L	1.74482	-0.923873	0.109397	-0.515652	-1.21754	0.50023	0.302617		chr14:35159853-35160353	-0.303359	-0.504852	0.765648	-0.649585	-0.618093	-0.649585	1.95983
STK16	1.70506	-0.868871	0.122611	-0.596255	-1.24621	0.550935	0.332735		chr14:53213653-53214153	-0.747839	-0.243896	1.52142	-0.747839	-0.377653	-0.747839	1.34364
TUBA4B	1.93698	-1.03382	-0.39454	-0.441772	-0.764467	0.329309	0.368304		chr14:54364884-54365384	-0.434153	0.511065	1.74529	-0.134076	-1.07534	-1.0621	0.449311
TUBA4A	1.51684	-1.41473	-0.972306	0.309835	-0.0062875	0.781216	-0.214567		chr14:54366353-54366853	-0.562204	-0.454886	1.86028	-0.576286	-0.593334	-0.63645	0.962877
SERPINE2	1.8453	-0.652348	-1.26293	-0.45223	0.0745957	-0.139559	0.587168		chr14:55448046-55448546	-0.303234	-0.690411	0.779166	-0.45124	-0.66406	-0.618764	1.94854
SH3BP4	1.67914	0.356201	0.425664	-1.12642	-1.17018	-0.41442	0.250015		chr14:55454499-55454999	-0.387833	-0.497596	1.61223	-0.558878	-0.708008	-0.740708	1.28079
RNPEPL1	1.83824	0.000526274	-0.0723165	-1.38629	-0.776246	0.117912	0.278177		chr14:55803765-55804265	0.24514	-0.737008	1.1123	-0.737008	-0.737008	-0.737008	1.59059
BOK	1.55894	0.159372	0.588644	-0.68973	-0.197276	-1.62514	0.205192		chr14:55806969-55807469	0.0579883	0.338078	1.68497	-0.821618	-0.939738	-1.00658	0.686903
FAM110A	1.28982	-0.447971	0.0442903	-0.989958	-0.200859	-1.086	1.39067		chr14:58193392-58193892	-0.717489	-0.596428	1.75741	-0.254116	-0.685866	-0.583249	1.07974
SDCBP2	1.67885	0.139033	0.676169	-0.954238	-0.470861	-1.24205	0.17309		chr14:59249044-59249544	-0.51223	0.283101	2	-0.599601	-0.743573	-0.762905	0.32013
HAO1	1.90843	-0.3467	0.294511	-1.17449	-0.76399	-0.262578	0.34482		chr14:59363579-59364079	0.30605	-0.611167	1.77636	-0.749305	-0.747161	-0.780271	0.805494
TMX4	1.54528	-0.461833	0.746217	-0.805789	-1.40758	-0.0706131	0.454315		chr14:59378015-59378515	-0.733386	-0.736043	1.79583	0.195601	-0.587814	-0.776236	0.842044
SMIM26	0.522113	-1.27015	-0.0689293	-0.296363	0.307399	1.74503	-0.9391		chr14:61320731-61321231	-0.673598	0.48284	1.69396	-0.785924	-0.775392	-0.752938	0.811051
HM13-AS1	0.996727	0.668104	0.922996	-1.00644	-1.43321	-0.63545	0.487276		chr14:61476554-61477054	-0.561938	-0.234619	2	-0.921113	-0.426699	-0.469091	0.612638
POFUT1	1.87544	-0.825249	-1.07099	0.00354153	-0.0742213	-0.52213	0.613611		chr14:61537702-61538202	-0.477013	0.721928	0.581284	-0.835222	-0.835222	-0.835222	1.67946
CNBD2	1.46329	0.245239	0.0431048	0.437477	-0.466397	0.114353	-1.83706		chr14:61609359-61609859	-0.675485	0.307106	1.27414	-0.737311	-0.729837	-0.857751	1.41913
SNHG11	2	-0.377639	-0.7963	0.382278	-0.224938	-0.837128	-0.214983		chr14:63192087-63192587	-0.184711	0.196791	0.263196	-0.747354	-0.756676	-0.794854	2
SNORA60	1.9242	-0.340656	-0.200412	-0.613716	-0.544329	-0.961948	0.736863		chr14:63204014-63204514	-0.742434	-0.421816	1.07909	-0.0725149	-0.275801	-1.18525	1.61872
GTSF1L	2	0.393556	-0.485237	-0.443932	-1.09932	-0.318094	-0.0712786		chr14:63437965-63438465	-0.81086	0.534372	1.68894	-0.663208	-0.660315	-0.858287	0.769355
OSER1	0.842238	-0.370744	0.572806	0.719211	-2	0.32461	-0.038497		chr14:63864276-63864776	-0.18345	-0.341201	0.969271	-1.13738	-0.812129	-0.202788	1.70767
OSER1-DT	1.03687	-0.951974	0.746101	-0.0779068	-1.57323	-0.157613	0.977753		chr14:64566532-64567032	1.47396	-0.693841	1.29481	-0.772282	-0.675062	-0.772282	0.144693
RIMS4	1.54593	1.1095	-0.280808	-0.840339	-0.684802	-1.04293	0.193446		chr14:68495244-68495744	0.00694771	-0.324854	1.83689	-0.773258	-0.781339	-0.791884	0.827494
PIGT	2	-0.338367	-0.0370124	-0.198243	-1.05226	-0.334436	-0.182658		chr14:68935736-68936236	-0.490975	-0.465966	1.76218	-0.71622	-0.676467	-0.510457	1.09791
SLC12A5	1.92698	-0.422268	-1.01729	-0.606393	0.404305	-0.64351	0.358179		chr14:68937892-68938392	-0.120772	-0.862427	1.65539	-0.808732	-0.988943	0.219297	0.906185
NCOA5	1.77436	-1.30348	-0.800976	0.18213	0.534178	0.049734	-0.435945		chr14:68958535-68959035	-0.175438	0.00618632	1.52566	-0.967639	-0.962909	-0.611041	1.18518
ZMYND8	1.10507	0.228113	1.30489	0.257692	-1.13901	-0.636302	-1.12045		chr14:69005629-69006129	-0.0732679	0.0548502	0.498437	-0.505772	-1.21688	-0.650397	1.89303
ZNFX1	1.91531	-0.965452	0.404171	-0.237467	-0.984024	-0.384588	0.252049		chr14:69045823-69046323	-0.787673	-0.645011	1.81565	-0.334267	-0.482353	-0.56692	1.00057
ZFAS1	1.74751	-1.28197	0.454056	0.315327	-0.94706	0.0275209	-0.315391		chr14:69587373-69587873	-0.593361	0.267631	0.981163	-0.789517	-0.734803	-0.805085	1.67397
SNORD12C	1.82446	-0.992247	0.409264	-0.202959	-1.13165	0.357303	-0.264172		chr14:69625353-69625853	-0.582412	-0.281371	1.27723	-0.83125	-0.548104	-0.633387	1.59929
SNORD12B	1.80275	-1.14844	0.167982	-0.2264	-1.06471	0.467001	0.00181858		chr14:73802332-73802832	-0.550969	-0.350869	1.77223	-0.659745	-0.719727	-0.566945	1.07603
CASS4	1.01307	1.55511	-0.400545	-0.746392	-0.583307	-1.17609	0.338146		chr14:74140342-74140842	-0.850702	-0.0967637	1.77514	-0.540539	-0.500899	-0.773429	0.987197
APCDD1L-DT	1.87785	-0.530882	-0.219296	0.876424	-0.526047	-0.796456	-0.681593		chr14:74141705-74142205	-0.587402	-0.517272	1.8334	-0.587402	-0.563238	-0.587402	1.00932
GNAS	1.69918	0.19442	-0.343998	-1.49987	-0.639371	0.0454264	0.544217		chr14:74299280-74299780	-0.0861299	0.231971	1.67576	-0.893297	-0.893297	-0.893297	0.858291
LOC101927932	1.52864	0.169464	0.0150668	-1.28245	-0.906476	-0.488341	0.964096		chr14:74488714-74489214	-0.179203	-0.877546	0.507602	-0.371108	-1.03036	0.0165799	1.93404
ADRM1	1.32534	-0.0385742	0.471981	-0.421896	-1.91498	0.230124	0.348004		chr14:74649659-74650159	-0.375118	-0.621941	1.27703	-0.634356	-0.634356	-0.634356	1.6231
PTK6	1.99744	-0.0503555	0.228512	-0.926524	-0.688305	-0.763107	0.202341		chr14:74932234-74932734	-0.864459	1.22124	1.19444	-0.633925	-0.733544	-0.921869	0.738121
STMN3	1.39946	0.900034	-0.933667	0.685632	-0.914451	-1.01962	-0.117387		chr14:75123975-75124475	-0.355308	-0.338219	1.14635	-0.700283	-0.68904	-0.764947	1.70145
UCKL1	0.577104	0.402094	0.92157	0.0650589	-2	-0.141068	0.305607		chr14:75252192-75252692	0.822336	-0.560832	1.23691	-1.01584	-0.962647	-0.598247	1.07832
RGS19	2	0.125588	0.138485	-0.645043	-0.867693	-0.705547	-0.115783		chr14:75523781-75524281	0.0462566	0.094408	1.23715	-0.928156	-0.928156	-0.905518	1.38402
MIR155HG	1.60032	0.279841	0.234702	-0.855475	-0.908546	-1.09377	0.742936		chr14:75542760-75543260	-0.79634	-0.331772	0.46519	0.181068	-0.848553	-0.638935	1.96934
KRTAP19-8	1.70171	0.433505	0.0761997	-1.20287	-0.692587	-0.841337	0.525375		chr14:75605390-75605890	-0.663156	-0.0710938	1.93123	-0.765387	-0.561787	-0.611522	0.741715
IFNAR1	1.14346	1.389	-0.0335679	-0.88037	-0.0289718	-1.39595	-0.193607		chr14:76956323-76956823	-0.0221992	-0.783914	0.979587	-0.575694	-1.33927	0.244667	1.49682
CHAF1B	1.43634	0.292558	0.805735	-0.790602	-0.683844	-1.4097	0.349515		chr14:77642071-77642571	-0.316668	-0.813247	1.60492	-0.724346	-0.121177	-0.828293	1.19881
CLDN14	1.71218	0.308453	0.0270192	-0.845408	0.0859659	-1.48693	0.198726		chr14:84006650-84007150	-0.655585	0.250425	1.59709	-0.745738	-0.772471	-0.772471	1.09875
BRWD1-AS2	1.7867	-0.885259	-0.135839	-0.511184	-0.574081	-0.66588	0.985545		chr14:85471738-85472238	-0.513543	-0.721693	1.00442	-0.147351	-0.903108	-0.488172	1.76945
BRWD1-AS1	1.60499	-0.590948	0.276589	-0.721884	-0.506507	-1.08437	1.02213		chr14:85529792-85530292	-0.743279	-0.265556	1.30206	-0.586607	-0.541801	-0.743279	1.57846
S100B	1.95653	-0.310751	0.616626	-0.429701	-0.844288	-0.887437	-0.100977		chr14:87044793-87045293	-0.393561	-0.630558	1.41451	-0.630558	-0.630558	-0.630558	1.50128
CDC45	1.90334	0.024483	0.102249	-1.20597	-0.889227	-0.211396	0.27652		chr14:90272376-90272876	0.999216	0.387049	0.664102	-1.19386	-0.951036	-0.971677	1.06621
TBX1	1.71012	-0.315461	-0.820778	-0.230107	-0.0489046	-1.19707	0.9022		chr14:91119532-91120032	-0.275647	-0.483171	1.28099	0.000374508	-0.986444	-0.986444	1.45034
RTL10	1.717	0.626697	0.494465	-0.525413	-1.09261	-0.926645	-0.293488		chr14:91202280-91202780	0.148832	-0.295388	1.66129	-0.812816	-0.849376	-0.8584	1.00586
TXNRD2	1.69197	-1.50014	0.301517	0.315533	-0.827903	0.0828774	-0.0638528		chr14:91220588-91221088	0.152732	-0.39524	1.1292	-0.81599	-0.755784	-0.897146	1.58223
FAM230I	0.992611	-1.0833	1.11412	0.257153	-1.16146	0.707811	-0.826927		chr14:91243385-91243885	0.3315	-0.513956	0.583451	-0.780554	-0.780554	-0.722648	1.88276
LOC100128531	1.61389	0.31895	0.70225	-0.889974	-1.39545	-0.175259	-0.174402		chr14:92946320-92946820	-0.60578	-0.380661	1.73267	-0.703051	-0.57898	-0.601853	1.13765
GAS2L1	1.55872	0.936716	0.464768	-0.321235	-0.693151	-0.963719	-0.982103		chr14:95507142-95507642	0.116005	-0.692528	1.6829	-0.734779	-0.72176	-0.706011	1.05617
MTFP1	2	-0.795099	-0.768381	0.00939879	-0.518806	-0.160869	0.120022		chr14:95507729-95508229	0.763274	-0.200854	1.26294	-1.16063	-1.3127	-0.176955	0.82492
LIMK2	1.22759	0.415203	0.582332	-0.849485	-0.624327	-1.51317	0.76186		chr14:96126536-96127036	1.06858	-0.672482	0.644686	-0.739047	-0.841406	-0.868258	1.40793
EIF4ENIF1	1.79606	-0.271013	0.278574	-0.599892	-0.34145	-1.37318	0.510901		chr14:96135199-96135699	-0.425181	-0.262276	1.48995	-0.732463	-0.732463	-0.726628	1.38907
PISD	1.2204	0.429686	0.706329	-0.697453	-1.03131	-1.33365	0.706001		chr14:96177926-96178426	-0.282068	-0.329344	1.70749	-0.711165	-0.752978	-0.752978	1.12104
MIR7109	1.19282	0.23404	0.833696	-0.878736	-0.999243	-1.18716	0.804586		chr14:96180546-96181046	-0.417914	-0.560391	0.944077	-0.592285	-0.621663	-0.621663	1.86984
TAB1	1.47656	-1.59147	-0.837085	0.289042	0.178267	0.662759	-0.178071		chr14:96181716-96182216	0.0354888	-0.349889	0.729108	-0.779311	-0.756615	-0.76912	1.89034
LOC100506472	0.961486	-1.21696	-0.952343	0.251405	0.398067	1.3539	-0.795551		chr14:96225674-96226174	0.65209	0.352804	0.982766	-1.02411	-1.05349	-1.03248	1.12242
SERHL	1.95695	0.276576	0.10498	-0.232281	-0.578694	-1.27724	-0.250292		chr14:96268971-96269471	-0.771328	-0.192326	1.36717	-0.473093	-0.771328	-0.658107	1.49902
PACSIN2	1.49582	-1.64706	-0.477559	0.461087	-0.0804363	0.65877	-0.410614		chr14:96273080-96273580	-0.0978554	-0.466705	0.437582	-0.649987	-0.649987	-0.649987	2
MCAT	1.7341	0.213072	0.87169	-0.612656	-1.07244	-0.665522	-0.46825		chr14:99616010-99616510	-0.514905	-0.278389	0.73134	-0.791097	-0.569079	-0.546234	1.96836
SSUH2	1.97397	0.487609	0.102092	-0.537054	-0.962498	-0.339399	-0.724723		chr14:99619760-99620260	0.281928	0.175147	1.47526	-0.981292	-0.900883	-1.00937	0.959208
ATP2B2-IT2	2	-0.518891	-0.688628	-0.890078	0.179549	-0.240175	0.0678199		chr14:101706187-101706687	-0.894083	-0.342015	1.60485	-0.201189	-0.172963	-1.10131	1.10672
SLC6A11	2	-0.290005	-0.932664	-0.321523	-0.310006	-0.541684	0.280606		chr14:101722121-101722621	0.0584922	0.189008	0.77949	-0.93715	-0.962985	-0.821694	1.69484
RAF1	1.40664	-0.234494	-0.140987	-0.311138	-0.693428	1.28448	-1.31108		chr14:101731166-101731666	-0.0724578	-0.0169219	0.37546	-0.754704	-0.7757	-0.7757	2
FGD5-AS1	2	0.0663058	0.212449	-0.692799	-0.760571	-0.915641	0.0784222		chr14:103067505-103068005	-0.462315	-0.317994	1.23343	-0.7563	-0.785233	-0.547327	1.63574
NR2C2	2	-0.441223	0.0388747	-0.864366	-0.186885	-0.60791	-0.0933657		chr14:104970345-104970845	-0.0401273	-0.464301	1.79687	-0.696225	-0.732283	-0.80485	0.940918
SCN11A	1.47022	-0.221243	0.345306	-1.76966	0.49717	-0.507036	0.185247		chr14:104976118-104976618	0.816989	-0.442479	1.46066	-0.713198	-0.891109	-1.03027	0.799405
TTC21A	1.82975	0.324064	-0.0227564	-1.00744	-1.22922	-0.0337596	0.13936		chr14:104980145-104980645	0.312554	-0.861538	1.0866	-0.825917	-0.706061	-0.576208	1.57057
MIR6822	1.69813	0.469705	0.467276	-0.919005	-1.12384	-0.74021	0.14795		chr14:105174365-105174865	-0.418796	-0.49768	1.84221	-0.630891	-0.622188	-0.656228	0.983578
CSRNP1	1.44285	-1.13228	0.322466	-0.583641	-1.06726	1.02585	-0.00798121		chr14:105294166-105294666	0.304054	-0.439407	0.226089	-0.607777	-0.785508	-0.732311	2
MOBP	1.73155	0.151452	-0.0702525	-1.16754	-0.554433	-0.851365	0.76059		chr15:33525999-33526499	-0.231963	-0.287452	1.14449	-0.775004	-0.775004	-0.74681	1.67174
SETD2	1.99241	0.318746	0.00527512	-0.276492	-0.753708	-1.1211	-0.165135		chr15:34362421-34362921	0.0369941	-0.694636	0.93132	-0.694636	-0.694636	-0.679427	1.79502
MIR4443	1.9745	-0.0301701	-0.63643	0.290273	-0.207166	-0.147427	-1.24358		chr15:36312953-36313453	-0.631083	-0.474168	0.8829	-0.508187	-0.631083	-0.546759	1.90838
CAMP	2	-0.620289	-0.780674	0.305756	-0.134998	-0.311732	-0.572184		chr15:40769794-40770294	0.0797567	-0.347411	1.60388	-0.979027	-0.46051	-0.979027	1.08233
WDR82	1.95131	-0.701304	0.309205	-0.456794	-0.699743	-0.843829	0.441158		chr15:41934644-41935144	-0.626753	0.390147	1.58441	-0.804781	-0.825591	-0.746246	1.02882
MIRLET7G	1.65457	-0.722141	0.734001	-0.674091	-1.06391	-0.517966	0.589545		chr15:41958020-41958520	-0.547568	-0.125143	1.81761	-0.811207	-0.725199	-0.552641	0.944147
GLYCTK	2	-0.533871	-0.0546932	-0.185929	-0.355923	-0.670115	-0.418964		chr15:42608051-42608551	-0.219924	0.152653	1.77514	-0.78128	-0.876801	-0.860592	0.810802
CHDH	1.70224	0.0554875	0.853446	-0.30738	-1.15032	-0.197278	-0.956195		chr15:48397843-48398343	0.244491	-0.58127	1.68041	-0.757848	-0.793712	-0.777127	0.985057
FAM107A	1.55708	0.627022	0.463312	-0.692785	-0.596518	-1.45677	0.0986611		chr15:48560596-48561096	-0.611602	-0.528636	1.57597	-0.486506	-0.640802	-0.648283	1.33986
UBA3	2	-0.588128	-0.0678249	-0.555148	-0.805163	-0.0335531	-0.113298		chr15:51097455-51097955	-0.576475	-0.594993	1.45554	-0.552351	-0.630597	-0.572406	1.47128
ARL6IP5	2	-0.690069	-0.289417	-0.668484	-0.789012	0.144291	0.218553		chr15:52289726-52290226	-0.259674	-0.695894	1.7604	-0.602044	-0.566933	-0.712108	1.07625
COL8A1	2	-0.369934	0.36322	-0.353736	-0.705469	-0.848544	-0.17321		chr15:54917267-54917767	-0.648563	-0.280981	1.79174	-0.605405	-0.648563	-0.648563	1.04034
C3orf52	1.39051	0.658731	0.0376451	-1.54087	0.048348	-1.03131	0.436948		chr15:58065529-58066029	0.658211	-0.323056	1.45335	-0.869883	-0.888136	-0.965038	0.934553
MAATS1	1.8627	0.366077	-0.89936	-0.686975	0.142924	-1.01987	0.234505		chr15:59300246-59300746	1.51046	-0.257745	0.502534	-1.03876	-1.13229	-0.48201	0.897816
MUC13	0.717592	0.827152	0.47344	0.192879	-2	-0.261981	0.159354		chr15:59350041-59350541	0.292001	0.339617	0.525448	-0.973883	-1.03835	-0.823618	1.67879
ZXDC	1.97513	0.145893	0.105956	-0.905114	-0.875786	-0.65928	0.213198		chr15:64853821-64854321	-0.713278	-0.124476	1.66745	-0.562127	-0.797191	-0.630623	1.16025
RAB7A	1.75332	0.388882	-0.150038	-1.41233	-0.180314	-0.767707	0.368197		chr15:64858156-64858656	0.533463	-0.786259	1.33115	-0.743442	-0.907692	-0.658229	1.231
LOC653712	1.44319	0.0401589	1.05853	-0.71167	-1.23578	-0.837961	0.243528		chr15:65516982-65517482	-0.40595	0.517134	1.55323	-0.728491	-1.01993	-0.847035	0.931043
SLC35G2	1.37134	0.454117	0.600877	-1.09777	-1.1287	-0.825577	0.625711		chr15:65902300-65902800	-0.502084	0.214944	0.777164	-0.753458	-0.778877	-0.778877	1.82119
IL20RB	1.48822	0.525957	0.78265	-1.1634	-0.84987	-0.898362	0.114808		chr15:67091180-67091680	0.530472	-0.11333	1.03036	-0.960787	-0.883175	-0.9981	1.39456
TM4SF4	1.04619	-0.871292	0.332987	1.18513	-1.28722	0.464805	-0.870603		chr15:69093085-69093585	-0.566029	0.580745	1.65763	-0.834861	-0.814431	-0.797037	0.77398
WWTR1-AS1	1.47303	0.565267	0.5403	-0.66432	-1.44051	-0.780075	0.306302		chr15:71295287-71295787	-0.192438	0.0157614	0.523792	-0.620971	-0.846599	-0.846599	1.96705
AADACL2-AS1	1.51647	-0.435852	-0.411778	0.00497579	1.17913	-1.26831	-0.584635		chr15:71715831-71716331	0.205111	-0.168252	1.86695	-0.693319	-0.899311	-0.899311	0.58813
MBNL1-AS1	1.09824	-1.33229	0.579096	0.179854	-0.930445	1.1256	-0.720055		chr15:72179883-72180383	-0.587148	-0.50745	1.43513	-0.588193	-0.906863	-0.28972	1.44425
TMEM14EP	1.09403	-0.972641	0.0146398	-0.594381	1.01274	0.800823	-1.35521		chr15:74196266-74196766	-0.134603	-0.619317	0.763901	-0.295749	-0.883605	-0.731149	1.90052
B3GALNT1	2	-0.62891	-0.633801	-0.299118	-0.397083	0.173737	-0.398151		chr15:77506472-77506972	0.241353	0.449629	1.27241	-0.917594	-1.03581	-1.05514	1.04516
LOC105374205	1.65016	0.5344	0.396879	-1.09707	-0.527451	-1.14714	0.190214		chr15:78671688-78672188	-0.724114	-0.283722	1.90905	-0.597166	-0.724114	-0.415067	0.83513
EIF4G1	1.20157	0.278763	-0.0244106	-0.0192585	-1.99145	-0.145565	0.700353		chr15:81023416-81023916	-0.456409	-0.567261	0.818874	-0.0930807	-0.810944	-0.771922	1.88074
PCGF3	1.69937	0.122717	-0.497035	-0.127392	-0.38938	-1.48939	0.68111		chr15:81039055-81039555	0.395833	-0.141818	1.60523	-0.910367	-0.910367	-0.910367	0.871852
FGFRL1	1.751	-1.30093	-0.280468	0.684035	-0.519993	-0.596333	0.262696		chr15:81069854-81070354	-0.687406	-0.0298085	1.90278	-0.689833	-0.713302	-0.561172	0.778747
MXD4	1.35295	1.36944	-0.505815	-0.821914	-1.06945	0.12561	-0.450825		chr15:81098962-81099462	-0.232086	0.488163	1.74814	-0.86671	-0.891116	-0.856752	0.610359
ADRA2C	1.82091	-0.0687445	-0.694543	-0.0576011	-1.37449	0.529663	-0.155196		chr15:83113280-83113780	0.52269	0.00451351	1.30148	-0.980926	-0.980926	-0.958019	1.09119
ACOX3	1.77445	0.246949	0.47211	-0.529001	-1.07979	-1.04664	0.161923		chr15:83205815-83206315	-0.461717	-0.642488	1.65795	-0.255992	-0.748628	-0.748628	1.19951
TRMT44	2	-0.368839	-0.0538081	0.274513	-0.936717	-0.861411	-0.0927643		chr15:85598790-85599290	-0.143859	-0.183348	1.44784	-0.845844	-0.847466	-0.774749	1.34743
MIR573	1.21878	0.425786	1.13678	-0.128277	-1.52852	-0.395135	-0.729412		chr15:85624439-85624939	-0.887096	0.0977705	1.62532	-0.741405	0.0728402	-1.08192	0.914493
RASSF6	1.11143	0.658686	0.259125	-0.637565	-0.673591	-1.61317	0.895086		chr15:85659788-85660288	-0.0368053	0.173591	1.08585	-0.912271	-0.912271	-0.912271	1.51417
PLAC8	1.85065	0.482011	-0.202704	-1.04394	-0.509184	-0.915408	0.33858		chr15:85707487-85707987	-0.571443	-0.689318	1.59433	-0.444169	-0.432378	-0.759227	1.3022
HPSE	1.94927	-0.815733	-0.0504019	-0.320607	0.239563	-1.16064	0.158551		chr15:88630167-88630667	-0.334153	-0.455011	1.09246	-0.698946	-0.679006	-0.679393	1.75405
MIR8066	0.875959	1.18622	0.847697	-0.759835	-0.958587	-1.26691	0.0754558		chr15:89016532-89017032	-0.357745	-1.14928	1.57706	-0.540895	-0.864587	0.410548	0.924893
MIR1255A	1.04875	1.42318	0.108539	-0.659316	-0.482335	-1.48113	0.0423087		chr15:91318940-91319440	-0.608811	-0.372861	1.87077	-0.608811	-0.608811	-0.608811	0.937334
USP53	0.539657	0.229064	1.3713	-0.323904	-1.90418	-0.0993693	0.18743		chr15:92708061-92708561	-0.646791	-0.3173	1.20836	-0.646791	-0.646791	-0.622873	1.67218
FGF2	1.8098	0.428032	0.454106	-0.436804	-0.974512	-1.07317	-0.207447		chr15:92708991-92709491	-0.568843	-0.529342	1.92296	-0.568843	-0.568843	-0.551469	0.864375
LINC02615	1.47072	-1.65087	-0.0625275	0.227258	-0.795362	0.187716	0.62307		chr15:94397325-94397825	-0.4884	-0.316209	1.7815	-0.677155	-0.677155	-0.677155	1.05458
FNIP2	1.6103	0.172093	0.733221	-0.892394	-0.700319	-1.21212	0.289218		chr15:94582311-94582811	-0.785063	-0.704517	1.61795	-0.173598	-0.47203	-0.711638	1.22889
DDX60L	1.7801	0.343717	0.631233	-0.427383	-0.415011	-1.21192	-0.700734		chr15:94584863-94585363	-0.576602	-0.44826	0.796348	-0.576602	-0.576602	-0.576602	1.95832
CFAP97	1.69639	-0.267756	0.0333932	0.905039	-0.298547	-1.0644	-1.00412		chr15:94607138-94607638	-0.635287	-0.510537	1.47841	-0.601507	-0.541844	-0.635287	1.44605
LINC00603	1.81062	-0.289214	-0.636017	0.150716	-1.43571	0.0131778	0.386434		chr15:94736319-94736819	-0.728914	-0.049744	1.27242	-0.594956	-0.728914	-0.728914	1.55902
ARL15	2	-0.141117	-0.754946	-0.446364	-0.0257925	-0.441691	-0.394516		chr15:95296679-95297179	-0.461039	-0.577438	2	-0.458359	-0.446401	-0.577438	0.384463
MIR581	1.77086	-0.500225	-0.887474	-0.670507	1.03487	-0.488409	-0.259113		chr15:95300860-95301360	-0.62116	-0.549948	0.741092	-0.822816	-0.672689	0.0195899	1.90593
DHX29	1.07334	0.22846	-1.31106	0.382526	-1.03178	-0.578798	1.23732		chr15:95302697-95303197	-0.676415	-0.250628	1.16355	-0.676415	-0.594252	-0.661983	1.69615
MTREX	1.27483	-0.628894	-1.1979	0.490777	-1.20496	0.475	0.791146		chr15:96368170-96368670	-0.209862	-0.479742	0.94923	-0.894388	-0.894388	-0.249268	1.77842
MIR5687	1.78177	0.267496	0.0550815	-0.066903	-1.596	-0.446073	0.00462745		chr15:97087005-97087505	-0.534273	-0.534273	0.626932	-0.534273	-0.534273	-0.534273	2
SLC38A9	2	-0.274015	-0.716888	-0.170161	-0.535606	0.117521	-0.595071		chr15:100899417-100899917	-0.536357	-0.315829	1.84809	-0.667336	-0.620896	-0.667336	0.959665
MIR582	1.86171	-0.528939	-0.570029	-0.725379	-0.332252	-0.642896	0.937783		chr15:100902475-100902975	0.0882879	0.656474	0.914978	-1.12666	-0.998789	-0.85081	1.31652
CCDC125	1.96979	-0.48995	-0.557128	0.734928	-0.628887	-0.743182	-0.28557		chr15:100995736-100996236	-0.469237	-0.483288	1.14504	-0.782102	-0.782102	-0.331749	1.70344
LOC101928924	2	-0.500909	-0.439826	-0.437256	-0.0404207	-0.191808	-0.61433		chr15:101070449-101070949	0.604216	-1.03509	1.24924	0.138693	-1.03509	-0.93802	1.01606
OCLN	2	-0.821186	-0.608876	0.100184	-0.443658	0.263285	-0.57497		chr15:101070996-101071496	-0.24118	-1.07299	0.90405	-0.187568	-1.07299	0.00133779	1.66935
SV2C	1.6677	0.208702	0.0369075	-1.52274	-0.70557	-0.234712	0.549714		chr15:101127744-101128244	-0.21309	-0.720287	1.71621	-0.522747	-1.06483	-0.213861	1.0186
ZBED3	1.7109	-0.96987	-0.359435	0.616276	0.261042	-1.24696	-0.0119579		chr16:528695-529195	-0.0721943	-0.198305	1.46525	-0.793507	-0.767579	-0.939903	1.30624
FAM151B	0.870357	-0.522212	-0.0250655	-0.933116	-0.720417	-0.49546	1.82591		chr16:1543251-1543751	0.616903	0.513849	0.615766	-1.43833	-0.87214	-0.714967	1.27892
CCNH	1.41271	-0.311914	-1.01468	-0.10092	0.243551	1.06498	-1.29372		chr16:2371377-2371877	-0.939712	-0.448806	1.37506	-0.444409	-0.0365702	-0.915461	1.4099
EFNA5	1.98196	0.700118	-0.60488	-0.215394	-0.656741	-0.679969	-0.525095		chr16:2867774-2868274	-0.664991	-0.200127	1.25449	-0.47607	-0.776553	-0.73921	1.60246
FEM1C	1.90988	-0.347809	-0.958207	0.394641	-0.750158	0.406816	-0.655166		chr16:4859486-4859986	-0.44666	-0.437909	1.6966	-0.649437	-0.741982	-0.60197	1.18136
TMED7-TICAM2	2	0.0404797	-0.827114	0.260914	0.041945	-0.66262	-0.866981		chr16:4943169-4943669	-0.177035	-0.748923	1.68897	-0.178655	-0.972124	-0.673016	1.06078
TMED7	1.42533	0.119106	-0.230295	0.160101	0.957744	-1.19313	-1.23886		chr16:10559178-10559678	-0.581921	-0.0259272	1.47665	-0.652725	-1.25685	-0.162583	1.20335
SOWAHA	2	-0.983212	-0.671293	-0.620471	0.353372	0.107441	-0.191935		chr16:11901080-11901580	-0.313224	-0.623194	0.366113	0.061378	-0.821091	-0.716485	2
SHROOM1	2	-0.407233	0.275642	-0.888359	-0.687844	-0.555609	0.230127		chr16:12062588-12063088	0.0495789	0.492948	0.687654	-0.786448	-0.981977	-1.06393	1.60217
GDF9	1.55932	1.04842	0.338083	-1.10785	-0.645056	-0.602374	-0.590552		chr16:12646545-12647045	-0.735937	-0.650216	1.14083	-0.772924	-0.617181	-0.0244524	1.65988
CDKN2AIPNL	1.0656	-1.31808	-1.3324	0.239319	1.11934	0.0234584	0.202758		chr16:15482237-15482737	-0.268602	-0.0910416	0.639722	-0.554812	-0.821494	-0.853098	1.94933
CAMLG	1.48594	0.612242	-0.0435812	-1.64279	0.295876	0.0812121	-0.788897		chr16:15590771-15591271	0.182478	0.39985	1.45998	-0.79508	-1.04179	-1.08677	0.881334
BRD8	1.28663	-0.402361	1.19912	-1.60885	-0.361655	-0.154495	0.0416123		chr16:17369522-17370022	-0.1559	-0.703648	1.45408	-0.414539	-0.759048	-0.8174	1.39645
LOC105379194	2	-0.0867956	-0.274737	-0.334321	-0.69107	-0.309593	-0.528824		chr16:17397472-17397972	-0.493182	-0.977519	0.548338	0.466912	-0.880889	-0.475001	1.81134
PFDN1	1.65363	0.665635	0.219834	-0.933873	-1.08258	-0.806042	0.283392		chr16:19595342-19595842	0.995458	-0.954196	0.858627	-0.954196	-0.923204	-0.259833	1.23735
HBEGF	2	-0.0766771	0.160645	-0.451474	-1.18162	-0.0883393	-0.410048		chr16:20236541-20237041	-0.553667	-0.553667	1.94783	-0.553667	-0.553667	-0.553667	0.820504
SH3RF2	2	0.165248	-0.326303	-0.942885	-0.353543	-0.156295	-0.520821		chr16:20910698-20911198	0.793919	0.293246	0.65649	-0.832808	-1.22851	-0.981225	1.29889
LOC102546294	1.61544	-0.510803	-0.321251	-1.28089	-0.261456	1.09682	-0.337865		chr16:22898998-22899498	0.103605	0.0308324	1.24666	-0.503116	-1.03113	-1.16963	1.32278
FBXO38	2	-0.804267	-0.331425	-0.930219	-0.352585	0.418584	-0.0195165		chr16:22933087-22933587	-0.0973988	-0.641814	1.01467	-0.655892	-0.669454	-0.723963	1.77385
HTR4	2	-0.272033	-0.46602	-0.12233	-0.290876	-0.719024	-0.357778		chr16:22969470-22969970	-0.500378	-0.107281	1.32204	-0.712728	-0.762385	-0.762385	1.52312
ARHGEF37	1.40313	0.383982	0.931143	-0.867355	-1.47793	-0.113599	-0.259363		chr16:27258287-27258787	-0.360064	0.690063	1.47071	-0.884115	-0.913785	-0.899878	0.897063
SYNPO	1.40602	-0.257809	0.119329	-0.457986	-1.76878	0.211267	0.747955		chr16:29824536-29825036	-0.531996	-0.940735	1.4826	-0.16505	-0.993863	-0.117844	1.26689
ATP6V0E1	2	-0.982948	-0.426408	-0.318584	-0.0849191	-0.548555	0.271248		chr16:49754750-49755250	0.381919	1.16517	0.78854	-1.03993	-1.08964	-0.993179	0.787113
BOD1	1.73149	-0.0685367	0.885427	-1.11019	-0.358045	-0.90694	-0.173209		chr16:49826397-49826897	-0.0805512	-0.665459	1.83181	-0.757684	-0.53198	-0.709635	0.913503
PRR7-AS1	2	-0.445898	-0.417532	-0.659723	-0.521663	-0.594574	0.583909		chr16:53052559-53053059	-0.529931	-0.65486	1.06896	-0.304124	-0.639453	-0.712288	1.7717
MAML1	1.76499	-0.224511	0.95144	-0.594855	-1.04235	-0.675911	-0.178797		chr16:54654941-54655441	0.19152	-0.655134	1.63236	-0.728033	-0.748537	-0.776625	1.08444
FOXC1	1.56058	-0.533031	0.608324	-0.906026	-0.927506	0.876562	-0.678901		chr16:57938850-57939350	-0.157334	-0.521773	0.809047	-0.496743	-0.808622	-0.727012	1.90244
SERPINB6	1.88111	-0.648574	-0.725211	-1.01428	0.673622	0.0126106	-0.179285		chr16:58409313-58409813	-0.150764	-0.639158	1.93602	-0.639158	-0.639158	-0.639158	0.771379
LINC01011	1.85013	-0.494194	-0.201163	-1.06666	-0.904742	0.372453	0.444175		chr16:67684813-67685313	-0.419785	0.568728	1.41336	-0.908157	-0.821515	-0.913586	1.08095
NQO2	1.41828	-0.715006	-0.844616	0.176094	-0.354095	1.29027	-0.970924		chr16:68473719-68474219	-0.01279	-0.272898	1.51357	-0.827991	-0.827991	-0.827991	1.25609
PXDC1	1.55404	0.155569	0.851983	0.197431	-1.33442	-0.728142	-0.696458		chr16:69225024-69225524	-0.417073	-0.252691	1.96665	-0.684922	-0.721624	-0.615475	0.725138
EEF1E1-BLOC1S5	2	-0.408281	0.426485	-0.581196	-0.632455	-0.697106	-0.201939		chr16:69840052-69840552	-0.0977742	-0.631236	1.03901	-0.802696	-0.777126	-0.473685	1.74351
EEF1E1	2	-0.480246	-0.114268	-0.689866	-0.48986	-0.44631	0.0203634		chr16:69848984-69849484	0.577285	-0.60585	1.47741	-0.717443	-1.43505	-0.0324308	0.73608
GCNT2	2	0.415938	-0.388564	-0.344959	-0.61928	-0.906477	-0.230036		chr16:70428135-70428635	0.247898	0.358436	1.4619	-0.741666	-1.04626	-1.13738	0.857073
GFOD1	1.436	0.583674	0.430153	-1.15691	-1.11708	0.54865	-0.724491		chr16:71283023-71283523	0.691527	-0.758498	0.682896	-0.758498	-0.758498	-0.758498	1.65957
GMPR	1.44257	-0.0326046	-1.5546	-0.463451	0.284606	0.92103	-0.597555		chr16:74700964-74701464	0.179777	0.292343	0.70003	-0.979401	-0.720677	-1.10976	1.63768
DEK	1.49678	-0.503464	0.10765	0.67246	0.356747	-1.63356	-0.496613		chr16:75087241-75087741	-0.144937	0.608626	0.585664	-0.985305	-0.802039	-0.930843	1.66883
MIR548A1	1.87782	-0.376914	-0.625189	-0.449863	-0.810499	0.902108	-0.517467		chr16:75289005-75289505	-0.502477	0.226851	1.69295	-0.773615	-0.794314	-0.816104	0.966706
CARMIL1	0.830816	-1.05941	-0.303839	-1.54754	0.285033	0.834018	0.960922		chr16:75317104-75317604	-0.618175	-0.45606	0.965066	-0.618175	-0.512361	-0.618175	1.85788
SLC17A1	2	-0.618867	0.333926	-0.494652	-0.889613	-0.0784182	-0.337831		chr16:75342288-75342788	-0.0553738	-0.382557	1.68828	-0.768021	-0.784327	-0.784327	1.08633
SLC17A3	2	-0.796819	0.481754	-0.469872	-0.113186	-0.584114	-0.574119		chr16:75377919-75378419	0.111954	-0.406355	1.81343	-0.856616	-0.856616	-0.626562	0.820766
HIST1H1A	1.31575	-0.862075	0.442744	-0.616887	-1.4652	0.815711	0.36995		chr16:77067068-77067568	-0.00664536	0.724345	0.779469	-1.01442	-1.03998	-0.861959	1.4192
HIST1H4B	1.30774	-0.34109	0.525214	-0.854558	-1.62909	0.391993	0.5998		chr16:77402116-77402616	-0.456646	-0.201032	1.1008	-0.722487	-0.722487	-0.722487	1.72433
HIST1H4C	1.2489	0.431938	0.17828	1.01056	-0.604058	-0.765883	-1.49973		chr16:77574795-77575295	0.49276	0.254664	0.924873	-0.805068	-1.11812	-1.08019	1.33109
HIST1H1E	1.53071	0.237213	0.820166	-1.15002	-0.65161	-1.05338	0.266924		chr16:77585264-77585764	-0.0845617	-0.492125	0.976218	-0.66896	-0.752138	-0.766449	1.78802
HIST1H3H	0.694354	-0.918942	0.043491	-0.474368	-1.43257	0.71668	1.37136		chr16:77585778-77586278	-0.33247	-0.520915	1.35607	-0.729954	-0.588177	-0.725397	1.54084
HIST1H2BL	0.732895	-0.961598	0.10768	-0.624245	-1.33053	0.71222	1.36358		chr16:81401036-81401536	-0.034895	-0.207793	1.55961	-0.79018	-0.859485	-0.859485	1.19223
HCG18	0.981011	1.43626	-1.03204	-0.919011	-0.502833	-0.618706	0.655321		chr16:81553386-81553886	0.286026	-0.658553	1.88671	-0.811585	-0.811585	-0.493935	0.602924
PSORS1C1	1.47571	-0.928706	0.782241	-0.0370674	-1.04969	-0.900747	0.658262		chr16:81697159-81697659	0.540195	-0.474293	0.892375	-0.607636	-0.84839	-1.06909	1.56683
PRRT1	1.99032	-0.516621	-0.484065	0.123783	0.142002	-0.0302569	-1.22516		chr16:84549085-84549585	-0.749179	-0.0599806	1.29693	-0.754549	-0.555132	-0.715504	1.53741
PPT2	2	-0.242582	-0.543624	-0.0788789	-0.0703315	-0.245694	-0.970948		chr16:84879764-84880264	0.0131699	-0.716499	1.07523	-0.640055	-0.716499	-0.716499	1.70116
PPT2-EGFL8	2	-0.279506	-0.52308	-0.12715	-0.169014	-0.227839	-0.865055		chr16:85028741-85029241	-0.249072	-0.575923	1.56387	-0.98535	-0.837273	-0.129465	1.21321
LOC100507547	1.90049	-0.672498	-0.560931	0.286326	0.214717	0.052695	-1.2208		chr16:85171857-85172357	-0.281017	-0.193279	1.97279	-0.70955	-0.770716	-0.677745	0.659513
EGFL8	2	0.141645	-0.50546	-0.556049	-0.417433	-0.457435	-0.41054		chr16:85306107-85306607	0.328793	0.514178	1.12161	-1.0411	-0.929604	-1.09727	1.10339
DAXX	1.53576	0.358556	1.0667	-0.486728	-1.00587	-0.889509	-0.578913		chr16:85329476-85329976	-0.359629	-0.355835	2	-0.637915	-0.657204	-0.657204	0.657605
PNPLA1	2	-0.792064	-0.621963	-0.023797	-0.296553	-0.673447	0.325006		chr16:87344948-87345448	0.564126	0.182894	0.642189	-0.709205	-1.14862	-1.05096	1.51957
PANDAR	0.531799	-0.378658	-0.473982	0.553758	-1.14135	1.74402	-0.835585		chr16:87368304-87368804	-0.426265	-0.00485261	1.47314	-0.784644	-0.784571	-0.803631	1.33082
PI16	1.92134	0.783456	-0.898485	-0.516789	-0.220439	-0.544989	-0.524098		chr16:87407656-87408156	0.184347	-0.200578	1.11915	-0.924687	-0.6723	-1.02658	1.52065
PIM1	1.58933	-0.265033	0.434257	0.689697	-0.707646	-1.47194	-0.268664		chr17:181466-181966	0.174731	0.0756649	0.996991	-0.745936	-0.999649	-1.03346	1.53166
RNF8	1.84922	-0.294748	-0.26483	0.148447	-1.36828	-0.548092	0.478283		chr17:247751-248251	0.144956	-0.701337	1.29799	-0.738035	-0.738035	-0.738035	1.4725
KCNK5	1.91901	-0.216397	-0.10852	-0.508436	-0.306612	-1.28474	0.505689		chr17:797224-797724	0.141013	0.341462	0.684948	-0.777372	-1.00803	-1.02947	1.64746
KLC4	2	0.106483	0.0838657	-0.34679	-0.827558	-0.780766	-0.344344		chr17:917313-917813	-0.497964	0.114567	1.45713	-0.807789	-0.745226	-0.831092	1.31038
CUL7	1.94563	-0.227924	0.521267	-0.809909	-0.6712	-0.877533	0.119667		chr17:1617726-1618226	-0.279621	0.272055	1.5392	-0.879301	-0.862878	-0.879301	1.08985
MRPL2	1.85592	0.33975	0.44526	-1.25609	-0.400719	-0.590277	-0.393841		chr17:4540673-4541173	-0.378979	0.261468	1.83821	-0.743906	-0.70838	-0.945922	0.677505
HSP90AB1	1.72427	0.127111	-0.106626	-0.87888	-1.43492	0.229635	0.339413		chr17:6507533-6508033	-0.334787	-0.554305	1.60251	-0.692554	-0.712575	-0.599131	1.29084
EVADR	1.75224	-0.105259	0.368263	-1.24021	-0.709718	-0.64053	0.575208		chr17:6548479-6548979	-0.0730725	-0.653641	0.426651	-0.866117	-1.01325	0.304359	1.87508
LINC02535	0.733417	-0.811698	1.96181	-0.435698	-0.556135	-0.615939	-0.275759		chr17:6752318-6752818	-0.098821	0.115326	1.27586	-0.612046	-1.21826	-0.814002	1.35195
QRSL1	2	-0.962452	-0.191241	-0.412284	-0.00655645	-0.0623169	-0.510512		chr17:7058687-7059187	-0.387531	-0.0777803	0.3997	-0.671767	-0.671767	-0.671767	2
ECHDC1	0.750055	-0.517305	-0.673761	-0.189354	1.95037	-0.610757	-0.709248		chr17:7174167-7174667	-0.437978	0.354238	0.870102	-0.956482	-0.546042	-0.956482	1.67264
LRP11	1.72725	-0.588768	0.806339	-1.05278	-0.949234	0.0947134	-0.0375185		chr17:7497257-7497757	-0.265361	0.426564	0.900545	-0.91023	-0.892433	-0.86186	1.60277
RAET1E-AS1	1.0856	0.791876	0.46954	-1.09076	-1.64567	0.202515	0.186905		chr17:8366118-8366618	-0.204762	-0.0378891	1.08504	-0.834763	-0.834763	-0.820043	1.64718
RAET1E	0.711175	1.2777	0.455428	-0.736658	-1.73205	-0.223747	0.24815		chr17:9259372-9259872	0.0372451	-0.189032	1.47731	-0.921881	-0.748227	-0.902733	1.24732
SERAC1	2	-0.542489	0.0492305	-0.617508	-0.9155	-0.437472	0.43895		chr17:10286307-10286807	-0.504316	-0.604965	1.51835	-0.604965	-0.604965	-0.604965	1.40583
AFDN-DT	1.23592	0.376428	1.03722	-1.2021	-1.01337	-0.803904	0.3698		chr17:11925320-11925820	-0.698603	0.601436	1.47646	-0.818381	-0.765038	-0.818381	1.02251
TCTE3	1.48471	-0.349301	0.292084	-0.477071	-1.03709	-1.0247	1.11137		chr17:15490550-15491050	-0.550035	0.674196	1.08288	-0.815483	-0.867094	-0.889254	1.36479
ERMARD	1.17012	-0.00402033	-0.547157	-0.275495	-1.06194	-0.838604	1.5571		chr17:16463603-16464103	-0.567491	-0.489889	0.661732	-0.606755	-0.671407	-0.342144	2
MAFK	1.65908	-0.510139	-1.13561	-0.169147	-0.608625	1.09158	-0.327141		chr17:18191136-18191636	-0.499997	0.316485	1.778	-0.810164	-0.742983	-0.820453	0.779107
THSD7A	1.15005	0.65945	0.707364	-1.05161	-0.816603	-1.26216	0.613504		chr17:18363330-18363830	1.40387	-0.520221	0.439638	-0.630642	-0.777827	-1.08853	1.17372
ITGB8	1.34388	0.235667	0.859609	-0.212488	-0.39761	-0.0417336	-1.78733		chr17:18969479-18969979	0.014903	-0.737984	1.70943	-0.277964	-0.893499	-0.813057	0.998176
LOC101927811	1.83824	-0.456921	0.235171	0.118804	-0.631066	0.264816	-1.36905		chr17:19398305-19398805	-0.104883	-0.588226	0.878843	-0.685452	-0.755513	-0.605709	1.86094
SNX10	2	0.039191	0.0697323	-0.99531	-0.151809	-0.90925	-0.0885636		chr17:27488980-27489480	-0.535043	-0.245435	1.53138	-0.838281	-0.839119	-0.394752	1.32125
LOC441204	2	0.141628	-0.0376438	-0.838202	-0.886391	-0.585432	0.17722		chr17:28258551-28259051	-0.404476	-0.521234	2	-0.51214	-0.591449	-0.587398	0.538923
KIAA0087	2	-0.366425	0.218908	-0.658335	-0.564147	-0.846588	0.135463		chr17:28264559-28265059	-0.5417	-0.5417	0.696671	-0.5417	-0.5417	-0.5417	2
C7orf71	2	0.248407	-0.182899	-0.55422	-0.537826	-1.01015	-0.0337872		chr17:29155221-29155721	1.33981	-0.321757	0.795757	-0.955489	-0.913795	-0.899256	0.954726
WIPF3	2	-0.426489	-0.749331	0.339615	-0.573078	0.076834	-0.73364		chr17:29178264-29178764	0.134348	0.202016	1.42286	-0.958815	-0.985362	-0.909832	1.09479
MTURN	1.3997	-0.917228	-0.174318	-0.115196	-0.0811399	1.1977	-1.30951		chr17:31722173-31722673	-0.476431	0.349342	1.40302	-1.00088	-1.01336	-0.461896	1.20021
NOD1	0.947073	0.618736	0.423585	-0.631996	-1.96549	0.0880199	0.520072		chr17:35243471-35243971	0.822935	-1.62994	0.672474	1.0933	-0.830936	-0.463861	0.336038
LSM5	1.95026	-0.222118	-1.05149	-0.441443	-0.738528	-0.043785	0.547103		chr17:40021349-40021849	0.044147	-0.698015	1.93714	-0.561438	-0.758715	-0.639885	0.676769
ZMIZ2	1.75729	-0.772976	-0.22462	-1.01901	-0.272513	0.976524	-0.444688		chr17:40203095-40203595	-0.699561	-0.0398729	1.48029	-0.722448	-0.722448	-0.654476	1.35851
IGFBP3	2	0.142696	-0.841368	0.28739	-0.314308	-0.498104	-0.818806		chr17:40480402-40480902	0.593332	-0.272977	1.50436	-0.910596	-0.910596	-0.910596	0.907069
CLDN4	1.78324	0.253294	0.0452775	-0.960876	-0.825184	-0.891479	0.595722		chr17:40532621-40533121	-0.234135	0.362445	1.58313	-0.681068	-1.03269	-0.941502	0.943811
METTL27	2	-0.58862	-0.743498	0.326346	-0.0476911	-0.458556	-0.592802		chr17:40707658-40708158	-0.143224	-0.497601	1.90617	-0.447845	-0.806027	-0.795699	0.784225
STYXL1	2	-0.587406	-1.11765	0.219915	-0.114585	0.113576	-0.527176		chr17:41678503-41679003	0.0566107	0.0650655	1.30651	-0.838839	-0.809161	-1.09488	1.31469
HSPB1	1.14603	-0.419529	0.7204	-0.209009	-0.902285	1.07266	-1.40827		chr17:42135633-42136133	-0.292536	0.346052	1.33882	-0.988454	-0.837777	-0.838796	1.27269
RUNDC3B	1.01828	1.35884	-0.239811	-1.08004	-0.782267	-0.925828	0.650821		chr17:43456947-43457447	-0.6352	-0.677449	1.48335	-0.449996	-0.567708	-0.58985	1.43685
PDAP1	1.36612	-0.993714	0.116578	-0.287869	-1.29438	-0.0765587	1.16983		chr17:43562687-43563187	-0.702532	-0.137432	1.66725	-0.483091	-0.751778	-0.751778	1.15936
TRIP6	1.37876	-1.92811	0.461164	-0.161949	0.102664	-0.172333	0.3198		chr17:43609926-43610426	-0.404393	0.182738	1.19481	-0.830567	-0.830567	-0.830567	1.51854
NFE4	1.73004	-0.805799	0.532743	0.553557	-0.58475	-1.16513	-0.260663		chr17:44095868-44096368	0.308364	-0.590952	0.878564	-0.730605	-0.68198	-0.905375	1.72198
PMPCB	2	-0.276607	-0.502567	-0.562275	-0.194315	0.41025	-0.939792		chr17:45371610-45372110	0.801729	0.0334341	0.182107	-0.369697	-1.39357	-0.84478	1.59078
TES	1.48979	-0.23569	0.986172	-0.623769	-0.166611	-1.52635	0.0764498		chr17:45445832-45446332	-0.0789206	0.221823	0.962763	-0.923613	-0.899823	-0.885565	1.60334
AKR1B1	1.43375	-0.913115	-0.863373	0.806485	0.875122	-0.507238	-0.831634		chr17:46878042-46878542	0.460395	-0.325257	1.62764	-0.926197	-0.831021	-0.864342	0.858782
AKR1B10	1.95025	-0.634341	-0.757608	0.0438056	-0.00678086	-1.01912	0.42379		chr17:46935634-46936134	-0.462364	-0.385685	1.3008	-0.578755	-0.733148	-0.733148	1.5923
ZYX	1.13173	-1.59666	-1.10344	0.305885	0.0173843	0.826647	0.418452		chr17:47257967-47258467	-0.592275	-0.638659	1.58508	-0.400665	-0.638659	-0.638659	1.32384
KMT2C	1.57502	0.707461	-0.205651	-1.20055	0.560714	-1.02536	-0.411629		chr17:49210012-49210512	-0.358969	0.48022	0.904659	-0.852831	-0.682603	-1.06793	1.57746
MIR596	0.956185	1.11197	0.427593	-0.763593	-1.19603	-1.13671	0.600589		chr17:49214669-49215169	-0.427677	-0.647384	1.70146	-0.647384	-0.647384	-0.51477	1.18314
ERI1	2	-0.545629	0.118337	-0.742188	-0.0507862	-0.980809	0.164986		chr17:49708719-49709219	-0.184916	-0.346928	1.73612	-0.568497	-1.01845	-0.644629	1.02731
MIR4660	2	-0.751709	-0.407135	-0.430222	-0.165248	-0.630574	0.239734		chr17:50661816-50662316	0.49717	-0.715004	0.76576	-0.754783	-0.754783	-0.754783	1.71642
PPP1R3B	1.48036	-1.46812	0.160252	-0.699863	0.926286	0.116833	-0.515748		chr17:51439369-51439869	-0.413423	0.305159	1.31355	-0.852635	-0.852635	-0.852635	1.35262
ZDHHC2	1.74877	-0.861624	0.370164	-1.2318	-0.416261	0.579717	-0.188972		chr17:53462385-53462885	-0.726918	-0.726918	0.918024	-0.605692	-0.305014	-0.415668	1.86219
EGR3	1.20779	-1.01143	-1.41824	-0.0559967	-0.342308	1.00251	0.617674		chr17:55587430-55587930	-0.393322	-0.615281	1.30455	-0.404571	-0.727458	-0.748683	1.58476
TNFRSF10D	1.05147	0.672258	0.885489	-1.02421	-0.947168	-1.1875	0.549656		chr17:56867903-56868403	-0.392139	-0.619547	1.12575	-0.619547	-0.619547	-0.619547	1.74458
KIF13B	1.97611	-0.837338	-1.1481	0.139677	0.136255	-0.100678	-0.165924		chr17:56915665-56916165	0.140782	0.0287971	1.13937	-0.123247	-1.35861	-1.09786	1.27077
TTI2	1.45103	0.390074	-0.415052	-1.34364	-0.950503	-0.0581274	0.926221		chr17:58641899-58642399	-0.628856	0.483486	0.860102	-0.923818	-0.735275	-0.709138	1.6535
NSD3	2	-0.428919	-0.898568	-0.670996	-0.0635992	0.275554	-0.307267		chr17:59330537-59331037	0.668243	-0.15759	1.58637	-0.869704	-0.79788	-1.08846	0.659027
LETM2	1.78357	-1.17423	-0.129236	-0.467239	-0.813936	0.0676124	0.73346		chr17:59427379-59427879	0.680515	-0.285538	0.861536	-0.639917	-1.46495	-0.523896	1.37225
TM2D2	1.84939	0.28402	-0.0628592	-1.07761	-1.14813	0.120389	0.0348001		chr17:59440704-59441204	-0.65571	-1.53407	1.08775	0.243117	-0.746491	0.54929	1.05612
ADAM9	1.56508	0.215548	-0.220197	-0.615977	-1.63893	0.620077	0.0743994		chr17:62892909-62893409	-0.489204	-0.422986	1.38246	-0.731207	-0.731207	-0.530833	1.52298
LOC102723729	1.71956	-0.94098	0.742343	-0.814227	-0.400336	-0.759984	0.453622		chr17:63681374-63681874	0.346196	-0.67306	1.63194	-0.778471	-0.706662	-0.816149	0.996209
CYP7A1	2	-0.25007	-0.183408	-0.471691	-0.789372	0.0939261	-0.572358		chr17:64097075-64097575	0.517747	-0.723063	0.533567	-0.216935	-0.950845	-0.925756	1.76529
TOX	2	0.0776243	-0.760933	-0.590634	0.371779	-0.672726	-0.484402		chr17:64707079-64707579	0.23042	0.95274	0.962928	-0.791031	-1.10791	-1.17909	0.931942
LINC01603	1.3696	0.300952	-0.622382	-1.21302	0.695689	-1.14575	0.614909		chr17:64792725-64793225	-0.0880447	0.863301	1.11099	-0.836714	-1.10322	-0.996399	1.05008
HEY1	1.82081	0.629491	-1.22559	-0.441798	-0.324324	0.20705	-0.66564		chr17:67390543-67391043	-0.805883	-0.671786	1.20249	-0.00414374	-0.760879	-0.560018	1.60022
LOC101927040	2	0.503194	-0.922946	-0.227681	-0.43524	-0.675944	-0.27187		chr17:67546349-67546849	-1.019	0.772997	0.674927	-0.487136	-0.683652	-0.839182	1.58104
LOC102723322	1.89941	-0.891466	0.140111	0.243491	0.282692	-0.973411	-0.700828		chr17:67601931-67602431	-0.476085	-0.278244	0.096504	-0.568512	-0.59516	-0.383521	2
E2F5	1.71889	-0.903549	-0.623966	0.22598	0.186689	-1.1884	0.584355		chr17:67605130-67605630	0.44722	-0.911414	0.748509	-1.2267	-0.00855515	-0.631786	1.58273
RIPK2	1.63069	-0.886779	-0.0573768	-0.539525	-1.27441	0.548544	0.578849		chr17:67633898-67634398	-0.242137	0.687846	1.18024	-0.957449	-0.916398	-0.945642	1.19354
AZIN1-AS1	1.81465	0.256735	0.423267	-0.955897	-0.87148	-0.865679	0.198404		chr17:68312551-68313051	0.25199	0.085629	0.888007	-0.933613	-0.906625	-0.969043	1.58366
MED30	1.40177	-0.942144	-0.333857	1.42491	-0.256074	-0.421502	-0.87311		chr17:70110355-70110855	0.263698	0.0437815	1.65117	-0.875488	-0.931741	-0.957779	0.806354
ENPP2	1.86157	0.142881	0.334705	-0.422469	-0.573464	-1.37612	0.0329037		chr17:73203337-73203837	-0.264236	0.732528	1.06362	-0.938246	-0.985648	-0.884208	1.27619
TAF2	2	0.169046	-0.704599	-0.183261	0.180784	-1.12282	-0.346169		chr17:73399221-73399721	-0.670445	-0.246048	1.11789	-0.604306	-0.670445	-0.656967	1.73032
SQLE	1.52484	-0.966098	-0.361187	-1.24414	0.139764	1.01576	-0.108938		chr17:73410839-73411339	-0.837808	-0.324481	1.56138	-0.405346	-0.301852	-0.953195	1.26131
LOC105375744	1.52816	-1.24282	-0.122141	-1.03451	-0.323007	0.926908	0.267416		chr17:74308156-74308656	-0.750673	-0.127321	1.3239	-0.468165	-0.750673	-0.750673	1.52361
CASC11	1.50253	-1.18738	-0.524343	-0.208273	-0.294293	-0.559088	1.27085		chr17:74326571-74327071	-0.524096	-0.630037	1.53446	-0.630037	-0.542809	-0.595752	1.38827
DENND3	1.37652	0.85299	-0.0118426	-1.61582	0.450755	-0.594902	-0.457696		chr17:74677501-74678001	-0.30395	-0.0797902	0.896817	-0.884219	-0.529229	-0.896979	1.79735
JRK	1.69179	0.767082	-0.903017	-0.435211	-1.22179	0.203353	-0.102204		chr17:75124287-75124787	0.593022	-0.385532	0.132361	-0.728226	-0.774383	-0.774383	1.93714
PSCA	1.54309	0.849121	-1.12109	-0.373986	-1.17279	0.34728	-0.0716295		chr17:75679760-75680260	0.221366	0.288221	1.38048	-0.991117	-0.914202	-1.02775	1.043
THEM6	1.70581	0.117422	0.637126	-0.855185	-1.38366	-0.118852	-0.10266		chr17:75700409-75700909	0.0203055	0.155818	1.14258	-0.817834	-0.971621	-0.978321	1.44907
SCX	1.96826	-0.992535	-0.866887	0.40186	-0.199191	0.108504	-0.420007		chr17:76363075-76363575	-0.617392	-0.450936	1.39988	-0.617392	-0.617392	-0.617392	1.52063
LRRC14	2	-0.532037	-0.0225358	0.35121	-0.798522	-0.188874	-0.855623		chr17:76561834-76562334	-0.47247	-0.331063	0.191393	-0.811047	0.163428	-0.811047	2
SMU1	2	-0.699595	0.516222	-0.342842	-0.937476	-0.404628	-0.147194		chr17:76599584-76600084	-0.238091	-0.382694	1.72576	-0.782969	-0.642694	-0.772687	1.09337
SPINK4	1.4726	-1.53733	0.788216	-0.447717	-0.714021	0.361364	0.0768868		chr17:76901358-76901858	-0.607549	-0.163918	1.7125	-0.718469	-0.622679	-0.718469	1.11858
UBAP1	1.79036	-0.248335	0.138669	-0.628881	-1.36965	-0.283665	0.601509		chr17:76983107-76983607	-0.651756	-0.204333	1.94082	-0.651756	-0.558884	-0.651756	0.77767
DNAI1	1.50821	-0.132726	0.7664	0.471793	-1.51444	-0.546081	-0.553158		chr17:76994059-76994559	-0.678438	-0.402461	1.08554	-0.650536	-0.442129	-0.678438	1.76647
GALT	1.19792	-1.54309	0.557459	0.845449	-0.742315	0.37028	-0.685695		chr17:77182376-77182876	-0.250405	0.185795	1.68039	-0.754274	-0.901273	-0.901273	0.941042
IL11RA	1.27679	-1.50554	0.435408	0.904728	-0.778446	0.29916	-0.632099		chr17:78226836-78227336	-0.299601	-0.368915	0.782775	-0.71914	-0.612854	-0.71914	1.93688
ANKRD18A	2	0.12533	-0.912635	-0.520791	-0.388239	0.126331	-0.534281		chr17:78304541-78305041	-0.76129	-0.433775	1.74492	-0.749383	-0.0914643	-0.741987	1.03298
FAM74A7	1.75939	0.150794	0.0687308	-0.388936	-0.684621	-1.41374	0.508385		chr17:78342319-78342819	-0.0815224	-0.640218	0.341813	-0.591893	-0.943056	-0.136539	2
SPATA31A3	1.86554	-0.606979	0.601125	-0.799056	-0.598487	-0.816955	0.354812		chr17:78365541-78366041	-0.560136	0.535041	1.48997	-0.707786	-1.05328	-0.725329	1.02152
PCSK5	1.97702	-0.292865	-0.809994	0.075191	0.333662	-1.09398	-0.189034		chr17:78804769-78805269	0.170979	0.500509	1.16171	-0.99025	-0.97185	-1.03947	1.16838
RFK	1.71065	-1.28025	0.584183	0.335834	0.0121826	-0.842676	-0.51993		chr17:78812654-78813154	-1.32858	0.622531	1.26188	-0.211403	0.0199131	-1.21743	0.853092
GCNT1	1.47025	0.516904	0.899447	-1.18206	-0.710004	-0.925191	-0.069345		chr17:78818898-78819398	-0.471627	-0.360531	2	-0.681922	-0.467951	-0.681922	0.642684
PRXL2C	2	-0.421506	-0.29371	-0.714207	-0.933403	0.126254	0.159729		chr17:79406406-79406906	0.0127367	-0.246266	1.79857	-0.599369	-0.927845	-0.880155	0.842325
TXN	0.707157	-0.056316	-0.468215	-0.373835	-1.58162	0.156762	1.61607		chr17:80750134-80750634	-0.211836	-0.424718	0.92196	-0.710646	-0.710646	-0.710646	1.84653
INIP	1.59424	-0.203877	0.198268	-1.66463	-0.460307	-0.0860093	0.622313		chr17:81285503-81286003	-0.193492	-0.182132	1.20502	-0.750218	-0.677582	-0.980706	1.57911
SNX30	1.92054	-0.325425	-0.664444	-0.435989	-0.881706	0.794233	-0.407214		chr17:83073457-83073957	-0.117929	-0.92475	0.94984	-0.244775	-0.790791	-0.641372	1.76978
NEK6	1.38111	0.522301	0.726589	-0.931698	-1.47635	-0.442261	0.220311		chr18:3595603-3596103	-0.562182	-0.238123	0.952426	-0.725975	-0.791046	-0.465562	1.83046
MVB12B	1.21052	0.172597	1.19216	-0.675081	-0.590633	-1.49786	0.188291		chr18:3665665-3666165	-0.401924	-0.502031	1.64893	-0.70844	-0.766655	-0.504212	1.23434
FAM129B	1.16186	-0.0366329	0.317458	0.399277	-0.780945	-1.79854	0.737523		chr18:5543855-5544355	-0.792324	-0.0350131	1.59237	-0.402382	-0.773433	-0.792324	1.2031
CDK9	1.51387	-0.0265808	1.01096	-0.295044	-1.00733	-1.25696	0.0610879		chr18:5568545-5569045	-0.596929	-0.481243	0.825784	-0.529127	-0.596929	-0.564534	1.94298
MIR3960	1.72736	0.0104994	0.733317	-0.263839	-0.927373	-1.24396	-0.0360039		chr18:5571735-5572235	-0.583971	-0.583971	1.33322	-0.583971	-0.583971	-0.583971	1.58663
SLC27A4	1.48169	-0.360644	0.805133	-0.272686	-1.13626	-1.13242	0.615186		chr18:5583185-5583685	-0.50907	-0.61782	1.6903	-0.671136	-0.639799	-0.451727	1.19925
SPTAN1	1.68179	0.0420193	0.66259	-0.51407	-1.14939	-1.02634	0.303394		chr18:5630453-5630953	-0.0577501	-0.553907	1.69727	-0.754107	-0.556824	-0.863304	1.08862
WDR34	1.27851	0.388458	-1.13024	0.204193	-1.58956	0.489691	0.358955		chr18:7626918-7627418	-0.663646	-0.104195	1.63339	-0.85839	-0.39638	-0.782902	1.17213
TBC1D13	1.49228	-1.05272	-0.83472	0.327646	0.35081	0.779644	-1.06294		chr18:8730403-8730903	-0.0849291	-0.209832	1.18266	-0.842008	-0.786185	-0.844142	1.58443
GPR107	1.34499	-1.77969	-0.58637	0.737888	0.312172	0.122442	-0.151431		chr18:9022377-9022877	-0.385371	-0.485398	1.17087	-0.669035	-0.696924	-0.638311	1.70417
NUP214	1.24433	0.580248	0.434673	-1.36986	-0.295163	-1.24206	0.647827		chr18:9404353-9404853	0.216332	-0.486489	1.02111	-0.788645	-0.807293	-0.811037	1.65602
ABO	0.724475	0.192503	-0.293791	-1.0463	1.07112	-1.52812	0.880106		chr18:9877141-9877641	-0.211698	-0.00238698	1.26203	-0.453634	-1.08807	-0.94704	1.4408
NOTCH1	1.1373	0.67979	1.04741	-1.02147	-0.99078	-1.04222	0.189972		chr18:12460832-12461332	-0.411333	-0.613646	1.10294	-0.613646	-0.613646	-0.613646	1.76298
MIR4673	1.40463	0.593634	0.575769	-1.36396	-0.670973	-0.935579	0.396487		chr18:13375260-13375760	0.0371684	-0.882244	0.437094	0.031544	-0.950091	-0.610648	1.93718
NALT1	1.47978	0.0507687	1.25998	-0.558036	-0.956805	-0.937486	-0.338197		chr18:22282545-22283045	0.183186	-0.793586	0.420669	-0.209272	-0.788766	-0.782407	1.97018
SNHG7	1.30115	0.260299	0.826473	-0.604262	-0.802992	-1.50656	0.525887		chr18:25042494-25042994	-0.58559	-0.543464	1.15223	-0.58559	-0.58559	-0.58559	1.73359
CLIC3	1.80013	-0.162974	0.374678	-0.691633	-0.900673	-0.989197	0.569672		chr18:25230885-25231385	0.0620785	-0.475649	1.84028	-0.460902	-0.890867	-0.866445	0.791508
NRARP	1.16245	0.0874828	0.955539	-1.51765	-0.89978	-0.438382	0.650345		chr18:25275566-25276066	-0.665312	0.0787473	1.13869	-0.666806	-0.726284	-0.789645	1.63061
ARRDC1	1.82433	0.0723309	-0.478513	-0.55734	-0.649455	-1.02297	0.811622		chr18:29712645-29713145	-0.550117	-0.550117	2	-0.550117	-0.513586	-0.550117	0.707922
CA5B	1.69617	0.211312	0.697644	-1.03438	-1.08828	-0.573631	0.0911528		chr18:33136233-33136733	-0.489029	-0.375353	1.09974	-0.664141	-0.664141	-0.664141	1.75707
ZRSR2	1.9163	0.671934	-0.166656	-1.11527	-0.319411	-0.581972	-0.404924		chr18:43941981-43942481	-0.598883	-0.47818	1.87403	-0.598883	-0.542251	-0.598883	0.943052
INE2	1.97312	0.610268	-0.114927	-0.981753	-0.550875	-0.557217	-0.378621		chr18:46335881-46336381	-0.772462	-0.0990884	1.33131	-0.772462	-0.477245	-0.719618	1.50957
RPS6KA3	0.974914	0.477836	0.517574	-1.22334	-1.14172	-0.71788	1.11261		chr18:46415924-46416424	-0.835941	-0.0785758	1.13554	-0.575505	-0.469453	-0.835941	1.65987
CXorf58	1.51867	-0.213846	-1.36571	0.684882	-0.207348	-0.97771	0.561058		chr18:47901685-47902185	-0.787661	0.734428	1.38121	-0.787661	-0.787661	-0.787661	1.035
NYX	1.73377	-0.138769	0.418705	-1.12535	0.012513	-1.20115	0.30028		chr18:48072772-48073272	-0.271799	-0.129889	1.83341	-0.875303	-0.541066	-0.87047	0.855113
USP51	1.38063	0.727534	-0.856209	-1.21182	-0.171132	0.879467	-0.748464		chr18:48221995-48222495	0.00355298	-0.36393	1.09865	-0.871158	-1.04671	-0.437404	1.61699
GJB1	0.807137	1.3603	-1.47947	-1.00126	-0.202104	-0.000245991	0.515644		chr18:48228231-48228731	-0.549459	-0.572641	1.52195	-0.778919	-0.645571	-0.355269	1.37991
PHKA1	1.21314	0.571079	-0.152722	-1.72642	-0.857282	0.546965	0.405235		chr18:48832757-48833257	-0.019433	-0.128338	1.07946	-0.875425	-0.818615	-0.86197	1.62432
FGF16	1.22125	0.769313	0.949704	-1.01633	-0.861214	-1.11251	0.0497779		chr18:48834646-48835146	-0.944067	1.10175	0.339446	-0.29893	-1.12116	-0.540357	1.46332
CUL4B	1.02382	-0.0277516	0.786168	-1.20215	0.327842	-1.54212	0.634187		chr18:48845063-48845563	-0.495176	-0.523751	1.59444	-0.679347	-0.532675	-0.679347	1.31585
MAMLD1	1.70766	0.0962135	0.831057	-0.488684	-1.29197	-0.662795	-0.191483		chr18:49399056-49399556	-0.551655	-0.26898	0.853255	-0.590409	-0.61081	-0.736836	1.90544
APLNR	-0.3661	0.77656	1.2677	-1.21675	-0.187036	-1.16255	0.888175		chr18:49659819-49660319	-0.453434	-0.56764	1.22302	-0.717313	-0.533352	-0.62183	1.67055
RNASE1	0.358255	0.67937	1.29121	-1.10515	-1.08324	-0.888215	0.747777		chr18:49664236-49664736	-0.261041	-0.531833	1.6335	-0.585405	-0.43095	-1.01596	1.19168
ANXA2	0.0266784	0.626997	0.937806	-0.280468	-1.31031	-1.21095	1.21025		chr18:49685300-49685800	-0.517735	-0.253943	0.183581	-0.544795	-0.508902	-0.544795	2
DOC2B	0.210652	0.427871	1.16034	-0.995267	-0.571104	-1.3577	1.12521		chr18:51890671-51891171	-0.310056	0.00102552	1.50981	-0.821721	-0.821721	-0.821721	1.26438
PITPNC1	-0.639607	0.740175	1.06302	-0.772621	-0.848377	-0.887479	1.34489		chr18:57667928-57668428	-0.567705	-0.31964	1.99384	-0.631703	-0.549932	-0.631703	0.706844
LRRC30	0.310842	1.13318	0.86702	-1.12228	-0.36279	-1.44626	0.620284		chr18:57677479-57677979	-0.369317	-0.622202	0.913253	-0.622202	-0.622202	-0.56207	1.88474
INO80C	-0.227802	0.730908	1.30868	-0.781891	-0.816083	-1.20259	0.988777		chr18:58224097-58224597	0.273116	-0.702841	1.39416	-0.276521	-0.962124	-0.96924	1.24345
ZNF792	0.642117	0.40794	1.11808	-1.09861	-0.946041	-1.07703	0.953547		chr18:58393262-58393762	-0.55804	-0.55804	0.870525	-0.55804	-0.55804	-0.55804	1.91967
CEACAM21	-0.145226	0.345554	1.39017	-1.16484	-0.827681	-0.748777	1.15081		chr18:59075909-59076409	-0.609328	-0.270519	1.90522	-0.628593	-0.628593	-0.628593	0.860409
PLSCR1	0.470186	0.784098	1.16553	-0.910401	-0.798002	-1.37721	0.665799		chr18:60838678-60839178	0.268402	-0.53909	0.570581	-0.738882	-0.738882	-0.738882	1.91675
LINC01179	-0.369723	0.614462	1.49061	-0.806248	-0.923186	-0.941438	0.935521		chr18:61606727-61607227	-0.643087	0.342208	1.37195	-0.477925	-1.03204	-0.828703	1.2676
TLL1	-0.521208	0.404371	1.363	-0.79204	-0.985874	-0.72569	1.25744		chr18:62450306-62450806	-0.564472	-0.0542078	1.23962	-0.567248	-0.767899	-0.862587	1.57679
CCDC69	-0.408922	0.660469	1.05154	-1.08216	-0.656603	-0.920957	1.35663		chr18:62450848-62451348	-0.699482	-0.288079	1.15442	-0.702276	-0.748111	-0.411437	1.69497
AQP1	-1.24202	0.774444	1.25904	-0.652479	-1.0643	0.0846005	0.840717		chr18:62999324-62999824	-0.811885	-0.46543	1.56094	-0.157181	-0.747967	-0.666576	1.28809
RAMP3	-0.675211	0.535094	1.40678	-0.906399	-0.554813	-0.934819	1.12936		chr18:64333591-64334091	0.266292	-0.692938	1.52858	-0.759289	-0.759289	-0.759289	1.17594
PKD1L1	-0.35246	0.940371	1.11242	-0.967708	-0.997149	-0.813318	1.07785		chr18:79413839-79414339	0.678196	-0.663613	1.30731	-0.854219	-0.77019	-0.854219	1.15673
SUN3	-0.296407	0.636442	1.13906	-0.902805	-0.616801	-1.2072	1.24771		chr19:703849-704349	0.52226	-0.00543221	0.701773	-0.932267	-0.759452	-1.11934	1.59246
LMBR1	-0.174542	1.11939	0.808573	-0.844131	-0.967461	-1.0692	1.12737		chr19:1016531-1017031	-0.660274	-0.547157	0.691065	-0.561714	-0.345458	-0.580321	2
FAM84B	0.21553	0.516463	1.54077	-0.889803	-1.13752	-0.896354	0.650908		chr19:1135955-1136455	-0.169312	0.390903	1.05044	-0.92261	-0.875387	-0.95342	1.47939
MIR4478	-0.658223	0.774194	1.55411	-0.699869	-1.06495	-0.632222	0.726961		chr19:4389972-4390472	-0.447399	0.342898	1.80382	-0.848134	-0.651009	-0.895481	0.695302
RBP7	0.392062	0.94485	1.34691	-1.08495	-0.926395	-0.998792	0.326315		chr19:4539861-4540361	-0.448026	-0.390231	1.602	-0.740528	-0.63544	-0.67903	1.29125
FAM167B	-0.272199	0.81425	1.3632	-0.693958	-1.12223	-0.955473	0.866413		chr19:6062169-6062669	0.37007	0.204171	1.16005	-1.0387	-1.03567	-0.894455	1.23454
LCK	-0.239707	0.958147	1.20786	-0.917942	-0.867227	-1.06074	0.919615		chr19:6100331-6100831	-0.313092	-0.113417	1.26098	-0.891091	-0.818872	-0.669323	1.54481
TAL1	0.583004	0.660134	1.44768	-0.953325	-1.10367	-0.949677	0.315852		chr19:7208085-7208585	-0.590323	-0.0634264	1.45437	-0.708615	-0.740991	-0.740991	1.38998
TDRD10	0.711849	0.350987	1.40913	-0.82639	-1.12725	-1.0643	0.545978		chr19:8324641-8325141	-0.530702	-0.271458	2	-0.441789	-0.651456	-0.651544	0.449732
F11R	0.808018	0.698135	0.987646	-1.12114	-1.08362	-0.984558	0.695514		chr19:10270692-10271192	0.260369	0.194744	1.50369	-0.799411	-0.908182	-1.15948	0.908275
NR5A2	-0.406609	0.973437	1.07359	-0.884457	-0.910852	-0.949829	1.10472		chr19:10695599-10696099	0.525869	0.292584	0.558959	0.0834663	-0.553869	-1.97014	1.06313
HHEX	0.86482	0.54704	1.16568	-0.808019	-1.29399	-0.997256	0.521724		chr19:10780325-10780825	-0.918509	0.474966	0.971431	0.710143	-0.795732	-1.39413	0.95183
RASSF10	0.503976	0.827402	1.28641	-1.15955	-0.889444	-1.02908	0.460287		chr19:11091516-11092016	-0.165821	-0.0785303	1.28642	-0.3961	-1.10345	-0.961281	1.41877
SVIP	0.757488	1.14896	0.931627	-1.06398	-1.0118	-1.01036	0.248066		chr19:11324232-11324732	-0.468181	-1.16644	1.80876	-0.276568	-0.490526	-0.276116	0.869073
LRRC55	-0.993981	1.11391	1.18308	-0.967411	-0.0662174	-0.969848	0.700466		chr19:11581017-11581517	-0.372117	-0.511339	0.540247	-0.176331	-0.790235	-0.722587	2
OR9Q1	-0.89919	1.37635	1.30334	-0.337559	-0.458481	-1.1206	0.136138		chr19:13167471-13167971	0.831817	0.0977855	0.977953	-0.869108	-1.13598	-1.02165	1.11918
OR6Q1	-1.0748	1.12186	1.46488	-0.177936	-0.682462	-0.930211	0.278664		chr19:13781521-13782021	0.277302	-1.67614	0.603281	0.98399	-1.13058	0.643466	0.298682
MS4A6A	0.131439	0.553219	1.84211	-1.08918	-0.776257	-0.701975	0.0406446		chr19:13796630-13797130	-0.635784	0.179022	1.61952	0.0939749	-0.985204	-1.11672	0.84519
PDE2A	-0.866196	0.857631	1.69225	-0.494857	-1.04574	-0.459978	0.316888		chr19:14497338-14497838	-0.0814741	-0.34983	1.70955	-0.785405	-0.818017	-0.734501	1.05968
MIR139	-0.997939	0.962941	1.67087	-0.394851	-0.834764	-0.621332	0.215074		chr19:16446771-16447271	-0.477288	-0.654585	1.83789	-0.21463	-0.870406	-0.548859	0.927882
ROBO4	-0.436788	1.04217	1.51994	-0.485127	-0.962395	-1.05361	0.375805		chr19:17352955-17353455	-0.557678	-0.435251	1.99692	-0.634928	-0.804098	-0.211168	0.646207
FLI1	0.141215	0.789526	1.50233	-1.01056	-0.781185	-1.1152	0.473879		chr19:17377112-17377612	-0.136909	-0.29958	1.74787	-0.808326	-0.737053	-0.780898	1.01489
SENCR	0.267081	0.806967	1.38252	-1.02125	-0.691454	-1.25748	0.513618		chr19:18123050-18123550	-0.713102	-0.0718421	1.23429	-0.666868	-0.669719	-0.713102	1.60035
VWF	0.494965	1.09289	1.05264	-1.22533	-0.973613	-0.893719	0.452167		chr19:18194550-18195050	-0.541365	-0.0651	1.61456	-0.371121	-1.25493	-0.46315	1.08111
CLEC1A	0.493768	1.01008	1.2196	-1.01802	-1.31164	-0.651978	0.258192		chr19:33883908-33884408	-0.0352563	-0.257687	1.35772	-0.690235	-0.49379	-1.23683	1.35608
RBMS2	-0.148653	1.11275	1.34011	-0.905269	-0.0981676	-1.44683	0.146053		chr19:35037906-35038406	-0.588639	0.110354	1.29384	-0.982847	-0.934297	-0.321459	1.42305
PTPRR	0.559325	1.0044	1.19423	-1.15968	-0.788401	-1.09695	0.287078		chr19:35040915-35041415	-0.880008	-0.174983	2	0.266327	-0.326494	-0.998926	0.112344
KL	-0.571055	0.95634	1.40275	-0.761728	-0.172967	-1.37992	0.526583		chr19:35318872-35319372	-0.703345	-0.288148	0.719459	-0.367813	-0.566045	-0.761216	1.96711
LINC00548	0.19023	0.83784	1.00897	-0.227684	-0.972173	-1.62201	0.784821		chr19:35436625-35437125	-0.708437	-0.129825	1.30566	-0.612741	-0.666353	-0.740365	1.55206
THSD1	0.306055	0.908868	1.36784	-0.962319	-0.81924	-1.20407	0.402875		chr19:37251486-37251986	0.33332	0.155328	0.736235	-0.239056	-1.97692	-0.162559	1.15366
CLEC14A	0.778594	0.96718	0.978061	-1.06248	-0.918786	-1.16281	0.420238		chr19:38683620-38684120	0.383632	-0.390516	0.624562	-0.434168	-1.0275	-0.939954	1.78395
LINC00637	0.810044	0.775351	1.06194	-1.01425	-1.13119	-1.01929	0.517398		chr19:39166653-39167153	0.457447	-0.248749	1.83449	-0.858582	-0.802572	-0.865274	0.483236
ATP5MPL	0.601657	0.309161	1.35467	-1.14449	-0.840553	-1.04895	0.768505		chr19:40006149-40006649	-0.595403	-0.541991	1.54693	-0.595403	-0.595403	-0.595403	1.37668
C2CD4B	0.694313	1.06552	0.769821	-1.13437	-0.671758	-1.30785	0.584329		chr19:40241807-40242307	0.0806076	0.0845592	1.75942	-0.874262	-0.842682	-0.938921	0.731274
EWSAT1	-0.705808	0.990277	1.09655	-1.14254	0.426078	-1.22977	0.565217		chr19:40714586-40715086	0.791423	-0.433705	0.925984	-0.641443	-0.941286	-1.07236	1.37138
HEXA	-0.420476	1.40718	1.28178	-0.795214	-0.880546	-0.851654	0.258932		chr19:40806714-40807214	-0.7288	0.77108	0.816599	-0.365999	-0.34512	-1.47807	1.33031
TVP23A	0.135023	1.04016	1.34661	0.265365	-1.37322	-0.451314	-0.962622		chr19:41351185-41351685	-0.302959	0.709165	1.27513	-0.11248	-1.09517	-1.34479	0.871102
CIITA	0.0609526	0.469951	1.5476	-0.789422	-1.55411	0.524182	-0.25915		chr19:41401509-41402009	-0.133667	-0.157692	1.54008	-0.976154	-0.86201	-0.631496	1.22094
SCNN1B	0.869506	1.11159	1.09205	-1.01514	-0.750197	-1.08242	-0.225384		chr19:41479774-41480274	0.979808	-0.0269834	1.18569	-0.95894	-0.992667	-1.01838	0.83147
COG7	0.465387	0.811906	1.34025	-0.998791	-0.718994	-1.28912	0.389364		chr19:41501191-41501691	-0.137087	0.190007	1.06437	-0.853771	-0.887573	-0.933121	1.55718
RPH3AL	0.2059	0.725487	1.32034	-1.09836	-0.411732	-1.38004	0.638405		chr19:41549020-41549520	-0.351147	0.240344	1.47858	-0.853686	-0.84365	-0.869122	1.19868
C17orf97	-0.205989	0.917273	1.42104	-1.03459	-0.13997	-1.35871	0.400954		chr19:42092218-42092718	0.487149	-0.160748	1.43885	-0.954833	-0.901587	-0.938753	1.02992
SPNS2	-0.172805	0.91017	1.46971	-0.492523	-1.09449	-1.1313	0.511235		chr19:44603291-44603791	1.29261	-0.57523	0.332762	-0.811158	-0.811158	-0.811158	1.38333
XAF1	0.754368	1.02532	1.07465	-0.944782	-0.789439	-1.29546	0.175339		chr19:44606986-44607486	0.841989	0.125769	0.799561	-1.00406	-1.02258	-0.999167	1.25849
TMEM88	0.0179477	1.03221	1.36649	-0.742765	-0.989246	-1.14924	0.464597		chr19:44856577-44857077	-0.299267	0.0806415	1.84573	-0.807308	-0.820902	-0.764823	0.765933
TMIGD1	-0.619323	1.20562	1.17474	-0.703843	-1.02576	-0.801476	0.770044		chr19:44870109-44870609	-0.25416	-0.438925	1.25439	-0.774511	-0.781562	-0.612519	1.60729
STARD3	1.10127	0.754395	1.15253	-1.14007	-0.800023	-0.969683	-0.0984206		chr19:45166838-45167338	-0.429421	-0.678211	1.86319	-0.420507	-0.605077	-0.672685	0.942714
ARHGAP27	1.05828	0.880055	0.959615	-0.677443	-1.03715	-1.28084	0.0974902		chr19:45171171-45171671	-0.642773	0.120155	1.86127	-0.706604	-0.706604	-0.706604	0.781162
PECAM1	0.713911	0.786506	0.948831	-0.648881	-1.16168	-1.31858	0.679894		chr19:45212039-45212539	0.137231	0.574445	1.43023	-1.01721	-0.894464	-1.04902	0.81879
SEMA6B	0.428752	0.951915	0.913588	-0.96635	-0.843468	-1.31757	0.833136		chr19:45424242-45424742	-0.0588273	-0.240639	0.327827	-0.275669	-0.88578	-0.904614	2
GRAMD1A	0.628054	0.343026	1.19661	-1.04397	-0.94761	-1.10114	0.925023		chr19:46288905-46289405	-0.26787	0.118527	1.36386	-0.953324	-1.00093	-0.597031	1.33676
LSR	1.1153	0.42618	0.716882	-0.879561	-0.880611	-1.34165	0.843459		chr19:46829759-46830259	-0.169488	-0.221629	1.44633	0.143271	-1.20536	-1.08211	1.08899
PCAT19	0.320152	0.518146	1.34887	-1.04382	-0.914133	-1.07848	0.849267		chr19:46924823-46925323	-0.787045	-0.172421	1.66126	-0.744291	-0.611049	-0.524737	1.17829
IGFL1	-0.315199	0.839894	0.974293	-0.4277	-1.86287	0.769608	0.0219702		chr19:48121795-48122295	0.266237	-0.375784	1.55353	-0.834911	-0.865201	-0.845588	1.10172
HIF3A	0.515103	0.961661	1.02802	-0.442732	-1.75647	0.308266	-0.613852		chr19:48153806-48154306	-0.420315	-0.664023	1.4681	-0.761791	-0.31633	-0.726514	1.42088
LINC01114	-0.448	1.11433	1.44494	-0.991672	-0.860366	-0.726465	0.467225		chr19:51687760-51688260	-0.0796927	-0.566749	2	-0.678058	-0.445281	-0.748502	0.458117
SFT2D3	0.303033	1.11782	1.30524	-0.920863	-1.42663	-0.185033	-0.19357		chr19:54523312-54523812	-0.222004	-0.508383	0.465304	-0.294082	-0.752143	-0.752143	2
PKP4	-0.308859	0.589259	1.44447	-0.905672	-1.17663	-0.596631	0.954058		chr19:55014791-55015291	-0.368295	-0.128119	1.73128	-0.765331	-0.791124	-0.730074	1.05166
CASP10	0.713825	0.817169	1.16525	-0.795936	-0.993428	-1.29998	0.393096		chr19:56110567-56111067	-0.134348	0.195242	1.58114	-0.968773	-0.804247	-0.896253	1.02724
MAB21L4	-0.165244	1.30905	1.39764	-0.430868	-0.95832	-1.0947	-0.0575533		chr2:739788-740288	-1.29357	-0.346774	0.618104	-0.0733368	-0.496451	-0.277587	1.86962
CD93	0.45227	0.96861	1.08656	-0.887616	-1.29017	-0.92965	0.599998		chr2:6955418-6955918	-0.833294	0.287973	1.0192	-0.482259	-0.870476	-0.745357	1.62421
CCM2L	0.53561	0.849947	1.27067	-1.21367	-0.765698	-1.07592	0.399058		chr2:8494601-8495101	-0.42068	0.864084	1.42337	-0.958878	-0.517523	-1.14042	0.750042
SLC9A8	0.568429	0.735539	1.0851	-1.16831	-1.57185	0.000702921	0.350382		chr2:10550497-10550997	-0.368059	0.497735	1.29699	-0.903238	-0.903238	-0.86622	1.24603
CYYR1	0.653359	1.09658	1.10937	-0.979398	-0.918325	-1.14226	0.180672		chr2:12155533-12156033	0.20868	-0.585924	0.960502	-0.70312	-0.697969	-0.89005	1.70788
TCP10L	0.419249	0.964835	1.09675	-1.0795	-1.00762	-1.04313	0.649416		chr2:12192778-12193278	0.428148	0.487901	1.30662	-0.98695	-1.0168	-1.06849	0.849563
CRYBA4	-0.512809	0.33237	1.93963	-0.747712	-0.672833	-0.799903	0.461254		chr2:12492918-12493418	-0.425927	-0.217759	1.94741	-0.536002	-0.755072	-0.755072	0.742419
MFNG	0.587607	0.764794	1.29654	-1.17683	-0.838002	-1.05887	0.424761		chr2:15640187-15640687	-0.150219	-0.114128	1.61761	-0.948522	-1.06908	-0.404193	1.06853
CARD10	0.751672	1.03392	1.13682	-1.05047	-0.733893	-1.19511	0.0570682		chr2:15760333-15760833	0.365236	-0.348234	1.3118	-0.905034	-0.905034	-0.824857	1.30612
B4GALT4-AS1	0.546587	1.13503	1.12652	-1.11917	-1.02862	-0.88482	0.224473		chr2:19287393-19287893	-0.524103	-0.570872	0.913662	-0.570872	-0.570872	-0.570872	1.89393
POPDC2	0.252924	0.809543	1.43146	-1.188	-1.08268	-0.669805	0.446552		chr2:20149069-20149569	-0.5107	-0.424241	0.366397	-0.484367	-0.518775	-0.571752	2
IFT122	0.6628	0.761014	1.38741	-0.73034	-1.16437	-1.0696	0.15309		chr2:26178933-26179433	-0.669568	-0.18729	0.595991	-0.359631	-0.474072	-0.90328	1.99785
TM4SF18	0.595627	0.969807	1.11656	-0.884608	-1.50736	-0.570022	0.280005		chr2:26491615-26492115	-0.446868	-0.326889	1.53955	-0.65966	-0.728719	-0.728719	1.35131
ST6GAL1	0.277604	0.462094	1.38281	-0.96188	-1.62198	-0.0289351	0.490286		chr2:26562225-26562725	0.103163	-0.296224	1.76861	-0.268498	-1.08521	-0.97673	0.754886
TMEM44	0.797797	0.893509	0.943835	-0.842338	-1.08879	-1.22708	0.523072		chr2:27955015-27955515	-0.396603	-0.152039	1.61884	-0.705389	-0.680829	-0.887914	1.20394
LNX1-AS1	-0.161284	1.01624	1.12823	-0.788135	-1.33311	-0.72485	0.862902		chr2:28274961-28275461	0.207909	0.0439505	0.984467	-0.621221	-1.2539	-0.868767	1.50756
CXCL8	0.632666	1.41435	0.701314	-0.874742	-0.802874	-1.2852	0.214485		chr2:30266238-30266738	-0.610289	-0.459662	1.81559	-0.599105	-0.690774	-0.481438	1.02568
IL15	-0.545732	1.01893	0.914301	-0.149904	-1.01966	-1.27988	1.06194		chr2:37454750-37455250	-0.443243	-0.150067	1.06828	-0.615623	-0.795158	-0.795158	1.73097
SMAD1	-0.0473207	0.886523	1.34892	-1.10738	-0.990551	-0.813445	0.723251		chr2:37875250-37875750	-0.267336	-0.273938	2	-0.674995	-0.726326	-0.578986	0.43741
SMAD1-AS2	-0.457654	1.0304	1.35204	-0.89209	-0.966728	-0.797267	0.731302		chr2:37890842-37891342	-0.0181346	0.577389	0.83413	-0.483777	-1.26455	-1.06236	1.41731
LIFR-AS1	-0.124665	0.98913	1.66786	-1.19897	-0.793267	-0.193593	-0.346487		chr2:40244204-40244704	-0.371491	-0.651178	1.66072	-0.747457	-0.850309	-0.20488	1.1646
MIR3650	-0.453455	1.11297	1.71491	-0.969153	-0.479033	-0.555559	-0.370676		chr2:42961390-42961890	-0.654721	-0.0423954	1.80392	-0.563098	-0.588323	-0.886321	0.930939
FAM174A	-0.374083	1.07242	1.65004	-1.16528	-0.616141	-0.494605	-0.0723483		chr2:45812977-45813477	-0.390386	0.48689	1.10602	-0.889961	-0.878195	-0.871312	1.43695
SEMA6A-AS1	-0.866425	1.0859	1.39796	-0.624937	-1.03295	-0.553135	0.593583		chr2:46129695-46130195	-0.653567	-0.210268	1.54758	-0.54198	-0.811798	-0.654025	1.32406
CD74	0.489255	0.727282	1.27049	-1.00333	-1.19274	-0.902421	0.611466		chr2:47021592-47022092	-0.770917	-0.645148	1.64584	-0.620569	-0.549103	-0.289117	1.22902
NRN1	0.358814	0.96933	1.15697	-1.1564	-0.841159	-1.08918	0.601625		chr2:47592431-47592931	-0.555308	-0.110198	1.11595	-0.608675	-0.769379	-0.769379	1.69699
HLA-DQA1	0.238434	0.71541	1.63846	-0.779857	-0.792073	-1.21398	0.19361		chr2:48528399-48528899	-0.421522	-0.155502	2	-0.726698	-0.619405	-0.666987	0.557776
HLA-DQB1	0.240393	0.938502	1.50484	-0.919883	-0.916341	-1.0369	0.18939		chr2:54415976-54416476	-0.514677	1.03299	1.18545	-0.99896	-0.614296	-1.01566	0.925158
LINC00242	0.303849	1.2006	1.01045	-0.605335	-1.22748	-1.15942	0.47733		chr2:54416560-54417060	-0.590732	0.298945	1.55411	-0.785032	-0.730595	-0.864378	1.11768
COBL	0.0307708	1.17143	1.04817	-1.15616	-0.89448	-0.927939	0.728209		chr2:54430563-54431063	0.794826	0.416327	0.937564	-0.949282	-1.03068	-1.16563	0.996877
EPHB4	0.310846	0.603356	1.47789	-0.774521	-0.840619	-1.32304	0.546092		chr2:62307292-62307792	-0.0170671	-0.464581	1.79047	-0.754659	-0.754659	-0.742061	0.942555
CYREN	0.893644	0.799978	1.29185	-1.30079	-0.607094	-0.893291	-0.184304		chr2:63663143-63663643	-0.0450766	-0.698219	1.31664	-0.698219	-0.698219	-0.698219	1.52131
TMEM140	0.89127	0.758545	1.30579	-1.21509	-0.782994	-0.913054	-0.0444716		chr2:63698817-63699317	-0.762294	-0.48557	1.18537	-0.0326904	-0.786698	-0.735751	1.61763
GIMAP4	0.881554	0.928238	1.11104	-0.986848	-1.00318	-1.06264	0.13183		chr2:64234629-64235129	-0.43175	-0.581434	1.67117	-0.691082	-0.493863	-0.691082	1.21804
SOX7	0.45865	1.01158	1.02917	-0.823433	-1.13863	-1.15981	0.62248		chr2:64237199-64237699	-0.111106	-0.322039	1.87642	-0.835065	-0.835065	-0.573083	0.799936
PRNCR1	-0.110548	0.631376	1.44019	-0.707585	-0.862986	-1.24245	0.851996		chr2:68653335-68653835	-0.66409	-0.377939	1.47597	-0.541769	-0.66409	-0.66409	1.43601
CASC19	0.518352	0.714883	1.26653	-0.962562	-0.888916	-1.2432	0.594914		chr2:69781284-69781784	-0.586276	-0.284575	2	-0.586276	-0.572179	-0.586276	0.552864
LY6E-DT	-0.116191	1.20009	1.33627	-0.995376	-0.423253	-1.23874	0.237199		chr2:71474587-71475087	-0.240803	0.0208033	1.15335	-0.86453	-0.86453	-0.785352	1.58107
GSDMD	0.438374	0.660614	1.68852	-0.994275	-0.67205	-1.03575	-0.0854341		chr2:71492106-71492606	0.252719	0.412533	0.592464	-0.999813	-0.869398	-1.01192	1.62342
SPATA6L	-0.411949	0.840562	1.50279	-0.799778	-0.782337	-1.05575	0.706462		chr2:73111464-73111964	-0.011594	-0.303542	1.79965	-0.768985	-0.812587	-0.791902	0.888964
KLF4	0.578161	0.965099	1.11241	-1.1081	-1.47148	-0.262582	0.186492		chr2:74845369-74845869	0.507887	-0.596181	0.603522	-0.745698	-0.75158	-0.816497	1.79855
NDUFA8	-0.932569	0.846423	1.71176	-0.379621	-0.769956	-0.800832	0.324797		chr2:75135930-75136430	-0.274458	-0.681406	1.90007	-0.43639	-0.681406	-0.681406	0.854992
ENG	0.594461	0.988656	0.872854	-0.417667	-0.894185	-1.63948	0.495364		chr2:75153976-75154476	-0.302219	-0.843533	1.8929	-0.355981	-0.778053	-0.441823	0.828713
FCN1	-0.422331	0.869268	1.68701	-0.850434	-0.702217	-0.936681	0.355389		chr2:75522791-75523291	-0.842814	0.537061	1.30797	-0.842814	-0.562797	-0.842814	1.24621
AGPAT2	0.73563	0.771016	0.934659	-1.18658	-0.98684	-1.02081	0.752931		chr2:83081781-83082281	-0.622958	-0.457331	1.02707	-0.638279	-0.565715	-0.560969	1.81818
LCN10	0.765771	0.573184	1.31682	-1.31077	-0.769359	-0.949381	0.373744		chr2:83186007-83186507	-0.327384	-0.0879431	1.18586	-0.793355	-0.793355	-0.793355	1.60953
MIR6722	0.457167	0.562926	1.62685	-1.12093	-0.774012	-0.963007	0.211005		chr2:86301876-86302376	-0.890024	-0.484303	1.5531	-0.314812	-0.466379	-0.714447	1.31686
OTC	0.387332	1.15969	1.24258	-1.02535	-0.984791	-0.953706	0.174244		chr2:96260306-96260806	-0.558821	-0.949996	1.32306	-0.499676	-1.00421	0.426976	1.26266
DIPK2B	0.270856	1.0312	1.28922	-0.988872	-0.975619	-1.04655	0.419772		chr2:96786897-96787397	1.13347	-0.919326	0.936558	-0.884764	-0.919326	-0.432095	1.08548
ITM2A	-0.480594	0.939927	1.65232	-0.93352	-0.360618	-1.04897	0.231451		chr2:96866446-96866946	-0.453732	-0.122556	1.3978	-1.02212	-0.427338	-0.781641	1.40959
AVPR2	0.574635	1.24153	1.25205	-0.844807	-1.01023	-0.819422	-0.393755		chr2:98294244-98294744	-0.509999	-0.465586	0.983338	-0.570294	-0.641688	-0.641688	1.84592
VAV3-AS1	-0.521099	0.758704	0.732972	-0.772159	-0.603266	-1.13426	1.53911		chr2:98758062-98758562	0.291495	0.751984	1.32975	-1.00881	-1.06799	-0.978592	0.682173
SFMBT2	-0.862113	1.09035	0.0253986	0.0844077	-0.713224	-1.1317	1.50688		chr2:100780746-100781246	-0.503558	-0.210255	1.66332	-0.72243	-0.692825	-0.72243	1.18818
LOC101927472	0.78299	0.55698	0.26011	-1.05377	-1.36256	-0.516236	1.33249		chr2:101047266-101047766	-0.453224	-0.665623	0.140966	-0.841991	-0.787712	1.85264	0.75494
DLEU7	-0.150122	1.23836	0.519023	-1.06534	-0.517094	-1.18968	1.16485		chr2:101124955-101125455	0.320889	0.324801	0.488656	-0.558497	-1.29217	-0.929192	1.64552
PNP	1.0917	0.717586	-0.304224	-0.985849	-1.08976	-0.683863	1.25441		chr2:101464215-101464715	-0.413601	0.342999	0.409756	-1.0079	-0.187861	-1.0079	1.8645
RNASE10	0.17265	1.34973	-0.664334	-0.766647	-0.63627	-0.860272	1.40514		chr2:102046077-102046577	-0.486796	-0.470379	2	-0.564899	-0.438406	-0.708373	0.638985
FA2H	-0.299671	1.44168	-0.542481	-1.21649	-0.746	0.146569	1.21639		chr2:102057679-102058179	-0.454736	-0.493593	2	-0.447518	-0.448252	-0.493593	0.12665
ODF4	-0.295409	0.918505	1.09894	-1.05843	-0.829103	-0.927206	1.0927		chr2:108579558-108580058	-1.08155	-0.0801674	1.56763	-1.03104	0.328482	-0.610429	0.907078
PGS1	0.413524	1.06379	0.419388	-0.718495	-1.19129	-1.13056	1.14363		chr2:108678136-108678636	-0.208078	-0.183431	1.67615	-0.141635	-0.969329	-1.12097	0.947294
YES1	-0.388528	1.18983	0.504183	-0.585505	-1.01338	-1.02939	1.32279		chr2:109164596-109165096	-0.428628	-0.287486	2	-0.630606	-0.778469	-0.462761	0.530083
GALNT1	-0.302968	0.889321	0.753564	-0.613692	-1.44108	-0.6019	1.31676		chr2:109275296-109275796	-0.515352	-0.562947	1.49739	-0.648552	-0.660181	-0.535773	1.42542
PALM	0.295998	0.683628	0.715173	-0.829469	-0.782669	-1.38847	1.30581		chr2:109332398-109332898	-0.477957	0.323176	1.40261	-0.657306	-0.973922	-0.867952	1.25135
FAM187B	0.238214	1.33995	0.746354	-1.13046	-0.787839	-1.10022	0.693999		chr2:109699659-109700159	-0.49945	0.140411	1.28009	-0.814684	-0.814684	-0.766985	1.4753
CEACAM16	0.402543	1.29403	0.71024	-0.747749	-1.14206	-1.17007	0.653072		chr2:110100390-110100890	0.0192869	0.930831	1.33217	-0.994591	-0.964212	-0.994591	0.67111
TPO	-0.163731	1.11332	0.968635	-1.02073	-0.990013	-0.89426	0.986778		chr2:110114183-110114683	-0.109171	0.594337	1.17429	-1.00891	-1.00891	-0.859058	1.21742
LINC01814	-0.43063	1.14638	0.993554	-0.612225	-1.17304	-0.899971	0.975926		chr2:110219469-110219969	-0.35628	-0.591065	1.04331	-0.651458	-0.591943	-0.651458	1.79889
NOL10	0.39695	1.17241	0.51803	-1.04762	-0.624742	-1.35328	0.938261		chr2:112674276-112674776	0.589856	-0.024744	0.808668	-0.779317	-1.00714	-1.07638	1.48905
HECW2	0.33026	1.67202	-0.465098	-0.646994	-0.922928	-0.880297	0.913036		chr2:120508521-120509021	0.180153	-0.691027	1.36676	-0.786104	-0.786104	-0.67371	1.39004
ISM1	-0.861368	1.6192	0.256399	-0.997329	-0.576758	-0.457116	1.01698		chr2:120525173-120525673	-0.640063	0.0240649	1.58322	-0.776157	-0.676531	-0.733279	1.21874
RSPH14	0.946599	0.72934	0.375932	-0.989727	-1.31728	-0.789859	1.045		chr2:150778730-150779230	-0.51086	-0.478415	2	-0.402554	-0.550622	-0.580386	0.388004
GNAZ	0.947394	0.634689	0.384237	-1.15657	-1.0951	-0.850896	1.13625		chr2:158197867-158198367	-0.571213	-0.27759	1.73717	-0.667587	-0.667587	-0.667587	1.11439
YWHAH	-0.816436	1.38343	-0.0848255	-0.449513	-0.758946	-0.725558	1.45185		chr2:158936951-158937451	-0.0667787	0.755121	0.699441	-1.00183	-0.766272	-1.08909	1.46941
C22orf34	0.071904	1.13046	0.652767	-1.1813	-0.76737	-1.0261	1.11964		chr2:168780513-168781013	-0.604323	-0.180402	1.03735	-0.706748	-0.614	-0.706748	1.77487
CNTN4-AS1	-0.653774	1.32865	-0.233949	-0.48565	-0.817211	-0.681998	1.54393		chr2:168790460-168790960	-0.687425	0.200218	1.50124	-0.706361	-0.773767	-0.773767	1.23986
TEX264	0.561837	0.678158	0.392707	-1.13024	-0.73151	-1.15659	1.38563		chr2:172330262-172330762	0.255467	-0.398022	1.96309	-0.83426	-0.798008	-0.628957	0.440692
GPR160	-0.0767144	0.83273	0.663727	-0.663776	-0.888366	-1.27946	1.41186		chr2:172821361-172821861	-0.109619	-0.0191831	1.61192	-0.814374	-0.883884	-0.872668	1.08781
MCF2L2	0.581973	1.01668	-0.374117	-0.720265	-0.930465	-1.01416	1.44036		chr2:172833831-172834331	-0.853186	-0.713809	1.91762	0.0510074	-0.129747	-0.853186	0.581297
STK32B	0.0765779	1.20825	-0.266728	-0.783897	-0.152885	-1.42304	1.34172		chr2:174039658-174040158	-0.329125	0.562343	1.46655	-1.56755	-0.839213	0.272066	0.434928
LINC02273	-0.373227	0.745409	-0.749666	0.34171	-0.542244	-1.15412	1.73213		chr2:174059347-174059847	0.0754673	-0.524586	1.11536	-0.784663	-0.795569	-0.728071	1.64207
SEMA6A	-0.526725	1.19489	1.08132	-0.506393	-1.09028	-0.989842	0.837023		chr2:174827840-174828340	0.0677113	-0.375233	0.900524	-0.783757	-0.809968	-0.778824	1.77955
BAK1	0.379376	1.34767	0.39955	-1.03021	-0.933272	-1.06507	0.901952		chr2:174998360-174998860	-0.552503	0.0531781	1.2869	0.0665667	-1.06139	-1.09707	1.30432
LINC00336	0.564564	1.04381	-0.0604275	-0.701013	-1.00396	-1.16173	1.31875		chr2:176518808-176519308	0.695101	-0.115503	1.13095	-0.993815	-0.978308	-0.928806	1.19038
IL17A	-0.366162	0.302846	0.305055	-0.277378	-0.708125	-1.18153	1.92529		chr2:176709478-176709978	0.278416	-0.724848	1.66919	-0.64722	-0.640173	-0.911103	0.97574
CNKSR3	0.438597	1.4862	-0.0458534	-0.811896	-1.31595	-0.641994	0.890892		chr2:178298610-178299110	0.926369	-0.727177	1.30236	-0.880917	-0.880917	-0.685643	0.945921
LINC02487	-0.00984442	0.755953	1.17133	-1.00904	-1.01582	-0.946441	1.05386		chr2:181791343-181791843	0.248685	-0.549026	0.392462	-0.744042	-0.744042	-0.606078	2
RP1L1	0.707391	1.08387	0.552828	-1.14905	-0.814362	-1.18111	0.800429		chr2:186909083-186909583	-0.35132	-0.403082	1.11172	-0.699058	-0.720944	-0.673873	1.73656
TMC1	-0.531488	1.10411	0.353409	-0.921634	-1.06018	-0.432011	1.4878		chr2:187136528-187137028	0.135534	0.17292	1.18103	-0.793754	-1.04734	-1.00066	1.35227
LINC02595	0.301766	0.871472	0.722484	-0.660793	-1.43144	-0.931912	1.12843		chr2:187158429-187158929	-0.408897	-0.315637	1.15369	-0.709793	-0.709793	-0.709793	1.70022
SHROOM4	0.474818	0.96588	0.654516	-1.07286	-0.865703	-1.19647	1.03982		chr2:187187552-187188052	-0.574835	-0.574835	1.76678	-0.574835	-0.574835	-0.574835	1.1074
MIR6730	0.350203	0.707422	-0.236569	-0.273194	-1.61665	1.54968	-0.480894		chr2:187448140-187448640	-0.671448	0.678674	1.30784	-0.932437	-0.84374	-0.688809	1.14992
HCRTR1	-0.050463	1.10074	-0.0709037	-0.703508	-1.40155	1.48152	-0.355837		chr2:189222434-189222934	0.882085	-0.785402	1.6407	-0.950958	-0.706935	-0.542701	0.463207
KCNA5	-0.723894	0.646296	-0.670673	-0.231558	-0.571542	2	-0.454116		chr2:189575034-189575534	-0.110106	0.284438	1.03734	-0.912826	-0.912826	-0.912826	1.52681
ENTPD3	-0.642498	0.660026	-0.867448	-0.608536	0.00208609	1.94644	-0.490065		chr2:190343271-190343771	-0.214891	0.0915081	1.50538	-0.739218	-0.421569	-1.32111	1.0999
TNNT3	-0.892847	0.915549	-1.10055	0.747494	1.41099	-0.440654	-0.639983		chr2:190358364-190358864	-0.549304	-0.429946	1.82389	-0.615877	-0.592368	-0.652021	1.01562
DAPK2	-0.646986	1.18586	-0.79866	0.101917	1.41501	-1.23456	-0.0225767		chr2:197478488-197478988	-0.737276	0.201667	1.86967	-0.737276	-0.57126	-0.737276	0.711748
LOC101928988	-0.703512	1.0554	-0.649139	0.00786574	1.65492	-1.0692	-0.296333		chr2:197647903-197648403	-0.646752	-0.391659	1.57731	-0.818118	-0.576429	-0.458955	1.3146
SPRED2	-0.777528	1.29596	-0.632346	0.0715447	1.42668	-1.09051	-0.293801		chr2:201280594-201281094	0.0577997	-0.767743	0.58219	-0.581441	-0.538301	-0.729455	1.97695
TCF15	-0.340133	1.28682	-0.632493	-0.799421	1.5947	-0.430741	-0.678733		chr2:203714071-203714571	-0.733835	-0.711052	1.72187	-0.700209	-0.694745	0.115612	1.00235
SLC18A1	-0.807498	1.54825	-0.925555	-0.168774	1.27045	-0.583716	-0.333148		chr2:203718090-203718590	0.0757595	-0.440186	2	-0.698111	-0.698111	-0.665163	0.364066
MIR200B	0.885976	1.34491	0.278062	-1.31061	-0.665653	-0.982678	0.449996		chr2:204114235-204114735	-0.525889	-0.454885	2	-0.5465	-0.436558	-0.564665	0.39483
TTLL10	0.747932	1.38909	-0.176663	-1.21765	-0.484394	-1.05898	0.800661		chr2:205139871-205140371	-0.488272	-0.115242	1.52674	-0.754827	-0.754827	-0.732919	1.31935
TNFRSF18	0.227871	1.29145	0.889474	-0.860786	-1.30835	-0.829626	0.589971		chr2:205198019-205198519	-0.830814	-0.509802	0.758109	0.482857	-0.73629	-0.876334	1.71227
TNFRSF4	0.680877	1.71675	-0.295022	-0.449833	-1.05455	-1.00932	0.411101		chr2:205706677-205707177	-1.27103	1.02286	0.798104	-0.0395224	-0.841956	-0.818066	1.14961
LOC100996583	0.866684	1.00201	1.11871	-0.798244	-0.897613	-1.24426	-0.0472848		chr2:205708112-205708612	-0.578878	-0.169523	2	-0.514175	-0.7052	-0.520026	0.375144
PLEKHG5	0.459214	1.40475	-0.78183	-0.642751	-1.43772	0.162985	0.83535		chr2:207040551-207041051	-0.851205	-0.522687	1.5191	0.0615723	-0.788035	-0.684274	1.26553
CTNNBIP1	0.721278	1.64496	0.314798	-1.06777	-0.940234	-0.79701	0.123971		chr2:207334668-207335168	0.333685	0.32857	1.53215	-0.860322	-1.19385	-0.86319	0.722959
AADACL4	0.086446	1.90197	0.0156794	-0.438906	-1.34917	0.303435	-0.519457		chr2:216643860-216644360	0.835124	-1.01611	1.30641	-0.801956	-0.78062	-0.548076	1.00523
ALPL	0.729587	1.1211	0.708719	-0.970299	-1.12161	-1.07035	0.602848		chr2:217993224-217993724	-0.389475	-0.589843	0.82504	-0.537066	-0.617686	-0.628634	1.93767
NIPAL3	-0.558407	1.71756	-0.503358	-0.227739	1.02851	-1.12472	-0.331839		chr2:218322741-218323241	-1.033	-0.149637	0.901025	0.332654	-0.254913	-1.2949	1.49876
FCN3	0.0596781	2	-0.674771	-0.27434	-0.742908	-0.288696	-0.261246		chr2:220670475-220670975	-0.433194	-0.438777	1.44386	-0.679421	-0.679421	-0.679421	1.46638
SMPDL3B	0.0936841	1.40581	0.036032	-0.884101	-1.15178	-0.693279	1.19364		chr2:225173898-225174398	-0.611234	-0.37703	1.04704	-0.623281	-0.611423	-0.623281	1.79921
SDC3	1.11772	1.07699	-0.793232	-0.783451	-1.06745	0.968791	-0.519375		chr2:232120889-232121389	-0.544553	-0.623596	1.00844	-0.623596	-0.42132	-0.623596	1.82822
CSMD2	-1.32396	1.69083	-0.103711	-0.625266	0.0865209	-0.548157	0.823741		chr2:232137760-232138260	-0.273422	-0.648752	1.18145	-0.648752	-0.648752	-0.648752	1.68698
GUCA2A	-0.421696	1.76844	0.0138928	-0.957787	-0.780929	-0.551205	0.929287		chr2:232174691-232175191	-0.196768	-0.650282	1.05116	-0.53437	-0.717718	-0.717718	1.7657
EBNA1BP2	0.493876	0.892519	0.675832	-1.40412	-0.76963	-0.927259	1.03878		chr2:234412682-234413182	-0.39158	-0.539555	0.678562	-0.607643	-0.607643	-0.546567	2
TMEM125	-0.404692	1.71822	0.207089	-0.897655	-0.617339	-0.91225	0.90663		chr2:234446415-234446915	-0.415879	-0.625181	0.989594	-0.625181	-0.625181	-0.538166	1.83999
C1orf210	-0.399623	1.58239	1.11495	-0.204872	-1.10566	-0.906815	-0.0803641		chr2:234694407-234694907	-0.538783	-0.449925	0.514093	-0.538783	-0.538783	-0.538783	2
TIE1	0.623073	1.2223	0.941352	-1.00212	-0.857018	-1.19273	0.265138		chr2:234823800-234824300	0.388179	-1.34038	0.647818	0.49801	-0.750501	-0.876275	1.43315
CYP4B1	-0.986382	1.59618	0.307795	-0.68341	1.04592	-0.685677	-0.594435		chr2:236250865-236251365	-0.576497	-0.0129698	2	-0.650836	-0.650836	-0.635946	0.481622
CYP4A11	-0.758007	2	-0.308696	-0.919679	0.199143	-0.416121	0.141445		chr2:236826731-236827231	-0.528482	-0.656097	1.30739	-0.67305	-0.644167	-0.402729	1.59714
NDC1	-0.331659	2	-0.275244	-0.439345	-0.897648	-0.284261	0.0528766		chr2:236833803-236834303	-0.537261	-0.596274	1.05244	-0.537096	-0.589997	-0.596274	1.80446
LOC101926964	-0.567047	2	-0.538394	-0.931244	-0.156677	0.23066	-0.140595		chr2:236875799-236876299	-0.455255	-0.266503	0.631305	-0.442083	-0.759632	-0.716973	2
ST6GALNAC3	0.597545	1.08953	0.808896	-1.14843	-0.945366	-1.06944	0.667269		chr2:236888980-236889480	-0.627687	-0.633979	1.63975	-0.378194	-0.724012	-0.528414	1.25254
ADGRL4	0.116903	1.13788	0.955922	-1.25182	-0.685698	-1.05943	0.78623		chr2:237096220-237096720	-0.3919	-0.637219	1.02698	-0.53618	-0.637219	-0.637219	1.81276
GBP1	0.363024	1.44605	0.834988	-0.980441	-0.0766931	-1.44677	-0.140158		chr2:237459813-237460313	-0.552844	-0.529103	1.45399	-0.54244	-0.533641	-0.760069	1.46411
GBP4	0.326545	1.34482	0.998938	-0.974961	-1.05565	-0.959152	0.31946		chr2:237486942-237487442	-0.531309	-0.401869	2	-0.334147	-0.621657	-0.612101	0.368577
GBP5	0.689481	0.743115	1.04312	-1.00073	-1.00886	-1.17019	0.704067		chr2:237489510-237490010	-0.446448	-0.595856	1.92354	-0.339963	-0.706488	-0.664814	0.830025
GBP6	0.0915294	1.95612	0.316968	-1.14416	-0.521693	-0.695329	-0.00343888		chr2:237505460-237505960	-0.62932	-0.626935	1.51025	-0.214781	-0.740639	-0.671388	1.37282
ARHGAP29	-0.764839	1.5558	1.18399	-0.760724	-0.753413	-0.64282	0.182007		chr2:237603531-237604031	-0.207131	0.0643997	0.997771	-0.872895	-0.593285	-1.0466	1.65774
PALMD	0.622176	0.900269	0.977924	-0.956992	-0.78362	-1.38675	0.62699		chr2:237694327-237694827	0.301368	-0.159744	1.60277	-0.938433	-0.926999	-0.824772	0.945807
FRRS1	-0.480825	2	-0.109059	0.0235489	-0.703053	-0.940965	0.121856		chr2:237735223-237735723	-0.609052	-0.32455	0.799264	-0.669576	-0.477811	-0.660456	1.94218
VAV3	-0.420162	1.93576	0.0954226	-0.453845	-0.636446	-1.07295	0.552216		chr2:238098371-238098871	-0.429866	0.794088	1.76125	-0.869211	-0.674021	-0.884118	0.301873
MIR7852	-0.222252	1.62851	0.382822	-0.526459	-1.14127	-0.945261	0.823912		chr2:239881588-239882088	0.136529	-0.539197	1.3935	-0.84685	-0.832236	-0.681096	1.36935
SEMA6C	-0.0349436	2	0.232748	-0.507156	-0.00869631	-0.600768	-1.10652		chr2:241881583-241882083	-0.681163	-0.482094	0.765998	-0.00462262	-1.0897	-0.353519	1.8451
INTS3	-0.0215632	1.16056	1.41514	-0.917737	-1.00981	-0.857241	0.230651		chr20:1637194-1637694	-0.567001	-0.596884	1.67016	-0.568549	-0.573629	-0.598104	1.234
PAQR6	0.864535	1.39862	-0.31687	-0.974826	-0.608836	-1.13245	0.769831		chr20:3808043-3808543	-0.175879	0.201887	0.811207	-1.23666	-1.43434	0.883617	0.950166
SMG5	0.976636	1.56527	0.254455	-0.232151	-0.94114	-1.18203	-0.441046		chr20:5642356-5642856	-0.679166	0.0777633	1.57691	-0.714078	-0.734361	-0.734361	1.20729
LY9	0.316503	1.84821	-0.572607	-1.08995	0.594982	-0.626673	-0.470464		chr20:5657285-5657785	-0.881921	-0.0529756	1.27278	-0.743144	-0.270467	-0.833827	1.50956
LINC00626	-0.341707	1.7598	-0.857746	0.513296	0.564731	-0.568078	-1.07029		chr20:6700021-6700521	-0.49566	-0.60845	1.89105	-0.60845	-0.496304	-0.596411	0.914227
LINC00970	0.28489	1.9855	0.187823	-1.12019	-0.400618	-0.260555	-0.676851		chr20:8798359-8798859	0.678577	-0.591364	1.45686	-0.227327	-0.70927	-1.38266	0.775186
MYOC	0.563348	1.76726	-0.665246	-0.960293	-0.659704	-0.638509	0.593147		chr20:10369722-10370222	0.417738	-0.610054	1.67067	-0.692492	-0.824966	-0.846854	0.885961
HMCN1	0.754592	1.63374	0.123148	-0.271726	-0.61945	-1.50875	-0.111548		chr20:10671387-10671887	0.130685	-0.339966	1.16771	-0.375451	-1.36287	-0.659178	1.43907
LINC01036	-0.577154	2	0.410771	-0.467281	-0.237746	-0.829146	-0.392674		chr20:10857340-10857840	0.197485	-0.916371	1.17546	-0.834542	-0.957125	-0.118513	1.4536
B3GALT2	-0.067714	2	0.0133388	-0.727234	-0.368931	-0.962934	0.0151936		chr20:11080774-11081274	-0.471147	-0.44226	1.16151	-0.518883	-0.619085	-0.816987	1.70686
LINC01031	-0.990427	1.78564	-0.297805	-0.470449	0.973011	-0.692077	-0.307896		chr20:14985178-14985678	-0.546338	-0.594107	1.36551	-0.594107	-0.594107	-0.594107	1.55725
LINC00862	-0.200746	1.55954	0.363769	-0.928599	-0.940449	-0.831672	0.978162		chr20:14985877-14986377	-0.219455	-0.665261	1.56855	-0.665261	-0.665261	-0.665261	1.31195
PKP1	-0.156785	2	0.0029805	-0.652395	-0.931397	-0.6654	0.379204		chr20:19806278-19806778	-0.527496	-0.427268	1.83931	-0.604528	-0.63564	-0.63564	0.991266
TNNT2	0.281699	2	-0.326291	-0.911031	-0.0279976	-0.722988	-0.372348		chr20:19932115-19932615	-0.0461828	-0.849179	1.6424	-0.499024	-0.279725	-1.04516	1.07687
TNNI1	0.12234	1.37572	1.21502	-0.790446	-1.35189	-0.3062	-0.264546		chr20:20765712-20766212	-0.62036	-0.468282	1.84466	-0.441074	-0.61576	-0.67849	0.979309
OPTC	-0.146477	1.7103	-1.19655	0.717227	-0.666445	0.327516	-0.745569		chr20:22763467-22763967	0.209345	-0.609951	1.08348	-0.876634	-1.44645	0.500467	1.13975
LINC00303	0.430536	1.56417	-1.13152	-0.354558	0.947945	-0.764164	-0.692402		chr20:23049548-23050048	0.291082	0.796564	1.38067	-0.945898	-1.5018	-0.345099	0.32448
PLEKHA6	1.05801	1.23792	-0.258973	-0.918842	0.231549	-1.53286	0.183197		chr20:23257879-23258379	1.3348	-0.400391	0.965544	-1.00132	-0.884529	-0.825766	0.811657
LRRN2	0.308424	1.29958	-1.1907	1.06296	0.259084	-1.08004	-0.659315		chr20:23629024-23629524	-0.0595892	-0.243429	1.60894	-0.836674	-0.832555	-0.790288	1.1536
CD55	0.941075	0.71063	0.601116	-0.35723	-1.34334	-1.31617	0.763917		chr20:32497585-32498085	-0.77933	1.19252	0.577659	-0.77933	-0.77933	-0.77933	1.34714
CD34	0.446227	1.03601	1.37529	-1.41258	-0.593675	-0.676629	-0.174643		chr20:33789511-33790011	0.361099	-0.0108738	1.0029	-0.803669	-1.01152	-1.01152	1.47359
PLXNA2	1.30918	1.14839	0.404676	-0.595457	-1.37322	-0.733078	-0.160494		chr20:34525878-34526378	-0.503406	-0.27533	1.1633	-0.459129	-0.898995	-0.701625	1.67518
HLX-AS1	0.521712	1.32146	0.507294	-1.38655	-0.6312	-0.987306	0.654596		chr20:34907652-34908152	-0.332154	-0.635306	1.50521	-0.468804	-0.874376	-0.574969	1.3804
C1orf140	-0.637614	0.996016	-1.0436	0.397128	-1.34449	0.488909	1.14364		chr20:34938506-34939006	0.219234	-0.545949	1.09467	-0.792059	-0.868972	-0.709817	1.60289
TLR5	-0.242146	1.6247	-0.166519	-0.824729	0.848001	-1.36355	0.124235		chr20:35768946-35769446	0.153414	-0.925093	0.805985	0.48682	-0.843146	-1.15643	1.47845
ITPKB	-1.15284	1.8401	0.378024	-0.723713	0.473278	-0.58396	-0.23089		chr20:38144116-38144616	-0.107121	-0.351657	0.164967	-0.689271	-1.0566	-0.0208281	2
PSEN2	-0.27181	1.80277	-0.0541302	-0.546759	0.330561	-1.48775	0.227121		chr20:38460167-38460667	-0.022455	0.278921	0.283409	-0.844955	-0.853533	-0.785926	1.94454
MIR1182	1.01548	1.28507	-0.0487026	-0.658914	-0.98183	-1.23564	0.624537		chr20:39395472-39395972	-0.646987	-0.646987	0.551313	0.0314704	-0.646987	-0.646987	2
TRIM67	0.278995	1.56623	-0.0776692	-0.912217	-1.02599	-0.7989	0.969543		chr20:39588073-39588573	0.156569	-0.257562	1.64127	-0.855031	-0.847527	-0.855031	1.01731
TSNAX	-0.520323	1.68389	1.04441	-0.886741	-0.505156	-0.870911	0.0548291		chr20:39909368-39909868	-0.662703	-0.809071	1.23807	-0.192711	-0.809071	-0.361661	1.59714
TSNAX-DISC1	-0.657094	1.26631	1.07794	-0.947978	-0.221729	-1.18636	0.668916		chr20:40643852-40644352	-0.73183	-0.798658	0.556984	-0.0454696	-0.668445	-0.306021	1.99344
MIR3916	-0.74301	2	-0.418009	-0.188571	0.0283626	-0.275357	-0.595709		chr20:47774060-47774560	-0.305574	-0.378636	1.78062	-0.722313	-0.722313	-0.688606	1.03682
LINC00705	-0.102379	1.9421	-0.254155	-0.980487	0.322029	0.110186	-1.03729		chr20:47848426-47848926	1.15308	-0.743958	0.579954	-0.517862	-0.943911	-0.883856	1.35655
AKR1E2	1.30743	1.06936	0.429124	-0.992433	-1.10062	-0.86268	0.149816		chr20:50003142-50003642	-0.632926	-0.0519955	0.790823	-0.74544	-0.47233	-0.780926	1.8928
AKR1C4	-0.161734	1.88886	0.0888804	-0.560138	-0.798707	-1.04772	0.590553		chr20:50046999-50047499	-0.414869	0.831077	0.779096	-0.304634	-0.944171	-1.30451	1.35801
UCN3	0.0548123	1.06944	0.782359	-0.851288	-0.934508	-1.20843	1.08761		chr20:50471117-50471617	0.773911	-0.396441	0.883793	-0.839979	-0.941184	-0.909722	1.42962
GATA3	0.410701	1.93277	0.30636	-0.400956	-0.528846	-1.0627	-0.657332		chr20:51373870-51374370	-0.18266	-0.60958	1.58661	-0.71393	-0.65905	-0.70223	1.28084
GATA3-AS1	0.650801	1.80906	0.323356	-0.709268	-0.560843	-1.10067	-0.412437		chr20:51447171-51447671	1.0955	-0.976996	-0.0178356	0.390324	-1.60144	0.0495001	1.06095
LINC00708	-0.13259	1.65313	0.842402	-1.22213	-1.0185	-0.0338875	-0.0884213		chr20:51481135-51481635	0.580198	-0.337141	1.31417	-0.964645	-0.964645	-0.786688	1.15875
LOC105755953	-0.999755	0.830954	-0.608225	-0.334351	1.51851	0.644825	-1.05196		chr20:52859441-52859941	-0.527973	0.45053	1.31654	-0.828192	-0.64725	-1.0334	1.26974
PLXDC2	0.817927	1.12543	0.877066	-1.07081	-0.596261	-1.32764	0.174281		chr20:52991730-52992230	-0.557902	0.419771	0.780291	-0.765518	-0.724925	-0.885887	1.73417
MIR4675	0.333399	1.36984	-1.77371	0.76384	-0.183352	-0.0108601	-0.49916		chr20:53004192-53004692	-0.346311	0.540359	1.10415	-0.889521	-0.86412	-0.940025	1.39547
KIAA1217	-0.222545	1.83293	0.320034	-1.50339	-0.457709	-0.080252	0.110931		chr20:53077372-53077872	-0.0536359	-0.48809	0.920314	-0.642567	-0.821632	-0.728939	1.81455
JCAD	1.01066	0.899211	0.828962	-1.01526	-1.25862	-0.848856	0.383904		chr20:53149429-53149929	-0.537168	-0.058471	0.344904	-0.549911	-0.605623	-0.698845	2
LYZL2	-0.21936	1.02734	1.39305	-0.878847	-1.01707	-0.895024	0.589914		chr20:53790838-53791338	-0.336	-0.548917	0.803832	-0.57377	-0.644607	-0.644607	1.94407
NRP1	-1.8288	1.28213	-0.0679737	0.140496	0.250112	-0.558664	0.782701		chr20:58645527-58646027	-0.0989886	0.037457	1.43572	-0.912138	-0.804397	-0.921955	1.2643
CCNY	0.714709	1.51264	0.532457	-1.23916	-0.65864	-0.968006	0.105999		chr20:59158037-59158537	-0.619404	-0.619404	1.95041	-0.619404	-0.247413	-0.619404	0.774619
PCDH15	-1.42637	1.16961	0.384507	-1.11264	0.212009	-0.272375	1.04525		chr20:59835570-59836070	-0.839888	-0.844943	1.90911	0.0501337	-0.83776	0.0907408	0.472602
TMEM26	-1.32276	1.94949	0.0288001	-0.597366	-0.179406	-0.101553	0.222797		chr20:59837568-59838068	-0.626182	-0.626182	0.420162	-0.626182	0.0219064	-0.626182	2
TMEM26-AS1	-1.38324	1.55571	-0.625447	-0.650179	0.0382924	0.155567	0.9093		chr20:60565076-60565576	-0.555785	-0.581572	2	-0.581572	-0.581572	-0.355996	0.613684
LINC01515	-1.07257	1.63359	0.504735	-1.33339	-0.0848083	0.374935	-0.0224871		chr20:62171257-62171757	0.333765	-0.431973	1.26689	-0.832968	-0.860858	-0.860858	1.38601
PALD1	-0.845024	1.12583	0.833428	-0.546963	-1.5511	0.751545	0.232283		chr20:63873419-63873919	-0.283473	0.313133	1.41708	-0.88732	-0.790284	-0.974279	1.20514
UNC5B	1.32408	1.14844	-0.869782	-0.167007	0.237886	-1.42263	-0.250986		chr21:16198490-16198990	-0.69904	-0.37848	1.66568	-0.397632	-0.69904	-0.69904	1.20755
UNC5B-AS1	1.49792	0.851691	-0.437424	-0.296735	0.0813577	-1.65627	-0.0405406		chr21:17752086-17752586	-0.68136	-0.0597722	1.80817	-0.68136	-0.68136	-0.65543	0.951114
CDH23	0.433065	1.22422	1.08897	-0.185749	-1.55387	-0.796784	-0.209849		chr21:17780480-17780980	-0.49072	-0.289679	0.867858	-0.734994	-0.734994	-0.509979	1.89251
C10orf105	0.618181	0.849857	0.992584	0.359477	-1.80006	-0.611731	-0.408309		chr21:17861815-17862315	-0.659457	-0.575023	1.00801	-0.483177	-0.409794	-0.703294	1.82274
VSIR	0.937377	1.03268	0.859373	-0.392686	-1.5224	0.00459449	-0.918934		chr21:20004375-20004875	-0.613093	-0.613093	1.35898	-0.613093	-0.613093	-0.466193	1.55958
DUPD1	-0.723011	1.71815	-0.31382	-0.133605	-0.637443	-0.954768	1.0445		chr21:25626632-25627132	-0.693385	0.150772	0.77751	-0.614106	-0.736432	-0.736432	1.85207
TSPAN14	-0.521304	1.50178	0.718322	-0.0822896	-0.100081	-1.70435	0.187925		chr21:25963219-25963719	0.0895549	-0.463747	1.01182	-0.789846	-0.750559	-0.80528	1.70806
LOC101929574	-0.756996	2	-0.033667	-0.863128	0.0233159	-0.565651	0.110935		chr21:25963922-25964422	-0.549354	-0.392645	0.861477	-0.545044	-0.64533	-0.64533	1.91623
SH2D4B	-0.482227	1.84566	-0.666375	-0.954325	0.73301	-0.659619	0.183879		chr21:26893303-26893803	-0.648215	-0.383306	1.68382	-0.648215	-0.648215	-0.558227	1.20235
CPN1	-1.30283	1.47779	0.45062	-0.717443	0.760673	-0.881545	0.212733		chr21:27448890-27449390	0.224682	0.566371	1.27697	-1.01548	-0.9924	-1.02512	0.964971
ERLIN1	-0.71925	1.59143	0.458262	-1.01012	0.930748	-0.437351	-0.813712		chr21:28521864-28522364	0.21643	0.0795852	1.34536	-0.955106	-0.916866	-0.970374	1.20097
MIR3158-1	-0.276286	1.38893	-0.595327	0.565144	1.02466	-0.894099	-1.21302		chr21:29187840-29188340	-0.623561	-0.547004	1.9887	-0.453388	-0.561303	-0.540899	0.737458
LOC101927549	-0.464899	1.69787	-0.925311	-0.496515	-0.824777	1.05655	-0.0429133		chr21:31151630-31152130	-0.708282	-0.476519	1.78408	-0.501837	-0.545766	-0.623812	1.07213
FANK1	0.717887	1.69897	-0.795937	-1.31036	-0.394011	-0.16904	0.252497		chr21:31284908-31285408	-0.602312	-0.518568	1.24626	-0.580021	-0.602312	-0.602312	1.65926
LINC00601	0.171999	1.92851	-0.8272	0.126574	-0.980994	-0.709894	0.291004		chr21:31630010-31630510	-0.315291	-0.429014	0.0627079	-0.5476	-0.440958	-0.5476	2
C10orf90	-1.15428	1.88546	-0.706337	-0.138176	0.0561485	-0.514503	0.571688		chr21:31644587-31645087	-0.371635	-0.548911	1.60313	-0.750675	-0.755171	-0.459542	1.2828
NPS	-0.113148	1.79844	-0.941376	-0.868094	-0.0861585	0.841196	-0.630862		chr21:37564355-37564855	-0.336038	0.0491589	-0.698878	0.711626	-1.35243	-0.118897	1.74546
KRTAP5-5	0.691255	1.87009	0.0136411	-1.10196	-0.699985	-0.49053	-0.282511		chr21:39023322-39023822	-0.79565	-0.461171	1.63801	-0.371588	-0.728807	-0.518839	1.23804
FAM99A	0.496302	1.79967	0.464961	-0.595578	-1.02011	-0.924431	-0.220811		chr21:39055416-39055916	-0.0880878	0.513991	1.55611	-0.887781	-0.967903	-0.950181	0.823848
MIR675	1.27439	0.885726	0.885533	-1.10583	-1.05813	-0.635879	-0.245805		chr21:41165243-41165743	-0.223379	-0.532254	0.98423	-0.80126	-0.384662	-0.834706	1.79203
IGF2	0.874305	1.47605	0.531087	-1.20074	-0.166528	-1.03901	-0.475163		chr21:45319456-45319956	1.12317	0.309842	0.364481	-1.30919	-1.40975	0.0227	0.898744
MIR483	0.600061	1.56282	0.522892	-0.91542	0.199515	-1.21527	-0.754596		chr21:45572952-45573452	-0.540029	-0.600062	1.6801	-0.600062	-0.600062	-0.560878	1.22099
IGF2-AS	0.470862	1.77111	0.373709	-0.877026	0.0349128	-1.16842	-0.605147		chr21:46455512-46456012	-0.327671	-0.0438868	1.35855	-0.720248	-0.912358	-0.791977	1.43759
KCNQ1	0.650037	1.99291	-0.450173	-0.798726	-0.185199	-0.595141	-0.61371		chr22:17732762-17733262	-0.583427	-0.583427	1.60558	-0.583427	-0.583427	-0.583427	1.31155
KCNQ1-AS1	0.573982	2	-0.495564	-0.468089	-0.363528	-0.648753	-0.653661		chr22:17910615-17911115	-0.504958	0.290113	1.50463	-0.789198	-1.1682	-0.436438	1.10405
OR51Q1	-0.356161	1.92273	-0.405309	0.132114	0.189398	-0.0858933	-1.39688		chr22:19805871-19806371	-0.471972	-0.582416	1.3672	-0.67762	-0.749092	-0.42491	1.53881
OR51I1	-0.760105	2	-0.25359	-0.209691	-0.534944	0.159886	-0.565461		chr22:20203708-20204208	-0.528202	0.165113	1.46379	-0.739695	-0.889429	-0.753927	1.28235
OR52N2	0.267709	1.88923	-0.7397	-0.88662	-0.923759	-0.0216954	0.414835		chr22:23098499-23098999	0.153681	-0.332557	0.720035	-0.755453	-0.987866	-0.639515	1.84168
OR56A1	-0.158089	1.31244	-1.45284	1.16898	0.299956	-0.572837	-0.59761		chr22:23306338-23306838	0.926322	-0.570709	0.463244	-0.634631	-0.817489	-0.973731	1.60699
OR56B4	-0.825624	1.96099	-1.00822	-0.172051	0.542747	-0.184604	-0.31324		chr22:24243443-24243943	-0.853268	-0.401347	1.95779	-0.265697	-0.451254	-0.701489	0.715266
CAND1.11	-0.273672	2	-0.0361201	-0.155259	-0.168771	-1.34886	-0.0299922		chr22:29032576-29033076	0.423471	-0.95473	0.442155	-0.776471	-1.08758	0.262245	1.69091
AMPD3	-1.16127	1.46198	-0.609343	0.94982	0.43727	-1.0229	-0.0555534		chr22:29225701-29226201	-0.943372	-0.640813	1.68756	-0.00598792	-0.0118251	-1.00396	0.918399
SLC17A6	0.273212	2	-0.271536	-1.03652	-0.188643	-0.422509	-0.443596		chr22:29232572-29233072	-0.500388	-0.234369	1.15953	-1.0389	-0.503961	-0.534534	1.65262
LINC01495	-0.972404	1.44974	0.038617	-0.801853	-0.319743	1.30845	-0.70281		chr22:29330649-29331149	-0.223617	-0.878438	1.07384	-0.63988	0.017785	-0.979451	1.62976
GAS2	-0.403894	1.62825	0.618881	-1.2954	0.147673	-1.00385	0.308344		chr22:30212834-30213334	-0.258701	-0.59938	0.290109	-0.458581	-0.528353	-0.59938	2
C11orf91	0.629537	0.784113	0.816448	-0.438133	-0.285245	-1.96039	0.453668		chr22:30667680-30668180	0.0556183	-0.800296	1.61905	-0.745345	-1.0117	-0.177724	1.0604
CD59	-0.0054601	0.99514	0.889944	-0.230606	-0.0777321	-1.99477	0.423485		chr22:32994498-32994998	-0.599028	-0.536127	1.88066	-0.599028	-0.479693	-0.599028	0.932244
CD82	-0.52854	1.16518	-0.256847	-0.486082	-1.1971	1.59464	-0.291247		chr22:33568005-33568505	-0.920577	0.284547	1.16914	-0.920577	-0.840732	-0.221409	1.44961
TSPAN18	-0.469928	1.63296	0.792429	-0.14007	-1.14166	-1.0205	0.346765		chr22:33850205-33850705	-0.550397	-0.577417	1.89124	-0.526602	-0.577417	-0.577417	0.918014
CHST1	-0.401742	1.40587	0.0629496	-0.76605	0.420959	-1.55127	0.829277		chr22:36562413-36562913	0.231075	-0.474947	0.870621	-0.746105	-0.860165	-0.772531	1.75205
CTNND1	0.178537	1.31573	0.997055	-0.915985	-0.9579	-1.11359	0.496156		chr22:36781864-36782364	1.27249	-0.116712	0.450449	-1.07411	-0.531645	-1.16812	1.16764
BTBD18	0.208398	1.28796	1.04572	-0.992707	-0.86802	-1.1259	0.444544		chr22:36900715-36901215	-0.585635	-0.654287	1.53874	-0.4685	-0.654287	-0.556049	1.38002
OR9Q2	-0.61834	2	-0.140963	-0.527873	0.390767	-0.633585	-0.575631		chr22:36902465-36902965	-0.601695	-0.634988	1.65557	-0.634988	-0.430382	-0.597745	1.24422
TMEM132A	0.534264	1.80409	0.237065	-0.219302	-0.839012	-1.25894	-0.258171		chr22:36913123-36913623	0.553824	-0.727843	1.29781	-0.675514	-0.851317	-0.851317	1.25435
LOC101927495	0.238029	1.72393	0.689867	-1.15799	-0.542232	-0.927338	-0.0242649		chr22:36922165-36922665	-0.594136	-0.51777	1.8848	-0.594136	-0.511396	-0.594136	0.926771
FADS3	-0.4757	1.54318	-1.16856	0.383961	-0.429472	0.990947	-0.844355		chr22:37486207-37486707	0.449125	0.588492	1.12737	-1.17009	-1.05765	-0.888219	0.950972
MIR6746	-0.144655	1.9209	-0.716027	-0.104615	-1.08647	0.602376	-0.471511		chr22:37887664-37888164	-0.757807	0.435112	1.10101	-0.739644	-0.72979	-0.817559	1.50868
CDC42BPG	-0.325578	1.70395	-1.05736	0.628279	0.520341	-0.482696	-0.98694		chr22:39283382-39283882	0.572142	0.217538	0.735568	-1.21535	-1.30328	-0.344515	1.3379
SHANK2	-0.103612	1.90759	-0.617402	-0.651616	-0.705617	-0.633043	0.8037		chr22:40669103-40669603	-0.770892	-0.410053	1.25172	-0.0349403	-0.844061	-0.742732	1.55095
SHANK2-AS1	0.191279	1.98919	0.129401	-0.733924	-0.878213	-0.816024	0.118291		chr22:42711926-42712426	-0.200596	-0.327888	1.72003	-0.682055	-0.802321	-0.786848	1.07968
UVRAG	-0.612743	1.76344	0.957668	-0.523858	-0.743129	-0.877352	0.0359779		chr22:42747642-42748142	-0.472417	0.802897	1.3248	-0.354826	-0.847259	-1.32901	0.875821
ZC3H12C	0.772897	1.76612	0.0229155	-0.80709	-1.20174	-0.407653	-0.145446		chr22:43257632-43258132	-0.385986	0.165597	1.57327	-1.01423	-0.391204	-1.01423	1.06679
APOA1-AS	1.4605	1.13342	0.310774	-0.877292	-1.15422	-0.400173	-0.473008		chr22:43264071-43264571	-0.0146699	-0.365017	0.705774	-0.748307	-0.646588	-0.847481	1.91629
APOA1	1.3615	1.26955	0.21594	-0.873817	-1.19064	-0.408098	-0.374436		chr22:44127356-44127856	-0.391422	-0.271123	1.80113	-0.683595	-0.727988	-0.727988	1.00098
OR8B8	0.365776	1.78951	0.196271	-0.975366	-0.639338	-1.07333	0.336471		chr22:44422847-44423347	-0.515004	-0.338134	1.87939	-0.713942	-0.519161	-0.698976	0.905829
ESAM	0.590679	1.5569	0.726145	-0.902972	-0.933439	-1.0061	-0.0312083		chr22:44573980-44574480	-0.790701	0.401429	0.207251	-0.861608	-0.943361	0.109096	1.8779
LOC101929340	0.598508	1.51721	0.770444	-0.854292	-0.961303	-1.04484	-0.0257294		chr22:44616786-44617286	-0.696751	-0.274476	1.27187	-0.598898	-0.648838	-0.665178	1.61227
ST14	-0.622633	1.87045	-0.220733	-0.665243	-0.120298	-1.00926	0.767721		chr22:44620144-44620644	-0.646447	-0.472157	1.17341	-0.587544	-0.517233	-0.662095	1.71207
LOC574538	-0.851488	1.66444	-1.0702	-0.501408	0.937037	0.237847	-0.416235		chr22:44701913-44702413	-0.787534	-0.381364	0.0205599	-0.111035	0.0681716	-0.905643	2
NINJ2	0.768024	1.1558	1.00442	-0.88463	-0.856911	-1.24312	0.056415		chr22:44714950-44715450	-0.631156	-0.348501	1.38701	-0.624734	-0.652149	-0.652149	1.52167
LOC105369595	0.769249	1.29897	0.698274	-1.22682	-0.158505	-1.30268	-0.0784935		chr22:46501625-46502125	-0.338308	-0.460537	1.26388	-0.622463	-0.730716	-0.730716	1.61886
LOC100049716	0.67092	1.27599	0.959247	-1.10715	-0.816291	-1.05108	0.0683705		chr22:46517341-46517841	-0.312452	-0.398713	1.57874	-0.763516	-0.720422	-0.681533	1.2979
WNK1	0.906816	1.25907	0.832936	-1.29352	-0.933033	-0.554512	-0.217754		chr22:46575298-46575798	0.334345	-0.575898	0.898575	-0.73837	-0.833667	-0.785533	1.70055
MIR3649	0.710582	1.52718	0.75286	-0.655047	-0.648413	-1.24558	-0.441579		chr22:46749154-46749654	-0.416567	0.0707254	1.78774	-0.748755	-0.794472	-0.794472	0.895805
ANO2	0.521356	1.13207	0.941297	-1.09823	-1.04729	-0.985109	0.535904		chr22:46971318-46971818	-0.640635	0.0282267	1.57526	-0.693686	-0.753093	-0.743405	1.22733
PZP	0.837646	1.11879	0.611223	-1.24898	-0.938606	-0.951579	0.571503		chr3:3739282-3739782	-0.590317	-0.555538	1.79028	-0.723998	-0.217322	-0.723998	1.02089
CLECL1	0.794195	1.34961	0.483121	-1.44892	-1.00158	-0.401501	0.22508		chr3:4355649-4356149	-0.873759	-0.618042	1.02977	-0.162007	-0.185091	-0.900483	1.70961
CD69	0.458917	1.30671	0.607244	-1.34268	-0.611249	-1.06065	0.641695		chr3:4512915-4513415	-0.799122	0.255527	1.66957	-0.841041	-0.407263	-0.841041	0.963369
CLEC9A	0.638404	0.754858	1.45018	-0.700238	-1.0968	-1.10579	0.0593801		chr3:4703030-4703530	-0.624402	-0.91758	1.34127	-0.0937235	-0.628824	-0.572478	1.49573
PPFIBP1	-0.684095	1.92447	-0.380615	-0.448833	0.703386	-0.98523	-0.129087		chr3:4704594-4705094	-0.45221	-0.214983	0.437167	-0.580004	-0.64314	-0.64314	2
H3F3C	-0.0447669	1.33783	0.894421	-1.03524	-1.23017	-0.601403	0.679324		chr3:4741327-4741827	0.383677	-0.421506	1.58055	-0.814145	-1.00547	-0.717369	0.994263
LINC02422	0.334054	1.68115	0.3235	-0.855387	-0.804352	-1.16056	0.481593		chr3:4814381-4814881	-0.805965	0.45854	1.40024	-0.775014	-0.686931	-0.801236	1.21037
CPNE8	1.08515	1.17338	0.727037	-1.1204	-0.825835	-0.988517	-0.0508175		chr3:8571185-8571685	-0.753617	0.39495	1.29394	-0.604224	-0.772041	-0.907205	1.3482
RAPGEF3	0.778747	1.5086	0.463436	-1.43116	-0.677445	-0.0132316	-0.628948		chr3:10192849-10193349	-0.677296	0.287618	0.764649	-0.679551	-0.874195	-0.625745	1.80452
SLC48A1	1.21362	1.24848	0.491023	-1.28124	-0.804008	-0.611009	-0.256875		chr3:10228560-10229060	-0.176311	-0.76058	1.23254	-0.76058	-0.610689	-0.544175	1.61979
FMNL3	0.658126	1.66724	-0.124903	-1.1396	-0.347252	-1.09765	0.384037		chr3:11096449-11096949	0.872278	-0.933506	0.532021	-0.736339	-1.25453	0.122344	1.39773
FAIM2	0.486914	1.59731	-0.227889	0.60473	-0.756292	-1.47237	-0.232402		chr3:11288969-11289469	0.0510809	-0.140957	1.12381	-0.806188	-0.931021	-0.862969	1.56624
LINC02388	-1.02861	1.64048	-0.555576	0.949708	0.0314887	-0.0182445	-1.01924		chr3:11477579-11478079	-0.058385	0.105299	0.412449	-0.639198	-0.989294	-0.783771	1.9529
PTPRB	0.822544	1.12114	0.947992	-1.22957	-0.926441	-0.881166	0.1455		chr3:11514278-11514778	-0.195359	-0.250134	0.788969	-0.16388	-1.2167	-0.752621	1.78973
TMTC2	-0.499942	1.22814	0.993315	-1.40697	-0.25718	-0.805761	0.748398		chr3:11523368-11523868	0.381775	-0.724087	1.43006	-1.01564	-0.749525	-0.516316	1.19373
CLLU1	-0.912403	1.56386	-0.34477	-0.613167	1.30484	-0.613321	-0.385037		chr3:12120209-12120709	-0.397051	-0.242092	2	-0.604446	-0.691526	-0.691526	0.601863
LTA4H	0.68856	0.548901	1.0947	-1.65242	-0.648507	-0.676941	0.645708		chr3:13890703-13891203	-0.753873	-0.145569	1.16064	-0.709519	-0.691954	-0.532375	1.67265
RMST	0.615853	1.97194	-0.0315601	-0.591489	-0.876884	-0.645562	-0.442302		chr3:15300566-15301066	-0.377795	0.107214	0.882593	-0.803388	-0.833322	-0.752947	1.77764
MIR1251	1.7887	0.955267	-0.734422	-0.0148971	-0.643231	-0.779431	-0.571984		chr3:15368686-15369186	-0.486132	-0.508618	1.48081	-0.714744	-0.670955	-0.536707	1.43635
MIR135A2	-0.45723	2	-0.344287	-0.560219	-0.989619	0.0148302	0.260153		chr3:15635885-15636385	-0.0804926	-0.515573	0.999575	-0.608748	-0.584149	-0.966406	1.75579
SLC17A8	-0.71588	2	-0.126945	0.389854	-0.7604	-0.733465	-0.100862		chr3:16468687-16469187	-0.280543	-0.0661045	1.93281	-0.539185	-0.732179	-0.96512	0.650325
CIT	-0.493148	1.18852	0.926083	-1.28265	0.293585	-1.19803	0.565639		chr3:21579724-21580224	-0.402556	-0.513595	0.140152	-0.513595	-0.513595	-0.402481	2
MIR1178	0.0996919	1.53682	0.924672	-1.28898	-0.507755	-0.912202	0.147754		chr3:21624464-21624964	0.0347612	-0.0309855	1.86924	-0.836441	-0.836441	-0.836441	0.636311
PXN	0.13284	1.0855	1.21765	-0.248196	-0.959783	-1.50411	0.276096		chr3:21672213-21672713	-0.619171	0.0513972	0.70209	-0.67961	-0.707586	-0.672339	1.92522
MLEC	-0.540804	2	-1.11669	-0.0942564	-0.410203	0.380145	-0.238578		chr3:23992178-23992678	0.0381576	-0.261075	1.12488	-0.765946	-0.891308	-0.846833	1.60212
TMEM132D	-0.541161	2	-0.158892	-0.910269	0.258821	-0.705458	-0.0138989		chr3:25007944-25008444	0.0526574	0.0739809	1.84023	-0.738238	-0.8509	-0.984142	0.606409
ADGRD1	-0.869091	1.80203	-0.544314	-0.924593	0.730715	-0.480331	0.285585		chr3:25523091-25523591	-0.376983	-0.501595	1.88876	-0.638092	-0.638092	-0.638092	0.904093
ADGRD1-AS1	-0.419334	1.88688	-0.309052	-1.16914	0.505718	-0.707507	0.212428		chr3:27559686-27560186	-0.62327	-0.435305	1.07991	-0.65146	-0.445942	-0.697606	1.77367
LINC00540	-0.0421896	2	-0.485658	-0.73206	-0.037836	-0.262752	-0.623034		chr3:27629349-27629849	-0.653161	-0.380089	1.09311	-0.653161	-0.547128	-0.625145	1.76557
FLT1	0.57713	1.1421	0.857586	-1.15577	-0.378547	-1.41695	0.374451		chr3:30227963-30228463	-0.672545	-0.730765	1.89134	-0.206179	-0.387068	-0.734361	0.839581
SLC46A3	0.707305	1.0289	0.172779	-1.14279	-1.16496	-0.714021	1.11279		chr3:30292168-30292668	0.443942	-0.639133	1.9126	-0.703116	-0.737334	-0.712937	0.435978
LINC00332	0.644913	1.12333	0.807312	-0.908877	-1.11573	-1.12629	0.575341		chr3:30343118-30343618	0.437452	0.824659	1.50995	-1.01516	-0.953707	-0.942878	0.139689
NAA16	-0.464237	1.16997	-0.486621	-1.60783	-0.0297132	1.25091	0.16752		chr3:30544735-30545235	-0.245521	0.702638	1.06377	-0.875251	-0.728041	-1.18658	1.26898
RGCC	-0.568535	1.97053	-0.808162	-0.96072	-0.0960992	0.4565	0.00648618		chr3:30681794-30682294	-0.358869	-0.430454	1.83334	-0.603742	-0.75493	-0.66147	0.976123
VWA8	-1.04826	1.68315	-0.938167	-0.307553	0.317213	0.835898	-0.542274		chr3:31277489-31277989	-0.675604	-0.72391	1.44299	-0.72391	-0.72391	0.0301919	1.37415
MIR5006	-0.706814	1.94503	-0.525557	-0.800423	-0.414847	0.752302	-0.249687		chr3:32422063-32422563	-0.0847241	0.395763	1.37514	-0.967059	-1.11531	-0.720481	1.11667
RB1	0.6441	1.69882	0.382169	-0.897192	-0.72451	-1.10599	0.0025946		chr3:37574360-37574860	-0.479942	-0.152481	1.52919	-0.777198	-0.67486	-0.769812	1.32511
LPAR6	0.717367	1.35718	0.428497	-0.747599	-1.34746	-0.911833	0.503851		chr3:37590733-37591233	0.515883	-0.28253	1.00531	-0.84675	-1.02901	-0.835704	1.4728
DLEU1-AS1	-1.10098	1.75092	-0.457851	-0.0917156	0.163534	0.717322	-0.981226		chr3:37726579-37727079	-0.0128837	-0.721792	1.05862	-0.721792	-0.721792	-0.599796	1.71943
VPS36	0.882927	1.49436	0.567724	-1.12808	-0.810462	-0.841688	-0.164782		chr3:39757150-39757650	0.242822	-0.0236494	0.206988	-0.876685	-0.876685	-0.655438	1.98265
DACH1	0.565688	1.47356	0.154143	-1.04988	0.162472	-1.52	0.214021		chr3:39907964-39908464	-0.563837	-0.594617	1.77896	-0.487189	-0.610206	-0.610206	1.0871
OXGR1	-1.27173	0.326505	0.277583	1.53594	-0.139698	-1.24606	0.517453		chr3:41753698-41754198	-0.585283	-0.585283	1.51454	-0.585283	-0.585283	-0.585283	1.41187
LINC00343	-0.582274	2	0.0509856	-0.250959	-0.511293	-0.944104	0.134166		chr3:42119477-42119977	-0.064126	-0.686306	1.41543	-0.741303	-0.741303	-0.61299	1.4306
LINC00551	0.733604	1.69317	-0.362481	-0.630608	-1.05596	-0.852018	0.4743		chr3:43393958-43394458	-0.308937	-0.00924941	1.67795	-1.18425	0.0328148	-1.01623	0.807898
LINC00443	0.617252	1.68163	0.195135	-0.996247	-0.881831	-0.937738	0.321799		chr3:43759331-43759831	0.267165	0.101441	1.049	-0.903429	-1.01277	-0.944808	1.4434
MYO16	-1.59288	1.68711	-0.474134	-0.175331	-0.146591	0.135153	0.566671		chr3:44235769-44236269	-0.137309	-0.50452	0.893094	-0.842423	-0.567257	-0.690945	1.84936
LINC01070	-0.338058	1.94997	0.281012	-1.11793	0.348388	-0.595192	-0.528182		chr3:44252252-44252752	-0.515065	-0.441756	1.05692	-0.631927	-0.631927	-0.631927	1.79568
LINC01043	-0.405067	1.79299	0.643103	-0.875932	0.29946	-1.10987	-0.344684		chr3:46405209-46405709	-0.737016	-0.586503	1.50876	-0.635835	-0.725072	-0.191703	1.36737
MCF2L	-0.585533	1.71071	0.688691	-0.663304	-0.681338	-1.02266	0.553432		chr3:46406900-46407400	-0.306304	0.798823	1.07061	-0.894005	-0.94128	-0.959268	1.23142
F7	-0.340184	2	-0.429321	-0.251394	-0.605138	-0.483514	-0.130906		chr3:46619961-46620461	-0.225534	-0.502477	1.0135	-0.754186	-0.568422	-0.754186	1.79131
LINC00452	0.699379	1.33575	0.864879	-0.616658	-0.126408	-1.43636	-0.720581		chr3:46970557-46971057	-0.354497	-0.373644	1.97006	-0.663529	-0.653646	-0.663529	0.738788
RNASE6	1.07638	0.99546	0.991975	-1.22499	-0.847845	-0.774769	-0.216202		chr3:50160528-50161028	0.0361147	0.430793	1.17359	-1.03543	-0.964304	-0.908788	1.26803
STXBP6	-0.701011	1.89676	-0.592055	0.631055	0.23234	-0.85998	-0.607108		chr3:50167219-50167719	-0.067942	-0.182287	1.13198	-0.668449	-0.923623	-0.895558	1.60588
PRKD1	-1.12489	1.99538	0.0195459	-0.405005	-0.332219	-0.559426	0.406613		chr3:50168310-50168810	-0.165058	0.261803	1.38368	-0.803767	-1.00839	-0.899904	1.23163
LINC00871	-0.651852	1.87814	0.0695385	-1.18668	0.506117	-4.01903e-05	-0.615213		chr3:52065376-52065876	-0.616858	0.764492	1.72076	-0.691479	-0.778864	-0.873569	0.475514
MIR5580	0.680163	0.955684	1.34134	-0.658206	-0.821763	-1.29427	-0.202944		chr3:52490812-52491312	0.0711533	0.844147	0.895821	-1.02208	-0.977897	-1.01487	1.20373
GPHN	-0.192888	1.64804	-1.40704	-0.973037	0.377611	0.155699	0.391616		chr3:56974475-56974975	-0.163747	-0.214456	1.6724	-0.798903	-0.798903	-0.798903	1.10252
FOXN3-AS2	-0.116547	1.96396	0.327665	-0.771567	-0.785262	-0.86538	0.247132		chr3:56980648-56981148	0.645992	-0.51618	1.14992	0.107836	-1.26676	-1.14906	1.02825
LINC00642	1.35245	1.44017	-0.958372	-0.487782	-0.805043	-0.000791747	-0.540632		chr3:57068469-57068969	-0.405999	-0.777264	1.11513	-0.0147684	-0.786965	-0.787696	1.65756
SLC24A4	0.449641	1.53053	-0.432111	-0.816434	-0.811099	-0.945396	1.02487		chr3:57159105-57159605	-0.411083	-0.433995	2	-0.644748	-0.644748	-0.546981	0.663761
RIN3	0.564347	0.906574	-1.09925	0.432967	-1.68896	0.110323	0.773998		chr3:57959876-57960376	-0.385657	-0.696628	1.3578	0.449232	-0.907974	-1.02179	1.20501
WARS	0.566359	1.28267	0.77605	-0.874878	-1.40728	-0.731412	0.388497		chr3:57969755-57970255	0.366151	0.357593	0.317445	-0.77496	-1.01726	-0.98828	1.73931
WDR25	0.600603	1.46107	0.335794	-0.0813054	-1.2988	-1.27704	0.259681		chr3:57983718-57984218	-0.530641	-0.0395575	0.748651	-0.610991	-0.72492	-0.760617	1.91808
KIF26A	0.627556	1.3927	0.450292	-0.921457	-1.03606	-1.09607	0.583037		chr3:58044546-58045046	-0.535686	-0.425121	1.72179	-0.307251	-0.811258	-0.756998	1.11452
TMEM179	-0.571523	1.78868	-0.104724	0.443169	-1.38703	-0.489605	0.321036		chr3:58084227-58084727	0.493424	0.147702	1.05079	-1.00135	-0.979694	-1.00135	1.29048
GPR132	0.51247	1.96246	-0.37943	-0.922809	-0.459486	-0.817646	0.104442		chr3:59240839-59241339	-0.649385	-0.269587	1.17831	-0.649385	-0.649385	-0.649385	1.68882
JAG2	0.849852	1.39629	0.459484	-1.06844	-1.05639	-0.878104	0.297313		chr3:59245330-59245830	-0.635366	-0.652024	1.47308	-0.50246	-0.478496	-0.652024	1.44729
MIR6765	0.461354	1.71998	0.365164	-1.01598	-1.00684	-0.768004	0.244329		chr3:59246001-59246501	-0.621247	-0.621247	1.26526	-0.417621	-0.621247	-0.621247	1.63735
TRPM1	-0.792205	1.40819	1.06576	-0.400921	-0.835652	-1.02739	0.582225		chr3:64505283-64505783	-0.317965	0.69163	0.438579	-0.852629	-0.852629	-0.852629	1.74564
NEDD4	-0.363614	1.76855	0.452194	-0.782	-0.409478	-1.20884	0.543181		chr3:64796560-64797060	-0.560131	0.15489	0.877241	-0.772499	-0.713209	-0.772499	1.78621
LIPC-AS1	0.890553	1.04581	0.605938	-0.783506	-1.01527	-1.327	0.583483		chr3:64908677-64909177	0.0785529	0.253598	1.46235	-1.06538	-0.904037	-0.867378	1.0423
IGDCC3	-0.113531	1.4998	0.6546	-1.36143	-0.477527	-0.877904	0.675991		chr3:64915778-64916278	-0.301463	-0.561761	0.249614	-0.456071	-0.717296	-0.373808	2
HACD3	-0.0976987	1.65994	0.502518	-0.607415	-1.25092	-0.819967	0.613543		chr3:64954902-64955402	-0.464057	-0.692327	1.31009	-0.60166	-0.986491	-0.0654081	1.49985
CORO2B	-0.916014	1.37561	0.0939626	0.939496	0.527375	-1.18045	-0.839973		chr3:65483459-65483959	-1.10867	-0.902828	1.59521	-0.424122	-0.0226243	-0.223553	1.08659
ANP32A	-0.355309	1.56778	0.781947	0.351759	-0.803489	-1.42138	-0.121309		chr3:66722610-66723110	-0.202115	-0.246565	0.254669	-0.140456	-1.24048	-0.444349	2
UACA	0.192334	2	0.140079	-0.87108	-0.529793	-0.720469	-0.285515		chr3:69420763-69421263	0.413626	-0.502541	0.978791	-0.855745	-0.855745	-0.775829	1.59744
CT62	1.40997	1.30094	-0.415262	-0.888392	0.0444241	-1.11455	-0.337124		chr3:70981439-70981939	-0.72917	-0.39985	1.66394	-0.335649	-0.696076	-0.705312	1.20212
THSD4-AS1	-0.469518	1.44062	0.00488926	1.25436	-1.30468	-0.46939	-0.456278		chr3:71005729-71006229	-0.324534	-0.715285	1.17842	-0.728966	-0.606274	-0.492423	1.68907
CELF6	-0.127539	1.24498	0.966044	0.00207368	-1.19179	-1.3636	0.469837		chr3:71423242-71423742	-0.517671	-0.495671	1.20208	-0.681832	-0.681832	-0.512835	1.68776
ISLR2	0.348291	1.55167	0.615049	0.141783	-1.11369	-1.33801	-0.205101		chr3:71428682-71429182	-0.487168	-0.0869673	2	-0.807761	-0.458474	-0.737986	0.573691
LOC283731	0.257994	1.70099	0.458716	0.152234	-1.34342	-0.966473	-0.260043		chr3:71515551-71516051	-0.110295	-0.365683	1.99814	-0.636135	-0.734245	-0.749031	0.597245
CCDC33	1.27347	1.27734	-1.21611	-0.329029	0.405076	-0.692433	-0.718305		chr3:71532536-71533036	-0.171981	-0.516741	1.88498	-0.364853	-0.836451	-0.809103	0.81415
PEAK1	-0.599753	1.74732	0.449104	0.247661	-1.22362	-0.87349	0.252775		chr3:71537171-71537671	0.033202	-0.858912	1.61308	-0.802666	-0.773694	-0.348814	1.13781
CTSH	0.175102	1.32389	0.901275	-0.78718	-1.08957	-1.11631	0.592792		chr3:71987733-71988233	-0.444799	-0.625606	0.866471	-0.625606	-0.503819	-0.583493	1.91685
SV2B	-0.959423	1.7083	0.4838	-0.546503	-0.901723	-0.521573	0.737121		chr3:72299101-72299601	0.235632	-0.333239	0.597413	-0.839365	-0.819165	-0.730149	1.88887
IFT140	0.304565	1.28143	0.181097	-1.99212	0.345778	-0.322061	0.201311		chr3:72303866-72304366	-0.614401	-0.514586	1.79743	-0.51644	-0.598212	-0.614401	1.06061
TMEM204	-0.0185869	1.33522	0.15351	-1.86949	0.643219	-0.478862	0.234993		chr3:72310499-72310999	-1.03033	0.309439	1.37685	-0.502361	-0.704927	-0.735688	1.28702
ZG16B	-0.219987	1.53537	-0.258556	-1.00777	0.13071	-1.20311	1.02335		chr3:96449790-96450290	-0.503957	-0.595369	1.15522	-0.595369	-0.595369	-0.595369	1.73021
MMP25-AS1	0.271351	1.60801	-1.43721	0.291051	0.574513	-0.705089	-0.602632		chr3:99836613-99837113	0.533139	-0.199296	1.55088	-0.984991	-0.879781	-0.883585	0.863629
IL32	0.148692	1.90769	-0.473133	-0.386526	0.402323	-1.31188	-0.28716		chr3:99935364-99935864	-1.03862	-0.0646165	1.62798	-0.264707	-0.63593	-0.739856	1.11575
RBFOX1	-1.21192	1.83779	0.264384	-0.839982	-0.244307	-0.29015	0.484179		chr3:99955477-99955977	-0.498048	-0.443112	1.30044	-0.700212	-0.499905	-0.756602	1.59744
PMM2	-0.138721	1.15141	0.692327	-0.923071	-1.25105	-0.673321	1.14242		chr3:102514221-102514721	-0.59329	-0.504526	1.75265	-0.59329	-0.59329	-0.59329	1.12504
CARHSP1	-0.0586279	1.49384	-0.0822458	-1.51737	-0.403444	-0.468348	1.0362		chr3:107987064-107987564	-0.331569	0.228402	1.54629	-0.87814	-0.817995	-0.867132	1.12015
ATF7IP2	0.0879371	1.80676	-0.463314	-1.22666	-0.660764	-0.255679	0.711718		chr3:108006363-108006863	-0.561266	-0.399102	0.740937	-0.593793	-0.593793	-0.577445	1.98446
KNOP1	0.343179	1.86986	0.433935	-1.17817	-0.254982	-0.669272	-0.544542		chr3:113053442-113053942	-0.561705	-0.4984	1.5818	-0.633598	-0.589855	-0.633598	1.33536
GPRC5B	-0.222103	2	0.319957	-0.999909	-0.527319	-0.476475	-0.171188		chr3:113084859-113085359	-0.700834	-0.607818	1.65242	-0.287692	-0.597675	-0.68373	1.22533
GP2	-0.0732141	1.77512	0.152997	-1.41021	-0.241927	-0.714723	0.511956		chr3:114122253-114122753	0.482857	0.318056	1.20493	-1.00628	-0.939956	-1.1059	1.04629
MOSMO	1.1387	1.37932	-0.365475	-1.3348	-0.269698	-0.849632	0.301581		chr3:115071511-115072011	-0.858319	1.31673	0.964115	-1.05537	-0.6793	-0.542505	0.85465
MYLK3	-0.111699	2	-0.356584	-0.71181	-0.424368	-0.621755	0.0386292		chr3:115239687-115240187	-0.493911	0.108283	0.305821	0.072498	-1.10309	-0.825428	1.93582
NETO2	0.247006	1.89108	-0.211309	-0.919891	-0.13023	-1.17001	0.293355		chr3:115246493-115246993	-0.473541	-0.603552	2	-0.680167	-0.654408	-0.152174	0.503844
ABCC12	-0.725041	1.39545	-0.769966	-0.163106	1.46064	-0.430865	-0.767114		chr3:115270812-115271312	-0.609359	-0.609359	1.8601	-0.609359	-0.377698	-0.609359	0.95503
NOD2	-0.128134	2	-1.08624	-0.270192	-0.666815	0.397899	-0.26131		chr3:119555351-119555851	0.353327	-0.564255	1.58634	-0.82478	-0.769071	-0.82478	1.04322
LINC00919	0.178461	1.98986	-0.564995	-0.413604	0.435588	-0.750394	-0.874919		chr3:119628949-119629449	-0.547035	0.188298	1.45341	-0.694848	-0.866981	-0.817448	1.28461
NLRC5	0.100538	1.70936	0.0417151	-0.289579	-0.981012	-1.25259	0.671567		chr3:119637790-119638290	-0.851272	0.699156	1.47973	-0.518614	-0.978055	-0.739205	0.908258
CCL22	0.672623	1.56461	0.222465	-0.810323	-1.45442	0.262461	-0.457415		chr3:120435507-120436007	0.267254	-0.531488	1.15171	-0.81934	-0.850297	-0.753353	1.53551
CCL17	0.421733	1.47333	1.14477	-0.833939	-0.8393	-0.622903	-0.743686		chr3:123079366-123079866	-0.203616	-0.703699	1.07679	-0.765937	-0.774217	-0.358312	1.72899
ADGRG1	0.763702	1.06034	0.781379	-0.953011	-1.01667	-1.19479	0.55905		chr3:123081680-123082180	-0.765246	-0.164857	1.89675	-0.765246	-0.665533	-0.339475	0.803609
MMP15	0.298196	1.43914	0.965761	-1.03919	-0.48436	-1.2595	0.0799617		chr3:123082425-123082925	-0.564087	-0.281738	2	-0.620012	-0.60709	-0.605341	0.669634
CDH5	0.622943	1.25022	0.83359	-0.88045	-0.939918	-1.25021	0.363821		chr3:123807700-123808200	-0.813707	0.552806	0.989757	-0.77716	-0.736846	-0.747056	1.53221
LOC100505942	0.786874	1.57416	0.482736	-1.06424	-0.225121	-1.15032	-0.404094		chr3:125161771-125162271	-0.303828	-0.0979066	1.67176	-0.734716	-0.819788	-0.819788	1.10426
FUK	1.42068	1.05492	0.262409	-1.16304	-0.827352	-0.865401	0.11778		chr3:126129539-126130039	-0.285776	-0.467376	2	-0.612496	-0.622237	-0.620361	0.545427
ZNRF1	0.615102	1.01706	0.366039	-0.975971	-1.73337	0.00677397	0.704363		chr3:133944727-133945227	0.174188	-0.30812	1.80388	-0.690502	-0.880462	-0.875276	0.776297
ATMIN	1.23028	1.56884	-0.422646	-0.607128	-0.751963	-0.953055	-0.0643335		chr3:133965027-133965527	-0.493489	-0.581841	1.40234	-0.615968	-0.615968	-0.615968	1.52089
SDR42E1	-0.359178	1.79207	0.888477	-0.975336	-0.719452	-0.633366	0.00678577		chr3:133991422-133991922	-0.406927	-0.0860592	1.4483	-0.778989	-0.778989	-0.778989	1.38165
TAF1C	0.527903	1.59682	0.897802	-0.900623	-0.52494	-0.755868	-0.841089		chr3:134031756-134032256	-0.601363	-0.551603	1.17643	-0.545412	-0.563598	-0.628932	1.71448
GSE1	0.985409	1.25251	-0.5325	0.815456	-0.980364	-1.19684	-0.343669		chr3:134066838-134067338	-0.379645	-0.444111	1.0321	-0.711367	-0.68818	-0.609446	1.80065
RFLNB	-0.811379	1.4838	0.468596	-1.21993	-0.0182171	-0.796162	0.893295		chr3:134150465-134150965	-0.675949	-0.366311	1.58396	-0.675949	-0.675949	-0.505382	1.31558
VPS53	-0.373642	1.59939	0.71713	-0.899398	-0.816149	-0.915918	0.688591		chr3:134794917-134795417	0.106066	-0.696942	0.641801	-0.951079	0.101629	-0.989516	1.78804
WSCD1	0.770534	0.966793	0.333922	-1.41995	-1.0729	-0.53211	0.953713		chr3:134846884-134847384	-0.39019	-0.105383	0.912022	-0.703528	-0.761549	-0.775714	1.82434
AIPL1	0.237519	1.05725	0.807374	-0.965958	-0.577693	-1.4521	0.893616		chr3:138356625-138357125	0.098709	-0.522373	1.90764	-0.6487	-0.76575	-0.76575	0.696222
MIR497	0.799863	0.876071	0.745428	-0.658319	-0.845381	-1.56968	0.652013		chr3:138365941-138366441	-0.262739	-0.184459	1.43283	-0.723089	-0.71259	-0.939456	1.38951
BCL6B	0.808921	0.952261	0.726493	-0.803159	-0.845813	-1.46789	0.629189		chr3:140128245-140128745	-0.425368	-0.333115	1.09843	-0.695496	-0.695496	-0.695496	1.74654
SLC16A13	0.678991	0.964399	0.753033	-0.76051	-1.00715	-1.37538	0.74662		chr3:146223892-146224392	0.47426	-0.770512	1.29919	-0.770512	-0.770512	-0.770512	1.3086
CYB5D1	0.154002	0.872227	1.65694	-0.852161	-0.601902	-1.17412	-0.054988		chr3:146277920-146278420	-0.471478	-0.183454	2	-0.389512	-0.688363	-0.79384	0.458235
ARHGEF15	0.358275	1.07033	0.991756	-1.13716	-0.998742	-0.98228	0.697818		chr3:149367061-149367561	0.223345	0.138256	0.461501	-0.866956	-0.92204	-0.867937	1.83383
KRBA2	-0.472938	0.807448	1.06382	-1.09274	-0.537702	-0.99806	1.23017		chr3:149612428-149612928	-0.569836	-0.103027	1.38516	-0.742153	-0.678047	-0.760701	1.4686
USP32P1	-0.542933	2	-1.11776	-0.0196292	-0.398884	0.358541	-0.298861		chr3:149648491-149648991	0.476402	0.109694	1.20837	-0.962954	-1.03109	-0.970373	1.16995
EPN2-AS1	-0.871893	1.78273	-0.759722	0.304452	0.712582	-0.901688	-0.26646		chr3:149812472-149812972	-0.406603	-0.123252	0.735637	-0.68381	-0.943862	-0.495074	1.91696
LGALS9	0.426213	1.23014	0.476452	-0.578767	-1.27344	-1.16062	0.880024		chr3:152499908-152500408	-0.108695	-0.649143	0.521202	-0.512065	-0.649143	-0.649143	2
COPRS	0.356502	1.06455	0.994276	-1.90727	-0.280536	-0.179963	-0.0475586		chr3:153221678-153222178	-0.592193	0.0409044	1.2317	-0.678953	-0.737029	-0.827168	1.56274
IKZF3	0.190025	2	-0.692995	-0.246038	-0.688981	-0.373979	-0.352378		chr3:158725270-158725770	-0.631173	-0.915707	1.73196	0.531452	-0.733674	-0.677924	0.695069
JUP	0.248979	1.26902	0.0460627	-1.1185	0.762273	-1.54305	0.335222		chr3:160041484-160041984	-0.536155	-0.547884	1.43219	-0.613891	-0.613891	-0.613891	1.49352
CAVIN1	0.679422	1.04027	1.07406	-0.460025	-1.69927	-0.350431	-0.284021		chr3:169387852-169388352	-0.469006	-0.225015	1.68529	-0.73578	-0.717892	-0.697655	1.16006
RAMP2	0.923476	0.723792	1.00823	-0.234807	-1.08853	-1.52615	0.193987		chr3:172137962-172138462	-0.235564	-0.184091	2	-0.248686	-1.00922	-0.780215	0.453901
RAMP2-AS1	0.898653	0.755201	1.0259	-0.706407	-0.987033	-1.39036	0.404047		chr3:172538589-172539089	-0.403435	-0.477173	0.680325	-0.671281	-0.464555	-0.671281	2
MEOX1	0.103086	1.39307	0.837977	-0.602509	-0.996744	-1.2948	0.559923		chr3:172857091-172857591	0.758427	-0.133167	1.52303	-0.85363	-0.979281	-0.979281	0.663897
CD300LG	-0.173819	2	-0.618132	-0.348488	-0.577578	-0.260052	-0.257693		chr3:179266876-179267376	-0.242195	0.761472	0.948209	-0.94258	-0.90851	-0.964697	1.3483
CA4	-0.743988	2	-0.742767	-0.0423666	0.37039	-0.738291	-0.149526		chr3:179671663-179672163	0.51153	-0.000815256	1.30038	-0.847891	-1.01625	-1.04452	1.09756
SCN4A	0.470657	1.84196	0.0827544	-0.912884	-0.590013	-1.07833	0.185853		chr3:184619356-184619856	0.201111	-0.431679	0.692242	-0.833123	-0.721687	-0.772827	1.86596
TEX2	1.07263	1.30314	0.471113	-1.10361	-1.24491	-0.385921	-0.112437		chr3:185017910-185018410	-0.241337	-0.605378	0.920138	-0.643201	-0.646692	-0.64811	1.86458
MIR548AA2	-0.940166	1.00942	1.07419	-0.416679	-0.904243	-0.895194	1.07268		chr3:185045705-185046205	-0.541784	-0.199881	1.26801	-0.625231	-0.576314	-0.908928	1.58413
ARSG	-1.08665	1.31572	0.78747	-0.586805	0.825959	-1.19926	-0.0564352		chr3:185537352-185537852	-0.615772	-0.380084	1.41096	-0.682257	-0.550943	-0.682257	1.50036
SLC16A6	-1.0781	1.58881	1.00615	-0.748977	0.28554	-0.754402	-0.299026		chr3:186871270-186871770	-0.594065	-0.220739	1.61614	-0.709108	-0.637739	-0.709108	1.25462
CASKIN2	0.858585	0.964171	0.84936	-0.959716	-1.21904	-0.982538	0.48918		chr3:187016961-187017461	0.255774	-0.688532	0.675021	-0.595884	-0.758491	-0.758491	1.8706
TSEN54	1.04965	0.967999	0.653946	-0.673705	-1.3839	-1.00557	0.391581		chr3:187041705-187042205	-0.589134	-0.393822	0.976955	-0.800198	-0.359468	-0.661042	1.82671
RHBDF2	0.42235	2	-0.639298	-0.633327	-0.590415	-0.428675	-0.234122		chr3:190003549-190004049	-0.639172	-0.0609897	1.74249	-0.720391	-0.752189	-0.613778	1.04403
SEC14L1	0.720279	1.45156	0.54666	-0.936967	-0.687162	-1.29766	0.203289		chr3:190533388-190533888	-0.965347	0.0155099	1.1697	-0.0521275	-0.957948	-0.715539	1.50575
MIR6516	0.669724	1.51226	0.544563	-0.807606	-0.589765	-1.40099	0.0718085		chr3:193982181-193982681	-0.325875	-0.546937	1.28348	-0.766436	-0.536574	-0.710089	1.60243
TMEM235	-0.384288	1.29222	1.02409	-0.80027	-1.12427	-0.787736	0.780262		chr3:194071019-194071519	0.806479	-0.242891	1.17375	0.00859346	-1.59988	-0.892342	0.746292
DNAH17	-0.299824	1.10971	0.705741	-1.02268	-0.180317	-1.39189	1.07926		chr3:194089521-194090021	-0.501369	0.440207	0.16226	-0.690736	-0.732501	-0.688156	2
CYTH1	-0.118976	1.02721	1.19987	-1.0917	-0.8253	-0.989929	0.798821		chr3:194773103-194773603	-0.591941	-0.105405	1.40547	-0.57474	-0.699613	-0.87513	1.44135
BAIAP2	-0.118119	0.920609	1.29348	-0.705507	-1.10418	-1.06712	0.780839		chr3:194930684-194931184	0.452143	0.745562	0.984247	-0.872771	-1.08307	-1.18791	0.961799
TBCD	-0.387146	1.51096	0.89647	-0.710657	-0.688414	-1.20267	0.581461		chr3:195028850-195029350	-0.323573	-0.306289	1.0418	-0.761603	-0.656514	-0.761603	1.76778
ZNF750	-0.345218	1.49079	0.892469	-0.737514	-0.704918	-1.20435	0.608738		chr3:195030930-195031430	-0.329805	-0.31614	1.02094	-0.775597	-0.663915	-0.720745	1.78526
ADCYAP1	-0.567237	1.85169	0.369417	-0.39613	-0.711026	-1.07992	0.533206		chr3:196667514-196668014	-0.572222	-0.622861	0.847217	-0.551109	-0.622861	-0.404663	1.9265
PTPRM	0.816076	1.19584	0.705335	-1.01007	-0.627469	-1.37939	0.29968		chr4:786818-787318	0.125845	0.281737	1.53926	-0.969271	-0.910835	-0.972554	0.905822
LOC100192426	0.511746	1.43503	0.918964	-0.767751	-1.0455	-1.07302	0.0205387		chr4:1233130-1233630	-0.582679	-0.137511	1.15996	-0.737176	-0.551265	-0.81837	1.66704
LDLRAD4-AS1	0.600718	0.939146	1.21628	-0.991569	-1.2957	-0.737346	0.268466		chr4:2570645-2571145	0.360082	-0.260941	1.29137	-0.955936	-0.877114	-0.863523	1.30607
LINC01915	-0.644813	2	-0.151472	-0.79356	-0.591266	-0.338508	0.455722		chr4:2798352-2798852	-0.197177	-0.102184	1.76728	-0.69705	-0.860507	-0.848776	0.938413
DSG1	0.566632	1.63008	0.427239	-1.22816	-0.790426	-0.813973	0.20861		chr4:2835125-2835625	-0.537939	-0.367317	1.18533	-0.707628	-0.661358	-0.604389	1.69331
SLC14A1	-0.00808135	2	0.224518	-0.824471	-0.994417	-0.124993	-0.313829		chr4:4256703-4257203	-0.201361	0.260395	1.48308	-0.918981	-0.867048	-0.894427	1.13834
LINC01929	-1.0307	1.44846	0.256911	0.506701	0.530234	-1.47667	-0.234938		chr4:6749354-6749854	-0.417185	-0.219192	1.26641	-0.961627	-1.0774	-0.0357705	1.44476
TCF4	0.802064	1.14117	0.803957	-0.954949	-0.268192	-1.55665	0.0326038		chr4:7967882-7968382	-0.346769	0.0915287	1.39685	-0.807436	-0.913252	-0.775012	1.35409
MIER2	0.143902	1.65407	0.75188	-0.936483	-0.802225	-1.04919	0.238053		chr4:10078047-10078547	-0.0648692	-0.452021	0.617828	-0.745747	-0.745747	-0.595198	1.98575
GZMM	-1.00132	1.70688	0.743533	-0.852517	-0.630263	-0.433988	0.46767		chr4:10089285-10089785	0.324671	0.218373	1.22317	-0.965874	-0.925108	-1.06771	1.19248
MIR4321	-0.583229	2	-0.0579039	-0.511033	-0.966344	-0.0820712	0.0919489		chr4:10123680-10124180	-0.577172	0.0287386	1.473	-0.699216	-0.807631	-0.754236	1.33652
TBXA2R	-0.809995	1.25019	-0.303775	1.12097	-1.47435	0.451139	-0.234175		chr4:11397112-11397612	-0.515832	-0.296774	1.12576	-0.687158	-0.67268	-0.682073	1.72876
CACTIN-AS1	-0.740974	1.30316	-0.166085	1.0165	-1.60329	0.322441	-0.13176		chr4:11543561-11544061	-0.383255	-0.538844	1.4349	-0.432166	-0.770169	-0.770169	1.4597
PIAS4	0.578239	1.88262	-1.26322	-0.364948	-0.0232415	-0.225368	-0.584078		chr4:11801857-11802357	-0.224649	-0.67957	1.53278	-0.621575	-0.67957	-0.67957	1.35216
TNFAIP8L1	-0.309109	1.17141	0.790847	-0.831949	0.389259	-1.68471	0.474247		chr4:13705465-13705965	0.198893	-0.247841	1.58509	-0.870886	-0.85856	-0.870886	1.06419
MYDGF	-0.656554	1.13038	0.85411	-0.87689	0.439392	-1.4948	0.604357		chr4:13966402-13966902	-0.000612271	-0.580517	1.58227	-0.586081	-0.80234	-0.830368	1.21765
KANK3	-0.593501	1.73267	0.915478	-1.09048	-0.278848	-0.733671	0.0483554		chr4:14054363-14054863	-0.382182	0.285976	1.69019	-0.784071	-0.859037	-0.859037	0.908158
DNMT1	0.198208	1.46788	0.410739	-0.54703	0.420802	-1.76858	-0.182019		chr4:16586109-16586609	0.132214	-0.651753	1.67104	-0.770593	-0.761502	-0.681263	1.06185
S1PR2	-0.621209	1.63521	-0.533093	0.227423	1.01654	-1.06653	-0.65835		chr4:17336389-17336889	-0.615138	-0.482395	0.794495	-0.615138	-0.570773	-0.468995	1.95794
MIR4322	-0.746397	1.42963	-0.629588	0.619551	1.02047	-1.11441	-0.57926		chr4:21656720-21657220	-0.612758	0.428351	1.16599	0.0387103	-1.12887	-1.12887	1.23746
MRPL4	0.25554	1.42182	0.599183	-0.521363	0.20115	-1.7931	-0.163229		chr4:25456997-25457497	-0.57817	-0.0949231	0.741646	-0.66941	-0.66941	-0.66941	1.93968
CDC37	0.603024	1.79571	-0.178193	-0.802588	-0.828397	-0.956544	0.366993		chr4:25467271-25467771	-0.745373	-0.342143	1.39182	-0.60268	-0.459625	-0.745373	1.50337
ANGPTL8	0.670882	1.20772	0.493877	-1.34618	0.11445	-1.39846	0.257721		chr4:26088381-26088881	-0.627505	-0.378299	1.39015	-0.626729	-0.60941	-0.670384	1.52218
ZNF799	-0.729596	1.50057	0.620319	-1.00878	-0.517855	-0.808748	0.944094		chr4:30537524-30538024	-0.560736	-0.560736	0.798573	-0.560736	-0.515043	-0.560736	1.95942
ZNF443	-0.646789	1.62591	0.33617	-0.818673	-0.746682	-0.759853	1.00991		chr4:31183293-31183793	-0.584835	-0.584835	1.3771	-0.584835	-0.584835	-0.584835	1.54708
STX10	0.802379	1.31029	0.463269	-0.418579	-1.55847	0.266823	-0.86571		chr4:38055964-38056464	-0.738821	0.153721	1.47152	-0.684598	-0.644053	-0.8475	1.28974
LOC284454	0.849683	0.802749	0.63934	-0.947021	-1.40487	-0.792302	0.852422		chr4:40330512-40331012	-0.597217	-0.350797	1.85622	-0.645319	-0.590706	-0.628433	0.956251
MIR24-2	0.887394	0.82071	0.639881	-0.916331	-1.42367	-0.798659	0.790675		chr4:47050892-47051392	-0.364243	-0.618014	1.26015	-0.802112	-0.267174	-0.802112	1.5935
IL27RA	-0.163917	1.83068	0.718861	-0.571191	-0.759184	-1.09577	0.0405149		chr4:48269700-48270200	-0.0157493	0.690013	1.02374	-1.11054	-1.27059	-0.493476	1.1766
PKN1	0.862318	0.973021	-0.301663	-0.773613	-0.70984	-1.27312	1.22289		chr4:52244720-52245220	-0.689975	-0.0721568	1.21571	-0.689975	-0.689975	-0.689975	1.61635
SIN3B	0.0208639	1.81873	0.328558	-0.655753	-0.828757	-1.12709	0.443443		chr4:57080471-57080971	-0.873844	0.143245	1.43349	-0.460169	-0.686961	-0.86844	1.31268
F2RL3	-0.184183	1.34691	0.819181	-0.867031	-1.03283	-0.951792	0.86975		chr4:57081330-57081830	-0.52236	-0.274677	0.856558	0.142224	-0.955505	-0.983397	1.73716
CPAMD8	0.358902	1.62038	-0.376066	-0.741549	-0.450206	-1.27037	0.858904		chr4:72569740-72570240	-0.520695	-0.576807	1.16229	-0.451583	-0.576087	-0.752633	1.71552
BISPR	1.00461	1.55517	0.387292	-0.620921	-1.00135	-0.942057	-0.382748		chr4:76832037-76832537	-0.3309	-0.592295	2	-0.766033	0.0551859	-0.766033	0.338975
MVB12A	0.97014	1.55917	0.462531	-0.56594	-0.89624	-1.0102	-0.519459		chr4:78721046-78721546	-0.159694	-0.549875	1.70106	-0.673293	-0.600261	-0.840067	1.12213
BST2	0.95797	1.55178	0.450542	-0.541114	-0.978785	-1.02277	-0.417627		chr4:81606762-81607262	-0.471527	-0.201921	1.45173	-0.666357	-0.74951	-0.781279	1.41887
COLGALT1	-0.0601952	1.81375	-0.679382	-0.655038	0.764854	-1.10684	-0.0771524		chr4:86845494-86845994	-0.65642	-0.335707	1.47036	-0.65642	-0.623921	-0.636394	1.4385
LINC01233	-0.283389	1.64126	-1.47833	-0.167409	-0.678587	0.68937	0.277084		chr4:87950037-87950537	0.215292	-0.318431	1.46247	-0.97701	-0.97701	-0.604738	1.19943
KCTD15	0.500846	1.39996	-0.61008	0.481517	-0.738774	-1.54275	0.50928		chr4:93759359-93759859	-0.676578	0.0229662	1.39546	-0.722182	-0.722182	-0.722182	1.4247
KRTDAP	-1.11885	1.12686	-0.143713	0.594595	1.10999	-1.35074	-0.218134		chr4:93810630-93811130	-0.44021	-0.0992338	1.61795	-0.955268	-1.02639	-0.182749	1.08591
LGALS7	0.421204	1.61861	0.6444	-0.937622	-0.232221	-1.35204	-0.162338		chr4:98728399-98728899	-0.167443	-0.526456	0.0690493	-0.526456	-0.526456	-0.526456	2
RINL	-0.0734936	1.94435	0.415066	-0.937399	-0.259091	-1.04599	-0.043436		chr4:100786505-100787005	-0.252591	-0.316912	1.54331	-0.767348	-0.667824	-0.844659	1.30602
LIPE-AS1	0.0251378	1.68071	0.697062	-0.870824	-0.430298	-1.30529	0.203492		chr4:101175855-101176355	0.0273613	0.0402473	0.991767	-1.06769	-0.554968	-1.02362	1.58691
LIPE	0.01928	1.51487	0.736369	-0.960651	-0.689795	-1.1965	0.57643		chr4:101177120-101177620	-0.640302	-0.159881	1.57983	-0.68652	-0.695241	-0.681961	1.28407
CXCL17	0.215333	1.6451	0.895315	-0.841839	-0.893155	-0.967701	-0.0530566		chr4:101222887-101223387	-0.695029	-0.31921	1.03674	-0.695029	-0.573209	-0.550299	1.79604
CEACAM1	-0.821834	1.50479	-0.385507	-0.654219	1.28792	-0.907909	-0.0232427		chr4:105990949-105991449	0.130134	0.0681899	1.0524	-1.10255	-1.18233	-0.410994	1.44515
PRKD2	0.893422	1.24619	0.51101	-0.952467	-0.897046	-1.22363	0.422526		chr4:108560521-108561021	-0.638801	-0.354824	0.986774	-0.590298	-0.601042	-0.638801	1.83699
MIR320E	0.76442	0.946539	0.859685	-1.04122	-0.883127	-1.2472	0.600911		chr4:109576410-109576910	0.191995	-0.283037	1.60257	-0.873373	-0.851416	-0.843204	1.05647
STRN4	0.195516	1.26669	0.524646	-0.488856	-0.749279	-1.59937	0.850653		chr4:119370456-119370956	-0.470151	-0.46257	1.35806	-0.673254	-0.722259	-0.581476	1.55165
CARD8	1.1326	1.10969	0.416282	-0.978268	-1.14114	-0.943361	0.404193		chr4:123545972-123546472	-0.591715	-0.426775	1.99612	-0.599352	-0.439222	-0.651156	0.712097
CARD8-AS1	0.713375	1.37523	0.56241	-1.13487	-0.918582	-0.99637	0.398805		chr4:123936522-123937022	-0.457223	-0.557029	2	-0.557029	-0.557029	-0.557029	0.655538
IZUMO1	0.540741	1.36046	0.718386	-1.19752	-0.370954	-1.30549	0.254382		chr4:124429175-124429675	-0.800117	-0.0503514	1.51008	-0.674113	-0.499383	-0.801615	1.3155
FUT1	0.547828	1.49706	0.443217	-0.940257	-0.897014	-1.15057	0.499729		chr4:126242792-126243292	-0.430068	-0.650579	1.24268	-0.545892	-0.640308	-0.631395	1.65556
FGF21	0.469784	1.21994	0.78279	-1.11914	-1.03342	-0.968264	0.64831		chr4:128461347-128461847	-0.229316	-0.681589	0.930465	-0.612955	-0.579885	-0.681589	1.85487
SLC6A16	-0.180502	1.93463	-0.349343	0.642225	-0.975609	-0.822383	-0.249017		chr4:128503001-128503501	0.164351	-0.659867	1.64002	-0.718202	-0.757393	-0.757393	1.08848
FCGRT	0.24046	1.19375	0.990118	-0.207355	-1.05104	-1.50747	0.341546		chr4:139665526-139666026	0.442253	-0.0648735	1.58892	-0.932304	-0.899933	-0.957953	0.823893
KLK12	-0.280981	1.69184	0.504387	-0.0880706	-0.566253	-1.54723	0.286308		chr4:142129423-142129923	-0.916054	-0.710344	0.72305	-0.916054	0.095863	-0.0868668	1.8104
KLK13	-0.253428	1.76034	-0.257818	0.267905	-0.655149	-1.40512	0.543267		chr4:143417815-143418315	-0.564626	-0.0543794	1.10678	-0.727047	-0.727047	-0.727047	1.69336
ZNF160	0.479355	1.98074	-0.142933	-1.06543	-0.561733	-0.607407	-0.0826001		chr4:143768185-143768685	1.29581	-0.0140563	0.648297	-0.875038	-0.977955	-1.08144	1.00438
DPRX	1.10263	1.74786	-0.54655	-0.580902	-0.67757	-0.73183	-0.313634		chr4:152957708-152958208	-0.499191	-0.532262	1.29651	-0.635757	-0.608463	-0.635757	1.61492
MIR512-2	0.505575	2	-0.564832	-0.706618	-0.403474	-0.47513	-0.439774		chr4:153005927-153006427	-0.0694145	-0.706223	1.44926	-0.706223	-0.661521	-0.706223	1.40035
MIR371A	-0.621836	1.60887	-0.591718	-0.909405	-0.381831	-0.358446	1.25437		chr4:158771673-158772173	-0.64712	0.145292	1.52956	-0.765709	-0.728234	-0.765709	1.23192
GALP	-0.953434	1.70902	-0.0177378	0.0333133	-0.628607	-1.01029	0.867735		chr4:165751699-165752199	-0.664502	0.708831	0.965796	-0.836406	-0.799619	-0.824678	1.45058
SNTG2	0.49411	1.25416	0.684412	-1.27273	-1.01641	-0.796777	0.653237		chr4:165763703-165764203	-0.674583	-0.674583	1.41102	-0.181021	-0.674583	-0.674583	1.46833
LINC00487	-0.210699	1.82871	0.408843	-1.06368	-0.720789	-0.739234	0.496845		chr4:165783580-165784080	-0.355817	-0.0938785	1.7362	-0.788343	-0.788343	-0.739535	1.02972
NRIR	0.350065	1.34287	-0.510958	-0.496479	-0.503592	-1.37478	1.19288		chr4:165874679-165875179	-0.315477	0.305409	1.69061	-0.891924	-0.909642	-0.751505	0.872532
LINC00298	-0.430534	2	0.363669	-0.266684	-0.701224	-0.239255	-0.820849		chr4:176507894-176508394	-0.752066	0.482872	0.865446	-0.752066	-0.752066	-0.752066	1.65995
LINC00299	-0.665207	2	0.559983	-0.226382	-0.767273	-0.396265	-0.542623		chr4:176508858-176509358	-0.578062	-0.27723	0.921251	-0.644927	-0.644927	-0.644927	1.86882
ID2-AS1	0.28746	0.786233	0.826759	0.152283	-1.9737	0.549489	-0.62852		chr4:176920594-176921094	-0.859453	-0.624254	0.762668	-0.0548633	-0.233779	-0.859453	1.86913
NDUFAF7	0.251469	2	-0.394845	-0.959496	-0.789833	0.00636958	-0.165258		chr4:184401389-184401889	-0.760369	-0.289769	1.66662	-0.849644	-0.197948	-0.70809	1.13919
CDC42EP3	0.886906	0.994337	0.613524	-0.613777	-1.42078	-1.05079	0.590579		chr4:185716844-185717344	-0.245116	-0.326877	1.73478	-0.661874	-0.781412	-0.791304	1.07181
MAP4K3-DT	1.19711	1.43614	-1.2033	-0.159671	0.0777773	-0.915183	-0.432875		chr5:15231866-15232366	-0.635016	-0.219423	0.864242	-0.635016	-0.635016	-0.635016	1.89525
BCYRN1	0.173649	2	0.0561882	-0.575254	-1.03513	-0.458332	-0.234575		chr5:33364419-33364919	0.310984	-0.274043	0.378004	-0.789439	-0.789439	-0.789439	1.95337
EPCAM	-0.552313	1.87159	-0.168184	-1.21394	-0.235813	-0.393776	0.692437		chr5:34620142-34620642	-0.330688	1.26709	0.0742464	-0.768048	-0.838213	-0.887466	1.48308
CCDC85A	-0.121687	1.91497	0.331337	-1.33049	-0.525998	-0.384537	0.116401		chr5:34762379-34762879	0.0551113	-0.485121	1.02409	-0.840682	-0.679438	-0.78512	1.71116
LOC100129434	0.113027	1.5459	0.772954	-1.20984	-1.01306	-0.598502	0.38952		chr5:34788966-34789466	-0.457571	-0.535131	0.418412	-0.487733	-0.549433	-0.515453	2
CEP68	0.540901	0.823278	1.10104	-0.615011	-0.923863	-1.50157	0.575225		chr5:34862775-34863275	-0.524155	0.00183983	1.21589	-0.75981	-0.75981	-0.75981	1.58585
APLF	-0.910108	2	-0.371049	-0.658652	-0.217441	-0.373931	0.487884		chr5:34864160-34864660	-0.250419	-0.824292	0.290112	-0.785499	-0.824292	1.90806	0.48633
ARHGAP25	0.187638	1.00171	0.962429	-0.971575	-1.20603	-0.891605	0.917433		chr5:38695363-38695863	-0.59924	-0.327399	2	-0.515598	-0.59924	-0.59924	0.591315
LINC01143	0.954569	1.78835	-0.12701	-0.886554	-0.818813	-0.497079	-0.413463		chr5:38872055-38872555	-0.455629	-0.51614	1.01453	-0.481945	-0.724186	-0.655913	1.81928
DGUOK-AS1	0.442098	1.0518	-1.06122	-0.929212	-0.993795	0.192688	1.29765		chr5:40204156-40204656	-0.428568	0.894275	1.05912	-0.90669	-0.90669	-0.90669	1.19524
EVA1A	-0.212419	1.64974	0.257315	-0.922523	-0.669073	-1.01666	0.913623		chr5:43034561-43035061	-0.277858	0.267085	1.36834	-0.896626	-0.849003	-0.896626	1.28469
LOC101927884	-0.233882	1.67908	0.349461	-0.843295	-0.384469	-1.2795	0.7126		chr5:56116808-56117308	-0.59113	-0.59113	0.796392	-0.562436	-0.47847	-0.532361	1.95914
CTNNA2	-1.41663	1.69912	0.0953111	-0.630824	-0.508326	0.105996	0.655354		chr5:56588871-56589371	-0.0541961	-0.207222	1.68218	-0.827291	-0.722401	-0.912725	1.04165
LRRTM1	-1.06672	1.68153	0.19357	-1.15295	0.216759	-0.489561	0.617376		chr5:58019676-58020176	-0.882147	0.0389077	1.78074	0.161233	-0.965608	-0.802097	0.668975
GNLY	0.96408	1.04836	0.9056	-0.8067	-1.32854	-0.854657	0.0718564		chr5:58582810-58583310	-0.0742029	-0.744778	1.4125	-0.264862	-1.34934	-0.208298	1.22898
ATOH8	-0.178088	1.43438	-0.16301	0.472307	-0.537178	0.678236	-1.70664		chr5:58615931-58616431	-0.409902	-0.254498	1.95442	-0.80461	-0.388898	-0.80461	0.708094
MIR6071	-0.992269	1.57539	0.314287	0.27746	-1.49498	0.349258	-0.0291422		chr5:58629739-58630239	-0.536605	-0.515734	2	-0.463196	-0.543396	-0.557912	0.533487
LOC284950	0.581815	1.39897	0.662053	-0.128755	-1.49831	-1.00219	-0.0135941		chr5:61673074-61673574	-0.575189	-0.470382	0.708499	-0.558615	-0.560809	-0.548208	2
MIR4436A	-0.283938	1.06116	0.50525	-0.919436	-0.85062	-0.949994	1.43758		chr5:61697737-61698237	-0.601681	-0.546969	1.85583	-0.684176	-0.262027	-0.695772	0.934792
ITPRIPL1	-0.538252	2	-0.451288	-0.572226	-0.368493	-0.31145	0.0177311		chr5:61843589-61844089	-0.663147	0.176826	1.8046	-0.720926	-0.720926	-0.720926	0.844499
ZAP70	-0.980559	1.55111	-0.187961	-0.899119	1.22088	-0.193714	-0.510634		chr5:62653427-62653927	-0.941483	0.130095	1.20994	-0.461483	-0.505005	-0.941483	1.50942
KIAA1211L	0.862767	1.04466	0.463002	-1.29117	-1.16328	-0.638471	0.722487		chr5:67244252-67244752	-0.443725	-0.0946876	1.34162	-0.713319	-0.649257	-0.926008	1.48538
IL37	-0.157512	0.759799	0.388132	-1.816	-0.749489	0.516226	1.05885		chr5:72283298-72283798	-0.784168	-0.546639	1.14163	-0.684953	-0.167303	-0.650502	1.69193
TMEM185B	1.20028	1.36352	-0.691009	0.328469	-0.525746	-1.30395	-0.371568		chr5:73281404-73281904	0.352184	-0.772845	1.70073	-0.845258	-0.798885	-0.513391	0.877464
LIMS2	0.678368	1.12392	1.1447	-1.45362	-0.556076	-0.697538	-0.239752		chr5:73793627-73794127	-0.65865	-0.443507	1.19895	-0.716658	-0.716658	-0.334648	1.67117
GPR17	0.757822	1.02058	1.02853	-1.63154	-0.0406647	-0.664453	-0.470272		chr5:74934932-74935432	-0.625854	-0.499128	1.86143	-0.474169	-0.648888	-0.572733	0.95934
POTEI	-0.029147	1.69772	0.641518	0.0958495	-1.39444	-0.852272	-0.159232		chr5:74935572-74936072	-0.570132	-0.570132	1.82006	-0.570132	-0.570132	-0.570132	1.0306
LOC100507600	0.809461	1.72931	-0.939505	-0.804107	-0.386515	-0.748437	0.339797		chr5:76738845-76739345	-0.795143	-0.561132	1.41296	-0.135857	-0.359729	-0.966349	1.40525
DARS	-0.420489	2	-0.3827	-1.19709	-0.0117539	-0.173539	0.137513		chr5:78595095-78595595	1.02325	-1.28935	0.476613	-0.447281	-1.03242	-0.0696961	1.33888
DARS-AS1	-0.243435	2	-0.951609	-0.724738	0.537291	-0.303344	-0.320745		chr5:78638342-78638842	0.357847	0.754089	0.999683	-0.757956	-1.19475	-1.14935	0.990444
LOC101929570	-0.481208	1.98071	0.0390578	-0.654346	0.543617	-0.938277	-0.48955		chr5:80654756-80655256	-0.932335	-0.151263	0.673306	-0.943884	-0.174054	-0.368488	1.89672
ITGA6	0.583774	1.00896	0.794674	-1.00638	-1.06224	-1.11274	0.793953		chr5:80935949-80936449	-0.639322	-0.486926	1.62519	-0.639322	-0.639322	-0.502197	1.2819
MFSD6	-0.00107631	1.02234	1.38565	-0.883554	-0.319326	-1.4468	0.242762		chr5:82357306-82357806	-0.442569	0.239939	1.44275	-0.791791	-0.853136	-0.853136	1.25794
CAVIN2	0.865465	0.833648	0.865607	-0.868176	-0.550428	-1.5961	0.449984		chr5:82409967-82410467	-0.423128	-0.0742598	1.35517	-0.75005	-0.790068	-0.790068	1.47241
TMEFF2	-0.394985	1.228	0.856415	-0.236577	-0.103124	-1.82052	0.470795		chr5:82425509-82426009	-0.886737	-0.46162	1.09063	0.194297	-0.832891	-0.708986	1.60531
DNAH7	-0.195775	1.97229	-0.609621	0.020123	-1.3012	0.0523856	0.0617984		chr5:89932742-89933242	-0.807269	0.248927	1.59724	-0.843509	-0.843509	-0.418279	1.0664
CFLAR	0.632452	1.10048	1.19752	-1.01545	-0.737627	-1.17459	-0.00277616		chr5:93359385-93359885	-0.644482	-0.456069	1.553	-0.626838	-0.565347	-0.62479	1.36453
CFLAR-AS1	0.618857	1.337	0.656818	-1.18531	-0.224704	-1.38216	0.179489		chr5:98947207-98947707	-0.548902	-0.0529239	1.06468	-0.73665	-0.712676	-0.73665	1.72312
SLC16A14	1.52008	0.966692	-0.270609	-0.330248	-0.664875	-1.4427	0.22166		chr5:109455622-109456122	-0.771498	-0.758455	1.15949	-0.349631	-1.00856	0.211801	1.51685
SP110	0.754528	1.3342	0.535082	-0.771717	-0.771947	-1.43155	0.351406		chr5:116388757-116389257	-0.120569	0.505032	1.59659	-0.896797	-0.939391	-0.933861	0.789
SP140	1.07861	1.57205	-0.228322	-0.333969	-0.894351	-1.18391	-0.0101051		chr5:116738289-116738789	-0.412675	-0.61724	1.59308	-0.649643	-0.598238	-0.631415	1.31613
LINC01238	-0.403491	1.72134	-0.437646	-0.720721	-0.542266	-0.756208	1.13899		chr5:123700625-123701125	-0.412095	-0.699146	0.61463	0.395208	-0.860998	-0.860998	1.8234
CSNK2A1	0.037926	1.45059	0.0824169	-0.703932	1.12796	-0.742738	-1.25223		chr5:124536365-124536865	-0.453773	0.122454	1.44707	-0.639108	-1.05592	-0.708832	1.28811
HSPA12B	0.656923	1.18224	0.347421	-0.964121	-0.693328	-1.38256	0.853429		chr5:124661328-124661828	1.51009	-1.13345	0.285813	0.344672	-0.799016	-0.991286	0.783177
CDS2	-0.820736	1.70773	-0.776301	-0.792331	-0.248777	1.0504	-0.119982		chr5:124742147-124742647	-0.460663	-0.367755	1.63238	-0.0970268	-0.96565	-0.873768	1.13248
ISM1-AS1	-0.45505	2	0.388703	-1.01653	-0.206362	-0.661129	-0.0800025		chr5:127076649-127077149	-0.71815	-0.626178	1.23455	-0.519821	-0.417028	-0.611632	1.65826
RIN2	0.801246	1.07925	1.04869	-1.29257	-0.899879	-0.781628	0.0448888		chr5:127698094-127698594	-0.799144	0.83756	1.52153	-0.759233	-0.799144	-0.752363	0.750796
LINC00656	0.926027	1.20589	0.732215	-0.620856	-0.806734	-1.4545	0.0179521		chr5:132295107-132295607	-0.000811175	-0.265183	1.72525	-0.905496	-0.586673	-0.9292	0.962112
NXT1	0.616009	1.18475	0.971314	-0.62561	-1.08534	-1.28591	0.224784		chr5:134561812-134562312	0.112113	-0.153841	1.21367	-0.866147	-0.926819	-0.848955	1.46998
DEFB115	0.266624	2	-0.956587	-0.341686	-0.0229914	-0.818209	-0.175629		chr5:134567898-134568398	-0.611473	-0.7629	1.05981	-0.0169763	-0.349821	-0.994629	1.67599
ASIP	-1.076	1.47274	0.252319	-0.254692	-0.755956	-0.795905	1.1575		chr5:139458726-139459226	0.310326	-0.0296855	0.333406	-0.945329	-0.935282	-0.635804	1.90237
PLCG1	1.10323	1.24357	0.606336	-1.236	-0.609723	-0.975681	-0.131729		chr5:141695508-141696008	-0.580565	-0.653673	1.28627	-0.653673	-0.534618	-0.486032	1.6223
ZHX3	1.00559	1.07197	0.854176	-1.31625	-1.00661	-0.603524	-0.0053497		chr5:141713556-141714056	-0.526488	-0.384175	1.74686	-0.640095	-0.657138	-0.657138	1.11817
KCNB1	-1.08025	1.56154	-0.0182314	0.314464	-0.562129	0.881307	-1.0967		chr5:141848650-141849150	0.647108	0.5448	1.08157	-1.14554	-1.35763	-0.568113	0.7978
CYP24A1	-0.813359	1.64416	-0.0826476	-1.44298	-0.270143	0.54411	0.420866		chr5:141947382-141947882	-0.478352	-0.549148	1.88493	-0.817043	-0.492756	-0.44611	0.898476
RAE1	-0.784426	1.42295	-0.794083	0.959073	-0.0270015	0.479875	-1.25638		chr5:142803416-142803916	0.100962	0.734125	1.22453	-1.09	-0.633851	-1.24147	0.905696
MTRNR2L3	-1.39503	1.78181	0.042353	0.493092	-0.507591	-0.588433	0.173805		chr5:143126243-143126743	0.253392	0.249285	1.20335	-0.978596	-0.925696	-1.03915	1.23741
MHENCR	0.848571	1.4306	0.299675	-0.592335	-1.64522	-0.288278	-0.053011		chr5:148910645-148911145	-0.444006	0.114689	1.38643	-0.992916	-1.07143	-0.279459	1.2867
ATP5PF	0.518311	1.85796	0.34454	-1.01505	-0.717092	-0.74665	-0.242019		chr5:149134307-149134807	0.160513	0.322342	1.18795	-1.00757	-1.06025	-0.860015	1.25703
GABPA	0.553797	1.71161	0.614734	-1.12083	-0.749852	-0.674699	-0.334756		chr5:149307185-149307685	-0.663281	-0.0548433	0.593262	-0.595	-0.622692	-0.663281	2
IFNAR2	0.873744	1.55221	0.306456	-0.765776	-0.593005	-1.33942	-0.0342134		chr5:149310920-149311420	-0.160801	-0.416247	1.35155	-0.613748	-0.804459	-0.849295	1.493
IL10RB	0.490686	1.66331	0.571214	-0.665264	-0.509178	-1.39265	-0.158117		chr5:149439799-149440299	0.444196	0.121998	0.811495	-1.03515	-0.919873	-0.94521	1.52255
HLCS	-0.42346	1.81336	0.813496	-0.929201	-0.0454499	-0.968096	-0.260651		chr5:151208530-151209030	-0.661106	-0.208691	1.7973	-0.640994	-0.622335	-0.679003	1.01483
DSCR9	-0.0585138	1.558	1.19336	-1.05536	-0.398274	-0.848573	-0.390644		chr5:151230118-151230618	-0.385937	0.109267	1.57526	-0.833046	-0.833046	-0.791494	1.15899
B3GALT5-AS1	-0.762762	2	0.0851124	-0.657724	-0.638423	-0.339025	0.212681		chr5:151708097-151708597	-0.479414	-0.63169	0.802067	-0.63169	-0.512856	-0.499854	1.95344
IGSF5	-1.18277	0.588187	1.29281	-1.3139	-0.185181	-0.100781	0.901636		chr5:154107797-154108297	-0.493242	-0.534422	1.6118	-0.617576	-0.604007	-0.662045	1.29949
DSCAM	-1.29578	1.88576	-0.420117	-0.125861	-0.541558	-0.0300114	0.527565		chr5:157554148-157554648	-0.721214	1.53463	1.14806	-0.741927	-0.631209	-0.879309	0.290972
SPATC1L	-0.100018	2	-0.65939	-0.438656	-0.267229	-0.759535	0.0542196		chr5:160287438-160287938	-0.00840358	-0.501186	0.907412	-0.444793	-0.93788	-0.804285	1.78914
LSS	0.0901134	1.8581	-0.310215	-0.18049	-1.45013	-0.395867	0.388488		chr5:168226878-168227378	-0.136909	0.327491	1.70876	-0.869409	-0.89779	-0.89779	0.765649
LINC00528	-0.701064	1.11784	0.99762	-0.755891	-0.616199	-1.09626	1.05396		chr5:171750446-171750946	-0.314394	-0.518336	1.74425	-0.280784	-0.848536	-0.831183	1.04899
PPM1F	0.0304315	0.901499	0.874611	-0.0935657	-0.705657	-1.80891	0.801595		chr5:172446387-172446887	-0.410612	-0.53691	0.452793	-0.410733	-0.490838	-0.707846	2
IGLL5	-0.495997	1.66999	-0.440662	0.824293	-1.32545	-0.508334	0.276156		chr5:172455714-172456214	-0.410109	-0.68538	1.32665	-0.349576	-0.87301	-0.559336	1.55076
MICALL1	-1.26168	1.85865	-0.312864	0.656791	-0.437018	-0.482579	-0.0213075		chr5:172855898-172856398	-0.220644	0.428676	0.503078	-0.686545	-0.897705	-0.951964	1.82511
PDGFB	1.08003	1.08184	0.486915	-0.989199	-1.53312	-0.274311	0.147836		chr5:172897716-172898216	-0.0917331	-0.165696	0.467864	-0.643162	-0.763118	-0.822324	2
CERK	-0.19839	1.41654	0.924868	-0.874753	-0.0756033	-1.49537	0.302714		chr5:172908658-172909158	-0.186194	-0.458768	0.775078	-0.555147	-0.686447	-0.81485	1.92633
MAPK8IP2	0.541099	1.93384	0.250592	-0.809261	-0.76868	-0.588194	-0.559398		chr5:172910901-172911401	-0.333126	-0.210838	1.39472	-0.673887	-0.905838	-0.721556	1.45052
ARSA	0.248008	1.52804	0.932982	-0.844939	-0.949638	-1.04853	0.134082		chr5:173052997-173053497	-0.605024	-0.605024	1.69738	-0.605024	-0.573402	-0.506844	1.19793
SHANK3	0.625206	1.22636	0.762546	-1.07511	-1.00163	-1.04977	0.512401		chr5:173324660-173325160	-0.574622	0.219517	0.52698	-0.709952	-0.726199	-0.693253	1.95753
ACR	0.249822	1.36484	0.718334	-0.912304	-0.932915	-1.17588	0.688095		chr5:178241104-178241604	-0.653546	-0.567914	1.08612	-0.653546	-0.589573	-0.3938	1.77226
CHL1	-0.703839	2	-0.0742601	-0.718228	0.381387	-0.62153	-0.344989		chr5:178357111-178357611	-0.856009	-0.805488	0.910132	-0.598543	0.310149	-0.662302	1.70206
GRM7-AS3	-0.993075	1.86587	-0.519692	-0.32391	-0.497609	-0.398252	0.866668		chr5:178849347-178849847	-0.637648	-0.317643	1.71638	-0.637648	-0.637648	-0.637648	1.15186
GRM7	-0.780887	1.89086	0.0410895	-0.156908	-0.957345	-0.67847	0.641661		chr6:225129-225629	0.391318	-0.580871	0.946133	-0.815904	-0.766522	-0.815904	1.64175
SYN2	-0.328055	2	0.0774869	-0.531584	-0.965193	0.231462	-0.559191		chr6:1698438-1698938	-0.650903	-0.583743	0.659651	-0.488978	-0.627208	-0.324429	2
FGD5	1.08209	0.970069	0.473364	-1.1425	-0.749808	-1.20991	0.576693		chr6:1724606-1725106	0.445151	0.309771	1.35018	-1.08221	-0.924564	-1.01147	0.913145
GALNT15	0.5294	1.56661	0.274354	0.259476	-1.14089	-1.34144	-0.147505		chr6:2020852-2021352	-0.803916	0.459932	1.6276	-0.595512	-0.803916	-0.803916	0.919726
OXNAD1	0.585654	1.68457	0.688906	-0.994949	-0.717763	-0.446075	-0.800343		chr6:2028331-2028831	-0.654978	0.0267634	1.95217	-0.626655	-0.661695	-0.699029	0.663421
LINC00690	0.873866	1.50935	0.55866	-1.03178	-0.683796	-1.03863	-0.187679		chr6:2114124-2114624	-0.539763	-0.597883	2	-0.597883	-0.597883	-0.350165	0.666193
DAZL	0.194396	1.78279	-0.357945	-0.940207	-1.0537	-0.356393	0.731056		chr6:2197041-2197541	-0.258359	-0.11079	0.929211	-0.804958	-0.732578	-0.81418	1.79165
PP2D1	-0.0102902	1.65043	0.627534	-1.12656	-0.628156	-0.993663	0.480706		chr6:2817963-2818463	-0.64174	-0.524445	1.9582	-0.952084	-0.293085	-0.211337	0.664487
RBMS3-AS1	0.249168	1.8931	-0.294222	0.544965	-0.68427	-1.00002	-0.708716		chr6:2857706-2858206	0.15396	-0.529954	0.351906	-0.757463	-0.311734	-0.920164	2
MIR128-2	-0.220762	2	-0.671707	0.0260941	-0.804507	-0.657767	0.240151		chr6:4775453-4775953	0.392972	0.588383	1.07598	-0.697464	-1.44479	-0.896735	0.981647
ITGA9-AS1	0.145363	1.11732	1.20084	-0.816756	-1.4747	-0.550699	0.37863		chr6:5728971-5729471	-0.304831	-0.345173	0.0207364	-0.559833	-0.542141	-0.491135	2
OXSR1	0.275528	1.79387	-0.519383	-0.198789	-1.1567	-0.81836	0.623833		chr6:6033826-6034326	-0.536149	-0.525745	1.72759	-0.608085	-0.608085	-0.608085	1.15856
IP6K2	-0.481109	2	0.31717	-0.251725	-0.810422	-0.589823	-0.306774		chr6:6694884-6695384	0.151795	-0.295802	1.81292	-0.894131	-0.72186	-0.826722	0.773805
USP4	0.418953	1.30499	0.771075	-0.79883	-0.900115	-1.33658	0.540507		chr6:6717929-6718429	-0.157277	0.317215	0.822141	-0.934797	-0.792605	-0.934797	1.68012
GNAI2	0.927485	0.800358	0.844889	-1.04645	-1.20126	-0.935311	0.610295		chr6:6724104-6724604	0.137264	-0.121069	1.35344	-0.839487	-0.940182	-0.904477	1.31451
HYAL1	0.592396	0.93645	0.983958	-1.34448	-0.979419	-0.808324	0.619419		chr6:6759043-6759543	-0.149509	0.553986	1.06547	-0.813527	-0.950948	-1.06229	1.35681
TLR9	0.725329	0.873924	0.753123	-0.782957	-1.17005	-1.21978	0.820407		chr6:7992280-7992780	-0.193736	-0.615267	1.79277	-0.74796	-0.701942	-0.544455	1.01059
PRICKLE2-AS1	-1.07526	1.01372	-1.05611	1.58141	0.137712	-0.293263	-0.30821		chr6:11194349-11194849	-0.646453	-0.410578	1.37567	-0.691827	-0.746024	-0.404644	1.52386
MAGI1-AS1	0.654583	0.641924	0.736683	-0.982403	-1.5749	-0.456969	0.981079		chr6:11606186-11606686	0.093786	-0.532244	1.82675	-0.752866	-0.804427	-0.67138	0.84038
GBE1	-0.920148	2	-0.548685	-0.0864272	-0.274662	-0.348874	0.023079		chr6:11613839-11614339	0.304284	-0.422796	1.2832	-0.74288	-1.0635	-0.726353	1.36805
CADM2-AS2	0.0762891	1.9102	0.260871	-1.21959	-0.080075	-0.882737	-0.0649538		chr6:13522615-13523115	-0.205218	-0.416086	1.47167	-0.784717	-0.784717	-0.672177	1.39124
CRYBG3	0.19902	1.91095	-0.186228	-0.189451	-1.13364	-0.921832	0.321178		chr6:15026807-15027307	-0.650526	-0.83444	1.10598	-0.247032	-0.83444	-0.227254	1.68771
CD200	0.322535	2	-0.413227	-0.917866	-0.725917	-0.506087	0.228767		chr6:16712937-16713437	0.903906	-1.17624	0.582488	0.0702197	-1.27122	-0.403803	1.29465
BTLA	0.0738889	1.68164	-0.789193	-0.937041	0.0330219	-0.942951	0.880638		chr6:16769042-16769542	-0.183471	-0.166555	1.73261	-0.774247	-0.964972	-0.640959	0.997591
LINC02042	-1.09377	1.70249	-0.824714	0.517695	0.452193	-0.860874	0.106988		chr6:22141281-22141781	-0.510691	0.103026	1.75253	-0.698481	-0.789789	-0.804453	0.947859
CD200R1L	-0.0774899	1.4241	-1.19392	0.536185	0.502649	-1.39903	0.207502		chr6:25138094-25138594	-0.350627	-1.13399	1.1527	-0.332272	-0.142159	-0.78146	1.58781
MIR4796	-0.730464	1.90298	0.431831	-0.273293	0.295552	-1.10797	-0.518636		chr6:26188893-26189393	0.314873	0.753765	1.48847	-1.11044	-1.21278	-0.55621	0.322316
ARHGAP31	1.07992	0.963285	0.679587	-1.04801	-0.924423	-1.15288	0.402522		chr6:26204262-26204762	-0.754179	0.836271	1.46208	-0.173679	-1.56756	-0.110485	0.307552
ARHGAP31-AS1	0.972396	1.23876	0.446434	-1.09847	-0.988273	-0.983406	0.412557		chr6:30496400-30496900	0.630672	-0.158553	1.13729	-0.825244	-1.02433	-1.00344	1.24359
LINC01565	0.743531	0.901491	1.05774	-1.3343	-0.848601	-0.923275	0.40342		chr6:30500644-30501144	-0.153691	0.659908	1.26284	-0.94558	-0.974833	-0.946638	1.09799
RPN1	0.237991	1.70733	0.370738	-1.5827	-0.469254	-0.387878	0.123773		chr6:31125100-31125600	0.808932	0.317891	0.786881	-1.04337	-0.948636	-1.10841	1.18671
SNORA7B	-0.623537	1.34975	0.83651	-0.378154	-0.729929	-1.30214	0.847507		chr6:31725854-31726354	-0.304018	-0.611917	1.19488	-0.667475	-0.758204	-0.528335	1.67507
PIK3CB	0.951131	1.39921	0.219566	-0.534034	-0.927371	-1.36965	0.261154		chr6:33053074-33053574	-0.579916	-0.40007	1.36609	-0.664411	-0.664411	-0.603396	1.54611
LINC01391	0.972468	1.37502	0.34964	-0.828009	-0.626178	-1.39323	0.15029		chr6:33699717-33700217	-0.356322	-0.264677	1.69661	-0.681438	-0.729422	-0.799817	1.13506
SLC9A9-AS1	0.55288	1.17172	0.677619	-1.31143	-0.537644	-1.19861	0.645476		chr6:34306208-34306708	-0.245308	-1.16868	1.94821	-0.314947	-0.734851	0.314258	0.201323
C3orf79	-0.679682	1.60417	-0.404636	0.251076	0.496206	-1.5525	0.285359		chr6:35238773-35239273	-0.43206	-0.996215	1.05654	-0.344004	-0.965226	0.0525165	1.62845
GFM1	-0.0660184	1.68088	0.631942	-0.84968	-1.12008	-0.753356	0.47631		chr6:36350766-36351266	-0.0866615	-0.504002	1.30597	-0.628718	-0.807229	-0.807229	1.52787
LXN	0.0582398	1.61801	0.635743	-0.836232	-1.17008	-0.80835	0.502677		chr6:36735112-36735612	-0.770907	-0.223242	1.37644	0.203424	-0.807136	-1.0606	1.28202
LRRC77P	-1.31698	1.79436	-0.599405	-0.46489	0.676016	0.0242234	-0.113325		chr6:36827534-36828034	0.896862	-0.168113	1.53167	-0.878273	-0.937992	-0.954039	0.509885
LINC02082	1.65307	1.06699	-0.0615401	-1.17358	-0.526187	-0.554704	-0.404048		chr6:40543709-40544209	0.224204	-0.718844	0.966321	-0.731558	-0.71618	-0.731558	1.70762
TNFSF10	0.510672	1.23431	1.10931	-1.01093	-0.978044	-0.994879	0.129567		chr6:43706747-43707247	-0.213439	-0.470553	1.02383	-0.66112	-0.71813	-0.743588	1.783
KLHL6	-0.514968	1.71854	-0.00974316	-0.673815	-0.823696	-0.743347	1.04703		chr6:44177954-44178454	-1.19216	-0.955541	1.37772	0.451851	-0.249445	-0.534784	1.10236
KLHL6-AS1	-0.38837	1.86095	-0.0740308	-0.856428	-0.676995	-0.700567	0.835437		chr6:44186531-44187031	-0.364309	-0.181843	1.9186	-0.649947	-0.658836	-0.836399	0.77273
KLHL24	-0.531791	1.83186	-0.902811	0.373303	0.533808	-0.283798	-1.02057		chr6:47419529-47420029	-0.225597	-0.259437	1.10396	-0.738273	-0.788195	-0.788195	1.69573
FGF12	-0.764622	1.73034	-0.180149	-0.82284	-0.0982657	-0.852263	0.987801		chr6:50936165-50936665	-0.0150098	-0.277505	1.63629	-0.823774	-0.807793	-0.823774	1.11156
LINC02036	-0.657823	1.18647	0.535388	-1.09414	-0.483632	-0.817821	1.33156		chr6:52389601-52390101	-0.507968	0.672269	0.849854	-0.790011	-0.826853	-0.939278	1.54199
PPP1R2	1.1032	1.30093	0.416485	-1.19102	-0.725818	-0.982615	0.0788386		chr6:52522563-52523063	-0.0837808	-0.0802856	1.92723	-0.551676	-0.879499	-0.920765	0.588782
ZNF721	0.0251614	1.40818	-0.30423	-1.2479	0.123208	-1.0865	1.08209		chr6:53857624-53858124	-0.602595	-0.0627174	1.90229	-0.677993	-0.677993	-0.677993	0.797001
PIGG	0.551476	1.56202	-0.0448589	-1.30142	0.211312	-1.20928	0.230744		chr6:53899320-53899820	-0.418009	-0.273208	2	-0.572919	-0.572919	-0.572919	0.240121
NKX1-1	-1.27933	1.53064	-0.898299	0.728378	0.530391	-0.633398	0.0216237		chr6:53910784-53911284	-0.592748	-0.592748	1.79503	-0.592748	-0.488743	-0.592748	1.06471
ADD1	1.06429	1.27851	0.765617	-0.76852	-0.466199	-1.14081	-0.732885		chr6:53928942-53929442	-0.443218	-0.533683	2	-0.533683	-0.533683	-0.533683	0.470019
PPP2R2C	-1.39122	1.93113	-0.353371	0.0871284	-0.370035	0.223135	-0.126763		chr6:56361792-56362292	-0.264437	0.362253	0.929588	-0.860727	-0.959973	-0.819423	1.61272
SLC2A9	0.268708	1.23812	0.712802	0.00322508	-0.465809	-1.90959	0.152542		chr6:82260208-82260708	-0.211531	-0.218929	0.816301	-0.66309	-0.733046	-0.864814	1.87511
CLNK	0.255387	1.27051	1.05185	-0.998179	-0.493422	-1.37509	0.288946		chr6:85460619-85461119	-0.504943	-0.726602	1.26393	-0.619472	-0.572287	-0.477722	1.6371
SEL1L3	1.13502	0.962489	0.25338	-1.21876	-0.594935	-1.20067	0.663478		chr6:88262411-88262911	-0.613346	-0.434848	1.29911	-0.620349	-0.620349	-0.620349	1.61013
TBC1D19	-0.331084	1.41228	0.742374	-0.627988	-0.293866	-1.55934	0.657622		chr6:97947854-97948354	0.238528	-0.762168	1.14611	-0.762168	-0.762168	-0.662654	1.56452
LINC01258	0.657303	1.16785	0.13459	-0.610103	-1.34188	-1.00715	0.999383		chr6:98957410-98957910	-0.567092	-0.727728	0.835248	-0.203013	-0.727728	-0.511883	1.9022
KLHL5	0.276771	1.95981	-0.258925	-0.643021	-0.654224	-1.0267	0.346284		chr6:104705076-104705576	-0.443594	0.309753	1.40574	-0.800187	-0.86631	-0.86631	1.26091
N4BP2	0.550688	1.89724	0.0579942	-0.860895	-0.628387	-0.977938	-0.0387001		chr6:108484030-108484530	-0.64238	-0.326838	1.10315	-0.737188	-0.569207	-0.577558	1.75002
UCHL1	0.600224	1.58065	0.0599241	-0.675532	-1.08169	-1.07677	0.593195		chr6:111683075-111683575	-0.380968	-0.183352	1.93903	-0.729822	-1.03327	-0.244948	0.633335
FRYL	0.956654	1.33661	0.720439	-1.29305	-0.84966	-0.490481	-0.380513		chr6:111747990-111748490	-0.799155	-0.123937	1.74499	-0.625258	-0.436948	-0.799155	1.03946
PDGFRA	0.829951	1.00103	0.66841	-1.1323	-1.24265	-0.779267	0.65483		chr6:111784386-111784886	-0.416911	0.465988	1.72922	-0.863598	-0.758102	-0.88019	0.723596
LNX1	0.190786	1.46941	0.865045	-0.960111	-1.12319	-0.843499	0.401558		chr6:112217135-112217635	0.520525	0.0430567	1.08723	-1.00527	-0.92902	-1.00527	1.28876
[truncated: 56,726 more rows]

## Sheet: ED Fig. 9d
	ArtEC	CapEC	IL6+ VenEC	CD44+ MC	Pericytes	SMC	VenEC
ArtEC	0.223839	0.192945	0.0862679	-0.232868	-0.22932	-0.0726999	0.0688359
CapEC	0.146775	0.24167	0.0779556	-0.140067	-0.159012	-0.252285	0.128521
IL6+ VenEC	0.106523	0.12582	0.238292	-0.154249	-0.264825	-0.207258	0.244565
CD44+ MC	-0.192082	-0.134679	-0.165298	0.283223	0.171566	0.177694	-0.206175
Pericytes	-0.164045	-0.233869	-0.172554	0.203429	0.445277	0.0383216	-0.219442
SMC	-0.149043	-0.231137	-0.177216	0.173373	0.115124	0.374302	-0.160665
VenEC	0.074655	0.100573	0.185215	-0.203756	-0.164609	-0.133295	0.226213

## Sheet: ED Fig. 9e
Cell type	Sample	Group	Sex	Count	Percent	Tech
ArtEC	OM1	Old	Female	228	0.0394191	scRNA-seq
CapEC	OM1	Old	Female	3055	0.528181	scRNA-seq
CD44+ MC	OM1	Old	Female	78	0.0134855	scRNA-seq
IL6+ VenEC	OM1	Old	Female	236	0.0408022	scRNA-seq
Pericytes	OM1	Old	Female	1027	0.177559	scRNA-seq
SMC	OM1	Old	Female	575	0.0994122	scRNA-seq
VenEC	OM1	Old	Female	585	0.101141	scRNA-seq
ArtEC	OM2	Old	Female	128	0.0296434	scRNA-seq
CapEC	OM2	Old	Female	1590	0.368226	scRNA-seq
CD44+ MC	OM2	Old	Female	44	0.0101899	scRNA-seq
IL6+ VenEC	OM2	Old	Female	461	0.106762	scRNA-seq
Pericytes	OM2	Old	Female	634	0.146827	scRNA-seq
SMC	OM2	Old	Female	984	0.227883	scRNA-seq
VenEC	OM2	Old	Female	477	0.110468	scRNA-seq
ArtEC	OM3	Old	Male	110	0.0187745	scRNA-seq
CapEC	OM3	Old	Male	2183	0.372589	scRNA-seq
CD44+ MC	OM3	Old	Male	107	0.0182625	scRNA-seq
IL6+ VenEC	OM3	Old	Male	348	0.0593958	scRNA-seq
Pericytes	OM3	Old	Male	708	0.12084	scRNA-seq
SMC	OM3	Old	Male	1617	0.275986	scRNA-seq
VenEC	OM3	Old	Male	786	0.134153	scRNA-seq
ArtEC	OM4	Old	Male	26	0.0173218	scRNA-seq
CapEC	OM4	Old	Male	859	0.572285	scRNA-seq
CD44+ MC	OM4	Old	Male	9	0.005996	scRNA-seq
IL6+ VenEC	OM4	Old	Male	45	0.02998	scRNA-seq
Pericytes	OM4	Old	Male	378	0.251832	scRNA-seq
SMC	OM4	Old	Male	134	0.0892738	scRNA-seq
VenEC	OM4	Old	Male	50	0.0333111	scRNA-seq
CapEC	YM1	Adult	Male	11	0.261905	scRNA-seq
Pericytes	YM1	Adult	Male	31	0.738095	scRNA-seq
CapEC	YM4	Adult	Male	32	0.820513	scRNA-seq
IL6+ VenEC	YM4	Adult	Male	4	0.102564	scRNA-seq
VenEC	YM4	Adult	Male	3	0.0769231	scRNA-seq
ArtEC	YM5	Adult	Female	33	0.0179348	scRNA-seq
CapEC	YM5	Adult	Female	923	0.50163	scRNA-seq
CD44+ MC	YM5	Adult	Female	18	0.00978261	scRNA-seq
IL6+ VenEC	YM5	Adult	Female	65	0.0353261	scRNA-seq
Pericytes	YM5	Adult	Female	553	0.300543	scRNA-seq
SMC	YM5	Adult	Female	161	0.0875	scRNA-seq
VenEC	YM5	Adult	Female	87	0.0472826	scRNA-seq
ArtEC	OM1	Old	Female	199	0.324104	snATAC-seq
ArtEC	OM1	Old	Female	41	0.0667752	snATAC-seq
ArtEC	OM1	Old	Male	156	0.254072	snATAC-seq
ArtEC	OM1	Old	Male	25	0.0407166	snATAC-seq
ArtEC	OM1	Old	Female	6	0.00977199	snATAC-seq
ArtEC	OM1	Old	Male	70	0.114007	snATAC-seq
ArtEC	OM1	Old	Female	2	0.00325733	snATAC-seq
ArtEC	OM1	Old	Female	40	0.0651466	snATAC-seq
ArtEC	OM1	Old	Male	11	0.0179153	snATAC-seq
ArtEC	OM1	Adult	Female	10	0.0162866	snATAC-seq
ArtEC	OM1	Old	Male	19	0.0309446	snATAC-seq
ArtEC	OM1	Adult	Male	13	0.0211726	snATAC-seq
ArtEC	OM1	Adult	Female	15	0.02443	snATAC-seq
ArtEC	OM1	Adult	Male	7	0.0114007	snATAC-seq
CapEC	OM1	Old	Female	495	0.132708	snATAC-seq
CapEC	OM1	Old	Female	125	0.0335121	snATAC-seq
CapEC	OM1	Old	Male	502	0.134584	snATAC-seq
CapEC	OM1	Old	Male	32	0.00857909	snATAC-seq
CapEC	OM1	Old	Female	19	0.00509383	snATAC-seq
CapEC	OM1	Old	Male	10	0.00268097	snATAC-seq
CapEC	OM1	Old	Female	412	0.110456	snATAC-seq
CapEC	OM1	Old	Male	3	0.00080429	snATAC-seq
CapEC	OM1	Old	Female	151	0.0404826	snATAC-seq
CapEC	OM1	Old	Male	276	0.0739946	snATAC-seq
CapEC	OM1	Adult	Female	31	0.00831099	snATAC-seq
CapEC	OM1	Old	Male	270	0.0723861	snATAC-seq
CapEC	OM1	Adult	Male	554	0.148525	snATAC-seq
CapEC	OM1	Adult	Female	276	0.0739946	snATAC-seq
CapEC	OM1	Adult	Male	574	0.153887	snATAC-seq
CD44+ MC	OM1	Old	Female	106	0.198874	snATAC-seq
CD44+ MC	OM1	Old	Female	45	0.0844278	snATAC-seq
CD44+ MC	OM1	Old	Male	107	0.20075	snATAC-seq
CD44+ MC	OM1	Old	Male	26	0.0487805	snATAC-seq
CD44+ MC	OM1	Old	Female	3	0.00562852	snATAC-seq
CD44+ MC	OM1	Old	Male	7	0.0131332	snATAC-seq
CD44+ MC	OM1	Old	Female	96	0.180113	snATAC-seq
CD44+ MC	OM1	Old	Male	1	0.00187617	snATAC-seq
CD44+ MC	OM1	Old	Female	8	0.0150094	snATAC-seq
CD44+ MC	OM1	Old	Male	13	0.0243902	snATAC-seq
CD44+ MC	OM1	Old	Male	2	0.00375235	snATAC-seq
CD44+ MC	OM1	Adult	Male	19	0.0356473	snATAC-seq
CD44+ MC	OM1	Adult	Female	28	0.0525328	snATAC-seq
CD44+ MC	OM1	Adult	Male	30	0.0562852	snATAC-seq
CD44+ MC	OM1	Adult	Male	42	0.0787992	snATAC-seq
IL6+ VenEC	OM1	Old	Female	12	0.013289	snATAC-seq
IL6+ VenEC	OM1	Old	Female	63	0.0697674	snATAC-seq
IL6+ VenEC	OM1	Old	Male	209	0.231451	snATAC-seq
IL6+ VenEC	OM1	Old	Male	18	0.0199336	snATAC-seq
IL6+ VenEC	OM1	Old	Female	22	0.0243632	snATAC-seq
IL6+ VenEC	OM1	Old	Male	146	0.161683	snATAC-seq
IL6+ VenEC	OM1	Old	Female	34	0.0376523	snATAC-seq
IL6+ VenEC	OM1	Old	Male	3	0.00332226	snATAC-seq
IL6+ VenEC	OM1	Old	Female	91	0.100775	snATAC-seq
IL6+ VenEC	OM1	Old	Male	102	0.112957	snATAC-seq
IL6+ VenEC	OM1	Adult	Female	14	0.0155039	snATAC-seq
IL6+ VenEC	OM1	Old	Male	79	0.0874862	snATAC-seq
IL6+ VenEC	OM1	Adult	Male	37	0.0409745	snATAC-seq
IL6+ VenEC	OM1	Adult	Male	28	0.0310078	snATAC-seq
IL6+ VenEC	OM1	Adult	Male	45	0.0498339	snATAC-seq
Pericytes	OM1	Old	Female	176	0.0984891	snATAC-seq
Pericytes	OM1	Old	Female	78	0.0436486	snATAC-seq
Pericytes	OM1	Old	Male	166	0.0928931	snATAC-seq
Pericytes	OM1	Old	Male	31	0.0173475	snATAC-seq
Pericytes	OM1	Old	Female	17	0.00951315	snATAC-seq
Pericytes	OM1	Old	Male	3	0.00167879	snATAC-seq
Pericytes	OM1	Old	Female	330	0.184667	snATAC-seq
Pericytes	OM1	Old	Male	4	0.00223839	snATAC-seq
Pericytes	OM1	Old	Female	1	0.000559597	snATAC-seq
Pericytes	OM1	Old	Male	21	0.0117515	snATAC-seq
Pericytes	OM1	Adult	Female	102	0.0570789	snATAC-seq
Pericytes	OM1	Old	Male	4	0.00223839	snATAC-seq
Pericytes	OM1	Adult	Male	78	0.0436486	snATAC-seq
Pericytes	OM1	Adult	Female	278	0.155568	snATAC-seq
Pericytes	OM1	Adult	Male	128	0.0716284	snATAC-seq
Pericytes	OM1	Adult	Male	370	0.207051	snATAC-seq
SMC	OM1	Old	Female	51	0.0817308	snATAC-seq
SMC	OM1	Old	Female	37	0.0592949	snATAC-seq
SMC	OM1	Old	Male	284	0.455128	snATAC-seq
SMC	OM1	Old	Male	14	0.0224359	snATAC-seq
SMC	OM1	Old	Female	4	0.00641026	snATAC-seq
SMC	OM1	Old	Male	11	0.0176282	snATAC-seq
SMC	OM1	Old	Female	67	0.107372	snATAC-seq
SMC	OM1	Old	Male	3	0.00480769	snATAC-seq
SMC	OM1	Old	Female	2	0.00320513	snATAC-seq
SMC	OM1	Old	Male	14	0.0224359	snATAC-seq
SMC	OM1	Adult	Female	31	0.0496795	snATAC-seq
SMC	OM1	Old	Male	3	0.00480769	snATAC-seq
SMC	OM1	Adult	Male	20	0.0320513	snATAC-seq
SMC	OM1	Adult	Female	24	0.0384615	snATAC-seq
SMC	OM1	Adult	Male	48	0.0769231	snATAC-seq
SMC	OM1	Adult	Male	11	0.0176282	snATAC-seq
VenEC	OM1	Old	Female	490	0.787781	snATAC-seq
VenEC	OM1	Old	Female	25	0.0401929	snATAC-seq
VenEC	OM1	Old	Male	9	0.0144695	snATAC-seq
VenEC	OM1	Old	Male	55	0.0884244	snATAC-seq
VenEC	OM1	Old	Female	3	0.00482315	snATAC-seq
VenEC	OM1	Old	Male	37	0.0594855	snATAC-seq
VenEC	OM1	Old	Female	1	0.00160772	snATAC-seq
VenEC	OM1	Adult	Male	2	0.00321543	snATAC-seq
CapEC	OM1	Old	Female	7	0.175	snRNA-seq
CD44+ MC	OM1	Old	Female	1	0.025	snRNA-seq
Pericytes	OM1	Old	Female	32	0.8	snRNA-seq
ArtEC	OM2	Old	Female	39	0.216667	snRNA-seq
CapEC	OM2	Old	Female	47	0.261111	snRNA-seq
CD44+ MC	OM2	Old	Female	18	0.1	snRNA-seq
IL6+ VenEC	OM2	Old	Female	32	0.177778	snRNA-seq
Pericytes	OM2	Old	Female	26	0.144444	snRNA-seq
SMC	OM2	Old	Female	6	0.0333333	snRNA-seq
VenEC	OM2	Old	Female	12	0.0666667	snRNA-seq
ArtEC	OM3	Old	Male	10	0.0943396	snRNA-seq
CapEC	OM3	Old	Male	24	0.226415	snRNA-seq
CD44+ MC	OM3	Old	Male	7	0.0660377	snRNA-seq
IL6+ VenEC	OM3	Old	Male	7	0.0660377	snRNA-seq
Pericytes	OM3	Old	Male	54	0.509434	snRNA-seq
SMC	OM3	Old	Male	2	0.0188679	snRNA-seq
VenEC	OM3	Old	Male	2	0.0188679	snRNA-seq
CD44+ MC	OM4	Old	Male	1	0.0714286	snRNA-seq
IL6+ VenEC	OM4	Old	Male	1	0.0714286	snRNA-seq
Pericytes	OM4	Old	Male	6	0.428571	snRNA-seq
SMC	OM4	Old	Male	6	0.428571	snRNA-seq
ArtEC	OM5	Old	Male	53	0.0992509	snRNA-seq
CapEC	OM5	Old	Male	114	0.213483	snRNA-seq
CD44+ MC	OM5	Old	Male	26	0.0486891	snRNA-seq
IL6+ VenEC	OM5	Old	Male	31	0.0580524	snRNA-seq
Pericytes	OM5	Old	Male	170	0.318352	snRNA-seq
SMC	OM5	Old	Male	58	0.108614	snRNA-seq
VenEC	OM5	Old	Male	82	0.153558	snRNA-seq
ArtEC	OM6	Old	Female	21	0.0531646	snRNA-seq
CapEC	OM6	Old	Female	168	0.425316	snRNA-seq
CD44+ MC	OM6	Old	Female	2	0.00506329	snRNA-seq
IL6+ VenEC	OM6	Old	Female	10	0.0253165	snRNA-seq
Pericytes	OM6	Old	Female	138	0.349367	snRNA-seq
SMC	OM6	Old	Female	28	0.0708861	snRNA-seq
VenEC	OM6	Old	Female	28	0.0708861	snRNA-seq
ArtEC	OM7	Old	Male	130	0.261044	snRNA-seq
CapEC	OM7	Old	Male	47	0.0943775	snRNA-seq
CD44+ MC	OM7	Old	Male	13	0.0261044	snRNA-seq
IL6+ VenEC	OM7	Old	Male	20	0.0401606	snRNA-seq
Pericytes	OM7	Old	Male	36	0.0722892	snRNA-seq
SMC	OM7	Old	Male	152	0.305221	snRNA-seq
VenEC	OM7	Old	Male	100	0.200803	snRNA-seq
ArtEC	OM8	Old	Female	46	0.278788	snRNA-seq
CapEC	OM8	Old	Female	34	0.206061	snRNA-seq
CD44+ MC	OM8	Old	Female	1	0.00606061	snRNA-seq
IL6+ VenEC	OM8	Old	Female	6	0.0363636	snRNA-seq
Pericytes	OM8	Old	Female	25	0.151515	snRNA-seq
SMC	OM8	Old	Female	23	0.139394	snRNA-seq
VenEC	OM8	Old	Female	30	0.181818	snRNA-seq
ArtEC	OM9	Old	Female	123	0.0644316	snRNA-seq
CapEC	OM9	Old	Female	501	0.262441	snRNA-seq
CD44+ MC	OM9	Old	Female	67	0.0350969	snRNA-seq
IL6+ VenEC	OM9	Old	Female	83	0.0434783	snRNA-seq
Pericytes	OM9	Old	Female	685	0.358827	snRNA-seq
SMC	OM9	Old	Female	177	0.0927187	snRNA-seq
VenEC	OM9	Old	Female	273	0.143007	snRNA-seq
ArtEC	P13	Adult	Male	13	0.118182	snRNA-seq
CapEC	P13	Adult	Male	37	0.336364	snRNA-seq
CD44+ MC	P13	Adult	Male	1	0.00909091	snRNA-seq
IL6+ VenEC	P13	Adult	Male	2	0.0181818	snRNA-seq
Pericytes	P13	Adult	Male	28	0.254545	snRNA-seq
SMC	P13	Adult	Male	7	0.0636364	snRNA-seq
VenEC	P13	Adult	Male	22	0.2	snRNA-seq
CapEC	P17	Old	Male	18	0.310345	snRNA-seq
CD44+ MC	P17	Old	Male	3	0.0517241	snRNA-seq
IL6+ VenEC	P17	Old	Male	10	0.172414	snRNA-seq
Pericytes	P17	Old	Male	5	0.0862069	snRNA-seq
SMC	P17	Old	Male	3	0.0517241	snRNA-seq
VenEC	P17	Old	Male	19	0.327586	snRNA-seq
ArtEC	P21	Old	Female	34	0.0548387	snRNA-seq
CapEC	P21	Old	Female	328	0.529032	snRNA-seq
CD44+ MC	P21	Old	Female	10	0.016129	snRNA-seq
IL6+ VenEC	P21	Old	Female	33	0.0532258	snRNA-seq
Pericytes	P21	Old	Female	98	0.158065	snRNA-seq
SMC	P21	Old	Female	27	0.0435484	snRNA-seq
VenEC	P21	Old	Female	90	0.145161	snRNA-seq
ArtEC	P23	Old	Male	31	0.0771144	snRNA-seq
CapEC	P23	Old	Male	219	0.544776	snRNA-seq
CD44+ MC	P23	Old	Male	6	0.0149254	snRNA-seq
IL6+ VenEC	P23	Old	Male	16	0.039801	snRNA-seq
Pericytes	P23	Old	Male	75	0.186567	snRNA-seq
SMC	P23	Old	Male	16	0.039801	snRNA-seq
VenEC	P23	Old	Male	39	0.0970149	snRNA-seq
ArtEC	P26	Adult	Female	23	0.112195	snRNA-seq
CapEC	P26	Adult	Female	119	0.580488	snRNA-seq
IL6+ VenEC	P26	Adult	Female	15	0.0731707	snRNA-seq
Pericytes	P26	Adult	Female	21	0.102439	snRNA-seq
SMC	P26	Adult	Female	14	0.0682927	snRNA-seq
VenEC	P26	Adult	Female	13	0.0634146	snRNA-seq
ArtEC	P27	Old	Female	1	0.0121951	snRNA-seq
CapEC	P27	Old	Female	47	0.573171	snRNA-seq
CD44+ MC	P27	Old	Female	2	0.0243902	snRNA-seq
IL6+ VenEC	P27	Old	Female	3	0.0365854	snRNA-seq
Pericytes	P27	Old	Female	19	0.231707	snRNA-seq
SMC	P27	Old	Female	3	0.0365854	snRNA-seq
VenEC	P27	Old	Female	7	0.0853659	snRNA-seq
ArtEC	P29	Old	Male	55	0.127315	snRNA-seq
CapEC	P29	Old	Male	123	0.284722	snRNA-seq
CD44+ MC	P29	Old	Male	4	0.00925926	snRNA-seq
IL6+ VenEC	P29	Old	Male	29	0.0671296	snRNA-seq
Pericytes	P29	Old	Male	52	0.12037	snRNA-seq
SMC	P29	Old	Male	46	0.106481	snRNA-seq
VenEC	P29	Old	Male	123	0.284722	snRNA-seq
ArtEC	P3	Old	Female	51	0.051882	snRNA-seq
CapEC	P3	Old	Female	649	0.660224	snRNA-seq
CD44+ MC	P3	Old	Female	5	0.00508647	snRNA-seq
IL6+ VenEC	P3	Old	Female	24	0.0244151	snRNA-seq
Pericytes	P3	Old	Female	178	0.181078	snRNA-seq
SMC	P3	Old	Female	23	0.0233978	snRNA-seq
VenEC	P3	Old	Female	53	0.0539166	snRNA-seq
ArtEC	P5	Adult	Male	7	0.0376344	snRNA-seq
CapEC	P5	Adult	Male	106	0.569892	snRNA-seq
CD44+ MC	P5	Adult	Male	7	0.0376344	snRNA-seq
IL6+ VenEC	P5	Adult	Male	5	0.0268817	snRNA-seq
Pericytes	P5	Adult	Male	32	0.172043	snRNA-seq
SMC	P5	Adult	Male	8	0.0430108	snRNA-seq
VenEC	P5	Adult	Male	21	0.112903	snRNA-seq
ArtEC	YM1	Adult	Male	51	0.052094	snRNA-seq
CapEC	YM1	Adult	Male	305	0.311542	snRNA-seq
CD44+ MC	YM1	Adult	Male	54	0.0551583	snRNA-seq
IL6+ VenEC	YM1	Adult	Male	20	0.020429	snRNA-seq
Pericytes	YM1	Adult	Male	369	0.376915	snRNA-seq
SMC	YM1	Adult	Male	109	0.111338	snRNA-seq
VenEC	YM1	Adult	Male	71	0.072523	snRNA-seq
ArtEC	YM2	Adult	Female	10	0.185185	snRNA-seq
CapEC	YM2	Adult	Female	6	0.111111	snRNA-seq
CD44+ MC	YM2	Adult	Female	7	0.12963	snRNA-seq
Pericytes	YM2	Adult	Female	14	0.259259	snRNA-seq
SMC	YM2	Adult	Female	12	0.222222	snRNA-seq
VenEC	YM2	Adult	Female	5	0.0925926	snRNA-seq
ArtEC	YM3	Adult	Male	46	0.0754098	snRNA-seq
CapEC	YM3	Adult	Male	198	0.32459	snRNA-seq
CD44+ MC	YM3	Adult	Male	54	0.0885246	snRNA-seq
IL6+ VenEC	YM3	Adult	Male	26	0.042623	snRNA-seq
Pericytes	YM3	Adult	Male	172	0.281967	snRNA-seq
SMC	YM3	Adult	Male	80	0.131148	snRNA-seq
VenEC	YM3	Adult	Male	34	0.0557377	snRNA-seq
ArtEC	YM4	Adult	Male	5	0.0232558	snRNA-seq
CapEC	YM4	Adult	Male	107	0.497674	snRNA-seq
CD44+ MC	YM4	Adult	Male	6	0.027907	snRNA-seq
IL6+ VenEC	YM4	Adult	Male	10	0.0465116	snRNA-seq
Pericytes	YM4	Adult	Male	66	0.306977	snRNA-seq
SMC	YM4	Adult	Male	7	0.0325581	snRNA-seq
VenEC	YM4	Adult	Male	14	0.0651163	snRNA-seq

## Sheet: ED Fig. 9f
group	variable	mean exp	ratio exp
CD55+ FAP	ACTA2	0.0701051	0.282069
CD99+ FAP	ACTA2	0.388091	0.332378
GPC3+ FAP	ACTA2	0.00583027	0.27171
MME+ FAP	ACTA2	-0.0680988	0.2239
RUNX2+ FAP	ACTA2	-0.334868	0.147673
Tenocyte	ACTA2	0.125371	0.353411
CD55+ FAP	DPP4	0.613281	0.536691
CD99+ FAP	DPP4	-0.252927	0.184814
GPC3+ FAP	DPP4	-0.37446	0.137389
MME+ FAP	DPP4	-0.0657586	0.266167
RUNX2+ FAP	DPP4	-0.566874	0.0176565
Tenocyte	DPP4	-0.181831	0.210206
CD55+ FAP	CD55	0.408463	0.4297
CD99+ FAP	CD55	-0.0437014	0.206304
GPC3+ FAP	CD55	-0.198283	0.221701
MME+ FAP	CD55	-0.262574	0.180237
RUNX2+ FAP	CD55	-0.616511	0.0802568
Tenocyte	CD55	0.233322	0.443692
CD55+ FAP	LOXL1	0.249605	0.294877
CD99+ FAP	LOXL1	-0.0623433	0.114613
GPC3+ FAP	LOXL1	-0.169623	0.146777
MME+ FAP	LOXL1	-0.143175	0.142984
RUNX2+ FAP	LOXL1	-0.370495	0.11557
Tenocyte	LOXL1	0.170539	0.300893
CD55+ FAP	SLC25A6	-0.0753449	0.180277
CD99+ FAP	SLC25A6	0.780053	0.376791
GPC3+ FAP	SLC25A6	0.0360411	0.204911
MME+ FAP	SLC25A6	-0.0742038	0.17497
RUNX2+ FAP	SLC25A6	-0.426727	0
Tenocyte	SLC25A6	0.228337	0.25961
CD55+ FAP	CD99	-0.0174241	0.23334
CD99+ FAP	CD99	1.46575	0.82808
GPC3+ FAP	CD99	0.0305138	0.261961
MME+ FAP	CD99	-0.0758485	0.221108
RUNX2+ FAP	CD99	-0.44247	0
Tenocyte	CD99	0.220272	0.317136
CD55+ FAP	MIF	-0.112345	0.2422
CD99+ FAP	MIF	0.691099	0.488539
GPC3+ FAP	MIF	-0.050719	0.260155
MME+ FAP	MIF	-0.163514	0.222314
RUNX2+ FAP	MIF	-0.489076	0.05939
Tenocyte	MIF	0.590505	0.559691
CD55+ FAP	CCL2	0.019852	0.429218
CD99+ FAP	CCL2	0.703266	0.733524
GPC3+ FAP	CCL2	0.0879351	0.469399
MME+ FAP	CCL2	-0.120628	0.380402
RUNX2+ FAP	CCL2	-0.643029	0.11236
Tenocyte	CCL2	0.147311	0.490931
CD55+ FAP	CXCL14	-0.32074	0.402446
CD99+ FAP	CXCL14	0.209496	0.787966
GPC3+ FAP	CXCL14	0.431112	0.791298
MME+ FAP	CXCL14	0.541141	0.82192
RUNX2+ FAP	CXCL14	-0.419985	0.276083
Tenocyte	CXCL14	-0.59209	0.292907
CD55+ FAP	GPC3	-0.0209408	0.181914
CD99+ FAP	GPC3	-0.00791496	0.197708
GPC3+ FAP	GPC3	0.705062	0.454595
MME+ FAP	GPC3	-0.0757337	0.167291
RUNX2+ FAP	GPC3	-0.220109	0.0770465
Tenocyte	GPC3	-0.203939	0.125068
CD55+ FAP	C7	-0.180171	0.059322
CD99+ FAP	C7	-0.125975	0.0515759
GPC3+ FAP	C7	0.708522	0.288319
MME+ FAP	C7	-0.200523	0.0484864
RUNX2+ FAP	C7	-0.154658	0.0898876
Tenocyte	C7	0.144594	0.17366
CD55+ FAP	HHIP	-0.107811	0.0238829
CD99+ FAP	HHIP	0.0969221	0.0644699
GPC3+ FAP	HHIP	0.749932	0.208341
MME+ FAP	HHIP	-0.0720895	0.0341436
RUNX2+ FAP	HHIP	-0.181236	0.00642055
Tenocyte	HHIP	-0.157431	0.0117759
CD55+ FAP	SLC1A7	-0.151432	0.100058
CD99+ FAP	SLC1A7	-0.293271	0.0544413
GPC3+ FAP	SLC1A7	-0.331072	0.04026
MME+ FAP	SLC1A7	0.482019	0.33382
RUNX2+ FAP	SLC1A7	-0.028465	0.17175
Tenocyte	SLC1A7	-0.322638	0.0419599
CD55+ FAP	DEPP1	0.0894485	0.301233
CD99+ FAP	DEPP1	-0.273815	0.250716
GPC3+ FAP	DEPP1	0.15301	0.361076
MME+ FAP	DEPP1	0.230022	0.386241
RUNX2+ FAP	DEPP1	-0.208847	0.0722311
Tenocyte	DEPP1	-0.391527	0.0933947
CD55+ FAP	MME	-0.414392	0.304988
CD99+ FAP	MME	0.0515926	0.482808
GPC3+ FAP	MME	-0.615577	0.215743
MME+ FAP	MME	0.530232	0.745637
RUNX2+ FAP	MME	-0.0867048	0.536116
Tenocyte	MME	0.0868874	0.587168
CD55+ FAP	TRIL	0.093773	0.155431
CD99+ FAP	TRIL	0.0774177	0.121777
GPC3+ FAP	TRIL	-0.19699	0.0613829
MME+ FAP	TRIL	0.151767	0.162658
RUNX2+ FAP	TRIL	-0.314429	0.0144462
Tenocyte	TRIL	-0.147667	0.088928
CD55+ FAP	BMP6	-0.0951506	0.0346687
CD99+ FAP	BMP6	-0.100595	0.0229226
GPC3+ FAP	BMP6	-0.163406	0.0180538
MME+ FAP	BMP6	0.140113	0.086057
RUNX2+ FAP	BMP6	-0.000253334	0.0738363
Tenocyte	BMP6	0.00563804	0.0722794
CD55+ FAP	COL6A6	0.103793	0.117777
CD99+ FAP	COL6A6	-0.0791435	0.02149
GPC3+ FAP	COL6A6	-0.168039	0.0276223
MME+ FAP	COL6A6	0.170519	0.125214
RUNX2+ FAP	COL6A6	-0.208862	0.05939
Tenocyte	COL6A6	-0.25293	0.0170547
CD55+ FAP	APCDD1	-0.0761323	0.1224
CD99+ FAP	APCDD1	-0.165083	0.103152
GPC3+ FAP	APCDD1	-0.226197	0.0722152
MME+ FAP	APCDD1	0.349676	0.273402
RUNX2+ FAP	APCDD1	-0.148167	0.0738363
Tenocyte	APCDD1	-0.293289	0.0384407
CD55+ FAP	CACNA1C	-0.148028	0.100443
CD99+ FAP	CACNA1C	0.0739242	0.689112
GPC3+ FAP	CACNA1C	0.0338614	0.20455
MME+ FAP	CACNA1C	-0.0560715	0.146538
RUNX2+ FAP	CACNA1C	1.6963	0.725522
Tenocyte	CACNA1C	-0.0694296	0.132241
CD55+ FAP	SOX5	-0.00356853	0.290639
CD99+ FAP	SOX5	0.00603963	0.130372
GPC3+ FAP	SOX5	0.125574	0.289402
MME+ FAP	SOX5	0.0409401	0.264771
RUNX2+ FAP	SOX5	0.791104	0.794543
Tenocyte	SOX5	-0.428216	0.10896
CD55+ FAP	RUNX2	-0.21326	0.0633667
CD99+ FAP	RUNX2	0.0760978	0.379656
GPC3+ FAP	RUNX2	-0.00276649	0.151471
MME+ FAP	RUNX2	0.0115424	0.136447
RUNX2+ FAP	RUNX2	1.4604	0.64366
Tenocyte	RUNX2	0.0497017	0.177991
CD55+ FAP	TNC	-0.113742	0.150039
CD99+ FAP	TNC	-0.120678	0.0759312
GPC3+ FAP	TNC	-0.230198	0.107962
MME+ FAP	TNC	-0.23134	0.102558
RUNX2+ FAP	TNC	0.322735	0.364366
Tenocyte	TNC	0.572465	0.465755
CD55+ FAP	THY1	-0.0504751	0.262616
CD99+ FAP	THY1	-0.249124	0.0931232
GPC3+ FAP	THY1	-0.02035	0.266655
MME+ FAP	THY1	-0.475343	0.0615599
RUNX2+ FAP	THY1	-0.577031	0.0995185
Tenocyte	THY1	1.08016	0.694505
CD55+ FAP	FMOD	-0.0500933	0.310381
CD99+ FAP	FMOD	-0.396022	0.141834
GPC3+ FAP	FMOD	-0.153376	0.289041
MME+ FAP	FMOD	-0.169915	0.262233
RUNX2+ FAP	FMOD	-0.634281	0.0609952
Tenocyte	FMOD	0.65276	0.648078
CD55+ FAP	SCG2	-0.257958	0.0827234
CD99+ FAP	SCG2	-0.29292	0
GPC3+ FAP	SCG2	-0.313307	0.0442318
MME+ FAP	SCG2	-0.339477	0.0321127
RUNX2+ FAP	SCG2	-0.504385	0.00802568
Tenocyte	SCG2	1.24242	0.544532
CD55+ FAP	PTX3	-0.125337	0.101117
CD99+ FAP	PTX3	-0.14961	0.0272206
GPC3+ FAP	PTX3	-0.139614	0.0765481
MME+ FAP	PTX3	-0.226337	0.0470267
RUNX2+ FAP	PTX3	-0.102232	0.120385
Tenocyte	PTX3	0.597823	0.324445

## Sheet: ED Fig. 9h
Marker genes																		Peak
	Naive BC	Mem BC	NK	NKT	CD4+ effector TC	CD4+ naive TC	CD8+ effector TC	CD8+ naive TC	reg TC	CCL20+ TC	CD14+ Mono	CD16+ Mono	LYVE1+ M2	LAM	DC	Mast cell			Naive BC	Mem BC	NK	NKT	CD4+ effector TC	CD4+ naive TC	CD8+ effector TC	CD8+ naive TC	reg TC	CCL20+ TC	CD14+ Mono	CD16+ Mono	LYVE1+ M2	LAM	DC	Mast cell
KLRD1	0.316395	0.531139	0.393814	0.316395	0.619504	0.405974	0.345113	0.347182	0.391527	0.388616	0.463715	0.428584	0.55683	0.625002	0.511258	1		chr1:15261068-15261568	0.327549	0.376833	0.327549	0.327549	0.327549	0.818472	0.592678	0.715559	1	0.801189	0.620456	0.327549	0.327549	0.327549	0.327549	0.327549
LIF	0.475116	0.489358	0.651527	0.0395614	0.765943	0.43449	0.466684	0.472846	0.616285	0.574133	1	0.53757	0.411281	0.5264	0.389543	0.0395614		chr1:39934220-39934720	1	0.38988	0.391319	0.357425	0.357425	0.502682	0.357425	0.597866	0.795291	0.734556	0.414883	0.357425	0.357425	0.396036	0.357425	0.357425
HDC	0.113532	0.580199	0.50321	0.113532	0.694889	0.765232	0.553288	0.39687	0.28089	0.358993	0.818932	0.46449	0.811072	0.699602	0.731739	0.113532		chr1:86774222-86774722	0.365782	0.365782	0.365782	0.365782	0.365782	0.4493	1	0.635866	0.742989	0.653818	0.553507	0.365782	0.365782	0.365782	0.365782	0.365782
TRIM63	0.323374	0.433273	0.398338	1	0.379714	0.462059	0.51002	0.461461	0.410256	0.452631	0.681834	0.383237	0.597041	0.460169	0.355003	0.323374		chr1:114108589-114109089	0.371103	0.371103	0.371103	0.371103	0.371103	0.794096	0.371103	0.592819	1	0.964744	0.406712	0.371103	0.371103	0.371103	0.371103	0.371103
MIR3122	1	0.470073	0.652737	0.145593	0.56786	0.58317	0.485785	0.232494	0.59032	0.53764	0.997429	0.44319	0.408574	0.445049	0.284063	0.145593		chr1:154405139-154405639	0.241465	0.335777	0.555687	0.241465	0.493889	0.500451	0.454042	0.714658	0.974189	0.900729	0.912904	0.347609	0.405481	0.438724	0.241465	0.241465
SLC18A2	0.955787	0.385218	0.497069	0.288803	0.376932	0.49418	0.288803	0.429241	0.552043	0.483425	1	0.452496	0.457558	0.547632	0.288803	0.288803		chr1:156126141-156126641	0.286123	0.375847	0.328621	0.286123	0.56665	0.768902	0.738149	0.728119	1	0.868742	0.572523	0.286123	0.304309	0.306228	0.286123	0.286123
RNASE7	0.248715	0.509572	0.524545	0.248715	0.563322	0.722713	0.248715	0.815714	0.527046	0.493461	1	0.508103	0.297169	0.662884	0.248715	0.248715		chr1:201713379-201713879	0.342674	0.342674	0.361143	0.342674	0.37637	0.902997	0.492366	0.513684	1	0.841764	0.471427	0.342674	0.428051	0.381641	0.342674	0.342674
CMA1	0.243597	0.534133	0.503829	1	0.55506	0.440122	0.615374	0.365523	0.498689	0.435189	1	0.327119	0.382179	0.423816	0.283772	0.243597		chr1:212608273-212608773	0.798769	0.309891	0.399186	0.177767	0.390622	0.585871	0.784997	0.46665	0.866358	0.758881	0.571981	0.320858	0.310837	0.21181	0.867755	0.177767
CTSG	0.259205	0.519415	0.410341	1	0.435841	0.317664	0.259205	0.513414	0.461645	0.461589	0.981075	0.351461	0.43037	0.475112	0.729695	0.259205		chr10:30493851-30494351	0.302646	0.352104	0.374034	0.302646	0.302646	0.924804	0.603799	0.969305	0.861172	0.804724	0.465216	0.502376	0.302646	0.32659	0.302646	0.302646
LINC00523	0.249327	0.555406	0.528274	0.0247173	0.465082	0.82754	0.464019	0.454246	0.580658	0.547503	1	0.496643	0.574317	0.649363	0.539588	0.0247173		chr10:78756745-78757245	0.30289	0.362047	0.339397	0.30289	0.30289	0.864925	0.844139	0.875456	0.905854	0.768248	0.45549	0.358884	0.30289	0.40822	0.30289	0.30289
MEIS2	1	0.475737	0.464852	0.233829	0.620988	0.341489	0.233829	0.397844	0.488154	0.540367	0.861889	0.733815	0.298222	0.56572	0.36055	0.233829		chr10:102452678-102453178	0.315537	0.378797	0.315537	0.315537	0.344783	0.804523	0.315537	0.740646	1	0.858789	0.397853	0.315537	0.562574	0.327804	0.588179	0.315537
TPSAB1	0.274038	0.508349	0.354437	0.274038	0.295103	0.55373	0.903947	0.404458	0.471935	0.441808	1	0.348756	0.502086	0.420227	0.846771	0.274038		chr10:126041841-126042341	0.228474	0.309714	0.335179	0.228474	0.447342	0.718443	0.912918	0.754161	0.836508	0.806639	0.660575	0.597265	0.289252	0.418107	0.228474	0.228474
TPSD1	0.255695	0.469285	0.573638	0.255695	0.548441	0.386805	0.451464	0.373283	0.468212	0.415658	0.833186	0.516221	0.440573	0.484571	1	0.255695		chr10:132448334-132448834	0.266092	0.365402	0.332949	0.266092	0.379671	0.627661	0.46297	0.298792	0.931403	0.727002	0.914514	0.362993	0.957542	0.467642	0.373185	0.266092
PIRT	0.656873	0.430008	0.46353	0.259572	0.338369	0.405406	0.367238	0.372036	0.473596	0.386574	0.591994	0.397255	0.933957	0.457432	1	0.259572		chr10:133012483-133012983	0.359064	0.359064	0.359064	0.359064	0.359064	0.829592	0.359064	0.932163	1	0.77717	0.427017	0.359064	0.359064	0.359064	0.359064	0.359064
TMEM98	0.592008	0.421137	0.405128	0.337379	0.387429	0.468395	0.337379	0.379151	0.481213	0.441905	0.639421	0.522587	0.431079	0.438633	0.337379	1		chr11:1863447-1863947	1	0.354846	0.332488	0.332488	0.357572	0.6343	0.332488	0.827797	0.677551	0.611027	0.529972	0.332488	0.388014	0.393476	0.332488	0.332488
KRT19	0.193233	0.517296	0.528229	0.193233	0.353538	0.483759	0.581837	0.61687	0.579322	0.522266	1	0.37288	0.416806	0.51818	0.690793	0.193233		chr11:10293334-10293834	1	0.401766	0.409343	0.395378	0.437975	0.505436	0.395378	0.462958	0.572715	0.522742	0.426145	0.395378	0.395378	0.408802	0.459564	0.395378
IL1RL1	0.596117	0.546993	0.377316	0.127217	0.42527	0.490212	0.3045	0.837185	0.429985	0.425233	1	0.506509	0.460562	0.49289	0.703122	0.127217		chr11:47244838-47245338	0.36273	0.477053	0.36273	0.36273	0.36273	0.657579	0.36273	0.420966	1	0.94612	0.671732	0.36273	0.36273	0.36273	0.36273	0.36273
AP1S3	0.0720414	0.678783	0.610413	0.0720414	0.75309	0.498288	0.518876	0.554253	0.355143	0.323912	0.694835	0.798425	0.642621	0.593666	0.761571	0.0720414		chr11:48031849-48032349	1	0.333511	0.333511	0.333511	0.346052	0.651361	0.333511	0.567034	0.858227	0.738434	0.473555	0.435221	0.374527	0.35269	0.333511	0.333511
BACE2	0.171949	0.619253	0.433747	0.171949	0.451796	0.517086	0.355507	0.537132	0.610729	0.461635	1	0.908266	0.491852	0.576301	0.407423	0.171949		chr11:61963701-61964201	1	0.327014	0.327014	0.327014	0.338986	0.671086	0.702955	0.396047	0.652799	0.547248	0.458078	0.327014	0.391351	0.3468	0.577201	0.327014
SYN3	0.879969	0.493238	0.354538	0.0638113	0.293265	0.615528	0.326892	0.393416	0.608094	0.580921	0.823682	0.552824	0.578164	0.470346	0.901501	0.0638113		chr11:63871971-63872471	0.273029	0.394708	0.341569	0.273029	0.395922	0.895484	0.961346	0.497217	0.822251	0.84697	0.667835	0.321329	0.273029	0.34413	0.419121	0.273029
TIMP3	0.336767	0.525084	0.36667	0.197936	0.423686	0.526904	0.197936	0.474248	0.485623	0.671991	0.944635	0.542946	0.473314	0.516927	1	0.197936		chr11:63882823-63883323	0.275103	0.406474	0.328943	0.275103	0.275103	0.709764	0.955931	0.432168	0.901217	0.800917	0.68917	0.307439	0.275103	0.370935	0.721527	0.275103
DNAJB8-AS1	0.264971	0.524963	0.506087	0.264971	0.415857	0.544566	0.333193	0.395796	0.526923	0.416623	0.695338	0.554056	0.525692	0.446771	1	0.264971		chr11:65577386-65577886	0.278589	0.393629	0.318356	0.278589	0.347752	0.886776	0.342356	0.811421	0.795664	0.653923	0.468209	0.457505	0.310621	0.349694	1	0.278589
GATA2	0.233429	0.52482	0.577258	0.233429	0.375389	0.727867	0.554099	0.377868	0.627749	0.551899	1	0.349881	0.482197	0.562043	0.339637	0.233429		chr12:52005743-52006243	1	0.314458	0.328426	0.292949	0.35301	0.541164	0.875928	0.508374	0.665214	0.536149	0.498628	0.591436	0.339481	0.362665	0.292949	0.292949
LINC00887	1	0.443579	0.431714	0.889487	0.504414	0.42018	0.28245	0.357279	0.49262	0.466502	0.764933	0.572686	0.409094	0.360427	0.301155	0.144846		chr12:55847797-55848297	1	0.381718	0.321667	0.321667	0.373473	0.762553	0.594227	0.502594	0.967827	0.702379	0.379046	0.321667	0.321667	0.327644	0.321667	0.321667
PRSS12	0.626211	0.433214	0.418027	0.300514	0.353197	0.359212	0.585873	0.388403	0.437719	0.37405	0.528757	0.484017	0.418364	0.422698	0.488943	1		chr13:110870172-110870672	0.324096	0.337494	0.324096	0.324096	0.343966	0.723153	0.324096	0.621868	1	0.680072	1	0.377574	0.489936	0.404509	0.324096	0.324096
MAS1L	0.318798	0.483685	0.393636	0.318798	0.385226	0.513305	0.318798	0.494587	0.497608	0.498831	1	0.399106	0.81479	0.477473	0.448766	0.318798		chr13:113273745-113274245	0.396071	0.396071	0.396071	0.396071	0.396071	0.692948	0.396071	0.396071	1	0.781039	0.396071	0.396071	0.396071	0.443422	0.396071	0.396071
ENPP1	0.159904	0.529744	0.48566	0.159904	0.497549	0.55035	0.296637	0.505112	0.541096	0.464292	1	1	0.52364	0.567921	0.522568	0.159904		chr14:68732965-68733465	0.305334	0.320377	0.305334	0.305334	0.354325	0.661221	0.701252	0.893231	1	0.868307	0.61837	0.305334	0.368557	0.378542	0.305334	0.305334
MSRA	0.957923	0.527516	0.643734	0.00151295	0.389924	0.465683	0.801674	0.319952	0.569174	0.483765	0.731325	0.60258	0.475544	0.477936	0.550243	0.00151295		chr14:75301710-75302210	0.307668	0.341647	0.307668	0.307668	0.535377	0.930241	0.82291	0.498106	1	0.825409	0.414471	0.307668	0.4638	0.319351	0.307668	0.307668
OR1J1	0.126316	0.693439	0.955383	0.126316	0.441653	0.597921	0.288598	0.526874	0.676448	0.501936	0.859126	0.487632	0.710519	0.484259	0.397265	0.126316		chr15:90869598-90870098	0.300428	0.380648	0.356637	0.300428	0.300428	0.594186	0.369306	0.743811	0.923127	0.890955	0.400186	0.300428	0.448366	0.381192	1	0.300428
MDS2	1	0.543668	0.616963	0.639888	0.487123	0.323928	0.197324	0.595084	0.394028	0.296613	0.326632	0.952638	0.384692	0.504497	0.576077	0.105583		chr15:92803755-92804255	0.282397	0.371984	0.33423	0.282397	0.441084	0.863788	0.676663	0.985618	0.855171	0.796477	0.539443	0.38722	0.295624	0.323109	0.282397	0.282397
POU2AF1	0.998755	0.493427	0.495398	0.169184	0.486576	0.340295	0.332262	0.451612	0.453831	0.407339	0.486916	1	0.665799	0.423593	0.518305	0.169184		chr15:101201322-101201822	0.379797	0.39716	0.390378	0.379797	0.379797	0.501012	1	0.500822	0.713648	0.623687	0.475967	0.379797	0.379797	0.379797	0.379797	0.379797
LINC02324	0.124204	0.533126	0.666317	0.124204	0.502545	0.449349	0.214786	0.778646	0.632616	0.489967	0.569484	1	0.691496	0.505464	0.586892	0.124204		chr16:67530120-67530620	0.314876	0.357334	0.314876	0.314876	0.341053	0.84201	0.314876	0.466527	0.793161	0.784482	0.732247	1	0.314876	0.42462	0.314876	0.314876
MIR4432HG	0.325942	0.391009	0.414391	0.164103	0.409528	0.699954	0.813678	0.80466	0.395108	0.551684	0.603064	1	0.456152	0.337902	0.373378	0.164103		chr17:1607259-1607759	1	0.363414	0.352017	0.347874	0.347874	0.683659	0.624188	0.604137	0.665063	0.561627	0.356017	0.347874	0.388343	0.363235	0.347874	0.347874
MIR4436A	0.534374	0.444302	0.525956	0.093721	0.338459	0.395923	0.590496	0.452597	0.474761	0.408862	0.886187	0.872184	0.400056	0.490044	0.998358	0.093721		chr17:10156856-10157356	0.27982	0.302137	0.316856	0.27982	0.27982	0.702852	1	0.755314	0.778313	0.712487	0.70743	0.478982	0.474811	0.311504	0.27982	0.27982
MIR378I	0.318467	0.522775	0.514648	0.318467	0.461076	0.485394	0.318467	0.373161	0.398238	0.37739	0.390851	0.680791	0.521974	0.467989	0.485225	1		chr17:45229040-45229540	0.166417	0.431188	0.391076	0.166417	0.402352	0.55523	0.994068	0.805205	0.88748	0.673759	0.456293	0.666527	0.464821	0.396286	0.376462	0.166417
ZNF608	0.378239	0.439765	0.415412	0.113265	0.416287	0.505365	0.437586	0.558789	0.650597	0.761356	0.735661	1	0.617443	0.554644	0.20993	0.113265		chr17:50640678-50641178	1	0.391072	0.391072	0.391072	0.391072	0.496042	0.391072	0.512072	0.681155	0.628484	0.400102	0.391072	0.391072	0.391072	0.391072	0.391072
SH2B2	0.136291	0.492625	0.375326	1	0.260045	0.762104	0.583942	0.583276	0.495428	0.490778	0.454688	0.738895	0.497896	0.435355	0.392198	0.136291		chr17:64174684-64175184	0.327413	0.344812	0.327413	0.327413	0.430835	0.640192	0.487678	1	1	0.833582	0.557057	0.327413	0.327413	0.367195	0.327413	0.327413
SPDYE6	0.136897	0.551174	0.466407	0.136897	0.47111	1	0.547577	0.386158	0.528405	0.480992	0.550227	0.969286	0.489717	0.572922	0.535361	0.136897		chr17:78337376-78337876	0.30423	0.30423	0.30423	0.30423	0.30423	0.711784	0.992234	0.799434	0.884202	0.737725	0.61593	0.51534	0.309513	0.30423	0.30423	0.30423
MMP23A	0.311525	0.605227	0.4964	0.311525	0.654263	0.386773	0.311525	0.311525	0.342722	0.351799	0.365286	0.431605	0.53261	0.687476	0.605483	1		chr17:82604076-82604576	0.299923	0.3705	0.328242	0.299923	0.299923	0.563134	0.914684	0.778131	0.985563	0.82019	0.677031	0.378506	0.299923	0.384483	0.299923	0.299923
RUNX3	0.820128	0.625912	0.67802	0.550689	0.80138	0.257952	0.341544	0.283649	0.327165	0.306445	0.323641	0.388992	0.668558	0.696681	0.902351	0.0268958		chr19:2549541-2550041	0.359407	0.359407	0.365414	0.359407	0.38002	0.557016	1	0.543864	0.74847	0.705591	0.452797	0.374908	0.378284	0.389137	0.359407	0.359407
MIR4425	0.703893	0.634927	0.685213	0.272289	0.70063	0.549731	0.810918	0.292793	0.423025	0.321856	0.339931	0.502794	0.497454	0.675651	0.758442	0		chr19:18172968-18173468	0.353181	0.385325	0.357491	0.353181	0.362786	0.56686	1	0.649537	0.676468	0.613816	0.512492	0.40082	0.37567	0.359627	0.353181	0.353181
CHI3L2	0.498266	0.7268	0.760034	0.790273	0.920211	0.468054	0.266513	0.464563	0.357916	0.507892	0.268565	0.34457	0.374223	0.665815	0.663259	0		chr19:44845804-44846304	0.312281	0.375132	0.396342	0.312281	0.368149	0.709609	1	0.452332	0.749714	0.604023	0.542358	0.367725	0.367415	0.426887	0.416405	0.312281
CD2	0.258737	0.767181	0.9931	0.135425	0.809089	0.457546	0.279697	0.628804	0.358675	0.39208	0.460152	0.351745	0.590601	0.701101	0.680639	0.135425		chr19:48493097-48493597	0.953314	0.292357	0.308608	0.161736	0.474062	0.764832	0.436009	0.605254	0.830381	0.826859	0.673414	0.311477	0.501083	0.421869	0.277009	0.161736
TENT5C	0.0588902	0.69656	0.753864	0.0588902	0.813395	0.369942	0.412478	0.192324	0.422213	0.358172	0.514629	0.667809	0.696594	0.728985	0.470138	0.785115		chr19:50329017-50329517	0.950899	0.315637	0.37654	0.194672	0.366531	0.771882	0.694799	0.508855	0.849179	0.716935	0.435442	0.721343	0.427208	0.280736	0.194672	0.194672
ATP8B2	0.358427	0.574179	0.621481	0.722021	0.548392	0.203145	0.442886	0.319593	0.331384	0.28104	0.532945	0.467722	0.496653	0.510701	0.310314	1		chr19:54208089-54208589	0.699332	0.292941	0.287376	0.253511	0.260122	0.796251	0.959417	0.679307	0.737911	0.789581	0.604092	0.296985	0.253511	0.289699	0.546451	0.253511
CD247	0.207525	0.880462	0.740245	0.207525	0.876987	0.368871	0.231466	0.341963	0.36723	0.393925	0.499897	0.623347	0.5512	0.908035	0.593797	0.207525		chr2:20617887-20618387	0.331756	0.376072	0.331756	0.331756	0.331756	0.439049	0.331756	0.541789	1	1	0.663202	0.485546	0.46611	0.381989	0.46915	0.331756
LOC100505918	0.262703	0.65439	0.853764	1	0.627402	0.334813	0.262703	0.292444	0.401376	0.355512	0.456329	0.308869	0.506478	0.563021	0.713941	0.262703		chr2:26008889-26009389	1	0.32281	0.326367	0.301995	0.301995	0.653773	0.750598	0.645433	0.7738	0.709561	0.511643	0.301995	0.346703	0.319168	0.301995	0.301995
FASLG	0.326372	0.600057	0.649842	0.182298	0.704776	0.38312	0.413772	0.457537	0.333063	0.325412	0.386537	0.364635	0.499968	0.552957	0.535088	1		chr2:207769724-207770224	1	0.440699	0.285368	0.229244	0.290612	0.598089	0.744223	0.493325	0.794633	0.792611	0.57778	0.335139	0.348406	0.306259	0.43613	0.229244
SNAP47	0.14634	0.726228	0.782595	0.14634	0.662093	0.25895	0.664511	0.541612	0.341335	0.352198	0.455187	0.544145	0.598174	0.648906	0.985047	0.14634		chr2:218381880-218382380	1	0.337977	0.338103	0.332269	0.332269	0.729493	0.512931	0.507235	0.798867	0.687268	0.451515	0.332269	0.332269	0.339909	0.407027	0.332269
JMJD4	0.213904	0.703882	0.744307	0.0919485	0.711634	0.297475	0.841371	0.566109	0.355093	0.345511	0.408984	0.548836	0.608144	0.600161	0.870692	0.0919485		chr2:227407530-227408030	0.364836	0.44798	0.364836	0.364836	0.364836	0.49495	0.749975	0.496009	1	0.998861	0.364836	0.364836	0.364836	0.364836	0.364836	0.364836
PRSS38	0.560992	0.702701	0.668208	0.0763972	0.631634	0.278311	0.147067	0.387644	0.371741	0.299479	0.388269	0.477607	0.64109	0.606922	0.668787	1		chr20:1467666-1468166	0.332405	0.3471	0.33896	0.332405	0.332405	0.989397	0.332405	0.752412	1	0.730052	0.43718	0.376977	0.332405	0.348221	0.634551	0.332405
PRKCQ	0.336005	0.656444	0.842901	0.990389	0.729708	0.405192	0.589605	0.438833	0.30316	0.391366	0.255008	0.243118	0.448332	0.623089	0.711158	0.035695		chr20:1945140-1945640	0.322367	0.322367	0.562129	0.322367	0.322367	0.704165	0.604482	0.751825	1	1	0.322367	0.322367	0.367339	0.395232	0.322367	0.322367
GATA3	0.212515	0.775192	0.762936	0.212515	0.841494	0.300054	0.212515	0.385412	0.42335	0.391403	0.522505	0.370635	0.782646	0.818518	0.775796	0.212515		chr20:24981716-24982216	0.347941	0.41469	0.347941	0.347941	0.347941	0.670754	0.347941	1	0.979774	0.774814	0.419414	0.347941	0.439597	0.393767	0.347941	0.347941
GATA3-AS1	0.182576	0.770038	0.74485	0.182576	0.793041	0.29253	0.402326	0.370694	0.421916	0.387801	0.491476	0.33015	0.824335	0.82247	0.800647	0.182576		chr20:31523571-31524071	0.33327	0.345314	0.33327	0.33327	0.33327	0.861925	0.528942	1	0.836861	0.813747	0.514631	0.360024	0.33327	0.33327	0.33327	0.33327
SYTL2	0.518535	0.58269	0.583569	1	0.583662	0.362109	0.193325	0.319098	0.269966	0.238102	0.381405	0.401601	0.532749	0.622935	0.46087	0.694593		chr20:34876033-34876533	1	0.382436	0.342517	0.227617	0.424523	0.715124	0.422155	0.508946	0.714143	0.622671	0.56483	0.460601	0.408439	0.361818	0.356528	0.227617
CD3D	0.230667	0.669546	0.745984	1	0.747055	0.387774	0.32055	0.389014	0.31782	0.329731	0.3343	0.292128	0.52241	0.623514	0.745568	0.230667		chr20:50274841-50275341	1	0.321194	0.336236	0.316113	0.316113	0.803309	0.668843	0.62767	0.765068	0.649339	0.360818	0.36608	0.316113	0.316113	0.368454	0.316113
CD3G	0.284381	0.646537	0.70551	1	0.731002	0.376412	0.284381	0.296975	0.316986	0.304738	0.359081	0.352016	0.555455	0.605719	0.730219	0.284381		chr3:10173857-10174357	0.318661	0.345517	0.318661	0.318661	0.318661	0.638364	0.595734	0.782382	0.940589	0.98326	0.80745	0.357418	0.318661	0.318661	0.318661	0.318661
ETS1	0.145087	0.735866	0.957626	0.145087	0.747637	0.448011	0.287801	0.420139	0.445331	0.429944	0.412114	0.610352	0.528322	0.726867	0.814727	0.145087		chr3:25603683-25604183	0.349713	0.410062	0.349713	0.349713	0.349713	0.795775	0.349713	0.584856	1	1	0.349713	0.535153	0.349713	0.415406	0.349713	0.349713
CD69	0.141024	0.610268	0.82208	1	0.757758	0.468775	0.371754	0.375998	0.277502	0.26922	0.538721	0.463904	0.455499	0.615032	0.616796	0.141024		chr3:45064760-45065260	0.318509	0.318509	0.318509	0.318509	0.446131	0.640598	0.689072	0.507643	0.983996	0.916971	0.926685	0.318509	0.318509	0.340836	0.318509	0.318509
KIAA1551	0.157318	0.50304	0.603588	0.782102	0.577011	0.387745	0.579287	0.382123	0.316619	0.336759	0.356449	0.382653	0.360457	0.452804	0.566925	1		chr3:48465502-48466002	0.254594	0.254594	0.284661	0.254594	0.28973	0.654546	0.831901	0.878996	0.843341	0.851377	0.720441	0.407653	0.454914	0.381446	0.382619	0.254594
CDK17	0.00729019	0.683833	0.706351	0.00729019	0.796122	0.405091	0.210708	0.457018	0.414995	0.429995	0.549175	0.550257	0.772145	0.599838	0.640684	0.769208		chr3:138381987-138382487	0.383911	0.383911	0.383911	0.383911	0.383911	0.471457	0.383911	0.585827	1	1	0.414414	0.383911	0.383911	0.453964	0.383911	0.383911
BICDL1	0.485739	0.636015	0.693908	0.159757	0.666015	0.403614	0.255124	0.319041	0.370373	0.320675	0.347438	0.406574	0.525372	0.530025	0.65218	1		chr4:87843910-87844410	0.354959	0.444189	0.354959	0.354959	0.354959	0.497768	1	0.573087	0.807035	0.681309	0.519564	0.354959	0.354959	0.354959	0.354959	0.354959
KLF12	0.249331	0.68501	0.820885	0.946257	0.711343	0.21898	0.334781	0.214017	0.207454	0.319895	0.338159	0.617393	0.694468	0.750284	0.589553	0.30219		chr5:1477233-1477733	0.316193	0.316193	0.351703	0.316193	0.316193	0.897626	0.721092	0.389002	1	0.79966	0.80569	0.480015	0.316193	0.341063	0.316193	0.316193
CDC16	0.0415699	0.606564	0.591551	0.679344	0.771111	0.261082	0.411127	0.360286	0.331538	0.335022	0.419651	0.496661	0.454591	0.531453	0.536912	1		chr5:17118643-17119143	0.303514	0.316971	0.331141	0.303514	0.303514	0.6549	0.979758	0.938388	0.826192	0.741488	0.54059	0.322469	0.524504	0.306029	0.303514	0.303514
DAD1	0.279528	0.631792	0.815433	0.300322	0.939988	0.405754	0.683889	0.351029	0.335548	0.317857	0.410264	0.407631	0.483765	0.698129	0.891137	0.0479348		chr5:78526947-78527447	0.340404	0.340404	0.340404	0.340404	0.340404	0.524671	0.533154	0.589447	1	1	0.69522	0.381048	0.403486	0.340404	0.340404	0.340404
GZMB	0.278471	0.532888	0.498101	0.278471	0.660545	0.34286	0.309269	0.410106	0.398744	0.345255	0.408441	0.386554	0.58685	0.621556	0.637784	1		chr5:135456158-135456658	0.326863	0.326863	0.326863	0.326863	0.326863	0.662645	0.660056	0.788782	1	0.911532	0.449342	0.353342	0.326863	0.326863	0.453872	0.326863
TMEM30B	0.485145	0.657717	0.673783	0.962123	0.666633	0.322289	0.400368	0.42258	0.267116	0.218743	0.345138	0.316545	0.636884	0.610507	0.938112	0.0763164		chr5:150065875-150066375	0.348775	0.386067	0.348775	0.348775	0.348775	0.898174	0.348775	0.941296	1	0.789097	0.44611	0.348775	0.348775	0.384848	0.348775	0.348775
GPR68	0.348159	0.664628	0.818174	1	0.769949	0.314614	0.355665	0.4018	0.291335	0.308593	0.324279	0.399161	0.636867	0.630947	0.625237	0.0707913		chr5:172412798-172413298	0.365256	0.370079	0.365256	0.365256	0.365256	0.594371	0.365256	0.815998	1	0.942433	0.396846	0.380543	0.365256	0.415278	0.365256	0.365256
LINC02291	0.563203	0.626744	0.727342	0.645975	0.783492	0.220158	0.2455	0.124834	0.302632	0.325565	0.584625	0.421586	0.735305	0.688201	0.894055	0.110783		chr5:175689491-175689991	0.314903	0.314903	0.314903	0.314903	0.407838	0.554675	0.512587	0.961333	0.958906	0.980466	0.47128	0.352612	0.595984	0.314903	0.314903	0.314903
BCL11B	0.739845	0.72851	0.760335	0.135565	0.720091	0.235619	0.17426	0.288174	0.351404	0.30447	0.355717	0.391024	0.520188	0.673176	0.667201	0.954419		chr5:177416254-177416754	0.33816	0.33816	0.344463	0.33816	0.33816	0.699663	1	0.600264	0.989285	0.602762	0.616739	0.33816	0.33816	0.33816	0.33816	0.33816
LINC00239	0.106218	0.824258	0.774793	0.866235	0.73897	0.320581	0.391521	0.258217	0.447224	0.313497	0.481906	0.353604	0.616628	0.693617	0.706511	0.106218		chr6:13302764-13303264	1	0.335248	0.403395	0.276749	0.437392	0.68725	0.689457	0.760274	0.760867	0.687676	0.454564	0.288009	0.276749	0.286299	0.276749	0.276749
KLF13	0.571623	0.622173	0.63881	0.259259	0.797266	0.147901	0.657568	0.214241	0.18698	0.102329	0.477731	0.620061	0.502442	0.668569	0.566687	0.966358		chr6:36667044-36667544	0.355685	0.355685	0.355685	0.355685	0.355685	0.441289	1	0.47482	0.96124	0.792115	0.478791	0.387331	0.39987	0.399287	0.355685	0.355685
RASGRP1	0.284641	0.51669	0.639062	0.222883	0.650387	0.275006	0.238324	0.429776	0.355529	0.390838	0.541778	0.505299	0.557151	0.565243	0.550591	1		chr7:43572397-43572897	1	0.349565	0.363461	0.349565	0.349565	0.53017	0.349565	0.443236	0.722261	0.702473	0.575443	0.459534	0.349565	0.349565	0.446688	0.349565
C15orf53	0.241298	0.681794	0.812131	0.0701615	0.693089	0.389795	0.165563	0.398486	0.307141	0.324425	0.63558	0.492535	0.541594	0.557443	0.678754	1		chr7:95608659-95609159	0.286148	0.325266	0.345206	0.286148	0.347342	0.377225	0.568883	0.475566	0.960011	0.966731	1	0.441243	0.427982	0.498359	0.403144	0.286148
FSIP1	0.617148	0.586985	0.619293	1	0.670776	0.28042	0.126154	0.507238	0.348592	0.348205	0.432591	0.506675	0.43896	0.609786	0.70985	0.0719064		chr8:18083082-18083582	0.30015	0.353606	0.30015	0.30015	0.30015	0.773083	1	0.547626	0.902282	0.788743	0.708417	0.446645	0.362268	0.312481	0.30015	0.30015
RORA-AS1	0.294402	0.765698	0.875655	0.796832	0.820639	0.421139	0.255033	0.198726	0.327523	0.334748	0.415014	0.479251	0.663138	0.602536	0.692977	0.0566871		chr8:125430005-125430505	0.253078	0.405774	0.413538	0.253078	0.286587	0.829337	0.806671	0.798509	0.904558	0.881553	0.416571	0.437385	0.429928	0.377278	0.253078	0.253078
SBK1	0.24374	0.584836	0.657818	0.24374	0.592649	0.388159	0.33501	0.330572	0.413328	0.373473	0.428655	0.451442	0.519108	0.645456	0.489249	1		chr9:87713411-87713911	0.342792	0.342792	0.342792	0.342792	0.342792	0.908503	0.342792	0.522122	1	0.890396	0.608426	0.519311	0.342792	0.362563	0.342792	0.342792
C16orf54	0.138409	0.615573	0.637321	0.138409	0.646997	0.505122	0.326931	0.420373	0.396504	0.317108	0.468082	0.462813	0.434809	0.569803	0.731341	1		chr9:87792675-87793175	1	0.367831	0.264497	0.264497	0.357821	0.556677	0.528335	0.892548	0.734996	0.606718	0.456554	0.367542	0.413147	0.341603	0.41265	0.264497
RBL2	0.296297	0.531738	0.646051	0.296297	0.562033	0.402416	0.296297	0.410325	0.380214	0.398183	0.424037	0.463701	0.460951	0.509523	0.566721	1		chr9:104873085-104873585	1	0.387843	0.345264	0.345264	0.445553	0.492143	0.345264	0.659457	0.683813	0.626111	0.62651	0.345264	0.359572	0.345264	0.345264	0.345264
NLRC5	0.518908	0.653323	0.66577	0.0392647	0.793083	0.461217	0.425471	0.333992	0.450394	0.331235	0.444961	0.754892	0.459869	0.667347	0.961008	0.0392647		chr1:39192006-39192506	0.254542	0.773142	0.979263	0.254542	0.685621	0.402903	0.498479	0.275996	0.546255	0.305412	0.401135	0.291202	0.779809	0.381588	0.915571	0.254542
ADGRG5	0.223772	0.526779	0.543636	0.223772	0.664044	0.421753	0.381614	0.455528	0.337292	0.36347	0.361228	0.540916	0.481038	0.623359	0.545869	1		chr7:130913286-130913786	0.2472	0.629702	1	0.2472	0.596286	0.689993	0.2472	0.472109	0.782144	0.532096	0.355867	0.754072	0.389056	0.45087	0.2472	0.2472
ADGRG1	0.377625	0.603439	0.522216	0.163931	0.656092	0.448545	0.272053	0.47142	0.35889	0.316619	0.423184	0.363748	0.58023	0.643298	0.515521	1		chr22:39961287-39961787	0.326254	0.552419	0.451953	0.326254	0.624094	0.326254	1	0.363868	0.469289	0.326254	0.384019	0.437086	0.51304	0.562125	0.678083	0.326254
ITGAE	0.0340298	0.491874	0.54077	0.769961	0.644447	0.34978	0.683936	0.265313	0.347543	0.245994	0.325424	0.379105	0.601681	0.620878	0.613906	1		chr1:2133159-2133659	0.210613	0.468306	0.431971	1	0.466549	0.479618	0.831324	0.348605	0.545316	0.463956	0.465613	0.392015	0.472397	0.482341	0.449527	0.210613
CCL5	0.289513	0.507531	0.601247	0.289513	0.748447	0.378183	0.289513	0.31551	0.358477	0.360927	0.351112	0.404429	0.54091	0.656511	0.658755	1		chr1:2205016-2205516	0.582266	0.455204	0.431357	0.243397	0.330628	0.430862	0.776081	0.414222	0.496218	0.43482	0.385176	0.411169	0.438848	0.451539	0.383826	1
IKZF3	0.29752	0.720747	0.773594	0.742723	0.84171	0.257249	0.657696	0.284607	0.267083	0.343618	0.321505	0.656331	0.631098	0.686945	0.544741	0		chr1:8211822-8212322	0.341157	0.407736	0.341157	0.341157	0.500322	0.4686	0.986968	0.634778	1	0.641835	0.43609	0.341157	0.341157	0.362534	0.341157	0.341157
TNS4	0.156576	0.727493	0.844317	0.622386	0.809186	0.358987	0.167181	0.2159	0.432659	0.331355	0.474656	0.650952	0.510464	0.714313	0.826998	0.156576		chr1:8877815-8878315	0.211866	0.585673	0.602201	0.211866	0.403294	0.859298	0.542696	0.792577	0.888022	0.548407	0.454934	0.334884	0.86155	0.278999	0.211866	0.211866
CCR7	0.120285	0.717392	0.87622	0.617729	0.89559	0.453186	0.18831	0.360576	0.336586	0.333838	0.415281	0.654338	0.684903	0.727366	0.498114	0.120285		chr1:9719027-9719527	0.316055	0.316055	0.457827	0.316055	0.635231	0.445968	0.316055	0.316055	0.907324	0.505712	1	0.316055	0.951475	0.546595	0.316055	0.316055
KRTAP29-1	0.255747	0.841875	0.848379	0.255747	0.838498	0.332862	0.255747	0.297752	0.339564	0.34684	0.368161	0.553916	0.617976	0.698026	0.893162	0.255747		chr1:12153220-12153720	0.323635	0.392687	0.344505	0.323635	0.363157	0.843497	1	0.524636	0.771794	0.628904	0.364363	0.416707	0.403038	0.437387	0.323635	0.323635
KRTAP16-1	0.260482	0.851695	0.843438	0.260482	0.888164	0.42194	0.260482	0.303049	0.310191	0.343047	0.343652	0.53755	0.552061	0.674504	0.888782	0.260482		chr1:15788599-15789099	0.378294	0.625737	0.378294	0.378294	0.378294	0.707016	0.378294	0.378294	1	0.710708	0.476202	0.378294	0.378294	0.378294	0.378294	0.378294
LOC101927166	0.910558	0.486719	0.655399	0.108037	0.694561	0.262892	0.6776	0.234094	0.255793	0.303491	0.355328	0.35186	0.470003	0.615169	0.654167	0.964328		chr1:15952771-15953271	0.382968	0.382968	0.382968	0.382968	0.382968	0.382968	0.865638	0.382968	1	0.652575	0.488754	0.382968	0.382968	0.486934	0.382968	0.382968
FAM117A	0	0.683585	0.78788	0.483002	0.854743	0.37831	0.377916	0.369042	0.295838	0.307886	0.340815	0.528951	0.488441	0.631833	0.705653	0.860547		chr1:21261795-21262295	0.340613	0.355357	0.392152	0.340613	0.340613	0.727956	0.340613	0.812386	1	0.465312	0.489889	0.623134	0.397844	0.436005	0.340613	0.340613
PITPNC1	0.497221	0.564632	0.714551	0.514552	0.677962	0.435996	0.347991	0.382095	0.315847	0.189263	0.284748	0.250609	0.448997	0.635959	0.495138	1		chr1:21317274-21317774	0.381611	0.381611	0.381611	0.381611	0.518889	0.910161	0.381611	0.583642	1	0.399059	0.381611	0.381611	0.381611	0.490175	0.381611	0.381611
CD226	0.297019	0.571954	0.726315	0.947403	0.81486	0.361208	0.395313	0.491533	0.282603	0.305	0.34863	0.426295	0.581817	0.616348	0.842652	0		chr1:22019003-22019503	1	0.407142	0.551003	0.313782	0.357736	0.405304	0.950972	0.669541	0.600283	0.42397	0.369467	0.35923	0.405792	0.364649	0.313782	0.313782
PBX4	0.204378	0.759867	1	0.204378	0.930307	0.380641	0.30613	0.346956	0.447263	0.440042	0.443382	0.476612	0.677559	0.716096	0.455058	0.204378		chr1:22735227-22735727	0.31698	0.31698	0.31698	0.31698	0.31698	1	0.780959	0.617065	0.630026	0.542272	0.60519	0.841683	0.31698	0.31698	0.31698	0.31698
PLEKHF1	0.119133	0.721585	0.713625	0.945992	0.829036	0.338676	0.223856	0.373914	0.393704	0.333175	0.508079	0.411282	0.608943	0.722401	0.637465	0.119133		chr1:22831956-22832456	0.393259	0.393259	0.393259	0.393259	0.393259	0.696331	0.393259	0.393259	1	0.751246	0.393259	0.393259	0.393259	0.4972	0.393259	0.393259
CD79A	0.196546	0.761577	0.774062	0.196546	0.825465	0.289995	0.196546	0.655321	0.340813	0.361825	0.370045	0.81208	0.650978	0.707074	0.664582	0.196546		chr1:26276154-26276654	0.259077	0.289508	0.582097	0.259077	0.490651	0.56619	1	0.587833	0.646381	0.460177	0.541499	0.259077	0.3835	0.356121	0.926021	0.259077
MIR150	0.754963	0.744567	0.778679	0.145399	0.827545	0.41892	0.145399	0.362484	0.366386	0.389008	0.252459	0.617228	0.758028	0.718088	0.575445	0.145399		chr1:26991320-26991820	0.388897	0.481772	0.388897	0.388897	0.388897	0.934644	0.388897	0.388897	1	0.422186	0.388897	0.388897	0.56023	0.430939	0.388897	0.388897
ZAP70	1	0.624111	0.628891	0.178641	0.699132	0.358089	0.219711	0.290234	0.371106	0.352508	0.459241	0.466907	0.531119	0.767136	0.835466	0.178641		chr1:27111929-27112429	0.297758	0.432786	0.377913	0.297758	0.447521	0.617679	1	0.453407	0.689685	0.364422	0.78021	0.415908	0.510591	0.448772	0.297758	0.297758
ERMN	0.122085	0.76363	0.910325	0.122085	0.759704	0.691404	0.300176	0.510049	0.452566	0.324988	0.516185	0.51286	0.488682	0.622996	0.780178	0.122085		chr1:27625025-27625525	0.318412	0.431568	0.318412	0.318412	0.58237	0.716387	0.318412	0.487274	0.9277	0.560921	1	0.44633	0.318412	0.443639	0.318412	0.318412
STAT4	0.152679	0.614775	0.721884	0.152679	0.70934	0.409423	0.348427	0.319909	0.340496	0.336602	0.435732	0.460836	0.604212	0.675355	0.567731	1		chr1:28112665-28113165	0.340248	0.39104	0.386959	0.340248	0.383772	0.655181	1	0.5965	0.85574	0.551384	0.460713	0.340248	0.394073	0.363327	0.340248	0.340248
ARL4C	0.536977	0.542637	0.531542	0.295258	0.572871	0.379703	0.434016	0.395922	0.304423	0.271971	0.308649	0.356531	0.415559	0.541314	0.854847	1		chr1:30756597-30757097	1	0.297165	0.331392	0.214107	0.448231	0.608641	0.88886	0.773869	0.742821	0.543834	0.557396	0.503881	0.238161	0.293774	0.333211	0.214107
PPP1R16B	0.453448	0.611633	0.61434	0.158747	0.649868	0.316408	0.18784	0.323413	0.305394	0.304355	0.333724	0.636016	0.592003	0.647938	0.730074	1		chr1:31523704-31524204	0.330951	0.330951	0.330951	0.330951	0.330951	0.780971	1	0.678938	0.940418	0.569219	0.600399	0.366184	0.330951	0.330951	0.330951	0.330951
RBM38	0.0169292	0.66521	0.554569	0.971759	0.643526	0.449198	0.529687	0.402565	0.396733	0.35287	0.390332	0.594629	0.535823	0.653047	0.826192	0.0169292		chr1:31605800-31606300	1	0.43799	0.423755	0.388103	0.388103	0.506211	0.388103	0.471164	0.599376	0.427082	0.614606	0.407325	0.388103	0.388103	0.388103	0.388103
ZNF831	0.170495	0.623279	0.623841	0.877279	0.612044	0.428729	0.241795	0.226603	0.306638	0.302652	0.377541	0.406401	0.502649	0.570804	1	0.613635		chr1:32339460-32339960	0.315498	0.315498	0.315498	0.315498	0.315498	1	0.826092	0.614825	0.944619	0.384913	0.642979	0.641746	0.315498	0.389769	0.315498	0.315498
MED15	0.128177	0.616151	0.71205	0.489739	0.724197	0.536868	0.161222	0.271568	0.401018	0.319323	0.377499	0.319766	0.531251	0.620509	0.667178	1		chr1:33334047-33334547	0.369057	0.680245	0.369057	0.369057	0.704119	0.369057	0.369057	0.369057	1	0.56401	0.552449	0.369057	0.48115	0.369057	0.369057	0.369057
ADORA2A	0.139924	0.691488	0.732758	0.139924	0.895728	0.560855	0.279595	0.338603	0.39898	0.371887	0.493133	0.732571	0.590567	0.670363	0.823699	0.139924		chr1:33433674-33434174	0.331984	0.359668	0.331984	0.331984	0.509491	0.620292	0.740932	0.609348	1	0.809495	0.479911	0.331984	0.331984	0.331984	0.331984	0.331984
IL2RB	0.0990589	0.649044	0.644627	0.555173	0.740402	0.264636	0.357715	0.400289	0.316282	0.280317	0.32333	0.34774	0.613796	0.741994	0.551933	1		chr1:36374587-36375087	1	0.332812	0.386288	0.271522	0.521977	0.664717	0.527855	0.663222	0.784345	0.538572	0.529289	0.290139	0.355818	0.369368	0.271522	0.271522
APOBEC3H	0.272113	0.727165	0.824736	0.272113	0.943926	0.302982	0.272113	0.345918	0.365467	0.359904	0.407699	0.437424	0.474153	0.833819	0.888355	0.272113		chr1:37454810-37455310	1	0.474206	0.396552	0.389989	0.421229	0.446082	0.389989	0.427648	0.53123	0.435735	0.446156	0.557791	0.467848	0.416829	0.389989	0.389989
GRAP2	0.461088	0.454324	0.562566	0.749531	0.579172	0.294381	0.589577	0.302241	0.319557	0.283614	0.380313	0.350078	0.434206	0.469709	0.463849	1		chr1:40754976-40755476	0.422569	0.422569	0.464988	0.422569	0.422569	0.422569	0.422569	0.422569	1	0.623411	0.422569	0.422569	0.422569	0.422569	0.422569	0.422569
SBF1	0.709937	0.55269	0.539349	0.156287	0.669091	0.259388	0.304229	0.329863	0.331698	0.316746	0.335169	0.528657	0.465995	0.607858	0.705946	1		chr1:44807168-44807668	1	0.480804	0.493192	0.329168	0.418739	0.466643	0.384692	0.558789	0.673199	0.465288	0.53484	0.384433	0.426689	0.357139	0.329168	0.329168
SLC25A26	0.0222371	0.722888	0.658064	0.81748	0.742194	0.496365	0.325091	0.224372	0.376129	0.414635	0.593389	0.528015	0.63393	0.691914	0.731059	0.0222371		chr1:45802663-45803163	0.34214	0.394458	0.34214	0.34214	0.447032	0.961453	0.34214	0.511859	1	0.485917	0.971083	0.394674	0.34214	0.397814	0.34214	0.34214
TRAT1	0.232328	0.812554	0.915458	0.232328	0.793516	0.3001	0.469452	0.31473	0.384743	0.454874	0.316653	0.601487	0.413263	0.556097	0.970089	0.232328		chr1:46668274-46668774	0.213793	0.715229	0.652937	0.213793	0.810882	0.60544	0.213793	0.258542	0.739766	0.543729	0.793097	0.879976	0.458347	0.473093	0.213793	0.213793
DRD3	0.175756	0.632389	0.631409	0.175756	0.662653	0.235426	0.421014	0.213599	0.348245	0.393978	0.436724	0.583057	0.573188	0.565313	0.964516	0.986977		chr1:54227033-54227533	0.362017	0.421446	0.398502	0.362017	0.362017	0.564639	0.362017	0.528558	1	0.610212	0.749254	0.362017	0.362017	0.500928	0.362017	0.362017
ZNF80	0.207366	0.702314	0.726849	0.207366	0.679685	0.281954	0.241556	0.287635	0.301627	0.375611	0.44676	0.513113	0.538683	0.617034	0.816829	1		chr1:54488114-54488614	0.215392	0.548765	0.480236	0.215392	0.847408	0.462867	0.916199	0.331756	0.767659	0.78912	0.244777	0.744721	0.443916	0.561008	0.215392	0.215392
SPON2	0.518423	0.687693	0.56808	0.138122	0.781646	0.350654	0.334344	0.342374	0.393107	0.332321	0.43591	0.428187	0.68361	0.827046	1	0.138122		chr1:56511297-56511797	1	0.370657	0.370657	0.370657	0.370657	0.595273	0.45749	0.370657	0.612355	0.493343	0.370657	0.816547	0.370657	0.383151	0.370657	0.370657
LOC100130872	0.603667	0.676286	0.605032	0.173323	0.758351	0.317551	0.255925	0.33381	0.366579	0.3244	0.44752	0.431057	0.662957	0.828696	1	0.173323		chr1:56516807-56517307	0.395234	0.553572	0.395234	0.395234	0.395234	0.395234	0.395234	0.395234	1	0.640873	0.700943	0.395234	0.395234	0.395234	0.395234	0.395234
S100P	0.23559	0.810615	0.920779	0.23559	0.846153	0.340932	0.537214	0.23559	0.349241	0.382207	0.465199	0.340551	0.481156	0.747522	0.836069	0.23559		chr1:58888742-58889242	0.405077	0.405077	0.405077	0.405077	0.405077	0.405077	0.405077	0.405077	1	0.719866	0.405077	0.405077	0.648039	0.405077	0.405077	0.405077
RHOH	0.0856063	0.598643	0.688488	1	0.672674	0.241418	0.365616	0.378359	0.291377	0.237587	0.420562	0.60066	0.559886	0.461318	0.687051	0.564263		chr1:59290224-59290724	0.337709	0.337709	0.398318	0.337709	0.337709	0.37239	0.337709	0.6209	1	0.755684	0.756392	0.908503	0.337709	0.376056	0.337709	0.337709
GZMK	0.646825	0.642408	0.686364	0.268571	0.885924	0.301637	0.268571	0.302335	0.400764	0.394734	0.363536	0.458696	0.41317	0.548472	1	0.268571		chr1:62621914-62622414	0.403566	0.403566	0.403566	0.403566	0.403566	0.403566	0.403566	0.403566	1	1	0.476857	0.403566	0.403566	0.403566	0.403566	0.403566
GZMA	0.716019	0.770165	0.783306	0.225008	0.811964	0.258867	0.225008	0.320506	0.336163	0.341441	0.348642	0.388211	0.63103	0.69291	0.925752	0.225008		chr1:64898005-64898505	0.308858	0.390867	0.412099	0.308858	0.365627	0.83307	1	0.513151	0.947699	0.460106	0.69136	0.308858	0.430336	0.332937	0.308858	0.308858
F2R	0.332582	0.708105	0.797355	0.216434	0.828702	0.456625	0.231635	0.397117	0.371271	0.331329	0.331232	0.451582	0.573333	0.70902	1	0.216434		chr1:66251655-66252155	0.374199	0.374199	0.529362	0.374199	0.374199	0.374199	0.374199	0.867293	1	0.832694	0.438132	0.374199	0.374199	0.374199	0.374199	0.374199
TCF7	0.270675	0.677882	0.780874	1	0.714666	0.362875	0.36717	0.270142	0.38953	0.300956	0.373672	0.449983	0.536653	0.583275	0.683537	0.119845		chr1:66564323-66564823	0.406482	0.406482	0.406482	0.406482	0.406482	0.450192	0.406482	0.406482	1	0.622301	0.542823	0.406482	0.506745	0.406482	0.406482	0.406482
ITK	0.425612	0.642493	0.932582	0.787235	0.744173	0.328992	0.312898	0.309209	0.315653	0.301632	0.436688	0.324663	0.542205	0.612852	0.915239	0.0678734		chr1:86788206-86788706	0.373054	0.373054	0.471391	0.373054	0.373054	0.734003	0.373054	0.373054	1	0.518475	0.994364	0.373054	0.373054	0.373054	0.373054	0.373054
FAM71B	0.488456	0.661552	1	0.179662	0.814899	0.361494	0.34295	0.298039	0.336318	0.318656	0.442776	0.407218	0.588582	0.683522	0.886658	0.179662		chr1:89724607-89725107	0.347825	0.38878	0.524411	0.347825	0.388329	0.347825	1	0.908556	0.547087	0.371123	0.47409	0.347825	0.757802	0.347825	0.347825	0.347825
CYFIP2	0.192739	0.682007	0.75346	0.781291	0.728395	0.45337	0.124265	0.401069	0.335811	0.282436	0.404929	0.545784	0.704114	0.673608	0.85699	0.0797337		chr1:93179596-93180096	1	0.475411	0.375413	0.307135	0.52121	0.567431	0.767712	0.523776	0.507933	0.458133	0.43486	0.331701	0.415324	0.377503	0.307135	0.307135
RIPOR2	0.168708	0.497853	0.755846	1	0.597797	0.447764	0.488657	0.260743	0.223587	0.22014	0.333539	0.516973	0.378545	0.449261	0.751028	0.865601		chr1:109821214-109821714	0.36764	0.572635	0.36764	0.36764	0.36764	0.628784	0.36764	0.36764	1	0.501471	0.940979	0.36764	0.36764	0.443021	0.36764	0.36764
LINC02520	0.287128	0.57655	0.644171	0.287128	0.593497	0.356055	0.462897	0.321238	0.342545	0.337431	0.409974	0.381192	0.41317	0.560522	0.743126	1		chr1:109895744-109896244	0.375937	0.375937	0.495382	0.375937	0.533937	0.375937	0.375937	0.375937	1	0.474752	0.951327	0.375937	0.375937	0.525339	0.375937	0.375937
TRERF1	0.376749	0.675883	0.835811	0.597023	0.668461	0.46709	0.332817	0.541744	0.455951	0.273142	0.587323	0.418692	0.484379	0.705557	0.795376	0		chr1:110004002-110004502	0.37327	0.388118	0.416465	0.37327	0.411212	0.37327	0.37327	0.37327	0.854015	1	0.70182	0.37327	0.549551	0.414338	0.37327	0.37327
SCML4	0.398716	0.735217	0.913527	0.158244	0.767002	0.401063	0.40226	0.366852	0.307809	0.342671	0.388511	0.47044	0.525884	0.654108	1	0.158244		chr1:110639934-110640434	0.38594	0.405944	0.38594	0.38594	0.38594	0.619264	1	0.38594	0.972283	0.422982	0.394084	0.466321	0.38594	0.38594	0.38594	0.38594
FYN	0.677862	0.659074	0.865876	0.474793	0.787798	0.403001	0.12999	0.482448	0.328644	0.297224	0.515854	0.43138	0.482451	0.688916	0.823112	0		chr1:112704756-112705256	0.254174	0.412581	0.505729	0.254174	0.731739	0.683804	0.254174	0.642301	1	0.580938	0.642367	0.48605	0.490582	0.364263	0.254174	0.254174
C6orf99	0.46959	0.687863	0.790141	0.0635166	0.767859	0.639415	0.178333	0.474939	0.435427	0.26616	0.389761	0.630556	0.638235	0.696349	0.808339	0.0635166		chr1:115829224-115829724	0.366031	0.487294	0.366031	0.366031	0.366031	0.582464	0.366031	0.5008	1	0.675744	0.799275	0.366031	0.366031	0.366031	0.366031	0.366031
PVRIG	0.71478	0.688646	0.716393	0.153935	0.987449	0.375858	0.397132	0.359362	0.292371	0.286778	0.262147	0.7813	0.620954	0.716988	0.491974	0.153935		chr1:150604722-150605222	0.349653	0.349653	0.349653	0.349653	0.349653	0.349653	0.941476	0.349653	1	0.441752	0.918866	0.639462	0.456366	0.384552	0.349653	0.349653
ATP6V0A4	0.233428	0.713437	0.949033	0.233428	0.652048	0.294313	0.233428	0.297137	0.451703	0.473255	0.480105	0.571599	0.566961	0.58894	1	0.233428		chr1:151008112-151008612	0.181082	0.851277	0.577448	0.181082	0.571946	0.562774	0.546585	0.560364	0.953854	0.535074	0.890931	0.432195	0.409323	0.3839	0.181082	0.181082
PRSS1	0.275703	0.600564	0.574877	1	0.687798	0.305976	0.412363	0.33914	0.301458	0.368559	0.313423	0.50789	0.60921	0.645877	0.702986	0.159255		chr1:151311509-151312009	1	0.402332	0.553159	0.354389	0.354389	0.516115	0.441569	0.354389	0.698574	0.399817	0.575978	0.354389	0.54632	0.388653	0.354389	0.354389
EPHB6	0.190642	0.534025	0.602932	1	0.665631	0.237633	0.56336	0.357194	0.381789	0.322111	0.457556	0.571115	0.587089	0.644077	0.655487	0.0770614		chr1:151992416-151992916	0.360354	0.371877	0.422139	0.360354	0.372767	0.450571	1	0.758132	0.742317	0.497873	0.48349	0.360354	0.360354	0.432942	0.360354	0.360354
GIMAP2	0.211374	0.640848	0.856068	0.211374	0.813858	0.35094	0.394953	0.426788	0.384818	0.477361	0.34121	0.399256	0.488561	0.75146	1	0.211374		chr1:154182121-154182621	0.223676	0.500106	0.59332	0.223676	0.540956	0.979941	0.557238	0.590936	0.8699	0.757662	0.732079	0.286336	0.223676	0.473144	0.223676	0.223676
LINC00861	0.290998	0.810498	0.83949	0.185208	0.872575	0.353253	0.281678	0.477391	0.317816	0.308238	0.453	0.408131	0.639529	0.721756	0.85523	0.185208		chr1:154431508-154432008	0.345268	0.500544	0.517019	0.345268	0.511019	0.345268	0.345268	0.415935	1	0.573914	0.624526	0.345268	0.439337	0.345268	0.656217	0.345268
C8orf31	0.0843224	0.711707	0.741735	0.873258	0.614613	0.524565	0.442162	0.635163	0.418271	0.320594	0.389465	0.642323	0.41813	0.653229	0.63606	0		chr1:154432573-154433073	0.328776	0.357342	0.344198	0.328776	0.328776	0.994865	0.942077	0.395254	0.908073	0.639159	0.411228	0.328776	0.706369	0.328776	0.328776	0.328776
SEMA4D	0.310386	0.652229	0.668152	0	0.767826	0.427107	0.542353	0.440007	0.370267	0.28838	0.45577	0.491646	0.433384	0.621387	0.811337	0.883647		chr1:155135035-155135535	0.240483	0.479068	0.556174	0.240483	0.240483	0.605669	0.774092	0.765292	0.907351	0.64808	0.354947	0.327654	0.315253	0.345042	0.959444	0.240483
USP20	0.530346	0.568953	0.674671	0.132262	0.615871	0.29352	0.513335	0.251972	0.314642	0.282548	0.306972	0.442958	0.503609	0.560383	0.918766	1		chr1:156105004-156105504	0.37276	0.421053	0.37276	0.37276	0.37276	0.527069	0.37276	0.799113	1	0.881811	0.404373	0.37276	0.37276	0.385566	0.37276	0.37276
MIR6855	0.218817	0.685119	0.807519	0.218817	0.785899	0.379414	0.373669	0.381549	0.368674	0.341721	0.365313	0.431311	0.681255	0.681541	1	0.218817		chr1:156114328-156114828	0.239352	0.457605	0.667116	0.239352	0.426419	0.592524	0.239352	0.343331	1	0.652024	0.764546	0.707247	0.255991	0.448047	0.604629	0.239352
RCAN3	0.513167	0.720274	0.944397	0.139922	0.86916	0.295247	0.909569	0.315692	0.396686	0.312785	0.447424	0.520009	0.460279	0.535123	0.480345	0.139922		chr1:156127036-156127536	0.245518	0.534113	0.777165	0.245518	0.427612	0.673624	0.245518	0.647624	0.737419	0.448445	0.557957	0.319094	0.455211	0.301789	1	0.245518
MIR6731	0.815159	0.607597	0.687419	0.867664	0.747587	0.277599	0.417425	0.251579	0.349701	0.320858	0.308377	0.394742	0.500076	0.603058	0.845593	0.00556474		chr1:156154178-156154678	0.286678	0.286678	0.323737	0.286678	0.322886	0.893691	0.858408	0.944939	0.761348	0.428384	0.487706	0.758333	0.433241	0.353937	0.286678	0.286678
LCK	0.247843	0.72473	0.841934	0.247843	0.891533	0.353083	0.247843	0.26932	0.410776	0.349858	0.416445	0.485328	0.710028	0.617339	0.938255	0.247843		chr1:159923604-159924104	1	0.500271	0.545981	0.265688	0.397878	0.317493	0.991952	0.473249	0.627159	0.464731	0.395163	0.547061	0.428124	0.3592	0.265688	0.265688
KCNA3	0.2842	0.821531	0.85568	0.0835417	0.919534	0.287068	0.568093	0.547766	0.428001	0.294045	0.568578	0.51526	0.512202	0.672666	0.558293	0.0835417		chr1:159954054-159954554	0.338616	0.44782	0.338616	0.338616	0.338616	0.755467	0.338616	1	0.934592	0.592722	0.740042	0.377623	0.338616	0.338616	0.338616	0.338616
MIR8086	0.20067	0.682438	0.705397	0.729862	0.671886	0.273227	0.838556	0.285913	0.375861	0.374451	0.409839	0.459618	0.615803	0.641146	0.797132	0		chr1:160570772-160571272	0.338926	0.338926	0.445928	0.338926	0.338926	0.734167	0.338926	0.609591	1	0.971419	0.52301	0.338926	0.338926	0.52457	0.338926	0.338926
CD6	0.0622951	0.634622	0.92392	0.832434	0.728076	0.311053	0.230143	0.455678	0.362174	0.411236	0.327596	0.385439	0.382419	0.520175	0.495603	0.937138		chr1:161083347-161083847	0.325795	0.325795	0.325795	0.325795	0.325795	0.72114	0.644201	0.44235	1	0.587291	0.708688	0.465646	0.421518	0.459265	0.325795	0.325795
KLRG1	0.0168949	0.657789	0.875864	0.345152	0.703649	0.464391	0.722912	0.626944	0.356674	0.404508	0.471701	0.311846	0.713103	0.577812	0.733864	0.0168949		chr1:161216933-161217433	0.3162	0.388683	0.3162	0.3162	0.372455	0.973923	0.765145	0.485353	1	0.574388	0.439316	0.3162	0.559608	0.418181	0.3162	0.3162
BORCS5	0.110643	0.604101	0.810354	0.682392	0.842446	0.289363	0.298546	0.385604	0.332031	0.315325	0.34896	0.378153	0.451244	0.487217	0.600018	1		chr1:168081308-168081808	0.336118	0.389523	0.336118	0.336118	0.336118	1	0.831254	0.435684	0.959211	0.665973	0.366535	0.336118	0.529241	0.377102	0.336118	0.336118
SLC38A1	0.152667	0.690771	0.930199	0.406432	0.723394	0.267263	0.696482	0.47389	0.320975	0.333196	0.391772	0.626865	0.702984	0.654927	0.646713	0		chr1:180131476-180131976	0.363393	0.363393	0.363393	0.363393	0.363393	1	0.892977	0.363393	0.850296	0.522338	0.527647	0.363393	0.363393	0.393704	0.363393	0.363393
LINC01619	0.32761	0.709111	0.814218	0.0048221	0.765465	0.509931	0.373735	0.413039	0.405163	0.412663	0.481993	0.754745	0.681293	0.607996	0.733394	0.0048221		chr1:181141551-181142051	1	0.402325	0.411334	0.376806	0.398827	0.486907	0.786785	0.468429	0.573409	0.410183	0.408593	0.376806	0.376806	0.41933	0.376806	0.376806
CFAP54	0.278915	0.558102	0.52496	1	0.539017	0.279959	0.117217	0.243729	0.400883	0.422357	0.551494	0.540584	0.573861	0.476154	0.617172	0.622169		chr1:182175244-182175744	0.414337	0.43797	0.414337	0.414337	0.414337	0.414337	0.414337	0.414337	1	0.711402	0.414337	0.414337	0.483799	0.414337	0.414337	0.414337
TC2N	0.261066	0.831983	0.945351	0.261066	0.928826	0.3844	0.261066	0.329155	0.387038	0.38921	0.323869	0.38175	0.688242	0.653562	0.712349	0.261066		chr1:182193868-182194368	0.313073	0.415783	0.313073	0.313073	0.313073	0.806212	0.313073	0.313073	1	0.465092	0.775499	0.638002	0.758369	0.508669	0.313073	0.313073
FBLN5	0.1806	0.892524	0.870182	0.1806	0.862211	0.481091	0.1806	0.431072	0.497333	0.408397	0.396245	0.455224	0.649188	0.629842	0.704293	0.1806		chr1:183363918-183364418	0.348546	0.368749	0.348546	0.348546	0.348546	1	1	0.404544	0.68605	0.389651	0.579746	0.546049	0.348546	0.417657	0.348546	0.348546
RORA	1	0.580033	0.73013	0.580571	0.616207	0.348726	0.155461	0.138386	0.298268	0.264635	0.356571	0.500395	0.560084	0.518859	0.550098	0.634908		chr1:184792536-184793036	1	0.402153	0.402153	0.402153	0.402153	0.410454	0.402153	0.441309	0.725925	0.587959	0.426047	0.402153	0.402153	0.412584	0.402153	0.402153
ISG20	0.62343	0.620389	0.712962	0.705069	0.58791	0.260855	0.15162	0.360763	0.256782	0.19802	0.250893	0.449611	0.538496	0.494063	0.686164	1		chr1:185017286-185017786	0.382084	0.418832	0.382084	0.382084	0.382084	0.83688	0.382084	0.382084	1	0.856436	0.453317	0.382084	0.382084	0.382084	0.382084	0.382084
CRAT37	0.194434	0.680063	0.890633	0.418209	0.846175	0.34325	0.110575	0.293468	0.417809	0.42032	0.573825	0.620363	0.745381	0.58772	0.747199	0.110575		chr1:185373798-185374298	0.344482	0.513444	0.344482	0.344482	0.344482	0.559989	0.344482	0.936337	1	0.980209	0.457881	0.344482	0.344482	0.416691	0.344482	0.344482
ZNF652	0.138552	0.742432	0.764362	0.138552	0.819007	0.35234	0.858015	0.330119	0.370233	0.397992	0.416109	0.597665	0.506387	0.722763	0.706921	0.138552		chr1:192550891-192551391	0.309497	0.651221	0.615292	0.309497	0.309497	0.511479	1	0.388477	1	0.422572	0.538151	0.309497	0.532879	0.355498	0.309497	0.309497
RGS9	0.479711	0.725922	0.73321	0.100645	0.759501	0.672345	0.135042	0.319211	0.397144	0.398864	0.463513	0.550022	0.540139	0.6921	0.931988	0.100645		chr1:192904436-192904936	0.330861	0.67436	0.330861	0.330861	0.330861	0.580971	0.330861	1	0.792153	0.373272	0.673991	0.330861	0.762199	0.330861	0.330861	0.330861
ATG16L1	0.175425	0.575847	0.657206	1	0.67576	0.499156	0.331335	0.490679	0.421885	0.365421	0.426875	0.464008	0.490266	0.546202	0.430557	0.175425		chr1:193105229-193105729	0.247258	0.387495	0.432495	0.247258	0.519849	0.332397	1	0.62554	0.873866	0.594742	0.731974	0.42049	0.566959	0.395663	0.247258	0.247258
OXNAD1	0.142354	0.64574	0.766197	0.142354	0.71754	0.572271	0.471365	0.276253	0.427251	0.421238	0.432152	0.460269	0.38251	0.545568	0.428049	1		chr1:201028342-201028842	0.331302	0.349276	0.646061	0.331302	0.331302	0.739062	0.331302	0.698128	1	0.700178	0.473475	0.331302	0.331302	0.516543	0.331302	0.331302
SEC22C	0.023111	0.598584	0.665905	0.919514	0.645851	0.327297	0.222056	0.406282	0.354796	0.350189	0.342472	0.434322	0.488197	0.505137	0.734956	0.981332		chr1:201551735-201552235	0.382042	0.443888	0.382042	0.382042	0.382042	0.582344	1	0.429276	0.716564	0.453636	0.574047	0.382042	0.382042	0.382042	0.382042	0.382042
TIGIT	0.233812	0.758036	0.804596	0.233812	0.899939	0.425003	0.233812	0.24646	0.365526	0.331042	0.3855	0.645477	0.693417	0.663725	0.846029	0.233812		chr1:201571068-201571568	0.340506	0.340506	0.340506	0.340506	0.340506	0.605216	0.340506	1	0.859265	0.582529	0.750462	0.619939	0.340506	0.340506	0.340506	0.340506
CDC42SE2	0.514696	0.538779	0.646872	1	0.612858	0.303141	0.401412	0.484205	0.228131	0.255295	0.315487	0.358922	0.37788	0.401531	0.445459	0.969803		chr1:201714605-201715105	0.359278	0.359278	0.359278	0.359278	0.359278	0.569398	0.359278	0.681801	1	0.746865	0.607108	0.406639	0.45574	0.359278	0.359278	0.359278
IL3	0.193381	0.670313	0.97216	0.193381	0.916877	0.289773	0.258806	0.457286	0.446761	0.403211	0.755759	0.465716	0.479241	0.659642	0.64431	0.193381		chr1:203512933-203513433	0.37525	0.399616	0.37525	0.37525	0.37525	0.568032	0.37525	1	0.811379	0.502998	0.593698	0.37525	0.37525	0.427444	0.37525	0.37525
ZC3HAV1	0.613654	0.583494	0.662373	0.0855143	0.654056	0.350022	0.362115	0.427948	0.328451	0.371349	0.389152	0.414774	0.318281	0.523555	0.701644	1		chr1:204417538-204418038	0.339478	0.496221	0.339478	0.339478	0.339478	1	0.339478	0.339478	0.991036	0.457679	0.823307	0.339478	0.339478	0.427915	0.683487	0.339478
MIR557	0.202427	0.602068	0.839511	1	0.687743	0.309499	0.242512	0.325036	0.396984	0.406738	0.626339	0.326565	0.47408	0.55512	0.708033	0.202427		chr1:205933764-205934264	0.391317	0.391317	0.391317	0.391317	0.391317	0.391317	0.391317	0.391317	0.949101	0.443183	0.391317	0.391317	1	0.660118	0.391317	0.391317
[truncated: 13,277 more rows]

## Sheet: ED Fig. 9i
	Naive BC	Mem BC	NK cell	NKT cell	CD4+ TC	CD4+ naive TC	CD8+ TC	CD8+ naive TC	reg TC	CCL20+ TC	CD14+ Mono	CD16+ Mono	LYVE1+ M2	LAM M桅	DC	Mast cell
[truncated: 16 more rows]

[truncated: 1 more sheets: ED Fig. 9j]
