# Supplementary material for: Multimodal cell atlas of the ageing human skeletal muscle
Source: Nature. 2024 Apr 22;629(8010):154–64. doi: 10.1038/s41586-024-07348-6 (PMC11062927; doi:10.1038/s41586-024-07348-6)
Supplement: Supplementary file 30 — Source Data Extended Data Fig. 10 [file 41586_2024_7348_MOESM30_ESM.xlsx]

## Sheet: ED Fig. 10a
Group	Gene	Mean expression	Ratio expression
CD55+ FAP	ACTA2	0.0701051	0.282069
CD99+ FAP	ACTA2	0.388091	0.332378
GPC3+ FAP	ACTA2	0.00583027	0.27171
MME+ FAP	ACTA2	-0.0680988	0.2239
RUNX2+ FAP	ACTA2	-0.334868	0.147673
Fibroblast-like	ACTA2	0.125371	0.353411
CD55+ FAP	DPP4	0.613281	0.536691
CD99+ FAP	DPP4	-0.252927	0.184814
GPC3+ FAP	DPP4	-0.37446	0.137389
MME+ FAP	DPP4	-0.0657586	0.266167
RUNX2+ FAP	DPP4	-0.566874	0.0176565
Fibroblast-like	DPP4	-0.181831	0.210206
CD55+ FAP	CD55	0.408463	0.4297
CD99+ FAP	CD55	-0.0437014	0.206304
GPC3+ FAP	CD55	-0.198283	0.221701
MME+ FAP	CD55	-0.262574	0.180237
RUNX2+ FAP	CD55	-0.616511	0.0802568
Fibroblast-like	CD55	0.233322	0.443692
CD55+ FAP	LOXL1	0.249605	0.294877
CD99+ FAP	LOXL1	-0.0623433	0.114613
GPC3+ FAP	LOXL1	-0.169623	0.146777
MME+ FAP	LOXL1	-0.143175	0.142984
RUNX2+ FAP	LOXL1	-0.370495	0.11557
Fibroblast-like	LOXL1	0.170539	0.300893
CD55+ FAP	SLC25A6	-0.0753449	0.180277
CD99+ FAP	SLC25A6	0.780053	0.376791
GPC3+ FAP	SLC25A6	0.0360411	0.204911
MME+ FAP	SLC25A6	-0.0742038	0.17497
RUNX2+ FAP	SLC25A6	-0.426727	0
Fibroblast-like	SLC25A6	0.228337	0.25961
CD55+ FAP	CD99	-0.0174241	0.23334
CD99+ FAP	CD99	1.46575	0.82808
GPC3+ FAP	CD99	0.0305138	0.261961
MME+ FAP	CD99	-0.0758485	0.221108
RUNX2+ FAP	CD99	-0.44247	0
Fibroblast-like	CD99	0.220272	0.317136
CD55+ FAP	MIF	-0.112345	0.2422
CD99+ FAP	MIF	0.691099	0.488539
GPC3+ FAP	MIF	-0.050719	0.260155
MME+ FAP	MIF	-0.163514	0.222314
RUNX2+ FAP	MIF	-0.489076	0.05939
Fibroblast-like	MIF	0.590505	0.559691
CD55+ FAP	CCL2	0.019852	0.429218
CD99+ FAP	CCL2	0.703266	0.733524
GPC3+ FAP	CCL2	0.0879351	0.469399
MME+ FAP	CCL2	-0.120628	0.380402
RUNX2+ FAP	CCL2	-0.643029	0.11236
Fibroblast-like	CCL2	0.147311	0.490931
CD55+ FAP	CXCL14	-0.32074	0.402446
CD99+ FAP	CXCL14	0.209496	0.787966
GPC3+ FAP	CXCL14	0.431112	0.791298
MME+ FAP	CXCL14	0.541141	0.82192
RUNX2+ FAP	CXCL14	-0.419985	0.276083
Fibroblast-like	CXCL14	-0.59209	0.292907
CD55+ FAP	GPC3	-0.0209408	0.181914
CD99+ FAP	GPC3	-0.00791496	0.197708
GPC3+ FAP	GPC3	0.705062	0.454595
MME+ FAP	GPC3	-0.0757337	0.167291
RUNX2+ FAP	GPC3	-0.220109	0.0770465
Fibroblast-like	GPC3	-0.203939	0.125068
CD55+ FAP	C7	-0.180171	0.059322
CD99+ FAP	C7	-0.125975	0.0515759
GPC3+ FAP	C7	0.708522	0.288319
MME+ FAP	C7	-0.200523	0.0484864
RUNX2+ FAP	C7	-0.154658	0.0898876
Fibroblast-like	C7	0.144594	0.17366
CD55+ FAP	HHIP	-0.107811	0.0238829
CD99+ FAP	HHIP	0.0969221	0.0644699
GPC3+ FAP	HHIP	0.749932	0.208341
MME+ FAP	HHIP	-0.0720895	0.0341436
RUNX2+ FAP	HHIP	-0.181236	0.00642055
Fibroblast-like	HHIP	-0.157431	0.0117759
CD55+ FAP	SLC1A7	-0.151432	0.100058
CD99+ FAP	SLC1A7	-0.293271	0.0544413
GPC3+ FAP	SLC1A7	-0.331072	0.04026
MME+ FAP	SLC1A7	0.482019	0.33382
RUNX2+ FAP	SLC1A7	-0.028465	0.17175
Fibroblast-like	SLC1A7	-0.322638	0.0419599
CD55+ FAP	DEPP1	0.0894485	0.301233
CD99+ FAP	DEPP1	-0.273815	0.250716
GPC3+ FAP	DEPP1	0.15301	0.361076
MME+ FAP	DEPP1	0.230022	0.386241
RUNX2+ FAP	DEPP1	-0.208847	0.0722311
Fibroblast-like	DEPP1	-0.391527	0.0933947
CD55+ FAP	MME	-0.414392	0.304988
CD99+ FAP	MME	0.0515926	0.482808
GPC3+ FAP	MME	-0.615577	0.215743
MME+ FAP	MME	0.530232	0.745637
RUNX2+ FAP	MME	-0.0867048	0.536116
Fibroblast-like	MME	0.0868874	0.587168
CD55+ FAP	TRIL	0.093773	0.155431
CD99+ FAP	TRIL	0.0774177	0.121777
GPC3+ FAP	TRIL	-0.19699	0.0613829
MME+ FAP	TRIL	0.151767	0.162658
RUNX2+ FAP	TRIL	-0.314429	0.0144462
Fibroblast-like	TRIL	-0.147667	0.088928
CD55+ FAP	BMP6	-0.0951506	0.0346687
CD99+ FAP	BMP6	-0.100595	0.0229226
GPC3+ FAP	BMP6	-0.163406	0.0180538
MME+ FAP	BMP6	0.140113	0.086057
RUNX2+ FAP	BMP6	-0.000253334	0.0738363
Fibroblast-like	BMP6	0.00563804	0.0722794
CD55+ FAP	COL6A6	0.103793	0.117777
CD99+ FAP	COL6A6	-0.0791435	0.02149
GPC3+ FAP	COL6A6	-0.168039	0.0276223
MME+ FAP	COL6A6	0.170519	0.125214
RUNX2+ FAP	COL6A6	-0.208862	0.05939
Fibroblast-like	COL6A6	-0.25293	0.0170547
CD55+ FAP	APCDD1	-0.0761323	0.1224
CD99+ FAP	APCDD1	-0.165083	0.103152
GPC3+ FAP	APCDD1	-0.226197	0.0722152
MME+ FAP	APCDD1	0.349676	0.273402
RUNX2+ FAP	APCDD1	-0.148167	0.0738363
Fibroblast-like	APCDD1	-0.293289	0.0384407
CD55+ FAP	CACNA1C	-0.148028	0.100443
CD99+ FAP	CACNA1C	0.0739242	0.689112
GPC3+ FAP	CACNA1C	0.0338614	0.20455
MME+ FAP	CACNA1C	-0.0560715	0.146538
RUNX2+ FAP	CACNA1C	1.6963	0.725522
Fibroblast-like	CACNA1C	-0.0694296	0.132241
CD55+ FAP	SOX5	-0.00356853	0.290639
CD99+ FAP	SOX5	0.00603963	0.130372
GPC3+ FAP	SOX5	0.125574	0.289402
MME+ FAP	SOX5	0.0409401	0.264771
RUNX2+ FAP	SOX5	0.791104	0.794543
Fibroblast-like	SOX5	-0.428216	0.10896
CD55+ FAP	RUNX2	-0.21326	0.0633667
CD99+ FAP	RUNX2	0.0760978	0.379656
GPC3+ FAP	RUNX2	-0.00276649	0.151471
MME+ FAP	RUNX2	0.0115424	0.136447
RUNX2+ FAP	RUNX2	1.4604	0.64366
Fibroblast-like	RUNX2	0.0497017	0.177991
CD55+ FAP	TNC	-0.113742	0.150039
CD99+ FAP	TNC	-0.120678	0.0759312
GPC3+ FAP	TNC	-0.230198	0.107962
MME+ FAP	TNC	-0.23134	0.102558
RUNX2+ FAP	TNC	0.322735	0.364366
Fibroblast-like	TNC	0.572465	0.465755
CD55+ FAP	THY1	-0.0504751	0.262616
CD99+ FAP	THY1	-0.249124	0.0931232
GPC3+ FAP	THY1	-0.02035	0.266655
MME+ FAP	THY1	-0.475343	0.0615599
RUNX2+ FAP	THY1	-0.577031	0.0995185
Fibroblast-like	THY1	1.08016	0.694505
CD55+ FAP	FMOD	-0.0500933	0.310381
CD99+ FAP	FMOD	-0.396022	0.141834
GPC3+ FAP	FMOD	-0.153376	0.289041
MME+ FAP	FMOD	-0.169915	0.262233
RUNX2+ FAP	FMOD	-0.634281	0.0609952
Fibroblast-like	FMOD	0.65276	0.648078
CD55+ FAP	SCG2	-0.257958	0.0827234
CD99+ FAP	SCG2	-0.29292	0
GPC3+ FAP	SCG2	-0.313307	0.0442318
MME+ FAP	SCG2	-0.339477	0.0321127
RUNX2+ FAP	SCG2	-0.504385	0.00802568
Fibroblast-like	SCG2	1.24242	0.544532
CD55+ FAP	PTX3	-0.125337	0.101117
CD99+ FAP	PTX3	-0.14961	0.0272206
GPC3+ FAP	PTX3	-0.139614	0.0765481
MME+ FAP	PTX3	-0.226337	0.0470267
RUNX2+ FAP	PTX3	-0.102232	0.120385
Fibroblast-like	PTX3	0.597823	0.324445

## Sheet: ED Fig. 10c
Marker genes						Peak
	CD55+ FAP	GPC3+ FAP	MME+ FAP	Fibroblast-like			CD55+ FAP	GPC3+ FAP	MME+ FAP	Fibroblast-like
ERP27	-0.681319	1.10937	0.564908	-0.992962		chr1:15799400-15799900	1.33262	-0.585311	-0.922422	0.175108
LINC02044	-0.893424	1.1126	0.575945	-0.795117		chr1:17768487-17768987	1.02542	-0.453709	-1.17446	0.602745
SDHAP2	-0.988266	0.750586	0.964921	-0.727241		chr1:19398291-19398791	0.776302	-0.90758	-0.818962	0.95024
C5orf58	-0.968581	0.738158	0.978469	-0.748046		chr1:21931071-21931571	1.0762	-0.860813	-0.841723	0.626337
AJAP1	-0.459672	-0.937304	1.38201	0.01497		chr1:27111927-27112427	0.636979	-0.631532	-1.05044	1.04499
MIR4689	-0.199821	-1.02849	1.37175	-0.143436		chr1:32992359-32992859	0.627081	-0.751562	-0.946268	1.07075
MTOR	0.173859	-0.619138	1.33783	-0.892552		chr1:39398560-39399060	0.866009	-0.673636	-1.03899	0.846613
MTOR-AS1	0.345705	-0.854259	1.25962	-0.751063		chr1:51637020-51637520	1.26077	-0.734651	-0.868182	0.342063
KIAA2013	0.201196	-0.655783	1.32869	-0.874102		chr1:85607113-85607613	0.714048	-0.947687	-0.767695	1.00133
PLOD1	-0.324769	-0.797217	1.46364	-0.341655		chr1:85611859-85612359	1.36922	-0.773612	-0.715763	0.120153
LINC01654	-0.421763	-0.701207	1.48341	-0.36044		chr1:118947830-118948330	0.402255	-0.863329	-0.766098	1.22717
CELA3B	-0.755983	0.449405	1.19721	-0.890629		chr1:147292847-147293347	0.79371	-0.800381	-0.926555	0.933226
NIPAL3	-0.659156	-0.188868	1.46571	-0.617686		chr1:150611485-150611985	0.713013	-0.889329	-0.829765	1.00608
PAFAH2	-1.01283	0.352019	1.23371	-0.572894		chr1:151941269-151941769	0.815305	0.319441	-1.45884	0.324089
UBXN11	-0.605244	-0.184687	1.46445	-0.674514		chr1:161083364-161083864	1.0342	-0.146834	-1.31407	0.426709
WASF2	0.0775575	-0.496806	1.36273	-0.943477		chr1:178126626-178127126	1.18999	-0.75201	-0.89814	0.460156
AHDC1	-0.466057	0.317036	1.23019	-1.08117		chr1:198121016-198121516	0.709033	-0.764119	-0.950178	1.00526
ZBTB8B	0.27272	0.225311	0.923768	-1.4218		chr1:203663194-203663694	0.653685	-0.92942	-0.776151	1.05189
GRIK3	-0.399909	-0.369549	1.48188	-0.71242		chr1:218496530-218497030	1.27502	-0.815456	-0.779218	0.319655
HEYL	-0.955963	0.449276	1.19034	-0.683652		chr1:219710683-219711183	1.00948	-0.932849	-0.782562	0.705931
NT5C1A	-0.915776	-0.0234481	1.3969	-0.457678		chr1:235910388-235910888	0.832242	-0.586776	-1.10583	0.860359
CYP4B1	-0.110455	0.176319	1.1825	-1.24836		chr1:244353666-244354166	1.19257	-0.189118	-1.22233	0.218882
SPATA6	-0.484118	0.542026	1.08239	-1.1403		chr10:3107461-3107961	0.77065	-0.409857	-1.22276	0.861964
ECHDC2	-0.40649	0.307349	1.21906	-1.11991		chr10:3330626-3331126	0.650984	-0.830655	-0.877142	1.05681
PODN	-0.78701	0.841991	0.886335	-0.941316		chr10:4344440-4344940	1.01853	-0.632312	-1.05572	0.669501
SLC1A7	-0.962602	-0.0212885	1.38327	-0.399381		chr10:17025576-17026076	0.911409	-0.717219	-1.00155	0.807359
MIR4422	-0.145659	-0.631847	1.45583	-0.678322		chr10:24456342-24456842	1.03408	-0.527795	-1.12605	0.619763
LOC101926964	-0.519841	-0.186511	1.45896	-0.752607		chr10:30152006-30152506	0.885308	-0.678586	-1.03459	0.82787
NFIA-AS2	-0.728267	-0.203389	1.46439	-0.532739		chr10:30182732-30183232	0.742389	-0.6349	-1.06369	0.956202
TM2D1	-0.586768	0.547956	1.10446	-1.06565		chr10:46530196-46530696	0.587907	-0.684251	-0.996224	1.09257
NEGR1	-0.744114	0.217342	1.32647	-0.799702		chr10:70656441-70656941	0.634059	-0.846946	-0.8574	1.07029
NEGR1-IT1	-0.752983	0.410415	1.2215	-0.87893		chr10:72319410-72319910	0.804693	-0.0938535	-1.37792	0.667081
ADGRL2	-0.428365	-0.143362	1.43315	-0.861419		chr10:75493459-75493959	1.03679	-0.539198	-1.11786	0.620262
LINC01725	0.460647	-0.179708	1.02487	-1.30581		chr10:88152665-88153165	0.893588	-0.0878101	-1.36962	0.563845
MIR378G	-0.870224	0.808749	0.921452	-0.859978		chr10:99659117-99659617	1.49928	-0.532491	-0.508731	-0.458055
LOC101928098	-0.605896	0.015669	1.40382	-0.813593		chr10:105023536-105024036	0.26091	0.703874	-1.47514	0.510353
CDC14A	-0.668667	-0.115724	1.44857	-0.66418		chr10:122301187-122301687	0.972065	-0.794162	-0.928169	0.750266
KCNA2	-0.747009	-0.332474	1.47483	-0.395351		chr10:126247335-126247835	0.328681	-0.367673	-1.15439	1.19338
SPAG17	-0.370361	-0.706479	1.48286	-0.406019		chr10:132320069-132320569	0.367062	-0.739337	-0.87437	1.24665
TXNIP	-0.23051	0.317755	1.14845	-1.2357		chr11:1153889-1154389	0.770856	-0.0559938	-1.39356	0.678699
NOTCH2NLA	-0.852373	-0.12252	1.4317	-0.456809		chr11:8604252-8604752	0.714249	-0.35635	-1.25105	0.893155
MIR554	0.399928	-0.578176	1.20489	-1.02665		chr11:12236073-12236573	1.20835	-0.60722	-1.0043	0.403172
KCNN3	-0.568571	-0.881391	1.3764	0.0735674		chr11:13216293-13216793	0.662824	-0.842078	-0.868367	1.04762
KLHDC9	-0.334111	0.0949787	1.31346	-1.07433		chr11:18383631-18384131	1.08881	-0.439137	-1.16466	0.514993
DEDD	-1.12478	0.901501	0.781428	-0.558145		chr11:20035639-20036139	0.456037	-0.779493	-0.870771	1.19423
LRRC52-AS1	-0.335234	-0.639011	1.4883	-0.514053		chr11:35214815-35215315	0.876833	-0.799633	-0.929883	0.852683
LOC101928565	-0.646712	0.193119	1.33169	-0.878101		chr11:43830913-43831413	0.970482	-0.74858	-0.969197	0.747295
LINC00626	-0.495351	0.110149	1.34766	-0.962454		chr11:66336490-66336990	0.727041	-0.609167	-1.08202	0.964141
LINC00970	-0.0799263	-0.00681659	1.26603	-1.17929		chr11:67374110-67374610	0.866741	-0.669683	-1.04216	0.845099
FMO3	-0.431185	0.123366	1.32683	-1.01901		chr11:69008695-69009195	0.776927	0.00546985	-1.41352	0.631122
MIR1295A	-0.673163	0.103603	1.37426	-0.804697		chr11:83583942-83584442	0.5732	-0.89713	-0.790435	1.11437
FMO2	-0.903743	0.334311	1.26179	-0.692361		chr11:102011066-102011566	1.19574	-0.585083	-1.02693	0.416274
MYOC	-0.79047	0.443878	1.20239	-0.855798		chr11:114678042-114678542	0.816483	-0.752161	-0.97172	0.907398
TNN	-0.477091	-0.530601	1.49962	-0.491927		chr11:126647579-126648079	0.760475	-0.693382	-1.01809	0.950996
KIAA0040	-0.350302	-0.119084	1.40792	-0.938539		chr11:129143255-129143755	0.525505	-0.851136	-0.823692	1.14932
TNR	-0.629592	0.239658	1.30631	-0.916373		chr12:2613651-2614151	0.780242	-0.684137	-1.02748	0.931376
MIR4424	-0.263716	-1.07723	1.33038	0.0105703		chr12:10213275-10213775	0.597369	-0.13245	-1.35441	0.889487
RALGPS2	-0.603282	-0.562208	1.4885	-0.323012		chr12:13347226-13347726	0.625377	-0.796226	-0.904609	1.07546
ANGPTL1	-0.499128	-0.497742	1.5	-0.503126		chr12:24062811-24063311	0.737044	-0.508027	-1.15673	0.927713
FAM20B	-0.0240039	-0.382656	1.38026	-0.973596		chr12:27571467-27571967	0.887565	-0.809614	-0.920371	0.84242
FAM163A	-0.22642	-0.825589	1.45169	-0.399678		chr12:45415360-45415860	1.01094	-0.562156	-1.10793	0.659149
LINC01344	0.206335	0.408745	0.832897	-1.44798		chr12:52060208-52060708	0.47925	0.457784	-1.4985	0.561468
LINC00272	-0.768896	0.0203142	1.40584	-0.657261		chr12:54222534-54223034	0.764872	-0.863228	-0.863228	0.961584
LAMC2	0.166298	0.035939	1.1135	-1.31574		chr12:54411399-54411899	0.502296	0.035156	-1.40935	0.871896
COLGALT2	-0.59042	-0.291536	1.48441	-0.602451		chr12:93122028-93122528	0.917069	-0.983714	-0.737739	0.804384
FAM129A	-0.396285	-0.471955	1.4932	-0.624959		chr12:96241800-96242300	1.19025	-0.251013	-1.2042	0.264965
RABIF	-0.577802	0.0767322	1.37631	-0.875236		chr12:109888219-109888719	1.25158	-0.857437	-0.754149	0.360003
PLEKHA6	-0.889242	0.348834	1.25548	-0.715074		chr12:124774692-124775192	0.580102	-0.834495	-0.856354	1.11075
RHEX	-0.322521	-0.534779	1.48754	-0.630243		chr13:74210920-74211420	0.0753399	-0.526517	-0.917942	1.36912
SERTAD4-AS1	-0.70171	-0.0858152	1.44022	-0.652694		chr13:80040572-80041072	0.62664	-0.598823	-1.07418	1.04636
LYPLAL1-DT	-0.597136	0.0747864	1.37952	-0.857175		chr14:21087211-21087711	0.895477	-0.803734	-0.925623	0.83388
STUM	-0.691068	-0.422368	1.4852	-0.371765		chr14:50038569-50039069	0.977123	-0.737539	-0.977861	0.738277
SLC35F3	-0.12659	-0.376858	1.41689	-0.913442		chr14:69543596-69544096	1.21796	-0.860279	-0.77572	0.418041
NID1	-0.78715	0.223407	1.32388	-0.760141		chr14:75559765-75560265	1.08065	-0.829485	-0.871442	0.620279
PLD5	-0.930486	-0.143265	1.41357	-0.339823		chr14:77988885-77989385	0.85402	-0.716309	-1.00375	0.866042
ITIH5	-0.571186	-0.42284	1.49724	-0.503214		chr14:103372489-103372989	1.28049	-0.802911	-0.787255	0.309671
ITGA8	-0.662877	-0.477337	1.48736	-0.347144		chr14:104973122-104973622	0.973328	-0.260339	-1.28673	0.573742
MINDY3	-0.476825	-0.392701	1.49315	-0.623629		chr15:25905084-25905584	0.453581	-0.44359	-1.14461	1.13462
LOC101929445	-0.207839	-0.48304	1.46007	-0.769195		chr15:55907691-55908191	1.01424	-0.859044	-0.859044	0.703851
LINC01264	-0.129618	-0.635565	1.45182	-0.686638		chr15:73956619-73957119	1.16029	-0.892512	-0.774709	0.506932
RET	-0.807675	-0.887127	1.09689	0.59791		chr15:91561750-91562250	0.758753	-0.528052	-1.14463	0.913931
LINC00619	-1.15104	0.843962	0.830181	-0.523107		chr15:92599591-92600091	0.817154	-0.665539	-1.04478	0.893167
C10orf142	-0.816424	-0.427461	1.45173	-0.207848		chr16:626789-627289	0.812888	-0.843466	-0.88674	0.917317
CXCL12	-0.723481	-0.46516	1.47573	-0.28709		chr16:3003757-3004257	1.10166	-0.85273	-0.841478	0.592548
RASSF4	-0.62645	0.624302	1.05412	-1.05197		chr16:27273742-27274242	0.871045	-0.854597	-0.877364	0.860916
PTPN20	-0.370189	0.456685	1.10798	-1.19448		chr16:67277925-67278425	1.0139	-0.480678	-1.1607	0.62748
FAM13C	-0.857966	0.00644161	1.40078	-0.549252		chr16:68333910-68334410	0.495915	-0.440124	-1.159	1.10321
LINC00845	0.0771054	-0.677974	1.3853	-0.784435		chr16:68335130-68335630	0.829731	-0.753399	-0.971178	0.894846
EIF5AL1	-0.859241	-0.159716	1.43605	-0.41709		chr16:73068822-73069322	0.73663	-0.444298	-1.19908	0.906746
RNLS	-0.747108	0.199529	1.33494	-0.787365		chr16:88306910-88307410	0.505119	-0.846019	-0.822274	1.16317
TLL2	-0.364503	-0.818759	1.45671	-0.273446		chr17:1197239-1197739	0.665687	-0.430474	-1.20017	0.964957
ADRB1	-0.90187	-0.503379	1.39033	0.0149189		chr17:2156979-2157479	0.937013	-0.830997	-0.897351	0.791335
GFRA1	-0.196589	-0.293677	1.41879	-0.928521		chr17:9349958-9350458	0.948291	-0.863971	-0.863971	0.77965
MIR4681	0.477669	-0.448573	1.11907	-1.14817		chr17:40521453-40521953	0.996215	-1.05935	-0.633009	0.696149
FAM53B	-0.759326	0.355775	1.25425	-0.850703		chr17:44138045-44138545	0.90439	-0.34306	-1.2571	0.695769
FAM53B-AS1	-0.837177	0.259545	1.30492	-0.72729		chr17:45341490-45341990	1.22534	-0.529185	-1.04672	0.350561
MIR4296	-0.363222	-0.495149	1.49091	-0.632534		chr17:50203938-50204438	0.868989	-0.475814	-1.18177	0.788594
LSP1	-0.501455	-0.467902	1.49951	-0.530157		chr17:50210326-50210826	0.977936	-0.970928	-0.745432	0.738425
MIR7847	-0.665733	-0.413895	1.48921	-0.409578		chr17:59843014-59843514	0.415754	-0.713521	-0.917349	1.21512
LINC01150	-1.27516	0.0811722	1.16909	0.0248943		chr17:64679676-64680176	0.952774	-0.574414	-1.10861	0.730247
SBF2-AS1	-0.159358	-0.738024	1.45549	-0.558106		chr17:73798058-73798558	0.730168	-0.674719	-1.03024	0.97479
LOC440028	-0.354914	-0.65956	1.48816	-0.473691		chr17:75951749-75952249	0.89413	-0.858733	-0.872825	0.837428
LOC101928132	-0.616206	-0.502328	1.49265	-0.374113		chr17:78933311-78933811	0.981817	-0.780833	-0.938984	0.738
LOC102724957	-0.755406	-0.306315	1.47211	-0.410391		chr17:78935341-78935841	0.813086	-0.32458	-1.27241	0.783906
PACSIN3	-0.714598	-0.389037	1.4816	-0.377965		chr17:81094843-81095343	0.725467	-0.480344	-1.17445	0.929323
MIR6745	-0.468045	-0.891765	1.40831	-0.0484999		chr18:9758115-9758615	1.02451	-1.07342	-0.606795	0.655701
NR1H3	-0.690239	0.172816	1.34495	-0.82753		chr18:57435084-57435584	0.832553	0.133654	-1.43762	0.471415
DTX4	-0.506371	-0.310815	1.48402	-0.666835		chr18:70384255-70384755	1.04393	-0.85574	-0.85574	0.667546
MPEG1	-0.398426	-1.09988	1.25367	0.244637		chr18:75408833-75409333	0.757565	-0.871241	-0.854363	0.968039
CCDC86	-0.562499	-0.546955	1.4952	-0.385749		chr18:80010174-80010674	0.82664	-0.405083	-1.22658	0.805026
PTGDR2	-0.417743	-0.837126	1.44516	-0.190294		chr19:2478799-2479299	1.07331	-0.552084	-1.09947	0.578241
ZP1	-0.704919	-0.155509	1.45704	-0.596611		chr19:2549520-2550020	1.17671	-0.32165	-1.18461	0.329552
PRPF19	-0.27013	-0.0645398	1.36459	-1.02992		chr19:2610995-2611495	0.985385	-0.459644	-1.17926	0.65352
PGA5	-0.334201	-0.64432	1.48786	-0.509341		chr19:2627399-2627899	1.26837	-0.889553	-0.703306	0.324489
LOC101927495	-0.0531714	-1.209	1.23894	0.0232323		chr19:8361904-8362404	1.05798	-0.849279	-0.858547	0.649841
DAGLA	-0.444308	-0.496711	1.4984	-0.557379		chr19:13796670-13797170	1.11609	-0.375804	-1.1884	0.448117
FADS1	-0.479276	-0.101994	1.42883	-0.847555		chr19:17079954-17080454	0.762079	-0.262734	-1.30455	0.805205
FADS2	-0.578252	-0.370263	1.49374	-0.545225		chr19:18807791-18808291	0.861856	-0.559124	-1.12573	0.822995
MIR1908	-0.598851	-0.31428	1.48751	-0.57438		chr19:38079799-38080299	0.968687	-0.896724	-0.828112	0.756149
POLA2	-0.532388	-0.499454	1.49948	-0.467634		chr19:43752949-43753449	0.850086	-0.247024	-1.31012	0.707055
ATG16L2	-0.951826	-0.324117	1.40444	-0.128501		chr19:43765182-43765682	0.93015	-0.245599	-1.30149	0.616942
SLCO2B1	-0.534305	-0.862535	1.40375	-0.00690563		chr19:45455672-45456172	1.08459	-0.252011	-1.25699	0.424411
MYO7A	-0.928327	-0.40346	1.40366	-0.0718746		chr19:55216402-55216902	0.9691	-0.76634	-0.953733	0.750974
FAT3	-0.0395069	-1.03429	1.35914	-0.285343		chr2:5915266-5915766	1.18804	-0.812822	-0.842395	0.467178
PGR	-0.763774	0.0737999	1.38738	-0.697407		chr2:27799178-27799678	0.744644	-0.662045	-1.04225	0.959648
LINC02552	-0.32813	-0.327168	1.46136	-0.806058		chr2:28445834-28446334	0.666886	-0.794037	-0.915374	1.04252
COLCA1	0.0178958	0.02203	1.20445	-1.24438		chr2:45173431-45173931	1.11483	-0.655423	-1.01138	0.551972
COLCA2	-0.405548	0.104269	1.32947	-1.02819		chr2:46408786-46409286	1.09437	-0.647266	-1.02463	0.577525
MIR4491	-0.77331	-0.0288594	1.42075	-0.618577		chr2:47269655-47270155	0.758769	-0.818537	-0.906193	0.965961
LOC100132078	-0.347445	-0.43842	1.48341	-0.697543		chr2:54904000-54904500	0.927852	-0.854528	-0.875167	0.801844
LOC387810	-0.254314	-0.676469	1.47646	-0.545682		chr2:64831283-64831783	1.16388	-0.418008	-1.14511	0.399238
FXYD2	-0.823502	0.408434	1.22461	-0.809541		chr2:65319988-65320488	0.934932	-0.883261	-0.845719	0.794048
FXYD6-FXYD2	-0.563042	-0.110691	1.44226	-0.768524		chr2:85785161-85785661	0.947245	-0.751216	-0.969561	0.773533
FXYD6	-0.311241	-0.42551	1.47532	-0.738573		chr2:96876426-96876926	0.53395	-0.803886	-0.873058	1.14299
GRAMD1B	-0.538197	-0.871143	1.39689	0.0124499		chr2:101972860-101973360	0.674899	-1.08347	-0.597942	1.00651
ADAMTS15	-0.550531	-0.0413574	1.41845	-0.826562		chr2:111705844-111706344	1.19179	-0.935987	-0.70706	0.451257
TSPAN9	-0.25072	-0.85225	1.44662	-0.343652		chr2:113240876-113241376	1.02588	-0.756397	-0.95301	0.68353
NTF3	-0.541641	-0.262369	1.47778	-0.673766		chr2:127508604-127509104	0.803703	-0.187916	-1.33968	0.72389
A2ML1	0.205389	-0.976479	1.3094	-0.53831		chr2:128557866-128558366	0.692114	-0.162644	-1.34971	0.820243
APOLD1	-0.352523	-0.511358	1.4905	-0.626619		chr2:145096553-145097053	1.20025	-0.813976	-0.834325	0.448055
MIR613	0.111232	-1.05812	1.31597	-0.36908		chr2:159202663-159203163	0.687777	-1.17635	-0.471185	0.959761
LINC01559	-1.38634	0.735056	0.729162	-0.0778735		chr2:191230082-191230582	0.799962	-0.689307	-1.02455	0.913897
BHLHE41	-0.0403193	-0.47206	1.40603	-0.893651		chr2:199303764-199304264	1.10543	-0.825426	-0.867151	0.587143
TMTC1	-0.212129	-0.835975	1.44787	-0.399768		chr2:203683914-203684414	0.77421	-0.905691	-0.820736	0.952216
SLC38A1	-1.07398	0.373028	1.20539	-0.504437		chr20:5531342-5531842	0.926668	-0.853333	-0.876435	0.803101
ENDOU	-0.443758	-0.0853934	1.41692	-0.887767		chr20:32155052-32155552	0.668127	-0.623885	-1.06217	1.01793
FAIM2	-0.915624	0.410448	1.21839	-0.713218		chr20:35305652-35306152	0.81123	-0.901529	-0.828085	0.918383
ACVRL1	-0.795589	-0.0343232	1.42031	-0.5904		chr20:35883919-35884419	0.663249	-0.540655	-1.12438	1.00178
KRT1	-0.552803	-0.180823	1.46057	-0.726944		chr20:39823178-39823678	0.668561	-1.14073	-0.519	0.991166
LOC283335	-0.561965	0.600707	1.05826	-1.09701		chr20:45419416-45419916	0.814629	0.240752	-1.45546	0.400077
TNS2	-0.567101	0.591546	1.06671	-1.09115		chr20:47585018-47585518	1.34753	-0.38948	-1.01453	0.0564866
TESPA1	-0.404829	-0.443147	1.49174	-0.643766		chr20:47686505-47687005	1.1657	-0.75061	-0.911669	0.496582
GRIP1	-0.616099	0.0062219	1.40821	-0.798331		chr20:50440643-50441143	0.988294	-0.408889	-1.20846	0.629054
LINC01481	-1.08408	0.107867	1.30561	-0.3294		chr20:50980005-50980505	0.561416	-0.891062	-0.793427	1.12307
KCNMB4	-0.976315	-0.451311	1.35571	0.0719132		chr20:51366382-51366882	1.03772	-0.576105	-1.0924	0.630787
PTPRB	-0.537209	-0.522154	1.49861	-0.439245		chr21:15224372-15224872	0.656725	-0.814429	-0.894025	1.05173
TSPAN8	-0.916949	0.905995	0.823498	-0.812544		chr21:27673886-27674386	0.271824	-1.05983	-0.469828	1.25783
BBS10	-0.298222	-0.115273	1.39256	-0.979062		chr21:38244830-38245330	0.657716	-0.712237	-0.987294	1.04182
NAV3	-1.2249	-0.146497	1.20425	0.167139		chr21:38341558-38342058	0.94597	-0.699693	-1.01343	0.767155
RASSF9	-0.90335	-0.132747	1.42071	-0.384611		chr21:38349160-38349660	1.07957	-0.541282	-1.10481	0.566519
EPYC	-0.522095	0.558146	1.08089	-1.11694		chr21:38773220-38773720	0.868716	-0.499921	-1.16608	0.797287
DCN	-0.680373	0.371015	1.23902	-0.929662		chr22:33380704-33381204	0.225329	-0.81218	-0.735504	1.32236
CLLU1	-0.29041	-0.670933	1.48153	-0.520183		chr22:42937375-42937875	0.653731	-0.797834	-0.909202	1.0533
CLLU1OS	-0.600148	-0.503831	1.49448	-0.390504		chr3:8458623-8459123	0.780135	-0.404626	-1.2263	0.850793
CRADD	-0.660145	0.585933	1.09023	-1.01602		chr3:11136747-11137247	1.08148	-0.56403	-1.0889	0.571458
LOC101928731	-0.608271	0.471309	1.16358	-1.02662		chr3:27533775-27534275	0.835666	-0.532933	-1.1443	0.841564
USP44	-0.128897	-0.184634	1.36095	-1.04742		chr3:30578471-30578971	0.872548	-0.922453	-0.807663	0.857567
NTN4	0.1029	-0.49497	1.35093	-0.958858		chr3:42063881-42064381	1.21223	-0.768118	-0.87085	0.426733
IGF1	-0.431393	0.231657	1.2704	-1.07066		chr3:49500929-49501429	0.424707	-0.544196	-1.06194	1.18143
NUAK1	-0.683798	0.408616	1.21638	-0.941202		chr3:52670537-52671037	0.506073	-0.752817	-0.912658	1.1594
CMKLR1	-0.609615	0.189486	1.32904	-0.908911		chr3:106345357-106345857	1.07297	-0.25931	-1.25844	0.444778
LINC01498	-0.731428	-0.130572	1.44993	-0.587931		chr3:149377532-149378032	1.20738	-0.785366	-0.857688	0.435678
TPCN1	-0.408311	0.115209	1.32491	-1.03181		chr3:153051959-153052459	0.498159	-0.904362	-0.759048	1.16525
MLXIP	-1.0654	-0.216822	1.34675	-0.0645276		chr3:186414712-186415212	1.22867	-0.781035	-0.848383	0.400748
TMEM132C	-0.560633	-0.563421	1.49383	-0.369772		chr3:190386250-190386750	0.983404	-0.339742	-1.24659	0.602924
MIR3612	-0.735746	-0.646938	1.42763	-0.0449465		chr4:26197264-26197764	0.910151	-0.861789	-0.8691	0.820738
SHISA2	0.00311589	-0.781506	1.41054	-0.63215		chr4:48909575-48910075	0.769085	-0.823914	-0.902147	0.956977
CDK8	-0.708499	-0.219417	1.46879	-0.540874		chr4:53476484-53476984	0.655658	-0.513642	-1.1425	1.00049
WASF3	-0.344612	-0.23992	1.44397	-0.859438		chr4:87732381-87732881	1.01512	-0.925204	-0.789768	0.699848
MTUS2-AS1	-0.738426	-0.143217	1.45215	-0.570506		chr4:165580255-165580755	0.499063	-0.940388	-0.719875	1.1612
B3GLCT	-0.562122	0.237795	1.29682	-0.97249		chr4:168634341-168634841	0.473898	-0.981105	-0.664063	1.17127
LINC00423	-0.759514	-0.204491	1.46095	-0.496944		chr5:1469864-1470364	0.952328	-0.615707	-1.07862	0.741997
KL	-0.517292	-0.16215	1.45222	-0.772775		chr5:1489172-1489672	1.28761	-0.336457	-1.09868	0.147527
LINC00457	-0.485667	-0.373174	1.49151	-0.632668		chr5:5014747-5015247	1.02252	-0.554498	-1.11078	0.642766
NBEA	-0.567848	-0.622401	1.48446	-0.294206		chr5:14178537-14179037	1.07765	-0.828685	-0.873133	0.624165
LINC00445	-0.226606	-0.218308	1.4061	-0.961185		chr5:44665016-44665516	1.18947	-0.970832	-0.66553	0.446888
DCLK1	-0.652825	0.389374	1.22432	-0.960864		chr5:56123742-56124242	0.660969	-0.583576	-1.09216	1.01477
SPART	-1.02271	0.251895	1.27803	-0.507213		chr5:59193847-59194347	1.04739	-0.865477	-0.845072	0.66316
SPART-AS1	-0.924683	0.284478	1.28423	-0.64403		chr5:132263881-132264381	1.03605	-0.45788	-1.16937	0.591195
STOML3	-0.434084	-0.485006	1.49733	-0.578236		chr5:134029040-134029540	0.61589	-0.884734	-0.814732	1.08358
LINC00548	-0.156857	0.00231705	1.29453	-1.13999		chr5:150317190-150317690	0.91464	-0.704434	-1.01205	0.801846
ENOX1	-0.751086	-0.644812	1.42108	-0.0251776		chr5:156326848-156327348	1.34014	-0.823116	-0.701708	0.184683
ENOX1-AS2	-0.656729	0.0239892	1.40448	-0.771737		chr5:158456634-158457134	0.702743	-0.864253	-0.853637	1.01515
SMIM2-AS1	-0.634585	0.593757	1.07964	-1.03881		chr5:172361480-172361980	0.432527	-0.640373	-0.987233	1.19508
MIR8079	-0.708974	0.412361	1.21679	-0.920179		chr5:172801084-172801584	1.3075	-0.654103	-0.896408	0.243014
RCBTB2	-0.522596	-0.247971	1.47352	-0.702953		chr5:175246266-175246766	1.04596	-0.676949	-1.01505	0.646045
PCDH8	-0.0223213	-0.875185	1.40552	-0.50801		chr5:180331174-180331674	0.864847	-0.808756	-0.921461	0.865369
OLFM4	-0.803085	-0.0609908	1.42653	-0.562452		chr5:180785103-180785603	0.793999	0.0618429	-1.4278	0.571956
LINC01065	-1.18241	0.548246	1.05879	-0.42462		chr6:14706309-14706809	0.758194	-0.748304	-0.97064	0.96075
TBC1D4	-0.787953	-0.442267	1.45974	-0.229523		chr6:22236509-22237009	1.2013	-0.843867	-0.803571	0.446136
LMO7DN-IT1	0.088798	-0.836818	1.37703	-0.629006		chr6:30752164-30752664	1.10628	-0.347627	-1.20623	0.447579
RNF219-AS1	-0.991891	-0.300498	1.38468	-0.0922904		chr6:36127418-36127918	0.567086	-0.752506	-0.930755	1.11617
LINC00446	-0.783478	-0.521593	1.44705	-0.141976		chr6:42099664-42100164	0.412537	-0.742143	-0.889881	1.21949
SPRY2	-0.898051	0.154771	1.3446	-0.601325		chr6:56938490-56938990	0.777047	-0.948997	-0.774495	0.946446
DCT	-0.272241	-0.905496	1.42923	-0.251498		chr6:73704224-73704724	1.06307	-0.633834	-1.04408	0.614846
GGACT	-0.878345	-0.373343	1.43386	-0.182168		chr6:107698083-107698583	0.768779	-0.877383	-0.849379	0.957983
LINC00676	-0.846285	0.0042976	1.40316	-0.561176		chr6:161168369-161168869	1.09527	-0.811797	-0.883758	0.600287
COL4A1	-0.905793	0.29376	1.28222	-0.670188		chr7:13850135-13850635	0.958348	-0.724031	-0.991772	0.757455
LINC00565	-0.884567	0.145154	1.35029	-0.610881		chr7:34260177-34260677	0.668374	-0.31116	-1.27237	0.91516
TPPP2	-0.575863	0.639653	1.03046	-1.09425		chr7:37971409-37971909	0.703006	-0.849388	-0.868512	1.01489
MIR6717	-0.289397	0.619049	0.948434	-1.27809		chr7:44257793-44258293	0.974316	-0.600802	-1.08675	0.71324
RNASE13	-1.03531	0.278505	1.26276	-0.505961		chr7:66047412-66047912	0.657287	-0.869431	-0.839857	1.052
RNASE7	-0.691215	0.190989	1.33654	-0.83631		chr7:73822502-73823002	1.05396	-0.748826	-0.953153	0.648017
MIR4307	-0.740332	0.303159	1.28265	-0.845472		chr7:73894846-73895346	0.82356	-0.330841	-1.26883	0.776115
CLEC14A	-0.536221	-0.889244	1.38569	0.039777		chr7:75771139-75771639	0.813276	-0.969649	-0.754321	0.910694
LINC00640	-1.15785	0.264884	1.21801	-0.325046		chr7:80722714-80723214	1.06465	-1.14966	-0.477678	0.562695
LOC101927620	-0.76975	-0.231289	1.46306	-0.462016		chr7:131188446-131188946	0.764082	-0.729798	-0.987448	0.953164
MIR5580	-0.602174	-0.48278	1.4953	-0.410348		chr7:132065595-132066095	0.685151	-0.782267	-0.929683	1.0268
LINC00644	-0.544669	-0.412066	1.49716	-0.540422		chr7:155230134-155230634	0.886514	-0.770176	-0.956544	0.840206
RHOJ	-0.527416	-0.635571	1.48748	-0.324491		chr8:13108491-13108991	1.20855	-0.689833	-0.940901	0.422182
GPHB5	-0.44342	-0.756068	1.46933	-0.269841		chr8:21683857-21684357	0.863648	-0.745494	-0.978689	0.860534
CCDC196	-0.453743	-0.699221	1.48217	-0.329207		chr8:54268882-54269382	1.1532	-0.708051	-0.953912	0.50876
RPS6KL1	-0.693057	-0.207863	1.46797	-0.567045		chr8:95792768-95793268	0.830725	-0.559987	-1.12523	0.854495
PGF	-0.648029	-0.635978	1.46397	-0.179962		chr8:133295973-133296473	1.14703	-1.03639	-0.604912	0.494268
EIF2B2	-1.23263	-0.0340899	1.21524	0.0514858		chr8:144767362-144767862	1.05665	-0.56015	-1.09868	0.602183
LINC02288	-1.0453	0.112162	1.32079	-0.38766		chr9:37487095-37487595	0.827228	-0.477743	-1.18132	0.831832
LINC02289	-0.878155	-0.17806	1.43346	-0.37725		chr9:106075965-106076465	1.01351	-0.448768	-1.18013	0.615384
DIO2	-0.227803	-0.846217	1.44675	-0.372733		chr9:108673250-108673750	0.958439	-0.840344	-0.886164	0.768069
DIO2-AS1	-0.236417	-0.834229	1.45048	-0.379836		chr9:127578917-127579417	1.29259	-0.424128	-1.0556	0.187135
LINC02308	-0.0173001	-0.404841	1.38297	-0.96083		chr9:127838320-127838820	0.984884	-0.401083	-1.21351	0.629708
LINC02329	0.216289	-1.26862	1.1547	-0.102366		chr9:127919321-127919821	0.984664	-0.21158	-1.30492	0.531837
FBLN5	-0.68227	0.385029	1.23077	-0.933527		chr9:136394200-136394700	0.926108	-0.352987	-1.24924	0.676115
CLMN	-0.779238	-0.598749	1.42549	-0.0475058		chrX:703879-704379	1.01018	-0.888057	-0.830293	0.708174
SYNE3	-0.59433	0.342184	1.24364	-0.991489		chrX:120734636-120735136	0.493818	-0.858168	-0.806085	1.17044
LINC00523	-0.440841	-0.962773	1.37026	0.0333527		chrX:136768379-136768879	1.27039	-0.479545	-1.04482	0.25398
DLK1	-0.596387	-0.880446	1.36236	0.114469		chr12:108097005-108097505	0.670575	1.03871	-0.781922	-0.927365
MEG9	-0.361959	-0.931342	1.40996	-0.116657		chr17:10061185-10061685	0.751419	0.883777	-1.21595	-0.419241
LINC00524	-0.834537	0.0674014	1.38476	-0.617621		chr19:10226469-10226969	0.524596	1.12817	-1.03401	-0.618754
GABRG3	-0.421681	-0.612933	1.49488	-0.460262		chr6:16947335-16947835	0.774121	0.709658	-1.37289	-0.110889
GABRG3-AS1	-0.850246	-0.049832	1.41687	-0.516793		chr6:125749307-125749807	0.398835	1.13206	-1.20564	-0.325253
FAM98B	-0.697229	-0.0633413	1.434	-0.673429		chr1:2311313-2311813	1.43058	-0.282639	-0.246354	-0.901588
SEMA6D	-0.264502	-0.933468	1.41786	-0.219889		chr1:3504122-3504622	1.15442	0.360935	-1.19863	-0.316728
POLR2M	-0.461368	-0.56001	1.4986	-0.477219		chr1:3543279-3543779	1.4934	-0.630278	-0.428927	-0.434196
RORA	-0.439042	0.0518409	1.36185	-0.974644		chr1:6962840-6963340	1.33518	-0.912262	-0.595928	0.173006
CILP	-0.359846	-0.00126745	1.36489	-1.00378		chr1:8873518-8874018	0.709752	-0.588478	-1.09567	0.974398
C15orf61	-0.678273	-0.596603	1.46549	-0.190619		chr1:9438472-9438972	1.31349	0.162699	-1.01979	-0.456399
EWSAT1	-0.856771	0.0381469	1.39151	-0.572883		chr1:11316593-11317093	1.1753	-0.5378	-1.06916	0.431666
PTPN9	-0.930797	0.0433998	1.3759	-0.488502		chr1:13661478-13661978	1.4039	-0.55972	-0.846039	0.00186205
ADAMTSL3	-0.717613	0.424731	1.20987	-0.916984		chr1:14880807-14881307	0.729887	-0.724981	-0.987758	0.982853
ALPK3	-0.662853	0.219712	1.32024	-0.877102		chr1:15028053-15028553	1.27064	-0.299343	-1.12758	0.156283
LINC01584	-1.05163	0.428842	1.18209	-0.559302		chr1:15800080-15800580	1.48367	-0.41788	-0.365328	-0.700459
LINC00052	-0.443964	-0.428425	1.49422	-0.621826		chr1:16623288-16623788	0.672353	-0.757348	-0.950164	1.03516
RGMA	-0.6829	0.34835	1.25271	-0.91816		chr1:16984708-16985208	1.2451	-0.107776	-1.19769	0.0603638
LINC02207	-0.40652	-0.103666	1.41566	-0.905478		chr1:18965756-18966256	1.49886	-0.466895	-0.554406	-0.477558
LINC01580	-0.552348	0.13623	1.34599	-0.929873		chr1:19260544-19261044	1.41045	-0.59214	-0.812388	-0.00591869
LINC01581	-0.462482	-0.0701675	1.41509	-0.882441		chr1:20494860-20495360	1.40455	-0.695861	-0.736374	0.027683
ALDH1A3	-0.49258	-1.00289	1.31048	0.184983		chr1:21252134-21252634	1.16476	-0.113237	-1.25982	0.208296
PCSK6	-0.0204241	-0.661278	1.42019	-0.738486		chr1:21939650-21940150	1.04282	-1.20795	-0.386334	0.551465
TMEM265	-0.813684	0.218562	1.32544	-0.730316		chr1:22804297-22804797	1.33599	-0.354883	-1.04188	0.0607716
MIR3935	-0.617212	-0.535194	1.4896	-0.337197		chr1:24046280-24046780	0.919858	-0.557164	-1.12412	0.76143
SLC7A6OS	-0.917101	0.509676	1.15664	-0.749219		chr1:24107750-24108250	1.43959	-0.416229	-0.851308	-0.172054
CYB5B	-1.10651	0.139346	1.28624	-0.319076		chr1:24108801-24109301	1.03348	-0.503034	-1.1422	0.611754
MIR140	-0.91747	-0.504795	1.37897	0.0432968		chr1:24365127-24365627	0.8363	-0.813575	-0.916471	0.893745
HYDIN	-0.318061	-0.698546	1.48148	-0.464869		chr1:24743614-24744114	1.40134	-0.568535	-0.844316	0.0115066
PKD1L2	-0.920953	0.386172	1.23168	-0.696903		chr1:25806265-25806765	1.13203	-0.111891	-1.28002	0.259883
FOXL1	-0.606387	-0.953955	1.28263	0.277711		chr1:26278363-26278863	1.43485	-0.330751	-0.885425	-0.218678
LINC02188	-0.819992	-0.643312	1.38093	0.0823705		chr1:29569963-29570463	1.41495	-0.450005	-0.888593	-0.0763472
RPH3AL	0.16451	-1.00876	1.31626	-0.472007		chr1:31374792-31375292	1.25273	-0.350956	-1.12204	0.22027
LOC100506388	-0.0912726	-0.813527	1.43233	-0.527526		chr1:31376675-31377175	1.42898	-0.669534	-0.712415	-0.0470282
C17orf97	-0.246533	-0.804262	1.45822	-0.40742		chr1:32400867-32401367	1.45806	-0.348938	-0.816513	-0.292607
CLEC10A	-0.849435	0.0458538	1.39009	-0.586513		chr1:32725127-32725627	1.17701	-0.898933	-0.758677	0.4806
ASGR2	-1.08825	0.846421	0.852367	-0.61054		chr1:33072714-33073214	1.26655	-1.09898	-0.378777	0.211207
SMCR5	-0.874066	-0.562816	1.38437	0.0525095		chr1:36115145-36115645	1.42728	-0.183996	-0.901065	-0.342216
DHRS7B	-0.972112	0.22647	1.30172	-0.556081		chr1:36351286-36351786	1.40869	-0.43846	-0.905047	-0.0651781
TMEM11	-0.917759	0.370832	1.24058	-0.693655		chr1:38138387-38138887	1.27395	-0.502851	-1.02855	0.257451
SSH2	-0.426767	0.0486954	1.36037	-0.982294		chr1:39111002-39111502	1.20541	-0.471148	-1.09357	0.359313
CCL4L1	-1.32058	0.259255	1.08998	-0.0286551		chr1:39605798-39606298	1.16699	-1.0361	-0.592726	0.461835
TBC1D3B	-1.2788	0.279755	1.12697	-0.127925		chr1:45913171-45913671	1.1832	-0.71133	-0.936906	0.465039
CCL3L3	-1.3086	0.242536	1.1077	-0.0416412		chr1:47317791-47318291	1.48147	-0.714609	-0.366923	-0.399937
JUP	-1.11107	-0.289074	1.29243	0.107713		chr1:48069607-48070107	1.48235	-0.283421	-0.556946	-0.641978
MIR6780A	0.242447	0.333196	0.866413	-1.44206		chr1:51558581-51559081	1.36194	-0.679649	-0.815712	0.133418
RAMP2	0.0232323	0.421311	0.944593	-1.38914		chr1:54850776-54851276	1.31806	0.0273692	-1.09513	-0.250295
RAMP2-AS1	-0.00349339	0.386216	0.987109	-1.36983		chr1:55690292-55690792	1.22232	0.407843	-0.888868	-0.741293
SP2	-0.771516	-0.148409	1.44981	-0.529888		chr1:56223931-56224431	1.46313	-0.659552	-0.176632	-0.626942
SP2-AS1	-0.727307	-0.339349	1.47858	-0.41192		chr1:59186614-59187114	1.46476	-0.248899	-0.444554	-0.771304
FAM117A	-0.99819	0.273446	1.27512	-0.550376		chr1:59360107-59360607	1.48935	-0.664242	-0.42262	-0.402492
PITPNC1	-1.06305	-0.126437	1.35187	-0.162384		chr1:65820900-65821400	0.452036	-0.907123	-0.739214	1.1943
MIR548AA2	-0.57941	-0.363792	1.49315	-0.549948		chr1:69246674-69247174	1.45708	-0.709551	-0.590641	-0.156884
LINC01482	-0.997502	-0.0128167	1.36958	-0.359263		chr1:85313908-85314408	0.820261	-0.886615	-0.844002	0.910356
ABCA8	-0.876758	0.29584	1.2842	-0.703281		chr1:86478699-86479199	0.89314	-0.868818	0.838474	-0.862796
ABCA6	-0.975089	0.869196	0.855471	-0.749579		chr1:87955991-87956491	1.18005	-0.805945	-0.853368	0.47926
ABCA10	-1.01206	0.671316	1.02682	-0.686077		chr1:91564854-91565354	1.49009	-0.491175	-0.639904	-0.359014
PRO1804	-1.1887	0.429825	1.12586	-0.36698		chr1:91635716-91636216	1.45798	-0.298086	-0.817381	-0.342516
MAP2K6	-0.533943	0.204007	1.30927	-0.979335		chr1:93738228-93738728	1.41995	-0.764499	-0.631433	-0.0240177
CDK3	-0.387011	-0.984821	1.37126	0.000574353		chr1:94048422-94048922	1.49018	-0.584272	-0.335374	-0.570535
LINC01987	-1.03886	0.531155	1.12269	-0.614989		chr1:108034279-108034779	1.39082	-0.519936	-0.891544	0.0206563
COLEC12	-1.16999	0.210942	1.23011	-0.271062		chr1:109821217-109821717	1.32612	-0.231374	-1.08989	-0.00485476
LINC01254	-0.305	-0.480307	1.48075	-0.695448		chr1:109822184-109822684	1.25285	-0.46986	-1.06346	0.280465
GREB1L	-0.5732	-0.67886	1.47065	-0.218589		chr1:112543928-112544428	1.40633	-0.792566	-0.627611	0.0138511
AQP4-AS1	-0.476649	-0.813321	1.44477	-0.154798		chr1:115330426-115330926	1.2146	-0.454865	-1.09724	0.337507
CHST9	-0.522599	-0.90477	1.38061	0.0467553		chr1:119987012-119987512	1.4018	-0.628691	-0.79939	0.0262857
LOC105372038	-0.802105	-0.58875	1.41749	-0.0266386		chr1:151941773-151942273	0.817261	-0.914893	-0.814402	0.912034
SLC14A2-AS1	-0.817578	0.570784	1.11721	-0.870414		chr1:151944396-151944896	1.41023	-0.889277	-0.46632	-0.0546327
LINC01416	-0.808656	-0.220558	1.45476	-0.42555		chr1:151970612-151971112	0.487014	-0.406328	-1.1793	1.09862
LINC01539	-0.621991	-0.456287	1.49402	-0.41574		chr1:152905856-152906356	1.47381	-0.546946	-0.686131	-0.240734
BCL2	-0.727353	-0.176385	1.45971	-0.555969		chr1:153490234-153490734	1.23297	0.394004	-0.835924	-0.791054
DIPK1C	-0.665807	-0.472715	1.48717	-0.348651		chr1:153697702-153698202	1.20533	0.333303	-1.12457	-0.414061
TLE6	-0.53523	0.343334	1.23112	-1.03923		chr1:154431459-154431959	0.799829	-0.244056	-1.31381	0.758035
CCDC105	-0.0476939	-0.70667	1.42928	-0.674913		chr1:154972486-154972986	1.47029	-0.229983	-0.710115	-0.530189
CASP14	-0.136017	-0.767509	1.44782	-0.544291		chr1:156126150-156126650	0.624723	0.538138	-1.48807	0.325213
BRD4	-0.982633	-0.361856	1.37923	-0.0347443		chr1:156161285-156161785	0.646303	0.120642	-1.44969	0.682744
PGLYRP2	-0.489617	-0.598353	1.49541	-0.407438		chr1:159960593-159961093	1.32952	-0.060636	-1.09469	-0.174194
FAM129C	-0.258745	-0.591017	1.47909	-0.629326		chr1:161364337-161364837	1.47017	-0.630368	-0.630368	-0.209437
TMEM59L	-0.467993	-0.482415	1.49907	-0.548667		chr1:161382563-161383063	1.22722	-0.0376187	-1.22128	0.0316754
C19orf12	-0.756165	0.715541	0.998931	-0.958307		chr1:162772502-162773002	1.42678	-0.212296	-0.908695	-0.305788
DPF1	-0.276647	-0.611089	1.48214	-0.5944		chr1:165364667-165365167	1.48493	-0.351977	-0.687508	-0.445446
RINL	-0.787826	-0.481731	1.45373	-0.184178		chr1:176560623-176561123	1.39471	-0.56639	0.0279447	-0.856268
MYH14	-0.752625	-0.220885	1.46423	-0.490717		chr1:176656255-176656755	1.39529	-0.656801	-0.787035	0.0485467
RNF144A	-0.52872	-0.307047	1.48487	-0.649104		chr1:176795866-176796366	1.47843	-0.575686	-0.645463	-0.257285
LOC101929452	0.111504	-0.767629	1.37283	-0.716701		chr1:181141493-181141993	1.08048	-0.76977	-0.927282	0.61657
C2orf48	-0.6182	-0.411536	1.49423	-0.464491		chr1:183198428-183198928	1.27263	-0.849945	-0.744579	0.321899
MIR4261	-0.728283	-0.797407	1.34159	0.184105		chr1:185718999-185719499	1.19609	0.313714	-1.16183	-0.347975
GREB1	-0.394617	-0.735691	1.47736	-0.347052		chr1:186290875-186291375	1.48887	-0.619222	-0.538994	-0.33065
MIR4429	-0.444499	-0.608367	1.49547	-0.4426		chr1:192476936-192477436	1.3386	0.0756498	-1.02524	-0.389009
MSGN1	-0.528435	-0.904576	1.37822	0.0547878		chr1:200483403-200483903	0.979737	-0.745999	-0.970182	0.736444
KCNS3	-0.083758	-0.972056	1.39125	-0.335435		chr1:201275224-201275724	1.45423	-0.628274	-0.686287	-0.139666
RDH14	-0.625832	0.30217	1.27193	-0.948271		chr1:201714584-201715084	1.17609	-0.228079	-1.22081	0.272798
HS1BP3-IT1	-0.602927	0.116945	1.36208	-0.876097		chr1:202860720-202861220	1.36043	-0.432452	0.0515869	-0.979567
LINC01884	-0.750097	0.82485	0.899155	-0.973908		chr1:203446936-203447436	1.47091	-0.699284	-0.543477	-0.22815
DPYSL5	-0.208821	-0.48118	1.46008	-0.77008		chr1:203558329-203558829	0.950135	-0.258457	-1.29221	0.600532
LINC01936	0.508676	-0.638839	1.1432	-1.01303		chr1:206579757-206580257	1.41675	-0.683191	-0.725251	-0.0083116
XDH	-0.275622	-0.864065	1.44391	-0.304222		chr1:206590011-206590511	1.16722	-0.691101	-0.961464	0.485341
VIT	-0.301217	0.0459626	1.3265	-1.07124		chr1:206834605-206835105	1.23275	0.010889	-1.21634	-0.0272999
LINC02613	-0.525423	-0.304276	1.48423	-0.65453		chr1:207321289-207321789	1.28848	-0.951262	-0.603385	0.266167
LOC730100	-0.801186	-0.174589	1.45006	-0.474284		chr1:207810090-207810590	1.31254	-0.668535	-0.880091	0.236084
C2orf73	-0.800912	0.426973	1.2132	-0.839266		chr1:208184295-208184795	1.33788	0.106075	-0.442418	-1.00154
ACTR2	-0.218742	-0.550705	1.46936	-0.699908		chr1:212469929-212470429	1.19946	-0.151245	-1.22733	0.179106
MIR4778	-0.559844	-0.247488	1.47591	-0.668581		chr1:212561375-212561875	1.29826	0.245507	-0.948852	-0.594916
RTKN	-0.697954	-0.395687	1.48444	-0.3908		chr1:214386725-214387225	1.36458	-0.848826	-0.634986	0.119234
LRRTM4	-0.64766	-0.647272	1.46084	-0.165908		chr1:220483561-220484061	0.908355	-0.301161	-1.27824	0.671044
LOC101927907	-0.898106	-0.5901	1.35148	0.136728		chr1:220962099-220962599	0.771368	-0.83005	-0.896479	0.955162
LOC101927948	-0.4175	-0.532973	1.49747	-0.547		chr1:222817431-222817931	0.535313	-0.676049	-0.989465	1.1302
TCF7L1	-0.721159	-0.127704	1.44994	-0.601078		chr1:223031660-223032160	0.939742	0.699148	-1.197	-0.44189
POLR1A	-0.333014	-0.000698798	1.35711	-1.0234		chr1:223500465-223500965	0.860926	-0.835793	-0.895726	0.870592
NCKAP5-AS2	-0.0554982	-0.558053	1.4242	-0.810649		chr1:225735685-225736185	1.25029	-0.329767	-1.1327	0.212177
ERMN	-0.816389	-0.476662	1.44349	-0.150442		chr1:226034482-226034982	0.417668	0.0416473	-1.39549	0.936176
ACVR1C	-0.764752	-0.52724	1.45301	-0.161019		chr1:226662699-226663199	1.41562	-0.437233	-0.893059	-0.0853316
SCN7A	-0.431213	-0.423044	1.49254	-0.638285		chr1:227805612-227806112	1.11127	-0.740981	-0.942599	0.572314
PHOSPHO2-KLHL23	-0.679966	-0.650738	1.44919	-0.118485		chr1:231808952-231809452	1.49279	-0.386479	-0.624734	-0.481577
MYO3B	-1.03171	0.505696	1.14093	-0.614914		chr1:233543569-233544069	1.0478	-0.842837	-0.867576	0.662616
METTL8	-0.837752	-0.709127	1.32066	0.226221		chr1:234998168-234998668	1.40727	-0.871891	-0.0267721	-0.508607
CDCA7	-0.39159	-0.567118	1.49559	-0.536883		chr1:235070054-235070554	1.39511	-0.382166	-0.95065	-0.0622939
HOXD-AS2	-0.232106	-0.77241	1.46272	-0.458206		chr1:239814139-239814639	0.0623584	-1.28672	0.0686028	1.15575
LINC01473	-0.295757	-0.809892	1.45985	-0.354197		chr1:243798757-243799257	0.847404	-1.32556	0.692112	-0.213956
TFPI	-0.849065	-0.163549	1.43895	-0.426336		chr10:610826-611326	0.314392	-0.678148	-0.907873	1.27163
LINC01090	-0.565741	-0.037953	1.41905	-0.815353		chr10:725741-726241	1.2848	-0.7932	-0.7932	0.301603
MIR561	-0.378298	0.0459465	1.3493	-1.01695		chr10:784692-785192	0.919125	-1.09602	-0.596501	0.773394
WDR75	-0.732749	0.375183	1.24142	-0.883853		chr10:3642292-3642792	1.03215	-0.67588	-1.01908	0.662818
SLC40A1	-0.962821	0.641106	1.05813	-0.736418		chr10:3810128-3810628	1.44099	-0.266329	-0.872555	-0.302105
INPP1	-0.766214	-0.431257	1.46763	-0.270161		chr10:4939765-4940265	1.49965	-0.529638	-0.478291	-0.491717
C2CD6	-0.432065	-0.937654	1.39057	-0.0208526		chr10:5584976-5585476	1.09109	-0.863651	-0.834055	0.606616
MIR3130-2	-0.0703481	-0.44788	1.41241	-0.89418		chr10:7546417-7546917	1.19622	-1.24528	-0.0680425	0.117097
IGFBP5	-0.123757	0.293225	1.11617	-1.28564		chr10:12700258-12700758	1.3737	-0.120063	-1.02224	-0.2314
TNP1	-0.295121	-0.163	1.40834	-0.950218		chr10:13448150-13448650	1.46133	-0.736813	-0.534246	-0.190271
DIRC3	-0.482512	0.364844	1.20495	-1.08728		chr10:17673740-17674240	0.99344	-0.574865	-1.10232	0.683742
PRKAG3	0.131266	-0.273115	1.27469	-1.13284		chr10:17782983-17783483	0.576756	-0.850592	-0.839389	1.11323
SLC4A3	-1.15122	-0.173294	1.28173	0.0427849		chr10:17787598-17788098	1.19981	-0.871067	-0.775788	0.447043
PID1	-0.647636	0.469708	1.17158	-0.993652		chr10:22620170-22620670	0.881408	-0.845447	-0.886223	0.850263
NPPC	-0.486078	-0.687615	1.48187	-0.308178		chr10:25060037-25060537	1.49561	-0.447406	-0.441604	-0.606601
EFHD1	-0.0528901	-0.870608	1.4138	-0.490306		chr10:25062369-25062869	1.3746	-0.670431	-0.806541	0.102369
SAG	-0.0292569	-0.976525	1.38031	-0.374532		chr10:26407313-26407813	1.04679	-0.977009	-0.723095	0.653316
LOC93463	0.0214377	-0.0754098	1.25018	-1.19621		chr10:26486238-26486738	1.13745	-0.0703083	-1.28586	0.21871
COPS8	-0.794841	-0.372009	1.4635	-0.296652		chr10:29501670-29502170	1.11702	-0.675051	-0.995226	0.553254
MIR6811	-0.24723	-0.0913693	1.36788	-1.02928		chr10:30494124-30494624	1.4421	-0.702256	-0.646961	-0.0928826
PRLH	-0.364981	0.0753702	1.33207	-1.04245		chr10:31242868-31243368	1.15288	-0.934987	-0.730611	0.512723
AQP12B	-0.542311	-0.518257	1.49851	-0.437938		chr10:31745493-31745993	1.24797	-1.02307	-0.542916	0.318024
TCF15	-0.178691	-0.763942	1.45625	-0.513617		chr10:32413487-32413987	1.02021	-0.858438	-0.858438	0.696667
FERMT1	0.0892492	-1.027	1.33421	-0.396469		chr10:32980472-32980972	1.26147	-0.841731	-0.763083	0.343342
BMP2	0.175269	-0.904949	1.33544	-0.60576		chr10:35299995-35300495	1.38169	-0.662131	-0.803426	0.0838721
LINC01428	-0.654508	-0.794708	1.39167	0.0575453		chr10:36023889-36024389	1.0929	-0.689231	-0.992104	0.588432
LINC01751	-0.472226	-0.976403	1.34656	0.102071		chr10:37619289-37619789	1.48661	-0.626408	-0.547628	-0.312576
RNU105B	-0.55007	-0.395359	1.49599	-0.550564		chr10:59906341-59906841	1.39968	-0.936867	-0.398856	-0.0639569
PLCB4	-0.482665	-1.048	1.26396	0.266703		chr10:60123164-60123664	1.35534	-1.05665	-0.180489	-0.118201
LOC101929413	-0.667895	0.205271	1.32785	-0.865221		chr10:69337564-69338064	1.14779	-0.497974	-1.10704	0.45722
LINC01722	-0.382699	-0.83298	1.45068	-0.234998		chr10:69349231-69349731	1.42326	-0.492311	-0.85189	-0.0790568
MIR4755	-0.349433	-0.63148	1.48997	-0.509051		chr10:69382652-69383152	1.30062	-0.896127	-0.662433	0.257943
C20orf173	-0.943403	-0.316869	1.4097	-0.149429		chr10:73965966-73966466	1.18695	-0.173573	-1.23041	0.21703
VSTM2L	-0.170321	-0.666923	1.46163	-0.624382		chr10:76874094-76874594	1.28919	0.126625	-0.308104	-1.10771
MAFB	-0.14902	0.108835	1.2377	-1.19752		chr10:77392767-77393267	1.12939	-0.785434	-0.896002	0.552047
MIR6871	-0.570593	-0.442767	1.49787	-0.484514		chr10:77513638-77514138	1.37773	-0.25648	-1.01199	-0.109261
EMILIN3	-0.571332	0.628463	1.03844	-1.09557		chr10:77592866-77593366	1.35182	-0.735251	-0.778342	0.161772
LINC01620	-1.00614	0.112578	1.33441	-0.440855		chr10:78255974-78256474	0.826662	-0.434318	-1.20885	0.816505
ADA	-0.514173	0.00423184	1.39637	-0.886429		chr10:78717073-78717573	1.44734	-0.115082	-0.713512	-0.618751
PTGIS	0.306852	-0.743199	1.28079	-0.84444		chr10:78744592-78745092	1.13971	0.279737	-0.155023	-1.26443
CBLN4	-0.530317	-0.432096	1.49829	-0.535882		chr10:79142090-79142590	1.26733	-0.532603	-1.01555	0.280826
VAPB	-0.472924	-0.0837308	1.42166	-0.865001		chr10:79151652-79152152	1.0088	-0.656575	-1.03901	0.686789
APCDD1L	-0.543101	-0.146834	1.45074	-0.760807		chr10:79440653-79441153	1.33263	-0.775076	-0.762472	0.204918
STX16-NPEPL1	-0.877944	0.178803	1.33771	-0.63857		chr10:91349376-91349876	1.31082	-0.783882	-0.777493	0.250551
NPEPL1	-0.906954	0.526114	1.14648	-0.765645		chr10:93308943-93309443	1.29454	-0.807101	-0.770009	0.282572
MIR296	-0.813071	-0.150802	1.44413	-0.480261		chr10:94364428-94364928	1.38151	-0.0698902	-0.992244	-0.319375
ZNF831	-0.678179	-0.348979	1.48589	-0.458728		chr10:94380938-94381438	1.2867	-0.368962	-1.08623	0.168492
EDN3	-0.719184	-0.762204	1.37495	0.106436		chr10:97689477-97689977	1.25894	-0.680784	-0.915361	0.337201
SYCP2	-0.264267	-0.383746	1.45823	-0.810221		chr10:97875311-97875811	1.49004	-0.405	-0.658963	-0.426073
NCAM2	-0.961322	-0.49283	1.34985	0.104301		chr10:97882344-97882844	1.13564	-0.561965	-1.07105	0.497376
LINC00308	0.168565	-0.582696	1.3354	-0.921274		chr10:98361053-98361553	1.43959	-0.577497	-0.764581	-0.0975073
LINC00314	-0.895454	-0.372177	1.42634	-0.158712		chr10:103618958-103619458	1.29032	-0.0864878	-1.151	-0.0528283
LINC01697	-0.665646	0.195745	1.33226	-0.862363		chr10:103638118-103638618	1.32149	-0.600086	-0.923439	0.202034
LINC01695	-0.70014	0.289341	1.28746	-0.876661		chr10:104300789-104301289	1.46402	-0.754672	-0.487944	-0.221406
KCNE2	-1.16615	0.518175	1.08611	-0.438127		chr10:104329078-104329578	1.17671	-0.700673	-0.949041	0.473006
TRPM2	-0.238519	-0.883017	1.43669	-0.315151		chr10:105017126-105017626	-0.0782631	-0.707034	-0.65273	1.43803
LINC00163	-0.342916	-0.51695	1.48953	-0.629663		chr10:109987382-109987882	1.36351	-0.535987	-0.919309	0.091784
CECR3	-0.113878	-0.645766	1.44788	-0.688234		chr10:110353338-110353838	1.30213	-0.750715	-0.818315	0.266895
CECR2	-0.650258	-0.746046	1.42125	-0.0249475		chr10:110496075-110496575	0.559908	-0.818386	-0.866588	1.12507
SLC25A18	-0.795324	-0.00669297	1.41239	-0.610377		chr10:110918398-110918898	0.916984	0.812035	-0.914437	-0.814583
LINC00528	-0.820809	0.377454	1.24283	-0.799479		chr10:114633196-114633696	1.34685	-1.00327	-0.417174	0.0735914
BMS1P20	-0.874571	-0.142747	1.42988	-0.412558		chr10:118798247-118798747	1.07594	-0.664446	-1.01698	0.605481
ZNF280B	-0.594155	-0.536344	1.49269	-0.362193		chr10:118966118-118966618	1.47575	-0.569841	-0.244236	-0.661669
EMID1	-1.11025	-0.474852	1.17043	0.414677		chr10:119306064-119306564	1.22535	-0.833301	-0.799046	0.406993
RASD2	-0.538998	-0.994136	1.28903	0.244109		chr10:119658193-119658693	1.29263	-0.587002	-0.959275	0.253651
APOL5	0.126273	-0.768094	1.36688	-0.725062		chr10:122149476-122149976	1.4422	-0.310392	-0.868569	-0.263241
LL22NC01-81G9.3	-0.283169	-0.495552	1.47818	-0.699455		chr10:122152504-122153004	1.36391	-0.066212	-1.03183	-0.265867
TEX33	-0.683141	-0.929659	1.23564	0.377163		chr10:122324221-122324721	1.48325	-0.599806	-0.599806	-0.283634
SLC6A1	-0.324664	-0.30079	1.45477	-0.829316		chr10:122494804-122495304	0.895357	-0.294397	-1.2831	0.682142
FBLN2	-0.59078	0.389156	1.21419	-1.01256		chr10:125662027-125662527	0.948462	-0.621257	-1.0749	0.747696
LSM3	-1.11055	0.129866	1.28688	-0.30619		chr10:127155178-127155678	1.44839	-0.683487	-0.649361	-0.11554
LINC01267	-1.27872	0.16185	1.15634	-0.0394663		chr10:127908651-127909151	1.39485	-0.985027	-0.212947	-0.196879
MIR3135A	-0.0543523	-0.232682	1.34803	-1.061		chr10:128751241-128751741	1.25519	-0.714394	-0.890041	0.34925
SLC6A20	-0.473366	-0.664482	1.48736	-0.349509		chr10:130022489-130022989	1.23847	-0.676451	-0.933186	0.371163
ERC2	-0.658178	0.109033	1.37096	-0.821816		chr11:8258779-8259279	1.24944	-0.887078	-0.722636	0.360279
ERC2-IT1	-0.322009	-0.136556	1.40668	-0.948113		chr11:8652094-8652594	1.07904	-0.666121	-1.01476	0.601848
ACOX2	-0.690123	-0.117207	1.44868	-0.641347		chr11:10392643-10393143	0.911768	-0.710176	-1.00744	0.805848
FAM107A	-0.850875	0.271839	1.2981	-0.719064		chr11:11813247-11813747	0.846811	-0.618725	-1.08205	0.853965
PTPRG	-0.588362	0.291072	1.27224	-0.974946		chr11:14337061-14337561	1.07884	-0.877652	-0.82364	0.622452
PRICKLE2-AS1	-0.527222	-0.0371086	1.41385	-0.849521		chr11:14411728-14412228	1.39496	-0.722165	-0.727701	0.0549056
ADAMTS9-AS2	-0.29274	-0.440871	1.47379	-0.740182		chr11:17012757-17013257	1.15724	-0.913365	-0.753137	0.509266
LRIG1	-0.541278	-1.02384	1.24838	0.316738		chr11:19868410-19868910	1.3869	-0.800905	-0.655885	0.0698933
TMEM30CP	-0.724623	-0.388236	1.47973	-0.366871		chr11:34281204-34281704	1.4797	-0.380169	-0.725113	-0.374413
LINC00882	-0.111716	-0.567815	1.44299	-0.763462		chr11:35065584-35066084	1.33379	-0.607904	-0.905161	0.179275
BOC	-0.685549	0.191395	1.33595	-0.841797		chr11:36077818-36078318	1.18343	-0.825109	-0.832802	0.474484
ADCY5	-0.535841	-0.563473	1.496	-0.396685		chr11:47974111-47974611	1.079	-0.688931	-0.996614	0.60655
EFCC1	-0.746874	-0.0231637	1.42067	-0.650637		chr11:47993403-47993903	1.28522	-0.747449	-0.836745	0.298974
NME9	-0.951887	0.189584	1.32121	-0.558906		chr11:58574887-58575387	1.37447	-0.616326	-0.850016	0.0918691
CLSTN2-AS1	-0.77069	-0.650738	1.40798	0.0134526		chr11:62266519-62267019	1.48871	-0.582818	-0.582818	-0.323076
SPSB4	0.535296	-0.711227	1.1349	-0.958968		chr11:62683034-62683534	1.48432	-0.638262	-0.29754	-0.548522
MME	-0.581086	-0.496154	1.49673	-0.41949		chr11:65900308-65900808	0.931064	-0.331981	-1.25961	0.660526
LINC01487	-0.731608	0.346756	1.2579	-0.873045		chr11:65912764-65913264	1.36948	-0.600873	-0.868084	0.0994715
PQLC2L	-0.960194	0.156785	1.33195	-0.528541		chr11:67078275-67078775	0.894561	-0.734806	-0.987363	0.827608
PPM1L	0.0549155	-0.850755	1.38699	-0.591151		chr11:69321853-69322353	1.38707	-0.705092	-0.757121	0.075142
MIR1263	-0.148023	-0.348192	1.41724	-0.921024		chr11:70073946-70074446	0.99183	-0.967591	-0.746881	0.722641
LINC01322	-0.279136	-0.589251	1.48248	-0.614095		chr11:70209925-70210425	1.12424	-0.00391929	-1.30464	0.184324
ZBBX	-0.378522	-0.377593	1.47994	-0.723825		chr11:71299266-71299766	0.97168	-0.579119	-1.10276	0.710198
TERC	-0.188916	0.0751098	1.27185	-1.15804		chr11:72013226-72013726	1.37662	0.10279	-0.73705	-0.742362
PLD1	-0.852733	0.443808	1.20253	-0.793603		chr11:83641455-83641955	0.411546	-0.750017	1.22062	-0.88215
NAALADL2	-0.822649	-0.19117	1.44839	-0.434576		chr11:110425802-110426302	1.05644	-0.83793	-0.870153	0.651642
NAALADL2-AS2	-0.484267	-0.352536	1.4887	-0.651898		chr11:111378646-111379146	1.22798	-0.770429	-0.858786	0.401234
MIR4789	-0.77601	-0.0142446	1.41624	-0.625988		chr11:111944648-111945148	1.27096	-0.639897	-0.938459	0.307399
LINC00578	-0.815478	0.314986	1.27751	-0.777016		chr11:114219885-114220385	1.32658	-0.839323	-0.700253	0.212995
LINC02015	-1.01477	-0.167946	1.37959	-0.196872		chr11:114252850-114253350	1.2124	-1.23537	-0.0315228	0.0544955
KCNMB2	-0.303545	-0.639101	1.48501	-0.542363		chr11:115504256-115504756	1.19871	-1.2273	-0.153646	0.182232
KCNMB2-AS1	-0.204141	-0.961931	1.40558	-0.239507		chr11:119475167-119475667	1.09199	-0.84923	-0.848325	0.605564
PEX5L-AS2	-0.115908	-0.429945	1.42461	-0.878754		chr11:119509990-119510490	1.21898	-0.88379	-0.74933	0.414142
EHHADH-AS1	-0.48846	-0.587328	1.49648	-0.420697		chr11:126929633-126930133	1.17512	-0.71263	-0.93987	0.477378
RFC4	-0.00772309	-1.18262	1.26333	-0.0729884		chr11:129643017-129643517	1.32047	-0.7756	-0.7756	0.230726
FLJ42393	-0.689203	-0.281203	1.47895	-0.508548		chr11:130403482-130403982	1.47052	-0.672316	-0.216094	-0.582113
FAM43A	-0.644993	0.100087	1.3737	-0.828797		chr11:132024581-132025081	0.887285	0.204229	-1.43326	0.341744
LINC01968	-0.553316	0.0685598	1.37632	-0.891564		chr12:632317-632817	1.44549	-0.666307	-0.675109	-0.104071
APOD	-0.652632	0.444353	1.18925	-0.980971		chr12:2640648-2641148	1.22158	-0.41058	-1.11624	0.305247
STK32B	-0.556872	-0.921124	1.35104	0.126957		chr12:4824394-4824894	1.12456	-0.370289	-1.18763	0.433358
EVC2	-0.0391997	-0.221236	1.33761	-1.07718		chr12:4997850-4998350	0.756061	-0.116309	-1.37111	0.731362
AFAP1-AS1	-0.770149	-0.198975	1.45865	-0.489523		chr12:6295129-6295629	1.02849	-0.678943	-1.01743	0.667885
ACOX3	0.441563	-0.85451	1.20386	-0.790916		chr12:11697878-11698378	1.24119	-0.544903	-1.02642	0.330135
SLC2A9	-0.477392	-0.517455	1.49979	-0.504942		chr12:12510149-12510649	0.601585	-0.848276	-0.848276	1.09497
MIR572	-0.0882614	-0.542401	1.43317	-0.802512		chr12:51371427-51371927	1.08089	-0.5477	-1.10013	0.566935
HS3ST1	-0.290845	-0.460821	1.47596	-0.724293		chr12:52147214-52147714	1.12058	-0.383135	-1.18285	0.445402
GBA3	0.0511397	-0.865203	1.38618	-0.572115		chr12:52210489-52210989	1.15289	-0.40013	-1.15977	0.40701
LOC439933	0.249073	-1.00688	1.28362	-0.525811		chr12:52494445-52494945	0.695089	-0.28665	-1.28849	0.880048
APBB2	-0.364044	-0.923418	1.41379	-0.126331		chr12:53080680-53081180	1.0665	0.522048	-1.19943	-0.389125
SPATA18	-0.833018	-0.343799	1.45311	-0.276298		chr12:53098500-53099000	1.16127	-1.18148	-0.347213	0.36742
SCFD2	-0.291953	-0.178852	1.41268	-0.941871		chr12:53428177-53428677	0.895691	-0.987973	-0.734048	0.82633
LOC101928809	-0.126448	-0.90497	1.41935	-0.387929		chr12:54423122-54423622	1.27783	-1.09671	-0.362552	0.181434
CXCL9	-0.342305	-0.697771	1.48312	-0.443047		chr12:56687540-56688040	-0.147347	-1.15131	0.0131187	1.28554
CCNG2	-0.117972	-0.731819	1.44701	-0.597222		chr12:57136461-57136961	1.16286	-0.3581	-1.17559	0.370834
LINC01088	-0.557151	-0.253353	1.47692	-0.666414		chr12:58873450-58873950	1.29202	-0.795629	-0.78413	0.287737
LINC00989	-0.836298	0.036302	1.39481	-0.594811		chr12:62724873-62725373	1.12149	-0.494425	-1.12013	0.493064
DMP1	-0.572043	0.634136	1.03401	-1.09611		chr12:65279120-65279620	1.40805	-0.589094	-0.818752	-0.000207814
IBSP	-0.181278	-0.0536299	1.3292	-1.09429		chr12:65941353-65941853	0.888222	-0.963148	-0.762725	0.837651
FAM13A-AS1	-1.27021	0.600269	0.968153	-0.298217		chr12:67539227-67539727	1.48993	-0.569353	-0.587187	-0.333393
GRID2	-0.465439	-0.424012	1.49544	-0.605993		chr12:67663125-67663625	1.04438	-0.398331	-1.20107	0.555019
LOC100507053	-0.582992	0.616087	1.05116	-1.08426		chr12:76258125-76258625	0.902874	0.332415	0.192092	-1.42738
ADH1A	-0.597048	0.218475	1.31271	-0.934134		chr12:92369605-92370105	1.38114	-0.363492	-0.979207	-0.0384411
ADH1B	-0.385291	0.250877	1.2461	-1.11169		chr12:94941397-94941897	1.42481	-0.402509	-0.888884	-0.133414
ADH1C	-0.742413	-0.00116655	1.41399	-0.670412		chr12:103859039-103859539	1.32378	0.0801354	-1.05951	-0.344401
ADH7	-0.809613	0.0217814	1.40231	-0.614477		chr12:107329508-107330008	1.13583	-0.840463	-0.840463	0.545094
PDE5A	-1.3236	0.40763	1.03349	-0.117525		chr12:108091284-108091784	1.38919	0.0703855	-0.727796	-0.731782
LINC01091	-0.630688	0.116571	1.36532	-0.851203		chr12:108130061-108130561	1.23261	-0.547341	-1.03049	0.34522
RNF150	-1.19524	0.116561	1.23792	-0.159246		chr12:108722960-108723460	1.16906	-0.6947	-0.957658	0.483294
SMAD1	-0.431441	-0.680414	1.48673	-0.374875		chr12:115155921-115156421	1.05245	-0.817352	-0.891064	0.655968
SMAD1-AS1	-0.493056	-0.798826	1.44728	-0.1554		chr12:116454815-116455315	1.2456	-1.18976	0.0973757	-0.15322
MIR4799	-0.922695	0.28101	1.28619	-0.644504		chr12:117863191-117863691	1.41958	-0.902352	-0.122965	-0.39426
CBR4	-0.826962	0.662776	1.04733	-0.883149		chr12:119208552-119209052	1.49116	-0.450616	-0.393697	-0.646842
LOC101930370	-0.633202	-0.461294	1.49258	-0.398083		chr12:120725544-120726044	1.1204	0.142161	0.0497028	-1.31226
CEP44	-1.09507	-0.35426	1.2837	0.165622		chr12:121872553-121873053	0.93768	-0.811576	-0.915739	0.789635
MIR4276	-0.288805	-0.620298	1.48377	-0.574669		chr12:123237886-123238386	1.32458	-0.691747	-0.848739	0.215906
SEMA5A	-1.11048	-0.556224	1.01844	0.64826		chr12:123398422-123398922	1.47221	-0.749685	-0.430364	-0.29216
SEMA5A-AS1	-1.04467	-0.477651	1.27194	0.250378		chr12:127179134-127179634	1.42994	-0.673116	-0.0499432	-0.706884
LINC02112	-0.738342	-0.671501	1.41559	-0.00574996		chr12:127230808-127231308	1.37409	-0.471228	-0.942473	0.0396123
ADAMTS12	-0.240575	-0.391576	1.45383	-0.821682		chr12:131487703-131488203	1.2831	-0.00245118	-1.15686	-0.123781
PRLR	-0.79685	0.120063	1.36834	-0.691557		chr13:20119077-20119577	0.770962	-0.00339322	-1.41117	0.643597
LINC01265	-0.613435	0.474322	1.1625	-1.02338		chr13:20708842-20709342	1.25809	-0.0649963	-1.18869	-0.0044051
OSMR-AS1	-0.691941	0.360448	1.24657	-0.915075		chr13:22110337-22110837	1.11421	-0.586503	-1.06239	0.534686
LOC257396	-0.240192	0.498386	1.02429	-1.28248		chr13:30143111-30143611	1.30668	-0.481471	0.187511	-1.01272
ARL15	-0.635808	0.892367	0.811539	-1.0681		chr13:30430151-30430651	1.1385	-0.742383	-0.93094	0.534824
HSPB3	-0.238754	-0.119061	1.37574	-1.01792		chr13:52455159-52455659	1.45466	-0.477708	-0.787247	-0.189709
LINC02225	-1.0336	0.17068	1.30617	-0.443242		chr13:65744686-65745186	0.834831	-0.83017	-0.900624	0.895964
LINC02101	-1.19963	0.663727	0.966791	-0.430886		chr13:98484860-98485360	1.18879	-0.375191	-1.15347	0.339868
CD180	-0.791967	0.11975	1.3687	-0.696488		chr13:98541633-98542133	1.10326	-0.49042	-1.12938	0.516535
LOC101928858	-0.487807	0.507506	1.10914	-1.12884		chr13:102286241-102286741	0.949377	-0.863914	-0.863914	0.778452
LINC02198	-0.80192	-0.0629737	1.42717	-0.562274		chr13:108200935-108201435	1.39199	-0.727463	-0.727463	0.0629379
CMYA5	-0.00282338	-0.919591	1.39097	-0.468557		chr13:114078764-114079264	1.48442	-0.36101	-0.694263	-0.429148
LVRN	-0.571682	0.114019	1.3592	-0.901534		chr14:21071393-21071893	1.0018	-0.696654	-1.00829	0.703151
SEMA6A	-1.08132	0.244094	1.26143	-0.4242		chr14:23145686-23146186	1.37005	0.116514	-0.790388	-0.696179
CXCL14	-0.860578	0.43679	1.20659	-0.782798		chr14:31770135-31770635	1.01539	-0.106363	-1.33329	0.424264
LINC01959	-1.09013	0.592152	1.0666	-0.568629		chr14:31927388-31927888	0.720952	-0.0295613	-1.40408	0.712687
MIR5692C1	-0.829026	0.740403	0.982552	-0.89393		chr14:33615844-33616344	1.26308	0.197215	-1.11712	-0.343178
SLC25A48	-0.16101	0.186244	1.19963	-1.22486		chr14:35341518-35342018	1.20149	0.438386	-0.919065	-0.720808
SPRY4	-0.544034	-0.107343	1.43932	-0.787945		chr14:50044952-50045452	1.49012	-0.534111	-0.614557	-0.341452
SPRY4-IT1	-0.642776	0.0522515	1.39293	-0.802405		chr14:51398804-51399304	1.11109	-0.654193	-1.01367	0.556767
SPRY4-AS1	-0.876523	-0.283641	1.43981	-0.279645		chr14:52801265-52801765	1.26615	-0.836414	-0.76484	0.335105
ARHGAP26	-0.878832	0.762195	0.963833	-0.847195		chr14:52802627-52803127	1.06616	-0.751803	-0.947333	0.632978
ARHGAP26-IT1	-0.997471	0.684421	1.01897	-0.70592		chr14:54251987-54252487	1.42555	-0.199379	-0.909998	-0.316172
MIR5197	-0.317002	-0.0427948	1.37006	-1.01026		chr14:54677276-54677776	0.335411	-0.118965	-1.30194	1.08549
ANXA6	-1.01245	0.33187	1.24395	-0.563373		chr14:61215095-61215595	1.45683	-0.172107	-0.74905	-0.535675
LINC01933	-0.820033	0.22502	1.32217	-0.727162		chr14:69719448-69719948	1.11955	-0.603472	-1.04837	0.532296
MFAP3	-0.465873	-1.02956	1.29763	0.197795		chr14:74548865-74549365	1.44873	-0.790957	-0.500986	-0.156787
ADAM19	-0.732117	-0.300208	1.4756	-0.443273		chr14:75343813-75344313	0.997743	0.71682	-0.755269	-0.959294
NIPAL4	-0.588672	-0.466768	1.4969	-0.441459		chr14:75867792-75868292	1.15203	-0.693311	-0.966561	0.50784
SOX30	-0.673475	-0.295551	1.4819	-0.512878		chr14:76715403-76715903	1.25381	-1.18901	-0.110238	0.045429
LINC01847	0.0739449	-0.294607	1.31104	-1.09038		chr14:77303610-77304110	0.774808	-0.690844	-1.02149	0.937529
NEURL1B	-0.404826	-0.468604	1.49385	-0.620424		chr14:77486267-77486767	1.34316	-0.715125	-0.807626	0.179589
MIR8056	-0.468501	-0.552646	1.49894	-0.477788		chr14:78010656-78011156	1.25841	-0.705275	-0.895443	0.34231
LOC285593	-0.737046	-0.678001	1.41318	0.00186837		chr14:87705406-87705906	1.17438	-0.766403	-0.893279	0.485307
LINC01951	-0.684843	-0.600397	1.46256	-0.177317		chr14:87869547-87870047	1.11292	-0.533183	-1.0989	0.519162
FGFR4	-0.109778	-0.711111	1.44614	-0.625253		chr14:89137503-89138003	1.21056	-0.891406	-0.746523	0.42737
FOXCUT	-0.559544	-1.01576	1.24281	0.332496		chr14:94373651-94374151	0.934645	-0.763826	-0.9596	0.788781
SERPINB9P1	-1.11517	-0.120251	1.31728	-0.0818662		chr14:96269012-96269512	1.04958	-0.507676	-1.13519	0.593292
BMP6	-0.314755	-0.816642	1.45845	-0.327049		chr14:99035950-99036450	1.08758	-0.140641	-1.29476	0.347824
SYCP2L	-0.821973	0.663568	1.04654	-0.888137		chr14:100132628-100133128	0.346346	-0.372724	-1.15745	1.18382
GFOD1	-0.371167	-0.765643	1.47114	-0.33433		chr14:103624805-103625305	1.47012	-0.705366	-0.538535	-0.226221
NRSN1	-0.372218	-0.499278	1.49226	-0.620761		chr14:104972419-104972919	1.30606	-0.157532	-1.12646	-0.022066
C6orf89	-0.757576	-0.354608	1.47311	-0.360928		chr15:25611598-25612098	1.35311	-0.0680566	-1.05409	-0.230963
BTBD9	-0.455225	-0.397706	1.49203	-0.639098		chr15:25684463-25684963	1.0677	0.337008	-1.31873	-0.0859693
DAAM2	-0.768772	-0.370094	1.47041	-0.331542		chr15:25830914-25831414	1.3023	-0.326032	-1.08862	0.112343
RUNX2	-0.99	-0.454306	1.34284	0.101469		chr15:36601516-36602016	1.3386	-0.0276553	-1.07266	-0.238284
LOC101927189	-0.454961	-0.499241	1.49899	-0.544789		chr15:38868234-38868734	1.34949	-0.879017	-0.619636	0.149159
MLIP	-0.429445	-0.546126	1.4981	-0.522526		chr15:39404767-39405267	1.13064	-0.627959	-1.02625	0.523569
HMGCLL1	-0.681657	0.229518	1.31704	-0.864905		chr15:41607033-41607533	1.4879	-0.66065	-0.474921	-0.352331
LOC101928516	-0.314183	-0.689899	1.48215	-0.478071		chr15:43316024-43316524	1.42318	-0.621372	-0.766288	-0.0355189
CASC6	-0.0215006	-0.282615	1.35069	-1.04657		chr15:45442746-45443246	1.29007	-0.731459	-0.847053	0.288446
MANEA	-0.444706	-0.0815101	1.41574	-0.889528		chr15:48653156-48653656	1.44105	-0.572375	-0.764844	-0.10383
FAM162B	-0.871639	-0.128548	1.42841	-0.42822		chr15:48924571-48925071	1.3096	-0.0240555	-1.12135	-0.164196
RFX6	-0.20162	-0.123055	1.36473	-1.04006		chr15:48940487-48940987	0.998963	-0.860471	-0.860471	0.721978
LAMA2	-0.514201	0.389123	1.19752	-1.07244		chr15:52076918-52077418	0.508107	-0.741599	-0.92359	1.15708
ARHGAP18	-0.69858	-0.161016	1.45854	-0.598941		chr15:52094186-52094686	1.2547	-0.205564	0.120842	-1.16998
PHACTR2	-0.461111	0.657696	0.98233	-1.17892		chr15:55241830-55242330	1.06084	-0.853528	-0.853528	0.646214
PHACTR2-AS1	-0.579502	0.888208	0.801579	-1.11029		chr15:60392474-60392974	1.15726	-1.2683	-0.0961289	0.207162
ZC2HC1B	-0.35126	-0.143518	1.41649	-0.921717		chr15:62112859-62113359	0.575673	-1.37982	0.871846	-0.0676989
SASH1	-0.508367	-0.410176	1.49645	-0.577902		chr15:66720181-66720681	1.49915	-0.452843	-0.530919	-0.515384
LOC102723831	-1.12197	0.694292	0.977935	-0.550258		chr15:67027836-67028336	1.31313	-0.696118	-0.856573	0.23956
LINC02538	-0.235444	0.599026	0.940625	-1.30421		chr15:67044183-67044683	1.48252	-0.595522	-0.607989	-0.279007
DACT2	-0.495884	-0.354633	1.48983	-0.639318		chr15:68492832-68493332	1.31128	0.249557	-0.78875	-0.772092
SMOC2	-0.878253	-0.280759	1.43921	-0.2802		chr15:68623263-68623763	1.42712	-0.788573	-0.056971	-0.581577
LOC285804	-1.16069	0.689212	0.966028	-0.494555		chr15:70795261-70795761	1.3407	-0.87179	-0.64224	0.173334
LINC01624	-1.15654	0.642619	1.00442	-0.490501		chr15:70826566-70827066	1.49053	-0.345178	-0.532236	-0.613113
LOC105375115	-0.769621	-0.383874	1.46979	-0.316296		chr15:71080644-71081144	1.28616	-0.631057	-0.932933	0.277827
GRIFIN	-0.41409	-0.818404	1.45268	-0.220181		chr15:73930294-73930794	0.479065	-0.234257	-1.28121	1.0364
LINC02587	-0.811222	0.448296	1.20006	-0.837137		chr15:74193281-74193781	0.64696	-0.31082	-1.26996	0.933823
LOC100506497	-0.422512	-0.320939	1.47674	-0.733291		chr15:75150000-75150500	1.26221	0.0665042	-1.1741	-0.154611
ADCYAP1R1	-0.5988	-0.142869	1.45388	-0.712214		chr15:78937122-78937622	0.985449	0.625771	-1.21749	-0.393731
BBS9	-0.832311	-0.0450417	1.41856	-0.541211		chr15:79475273-79475773	1.15517	-0.340284	-1.18775	0.372866
BMPER	-0.363356	-0.298188	1.4622	-0.800651		chr15:82159941-82160441	0.850811	-0.657244	-1.05214	0.858574
LOC100506725	-1.09148	0.671596	1.00665	-0.586762		chr15:85357881-85358381	1.01336	0.178675	-1.38046	0.18843
SEPT7-AS1	-0.791582	-0.12939	1.44348	-0.52251		chr15:89821199-89821699	1.14701	-0.807952	-0.867418	0.528358
ELMO1	0.0507479	-0.312386	1.32782	-1.06618		chr15:89823342-89823842	1.4043	-0.395814	-0.930117	-0.0783731
ELMO1-AS1	-0.457399	-0.118194	1.43042	-0.854824		chr15:91561163-91561663	1.31945	-0.786059	-0.766149	0.232757
AMPH	-0.764029	0.0902457	1.38119	-0.707408		chr15:94023470-94023970	1.4319	-0.0575336	-0.717929	-0.656442
SUGCT	-0.0656472	-1.00917	1.37396	-0.299147		chr15:94026451-94026951	1.20934	-0.980769	-0.638433	0.409859
LINC01450	-0.532468	-0.385989	1.49502	-0.576559		chr15:96428584-96429084	0.849823	-0.391835	-1.23383	0.775842
LINC01449	-0.474817	-0.680557	1.48431	-0.328941		chr15:99476525-99477025	1.1665	-0.494078	-1.10077	0.428349
INHBA	0.282878	-0.945731	1.28166	-0.618807		chr15:100123617-100124117	1.45219	-0.784212	-0.496852	-0.171129
LINC01448	-0.851908	-0.283704	1.44785	-0.312239		chr15:100339202-100339702	1.08801	-0.911626	-0.784474	0.608094
ADCY1	-0.565622	-0.949058	1.31958	0.195096		chr15:101267219-101267719	1.24041	-0.751165	-0.868103	0.378859
POM121L12	-0.408616	-0.00711577	1.37974	-0.964005		chr16:84589-85089	1.01777	-0.478323	-1.16131	0.621868
LINC01445	-0.309628	-0.580523	1.48693	-0.596783		chr16:525508-526008	1.20336	-0.94332	-0.690493	0.430451
LOC100996654	-0.434293	0.218453	1.27847	-1.06263		chr16:535441-535941	1.3711	-0.103898	-1.025	-0.242196
EGFR	-0.491828	-0.0639192	1.41796	-0.862213		chr16:2159139-2159639	1.05836	0.0609056	-1.35013	0.230867
LOC101927243	-0.0807946	-0.805783	1.43101	-0.54443		chr16:3020787-3021287	1.18864	-0.758181	-0.893333	0.462874
LOC101927269	-0.812535	0.0220266	1.40194	-0.611436		chr16:4309886-4310386	1.01283	-0.210876	-1.29768	0.495721
CD36	-0.83383	0.0238753	1.399	-0.589041		chr16:4378247-4378747	1.45076	-0.743734	-0.568251	-0.138771
GNAT3	-0.63852	-0.000910184	1.41239	-0.772955		chr16:10961137-10961637	1.14848	0.167745	-1.28526	-0.0309613
NPTX2	-0.369982	-0.778682	1.46794	-0.319271		chr16:11077978-11078478	1.3777	-0.653866	-0.816034	0.0922036
EFCAB10	-0.474186	-0.699398	1.48048	-0.306892		chr16:11363153-11363653	0.435409	-0.876295	-0.765796	1.20668
SLC26A4	-0.478191	-0.745411	1.46827	-0.244673		chr16:11955653-11956153	1.20112	-0.680381	-0.952758	0.432016
DLD	-0.636193	-0.0889048	1.44062	-0.715522		chr16:14309814-14310314	0.965288	-0.848102	-0.877762	0.760576
LAMB1	-0.843779	0.209632	1.32777	-0.693624		chr16:18998672-18999172	1.44421	-0.672455	-0.672455	-0.0993028
GPR37	-0.805261	-0.0340492	1.4192	-0.579888		chr16:19523597-19524097	1.4596	-0.309255	-0.812117	-0.338228
MKLN1-AS	-0.864686	0.77729	0.950428	-0.863032		chr16:22199522-22200022	1.32667	0.127319	-1.0157	-0.438285
PODXL	-0.505261	0.133603	1.33861	-0.96695		chr16:23466416-23466916	1.13808	-1.083	-0.542496	0.487423
TMEM178B	-0.604302	-0.58152	1.48554	-0.299717		chr16:30352080-30352580	0.660402	0.673023	-1.44834	0.11492
OR6B1	-0.41197	-0.681722	1.48691	-0.393221		chr16:30602551-30603051	0.99779	-1.11902	-0.549652	0.670885
OR2A5	-0.64575	-0.405649	1.49155	-0.440151		chr16:30982784-30983284	1.49473	-0.521241	-0.587405	-0.38608
MIR548F4	-1.08881	-0.198898	1.33155	-0.0438407		chr16:30996247-30996747	1.46474	-0.471497	-0.233036	-0.760209
ATP6V0E2-AS1	-0.802691	-0.300051	1.46177	-0.359024		chr16:48511049-48511549	1.29493	-0.561399	-0.974613	0.241083
ATP6V0E2	-0.826752	-0.371528	1.45369	-0.25541		chr16:50210388-50210888	1.35843	-0.822062	-0.67747	0.1411
VIPR2	-1.02289	-0.0503531	1.36585	-0.292612		chr16:50245259-50245759	1.36656	-0.652202	-0.832574	0.118219
MSRA	-0.580329	-0.63534	1.4798	-0.264128		chr16:50771279-50771779	1.38274	-0.698632	-0.769802	0.0856927
LOC340357	-1.15274	0.198519	1.24409	-0.289862		chr16:54930423-54930923	1.26777	-1.169	-0.152606	0.0538346
LOC101929237	-0.155983	-0.614668	1.45792	-0.687265		chr16:56389451-56389951	0.614497	-0.846783	-0.852974	1.08526
DOCK5	-0.649358	-0.643806	1.46136	-0.168191		chr16:57628313-57628813	1.20888	-0.546685	-1.04541	0.383215
MIR6876	-0.369213	-0.579282	1.49363	-0.545138		chr16:67311618-67312118	1.12588	-0.427874	-1.157	0.458993
GNRH1	0.103603	-0.862557	1.36873	-0.609779		chr16:67857716-67858216	1.17837	-0.391066	-1.15147	0.364164
ADRA1A	-0.904818	-0.151152	1.42267	-0.3667		chr16:73192378-73192878	1.10036	-0.722279	-0.962362	0.584283
LINC02099	0.346302	-0.656669	1.25079	-0.940421		chr16:75245453-75245953	1.2763	0.264429	-1.00932	-0.531412
RBPMS	-0.643094	0.372717	1.23313	-0.962755		chr16:80027018-80027518	1.49989	-0.511508	-0.505045	-0.483338
RBPMS-AS1	-0.457764	0.0938883	1.34715	-0.983273		chr16:81645186-81645686	1.48101	-0.662428	-0.537282	-0.2813
ZNF703	-0.486537	-0.0843071	1.42411	-0.853271		chr16:82629747-82630247	1.40809	-0.682366	-0.742541	0.0168123
LOC101929217	-1.08248	0.0955892	1.30957	-0.322683		chr16:84024844-84025344	1.32515	-0.225496	-1.09227	-0.00738312
LINC00968	-0.0297918	-0.96245	1.38509	-0.392847		chr16:84782832-84783332	1.46916	-0.772639	-0.316473	-0.38005
FAM110B	-1.06796	-0.302429	1.32902	0.0413628		chr16:84788907-84789407	1.27211	-0.577435	-0.98256	0.287882
LOC101929528	-0.611914	-0.446027	1.49515	-0.437208		chr16:85465758-85466258	1.37916	0.0621394	-0.88706	-0.554239
TRIM55	-0.460773	-0.76662	1.46421	-0.236813		chr16:85612097-85612597	0.982605	0.45531	-1.34879	-0.0891253
PREX2	-0.984263	0.675083	1.02857	-0.719394		chr16:86362957-86363457	0.963184	-0.863131	-0.863131	0.763078
RDH10-AS1	-1.19696	0.452278	1.10904	-0.364361		chr16:86951747-86952247	1.30431	-0.436794	-1.03861	0.171088
MIR5681A	-0.345519	-0.451738	1.48462	-0.687359		chr16:87860474-87860974	1.18648	-0.938355	-0.707574	0.459448
MIR2052HG	-0.362228	-0.346815	1.47192	-0.762873		chr16:87868115-87868615	1.37386	-0.706765	-0.77541	0.108317
PKIA-AS1	0.849841	-0.245601	0.706567	-1.31081		chr16:88304121-88304621	1.23782	-0.472108	-1.0727	0.306982
LOC101927040	-0.713391	-0.78796	1.36025	0.141098		chr16:88746437-88746937	1.48242	-0.287915	-0.652603	-0.541899
LOC102724710	-0.580533	-0.111744	1.44406	-0.751785		chr16:88782347-88782847	1.46165	-0.591713	-0.694829	-0.175109
LINC00535	-0.492761	0.43775	1.15977	-1.10476		chr16:89365010-89365510	0.522225	-0.80168	-0.871594	1.15105
SDC2	-0.78449	0.0151457	1.40653	-0.63719		chr17:549992-550492	1.46355	-0.660172	-0.62471	-0.178671
ANGPT1	-1.13027	0.380993	1.17982	-0.430547		chr17:1067182-1067682	1.48125	-0.622215	-0.587298	-0.271733
SLC30A8	-0.854041	-0.164862	1.43799	-0.419083		chr17:1190643-1191143	1.23642	-0.688562	-0.924729	0.376875
MIR548AZ	-0.485064	-0.517274	1.49987	-0.49753		chr17:1240331-1240831	1.27336	-0.368305	-1.09803	0.192971
MIR1208	-0.785136	0.0712812	1.38739	-0.67353		chr17:1617706-1618206	1.25213	-0.37035	-1.11404	0.232261
VLDLR-AS1	-0.488614	-0.459298	1.4989	-0.550991		chr17:1715142-1715642	1.08739	0.0506864	-1.33304	0.194969
LINC00583	-1.08195	-0.113006	1.33999	-0.145033		chr17:2853233-2853733	1.45798	-0.174434	-0.742086	-0.54146
MOB3B	-0.528758	0.151514	1.33455	-0.957306		chr17:2949626-2950126	1.46178	-0.460699	-0.774289	-0.226791
TAF1L	-0.764665	-0.865483	1.22589	0.404261		chr17:3794938-3795438	0.671897	-0.856167	-0.856167	1.04044
TMEM215	-0.8263	-0.418538	1.44923	-0.204395		chr17:3889995-3890495	1.08621	-0.18338	-1.28177	0.378935
KIF24	-0.165095	-0.51329	1.45256	-0.774175		chr17:4327557-4328057	1.47581	-0.252	-0.681297	-0.542512
NUDT2	-0.535862	0.422445	1.18098	-1.06756		chr17:4509341-4509841	1.49722	-0.579462	-0.485326	-0.432437
FAM205C	-0.484073	-0.682992	1.48303	-0.31596		chr17:5500932-5501432	1.28233	0.217006	-1.05342	-0.445917
C9orf85	-0.0738228	-0.987942	1.38377	-0.322009		chr17:5516056-5516556	1.03987	-0.736396	-0.967317	0.663841
C9orf57	-0.473343	-0.71789	1.47626	-0.285025		chr17:5526751-5527251	1.41569	-0.448579	-0.88787	-0.0792424
GNA14-AS1	-1.05891	0.19958	1.28688	-0.427554		chr17:7348584-7349084	0.850249	-0.656511	-1.05272	0.858982
C9orf47	-0.750368	0.438486	1.20381	-0.891924		chr17:7351812-7352312	0.902073	-1.42987	0.298904	0.228893
UNQ6494	-0.536889	-0.208707	1.46601	-0.720416		chr17:10058788-10059288	1.28352	-1.07235	0.1947	-0.405871
MIR4290	-0.149316	-0.844917	1.43775	-0.443513		chr17:13067573-13068073	1.27607	-0.655326	-0.922553	0.301809
GALNT12	-0.764884	-0.234885	1.46425	-0.464484		chr17:15490525-15491025	1.30894	0.254309	-0.773216	-0.790031
COL15A1	-0.512767	-0.530048	1.49926	-0.456445		chr17:17747105-17747605	0.937266	-0.912166	-0.815411	0.790311
LINC01492	-0.493133	0.296498	1.24931	-1.05268		chr17:17822087-17822587	0.488302	-0.0992738	0.962213	-1.35124
RAD23B	-0.233994	-0.564332	1.47343	-0.675107		chr17:18235577-18236077	1.49702	-0.425893	-0.579655	-0.491472
LINC01509	-0.279805	0.498024	1.04195	-1.26017		chr17:18268367-18268867	1.49238	-0.463628	-0.634102	-0.394654
PAPPA	-1.17268	0.361419	1.16889	-0.357634		chr17:21402199-21402699	0.86349	-0.132107	-1.35803	0.626647
ASTN2	-1.0273	0.315676	1.24794	-0.536318		chr17:21456968-21457468	1.16519	-0.625462	-1.01333	0.473594
ASTN2-AS1	-0.95607	0.375732	1.2326	-0.652264		chr17:29566844-29567344	1.28853	0.237212	-1.0073	-0.51844
TRIM32	-0.944773	0.86394	0.864353	-0.78352		chr17:33436292-33436792	1.06108	-0.986728	-0.707144	0.632791
LINC01613	-0.760639	-0.353789	1.47244	-0.358015		chr17:35022487-35022987	1.13133	-0.752421	-0.925038	0.546128
C5	-0.375039	-0.203927	1.4406	-0.861638		chr17:38464739-38465239	1.32658	-0.403923	-1.03203	0.109376
HMCN2	-0.732124	0.0897145	1.38177	-0.739362		chr17:38879937-38880437	0.750146	0.0728458	-1.43456	0.611567
AIF1L	-0.0621095	-0.87355	1.41528	-0.47962		chr17:39365260-39365760	1.02136	0.00436815	-1.35866	0.332928
FAM78A	-0.574466	-0.392378	1.49551	-0.528664		chr17:39927416-39927916	1.30904	0.226387	-0.599792	-0.935635
PLPP7	-0.596145	-0.325295	1.48889	-0.567451		chr17:40510205-40510705	1.49696	-0.434747	-0.585728	-0.476483
ADAMTSL2	-1.16365	0.173701	1.24522	-0.255271		chr17:41547896-41548396	1.29813	-0.7033	-0.86456	0.269726
DBH-AS1	-0.423621	-0.499758	1.49718	-0.573799		chr17:41910577-41911077	0.990807	-0.611058	-1.07667	0.696918
SARDH	-0.889772	-0.190324	1.43133	-0.351237		chr17:42324975-42325475	1.22906	-1.06005	-0.503691	0.334684
LCN12	-0.672559	-0.568435	1.47329	-0.232296		chr17:45170803-45171303	1.32006	-0.419952	-1.03143	0.131319
PTGDS	-0.716386	-0.436011	1.47971	-0.327315		chr17:45176217-45176717	1.42225	-0.112679	-0.88609	-0.423486
LCNL1	-0.664991	-0.453479	1.48839	-0.369919		chr17:46833383-46833883	0.852876	-0.730375	-0.991749	0.869247
PTCHD1-AS	-0.290551	-0.424674	1.47104	-0.755819		chr17:47188725-47189225	0.525914	0.259664	0.69059	-1.47617
PTCHD1	-0.653246	-0.451261	1.49025	-0.385741		chr17:47267261-47267761	1.16195	-0.820588	-0.848268	0.506908
IL1RAPL1	-0.0755585	-0.495128	1.42251	-0.851824		chr17:55576093-55576593	1.0602	-0.307042	-1.24205	0.488887
LINC01281	-0.457504	0.377286	1.19014	-1.10992		chr17:57623114-57623614	1.40173	-0.597062	-0.823599	0.0189323
CHST7	-0.533995	-0.423597	1.49785	-0.540253		chr17:62652973-62653473	1.39099	0.0303186	-0.875255	-0.546048
SLC9A7	-0.439187	0.0877577	1.34569	-0.994256		chr17:63478759-63479259	1.24815	-0.896916	-0.712265	0.361031
ASB12	-0.671185	1.02989	0.664596	-1.0233		chr17:66509078-66509578	0.948324	-0.419584	-1.20905	0.680312
MTMR8	-0.555177	-0.364715	1.4933	-0.573412		chr17:66677622-66678122	0.594694	-0.948885	-0.7403	1.09449
ZC4H2	-0.857284	-0.259549	1.44556	-0.328725		chr17:68053602-68054102	0.918393	0.811999	-0.871634	-0.858758
AWAT2	-0.757518	-0.721116	1.37688	0.101752		chr17:69761722-69762222	0.32595	-1.48016	0.441505	0.712707
OTUD6A	-0.676711	0.0323345	1.40233	-0.757952		chr17:69967820-69968320	0.508956	-0.31449	-1.24247	1.04801
TENT5D	-0.548463	-0.805108	1.43008	-0.0765112		chr17:71184657-71185157	1.37378	-0.727536	-0.755899	0.109651
COL4A6	-0.796171	0.366635	1.24904	-0.819505		chr17:71208198-71208698	1.0517	-0.605231	-1.06821	0.621743
CAPN6	-0.59921	0.240515	1.30157	-0.942875		chr17:75036605-75037105	0.866098	-0.254392	-1.30537	0.693663
DCX	-0.856446	-0.135728	1.43307	-0.440895		chr17:75241955-75242455	1.06334	-0.27182	-1.25662	0.465106
ATP1B4	0.099111	-0.585961	1.36777	-0.880923		chr17:76693104-76693604	1.08212	0.608587	-0.966617	-0.724085
MEGF6	1.01481	0.681658	-1.03056	-0.665911		chr17:77316063-77316563	1.02145	-0.470849	-1.16506	0.614462
MIR7973-1	-1.14968	1.07119	-0.474424	0.552915		chr17:77391938-77392438	1.20909	0.213874	-1.20136	-0.221601
MED9	-0.377122	0.763841	-1.24206	0.855342		chr17:78861980-78862480	1.21135	0.29344	-1.14884	-0.355953
MIR551A	-0.351988	1.47583	-0.379557	-0.744287		chr17:79041551-79042051	1.13679	-0.635137	-1.01845	0.516792
EIF2B3	-0.516616	1.49134	-0.617681	-0.357044		chr17:82003718-82004218	1.19189	-0.386295	-1.14633	0.340729
NPR1	0.432849	1.18229	-1.04261	-0.572527		chr17:82582084-82582584	1.47578	-0.61848	-0.61848	-0.23882
CHIT1	0.0237503	1.35803	-0.374227	-1.00755		chr17:83073475-83073975	1.48944	-0.402218	-0.663534	-0.423688
SORBS1	0.246005	1.28265	-1.01521	-0.513452		chr17:83109654-83110154	1.45071	-0.262065	-0.839612	-0.34903
NAV2-AS4	-0.633717	1.40694	0.0133928	-0.786611		chr18:5729925-5730425	1.37277	-0.330123	-0.0402072	-1.00244
DHCR7	-0.317897	1.2841	-1.1089	0.142697		chr18:6482498-6482998	1.18181	-0.382122	-1.15402	0.354324
APOA1	0.493303	0.856528	-1.42057	0.0707352		chr18:11857409-11857909	1.10076	-0.326522	-1.21838	0.444142
CDON	-0.793414	1.46392	-0.298922	-0.371586		chr18:22683138-22683638	1.13318	-0.721712	-0.950847	0.539384
LINC01252	0.0427319	1.35255	-1.01019	-0.385088		chr18:23231354-23231854	0.298507	1.12229	-1.27698	-0.143816
MANSC1	-1.06236	1.32331	0.0771293	-0.338077		chr18:35478454-35478954	1.20491	-0.595453	-1.01463	0.405176
MGP	-0.648523	1.12819	0.532035	-1.0117		chr18:35513516-35514016	1.04086	-0.921166	-0.788167	0.668475
PDE3A	-0.634955	1.49074	-0.363254	-0.492527		chr18:36294045-36294545	1.35696	-0.753669	-0.753669	0.150374
DRAM1	0.0615039	1.24109	-1.20245	-0.100148		chr18:48998041-48998541	1.39415	-0.906466	-0.484419	-0.00326248
PMCH	-0.535976	1.31422	0.195132	-0.97338		chr18:53796007-53796507	0.726281	0.924727	-1.18221	-0.468794
LINC00485	-0.618737	1.48043	-0.266199	-0.595498		chr18:56148327-56148827	0.907797	-0.831705	-0.89865	0.822557
LINC02338	-0.529945	1.0925	0.545569	-1.10813		chr18:59123647-59124147	0.755302	-0.843721	-0.881464	0.969883
LINC00520	-0.447768	1.49661	-0.593786	-0.455057		chr18:59507950-59508450	1.21803	0.376339	-0.569418	-1.02495
RTN1	-0.492736	1.42151	-0.855043	-0.0737266		chr18:74370161-74370661	0.455677	-0.463381	-1.1314	1.13911
USP50	-0.0153152	1.14729	-1.28807	0.156092		chr18:79589450-79589950	-0.708799	0.774943	0.940293	-1.00644
CYP19A1	-1.04749	1.15584	-0.583768	0.475421		chr19:1177671-1178171	1.2933	-0.578681	-0.964415	0.249792
GLDN	-1.10343	1.01246	0.659177	-0.568202		chr19:2168870-2169370	1.39469	-0.490604	-0.902304	-0.00178015
DMXL2	-0.535136	1.48107	-0.663557	-0.282382		chr19:2494035-2494535	1.2208	-0.593286	-1.00686	0.37934
DRAIC	0.155019	1.32582	-0.987116	-0.493726		chr19:2503333-2503833	1.44603	-0.732075	-0.600089	-0.113863
SALRNA3	-0.374068	1.47859	-0.730969	-0.373549		chr19:2524807-2525307	1.4224	-0.519786	-0.838109	-0.0645098
SALRNA2	-0.323288	1.39956	-0.960945	-0.115328		chr19:2576890-2577390	1.08931	-0.413441	-1.17879	0.502925
INSYN1	-0.591124	1.46959	-0.210074	-0.668392		chr19:2723003-2723503	1.28438	-0.599469	-0.957455	0.27254
TMC3	-0.148163	1.25653	0.0722879	-1.18066		chr19:3430362-3430862	0.643652	-0.847148	-0.859332	1.06283
LINC01197	-0.631394	1.48228	-0.280196	-0.570688		chr19:3655659-3656159	1.04884	-0.758696	-0.945766	0.655619
MT2A	0.292278	1.1563	-1.23827	-0.210312		chr19:3670913-3671413	1.24288	0.0288714	-1.2041	-0.0676485
MT1A	0.306835	1.27868	-0.70945	-0.87607		chr19:4374494-4374994	1.11607	0.255644	-1.29751	-0.0742028
MT1H	-0.367557	1.49255	-0.515674	-0.609321		chr19:4929127-4929627	1.24149	-0.887919	-0.728051	0.374475
MT1G	-0.266091	1.47771	-0.529785	-0.681834		chr19:4988662-4989162	1.17727	-1.00752	-0.6255	0.45575
MIR5093	-0.307916	1.48635	-0.560957	-0.617477		chr19:5434938-5435438	1.02992	-0.821989	-0.891995	0.684065
IRF8	-0.839002	1.4227	-0.517304	-0.0663905		chr19:5628460-5628960	1.08915	-1.30006	-0.119653	0.330564
MIR6774	-0.753548	1.38688	0.0758796	-0.709209		chr19:6067162-6067662	0.927408	-0.0438305	-1.37657	0.492994
GLP2R	-0.545229	1.32451	0.17814	-0.957423		chr19:6238677-6239177	1.44128	-0.425676	-0.171799	-0.843803
KRT24	-0.061877	1.41055	-0.894629	-0.454045		chr19:6611663-6612163	1.35009	-0.619485	-0.878433	0.147829
CACNA1G	-0.734586	1.44367	-0.604352	-0.104729		chr19:8224624-8225124	1.23069	-0.613407	-0.986362	0.369074
CACNA1G-AS1	-0.443753	1.37976	-0.948263	0.0122578		chr19:8363778-8364278	0.924186	-1.16452	-0.49663	0.736968
LINC02072	-0.707121	1.47682	-0.491531	-0.278168		chr19:13621366-13621866	1.21608	-0.819323	-0.819323	0.422562
CCBE1	-0.174497	1.22939	0.14403	-1.19892		chr19:13831387-13831887	1.11914	-0.761094	-0.922044	0.563996
LINC01544	-1.37428	0.85025	-0.0923414	0.616369		chr19:16279150-16279650	1.26066	-0.514765	-1.03157	0.285675
S1PR2	0.49664	1.07999	-1.2031	-0.373529		chr19:16823088-16823588	1.21262	-0.991097	-0.622009	0.400489
MIR4322	0.367829	1.07806	-1.29618	-0.14971		chr19:18300946-18301446	1.35873	-0.616481	-0.870286	0.128033
HPN	-1.13277	1.30368	-0.12187	-0.0490401		chr19:18660305-18660805	1.37263	-0.459454	-0.950469	0.0372898
PROSER3	-0.598892	1.4939	-0.380159	-0.514849		chr19:18795424-18795924	0.725283	0.170015	-1.45866	0.563361
HSPB6	-0.551673	1.49799	-0.42895	-0.517371		chr19:18969528-18970028	1.25935	-0.356746	-1.11441	0.211802
MIR4530	-0.779893	1.42552	-0.597805	-0.0478225		chr19:29098767-29099267	1.34513	0.170915	-0.679875	-0.836171
PPM1N	-0.481192	1.2162	-1.08136	0.34635		chr19:37998013-37998513	1.2307	-0.481068	-1.0723	0.322673
LMTK3	0.123864	1.11951	-1.31391	0.0705368		chr19:37999364-37999864	1.29478	-0.769173	-0.807685	0.28208
HSD17B14	-0.292625	1.4601	-0.808435	-0.35904		chr19:39351575-39352075	1.00328	0.716817	-0.849127	-0.870969
TULP2	-0.520609	1.49551	-0.58019	-0.394711		chr19:40403402-40403902	1.14588	-1.03961	-0.601091	0.494828
SHANK1	-0.48988	1.48138	-0.303411	-0.68809		chr19:40715657-40716157	0.873369	0.441392	-1.42488	0.110116
CRIPT	-0.397107	1.10152	0.478721	-1.18313		chr19:40831815-40832315	1.2205	-0.895931	-0.734566	0.409994
LINC01118	-0.468297	1.48336	-0.688043	-0.32702		chr19:41323482-41323982	1.05074	-0.378254	-1.20996	0.537473
BPI	-0.820283	1.40699	0.0027748	-0.589486		chr19:43781089-43781589	1.35863	-0.782335	-0.721749	0.145455
LBP	-0.56086	1.43951	-0.776406	-0.10224		chr19:45456176-45456676	0.895827	-0.735181	-0.986992	0.826346
ADAMTS1	-0.97113	1.38321	-0.0346597	-0.377417		chr19:45568681-45569181	1.41668	-0.631365	-0.770842	-0.0144698
LINC00310	-0.731294	1.47845	-0.385576	-0.361576		chr19:46390783-46391283	1.36964	-0.250291	-1.02603	-0.0933136
MIR4270	-0.730872	1.4744	-0.459991	-0.283533		chr19:47331894-47332394	1.27678	-0.840085	-0.751609	0.314912
RFTN1	-0.162875	1.41699	-0.9264	-0.327713		chr19:47718997-47719497	1.25358	-0.753637	-0.856432	0.356484
ITGA9	-0.0105439	1.33398	-0.246603	-1.07683		chr19:51724486-51724986	1.44639	-0.508828	-0.79247	-0.145089
KLF15	-0.382178	1.20956	0.310396	-1.13778		chr19:51726055-51726555	1.40274	-0.585906	-0.829982	0.0131509
MIR575	-0.474499	1.2716	-1.0467	0.249607		chr19:54462083-54462583	0.467709	-0.546624	-1.07395	1.15286
HPGDS	0.600063	0.922698	-1.32225	-0.200509		chr2:1675593-1676093	1.21857	-0.877482	-0.756605	0.415513
HHIP	0.0551384	1.34366	-0.372883	-1.02591		chr2:2665165-2665665	1.26456	-0.686682	-0.90635	0.328476
HHIP-AS1	0.127498	1.21444	-0.119389	-1.22255		chr2:8090907-8091407	0.993081	-0.290097	-1.2687	0.565716
LSM6	-0.435131	1.45139	-0.201756	-0.814505		chr2:8094435-8094935	1.33012	-0.48757	-0.986128	0.143581
SLC10A7	-0.344739	1.49099	-0.597084	-0.54917		chr2:9693071-9693571	1.42375	-0.749432	-0.640432	-0.0338814
NAF1	-0.914601	1.00288	-0.803691	0.715408		chr2:9703154-9703654	1.28825	-0.495897	-1.02091	0.228555
C7	-0.72827	1.47842	-0.339537	-0.410615		chr2:9752536-9753036	0.581502	-0.890979	-0.799234	1.10871
C6	-0.738556	1.21741	0.415484	-0.894333		chr2:10036005-10036505	1.42791	-0.341393	-0.899819	-0.186696
PLCXD3	-0.658793	1.25704	0.336045	-0.934296		chr2:20106740-20107240	1.48081	-0.716459	-0.411985	-0.352365
GHR	-0.662055	1.33113	0.197411	-0.866487		chr2:20141373-20141873	1.2062	-0.750634	-0.890299	0.434731
STARD4-AS1	-0.340684	1.49078	-0.583993	-0.5661		chr2:20438385-20438885	1.46175	-0.561986	-0.716963	-0.182803
ZNF608	-0.881428	1.34835	-0.618186	0.151263		chr2:20490660-20491160	1.32321	0.00933398	-1.09123	-0.241316
DCANP1	-0.91817	1.1111	-0.768701	0.575767		chr2:20563706-20564206	1.32217	-0.684613	-0.857264	0.219708
MYOZ3	0.0271601	1.40461	-0.741803	-0.689969		chr2:21939938-21940438	1.21292	-0.608008	-1.0011	0.396187
GEMIN5	0.315033	1.11006	-0.141105	-1.28398		chr2:23602089-23602589	1.39815	-0.622934	0.0346865	-0.809899
SPDL1	-0.260728	1.02934	-1.27231	0.503694		chr2:25043217-25043717	1.17639	-0.831534	-0.830149	0.485292
ID4	-0.503639	1.39008	-0.902099	0.0156595		chr2:26018035-26018535	1.20666	-0.894606	-0.745501	0.433445
PNPLA1	-1.21706	1.22641	-0.0902354	0.0808898		chr2:28448112-28448612	1.28532	-0.662598	-0.909282	0.286555
LOC101928461	-0.86347	1.42534	-0.100695	-0.461175		chr2:28583849-28584349	1.03906	-1.11506	-0.542564	0.618567
CRHR2	-1.42778	0.262509	0.909448	0.255821		chr2:28610568-28611068	1.19443	-0.973631	-0.658581	0.437784
SEMA3D	-0.507983	1.49998	-0.495497	-0.496496		chr2:30274679-30275179	1.34262	-0.873873	-0.636777	0.16803
CFTR	0.0645584	1.30017	-0.249841	-1.11489		chr2:30664889-30665389	1.18764	-0.863082	-0.791538	0.46698
CALD1	-1.11598	1.1186	-0.502973	0.500354		chr2:30679704-30680204	1.36669	-0.976867	-0.420648	0.0308266
PRSS37	0.276728	1.26707	-0.520586	-1.02321		chr2:37570872-37571372	1.37267	-0.592619	-0.869781	0.0897264
SLC18A1	-0.462573	1.4492	-0.808863	-0.177759		chr2:40716779-40717279	1.48386	-0.562121	-0.630268	-0.291468
SCARA3	0.440495	1.14009	-1.1488	-0.431785		chr2:42922968-42923468	1.45992	-0.201362	-0.494941	-0.763619
RGS22	-0.370957	1.40683	-0.934285	-0.101592		chr2:43268966-43269466	1.43921	-0.699117	-0.658178	-0.0819161
FXN	-0.538293	1.40295	-0.861379	-0.00327338		chr2:43273399-43273899	1.42473	-0.725951	-0.664821	-0.0339569
TJP2	-1.00574	1.36396	-0.35793	-0.000288219		chr2:45315171-45315671	1.42501	-0.43087	-0.877565	-0.116571
OR13C5	-0.739352	1.47623	-0.404584	-0.332293		chr2:45936203-45936703	1.40197	-0.0197532	-0.889623	-0.492597
WDR31	-0.314665	1.48272	-0.483189	-0.684869		chr2:58107838-58108338	0.848369	-0.825202	-0.905743	0.882576
BSPRY	-0.474682	1.49923	-0.545079	-0.479465		chr2:62595896-62596396	1.49517	-0.408631	-0.603239	-0.483302
GPC3	-1.17852	1.26768	-0.0374274	-0.0517295		chr2:63698763-63699263	1.41802	-0.563038	-0.819093	-0.0358916
MYCL	1.04422	-0.894566	-0.815826	0.666177		chr2:64652059-64652559	0.736038	-0.555027	-1.12342	0.942406
NECTIN4	1.05175	-0.0872707	-1.32518	0.360702		chr2:64770804-64771304	1.1464	-0.171721	-1.25587	0.28119
EGLN1	0.719581	-0.307434	-1.2791	0.866949		chr2:64837256-64837756	1.3306	-0.558598	-0.942542	0.170538
LINC00842	0.709868	-0.816876	-0.90124	1.00825		chr2:72788738-72789238	1.45265	-0.822093	-0.228133	-0.402419
TECTB	0.717931	-0.138504	-1.36152	0.782089		chr2:73089515-73090015	0.71758	-0.724865	-0.986211	0.993497
P4HA3	0.869511	-0.381666	-1.23873	0.750885		chr2:73981533-73982033	1.06133	-0.741815	-0.957331	0.637819
ARNTL2	0.832149	-1.0657	-0.639712	0.873261		chr2:85504816-85505316	1.04	-0.79306	-0.916869	0.669928
LINC01303	0.500566	-0.52764	-1.09792	1.12499		chr2:96083248-96083748	1.49735	-0.564249	-0.420685	-0.51242
SERPINA2	0.655278	-0.37861	-1.23126	0.954596		chr2:99597527-99598027	1.29925	-0.655092	-0.903174	0.259019
AP3S2	0.837633	-0.0979298	-1.37364	0.633942		chr2:109171845-109172345	0.538517	0.66691	-1.47984	0.274413
TNFRSF12A	0.894577	-0.611502	-1.08645	0.803378		chr2:109487151-109487651	1.48164	-0.452086	-0.702367	-0.327184
PYY	0.537819	-0.865075	-0.813318	1.14057		chr2:114170059-114170559	1.46826	-0.63411	-0.63411	-0.200041
NAGS	0.576579	-1.02904	-0.641598	1.09406		chr2:118686315-118686815	1.3624	-0.175368	-1.0455	-0.141529
MIR21	0.414538	-0.109448	-1.32933	1.02424		chr2:118970639-118971139	1.45211	-0.741655	-0.566127	-0.144326
2024-03-10	0.477384	-0.863775	-0.794567	1.18096		chr2:121505025-121505525	1.15216	-0.843051	-0.830577	0.521465
CASC17	0.870029	-0.804822	-0.925124	0.859917		chr2:127515965-127516465	0.789247	0.443427	-1.45917	0.226492
MIR4744	0.685964	-0.430319	-1.2029	0.947259		chr2:138395916-138396416	1.46172	-0.32055	-0.804547	-0.336626
RAB27B	0.478245	-0.276506	-1.25726	1.05552		chr2:150075680-150076180	0.581386	-0.845629	-0.845629	1.10987
GADD45B	0.783365	-0.115283	-1.37083	0.702753		chr2:156399980-156400480	1.17553	-1.06156	0.435312	-0.549279
ANGPTL4	0.845574	-0.781253	-0.94665	0.882328		chr2:160635452-160635952	1.39261	-0.701023	-0.752036	0.060452
SMG9	0.571203	-0.478468	-1.15102	1.05828		chr2:172693051-172693551	0.608915	-0.844902	-0.85348	1.08947
KCNN4	0.784934	-0.309149	-1.28075	0.804969		chr2:173184326-173184826	0.848883	-0.446867	-1.20073	0.798717
HAS1	1.06022	-0.634159	-1.0446	0.618537		chr2:181140343-181140843	1.19641	0.439047	-0.67902	-0.956437
CLIC6	0.547518	0.372326	-1.49398	0.574133		chr2:196487315-196487815	0.695682	0.663678	-1.4385	0.0791431
CHAF1B	0.863671	-1.22405	-0.407528	0.76791		chr2:196696299-196696799	1.40349	0.0251248	-0.781824	-0.64679
DSCR8	0.954053	-0.480139	-1.17156	0.697643		chr2:199370252-199370752	1.1917	-0.626856	-0.999143	0.4343
KCNJ15	0.697784	-0.0116029	-1.41022	0.724041		chr2:203743454-203743954	1.35786	-1.02347	-0.329709	-0.00468707
DSCR10	0.593311	0.206047	-1.4688	0.669442		chr2:205695285-205695785	1.28401	-0.749649	-0.835766	0.301409
LINC01423	0.647629	-0.00457538	-1.41098	0.767922		chr2:205704308-205704808	1.21574	-0.846441	-0.791825	0.422526
LINC02085	0.882055	-0.722704	-0.998093	0.838742		chr2:207258496-207258996	1.38278	-0.262738	-1.00254	-0.117496
WNT2	0.761646	-0.728584	-0.98826	0.955198		chr2:215764577-215765077	1.01093	-0.900245	-0.817398	0.706717
MIR4660	0.890107	-0.547482	-1.13289	0.790269		chr2:215973953-215974453	1.31006	0.224744	-0.600905	-0.933894
PIP5KL1	0.721873	-0.367155	-1.24534	0.890626		chr2:217692157-217692657	0.9285	0.593862	-0.201528	-1.32083
UQCRHL	1.04047	0.186328	-1.36512	0.138324		chr2:217899417-217899917	1.15509	-0.367635	-1.17493	0.387479
ATP13A2	1.07862	0.398612	-1.28018	-0.197058		chr2:218272683-218273183	0.995949	0.698996	-1.05128	-0.643668
CDA	1.06122	0.321078	-1.32964	-0.052664		chr2:219388143-219388643	1.12082	-0.771428	-0.912131	0.562735
HTR1D	0.851394	-0.952864	-0.774501	0.875971		chr2:224754125-224754625	0.935018	0.0754513	-1.40232	0.391851
MYOM3	1.38843	-0.202928	-0.99796	-0.187538		chr2:231563369-231563869	1.08724	-0.64577	-1.02803	0.586561
FABP3	1.4684	-0.726432	-0.513864	-0.228107		chr2:231642167-231642667	0.628119	-1.13714	-0.514531	1.02355
LINC01226	1.08903	-1.24641	0.430885	-0.273503		chr2:231646469-231646969	1.47977	-0.60899	-0.60899	-0.261794
RNF19B	1.15819	-1.13975	-0.433133	0.414691		chr2:232927079-232927579	1.49678	-0.485685	-0.584948	-0.426145
C1orf94	1.22363	-0.246145	-1.18315	0.205665		chr2:235381959-235382459	1.35087	-0.786081	-0.728337	0.163546
MAST2	1.2546	-0.0817075	-1.19121	0.0183158		chr2:236659670-236660170	0.786438	-0.0027394	-1.41028	0.626584
LINC00466	1.20034	-0.811875	0.447869	-0.836334		chr2:236711407-236711907	1.48231	-0.391541	-0.710551	-0.380219
TSPAN2	1.21112	-0.932765	-0.697923	0.419567		chr2:236770008-236770508	1.23244	-0.823665	-0.804021	0.395246
S100A10	1.12686	-0.424541	-1.15842	0.456095		chr2:236876162-236876662	1.4401	-0.353126	-0.218932	-0.868039
LCE6A	1.15153	-1.09441	0.458582	-0.515699		chr2:236904341-236904841	1.28189	0.298219	-0.888699	-0.691408
SMCP	1.45525	-0.816248	-0.396405	-0.242595		chr2:237432697-237433197	1.09024	-0.817699	-0.879778	0.607236
IVL	1.20536	-0.809036	-0.83614	0.439816		chr2:237459713-237460213	1.31957	0.203322	-0.931419	-0.591476
S100A2	0.845376	-0.36363	-1.2501	0.768353		chr2:237662572-237663072	1.41921	-0.431265	-0.88883	-0.0991189
LINC01133	1.34984	-0.136252	-1.06667	-0.146925		chr2:239811355-239811855	1.42289	-0.610043	-0.775803	-0.0370412
RASAL2	1.14087	-1.0161	-0.636052	0.51128		chr2:240251045-240251545	1.35667	-0.428847	-0.985984	0.0581644
LINC01350	1.14021	-0.905441	-0.770278	0.53551		chr20:1718980-1719480	1.13642	-0.896369	-0.78194	0.541892
SHISA4	0.947	-0.165188	-1.33173	0.549915		chr20:1943613-1944113	1.14165	0.480403	-0.536893	-1.08516
KLHDC8A	0.997347	0.0408345	0.33669	-1.37487		chr20:7850884-7851384	0.98319	-1.38405	0.0636899	0.337171
RASSF5	1.23586	-0.48973	-1.06388	0.317752		chr20:10594317-10594817	1.3426	-0.598953	-0.901995	0.158343
IL10	0.785429	-1.36622	-0.126665	0.707457		chr20:19566193-19566693	1.16116	-0.834692	-0.834692	0.508229
CD55	1.3117	-1.02785	-0.444166	0.160314		chr20:23132280-23132780	1.49252	-0.602713	-0.526254	-0.363555
HLX	1.16114	-1.21856	0.316124	-0.258703		chr20:23270452-23270952	1.48064	-0.329482	-0.710816	-0.440338
PROSER2	0.490175	-0.839035	-0.824294	1.17315		chr20:24502186-24502686	1.04623	0.132681	-1.36175	0.182835
MKX-AS1	0.833574	-1.14062	-0.538217	0.845262		chr20:25237690-25238190	1.00068	-0.800189	-0.918243	0.717749
MPP7	1.3813	-0.770781	-0.699935	0.0894155		chr20:31596083-31596583	1.21641	0.352241	-1.07236	-0.496293
DRGX	0.931783	-1.20682	-0.427086	0.70212		chr20:35136144-35136644	1.10897	0.55706	-0.643215	-1.02281
PCDH15	1.21166	-0.261848	0.236514	-1.18633		chr20:35334645-35335145	1.49145	-0.456394	-0.643262	-0.391792
LINC01553	1.43075	-0.884663	-0.376066	-0.170019		chr20:36465400-36465900	1.2155	-0.179081	-1.20865	0.172229
VSIR	0.906053	-0.394146	-1.22876	0.71685		chr20:36866604-36867104	1.26669	-0.68456	-0.906469	0.324344
PDLIM1	0.974026	0.215119	-1.40017	0.211023		chr20:40477736-40478236	1.4219	-0.314508	-0.918472	-0.188922
AVPI1	1.23958	0.00218444	-1.20928	-0.0324844		chr20:41329457-41329957	1.23766	-0.106792	-1.20472	0.0738526
CRTAC1	1.42363	-0.34177	-0.172659	-0.909204		chr20:45336507-45337007	1.27643	-0.77175	-0.821451	0.31677
CNNM1	1.40604	-0.753832	-0.674032	0.0218273		chr20:45337661-45338161	1.33705	-0.834395	-0.692776	0.190123
ITPRIP	1.26409	-0.787153	-0.816713	0.339777		chr20:48463863-48464363	1.30066	-0.417166	-1.05165	0.168152
LOC101927472	1.25985	-0.661277	-0.930297	0.331726		chr20:48827778-48828278	0.357953	0.656955	0.473683	-1.48859
CFAP58	1.10869	-0.285147	-1.23347	0.409928		chr20:50982211-50982711	1.3019	-0.777045	-0.793238	0.268381
CFAP58-DT	0.97795	-0.885072	-0.838888	0.746009		chr20:51345432-51345932	1.1097	-0.514823	-1.11187	0.516992
SORCS3	0.463715	0.63057	-1.49282	0.398537		chr20:51351058-51351558	1.29148	-0.790148	-0.790148	0.288818
LOC101927692	1.14004	0.127196	-1.29739	0.0301498		chr20:51750141-51750641	1.22481	-0.419701	-1.10952	0.304409
SHTN1	1.48729	-0.674508	-0.44303	-0.369756		chr20:53163420-53163920	1.2159	-0.910705	-0.720769	0.415578
CHST15	1.2014	-0.953884	-0.678785	0.431268		chr20:53917676-53918176	1.44643	-0.40565	-0.837943	-0.202836
MUC5AC	1.07815	-0.474494	-1.14748	0.543827		chr20:54123403-54123903	1.25628	-0.824109	-0.785829	0.353656
LMO1	1.16188	-0.381746	-1.16467	0.384537		chr20:57109507-57110007	1.46952	-0.434476	-0.758451	-0.276591
RRAS2	1.04134	-0.459117	-1.16728	0.585057		chr20:57748548-57749048	1.36701	-0.302744	-1.01861	-0.0456569
COPB1	1.29535	-0.0871392	-1.14474	-0.06347		chr20:61127504-61128004	1.45481	-0.752019	-0.539877	-0.162911
NAV2-AS2	1.03522	-0.815226	-0.897248	0.677253		chr21:25370262-25370762	0.33828	-0.958774	-0.631509	1.252
MIR8087	1.41081	-0.859508	-0.519461	-0.031843		chr21:29148375-29148875	0.658855	-0.985091	-0.715031	1.04127
BDNF	0.708222	0.494099	-1.47623	0.273911		chr21:31354751-31355251	0.935131	-0.760537	-0.962475	0.787881
C11orf91	1.01713	0.327868	-1.36295	0.0179564		chr21:31795957-31796457	1.47144	-0.604906	-0.649511	-0.21702
OR6Q1	1.00872	-0.73618	-0.97394	0.701398		chr21:32007418-32007918	1.17886	-1.08717	-0.506362	0.414676
FOSL1	0.967972	-0.231008	-1.30071	0.563749		chr21:32597047-32597547	1.29956	-0.855746	-0.711987	0.268173
JRKL	1.23828	-0.39733	-1.11156	0.270607		chr21:33047207-33047707	0.993378	-0.950854	-0.765632	0.723108
VWA5A	0.571099	0.953689	-1.31095	-0.213833		chr21:34530202-34530702	1.02488	-0.725318	-0.980042	0.680481
LOC101929427	1.06079	-0.742873	-0.956557	0.638635		chr21:34701695-34702195	1.19248	-0.277642	-1.1931	0.278261
KIRREL3-AS2	1.16801	-0.787767	-0.876738	0.496497		chr21:35635188-35635688	1.12225	-0.736222	-0.942689	0.556661
MIR3167	1.26162	-0.868421	-0.733653	0.340452		chr21:36430011-36430511	1.28507	-0.850536	-0.732426	0.297894
KIRREL3-AS3	1.38364	0.0787668	-0.802007	-0.660398		chr21:38241169-38241669	1.49361	-0.38886	-0.614371	-0.490378
LOC100128239	1.38251	-0.645384	-0.816033	0.0789041		chr21:39051484-39051984	1.22368	-0.565876	-1.0239	0.366096
B4GALNT3	1.34016	-0.417549	-1.01086	0.0882535		chr21:39232903-39233403	0.978314	-0.81824	-0.904832	0.744758
CACNA1C-AS2	1.19162	-0.263901	-1.19873	0.271008		chr21:40049281-40049781	1.26317	-0.56387	-0.998474	0.299176
GALNT8	1.17268	-0.132905	0.210392	-1.25016		chr21:40404449-40404949	1.40785	-0.453452	-0.89964	-0.0547542
KCNA6	1.27807	0.207323	-1.07463	-0.410769		chr21:40601955-40602455	1.46259	-0.475886	-0.764977	-0.221731
CD9	1.09519	0.13494	-1.33121	0.101079		chr21:42057229-42057729	1.33465	-0.801175	-0.732859	0.199387
FAR2	1.13339	-1.19204	-0.353264	0.411908		chr21:42081125-42081625	0.633209	-0.575912	-1.09301	1.03571
LOC100506606	1.18855	-1.08823	-0.496284	0.395963		chr21:42094054-42094554	1.43744	-0.686778	-0.675624	-0.0750393
KIF21A	1.44407	-0.470692	-0.155501	-0.817879		chr21:46053192-46053692	1.27397	-0.785623	-0.810106	0.32176
C12orf80	1.08285	-0.969133	-0.720843	0.607124		chr22:18056220-18056720	0.744284	0.959512	-1.04415	-0.659648
WSCD2	1.20812	0.291741	-1.15646	-0.343407		chr22:20568876-20569376	0.688955	-1.15297	-0.505671	0.969687
ATXN2	1.05987	-0.891698	-0.814638	0.646469		chr22:23257044-23257544	1.42011	-0.32029	-0.178495	-0.921325
LINC02393	0.889635	-0.154476	-1.34596	0.610801		chr22:24051539-24052039	1.22051	-0.0879655	-1.22251	0.0899596
GALNT9	1.00176	-0.716226	-0.9921	0.706567		chr22:25747406-25747906	0.940425	-0.517222	-1.14929	0.72609
MIR2276	1.2811	-0.659047	-0.915575	0.293519		chr22:26887417-26887917	1.21594	-0.869268	-0.767378	0.420707
SERTM1	1.32957	-1.0686	0.0372495	-0.298218		chr22:30312049-30312549	1.19189	-0.467594	-1.10325	0.378949
CLYBL-AS2	0.458054	-0.0343951	-1.37357	0.949906		chr22:30644091-30644591	1.24575	-0.809123	-0.809123	0.372502
ABHD4	1.17159	-0.300612	-1.19631	0.325328		chr22:30649371-30649871	1.06193	-0.724444	-0.972028	0.634538
SLC7A8	0.744976	0.096967	-1.44106	0.59912		chr22:32558630-32559130	1.34893	-0.235099	-1.05931	-0.0545185
SERPINA6	1.01826	0.157287	-1.37754	0.201993		chr22:33785212-33785712	1.13566	-0.771964	-0.905798	0.542098
AHNAK2	0.987219	-0.262799	-1.28252	0.558101		chr22:38229027-38229527	1.20478	0.368565	-1.08243	-0.490913
TGM7	0.957297	-0.690053	-1.0201	0.75286		chr22:40443589-40444089	0.909368	0.744336	-1.18157	-0.472138
MYO1E	0.796999	0.0678756	-1.42898	0.564102		chr22:42635487-42635987	0.785117	0.808548	-1.27639	-0.317271
LDHAL6B	0.829183	0.289845	-1.45459	0.335566		chr22:43036116-43036616	1.19767	-0.139076	-1.23141	0.172811
CPEB1	0.879241	-0.671298	-1.04063	0.832692		chr22:44449247-44449747	1.20675	-0.855549	-0.788024	0.436826
ANPEP	0.985062	0.276686	-1.3915	0.129749		chr22:44648188-44648688	1.3736	-0.700684	-0.781348	0.108431
PGPEP1L	1.27481	-0.560094	-0.99208	0.277363		chr22:45105335-45105835	1.4055	-0.667905	-0.760232	0.0226352
CAPN15	1.3838	-0.449493	-0.939696	0.00539036		chr22:45732062-45732562	1.49256	-0.365559	-0.605645	-0.521359
CLDN9	1.42448	-0.720079	-0.671779	-0.0326195		chr3:4588342-4588842	1.38159	-1.00694	-0.246831	-0.127822
LITAF	1.19604	0.087784	-1.24923	-0.0345992		chr3:4831175-4831675	1.26803	-0.478445	-1.04728	0.257697
TMC7	1.22221	-0.977885	-0.632114	0.387793		chr3:8532204-8532704	1.3667	-0.532879	-0.91718	0.0833574
KCTD19	1.11076	-0.626707	-1.03459	0.550537		chr3:8743293-8743793	1.27948	-1.08697	-0.381632	0.189121
SLC38A8	0.905929	0.0220357	-1.39893	0.470964		chr3:9154009-9154509	0.566541	0.0861774	-1.43509	0.782375
LINC00917	1.13853	-0.523191	-1.09529	0.479954		chr3:10205642-10206142	1.46863	-0.739592	-0.487769	-0.241269
FENDRR	1.09566	-0.693738	-0.987562	0.585638		chr3:13574765-13575265	1.40239	-0.712024	-0.724677	0.0343148
FOXF1	0.805783	-0.973159	-0.749879	0.917255		chr3:14300956-14301456	1.31779	0.228176	-0.863405	-0.682562
SLC7A5	1.19217	-0.301621	-1.18393	0.293375		chr3:16060798-16061298	0.989998	0.539274	-1.29367	-0.235602
MIR6775	1.20153	-0.390005	-1.13888	0.327358		chr3:21705762-21706262	1.30467	-0.817496	-0.748991	0.261816
PIEZO1	1.38641	-0.23108	-1.00021	-0.155115		chr3:25508789-25509289	1.01346	-0.790727	-0.924644	0.701908
LOC339059	1.39396	-0.1171	-0.976057	-0.300801		chr3:30770390-30770890	0.274708	-0.812694	-0.760412	1.2984
CDT1	0.984264	0.347431	-1.38132	0.0496274		chr3:31043405-31043905	1.22097	-0.61555	-0.990844	0.38542
CPNE7	0.436588	-0.501966	-1.09764	1.16302		chr3:33392803-33393303	1.27934	-0.731365	-0.856335	0.30836
BHLHA9	1.1561	0.140432	-1.28199	-0.0145455		chr3:38829373-38829873	1.20233	-0.72248	-0.91716	0.43731
NLRP1	0.894352	-0.276704	-1.29189	0.674239		chr3:39180648-39181148	0.786339	0.476971	-1.45512	0.191811
LOC728392	0.75542	-0.30357	-1.28307	0.831218		chr3:42845762-42846262	1.417	-0.196903	-0.933328	-0.28677
PITPNM3	1.07841	-0.740977	-0.953273	0.615843		chr3:48280281-48280781	0.676386	0.485158	-1.48425	0.322702
KCTD11	0.990684	-0.936006	-0.782634	0.727956		chr3:48595460-48595960	1.23314	-0.314344	-1.15166	0.232867
TMEM95	1.06654	-0.768061	-0.93283	0.634348		chr3:48664062-48664562	0.256079	-0.514543	-1.01887	1.27733
SLC5A10	1.08986	-0.632383	-1.03733	0.579851		chr3:58998402-58998902	1.06658	-0.86843	-0.836844	0.638694
FAM83G	0.80739	-0.541727	-1.13766	0.871998		chr3:61925623-61926123	1.43256	-0.849005	-0.460123	-0.123436
KCNJ12	1.09132	0.00087431	-1.32474	0.232549		chr3:65946427-65946927	1.43556	-0.792582	-0.549833	-0.0931403
CCL1	1.30048	0.201702	-1.01546	-0.486722		chr3:67647444-67647944	0.722528	-0.823914	-0.896402	0.997788
MMP28	0.743488	-0.0170122	-1.408	0.681524		chr3:71989020-71989520	1.49785	-0.574582	-0.468513	-0.454753
ARHGAP23	1.30955	-0.694753	-0.861208	0.246412		chr3:72004892-72005392	0.647445	-0.698558	-0.997069	1.04818
MIR2117	1.02439	0.663889	-1.04996	-0.638323		chr3:96959886-96960386	1.09998	0.591179	-0.918185	-0.772974
C17orf53	0.925438	-0.435514	-1.20253	0.712607		chr3:101964736-101965236	1.42926	-0.355902	-0.893405	-0.179952
DLX3	0.269495	-1.23881	-0.194661	1.16397		chr3:112769997-112770497	1.13698	-0.870255	-0.809513	0.542783
SMURF2	0.925285	-0.516785	-1.15118	0.742678		chr3:115788869-115789369	1.31591	-0.790547	-0.765384	0.240025
ARHGAP27P1	1.33005	-0.511568	-0.972407	0.153925		chr3:120555114-120555614	1.49469	-0.411119	-0.611806	-0.471769
MIR6080	1.09796	-1.21292	0.455415	-0.340461		chr3:123104492-123104992	0.946436	-1.08103	-0.613361	0.747951
ROCR	1.45266	-0.810657	-0.436163	-0.205842		chr3:123773547-123774047	1.26202	-0.482267	-1.04969	0.269933
CCDC137	1.15121	0.513665	-0.720761	-0.944118		chr3:125063093-125063593	1.35256	-0.545465	-0.926687	0.119592
OXLD1	1.11441	0.508609	-0.509589	-1.11343		chr3:126782462-126782962	1.18521	-0.68962	-0.953803	0.458211
LAMA1	0.892647	-0.501975	-1.16355	0.772881		chr3:127585425-127585925	1.3572	-0.71668	-0.788901	0.148382
PIEZO2	1.04328	-0.823781	-0.887201	0.667707		chr3:139120313-139120813	0.946121	-0.620683	-1.07559	0.750148
HRH4	1.35963	-0.892578	0.116923	-0.583978		chr3:141151342-141151842	1.47482	-0.266921	-0.494063	-0.713836
GNG7	1.16085	-0.426627	-1.14199	0.40777		chr3:142863386-142863886	1.43441	-0.305388	-0.239028	-0.88999
MIR7850	1.28634	-0.49685	-1.02197	0.232483		chr3:146125896-146126396	1.44853	-0.74897	-0.568982	-0.130583
PIP5K1C	0.856129	0.492674	-1.42095	0.07215		chr3:146161096-146161596	1.3417	-0.247878	-1.06661	-0.027206
MIR4747	1.39875	-0.313184	-0.964791	-0.120776		chr3:149384984-149385484	1.40776	-0.610984	-0.803037	0.00625991
CD70	1.10895	-0.332973	-1.21209	0.436114		chr3:150149549-150150049	1.04625	-0.616304	-1.06147	0.631517
CACNA1A	1.43226	-0.685108	-0.689906	-0.0572497		chr3:155065522-155066022	1.46406	-0.785721	-0.406565	-0.271778
MIR23A	1.01196	-0.01068	-1.35929	0.358005		chr3:156751330-156751830	1.30718	-0.329487	-1.08247	0.104781
PALM3	0.980172	-1.05282	0.717569	-0.644916		chr3:161104841-161105341	1.44368	-0.505293	-0.801	-0.137383
MYO9B	0.636626	-0.0863027	-1.37875	0.82843		chr3:170358065-170358565	1.43738	-0.882932	-0.259002	-0.295446
COMP	1.04142	-0.0332299	-1.34258	0.334388		chr3:171809450-171809950	0.267031	-0.42369	1.24814	-1.09148
TGFB1	0.926243	-0.400806	-1.22277	0.697331		chr3:177589992-177590492	1.14277	0.120318	-1.29558	0.0324916
CXCL17	1.43903	-0.506868	-0.810916	-0.121243		chr3:184168310-184168810	1.12452	-0.0897702	-1.2894	0.254647
MIR6088	0.717341	0.0633747	-1.43359	0.65287		chr3:185658440-185658940	1.04776	0.248562	-1.35534	0.0590204
C5AR2	1.2021	-0.184937	-1.2169	0.199738		chr3:187986398-187986898	1.1456	-0.864458	-0.811686	0.530542
LINC01105	0.750077	-1.42749	0.630438	0.0469744		chr3:188682952-188683452	1.16027	-0.771476	-0.895476	0.506686
SDC1	0.844035	-0.447485	-1.20046	0.803907		chr3:193982094-193982594	1.45516	-0.223062	-0.424084	-0.808018
EFR3B	1.47305	-0.745468	-0.433484	-0.294098		chr3:194091110-194091610	1.17038	-0.751846	-0.908323	0.489792
LINC02579	0.811252	-0.802269	-0.925956	0.916973		chr3:194346554-194347054	1.21269	-0.823106	-0.817686	0.428103
EDAR	1.12265	0.41868	-1.20455	-0.336784		chr3:194350158-194350658	0.994163	-0.892588	-0.828531	0.726955
SLC20A1	1.15058	-0.0505209	-1.28097	0.180908		chr3:194488881-194489381	1.25825	-0.350027	-1.11814	0.209917
PAX8-AS1	1.27646	-0.996172	-0.551854	0.271567		chr3:195133431-195133931	0.848355	0.872558	-0.998598	-0.722315
PAX8	1.32402	-1.00175	-0.470601	0.148331		chr4:1033759-1034259	1.09027	-0.558701	-1.08976	0.558192
ITGB6	0.842442	-0.768858	-0.957781	0.884197		chr4:1041449-1041949	1.22193	0.389893	-0.973054	-0.638772
CCDC150	1.37944	-0.113211	-1.00905	-0.257174		chr4:1323933-1324433	1.37108	-0.615078	-0.855523	0.0995231
AGFG1	1.27194	0.0180822	-1.1693	-0.120726		chr4:8255924-8256424	1.46646	-0.454141	-0.761934	-0.25039
CCL20	0.859973	-0.924959	-0.804999	0.869985		chr4:8276743-8277243	1.3043	0.137218	-1.06788	-0.373631
NGEF	1.42631	-0.49413	-0.844893	-0.0872903		chr4:11312411-11312911	1.49086	-0.648111	-0.388266	-0.454479
LRRFIP1	1.34383	-0.540547	-0.939833	0.13655		chr4:13918052-13918552	1.2536	-0.0279733	-1.19445	-0.0311757
RAMP1	0.364308	0.0472602	-1.38484	0.973273		chr4:14917002-14917502	1.42166	-0.151224	-0.908186	-0.362246
SYNDIG1	0.830746	-0.236015	-1.31651	0.721778		chr4:15893955-15894455	0.842124	-0.436391	-1.20738	0.801644
DEFB115	-1.39684	0.370477	0.951859	0.0745038		chr4:24603249-24603749	1.47963	-0.65964	-0.550341	-0.269645
ID1	1.08665	0.115171	-1.33703	0.135201		chr4:26557173-26557673	0.966623	-0.83709	-0.888335	0.758803
DLGAP4	1.40624	-0.96053	-0.206532	-0.239181		chr4:38155215-38155715	1.49055	-0.455085	-0.385329	-0.650137
SDC4	1.14048	-0.453441	-1.13651	0.44947		chr4:39527893-39528393	1.21484	-1.04044	-0.548957	0.374563
TP53TG5	1.46843	-0.757078	-0.262018	-0.449332		chr4:57425516-57426016	1.43901	-0.655299	-0.702286	-0.081423
DBNDD2	1.48783	-0.55486	-0.319368	-0.6136		chr4:81631938-81632438	1.23216	-0.607427	-0.989737	0.365
CDH22	1.4955	-0.60779	-0.438699	-0.449012		chr4:84677953-84678453	1.49686	-0.431871	-0.586374	-0.478612
MIR4325	1.26883	-0.523604	-1.02001	0.274785		chr4:84876986-84877486	1.36189	-1.04477	-0.117054	-0.200061
PMEPA1	0.897766	-0.548708	-1.13161	0.782554		chr4:87555916-87556416	1.38181	-0.508751	-0.911211	0.0381467
MIR133A2	0.965354	-0.789543	-0.933263	0.757452		chr4:94678809-94679309	1.05366	-0.854498	-0.854498	0.655337
TPTE	-0.123424	0.499334	0.966336	-1.34225		chr4:98929774-98930274	0.877694	-0.895629	-0.835822	0.853758
LINC00158	0.50496	-1.46116	0.754566	0.201635		chr4:100738323-100738823	1.29757	-0.77507	-0.79934	0.276844
SCAF4	1.37299	0.0539466	-0.930171	-0.496763		chr4:101961093-101961593	1.39976	-0.139968	-0.967206	-0.292582
HUNK	1.43979	-0.581796	-0.760992	-0.0970018		chr4:110134408-110134908	1.49756	-0.456826	-0.460998	-0.579739
SIM2	0.949086	-0.897027	-0.830151	0.778092		chr4:113300314-113300814	0.35221	1.2146	-1.07773	-0.489084
PSMG1	0.796449	-0.0109829	-1.4069	0.621434		chr4:113473946-113474446	1.03209	-0.800933	-0.911372	0.680212
UMODL1	1.13542	-0.790952	-0.888437	0.543971		chr4:119209063-119209563	1.13168	-0.409523	-1.16446	0.442293
MIR650	1.46573	-0.786779	-0.372123	-0.306827		chr4:119314991-119315491	1.25638	0.271585	-1.06432	-0.46365
LIF	0.940755	-0.817454	-0.909927	0.786626		chr4:128776676-128777176	0.976356	-0.806081	-0.916542	0.746267
SLC35E4	1.30388	-0.380895	-1.06518	0.142199		chr4:145734545-145735045	1.25016	-0.559569	-1.0107	0.3201
OSBP2	0.212832	-0.0836184	-1.27691	1.1477		chr4:146195744-146196244	0.769881	-0.876293	-0.850601	0.957012
SULT4A1	0.960167	-0.253537	-1.2925	0.58587		chr4:147103531-147104031	1.09235	0.525016	-1.14274	-0.474632
IRAK2	1.30252	-0.533765	-0.985647	0.216895		chr4:147825341-147825841	1.48247	-0.373212	-0.40005	-0.709203
MIR885	0.672015	-0.519493	-1.1409	0.988373		chr4:158824867-158825367	1.43819	-0.646316	-0.712442	-0.0794319
FBXL2	0.519636	-0.467472	-1.14637	1.09421		chr4:164536792-164537292	1.42146	-0.692912	-0.70627	-0.0222815
MIR711	1.24584	0.0499131	-1.19828	-0.0974742		chr4:168450042-168450542	1.46467	-0.589059	-0.188423	-0.687193
CELSR3	0.97402	-0.593	-1.09247	0.711445		chr4:169659889-169660389	1.38215	-0.125098	-1.0053	-0.251755
LINC02585	1.11807	-0.699435	-0.975178	0.556543		chr4:184392904-184393404	1.17755	-0.243881	-1.21451	0.280835
MAGI1-AS1	1.10913	-0.926084	-0.760643	0.577595		chr4:185932968-185933468	1.39232	-0.526771	-0.885188	0.0196341
ILDR1	0.501757	-1.32355	-0.16302	0.984818		chr4:187668660-187669160	1.40589	-0.96162	-0.21585	-0.228417
ZNF148	0.952307	-0.771935	-0.950698	0.770326		chr5:958795-959295	1.37957	-0.395601	-0.96958	-0.0143867
SNX4	1.46645	-0.575993	-0.691503	-0.198953		chr5:1542680-1543180	1.32003	-0.0480316	-1.10835	-0.163645
PCOLCE2	1.29421	0.241018	-0.977912	-0.557321		chr5:5351262-5351762	1.11206	-0.83578	-0.8546	0.578319
LOC100507389	1.06697	0.614748	-0.654372	-1.02735		chr5:14035977-14036477	0.446065	-0.902156	-0.742298	1.19839
B3GNT5	0.593098	-0.983018	-0.701113	1.09103		chr5:14109030-14109530	0.948856	0.16771	-1.40922	0.292654
IGF2BP2-AS1	0.875994	-0.58396	-1.10752	0.815488		chr5:16518513-16519013	1.40522	-0.325762	-0.949979	-0.129482
CPN2	0.754618	-0.618711	-1.07754	0.941628		chr5:17302533-17303033	1.09306	0.104117	-1.33268	0.135505
TNIP2	1.37259	-0.187677	-1.02764	-0.157271		chr5:34686731-34687231	1.19463	-0.261066	-1.19786	0.264294
HMX1	1.14067	-1.04505	-0.596522	0.500903		chr5:38414313-38414813	1.08862	0.199323	-1.33164	0.0436969
UGDH	1.24791	-0.269281	-1.1569	0.178269		chr5:40221733-40222233	1.47401	-0.612849	-0.631698	-0.229467
UGDH-AS1	1.23315	-0.631869	-0.971202	0.369917		chr5:43105638-43106138	1.25572	-1.19157	-0.00692629	-0.0572234
LINC02232	1.02113	-0.162311	0.454374	-1.3132		chr5:55438334-55438834	0.573001	-0.524634	-1.11855	1.07018
EPHA5	1.34398	-0.803186	0.178152	-0.718943		chr5:55534816-55535316	1.43468	-0.878138	-0.366824	-0.189723
AMBN	1.45635	-0.726581	-0.570835	-0.158938		chr5:55897774-55898274	1.33328	-0.306103	-1.06182	0.0346373
SLC4A4	1.20887	0.402068	-0.606229	-1.00471		chr5:59042795-59043295	1.03781	0.274503	-1.35848	0.0461724
TMEM154	0.451483	-0.917635	-0.727512	1.19366		chr5:62152631-62153131	1.13828	0.153845	0.00426114	-1.29639
PDGFC	0.620588	-1.18534	-0.442323	1.00707		chr5:65032182-65032682	1.1699	-0.745408	-0.914242	0.489746
FNIP2	1.23261	-0.740992	-0.882503	0.390885		chr5:65190337-65190837	1.15408	-0.802928	-0.869029	0.517878
SORBS2	1.2972	-0.37411	-1.07443	0.151344		chr5:74315963-74316463	0.566126	-0.629115	-1.03662	1.09961
RETREG1	1.29225	0.099764	-1.1151	-0.276918		chr5:77138975-77139475	1.09915	-0.795026	-0.898238	0.594113
C1QTNF3	1.29301	-0.745694	-0.831463	0.284149		chr5:77400534-77401034	1.34381	-0.473938	-0.978641	0.108773
IL31RA	1.00587	0.29377	-1.37693	0.0772922		chr5:78779660-78780160	0.964216	-0.637331	-1.06085	0.733962
LINC02229	1.25447	-0.207405	-1.16972	0.122645		chr5:78799217-78799717	1.43844	-0.679977	-0.679977	-0.0784839
MIR583	0.842825	-0.662549	-1.04785	0.867574		chr5:87300708-87301208	1.15862	-0.7466	-0.918509	0.50649
EFNA5	0.687512	0.689365	-1.43148	0.0545993		chr5:107424458-107424958	1.28574	-0.0280969	-1.15572	-0.10193
C5orf63	1.03243	-1.04225	-0.646145	0.655968		chr5:123755577-123756077	1.41298	0.0031521	-0.68849	-0.727641
PSD2-AS1	1.21924	0.0350042	-1.22948	-0.0247625		chr5:124628974-124629474	1.1113	-0.695254	-0.981034	0.564993
C5orf46	1.46595	-0.212123	-0.527019	-0.726806		chr5:128227986-128228486	1.33619	-0.872712	-0.647414	0.18394
SPINK5	0.940901	0.757272	-0.626209	-1.07196		chr5:133273616-133274116	1.41522	-0.760733	-0.64682	-0.00766797
SLC6A7	0.988163	0.166923	-1.39258	0.237491		chr5:136004407-136004907	1.37472	-0.7198	-0.76195	0.107026
ARSI	0.502772	0.570636	-1.4973	0.423893		chr5:136017009-136017509	1.07369	-0.77487	-0.924691	0.625872
CPLX2	0.226506	-1.46085	0.454652	0.779688		chr5:137146367-137146867	1.04947	-0.203177	-1.28895	0.442661
GFPT2	1.19384	-0.31463	-1.17759	0.298374		chr5:138845033-138845533	0.554184	-0.625185	-1.03676	1.10776
CNOT6	1.16366	-0.374399	-1.16737	0.378107		chr5:139022472-139022972	1.48075	-0.618204	-0.594407	-0.268134
IER3	1.09198	-0.280155	-1.24244	0.430613		chr5:139745209-139745709	1.15801	-0.730917	-0.932423	0.505329
MIR3925	1.13052	0.352102	-1.24075	-0.241874		chr5:141484320-141484820	1.26637	0.317506	-0.648462	-0.935413
KCNK17	1.40441	0.0160144	-0.806567	-0.613859		chr5:147404194-147404694	1.40965	-0.717446	-0.705675	0.0134711
C6orf132	0.928744	-0.386603	-1.2305	0.68836		chr5:149605869-149606369	1.48793	-0.323486	-0.623691	-0.540757
DYNLT1	1.34544	-0.795945	-0.724914	0.175423		chr5:150213515-150214015	1.24093	-0.905079	-0.70854	0.372689
SYTL3	1.34335	-0.687232	-0.83198	0.175859		chr5:150214231-150214731	0.944315	-0.509617	-1.15385	0.719154
LOC101927668	0.869317	0.586735	-1.37609	-0.0799581		chr5:158287690-158288190	1.14644	-0.284458	0.354263	-1.21625
GSDME	1.11555	-0.724426	0.564131	-0.955255		chr5:168794285-168794785	1.30494	-0.553843	-0.970658	0.219557
SNX10	0.358322	-0.0368779	-1.34786	1.02641		chr5:172854384-172854884	1.37845	-0.585773	0.0740706	-0.866749
LOC102724484	0.571416	-1.49786	0.482458	0.443989		chr5:177468662-177469162	1.46914	-0.216538	-0.554717	-0.697881
AQP1	1.33338	-0.639851	-0.881649	0.188124		chr5:178237358-178237858	1.2892	-0.781123	-0.801186	0.29311
MIR3943	1.20583	-1.22256	0.168358	-0.151625		chr5:179393098-179393598	0.794074	-0.675486	-1.03555	0.916958
LINC00525	1.43433	-0.688794	-0.681261	-0.06428		chr5:179410714-179411214	1.39111	-0.36782	-0.962181	-0.0611067
GTF2IRD1	1.19438	-0.530037	-1.06424	0.399887		chr5:180342980-180343480	1.43783	-0.575119	-0.770279	-0.0924349
STEAP2	1.46811	-0.632482	-0.636313	-0.199314		chr5:180389611-180390111	0.919862	0.754967	-1.13854	-0.53629
KPNA7	1.01341	-0.017387	-1.35728	0.361258		chr6:1200526-1201026	1.26797	-0.766238	-0.833649	0.331919
CYP3A4	1.01383	-1.12546	-0.535484	0.647107		chr6:1952666-1953166	1.30199	-0.640487	-0.91205	0.25055
CYP3A43	1.33693	-1.05224	-0.322476	0.0377858		chr6:2960310-2960810	0.687267	-1.40829	0.737637	-0.0166146
MET	1.34947	-0.57518	-0.910752	0.13646		chr6:3389851-3390351	1.22497	-0.0518388	-1.22243	0.0492961
FLNC	0.621653	-0.825703	-0.875457	1.07951		chr6:3808787-3809287	1.46283	-0.539224	-0.729041	-0.194568
ATP6V1F	1.22688	-1.14838	0.254767	-0.333266		chr6:4316918-4317418	1.49922	-0.509831	-0.533109	-0.456284
ZC3HC1	1.02164	-0.246263	-1.28072	0.505337		chr6:6712476-6712976	1.2459	-0.744641	-0.87015	0.368889
LOC100128993	1.23577	-0.582285	-1.00509	0.351606		chr6:11207092-11207592	1.12034	-0.868736	-0.818073	0.566464
SLC39A14	0.774014	0.736173	-1.35452	-0.155669		chr6:11318189-11318689	1.17121	-0.623494	-1.01194	0.46423
COPS5	0.664693	-0.554344	1.00426	-1.11461		chr6:11328579-11329079	1.22076	-1.07251	-0.491541	0.34329
LINC01592	0.69899	-0.164679	-1.34918	0.814868		chr6:11754808-11755308	1.05452	0.600279	-0.545922	-1.10888
MIR661	0.678775	0.00845054	-1.4167	0.72948		chr6:11999193-11999693	1.4883	-0.401606	-0.672236	-0.414458
SCX	1.45559	-0.515089	-0.764932	-0.175568		chr6:14732662-14733162	1.27726	-0.678044	-0.903486	0.304272
POLR1E	0.582354	-0.475929	-1.15519	1.04876		chr6:14848073-14848573	1.24829	0.335588	-0.98536	-0.598516
MIR204	0.34298	-1.35022	-0.021742	1.02898		chr6:16318501-16319001	1.10682	-0.633186	-1.03113	0.557494
EPB41L4B	0.829552	-1.39583	-0.0355944	0.601869		chr6:16319892-16320392	0.821076	0.614579	-1.39517	-0.0404901
PTPN3	1.10659	0.296592	-1.29448	-0.108708		chr6:18148167-18148667	1.39201	-0.616364	-0.824618	0.048969
TXNDC8	1.30335	-0.444918	-1.03538	0.176942		chr6:21371539-21372039	1.4965	-0.594479	-0.439549	-0.462472
WHRN	0.614487	-0.182287	-1.33319	0.90099		chr6:21538169-21538669	1.39004	-0.580809	-0.85351	0.044275
ST6GALNAC4	1.0139	-0.0512366	-1.34909	0.386431		chr6:21856376-21856876	1.27219	-0.798686	-0.798686	0.325187
PRRX2	0.84232	0.471827	-1.43308	0.118937		chr6:30744393-30744893	1.40706	-0.307442	-0.950492	-0.149122
RAPGEF1	1.27947	-0.246401	-1.13646	0.103386		chr6:33346940-33347440	1.41875	-0.701636	-0.703317	-0.0138016
TMEM255A	1.45388	-0.831737	-0.332293	-0.289855		chr6:35370354-35370854	1.30565	-0.750172	-0.81544	0.259963
ICMT	-0.36537	0.330855	-1.15672	1.19123		chr6:36644518-36645018	1.0142	0.427022	-1.33319	-0.108031
LNCTAM34A	0.0329056	-0.309523	-1.05853	1.33515		chr6:39295547-39296047	0.281918	0.220619	-1.42293	0.920392
MIR6729	-0.641769	-0.0235472	-0.755059	1.42037		chr6:39819623-39820123	0.791304	0.888223	-0.544387	-1.13514
TNFRSF8	0.120996	-0.332904	-1.08822	1.30012		chr6:41312466-41312966	1.38088	-0.384648	-0.971922	-0.0243078
FHAD1	-0.350569	-0.612696	-0.527765	1.49103		chr6:41411921-41412421	1.49527	-0.393612	-0.585538	-0.51612
ACTL8	0.306651	-0.473789	-1.07132	1.23845		chr6:41497924-41498424	1.47096	-0.742039	-0.46446	-0.264459
ALPL	0.117952	-0.693373	-0.793901	1.36932		chr6:42122610-42123110	1.48852	-0.327123	-0.618633	-0.542764
USP48	0.105436	-0.438714	-1.00402	1.3373		chr6:42157974-42158474	1.1375	-0.641276	-1.01354	0.517316
RHD	0.0570911	0.178313	-1.32957	1.09416		chr6:43717882-43718382	1.32108	0.210536	-0.628876	-0.90274
ZNF683	0.44363	-0.697073	-0.942195	1.19564		chr6:43984654-43985154	1.2724	-0.039762	-1.17297	-0.0596727
RPS6KA1	0.432356	-0.444785	-1.13728	1.14971		chr6:57242440-57242940	1.33439	0.0163534	-1.06709	-0.283659
SCARNA1	1.17412	-0.323428	-1.18528	0.33459		chr6:73798445-73798945	1.30013	-0.321687	-1.09234	0.113905
THEMIS2	1.31043	-0.747283	-0.813443	0.250295		chr6:87723148-87723648	1.38375	-0.943761	-0.441066	0.00107277
PHACTR4	0.299737	-0.000544714	-1.34655	1.04736		chr6:90197807-90198307	1.42125	-0.803627	-0.576679	-0.0409438
ZC3H12A	0.33301	-0.920215	-0.673327	1.26053		chr6:106159550-106160050	1.3607	-0.579182	-0.894574	0.113055
ERI3-IT1	0.647262	-0.715954	-0.982045	1.05074		chr6:108961988-108962488	1.27787	-0.623075	-0.945636	0.290836
RNF220	0.44767	-0.326199	-1.21957	1.0981		chr6:111589339-111589839	1.49781	-0.438376	-0.48969	-0.569741
TACSTD2	0.18515	-0.808041	-0.717824	1.34072		chr6:125363518-125364018	1.28407	0.302523	-0.771037	-0.81556
MIR3117	0.00892521	-0.177808	-1.13089	1.29977		chr6:125377619-125378119	1.05085	-0.519134	-1.1275	0.59579
RPE65	0.789576	-1.4548	0.19319	0.472031		chr6:131831284-131831784	1.20488	0.439348	-0.780195	-0.864028
CYR61	0.716634	-0.912837	-0.805757	1.00196		chr6:134348413-134348913	1.09532	-0.619465	-1.04518	0.569329
MIR942	0.375794	-1.12832	-0.430739	1.18327		chr6:136077735-136078235	0.915216	-0.88738	-0.842938	0.815102
LINC00624	0.638765	-0.400548	-1.21528	0.977059		chr6:147621225-147621725	1.42889	-0.785415	-0.580947	-0.0625242
GJA5	0.459353	-1.36523	-0.0544327	0.960306		chr6:155106619-155107119	0.70935	-0.827341	-0.891102	1.00909
PPIAL4G	0.720666	-1.04357	-0.656918	0.979824		chr6:156828367-156828867	0.962239	-0.81031	-0.914401	0.762473
MLLT11	0.439193	-0.0390202	-1.36746	0.967286		chr6:158031353-158031853	1.19432	-0.368498	-1.15346	0.327631
LENEP	-0.957866	-0.56863	0.218244	1.30825		chr6:158642264-158642764	0.878633	-0.455767	-1.194	0.771133
B4GALT3	-0.446757	-0.403715	-0.641481	1.49195		chr6:159203219-159203719	1.18827	-0.465205	-1.10658	0.383509
FCER1G	0.456802	-0.733488	-0.914047	1.19073		chr6:161257690-161258190	1.2546	-0.559999	-1.00728	0.312684
SELE	0.124053	-0.656283	-0.832126	1.36436		chr6:166205994-166206494	1.39028	-0.366269	-0.964045	-0.0599626
LINC00862	0.472159	-0.815253	-0.841757	1.18485		chr6:166567066-166567566	1.08129	-0.824432	-0.876136	0.619276
ZNF281	0.586712	-0.934034	-0.754518	1.10184		chr6:167987541-167988041	1.477	-0.642149	-0.587161	-0.247693
CHI3L1	0.992073	-0.192362	-1.31063	0.510919		chr6:168165399-168165899	1.47563	-0.595217	-0.641028	-0.239388
SLC26A9	0.736701	-0.918556	-0.802658	0.984513		chr6:168225313-168225813	1.39589	-0.511645	-0.888638	0.00438803
MIR6769B	-0.401694	-0.650319	-0.43897	1.49098		chr6:170441274-170441774	1.34607	-0.61806	-0.884153	0.156147
IL20	1.27809	-0.630295	-0.94009	0.29229		chr7:542874-543374	1.0145	-0.939455	-0.774204	0.699157
LINC01693	0.304916	-1.00922	-0.553524	1.25782		chr7:1567264-1567764	1.1794	-0.433005	-1.12916	0.382771
LINC02608	0.643068	-0.39145	-1.22161	0.969996		chr7:7501952-7502452	1.14592	-1.00043	-0.653872	0.508386
FAM71A	0.305925	-0.618952	-0.955763	1.26879		chr7:12719470-12719970	1.44793	-0.794595	-0.155374	-0.497965
BATF3	0.602136	-0.676333	-1.00627	1.08047		chr7:23020748-23021248	0.816115	0.885522	-1.07668	-0.624961
MIR1537	0.301307	0.0892825	-1.38377	0.993184		chr7:28474173-28474673	1.48207	-0.635254	-0.56725	-0.279563
CHRM3-AS1	-0.434135	-1.18775	0.604131	1.01775		chr7:28749153-28749653	1.46042	-0.463763	-0.777113	-0.219542
C1orf100	0.782672	-0.587326	-1.1035	0.908158		chr7:28847584-28848084	1.39135	-0.450363	-0.0130063	-0.927981
KIF26B	0.207462	-1.21612	-0.19184	1.2005		chr7:29287325-29287825	0.790936	-1.19936	-0.448679	0.857107
SMYD3	0.0902345	-0.993033	-0.442531	1.34533		chr7:30169106-30169606	0.949177	-0.558088	-1.12051	0.729422
LOC105376382	0.408965	-0.949749	-0.674199	1.21498		chr7:30563228-30563728	1.48243	-0.512941	-0.298571	-0.670922
SLC39A12	-0.0488073	-0.0732862	-1.16059	1.28268		chr7:30799495-30799995	1.46535	-0.758535	-0.470808	-0.236011
LOC101928834	0.286157	0.265103	-1.43664	0.88538		chr7:30815014-30815514	1.48979	-0.455321	-0.65535	-0.379117
ANXA8	-0.242929	-0.69785	-0.532471	1.47325		chr7:30888645-30889145	0.814287	-0.637884	-1.06659	0.890185
TMEM273	0.309608	-1.2078	-0.27271	1.1709		chr7:30911441-30911941	1.20785	-0.679484	-0.94968	0.421314
IPMK	0.429634	0.209183	-1.45246	0.813643		chr7:36644986-36645486	1.09376	-0.854828	-0.842104	0.60317
CISD1	0.0976274	0.451931	-1.42265	0.873093		chr7:37216162-37216662	1.48005	-0.28802	-0.685574	-0.506452
TFAM	-0.419845	-0.344668	-0.716082	1.48059		chr7:37250745-37251245	1.42838	-0.673961	-0.709584	-0.0448307
SRGN	-0.162843	0.226525	-1.24017	1.17649		chr7:37262231-37262731	1.49676	-0.421201	-0.493603	-0.581952
TSPAN15	0.117147	-0.407535	-1.03337	1.32376		chr7:38584318-38584818	1.36678	0.110161	-0.859089	-0.617853
ENTPD1	0.136342	-0.379882	-1.06302	1.30656		chr7:41792078-41792578	1.24966	-0.450885	-1.07616	0.277387
ENTPD7	1.09531	-0.864452	-0.831798	0.60094		chr7:43522486-43522986	1.17948	-0.692133	-0.954669	0.467325
MFSD13A	0.0982848	-0.413867	-1.01891	1.33449		chr7:43639852-43640352	1.34185	-0.392589	-1.01996	0.0707041
BORCS7-ASMT	0.0920729	0.788592	-1.43579	0.555122		chr7:44621283-44621783	1.48323	-0.347088	-0.698755	-0.437385
ADRA2A	-0.173109	0.0753042	-1.16756	1.26537		chr7:45978229-45978729	1.01353	-0.662785	-1.03327	0.682524
FAM45A	0.592076	-0.1802	-1.33114	0.919263		chr7:47291502-47292002	1.23177	-0.786483	-0.841127	0.395839
ADAM12	0.0670916	-0.710003	-0.747359	1.39027		chr7:47757794-47758294	1.41239	-0.63921	-0.772384	-0.000791597
LINC00601	0.39056	-0.719225	-0.902478	1.23114		chr7:50838938-50839438	1.49797	-0.531785	-0.540314	-0.425866
CTSD	0.615952	-0.894687	-0.804373	1.08311		chr7:65872852-65873352	1.04038	0.603616	-1.13972	-0.504274
MRGPRX2	-0.106754	-1.04882	-0.20352	1.3591		chr7:68760532-68761032	1.42106	-0.700048	-0.700048	-0.0209686
WT1	-0.0591806	0.677791	-1.3923	0.77369		chr7:69458123-69458623	1.44169	-0.218986	-0.862439	-0.36026
MIR1343	0.254732	-0.00152204	-1.3314	1.07819		chr7:69757954-69758454	1.21435	-1.23447	-0.0146568	0.034777
C11orf96	-0.566462	0.763429	-1.11753	0.92056		chr7:69775068-69775568	1.32778	0.145522	-0.481212	-0.992093
RARRES3	-0.719943	-0.454031	-0.30364	1.47761		chr7:72441716-72442216	1.42802	-0.692426	-0.692426	-0.0431638
RIN1	0.808493	-0.607343	-1.08983	0.888678		chr7:73715613-73716113	1.01403	-0.768994	-0.944214	0.699178
C11orf86	-0.241062	-0.236255	-0.93866	1.41598		chr7:74067785-74068285	1.46985	-0.676668	-0.213446	-0.579738
SYT12	0.180565	-0.888469	-0.627745	1.33565		chr7:74094010-74094510	1.38073	-1.00971	-0.236715	-0.134298
CLCF1	0.748092	-0.114848	-1.37177	0.738525		chr7:74452205-74452705	1.47749	-0.562278	-0.660178	-0.255031
GAL	0.132686	-0.648468	-0.844123	1.3599		chr7:74598487-74598987	1.44446	-0.672124	-0.672124	-0.100209
FADD	0.773336	-0.658065	-1.04816	0.932884		chr7:76322752-76323252	1.21165	-0.753556	-0.884458	0.426361
FAM86C1	0.237616	-0.232122	-1.20475	1.19926		chr7:77887501-77888001	1.16765	-0.65307	-0.991353	0.476772
DEFB131B	-0.715117	-0.987828	0.674283	1.02866		chr7:82362071-82362571	0.892414	-0.865821	-0.865821	0.839229
P4HA3-AS1	0.618144	0.148897	-1.45626	0.689221		chr7:96954068-96954568	1.48684	-0.589084	-0.589084	-0.308669
CTSC	0.424586	-0.310728	-1.22241	1.10855		chr7:99762945-99763445	1.04377	-0.796342	-0.912945	0.665517
GRM5-AS1	-0.829363	0.142822	-0.670655	1.3572		chr7:99860159-99860659	1.29672	-0.734562	-0.838269	0.276109
PLET1	-0.215249	-0.653148	-0.602626	1.47102		chr7:101718250-101718750	0.320121	-0.986022	-0.589972	1.25587
LOC100132686	-0.205642	-0.515659	-0.741999	1.4633		chr7:102836499-102836999	1.353	-0.0641995	-1.05352	-0.235288
LOC101928940	0.339572	-0.0609705	-1.33139	1.05279		chr7:106583027-106583527	1.24839	-0.714829	-0.894556	0.360999
USP2-AS1	0.544416	0.0646342	-1.42568	0.816627		chr7:107595267-107595767	1.08569	-0.87142	-0.82788	0.613608
TIRAP	-0.699027	0.518644	-0.964821	1.1452		chr7:116547280-116547780	0.905775	-0.891122	-0.839602	0.824949
NTM-AS1	0.232852	-0.825286	-0.725838	1.31827		chr7:116716582-116717082	1.31491	-0.639671	-0.900587	0.225351
SLC2A14	-0.115409	-0.303722	-0.975044	1.39417		chr7:116776543-116777043	0.927337	-0.212956	-1.31623	0.601853
SOX5-AS1	0.211177	-0.239055	-1.18978	1.21766		chr7:128827410-128827910	0.875565	-0.297875	-1.28328	0.705588
C12orf71	0.0660933	-0.60442	-0.845603	1.38393		chr7:129530746-129531246	1.45113	-0.769385	-0.527809	-0.153933
PCED1B-AS1	-0.259267	0.272569	-1.20214	1.18884		chr7:130916400-130916900	1.16124	-0.702925	-0.954551	0.496236
KRT82	0.406094	-0.504376	-1.08573	1.18401		chr7:132145440-132145940	1.18536	-0.932222	-0.71557	0.462434
KRT75	1.05779	-0.0084844	-1.34028	0.290971		chr7:138252570-138253070	1.39311	0.059841	-0.734323	-0.718629
KRT6A	0.894668	-0.639559	-1.0651	0.809994		chr7:140609629-140610129	1.11221	-0.926011	-0.759493	0.573297
MIR6074	0.517776	-0.416472	-1.18055	1.07924		chr7:143391333-143391833	0.909086	-0.409421	-1.21965	0.719989
CPM	-0.0615417	-0.569518	-0.796392	1.42745		chr7:149962769-149963269	1.22392	-1.21203	-0.134276	0.122379
GLIPR1	-0.032693	-0.881035	-0.493204	1.40693		chr7:151039196-151039696	0.945677	-0.378393	-1.23275	0.665466
MIR492	-0.230043	-0.0470831	-1.06694	1.34406		chr7:151745223-151745723	1.16292	-0.26626	-1.21472	0.318064
TMEM119	-0.00615834	0.773333	-1.41014	0.64297		chr7:158818416-158818916	1.23299	-0.636081	-0.968149	0.371237
MIR619	0.722245	-0.434405	-1.20416	0.916322		chr7:159015320-159015820	1.43812	-0.3627	-0.870863	-0.204561
HCAR2	-0.123427	-0.505343	-0.810719	1.43949		chr8:1902866-1903366	1.34848	-0.662218	-0.846916	0.160657
LINC00412	0.0547823	-0.938463	-0.487095	1.37078		chr8:8310717-8311217	0.898338	-0.833964	-0.89689	0.832515
LINC01050	0.0308627	-0.511976	-0.904256	1.38537		chr8:9057938-9058438	1.3244	-0.728044	-0.816877	0.220522
LINC00428	0.0353911	-0.549043	-0.875733	1.38939		chr8:16825940-16826440	1.27645	-0.441786	-1.06044	0.22577
LINC00330	-0.537248	-0.17645	-0.744411	1.45811		chr8:18957540-18958040	0.992207	-0.746936	-0.967483	0.722212
LINC00563	0.758668	-0.0373648	-1.40058	0.679273		chr8:19134395-19134895	1.42113	-0.744347	-0.652494	-0.0242888
DLEU1-AS1	0.48799	-0.349597	-1.21595	1.07755		chr8:19141307-19141807	1.41197	-0.585477	-0.814505	-0.0119863
MIR4704	-0.168703	-0.316224	-0.930986	1.41591		chr8:22168550-22169050	1.21866	-0.818496	-0.818496	0.418337
LINC00363	-0.118224	-0.541277	-0.782808	1.44231		chr8:22840476-22840976	1.00957	-0.509075	-1.14366	0.643168
ABCC4	0.4071	-0.636645	-0.981267	1.21081		chr8:23327219-23327719	1.43607	-0.468579	-0.837382	-0.130109
OXGR1	-0.226399	-0.8961	-0.30931	1.43181		chr8:23343586-23344086	1.36626	-1.03309	-0.239244	-0.0939307
LINC00346	0.175689	-0.605383	-0.905494	1.33519		chr8:23345138-23345638	1.0885	-0.838705	-0.85993	0.610138
RNASE6	-0.375698	0.949379	-1.23367	0.65999		chr8:26130424-26130924	0.726805	-0.465981	0.923296	-1.18412
PAX9	-0.242742	-1.22747	0.314608	1.1556		chr8:29170123-29170623	1.3089	-0.426192	-1.0395	0.156795
ABHD12B	-0.409051	-0.768325	-0.291439	1.46881		chr8:30539971-30540471	1.25193	-0.501513	-1.04587	0.295454
PTGER2	0.52216	-0.533034	-1.09982	1.11069		chr8:37387952-37388452	1.42047	-0.853066	-0.500006	-0.0673957
CDKN3	-0.725679	0.774313	-0.991955	0.943321		chr8:38527288-38527788	1.06387	0.177472	-1.35082	0.109477
PRKCH	0.335252	-0.263021	-1.22267	1.15044		chr8:41722045-41722545	1.12617	-0.657441	-1.00562	0.536886
FLJ22447	0.43749	-0.671515	-0.962405	1.19643		chr8:41799080-41799580	1.0036	-0.56874	-1.10478	0.669913
HIF1A	0.614955	-0.257182	-1.29506	0.937287		chr8:42220604-42221104	1.40897	-0.664637	-0.756896	0.0125596
SYNE2	-0.265483	-0.426567	-0.773818	1.46587		chr8:69643886-69644386	1.28459	-0.552786	-0.988997	0.257197
PPP1R36	1.01203	-1.06668	-0.6194	0.674049		chr8:78665806-78666306	1.043	0.418627	-0.152569	-1.30906
MIR4708	-0.281844	-0.77014	-0.415845	1.46783		chr8:98936408-98936908	1.33651	-0.125268	-1.08754	-0.123711
ACTN1-AS1	0.101889	0.220607	-1.36311	1.04062		chr8:116571432-116571932	1.07421	-0.8516	-0.8516	0.62899
FOS	0.231984	0.657081	-1.4739	0.584839		chr8:116574716-116575216	1.13673	-0.931572	-0.742491	0.537334
RIN3	-0.521282	-0.653943	-0.309619	1.48484		chr8:118011330-118011830	0.875199	-0.875544	-0.856405	0.856749
LGMN	0.814456	-0.931407	-0.796598	0.913549		chr8:122312619-122313119	0.92259	-0.89113	-0.838597	0.807137
HHIPL1	-0.192306	-0.424957	-0.829772	1.44703		chr8:122601620-122602120	0.78036	-0.710585	-1.00537	0.935595
NSMCE3	-0.550497	-0.610894	-0.327421	1.48881		chr8:123058291-123058791	1.05929	-0.915998	-0.788789	0.645498
HMGN2P46	0.755555	-0.792488	-0.930327	0.96726		chr8:123658174-123658674	0.486211	-0.600189	-1.03774	1.15172
RAB27A	0.435839	-0.270738	-1.24941	1.08431		chr8:125556797-125557297	0.020784	-0.171952	-1.14068	1.29184
PIGB	-0.329789	0.0679613	-1.06331	1.32514		chr8:125686188-125686688	1.41919	-0.128686	-0.383854	-0.906646
LACTB	-0.256083	0.49004	-1.27173	1.03778		chr8:127949535-127950035	1.14032	-0.0761317	-1.28297	0.218784
ADPGK	-0.205752	-0.659193	-0.604124	1.46907		chr8:127952093-127952593	1.4762	-0.735135	-0.316573	-0.424491
MIR549A	-0.0957797	0.138454	-1.2401	1.19742		chr8:133645167-133645667	1.3398	-0.864286	-0.653027	0.177518
LINC01583	0.373679	-0.817553	-0.801161	1.24503		chr8:140553052-140553552	0.739457	-1.00549	-0.705669	0.971707
NPRL3	0.0273289	-0.703002	-0.729116	1.40479		chr8:140629748-140630248	1.16989	0.270534	-1.23049	-0.209935
HCFC1R1	0.469024	-0.484656	-1.12024	1.13587		chr8:141037812-141038312	0.422843	-0.812415	-0.826317	1.21589
LINC01195	-0.151306	-0.987437	-0.25334	1.39208		chr8:143454556-143455056	1.10369	-0.846753	-0.846753	0.589811
NPIPA5	-0.319731	-0.789899	-0.355733	1.46536		chr8:143943051-143943551	1.34805	-0.160009	-1.06912	-0.118915
IL4R	0.355061	0.341236	-1.46955	0.773252		chr8:143948396-143948896	0.995419	-0.537734	-1.12752	0.669835
ITGAM	0.176287	-0.856066	-0.661366	1.34114		chr8:144261317-144261817	1.33243	0.164181	-0.945463	-0.55115
ZNF267	0.566792	-0.691505	-0.984733	1.10945		chr8:144265104-144265604	1.46161	-0.54146	-0.731346	-0.188805
FHOD1	-0.0230698	-0.173238	-1.11638	1.31269		chr9:686478-686978	1.03619	0.671761	-0.763188	-0.944767
SLC9A5	0.243055	-0.178142	-1.23809	1.17317		chr9:694628-695128	0.794179	-1.08443	-0.613549	0.903799
PLEKHG4	0.462738	-0.0867343	-1.35154	0.975541		chr9:2025008-2025508	0.887743	-0.980026	-0.743543	0.835826
CDH1	0.127084	-1.25543	-0.0567716	1.18512		chr9:4371067-4371567	1.03817	-0.78951	-0.920559	0.671897
HCCAT5	0.633606	0.176981	-1.46329	0.652699		chr9:18478779-18479279	1.2552	-0.788982	-0.821878	0.355659
LOC101928708	0.325208	0.0532255	-1.37661	0.998176		chr9:20297557-20298057	1.27915	-0.93213	-0.639719	0.292701
LOC101928682	0.0634672	0.475236	-1.415	0.876297		chr9:27094547-27095047	1.26958	-0.743911	-0.853002	0.32733
CDH15	0.180627	-0.481352	-1.00948	1.3102		chr9:37954090-37954590	1.41118	-0.9496	-0.242936	-0.218646
TCF25	0.543065	-0.451914	-1.16287	1.07172		chr9:70120786-70121286	1.29546	-0.633406	-0.923235	0.261179
MC1R	0.483894	-0.267555	-1.26378	1.04744		chr9:72509102-72509602	1.41164	-0.709656	-0.709656	0.00767443
TUBB3	0.429183	-0.168383	-1.30374	1.04294		chr9:73148624-73149124	1.39027	-0.458522	-0.925674	-0.00607222
SPNS2	-0.763508	0.61848	-0.933473	1.0785		chr9:76926186-76926686	1.36324	-0.715382	-0.782157	0.134299
MED31	-0.803697	-0.829695	1.22394	0.409455		chr9:81529766-81530266	1.47494	-0.439643	-0.735989	-0.299309
C17orf100	-0.917256	-0.75908	1.13598	0.540353		chr9:81737801-81738301	1.24901	-0.741293	-0.870938	0.363223
XAF1	0.788663	-0.598873	-1.09523	0.905443		chr9:86072185-86072685	0.935298	-1.3889	0.0107972	0.4428
ALOX15B	-0.0111116	-0.261751	-1.06651	1.33937		chr9:92147225-92147725	0.826303	-0.482477	-1.17823	0.8344
TMEM107	-0.350309	-1.04098	0.0530701	1.33822		chr9:92242198-92242698	1.48133	-0.488405	-0.303898	-0.689029
HS3ST3A1	0.493016	-0.536095	-1.08945	1.13253		chr9:98035539-98036039	1.39754	-0.389662	-0.943896	-0.063986
MIR548H3	0.614249	-0.672977	-1.01181	1.07054		chr9:99356596-99357096	1.45416	-0.484433	-0.785328	-0.1844
HS3ST3B1	-0.312309	-0.479829	-0.68986	1.482		chr9:107983087-107983587	1.43856	-0.148336	-0.840307	-0.449917
MGC12916	-0.325383	-0.199252	-0.903187	1.42782		chr9:108565699-108566199	0.391534	1.23417	-0.780718	-0.844987
ADORA2B	0.407688	0.0284968	-1.3881	0.951918		chr9:110337621-110338121	1.41991	-0.644446	-0.753713	-0.0217469
PIGL	-0.0312455	-0.228793	-1.07681	1.33685		chr9:113485329-113485829	0.960375	-0.863301	-0.863301	0.766227
MIR1288	0.16184	-0.296209	-1.1322	1.26657		chr9:114889640-114890140	1.33959	-0.769496	-0.759851	0.189761
CENPV	0.381058	0.0630242	-1.39512	0.951036		chr9:115006627-115007127	1.04261	-0.817274	-0.893578	0.668244
SMCR2	0.395751	-0.567095	-1.03395	1.20529		chr9:124652516-124653016	1.45362	-0.495807	-0.780963	-0.176844
TMIGD1	1.15656	-0.995552	-0.654216	0.493212		chr9:124810857-124811357	1.41674	-0.421268	-0.897677	-0.097793
RFFL	0.581039	-0.0444395	-1.39001	0.853406		chr9:127742414-127742914	1.27086	-0.304309	0.159072	-1.12562
CCL5	-0.643105	-0.532043	-0.31044	1.48559		chr9:128215897-128216397	1.08926	-0.0199362	-1.3225	0.25318
RDM1	-0.52566	-0.764067	-0.163897	1.45362		chr9:128552072-128552572	1.23305	0.377683	-0.664431	-0.946299
DUSP14	0.179171	-0.988892	-0.506777	1.3165		chr9:129473800-129474300	1.2373	0.337549	-1.02731	-0.547541
TOP2A	-1.03012	-0.20788	-0.132444	1.37044		chr9:129619920-129620420	0.340427	1.19764	-1.13437	-0.403691
TNS4	0.681905	-0.114811	-1.37006	0.802967		chr9:129697003-129697503	0.888882	-0.131821	-1.35473	0.597671
CCR7	0.277384	0.327337	-1.44976	0.845042		chr9:129698350-129698850	1.06014	0.156978	-1.3538	0.136688
STAT3	0.11928	0.280729	-1.3889	0.988894		chr9:130034536-130035036	0.930543	-0.341725	-1.25461	0.665789
PPY	0.251783	-0.407743	-1.09637	1.25233		chr9:131650290-131650790	1.07988	0.599988	-1.01726	-0.662612
GIP	0.685137	-1.34545	-0.171007	0.831324		chr9:131839584-131840084	1.42633	-0.645449	-0.739791	-0.0410888
COL1A1	0.526156	-0.524938	-1.10686	1.10565		chr9:134327096-134327596	1.21432	-1.20814	0.178311	-0.184493
LINC01969	0.694432	-0.02932	-1.40394	0.738826		chr9:134477806-134478306	1.49983	-0.521204	-0.491381	-0.487244
TEX14	-1.02851	0.309584	-0.531572	1.2505		chrX:40772413-40772913	0.299753	-0.747776	-0.836794	1.28482
VMP1	0.139522	0.236968	-1.38271	1.00622		chrX:44072133-44072633	0.909084	0.616688	-1.32381	-0.20196
TUBD1	0.610095	-0.456235	-1.17415	1.02029		chrX:47200328-47200828	1.27298	-0.57222	-0.98542	0.28466
LINC02092	0.50728	-1.11315	-0.509481	1.11535		chrX:106708030-106708530	1.04233	-0.822357	-0.888794	0.66882
DNAI2	0.121642	-0.657945	-0.829232	1.36553		chrX:153972529-153973029	0.175118	-0.933909	1.33052	-0.571726
CD300C	0.294704	-0.697953	-0.881128	1.28438		chr1:20008402-20008902	0.495865	0.719852	-1.473	0.257285
CD300LD	0.466221	-0.671309	-0.972387	1.17747		chr1:86788886-86789386	-0.660925	1.34499	-0.85204	0.167977
CD300E	-0.59544	0.572626	-1.065	1.08781		chr1:170895523-170896023	0.0242796	0.870724	-1.40686	0.511856
SPHK1	-0.07692	-0.537418	-0.814562	1.4289		chr1:203200001-203200501	-0.461121	0.99971	-1.17564	0.637046
SOCS3	-0.884203	0.717888	-0.835807	1.00212		chr12:76588708-76589208	-0.477472	0.990258	-1.16742	0.654632
PGS1	0.335467	-0.826498	-0.775221	1.26625		chr16:67268210-67268710	0.165942	0.873232	-1.43337	0.394192
LOC101928855	0.386222	-1.22548	-0.286361	1.12562		chr2:33373899-33374399	-0.99187	1.06739	-0.698827	0.623304
P4HB	-0.108672	0.644236	-1.36999	0.834428		chr20:1376840-1377340	-0.711453	1.05026	-0.985919	0.64711
LOC101927168	0.474493	-0.644492	-0.997829	1.16783		chr20:38346072-38346572	-0.127599	0.674377	-1.36413	0.817357
CHMP1B	0.825244	-0.635055	-1.06916	0.878967		chr20:38346682-38347182	-1.29277	0.569876	-0.24793	0.970828
CIDEA	0.702435	-0.82688	-0.890435	1.01488		chr21:34187915-34188415	-0.524499	1.33893	-0.955179	0.140752
TTC39C	0.889573	0.194148	-1.43173	0.348011		chr3:129485629-129486129	0.213633	0.855228	-1.4432	0.374337
TTC39C-AS1	0.78241	0.400297	-1.46548	0.282775		chr3:195613630-195614130	-1.02429	1.1405	-0.625264	0.509055
LINC01910	0.634808	-0.959783	-0.738354	1.06333		chr4:100981703-100982203	-0.576068	1.31989	-0.941737	0.197915
CTDP1	0.0373889	-1.07436	-0.289814	1.32679		chr5:138469631-138470131	0.00612126	1.25015	-1.19734	-0.0589352
KCNG2	-0.347515	-0.924351	-0.143806	1.41567		chr5:151208944-151209444	-0.624921	1.30318	-0.922726	0.244463
PLIN4	0.0747334	-0.708575	-0.753466	1.38731		chr5:158026633-158027133	-0.680915	1.22266	-0.939722	0.39798
SEMA6B	0.2463	-0.855695	-0.700648	1.31004		chr9:12702086-12702586	-0.928413	0.700608	-0.786445	1.01425
UHRF1	0.709797	-0.570007	-1.10949	0.969698		chr9:127186394-127186894	-0.175881	1.32942	-1.09464	-0.0588917
TNFSF14	0.962586	-1.10881	-0.572357	0.718586		chr11:560608-561108	-0.272107	-1.29593	0.691467	0.876575
PRR36	-0.514388	0.329469	-1.04985	1.23477		chr6:39686857-39687357	-0.724521	-0.953806	1.11928	0.559044
KANK3	-0.010274	-1.31803	0.227984	1.10032		chr1:1040683-1041183	0.928089	-0.465642	-1.18383	0.721378
MIR4748	0.294817	0.13779	-1.39963	0.967023		chr1:1433725-1434225	-0.145319	-0.858477	-0.430329	1.43413
LDLR	-0.899458	0.135914	-0.588022	1.35157		chr1:2279185-2279685	-0.302814	-0.706988	-0.469425	1.47923
TSPAN16	-0.836382	0.0734452	-0.61954	1.38248		chr1:2322833-2323333	0.061678	0.502305	-1.41884	0.854857
PTGER1	0.445795	0.0279983	-1.39626	0.922466		chr1:3306649-3307149	0.703691	-0.859031	-0.859031	1.01437
TPM4	0.328733	-0.656215	-0.933459	1.26094		chr1:3313084-3313584	0.956121	0.0974455	-1.39895	0.345379
FCHO1	-0.251584	0.499822	-1.27652	1.02829		chr1:4170864-4171364	0.246029	-0.750396	-0.808284	1.31265
SLC25A42	-0.169781	-0.316363	-0.930154	1.4163		chr1:6222563-6223063	0.698182	-0.710593	-0.995673	1.00808
SPRED3	0.461736	-0.228925	-1.27987	1.04706		chr1:6624587-6625087	-0.569049	0.270659	-0.981824	1.28021
GGN	0.469233	-0.158952	-1.31842	1.00813		chr1:6859955-6860455	0.333051	-0.640067	-0.949275	1.25629
FBXO17	-0.562409	-0.636871	-0.28324	1.48252		chr1:7299221-7299721	0.772674	-0.792289	-0.93228	0.951896
MAP3K10	0.406408	-0.700856	-0.925223	1.21967		chr1:7401772-7402272	0.555675	-0.793234	-0.889632	1.12719
CEACAM20	-0.33363	-0.567087	-0.589223	1.48994		chr1:7455264-7455764	-0.331988	-0.340084	-0.792744	1.46482
APOC1	-0.886784	0.821533	-0.843893	0.909144		chr1:7470788-7471288	1.20184	-1.04124	-0.559101	0.398507
APOC4	-0.648603	-0.33717	-0.50204	1.48781		chr1:7993992-7994492	-0.016294	-0.627956	-0.772836	1.41709
ERCC2	-0.172477	0.150393	-1.20292	1.225		chr1:8061215-8061715	-0.125203	0.195414	-1.2483	1.17809
PPP1R13L	0.38403	-0.374543	-1.16926	1.15977		chr1:8082972-8083472	-0.995387	-0.480771	0.151332	1.32483
ERCC1	-0.00950246	0.694055	-1.41089	0.726342		chr1:8090327-8090827	-0.0824222	-0.311737	-0.990006	1.38417
FOSB	-0.238006	0.923422	-1.30597	0.620553		chr1:8211850-8212350	-0.175539	-0.623352	-0.663922	1.46281
EML2	-0.307951	0.0640221	-1.07623	1.32015		chr1:8510469-8510969	-0.384122	0.388325	-1.16435	1.16015
EML2-AS1	-0.0714694	0.192384	-1.27507	1.15416		chr1:8973937-8974437	0.203031	-0.278881	-1.16168	1.23753
FKRP	0.427484	-0.631185	-0.993164	1.19687		chr1:9005034-9005534	-0.44366	-0.687366	-0.354021	1.48505
C5AR1	0.606162	-0.432805	-1.189	1.01564		chr1:9064993-9065493	-0.333181	-0.58677	-0.56996	1.48991
PRR12	0.230429	-0.16186	-1.24225	1.17368		chr1:9163536-9164036	-0.132056	0.0629963	-1.18535	1.25441
FPR1	0.45419	-0.632866	-1.0009	1.17957		chr1:9196149-9196649	-0.179255	-0.280417	-0.949906	1.40958
NLRP12	0.654061	-0.0631593	-1.38944	0.79854		chr1:9201224-9201724	-0.605008	0.607389	-1.06539	1.06301
VSTM1	0.188442	-0.54066	-0.966289	1.31851		chr1:9211254-9211754	-0.424557	-0.536673	-0.536673	1.4979
RPS9	-0.24542	-0.291233	-0.895923	1.43258		chr1:9280274-9280774	0.84289	-0.875185	-0.856512	0.888806
LILRB3	-0.46363	-0.160775	-0.820108	1.44451		chr1:9410693-9411193	-0.775087	-0.225755	-0.460681	1.46152
CDC42EP5	0.831094	-0.4264	-1.21368	0.808983		chr1:9766718-9767218	0.126005	-0.746609	-0.746609	1.36721
ZNF579	0.120167	-0.0302109	-1.26576	1.1758		chr1:9893144-9893644	0.302079	-0.824645	-0.7615	1.28407
TCF23	0.0637684	-0.0562176	-1.22704	1.21949		chr1:10074314-10074814	0.952964	-0.68363	-1.0258	0.756467
CDC42EP3	0.3628	-0.206751	-1.26408	1.10803		chr1:10378305-10378805	-0.246792	0.794904	-1.31257	0.764455
MAP4K3-DT	-1.07369	-0.576366	0.547857	1.1022		chr1:11287055-11287555	0.00595586	-0.574437	-0.83567	1.40415
LINC02583	0.558198	-0.426961	-1.1831	1.05186		chr1:11908212-11908712	-0.514943	-0.282986	-0.68187	1.4798
TMEM247	0.346029	-0.580148	-1.00461	1.23873		chr1:12034263-12034763	-0.717901	-0.283795	-0.474443	1.47614
LINC01119	0.509091	0.481605	-1.49987	0.509178		chr1:12051992-12052492	-0.262462	-0.153544	-0.979643	1.39565
MSH6	-0.306969	-0.168233	-0.938103	1.41331		chr1:12067917-12068417	0.151178	-1.03323	-0.430922	1.31297
MIR216A	0.0150308	-0.628086	-0.792873	1.40593		chr1:12143529-12144029	-0.0839003	-0.354822	-0.957674	1.3964
HK2	-0.334918	-1.19819	0.394438	1.13867		chr1:12467581-12468081	0.42034	-0.780609	-0.856462	1.21673
LOC101927884	-0.808204	-0.830173	0.422025	1.21635		chr1:12557257-12557757	-0.810556	0.387772	-0.814098	1.23688
MRPL19	-0.616149	0.0146063	-0.803589	1.40513		chr1:12596355-12596855	0.476836	-1.1562	-0.436544	1.11591
MIR6071	0.936315	-0.557551	-1.12231	0.743549		chr1:12604322-12604822	0.4505	-1.39241	0.0156244	0.926285
ITPRIPL1	-0.780982	-0.851726	0.409068	1.22364		chr1:12693263-12693763	-0.788169	0.590147	-0.903713	1.10173
LINC02611	0.135145	-0.60778	-0.881861	1.3545		chr1:13461862-13462362	0.632945	-0.808307	-0.894827	1.07019
GPR45	0.348715	-1.15995	-0.370225	1.18146		chr1:13584444-13584944	0.591326	-0.774457	-0.916845	1.09998
SULT1C3	-0.452656	-0.343752	-0.688029	1.48444		chr1:13605106-13605606	0.714818	-0.680495	-1.02348	0.989161
KLHL41	-0.567919	-0.403599	-0.524848	1.49637		chr1:13899759-13900259	-0.555993	-0.501735	-0.440605	1.49833
CHRNA1	-0.18377	-0.674312	-0.606183	1.46427		chr1:14360967-14361467	-0.389417	0.270728	-1.11709	1.23578
CHN1	-0.412979	-0.627308	-0.45321	1.4935		chr1:14742130-14742630	0.158676	-0.518703	-0.969107	1.32914
MIR4439	0.221956	-0.683215	-0.859685	1.32094		chr1:15051775-15052275	0.0261785	-0.859868	-0.561016	1.39471
TM4SF20	0.459085	-0.372977	-1.19336	1.10725		chr1:15796721-15797221	0.086404	-0.434893	-0.996798	1.34529
SP140	-0.185503	-0.427676	-0.83242	1.4456		chr1:15975356-15975856	0.241595	-1.09853	-0.39848	1.25542
HTR2B	-0.307309	0.362405	-1.20498	1.14989		chr1:16122859-16123359	0.507564	-0.545774	-1.08629	1.1245
ARL4C	0.597656	-0.427066	-1.19116	1.02057		chr1:16895983-16896483	-0.288528	-0.570896	-0.624215	1.48364
KLHL30	0.821365	0.0852265	-1.42981	0.523214		chr1:16960640-16961140	-0.245042	0.571784	0.96792	-1.29466
ERFE	0.293745	-0.497442	-1.04826	1.25196		chr1:17063467-17063967	0.368666	-0.459128	-1.10568	1.19614
ILKAP	0.421808	-1.05263	-0.554954	1.18578		chr1:17765475-17765975	0.438526	-0.64605	-0.984535	1.19206
TRIB3	0.453871	0.112681	-1.42801	0.861454		chr1:17766037-17766537	0.214989	-0.807221	-0.735098	1.32733
ANGPT4	-1.08598	0.795741	-0.61162	0.901863		chr1:17780639-17781139	-0.141134	-0.654072	-0.659774	1.45498
CPXM1	0.328989	-0.883915	-0.711599	1.26653		chr1:18926527-18927027	0.0569361	-0.765513	-0.684871	1.39345
TMEM239	-0.0547269	-1.22763	0.0633715	1.21898		chr1:19508903-19509403	0.156747	-0.843212	-0.663944	1.35041
C20orf141	-0.0677256	-1.12712	-0.11362	1.30847		chr1:20063914-20064414	0.827163	-0.864788	-0.866409	0.904034
NOL4L-DT	-0.219284	-0.835032	-0.394483	1.4488		chr1:20102868-20103368	0.525605	-0.68394	-0.979943	1.13828
C20orf203	-0.934145	0.408795	-0.691857	1.21721		chr1:20406137-20406637	0.196451	-0.529713	-0.979074	1.31234
COMMD7	0.11811	-0.0416038	-1.25919	1.18269		chr1:20426909-20427409	0.283864	-0.738798	-0.837924	1.29286
ASIP	-0.171447	-0.622021	-0.668372	1.46184		chr1:20604096-20604596	0.861641	-0.771001	-0.956096	0.865456
AHCY	0.884029	-0.476294	-1.18073	0.772993		chr1:20792106-20792606	-0.15367	-0.501941	-0.792357	1.44797
ARHGAP40	1.2348	-0.62995	-0.971567	0.366714		chr1:20829495-20829995	0.0839447	-0.73398	-0.73398	1.38402
LINC01522	0.133228	-0.785167	-0.711636	1.36358		chr1:21022195-21022695	0.168946	-1.1863	-0.214737	1.23209
TRERNA1	0.407299	-0.452617	-1.12369	1.169		chr1:21091025-21091525	0.806755	-0.980676	-0.74138	0.915301
LINC01270	-1.09569	0.46284	-0.515739	1.14859		chr1:21149804-21150304	0.246462	-0.552396	-0.984424	1.29036
PTPN1	0.0434111	0.136838	-1.30732	1.12707		chr1:21511927-21512427	-0.264901	-0.422544	-0.777659	1.4651
MIR4756	0.450959	-0.397132	-1.17528	1.12145		chr1:21541836-21542336	0.000526103	-0.331685	-1.02504	1.3562
CYP24A1	0.604166	-0.990667	-0.695252	1.08175		chr1:21552640-21553140	-0.260099	-0.812244	-0.385146	1.45749
SAMSN1-AS1	-0.862567	-0.0838368	-0.475774	1.42218		chr1:21567594-21568094	0.644029	-0.904616	-0.800552	1.06114
LINC00189	0.252701	-0.549921	-0.989274	1.28649		chr1:21570197-21570697	-0.205749	-0.602213	-0.661056	1.46902
BACH1	0.535183	-0.616604	-1.03866	1.12008		chr1:21573957-21574457	0.35941	-1.15834	-0.378333	1.17726
GRIK1-AS2	0.772999	-0.690251	-1.02183	0.939086		chr1:21574487-21574987	0.775423	-0.70433	-1.01025	0.939161
KRTAP24-1	-0.838443	0.147963	-0.663903	1.35438		chr1:21586735-21587235	0.117925	-0.70528	-0.782469	1.36982
RCAN1	0.348253	-0.345571	-1.17593	1.17324		chr1:21607723-21608223	-0.0890548	-0.136811	-1.10112	1.32698
LINC01426	-0.434028	0.208263	-1.05818	1.28394		chr1:21673345-21673845	-0.0731646	-0.539401	-0.81534	1.42791
RUNX1	0.401769	-0.354219	-1.18824	1.14069		chr1:21768101-21768601	0.508284	-0.921734	-0.743692	1.15714
LOC101928269	-0.0696098	-0.518009	-0.836273	1.42389		chr1:22044681-22045181	0.45139	-0.824794	-0.824794	1.1982
LOC100506403	-0.120235	-0.503175	-0.814802	1.43821		chr1:22398970-22399470	-0.314006	-0.919268	-0.188306	1.42158
TMPRSS2	0.604739	-0.861618	-0.835644	1.09252		chr1:22750246-22750746	0.204594	-0.674845	-0.858528	1.32878
PDXK	0.874106	-0.432303	-1.20869	0.766889		chr1:22976389-22976889	0.187542	-0.396494	-1.07573	1.28469
ITGB2	0.0749443	-0.553947	-0.894695	1.3737		chr1:23102163-23102663	0.172941	-0.760038	-0.760038	1.34714
ITGB2-AS1	-0.324434	-0.46513	-0.693035	1.4826		chr1:23168643-23169143	-0.575395	0.0440192	-0.858101	1.38948
LOC642852	0.0406112	-0.180273	-1.14592	1.28558		chr1:23194094-23194594	1.46313	-0.560165	-0.713953	-0.189015
PCBP3	0.167367	-1.22115	-0.153382	1.20717		chr1:23370501-23371001	-0.69909	-0.786005	0.113772	1.37132
SLC7A4	-0.38503	0.353024	-1.1516	1.18361		chr1:23403808-23404308	-0.282203	-1.00752	1.37752	-0.0877889
MIR649	-0.431943	0.536903	-1.1749	1.06994		chr1:23446007-23446507	-0.654324	-0.516894	-0.31406	1.48528
MIF	-0.22911	-0.0526138	-1.06435	1.34607		chr1:23470543-23471043	0.903421	-0.429498	-1.20832	0.734393
MIF-AS1	-0.189303	0.143899	-1.19023	1.23564		chr1:23576963-23577463	-0.29664	-0.0959136	-0.992369	1.38492
SEC14L3	0.41316	-0.359611	-1.18836	1.13481		chr1:23585649-23586149	0.705105	-0.297923	-1.28321	0.876032
TOM1	0.643921	-0.829961	-0.876316	1.06236		chr1:24302041-24302541	-0.756633	0.0607538	-0.696496	1.39238
MB	0.52578	-0.965772	-0.700342	1.14033		chr1:25309006-25309506	-0.545334	0.470301	-1.07573	1.15076
CARD10	-0.134944	-0.410942	-0.881163	1.42705		chr1:25361076-25361576	0.125145	-0.837667	-0.650915	1.36344
MICALL1	0.494077	-0.4053	-1.18186	1.09308		chr1:25642332-25642832	-0.86376	-0.777298	0.431176	1.20988
NAGA	-0.124173	-0.858038	-0.44857	1.43078		chr1:26377970-26378470	-0.168026	-0.454411	-0.822705	1.44514
RRP7A	-0.684886	-0.0672029	-0.683105	1.43519		chr1:26542177-26542677	-0.179601	-0.508787	-0.767548	1.45594
LINC01656	0.630474	-0.216418	-1.31832	0.904265		chr1:26771672-26772172	0.972058	-0.881971	-0.842908	0.75282
LINC01589	0.189271	0.630149	-1.46597	0.646548		chr1:27551157-27551657	-0.581075	-0.973932	0.275117	1.27989
SCO2	-0.146796	0.722116	-1.35806	0.782738		chr1:27667592-27668092	-0.416907	-0.605934	-0.472432	1.49527
TYMP	-0.0864125	0.63492	-1.37856	0.830052		chr1:27863109-27863609	1.10164	-0.600474	-1.05688	0.555721
ODF3B	-0.0709422	0.549355	-1.37471	0.896297		chr1:27904482-27904982	0.755054	-0.938756	-0.783294	0.966996
SLC6A1-AS1	0.1767	-1.16031	-0.262755	1.24636		chr1:27968656-27969156	-0.234185	0.00425359	-1.09307	1.323
HRH1	0.862461	-0.275749	-1.29536	0.708644		chr1:28139306-28139806	0.54324	-0.840185	-0.840185	1.13713
EAF1	0.448704	-0.185255	-1.29998	1.03653		chr1:28914252-28914752	1.19884	-0.688405	-0.947537	0.437106
BTD	0.810328	-0.623089	-1.0779	0.890656		chr1:29709275-29709775	-0.0360659	-0.660392	-0.728817	1.42527
DAZL	-0.170977	-0.498727	-0.782687	1.45239		chr1:29711848-29712348	0.532676	-0.643859	-1.01574	1.12693
PBRM1	0.803694	-0.694917	-1.02011	0.911337		chr1:30756584-30757084	0.866705	-0.890865	-0.840824	0.864984
VGLL3	0.0991529	-0.303193	-1.09744	1.30148		chr1:31573784-31574284	0.999243	-0.721012	-0.988512	0.710281
MIR3921	-1.04093	0.787782	-0.668359	0.921503		chr1:31798645-31799145	0.399746	-0.855026	-0.773733	1.22901
DRD3	0.829488	-1.13692	-0.543464	0.850892		chr1:32178321-32178821	-0.171389	-0.555393	-0.731611	1.45839
PLA1A	0.759936	-1.23961	-0.380978	0.860652		chr1:32236033-32236533	0.866919	-0.718534	-1.00186	0.85348
POPDC2	-0.057844	-1.0049	-0.311877	1.37462		chr1:32349129-32349629	-0.422492	-0.0879626	-0.903108	1.41356
SLC12A8	0.389963	-0.0602302	-1.34595	1.01622		chr1:32703415-32703915	0.217336	-0.647422	-0.889747	1.31983
DZIP1L	0.240023	-0.53893	-0.992315	1.29122		chr1:32939506-32940006	1.20347	-0.469981	-1.09537	0.361878
ZIC4	0.0455772	-0.975101	-0.433874	1.3634		chr1:32989195-32989695	0.773016	0.508149	-1.45407	0.17291
TM4SF1	1.2709	-0.472672	-1.04828	0.250052		chr1:33015136-33015636	-0.899973	-0.325891	-0.203302	1.42917
RARRES1	0.288964	-0.783399	-0.796945	1.29138		chr1:33050048-33050548	0.0565432	-0.630125	-0.816669	1.39025
C3orf80	-0.107723	-0.00806775	-1.16309	1.27888		chr1:33099205-33099705	0.607556	-1.04051	-0.636314	1.06926
TRIM59	0.218044	-0.915201	-0.618853	1.31601		chr1:33966665-33967165	0.724282	-0.730981	-0.981806	0.988505
ADIPOQ	-0.473486	-0.580951	-0.442933	1.49737		chr1:35047442-35047942	0.181076	-0.703875	-0.819136	1.34193
SST	0.529481	-1.28776	-0.242882	1.00116		chr1:35448369-35448869	0.100124	-0.666674	-0.808749	1.3753
SLC51A	-0.244849	-0.606123	-0.625843	1.47682		chr1:35717739-35718239	-0.528837	-0.0562948	-0.835701	1.42083
MIR4797	0.201548	-0.388066	-1.08814	1.27465		chr1:36253428-36253928	1.40124	-0.970764	-0.242598	-0.187875
FAM86EP	0.803574	-0.859423	-0.870435	0.926284		chr1:36385868-36386368	-1.01879	-0.241576	-0.114614	1.37498
NSG1	0.136542	-1.41656	0.361189	0.918831		chr1:37471595-37472095	0.214327	-0.539031	-0.980187	1.30489
S100P	-0.633825	-0.87952	0.173747	1.3396		chr1:39130301-39130801	0.193586	-0.535643	-0.972892	1.31495
MIR4798	-0.319785	-0.977023	-0.0939932	1.3908		chr1:39204385-39204885	1.328	-0.613176	-0.907391	0.192571
TEC	0.588075	-0.62193	-1.04768	1.08154		chr1:39509438-39509938	-0.591698	-0.570784	-0.326618	1.4891
PF4	0.301069	-0.557108	-1.00472	1.26076		chr1:40362576-40363076	-0.252224	-0.176093	-0.971937	1.40025
CXCL5	-0.0892911	-0.0677679	-1.14112	1.29818		chr1:40392111-40392611	0.253351	0.00353705	-1.33319	1.0763
LINC01094	0.703743	-0.72147	-0.987146	1.00487		chr1:40926347-40926847	-0.295737	-0.760342	-0.414501	1.47058
NPNT	-0.247301	0.0462096	-1.10703	1.30812		chr1:41073950-41074450	0.750968	-0.837022	-0.887494	0.973548
LINC02362	-0.56305	-0.581554	-0.346857	1.49146		chr1:41432625-41433125	1.08877	-0.588967	-1.06929	0.569489
LOC101929524	0.140533	-0.105342	-1.2359	1.20071		chr1:41955375-41955875	-0.198353	-0.620377	-0.649084	1.46781
SLC1A3	-0.179071	0.456257	-1.30507	1.02789		chr1:42940947-42941447	0.731342	-0.978522	-0.735795	0.982974
PCSK1	0.343021	-0.261346	-1.22631	1.14464		chr1:43472744-43473244	0.739314	-0.936353	-0.783876	0.980915
TSSK1B	-0.322439	0.871121	-1.271	0.722317		chr1:43800188-43800688	0.418741	-0.818576	-0.818576	1.21841
LINC02208	-1.49385	0.476953	0.399195	0.617706		chr1:43853469-43853969	0.320023	-0.896477	-0.693548	1.27
ECSCR	0.355969	-0.198913	-1.26625	1.1092		chr1:43867942-43868442	-0.57391	-0.34329	-0.57391	1.49111
TMEM173	0.668573	0.363793	-1.48772	0.455356		chr1:43868715-43869215	-0.321744	-0.486783	-0.675705	1.48423
IL17B	-0.527191	-0.416173	-0.553965	1.49733		chr1:44048037-44048537	0.365998	-0.729652	-0.882958	1.24661
CARMN	-0.594009	-0.320167	-0.574122	1.4883		chr1:44327782-44328282	0.537787	-0.149217	-1.33731	0.948743
WWC1	0.218077	-0.931312	-0.600134	1.31337		chr1:44362722-44363222	-0.719373	-0.343081	-0.41756	1.48001
NPM1	-0.198535	-0.98597	-0.209908	1.39441		chr1:44809462-44809962	0.496845	-0.826199	-0.839391	1.16874
SNORA74B	-1.23333	-0.0668765	0.0892311	1.21098		chr1:45802703-45803203	1.02235	0.0760241	-1.36949	0.271117
CLK4	0.494794	-1.42073	0.0705343	0.855406		chr1:46238727-46239227	0.192781	-0.765503	-0.765503	1.33822
LINC01622	0.293729	-0.729477	-0.851389	1.28714		chr1:46246804-46247304	-0.154283	-0.436791	-0.846988	1.43806
LINC01600	0.743031	-0.881136	-0.84253	0.980636		chr1:46539917-46540417	0.486838	-0.782111	-0.878935	1.17421
LINC02525	0.940633	-0.719688	-0.997279	0.776333		chr1:47818621-47819121	-0.172996	-0.646211	-0.643234	1.46244
DCDC2	-0.345716	-1.09941	0.162386	1.28274		chr1:48201987-48202487	0.674558	-0.909262	-0.80207	1.03677
KAAG1	0.399433	-0.370754	-1.17679	1.14811		chr1:48617243-48617743	-0.227851	-0.124012	-1.02215	1.37401
HIST1H3G	-0.32793	0.507485	-1.23407	1.05451		chr1:53025015-53025515	-0.133091	0.0677503	-1.18708	1.25242
STK19	-0.262384	-0.174552	-0.965852	1.40279		chr1:53145697-53146197	0.23923	-1.12004	-0.365938	1.24675
DXO	-0.556737	0.121032	-0.918034	1.35374		chr1:53146209-53146709	0.333329	-0.984143	-0.59887	1.24968
HLA-DOB	0.230269	-0.271714	-1.17767	1.21911		chr1:53197376-53197876	-0.432414	0.836724	-1.20992	0.805609
TAP2	-1.03384	-0.677582	0.794236	0.91719		chr1:53206765-53207265	0.474508	0.421433	-1.4958	0.599856
HLA-DPB1	-0.71245	-0.279985	-0.483977	1.47641		chr1:53470108-53470608	-0.492453	-1.171	0.86862	0.79483
PIM1	0.642868	-1.01228	-0.679518	1.04893		chr1:54716228-54716728	-0.357155	-0.39416	-0.72771	1.47903
C6orf223	0.54639	0.333449	-1.48949	0.609655		chr1:55053167-55053667	-0.896099	0.670954	-0.815189	1.04033
LOC101929705	0.606234	-0.0953241	-1.3719	0.860985		chr1:55339786-55340286	0.605005	-0.848708	-0.848708	1.09241
LINC01564	0.544512	-0.77769	-0.901134	1.13431		chr1:55402637-55403137	0.476225	-0.736384	-0.918039	1.1782
PRDM1	-0.518261	-1.02484	0.276317	1.26679		chr1:55429124-55429624	0.703724	-0.794357	-0.92155	1.01218
ATG5	0.169556	-0.971223	-0.522919	1.32459		chr1:55542832-55543332	-0.0174029	-0.660067	-0.741665	1.41913
LOC105377924	0.228495	-0.721702	-0.827014	1.32022		chr1:55718812-55719312	0.103911	0.296736	-1.38795	0.987299
SCML4	0.662749	-0.900096	-0.809341	1.04669		chr1:55827257-55827757	0.104387	-0.89605	-0.571854	1.36352
COL10A1	0.502542	-0.421317	-1.17345	1.09223		chr1:55833643-55834143	0.618726	-0.816923	-0.88329	1.08149
GOPC	0.234703	-0.129898	-1.26123	1.15643		chr1:56096203-56096703	-0.305528	-0.849712	-0.2934	1.44864
LOC101928231	0.228678	-0.620052	-0.919359	1.31073		chr1:56190946-56191446	0.753646	-0.368887	-1.2464	0.861641
LINC01010	0.108194	-0.956729	-0.501194	1.34973		chr1:56832252-56832752	-0.210128	-0.366785	-0.863694	1.44061
LOC101928304	0.567746	-0.657869	-1.01343	1.10355		chr1:58456317-58456817	0.635981	-0.685641	-1.00575	1.05541
TXLNB	-0.0757713	-0.221151	-1.05596	1.35288		chr1:58583970-58584470	-0.0935045	-0.262345	-1.01772	1.37357
STXBP5-AS1	0.361865	-0.632593	-0.967413	1.23814		chr1:58584488-58584988	0.200025	-0.548047	-0.965962	1.31398
ULBP3	0.807355	-0.181376	-1.3424	0.716417		chr1:58618244-58618744	0.813016	-0.808102	-0.920597	0.915684
IPCEF1	0.0315638	-0.75351	-0.68081	1.40276		chr1:59173627-59174127	0.513336	-0.927585	-0.738992	1.15324
CNKSR3	0.172611	-0.856174	-0.659103	1.34267		chr1:60972669-60973169	-0.268523	-0.655429	-0.555733	1.47969
SYNJ2	0.800946	-0.536248	-1.14128	0.876584		chr1:61287629-61288129	0.0974661	-1.11056	-0.282117	1.29521
FNDC1	0.831791	-0.810797	-0.918933	0.897939		chr1:61393407-61393907	-1.29365	1.13922	0.168668	-0.0142345
AGPAT4	0.739545	-0.606076	-1.08576	0.952294		chr1:61540026-61540526	0.322764	-0.612476	-0.968411	1.25812
AGPAT4-IT1	0.967382	-0.463365	-1.18003	0.676013		chr1:62321420-62321920	0.810383	-0.895577	-0.834213	0.919407
KIF25	0.320405	-1.14393	-0.378696	1.20223		chr1:62325694-62326194	-0.115573	-1.22351	0.124981	1.2141
KIF25-AS1	0.239444	-0.867309	-0.6844	1.31226		chr1:63688254-63688754	0.884235	-1.29826	-0.265724	0.679745
PSMG3-AS1	0.841826	-0.471466	-1.1853	0.814936		chr1:63826482-63826982	0.781526	-0.864057	-0.864057	0.946588
PSMG3	0.876914	-0.457968	-1.19272	0.773769		chr1:64132982-64133482	0.271041	-0.69261	-0.875026	1.29659
LOC101927630	-0.68409	1.07571	-1.00147	0.609852		chr1:64167160-64167660	0.717885	-0.881963	-0.838103	1.00218
MACC1	-0.102292	0.327267	-1.30771	1.08274		chr1:64223335-64223835	0.847008	-0.832111	-0.899092	0.884195
LOC100506098	0.129101	-0.353337	-1.07812	1.30236		chr1:65196038-65196538	0.309438	-0.508892	-1.046	1.24546
STEAP1B	0.162676	-0.84696	-0.663361	1.34765		chr1:65469707-65470207	-0.467699	0.929407	-1.1824	0.72069
LOC100506178	0.113725	-0.859524	-0.619617	1.36542		chr1:65505986-65506486	-0.817966	0.797192	-0.910265	0.931039
LOC401312	0.206514	-0.156036	-1.23597	1.18549		chr1:65811893-65812393	0.0209915	-0.439125	-0.956976	1.37511
NOD1	0.148048	-0.429949	-1.0324	1.3143		chr1:66351483-66351983	0.236874	-1.37197	0.110724	1.02437
KIAA0895	0.180076	-1.42463	0.336304	0.908246		chr1:66521689-66522189	-0.0520207	-0.464531	-0.892396	1.40895
CLDN3	0.825881	-0.729812	-0.991613	0.895544		chr1:66705044-66705544	0.238657	-0.0414902	-1.30728	1.11011
SNORA14A	-0.729702	-0.625861	-0.0828284	1.43839		chr1:67060689-67061189	-0.0722551	-0.690932	-0.673433	1.43662
MTERF1	0.328963	-0.765538	-0.833006	1.26958		chr1:67570395-67570895	-0.297635	-0.14853	-0.957981	1.40415
LRRD1	0.239847	-0.696168	-0.856669	1.31299		chr1:67840441-67840941	-0.519683	-0.121955	-0.799271	1.44091
TMEM130	0.185873	-1.04704	-0.434968	1.29613		chr1:67889860-67890360	0.525086	-0.874169	-0.799928	1.14901
NRCAM	0.408466	-0.768791	-0.863198	1.22352		chr1:67987293-67987793	-0.716161	-0.129142	-0.605252	1.45055
CAV2	-0.222641	-0.263868	-0.932002	1.41851		chr1:68016311-68016811	0.209436	-0.645728	-0.887294	1.32359
LINC01510	-0.0554204	-0.262158	-1.04075	1.35833		chr1:68384362-68384862	0.471002	-0.563656	-1.06186	1.15451
LINC00513	0.744762	-0.52622	-1.14478	0.926234		chr1:68795994-68796494	-0.230094	-0.499996	-0.737349	1.46744
MIR29B1	0.681921	-0.6239	-1.0644	1.00638		chr1:68973787-68974287	-0.522685	-0.604494	-0.365422	1.4926
FLJ40288	-0.469875	-0.179998	-0.801041	1.45091		chr1:70779535-70780035	-0.649837	-0.386076	-0.454694	1.49061
LOC100506937	0.364353	-0.928902	-0.678202	1.24275		chr1:71273306-71273806	-0.146575	-0.608138	-0.700579	1.45529
ACTR3C	-0.691996	-0.316871	-0.473275	1.48214		chr1:77536725-77537225	0.867632	-0.657613	-1.05177	0.84175
LRRC61	-0.615799	0.331854	-0.969412	1.25336		chr1:78070679-78071179	0.237757	-0.706033	-0.846452	1.31473
ZBED6CL	-0.722343	0.58047	-0.961345	1.10322		chr1:78153031-78153531	-1.22375	0.320786	-0.252735	1.1557
WDR86-AS1	0.38039	-0.55916	-1.0346	1.21337		chr1:78250136-78250636	-0.789424	-0.221664	-0.447484	1.45857
CRYGN	-0.103074	0.0901716	-1.21444	1.22734		chr1:78254425-78254925	0.542908	-0.845579	-0.834677	1.13735
TDRP	0.070849	-0.948704	-0.485634	1.36349		chr1:78277229-78277729	-0.367703	-0.836305	-0.246693	1.4507
MIR8055	-0.944742	0.52466	-0.723758	1.14384		chr1:78279028-78279528	0.115095	-0.179422	-1.18285	1.24717
CLDN23	0.342086	0.0864828	-1.39404	0.965474		chr1:78279636-78280136	-0.250812	-0.844498	-0.353474	1.44878
PIWIL2	0.755679	-0.160907	-1.35242	0.757645		chr1:78340528-78341028	0.268481	-0.785182	-0.785182	1.30188
ANK1	0.451368	-0.696789	-0.945147	1.19057		chr1:78561785-78562285	-0.409215	-0.505129	-0.581908	1.49625
MIR486-1	0.586177	-0.99626	-0.683715	1.0938		chr1:79323178-79323678	0.38989	0.38966	-1.48346	0.703912
PLAT	0.236884	0.163837	-1.39132	0.990596		chr1:81702780-81703280	0.510863	-0.657867	-0.997812	1.14482
RGS20	-0.233426	-0.791256	-0.434877	1.45956		chr1:84365577-84366077	0.284151	-0.851297	-0.724823	1.29197
MRPL15	-0.202429	-1.13244	0.040663	1.2942		chr1:84504507-84505007	0.562476	-0.94425	-0.736242	1.11802
LINC01602	-0.252933	-0.317103	-0.871053	1.44109		chr1:84572915-84573415	-0.734907	-0.776784	0.158386	1.3533
BAALC-AS2	0.0433453	-0.653198	-0.787203	1.39706		chr1:85444439-85444939	-0.349144	0.376653	-1.18334	1.15583
CTHRC1	0.278002	0.318874	-1.44798	0.851106		chr1:85447452-85447952	0.777919	-0.840631	-0.886853	0.949565
SMILR	-0.794601	1.1249	-0.889255	0.558955		chr1:85822596-85823096	-0.461949	-0.48292	-0.553968	1.49884
ANXA13	0.477646	-0.191883	-1.30353	1.01777		chr1:85850162-85850662	-0.622454	-1.03819	0.55119	1.10946
CCDC26	0.0200921	-0.871355	-0.543391	1.39465		chr1:86207256-86207756	0.552425	-0.929974	-0.748963	1.12651
GML	0.45113	-0.958117	-0.681915	1.1889		chr1:86846124-86846624	0.383672	-0.297678	-1.21783	1.13184
LINC01231	0.959871	-0.775388	-0.94676	0.762277		chr1:87149636-87150136	-0.938298	0.0123454	-0.456467	1.38242
GLIS3	0.221898	-0.193887	-1.22081	1.1928		chr1:87224123-87224623	0.184699	-0.576374	-0.934865	1.32654
GLIS3-AS1	-0.0907915	-0.174535	-1.0769	1.34223		chr1:87226312-87226812	0.0698566	-0.506268	-0.931486	1.3679
MIR31	0.43204	-0.657365	-0.972655	1.19798		chr1:87398584-87399084	0.255157	-0.960499	-0.586367	1.29171
SIT1	-0.564918	0.313728	-1.00376	1.25495		chr1:87765602-87766102	-0.775117	-0.17194	-0.506567	1.45362
GOLM1	0.231501	-0.839265	-0.710355	1.31812		chr1:89127126-89127626	-0.633761	-1.06012	0.705701	0.988175
NFIL3	-0.19419	0.77077	-1.33757	0.760992		chr1:89724936-89725436	1.17647	-0.716404	-0.936027	0.475964
ROR2	-0.207122	-0.591892	-0.669968	1.46898		chr1:90174113-90174613	-0.528169	-0.375036	-0.590629	1.49383
MIR4670	-0.3397	-0.835073	-0.277834	1.45261		chr1:90176359-90176859	-0.429873	-0.63882	-0.423793	1.49249
LOC158434	-0.412325	-0.427589	-0.651124	1.49104		chr1:90488469-90488969	-0.491934	-0.510896	-0.497122	1.49995
NAMA	0.704354	-0.57419	-1.10569	0.975524		chr1:91804484-91804984	-0.0402833	-0.604453	-0.778807	1.42354
LOC101928438	-0.159197	-0.288732	-0.957342	1.40527		chr1:91856902-91857402	-1.15623	1.03107	-0.481574	0.606733
MSANTD3	0.015235	-0.576482	-0.839631	1.40088		chr1:92909329-92909829	-0.140512	-0.54867	-0.760337	1.44952
PALM2	0.173133	-0.0596082	-1.27332	1.1598		chr1:93753956-93754456	-0.563053	0.300128	-0.999539	1.26246
PALM2-AKAP2	0.359648	-0.200138	-1.26674	1.10723		chr1:93988964-93989464	1.05755	-0.893924	-0.812944	0.649319
AKAP2	0.404273	-0.13694	-1.31309	1.04576		chr1:94295958-94296458	-0.252814	-0.312283	-0.874797	1.43989
C9orf152	0.212134	0.0959861	-1.35787	1.04975		chr1:94739487-94739987	-0.880892	1.26289	-0.718338	0.336336
MIR4668	0.506584	-0.755922	-0.909949	1.15929		chr1:95012389-95012889	-0.202185	-0.703323	-0.560776	1.46628
SNX30	0.718227	-0.525067	-1.14295	0.949795		chr1:95742751-95743251	0.984905	-0.590986	-1.09226	0.698337
TMEM268	0.587102	-0.71076	-0.97318	1.09684		chr1:96362517-96363017	0.745471	-0.915612	-0.806964	0.977106
TNFSF15	0.278769	-0.0823358	-1.30159	1.10516		chr1:96416139-96416639	0.650439	0.214387	-1.47092	0.606097
TNC	0.518963	-0.483314	-1.13506	1.09941		chr1:98323961-98324461	-0.127201	-0.124467	-1.08591	1.33758
LOC101928748	0.252733	-0.721546	-0.83928	1.30809		chr1:98388396-98388896	-1.05814	1.34722	-0.253089	-0.0359931
OR1J1	0.523935	-1.15279	-0.459801	1.08865		chr1:99441682-99442182	-0.50408	-0.298834	-0.678882	1.4818
MIR600HG	-0.673139	-0.925681	0.3456	1.25322		chr1:99465461-99465961	-0.00271044	-1.21878	-0.0091559	1.23065
OLFML2A	0.874296	-0.0113444	-1.39665	0.533702		chr1:99621459-99621959	0.139601	-0.931979	-0.551966	1.34434
FAM129B	0.398131	-0.363937	-1.18081	1.14662		chr1:100164142-100164642	-0.00804337	-0.59735	-0.806325	1.41172
PTPA	-0.0886731	-0.671404	-0.681209	1.44129		chr1:100188654-100189154	-0.777485	-0.325228	-0.365638	1.46835
ARSF	-1.11515	-0.478507	0.437927	1.15573		chr1:100631060-100631560	-0.176436	-0.680245	-0.605871	1.46255
TLR8	0.300171	-0.502286	-1.04724	1.24936		chr1:100719442-100719942	-1.06346	0.93746	-0.637814	0.763815
SAT1	-0.573702	-0.74298	-0.132866	1.44955		chr1:101022254-101022754	-0.104118	-0.670695	-0.670695	1.44551
LINC01204	0.874642	-0.368307	-1.24593	0.739597		chr1:101293631-101294131	0.249756	-0.780488	-0.780488	1.31122
TMEM164	-0.125762	0.0504488	-1.18275	1.25807		chr1:103271432-103271932	0.871278	-1.35456	-0.138657	0.621941
ENOX2	0.154272	-0.708615	-0.799959	1.3543		chr1:109197279-109197779	0.447985	-0.797954	-0.850038	1.20001
						chr1:109617228-109617728	0.470438	-0.839396	-0.81703	1.18599
						chr1:109823706-109824206	0.81917	-1.21325	-0.427188	0.821271
						chr1:109928571-109929071	0.163867	-0.95535	-0.538932	1.33042
						chr1:109934227-109934727	0.922915	-0.77783	-0.947952	0.802867
						chr1:110003963-110004463	0.480115	-0.602263	-1.03421	1.15636
						chr1:110309626-110310126	0.12163	-0.616974	-0.8663	1.36164
						chr1:110443438-110443938	-1.06009	1.06978	-0.609717	0.60003
						chr1:110645939-110646439	0.15499	-0.824593	-0.683	1.3526
						chr1:111733377-111733877	0.246816	-1.22397	-0.205527	1.18268
						chr1:112358032-112358532	-1.08112	0.0561508	-0.29459	1.31956
						chr1:112522586-112523086	-0.343938	-0.586415	-0.560748	1.4911
						chr1:112575347-112575847	0.462096	-0.826749	-0.826749	1.1914
						chr1:112957384-112957884	0.093779	-0.814222	-0.656816	1.37726
						chr1:113142822-113143322	0.290887	-1.09203	-0.436675	1.23781
						chr1:114025898-114026398	-0.463687	-0.439315	-0.593557	1.49656
						chr1:115179311-115179811	0.786467	-0.899902	-0.827933	0.941368
						chr1:115190098-115190598	0.326237	-0.738575	-0.857566	1.2699
						chr1:115277254-115277754	0.31535	-0.79384	-0.798997	1.27749
						chr1:115322573-115323073	-0.438642	-0.496046	-0.563363	1.49805
						chr1:115545659-115546159	0.621225	-0.65824	-1.02555	1.06257
						chr1:115865878-115866378	-0.336305	-0.577004	-0.577004	1.49031
						chr1:116122871-116123371	-0.251757	0.118069	-1.14017	1.27385
						chr1:116378347-116378847	-0.38164	-0.505185	-0.606804	1.49363
						chr1:116556539-116557039	0.775078	-0.474996	-1.18169	0.88161
						chr1:116693789-116694289	0.813094	-0.836408	-0.893613	0.916927
						chr1:116763017-116763517	-0.712479	1.1636	-0.945512	0.494395
						chr1:116777676-116778176	0.405657	-0.765148	-0.865572	1.22506
						chr1:116874567-116875067	-0.745138	0.95325	-0.974236	0.766124
						chr1:117093176-117093676	0.759445	-0.816935	-0.907794	0.965284
						chr1:117673352-117673852	-0.204573	-0.594152	-0.669785	1.46851
						chr1:117696099-117696599	-0.234961	0.578521	-1.30118	0.957621
						chr1:117795085-117795585	0.874086	-0.186888	-1.33479	0.647594
						chr1:117815014-117815514	-0.367326	-0.541911	-0.584143	1.49338
						chr1:118100638-118101138	-0.147486	-0.666298	-0.642673	1.45646
						chr1:118101353-118101853	-0.100669	-0.881886	-0.438624	1.42118
						chr1:118335295-118335795	-0.2954	-0.541198	-0.647039	1.48364
						chr1:118388223-118388723	0.697183	-1.09459	-0.58769	0.9851
						chr1:119046302-119046802	-1.06015	-0.561581	0.460356	1.16137
						chr1:119080455-119080955	0.979338	-0.196731	-1.31216	0.529554
						chr1:119220908-119221408	1.08288	-0.851901	-0.848619	0.617639
						chr1:119279324-119279824	0.286334	-0.710752	-0.865468	1.28989
						chr1:119285373-119285873	-0.125441	0.248784	-1.26889	1.14555
						chr1:119409799-119410299	0.503777	-0.954238	-0.705947	1.15641
						chr1:119783344-119783844	-0.942602	-0.785414	0.892366	0.835649
						chr1:120116046-120116546	0.565515	-0.960076	-0.719401	1.11396
						chr1:120388721-120389221	-0.95553	-0.0241528	-0.406397	1.38608
						chr1:120850612-120851112	0.140663	-0.446909	-1.01598	1.32222
						chr1:144412458-144412958	0.120616	-0.158151	-1.19773	1.23527
						chr1:145280984-145281484	0.170588	-1.1783	-0.229212	1.23692
						chr1:145541276-145541776	-0.515893	-0.467829	-0.515893	1.49961
						chr1:147167309-147167809	0.158688	-0.810099	-0.700547	1.35196
						chr1:147599785-147600285	1.02799	0.0607065	-1.365	0.276302
						chr1:148522413-148522913	0.435925	-1.39144	0.020948	0.934569
						chr1:150009546-150010046	0.988567	-0.931851	-0.787562	0.730846
						chr1:150163060-150163560	-0.566572	-1.11945	0.795579	0.890441
						chr1:150881667-150882167	0.392126	-0.555594	-1.0417	1.20516
						chr1:151057647-151058147	0.224837	-0.961801	-0.567688	1.30465
						chr1:151537050-151537550	0.773415	-0.888193	-0.838813	0.953591
						chr1:151972871-151973371	0.163847	-0.876692	-0.631123	1.34397
						chr1:151980434-151980934	0.79503	-0.84992	-0.879213	0.934103
						chr1:152001506-152002006	0.462745	-0.37636	-1.19221	1.10583
						chr1:152162720-152163220	-0.173467	-0.330818	-0.916899	1.42118
						chr1:153375500-153376000	0.317955	-0.376266	-1.14465	1.20296
						chr1:153565662-153566162	0.416453	-0.928825	-0.701046	1.21342
						chr1:153790909-153791409	-0.687914	-0.290518	-0.50167	1.4801
						chr1:154446156-154446656	0.800054	-0.508369	-1.16047	0.868784
						chr1:154463064-154463564	0.7725	-0.997176	-0.71942	0.944096
						chr1:155134977-155135477	0.720142	0.169028	-1.45886	0.569692
						chr1:155698318-155698818	-0.158917	-0.560662	-0.735999	1.45558
						chr1:156103995-156104495	0.71684	0.727408	-1.39818	-0.0460725
						chr1:156127029-156127529	0.661795	-0.714549	-0.98606	1.03881
						chr1:156781509-156782009	-0.0697367	-0.587023	-0.774996	1.43176
						chr1:156795317-156795817	-0.468144	-0.113366	-0.849182	1.43069
						chr1:156795852-156796352	-0.554446	0.00204163	-0.850743	1.40315
						chr1:156801382-156801882	-1.22597	-0.279082	0.374027	1.13102
						chr1:157969655-157970155	0.0478262	-0.960717	-0.454063	1.36695
						chr1:158390990-158391490	-0.358205	-0.719166	-0.403154	1.48053
						chr1:159103011-159103511	0.0323489	-0.80095	-0.631096	1.3997
						chr1:160096596-160097096	0.121678	-0.652971	-0.833828	1.36512
						chr1:161085165-161085665	0.500667	-0.617122	-1.02844	1.1449
						chr1:161172855-161173355	-0.261807	-0.556443	-0.660235	1.47849
						chr1:161197027-161197527	-0.559197	0.161463	-0.937384	1.33512
						chr1:161198888-161199388	-0.165401	-0.227096	-0.996237	1.38873
						chr1:161216986-161217486	0.55629	-0.554789	-1.09225	1.09075
						chr1:161217547-161218047	0.0178733	-0.703484	-0.722502	1.40811
						chr1:161994091-161994591	0.31687	-1.13788	-0.385673	1.20668
						chr1:162003111-162003611	-0.0846791	-1.14598	-0.063744	1.29441
						chr1:163167998-163168498	0.0897932	-1.2912	0.0515875	1.14982
						chr1:164524636-164525136	-0.174333	1.2462	-1.18484	0.112972
						chr1:164794301-164794801	-1.12833	-0.346903	0.228504	1.24673
						chr1:165695872-165696372	0.937958	-0.68869	-1.02321	0.773941
						chr1:167688852-167689352	-0.120638	-0.621767	-0.706589	1.44899
						chr1:168228985-168229485	0.561242	-0.812018	-0.873159	1.12393
						chr1:168506394-168506894	-0.166604	-0.747513	-0.541856	1.45597
						chr1:168643101-168643601	-0.493283	-0.497652	-0.509032	1.49997
						chr1:168690202-168690702	1.01966	-1.01642	-0.682494	0.679249
						chr1:168709900-168710400	0.331544	-0.713854	-0.882952	1.26526
						chr1:169745148-169745648	-0.952268	-0.0910836	-0.355991	1.39934
						chr1:170126648-170127148	-0.152642	-0.626905	-0.677897	1.45744
						chr1:170194320-170194820	-0.440855	-0.0363828	-0.921219	1.39846
						chr1:170218247-170218747	0.100168	-0.569711	-0.89553	1.36507
						chr1:170261606-170262106	-0.4147	-0.891624	-0.114884	1.42121
						chr1:170290970-170291470	0.450057	-1.06455	-0.551637	1.16613
						chr1:170309558-170310058	0.559806	-0.587652	-1.06795	1.0958
						chr1:170310927-170311427	0.832955	-0.750562	-0.973787	0.891394
						chr1:170545453-170545953	1.02903	-0.437659	-1.18301	0.591644
						chr1:170910315-170910815	0.508435	0.263591	-1.47551	0.703483
						chr1:171441202-171441702	-0.0896544	-0.325463	-0.975631	1.39075
						chr1:172293467-172293967	-0.219215	-0.672789	-0.57905	1.47105
						chr1:172999313-172999813	-0.869714	1.2798	-0.715745	0.305662
						chr1:173269387-173269887	-0.15257	-0.479938	-0.812096	1.4446
						chr1:174789376-174789876	-0.134911	-0.659271	-0.659271	1.45345
						chr1:175037965-175038465	-0.303479	-0.650405	-0.530512	1.4844
						chr1:175822507-175823007	-0.0309586	-0.507206	-0.870429	1.40859
						chr1:176567158-176567658	1.32016	-0.795716	-0.755422	0.230978
						chr1:177256306-177256806	0.461737	-0.83167	-0.821686	1.19162
						chr1:177286359-177286859	-0.259149	-0.136811	-0.992762	1.38872
						chr1:177873181-177873681	-0.114708	-0.951462	-0.336744	1.40291
						chr1:177926867-177927367	-0.179309	-0.509121	-0.767467	1.4559
						chr1:178238711-178239211	0.674292	-0.835053	-0.877506	1.03827
						chr1:178566133-178566633	-0.159641	-0.676683	-0.622726	1.45905
						chr1:178608300-178608800	0.275911	-1.09093	-0.429635	1.24465
						chr1:178608869-178609369	0.506	-0.887122	-0.780097	1.16122
						chr1:178610572-178611072	0.530072	-0.863717	-0.812299	1.14594
						chr1:178657398-178657898	-0.192947	-1.0244	-0.15697	1.37431
						chr1:179142896-179143396	0.464472	-1.11047	-0.496295	1.14229
						chr1:179550805-179551305	-0.199921	-0.934021	-0.282949	1.41689
						chr1:180027990-180028490	0.6008	-0.876446	-0.819489	1.09513
						chr1:182623057-182623557	-0.435837	-1.00975	0.112231	1.33336
						chr1:182956127-182956627	-0.0690605	-0.85255	-0.499327	1.42094
						chr1:183071112-183071612	-0.655489	-0.684818	-0.105458	1.44577
						chr1:183093755-183094255	-0.211351	-0.42544	-0.815531	1.45232
						chr1:183246344-183246844	-0.71304	-0.997531	0.725901	0.98467
						chr1:183279801-183280301	0.641805	-0.997207	-0.697087	1.05249
						chr1:184160790-184161290	1.22464	-1.15289	-0.326158	0.254409
						chr1:184366971-184367471	0.0254704	0.0654591	-1.26836	1.17743
						chr1:184417808-184418308	0.321157	-1.32605	-0.0603706	1.06527
						chr1:184419817-184420317	0.817539	-0.343607	-1.26197	0.788037
						chr1:184953549-184954049	-0.341455	-0.719936	-0.418468	1.47986
						chr1:185483999-185484499	0.795726	-0.52389	-1.14968	0.877841
						chr1:185499863-185500363	0.50084	-0.648166	-1.00295	1.15027
						chr1:185973596-185974096	0.672992	-1.25987	-0.334102	0.920976
						chr1:186206052-186206552	-0.439781	-0.442791	-0.612532	1.4951
						chr1:186620803-186621303	-0.0507867	-0.764871	-0.611913	1.42757
						chr1:186812494-186812994	0.682656	-0.82618	-0.887693	1.03122
						chr1:192550803-192551303	0.272087	-0.54969	-0.998142	1.27574
						chr1:192877411-192877911	-0.857716	1.02697	-0.857716	0.688458
						chr1:193115540-193116040	0.42883	-0.87725	-0.762197	1.21062
						chr1:197799284-197799784	-0.327363	-0.532399	-0.628369	1.48813
						chr1:198776454-198776954	-0.06483	-0.71517	-0.654062	1.43406
						chr1:200352046-200352546	-0.262898	-0.584758	-0.632032	1.47969
						chr1:200368080-200368580	1.3171	-0.777413	-0.777413	0.237731
						chr1:200415858-200416358	0.193331	-0.8456	-0.682541	1.33481
						chr1:201503426-201503926	0.851729	-0.89526	-0.836173	0.879705
						chr1:201551817-201552317	0.220934	-0.835742	-0.708403	1.32321
						chr1:201556727-201557227	-0.40248	-0.800756	-0.256552	1.45979
						chr1:201582271-201582771	0.409397	-1.00609	-0.607784	1.20448
						chr1:201625220-201625720	0.342452	-0.37724	-1.15304	1.18782
						chr1:202249829-202250329	-0.535061	-0.31613	-0.63542	1.48661
						chr1:202341815-202342315	-0.438212	-1.03261	0.160934	1.30988
						chr1:203325076-203325576	-0.111724	-0.908244	-0.396229	1.4162
						chr1:204262075-204262575	-0.466776	-0.60882	-0.419543	1.49514
						chr1:204417551-204418051	-0.572165	-0.600772	-0.314589	1.48753
						chr1:204438587-204439087	0.931294	-0.577731	-1.10856	0.754994
						chr1:204670587-204671087	-0.98457	0.553275	-0.687542	1.11884
						chr1:204980865-204981365	-0.76034	0.440763	-0.883415	1.20299
						chr1:205749328-205749828	-0.384946	-0.454047	-0.651415	1.49041
						chr1:205925624-205926124	0.774949	-0.771766	-0.951283	0.9481
						chr1:205930922-205931422	0.176113	-0.888905	-0.624623	1.33741
						chr1:206470991-206471491	0.0822447	-1.05084	-0.358279	1.32688
						chr1:206503973-206504473	0.839894	-0.267422	-1.30093	0.728457
						chr1:206600536-206601036	0.330062	-0.822977	-0.776353	1.26927
						chr1:206633665-206634165	0.296066	0.103399	-1.38756	0.988095
						chr1:206674821-206675321	0.871246	-0.846848	-0.884976	0.860578
						chr1:206723673-206724173	0.849759	-0.826413	-0.904612	0.881266
						chr1:206851613-206852113	0.133551	-0.893919	-0.592954	1.35332
						chr1:207620257-207620757	-1.05962	-0.36473	0.108117	1.31624
						chr1:207797271-207797771	0.319024	-0.572211	-1.00007	1.25326
						chr1:208231783-208232283	-0.416259	-0.3503	-0.714494	1.48105
						chr1:208254747-208255247	0.0277821	-0.499258	-0.912919	1.38439
						chr1:209673264-209673764	-1.03004	0.30647	-0.52797	1.25154
						chr1:209869251-209869751	-0.394712	-0.528364	-0.572629	1.4957
						chr1:209884629-209885129	0.69919	-0.623103	-1.0676	0.991515
						chr1:209937557-209938057	-0.330348	-0.605029	-0.553914	1.48929
						chr1:210393575-210394075	0.162013	-0.691452	-0.820521	1.34996
						chr1:210647965-210648465	1.183	-1.1987	-0.278063	0.293767
						chr1:211126529-211127029	-0.617012	-0.969688	0.334987	1.25171
						chr1:211416772-211417272	-0.252185	-0.782785	-0.42805	1.46302
						chr1:211616479-211616979	-0.969768	0.0446544	-0.440116	1.36523
						chr1:211648890-211649390	-0.983895	-0.611471	0.358675	1.23669
						chr1:212485861-212486361	0.912476	-0.92452	-0.804095	0.816138
						chr1:212608305-212608805	1.10827	-0.174294	-1.27482	0.340847
						chr1:212636527-212637027	-0.454853	-0.208024	-0.793313	1.45619
						chr1:212637842-212638342	-0.766721	-0.876116	1.20554	0.437295
						chr1:212667360-212667860	0.471794	-0.360361	-1.20492	1.09349
						chr1:212721559-212722059	0.501667	-0.885863	-0.779955	1.16415
						chr1:212727738-212728238	0.0197696	-0.741194	-0.685713	1.40714
						chr1:212958103-212958603	0.266928	-0.784797	-0.784797	1.30267
						chr1:212967718-212968218	-0.149865	-0.739946	-0.563594	1.4534
						chr1:213622852-213623352	-0.824644	0.902563	-0.90565	0.827732
						chr1:214840265-214840765	-0.124434	-0.663191	-0.663191	1.45082
						chr1:214842839-214843339	-0.603082	0.00451809	-0.809125	1.40769
						chr1:214957834-214958334	-0.158438	-1.04592	-0.157996	1.36235
						chr1:215002467-215002967	-0.216945	-1.20735	0.221778	1.20252
						chr1:215192427-215192927	-0.446591	-0.139481	-0.84919	1.43526
						chr1:215543179-215543679	-0.226874	-0.622915	-0.623779	1.47357
						chr1:215665042-215665542	-0.5	-0.5	-0.5	1.5
						chr1:216045341-216045841	-0.285242	-0.7229	-0.467494	1.47564
						chr1:218377243-218377743	0.0130674	-0.498077	-0.90513	1.39014
						chr1:218823305-218823805	0.377425	-0.475959	-1.09663	1.19516
						chr1:219312975-219313475	0.881274	-0.932339	-0.796902	0.847967
						chr1:219325032-219325532	-0.250422	-0.675463	-0.550075	1.47596
						chr1:219579747-219580247	-0.963805	-0.587626	0.264684	1.28675
						chr1:219666040-219666540	-0.307837	-1.21215	0.385343	1.13465
						chr1:220878185-220878685	0.914874	-1.01315	-0.703091	0.801369
						chr1:220926036-220926536	-0.377735	-1.2147	1.03487	0.557566
						chr1:221097908-221098408	-0.0406396	-0.590083	-0.791717	1.42244
						chr1:221101741-221102241	-0.194805	-0.88727	-0.35041	1.43249
						chr1:221263770-221264270	-0.626804	-0.579126	-0.275839	1.48177
						chr1:221264293-221264793	-0.65137	-0.0536387	-0.725531	1.43054
						chr1:221335641-221336141	-0.317803	-1.01203	-0.0388399	1.36868
						chr1:221522406-221522906	-0.139521	-0.463451	-0.835166	1.43814
						chr1:222021065-222021565	-0.565201	-1.06479	0.484592	1.1454
						chr1:222877691-222878191	-1.05283	0.76988	-0.651868	0.934822
						chr1:222915141-222915641	0.327502	-0.635064	-0.951239	1.2588
						chr1:223180679-223181179	0.693589	0.124995	-1.45051	0.631926
						chr1:223402368-223402868	0.141952	-0.751251	-0.751251	1.36055
						chr1:223700859-223701359	0.276021	-0.187336	-1.24534	1.15665
						chr1:224168835-224169335	-0.0988032	-0.707017	-0.637689	1.44351
						chr1:224203221-224203721	-0.670304	-0.804774	0.0991413	1.37594
						chr1:225691840-225692340	0.13489	-0.613739	-0.876479	1.35533
						chr1:225700129-225700629	0.275869	-0.981415	-0.572382	1.27793
						chr1:225746799-225747299	0.0901442	0.384454	-1.40594	0.931343
						chr1:226510396-226510896	-0.630933	0.249438	-0.919869	1.30136
						chr1:226701687-226702187	0.733859	-0.71491	-0.99694	0.977991
						chr1:226778561-226779061	-0.117202	-0.989039	-0.282397	1.38864
						chr1:228228475-228228975	-0.0580928	-0.671962	-0.702353	1.43241
						chr1:228842138-228842638	-0.3136	-0.0483656	-1.00935	1.37132
						chr1:229620824-229621324	0.924279	-0.56082	-1.12118	0.757722
						chr1:229710674-229711174	0.0136444	-0.331754	-1.03241	1.35052
						chr1:230104729-230105229	1.22597	-0.782753	-0.848535	0.405318
						chr1:230105844-230106344	0.508744	-0.129723	-1.34114	0.962124
						chr1:230509661-230510161	-0.231917	-0.814109	-0.408748	1.45477
						chr1:230541941-230542441	-0.298897	-0.704857	-0.475384	1.47914
						chr1:230754765-230755265	0.1494	-0.793153	-0.712865	1.35662
						chr1:230769185-230769685	-0.172493	-0.55114	-0.734694	1.45833
						chr1:231512181-231512681	0.474501	-0.828962	-0.828962	1.18342
						chr1:231938668-231939168	-0.649722	-0.133904	-0.669529	1.45316
						chr1:232274216-232274716	-0.678788	0.190546	-0.847609	1.33585
						chr1:232352901-232353401	-0.25904	-0.371652	-0.823927	1.45462
						chr1:232891087-232891587	-0.0521984	-0.353474	-0.978275	1.38395
						chr1:232904483-232904983	0.197433	-0.51784	-0.989042	1.30945
						chr1:232968919-232969419	0.500028	-0.974673	-0.681193	1.15584
						chr1:233074969-233075469	0.581745	-0.845677	-0.845677	1.10961
						chr1:233112911-233113411	0.0185876	0.79188	-1.41621	0.605744
						chr1:233113420-233113920	0.320702	0.35134	-1.46471	0.792671
						chr1:233281534-233282034	-0.441292	-0.100085	-0.880116	1.42149
						chr1:234553308-234553808	-0.585026	-0.290069	-0.609045	1.48414
						chr1:234871680-234872180	0.787062	-0.769094	-0.954729	0.936761
						chr1:234975160-234975660	0.873819	-0.634241	-1.06992	0.830337
						chr1:234980815-234981315	-0.17824	-0.600071	-0.684451	1.46276
						chr1:235018077-235018577	1.01702	-0.90074	-0.815628	0.699345
						chr1:235067596-235068096	0.886341	-0.062126	-1.37929	0.555073
						chr1:235624779-235625279	-0.0713123	-0.738669	-0.624876	1.43486
						chr1:235882760-235883260	-0.376769	0.527988	-1.20871	1.05749
						chr1:235883423-235883923	0.203738	-0.0504363	-1.28995	1.13665
						chr1:235901425-235901925	-0.00141081	-0.706636	-0.706636	1.41468
						chr1:235984413-235984913	1.13167	-0.509258	-1.10691	0.48449
						chr1:236021460-236021960	-0.97407	-0.404158	0.00424673	1.37398
						chr1:236854710-236855210	-0.11678	-0.386184	-0.912721	1.41568
						chr1:238401031-238401531	-0.538205	-0.179857	-0.74101	1.45907
						chr1:238409267-238409767	0.508471	-0.974853	-0.683969	1.15035
						chr1:238960063-238960563	-0.526253	-0.489438	-0.484045	1.49974
						chr1:240190855-240191355	-0.408135	-0.437785	-0.645679	1.4916
						chr1:240612007-240612507	0.107205	-0.237423	-1.14395	1.27417
						chr1:241992649-241993149	-0.0474159	-1.38552	0.876809	0.556131
						chr1:242146982-242147482	-0.366702	-0.734134	-0.377121	1.47796
						chr1:243491137-243491637	-0.427107	-0.678914	-0.38107	1.48709
						chr1:243596302-243596802	0.374899	-0.757888	-0.860104	1.24309
						chr1:243803537-243804037	0.975909	-1.15643	-0.498795	0.679317
						chr1:244030487-244030987	-0.0389612	-0.692162	-0.695599	1.42672
						chr1:244163992-244164492	1.17385	-0.682335	-0.965376	0.473859
						chr1:244273673-244274173	0.2041	-0.939895	-0.581903	1.3177
						chr1:244348931-244349431	0.28086	0.583005	-1.48267	0.618803
						chr1:244665817-244666317	0.0594426	-0.82057	-0.62777	1.3889
						chr1:244757426-244757926	-0.641754	1.15477	-1.00586	0.492841
						chr1:245585227-245585727	0.169734	-1.35077	0.116612	1.06443
						chr1:245598432-245598932	-0.616142	-1.0236	0.482051	1.15769
						chr1:245599237-245599737	-0.206021	0.0181049	-1.11839	1.30631
						chr1:245742807-245743307	1.05114	-0.867732	-0.841813	0.658407
						chr1:245860529-245861029	0.216728	-0.748835	-0.794773	1.32688
						chr1:245871807-245872307	-0.216264	-0.668901	-0.585533	1.4707
						chr1:245875001-245875501	-0.06154	-0.739506	-0.631104	1.43215
						chr1:245969149-245969649	-0.438798	-1.04313	0.183609	1.29832
						chr1:246005035-246005535	-0.0250211	-0.522345	-0.861378	1.40874
						chr1:246142328-246142828	-0.267538	-0.606589	-0.606589	1.48072
						chr1:246782310-246782810	-0.304253	-0.255941	-0.87857	1.43876
						chr1:248925101-248925601	-0.207465	-0.645858	-0.61635	1.46967
						chr10:297108-297608	1.34733	-0.697649	-0.818275	0.168597
						chr10:598331-598831	1.14185	-0.892749	-0.783396	0.534296
						chr10:821277-821777	-0.176788	-0.272539	-0.957183	1.40651
						chr10:821800-822300	1.29077	-0.560306	-0.978903	0.24844
						chr10:2509202-2509702	0.000295189	-0.274701	-1.06423	1.33864
						chr10:2680852-2681352	-0.0639831	0.465673	-1.36239	0.960701
						chr10:3099185-3099685	0.204362	-0.623426	-0.904418	1.32348
						chr10:3231897-3232397	1.20923	-0.871891	-0.76895	0.431612
						chr10:3313737-3314237	0.178846	-0.590394	-0.920006	1.33155
						chr10:3426049-3426549	-0.115175	-0.723047	-0.608661	1.44688
						chr10:3452142-3452642	-0.0263726	-0.43697	-0.930443	1.39379
						chr10:3780188-3780688	0.886675	-0.631375	-1.07173	0.816433
						chr10:5234095-5234595	0.419511	-0.553628	-1.05288	1.18699
						chr10:5291640-5292140	0.380177	-0.545876	-1.04493	1.21063
						chr10:5589951-5590451	-0.0267413	-0.581139	-0.808895	1.41678
						chr10:5594589-5595089	1.07615	-0.834511	-0.867914	0.626276
						chr10:5619792-5620292	0.234615	-0.031006	-1.31078	1.10718
						chr10:5646171-5646671	-1.20544	-0.437809	0.872243	0.771001
						chr10:6070463-6070963	-0.798446	-0.263621	-0.39875	1.46082
						chr10:6157713-6158213	1.04383	-0.420057	-1.18922	0.565443
						chr10:6203303-6203803	0.1691	1.21976	-1.2039	-0.184966
						chr10:6239160-6239660	0.378501	-0.80589	-0.814884	1.24227
						chr10:6721429-6721929	-0.856779	-0.304333	-0.285244	1.44636
						chr10:7160983-7161483	0.174455	-0.905137	-0.605057	1.33574
						chr10:7161811-7162311	0.032492	-0.394264	-0.997685	1.35946
						chr10:7260437-7260937	0.520258	-0.515535	-1.11221	1.10749
						chr10:7563363-7563863	0.291598	-1.15477	-0.345888	1.20906
						chr10:7671197-7671697	-0.442284	-0.800069	-0.213256	1.45561
						chr10:10794779-10795279	-0.375128	-0.228462	-0.843832	1.44742
						chr10:10811461-10811961	0.529426	-0.65687	-1.00401	1.13146
						chr10:11177337-11177837	-0.565527	-0.362029	-0.565527	1.49308
						chr10:11552107-11552607	1.39211	-0.707413	-0.746821	0.0621259
						chr10:11685152-11685652	0.28078	-0.957467	-0.603853	1.28054
						chr10:12308911-12309411	1.09883	-0.55761	-1.08767	0.546459
						chr10:13978586-13979086	0.198897	-0.767162	-0.767162	1.33543
						chr10:14063894-14064394	0.423056	0.351572	-1.48216	0.707536
						chr10:14074311-14074811	0.782761	0.24505	-1.46234	0.434524
						chr10:14617852-14618352	0.198282	-0.603111	-0.918968	1.3238
						chr10:14688569-14689069	-0.0249185	-1.06949	-0.245481	1.33989
						chr10:15084398-15084898	-0.522052	-0.821489	-0.0865388	1.43008
						chr10:15247703-15248203	0.0549731	-0.712174	-0.737661	1.39486
						chr10:16965984-16966484	0.69522	-0.811422	-0.904061	1.02026
						chr10:16967198-16967698	0.189576	-1.07455	-0.399476	1.28445
						chr10:17216213-17216713	0.74882	-0.809034	-0.914065	0.974279
						chr10:17562583-17563083	-0.264533	-0.458645	-0.747053	1.47023
						chr10:17847443-17847943	0.34542	-0.726262	-0.877452	1.25829
						chr10:18165021-18165521	0.646536	-0.708709	-0.988175	1.05035
						chr10:19651533-19652033	-0.0725223	-0.682106	-0.682106	1.43673
						chr10:19719240-19719740	0.250502	-0.0377659	-1.31326	1.10053
						chr10:19730802-19731302	-0.576584	-0.58117	-0.332055	1.48981
						chr10:19749347-19749847	0.203468	-0.732111	-0.804061	1.3327
						chr10:19904227-19904727	1.08845	-0.823623	-0.874659	0.609835
						chr10:20644426-20644926	0.350541	-0.621239	-0.972474	1.24317
						chr10:21080276-21080776	-0.217523	-0.8295	-0.402902	1.44993
						chr10:21097310-21097810	0.338466	-0.62621	-0.963355	1.2511
						chr10:21291567-21292067	1.25122	-0.966836	-0.621376	0.336988
						chr10:21334856-21335356	0.820404	-0.894004	-0.836409	0.910009
						chr10:21335368-21335868	0.0306211	-0.949566	-0.455721	1.37467
						chr10:22670733-22671233	-0.492038	-0.962237	0.104828	1.34945
						chr10:23097056-23097556	-0.438536	-0.75863	-0.271924	1.46909
						chr10:23373898-23374398	-0.131909	-0.660398	-0.660398	1.4527
						chr10:23480095-23480595	-0.933271	-0.0281555	-0.431986	1.39341
						chr10:24344242-24344742	-0.136439	-0.738403	-0.575858	1.4507
						chr10:24385711-24386211	-0.263196	-0.0900791	-1.01923	1.37251
						chr10:24446745-24447245	0.0553231	-0.877893	-0.560295	1.38286
						chr10:24630492-24630992	0.322437	-0.501005	-1.05725	1.23582
						chr10:24706400-24706900	0.821197	-0.713656	-1.00523	0.897689
						chr10:24873132-24873632	-0.730649	-0.551475	-0.177506	1.45963
						chr10:24894230-24894730	-0.0115599	-0.549303	-0.846699	1.40756
						chr10:24921313-24921813	0.761757	-0.269499	-1.3011	0.808845
						chr10:26432890-26433390	-0.164734	-0.647918	-0.647918	1.46057
						chr10:26474018-26474518	1.04795	0.170605	-1.36103	0.142469
						chr10:29039478-29039978	-0.178198	-0.472356	-0.800226	1.45078
						chr10:29636200-29636700	-0.48056	-0.496477	-0.522736	1.49977
						chr10:29658977-29659477	0.600689	-0.533867	-1.11783	1.05101
						chr10:29861722-29862222	0.526587	-0.481404	-1.13837	1.09319
						chr10:29949400-29949900	-0.656914	0.0274291	-0.773739	1.40322
						chr10:29951538-29952038	-0.204142	-0.708774	-0.553309	1.46622
						chr10:29955279-29955779	0.703049	-0.820655	-0.896533	1.01414
						chr10:30182125-30182625	0.476786	-0.635696	-1.00589	1.1648
						chr10:30736770-30737270	0.714018	-0.693805	-1.01226	0.992044
						chr10:30813714-30814214	0.277198	-0.744573	-0.829222	1.2966
						chr10:32978899-32979399	-0.574454	-0.0653477	-0.789391	1.42919
						chr10:33005555-33006055	0.580211	-1.03318	-0.637604	1.09057
						chr10:33129169-33129669	0.727316	-0.719907	-0.991813	0.984404
						chr10:33129995-33130495	0.514962	-0.811642	-0.859639	1.15632
						chr10:33190415-33190915	-0.0684339	-0.611996	-0.752783	1.43321
						chr10:33215101-33215601	0.799614	-0.734802	-0.985974	0.921162
						chr10:33252859-33253359	0.00113893	-0.500516	-0.89591	1.39529
						chr10:33365956-33366456	0.310224	-0.811975	-0.778343	1.28009
						chr10:33412560-33413060	0.783727	-0.588378	-1.10279	0.907438
						chr10:36759087-36759587	0.117169	-0.634335	-0.84825	1.36542
						chr10:43129296-43129796	-0.239842	-1.00737	-0.134661	1.38187
						chr10:43408411-43408911	0.827215	-1.41411	0.0253256	0.561571
						chr10:43793628-43794128	0.676475	-0.423528	-1.20606	0.953114
						chr10:44619940-44620440	0.244231	-0.967933	-0.571312	1.29501
						chr10:44706722-44707222	0.622808	-0.867017	-0.834602	1.07881
						chr10:44981136-44981636	-0.111758	-0.868895	-0.44554	1.42619
						chr10:45672517-45673017	0.708142	-0.554528	-1.12065	0.96704
						chr10:46525117-46525617	0.546107	-0.722024	-0.952468	1.12838
						chr10:47402525-47403025	0.32016	-0.847916	-0.745893	1.27365
						chr10:49138915-49139415	-0.642353	-0.318557	-0.525585	1.48649
						chr10:49177447-49177947	0.157588	-0.764662	-0.746746	1.35382
						chr10:49359826-49360326	-0.848666	0.34836	-0.758127	1.25843
						chr10:49568148-49568648	0.0327412	-0.474483	-0.935898	1.37764
						chr10:49568911-49569411	0.22829	-0.594955	-0.940654	1.30732
						chr10:50418193-50418693	-0.651843	-0.898637	0.243471	1.30701
						chr10:51138125-51138625	-0.125701	-0.510685	-0.804506	1.44089
						chr10:51389822-51390322	0.169552	-1.249	-0.10396	1.18341
						chr10:58107438-58107938	0.651306	-0.842967	-0.865117	1.05678
						chr10:58157356-58157856	0.0475751	-0.620294	-0.820204	1.39292
						chr10:58221014-58221514	-0.845521	1.11461	-0.843959	0.574872
						chr10:58275837-58276337	-0.748626	-0.374524	-0.351813	1.47496
						chr10:58412430-58412930	0.380166	-0.810742	-0.810742	1.24132
						chr10:58414738-58415238	0.188799	-1.06198	-0.416443	1.28962
						chr10:58435241-58435741	0.396026	-0.558349	-1.04094	1.20327
						chr10:58458000-58458500	-0.0131962	0.428862	-1.37606	0.960395
						chr10:58590071-58590571	-0.519734	0.380678	-1.06522	1.20427
						chr10:58641016-58641516	0.550559	-0.469018	-1.15288	1.07134
						chr10:58641620-58642120	0.679854	-0.870249	-0.84351	1.0339
						chr10:58765826-58766326	0.069267	-0.475963	-0.955522	1.36222
						chr10:58920401-58920901	-0.121266	0.411962	-1.32292	1.03222
						chr10:59085563-59086063	-0.429235	-0.534459	-0.534459	1.49815
						chr10:60430665-60431165	-0.401049	-0.130963	-0.891683	1.4237
						chr10:60914634-60915134	-1.43061	0.694155	0.684715	0.0517376
						chr10:61634621-61635121	-1.34583	0.933114	0.547582	-0.134863
						chr10:62045833-62046333	-0.679442	0.437647	-0.955576	1.19737
						chr10:62231282-62231782	-0.420901	0.312068	-1.11167	1.22051
						chr10:62584231-62584731	0.552935	-0.698747	-0.974802	1.12061
						chr10:62618850-62619350	-0.601708	-0.714814	-0.135583	1.4521
						chr10:62858331-62858831	0.777185	-0.744512	-0.975803	0.94313
						chr10:63123831-63124331	0.0569023	-0.725565	-0.725565	1.39423
						chr10:63554605-63555105	0.274085	-0.6662	-0.90034	1.29246
						chr10:63576270-63576770	-0.648333	-0.281729	-0.551774	1.48184
						chr10:63666878-63667378	-0.194143	0.112917	-1.17311	1.25434
						chr10:63700068-63700568	0.306444	0.605144	-1.48642	0.574836
						chr10:63799092-63799592	0.190541	-0.577872	-0.936544	1.32387
						chr10:68156330-68156830	-1.04806	-0.63425	0.635939	1.04637
						chr10:68666364-68666864	0.469505	-0.828078	-0.828078	1.18665
						chr10:68992940-68993440	-0.168229	-0.30064	-0.942722	1.41159
						chr10:69061308-69061808	-0.518055	1.15802	-1.08999	0.450026
						chr10:69065637-69066137	0.457179	-0.179793	-1.30492	1.02754
[truncated: 13,778 more rows]

## Sheet: ED Fig. 10d
	CD55+ FAP	GPC3+ FAP	MME+ FAP	Fibroblast-like
CD55+ FAP	0.185507	-0.103136	-0.151308	0.0729535
GPC3+ FAP	-0.0446336	0.171854	-0.155125	0.0310955
MME+ FAP	-0.00319543	-0.0320541	0.366692	-0.283738
Fibroblast-like	-0.123142	-0.0386042	-0.149649	0.246385

## Sheet: ED Fig. 10e
Cell type	Sample	Group	Sex	Count	Percent	Technique
CD55+ FAP	OM1	Old	Female	425	0.13648	scRNA-seq
Fibroblast-like cell	OM1	Old	Female	675	0.216763	scRNA-seq
GPC3+ FAP	OM1	Old	Female	561	0.180154	scRNA-seq
MME+ FAP	OM1	Old	Female	1452	0.466281	scRNA-seq
CD55+ FAP	OM2	Old	Female	2971	0.286031	scRNA-seq
Fibroblast-like cell	OM2	Old	Female	1571	0.151247	scRNA-seq
GPC3+ FAP	OM2	Old	Female	1762	0.169635	scRNA-seq
MME+ FAP	OM2	Old	Female	3387	0.326081	scRNA-seq
CD55+ FAP	OM3	Old	Male	4348	0.272996	scRNA-seq
Fibroblast-like cell	OM3	Old	Male	4146	0.260313	scRNA-seq
GPC3+ FAP	OM3	Old	Male	1640	0.10297	scRNA-seq
MME+ FAP	OM3	Old	Male	5793	0.363722	scRNA-seq
CD55+ FAP	OM4	Old	Male	239	0.265851	scRNA-seq
Fibroblast-like cell	OM4	Old	Male	87	0.0967742	scRNA-seq
GPC3+ FAP	OM4	Old	Male	105	0.116796	scRNA-seq
MME+ FAP	OM4	Old	Male	468	0.520578	scRNA-seq
CD55+ FAP	YM1	Adult	Male	24	0.210526	scRNA-seq
Fibroblast-like cell	YM1	Adult	Male	23	0.201754	scRNA-seq
GPC3+ FAP	YM1	Adult	Male	4	0.0350877	scRNA-seq
MME+ FAP	YM1	Adult	Male	63	0.552632	scRNA-seq
CD55+ FAP	YM4	Adult	Male	6	0.0895522	scRNA-seq
Fibroblast-like cell	YM4	Adult	Male	55	0.820896	scRNA-seq
GPC3+ FAP	YM4	Adult	Male	6	0.0895522	scRNA-seq
CD55+ FAP	YM5	Adult	Female	199	0.145468	scRNA-seq
Fibroblast-like cell	YM5	Adult	Female	107	0.0782164	scRNA-seq
GPC3+ FAP	YM5	Adult	Female	156	0.114035	scRNA-seq
MME+ FAP	YM5	Adult	Female	905	0.66155	scRNA-seq
CD55+ FAP	OM1	Old	Female	172	0.982857	snRNA-seq
Fibroblast-like cell	OM1	Old	Female	2	0.0114286	snRNA-seq
MME+ FAP	OM1	Old	Female	1	0.00571429	snRNA-seq
CD55+ FAP	OM2	Old	Female	2	0.166667	snRNA-seq
GPC3+ FAP	OM2	Old	Female	5	0.416667	snRNA-seq
MME+ FAP	OM2	Old	Female	5	0.416667	snRNA-seq
CD55+ FAP	OM3	Old	Male	21	0.477273	snRNA-seq
Fibroblast-like cell	OM3	Old	Male	3	0.0681818	snRNA-seq
GPC3+ FAP	OM3	Old	Male	2	0.0454545	snRNA-seq
MME+ FAP	OM3	Old	Male	18	0.409091	snRNA-seq
CD55+ FAP	OM4	Old	Male	24	0.272727	snRNA-seq
Fibroblast-like cell	OM4	Old	Male	33	0.375	snRNA-seq
GPC3+ FAP	OM4	Old	Male	13	0.147727	snRNA-seq
MME+ FAP	OM4	Old	Male	18	0.204545	snRNA-seq
CD55+ FAP	OM5	Old	Male	196	0.166667	snRNA-seq
Fibroblast-like cell	OM5	Old	Male	198	0.168367	snRNA-seq
GPC3+ FAP	OM5	Old	Male	182	0.154762	snRNA-seq
MME+ FAP	OM5	Old	Male	284	0.241497	snRNA-seq
RUNX2+ FAP	OM5	Old	Male	316	0.268707	snRNA-seq
CD55+ FAP	OM6	Old	Female	105	0.185841	snRNA-seq
Fibroblast-like cell	OM6	Old	Female	73	0.129204	snRNA-seq
GPC3+ FAP	OM6	Old	Female	75	0.132743	snRNA-seq
MME+ FAP	OM6	Old	Female	283	0.500885	snRNA-seq
RUNX2+ FAP	OM6	Old	Female	29	0.0513274	snRNA-seq
CD55+ FAP	OM7	Old	Male	746	0.401291	snRNA-seq
Fibroblast-like cell	OM7	Old	Male	194	0.104357	snRNA-seq
GPC3+ FAP	OM7	Old	Male	302	0.162453	snRNA-seq
MME+ FAP	OM7	Old	Male	616	0.331361	snRNA-seq
RUNX2+ FAP	OM7	Old	Male	1	0.000537924	snRNA-seq
CD55+ FAP	OM8	Old	Female	138	0.20354	snRNA-seq
Fibroblast-like cell	OM8	Old	Female	22	0.0324484	snRNA-seq
GPC3+ FAP	OM8	Old	Female	169	0.249263	snRNA-seq
MME+ FAP	OM8	Old	Female	343	0.5059	snRNA-seq
RUNX2+ FAP	OM8	Old	Female	6	0.00884956	snRNA-seq
CD55+ FAP	OM9	Old	Female	290	0.16129	snRNA-seq
Fibroblast-like cell	OM9	Old	Female	136	0.0756396	snRNA-seq
GPC3+ FAP	OM9	Old	Female	281	0.156285	snRNA-seq
MME+ FAP	OM9	Old	Female	838	0.466073	snRNA-seq
RUNX2+ FAP	OM9	Old	Female	253	0.140712	snRNA-seq
MME+ FAP	P13	Adult	Male	1	1	snRNA-seq
Fibroblast-like cell	P17	Old	Male	3	0.75	snRNA-seq
MME+ FAP	P17	Old	Male	1	0.25	snRNA-seq
CD55+ FAP	P21	Old	Female	20	0.322581	snRNA-seq
Fibroblast-like cell	P21	Old	Female	4	0.0645161	snRNA-seq
GPC3+ FAP	P21	Old	Female	10	0.16129	snRNA-seq
MME+ FAP	P21	Old	Female	28	0.451613	snRNA-seq
CD55+ FAP	P23	Old	Male	1	0.25	snRNA-seq
GPC3+ FAP	P23	Old	Male	1	0.25	snRNA-seq
MME+ FAP	P23	Old	Male	2	0.5	snRNA-seq
GPC3+ FAP	P26	Adult	Female	4	0.8	snRNA-seq
MME+ FAP	P26	Adult	Female	1	0.2	snRNA-seq
CD55+ FAP	P29	Old	Male	7	0.318182	snRNA-seq
Fibroblast-like cell	P29	Old	Male	5	0.227273	snRNA-seq
GPC3+ FAP	P29	Old	Male	1	0.0454545	snRNA-seq
MME+ FAP	P29	Old	Male	9	0.409091	snRNA-seq
CD55+ FAP	P3	Old	Female	1	0.0434783	snRNA-seq
Fibroblast-like cell	P3	Old	Female	6	0.26087	snRNA-seq
GPC3+ FAP	P3	Old	Female	7	0.304348	snRNA-seq
MME+ FAP	P3	Old	Female	9	0.391304	snRNA-seq
CD55+ FAP	P5	Adult	Male	3	0.0508475	snRNA-seq
GPC3+ FAP	P5	Adult	Male	10	0.169492	snRNA-seq
MME+ FAP	P5	Adult	Male	46	0.779661	snRNA-seq
CD55+ FAP	YM1	Adult	Male	127	0.159748	snRNA-seq
Fibroblast-like cell	YM1	Adult	Male	17	0.0213836	snRNA-seq
GPC3+ FAP	YM1	Adult	Male	118	0.148428	snRNA-seq
MME+ FAP	YM1	Adult	Male	522	0.656604	snRNA-seq
RUNX2+ FAP	YM1	Adult	Male	11	0.0138365	snRNA-seq
CD55+ FAP	YM2	Adult	Female	40	0.264901	snRNA-seq
GPC3+ FAP	YM2	Adult	Female	17	0.112583	snRNA-seq
MME+ FAP	YM2	Adult	Female	93	0.615894	snRNA-seq
RUNX2+ FAP	YM2	Adult	Female	1	0.00662252	snRNA-seq
CD55+ FAP	YM3	Adult	Male	210	0.295775	snRNA-seq
Fibroblast-like cell	YM3	Adult	Male	26	0.0366197	snRNA-seq
GPC3+ FAP	YM3	Adult	Male	84	0.11831	snRNA-seq
MME+ FAP	YM3	Adult	Male	386	0.543662	snRNA-seq
RUNX2+ FAP	YM3	Adult	Male	4	0.0056338	snRNA-seq
CD55+ FAP	YM4	Adult	Male	69	0.244681	snRNA-seq
Fibroblast-like cell	YM4	Adult	Male	2	0.0070922	snRNA-seq
GPC3+ FAP	YM4	Adult	Male	24	0.0851064	snRNA-seq
MME+ FAP	YM4	Adult	Male	185	0.656028	snRNA-seq
RUNX2+ FAP	YM4	Adult	Male	2	0.0070922	snRNA-seq
CD55+ FAP	OM1	Old	Female	1789	0.596532	snATAC-seq
Fibroblast-like cell	OM1	Old	Female	1164	0.388129	snATAC-seq
GPC3+ FAP	OM1	Old	Female	20	0.00666889	snATAC-seq
MME+ FAP	OM1	Old	Female	26	0.00866956	snATAC-seq
CD55+ FAP	OM2	Old	Female	515	0.538703	snATAC-seq
Fibroblast-like cell	OM2	Old	Female	72	0.0753138	snATAC-seq
GPC3+ FAP	OM2	Old	Female	177	0.185146	snATAC-seq
MME+ FAP	OM2	Old	Female	192	0.200837	snATAC-seq
CD55+ FAP	OM3	Old	Male	420	0.260384	snATAC-seq
Fibroblast-like cell	OM3	Old	Male	30	0.0185989	snATAC-seq
GPC3+ FAP	OM3	Old	Male	641	0.397396	snATAC-seq
MME+ FAP	OM3	Old	Male	522	0.323621	snATAC-seq
CD55+ FAP	OM5	Old	Male	82	0.117143	snATAC-seq
Fibroblast-like cell	OM5	Old	Male	562	0.802857	snATAC-seq
GPC3+ FAP	OM5	Old	Male	30	0.0428571	snATAC-seq
MME+ FAP	OM5	Old	Male	26	0.0371429	snATAC-seq
CD55+ FAP	OM6	Old	Female	38	0.436782	snATAC-seq
Fibroblast-like cell	OM6	Old	Female	48	0.551724	snATAC-seq
GPC3+ FAP	OM6	Old	Female	1	0.0114943	snATAC-seq
CD55+ FAP	OM7	Old	Male	47	0.51087	snATAC-seq
GPC3+ FAP	OM7	Old	Male	28	0.304348	snATAC-seq
MME+ FAP	OM7	Old	Male	17	0.184783	snATAC-seq
CD55+ FAP	OM9	Old	Female	99	0.0718954	snATAC-seq
Fibroblast-like cell	OM9	Old	Female	565	0.410312	snATAC-seq
GPC3+ FAP	OM9	Old	Female	127	0.0922295	snATAC-seq
MME+ FAP	OM9	Old	Female	586	0.425563	snATAC-seq
CD55+ FAP	P17	Old	Male	2	0.117647	snATAC-seq
Fibroblast-like cell	P17	Old	Male	2	0.117647	snATAC-seq
GPC3+ FAP	P17	Old	Male	7	0.411765	snATAC-seq
MME+ FAP	P17	Old	Male	6	0.352941	snATAC-seq
CD55+ FAP	P21	Old	Female	35	0.448718	snATAC-seq
Fibroblast-like cell	P21	Old	Female	2	0.025641	snATAC-seq
GPC3+ FAP	P21	Old	Female	12	0.153846	snATAC-seq
MME+ FAP	P21	Old	Female	29	0.371795	snATAC-seq
CD55+ FAP	P23	Old	Male	243	0.423345	snATAC-seq
Fibroblast-like cell	P23	Old	Male	1	0.00174216	snATAC-seq
GPC3+ FAP	P23	Old	Male	76	0.132404	snATAC-seq
MME+ FAP	P23	Old	Male	254	0.442509	snATAC-seq
CD55+ FAP	P26	Adult	Female	65	0.140389	snATAC-seq
GPC3+ FAP	P26	Adult	Female	27	0.0583153	snATAC-seq
MME+ FAP	P26	Adult	Female	371	0.801296	snATAC-seq
CD55+ FAP	P29	Old	Male	63	0.63	snATAC-seq
Fibroblast-like cell	P29	Old	Male	4	0.04	snATAC-seq
GPC3+ FAP	P29	Old	Male	11	0.11	snATAC-seq
MME+ FAP	P29	Old	Male	22	0.22	snATAC-seq
CD55+ FAP	P5	Adult	Male	129	0.334197	snATAC-seq
Fibroblast-like cell	P5	Adult	Male	12	0.0310881	snATAC-seq
GPC3+ FAP	P5	Adult	Male	35	0.0906736	snATAC-seq
MME+ FAP	P5	Adult	Male	210	0.544041	snATAC-seq
CD55+ FAP	YM2	Adult	Female	93	0.139222	snATAC-seq
GPC3+ FAP	YM2	Adult	Female	99	0.148204	snATAC-seq
MME+ FAP	YM2	Adult	Female	476	0.712575	snATAC-seq
CD55+ FAP	YM3	Adult	Male	58	0.124197	snATAC-seq
GPC3+ FAP	YM3	Adult	Male	42	0.0899358	snATAC-seq
MME+ FAP	YM3	Adult	Male	367	0.785867	snATAC-seq
CD55+ FAP	YM4	Adult	Male	167	0.183718	snATAC-seq
GPC3+ FAP	YM4	Adult	Male	53	0.0583058	snATAC-seq
MME+ FAP	YM4	Adult	Male	689	0.757976	snATAC-seq

## Sheet: ED Fig. 10f
			Q (-log10)
ID	Description	Hits	CD55+ FAP	CD99+ FAP	GPC3+ FAP	MME+ FAP	RUNX2+ FAP	Fibroblast-like cell
R-HSA-1474290	Collagen formation	BMP1|DST|SERPINH1|CD151|COL1A1|COL1A2|COL3A1|COL4A1|COL4A2|COL5A1|COL5A2|COL6A1|COL6A2|COL6A3|COL8A1|COL11A1|COL12A1|COL15A1|COL16A1|CTSB|CTSL|LOX|LOXL1|LOXL2|P4HA1|P4HB|PCOLCE|PLOD1|PLOD2|PPIB|COL14A1|PXDN|P4HA2|ADAMTS2|CRTAP|COLGALT2|COL5A3|P3H1|COL18A1|COL27A1|COL24A1|P4HA3	2.44128	0	0	2.14324	0	17.0747
R-HSA-1474244	Extracellular matrix organization	ACTN1|ADAM10|BGN|BMP1|BMP4|DST|BSG|CAPN2|CAPN3|SERPINH1|CD44|CD151|COL1A1|COL1A2|COL3A1|COL4A1|COL4A2|COL5A1|COL5A2|COL6A1|COL6A2|COL6A3|COL8A1|COL11A1|COL12A1|COL15A1|COL16A1|COMP|VCAN|CTSB|CTSL|DCN|DMD|ELN|FBLN1|FBLN2|FBN1|EFEMP1|FMOD|FN1|HSPG2|TNC|ITGAV|ITGB1|ITGB5|LAMA2|LAMA4|LAMB1|LAMC1|LOX|LOXL1|LOXL2|LTBP1|LTBP2|LUM|MFAP4|MMP2|NID1|DDR2|P4HA1|P4HB|SERPINE1|PCOLCE|PLOD1|PLOD2|PPIB|PRKCA|PSE…	17.3602	1.30287	0	7.33644	0	17.4612
M5905	Adipogenesis	ABCA1|ACLY|PLIN2|AK2|ALDOA|ANGPT1|APOE|ATP1B3|ATP5PO|BCL6|C3|CCNG2|CD151|COL4A1|COL15A1|COX6A1|COX7B|COX8A|CYC1|ECH1|STOM|ETFB|FABP4|GPX3|LAMA4|LIFR|DNAJB9|MDH2|MGST3|NMT1|OMD|ENPP2|PFKFB3|PGM1|POR|PPM1B|RREB1|ITSN1|UBC|SPARCL1|MAP4K3|TANK|PRDX3|UQCR11|IMMT|PHLDB1|BCL2L13|MTCH2|DHRS7B|HIBCH|GHITM|UQCRQ|MRPL15|DNAJC15|UQCR10|ANGPTL4|MCCC1|NABP1|CAVIN1	0	0	0	3.8298	0	11.6683
M5932	Inflammatory response	ABCA1|ACVR1B|ACVR2A|ADM|ATP2A2|ATP2B1|AXL|CDKN1A|CSF1|CD55|LPAR1|EMP3|F3|GABBR1|GCH1|GPC3|HAS2|HIF1A|IL1R1|IL4R|IL6|IRF1|LDLR|MYC|NFKB1|SERPINE1|PDE4B|PLAUR|PSEN1|RAF1|CCL2|SRI|TIMP1|TNFAIP6|IFITM1|TNFSF10|OSMR|NAMPT|CALCRL|KCNMB2|PDPN|KIF1B|ATP2C1|SELENOS	0	0	2.3668	0	0	3.50761
R-HSA-177929	Signaling by EGFR	ADAM10|CDC42|EGFR|EPS15|GAB1|PIK3R1|PTPN12|PTPRK|PXN|RPS27A|SHC1|SOS1|ADAM17|UBA52|UBB|UBC|ADAM12|ARHGEF7|SPRY1|SPRY2|STAM2|LRIG1|SH3KBP1	0	0	0	3.45604	2.34791	1.7764
M5890	TNFα signaling via NFкB	ABCA1|RHOB|ATF3|ATP2B1|BCL3|BCL6|BTG1|CD44|CDKN1A|CEBPB|CEBPD|CSF1|RCAN1|DUSP1|EGR1|EGR2|F3|FOS|FOSL2|GCH1|GEM|B4GALT1|CXCL2|NR4A1|HES1|TNC|CCN1|IL6|IRF1|JUN|JUNB|LDLR|MARCKS|SMAD3|MCL1|MYC|NFIL3|NFKB1|NR4A2|SERPINE1|PDE4B|PFKFB3|PLAU|PLAUR|PTX3|SAT1|CCL2|SGK1|SOD2|TGIF1|KLF10|TNFAIP6|TUBB2A|VEGFA|ZFP36|NR4A3|BHLHE40|PLPP3|IRS2|CFLAR|TSC22D1|IER3|SOCS3|B4GALT5|IER2|GFPT2|TANK|NAMPT|TRIB1|KLF2|PDL…	1.5958	11.7605	4.71405	1.56065	0	25.6028
GO:0001649	Osteoclast differentiation	ATP5F1B|BMP4|BMPR1A|BMPR2|RUNX2|CBFB|COL1A1|COL6A1|MAPK14|VCAN|CTNNB1|FHL2|GABBR1|GLI3|HNRNPC|HSPE1|TNC|IGF2|IGFBP3|IGFBP5|CCN1|JUNB|LOX|SMAD3|SMAD4|MYOC|NF1|PHB1|RPS15|RRBP1|SFRP1|TPM4|HIRA|FZD1|MRC2|SYNCRIP|ITGA11|GTPBP4|WWTR1|RSL1D1|SND1|WWOX|LGR4|CCDC47|IFT80	0	1.6655	0	0	2.1026	7.34059
M5930	Epithelial mesenchymal transition	ACTA2|ANPEP|RHOB|BGN|BMP1|DST|SERPINH1|CD44|CD59|CDH11|COL1A1|COL1A2|COL3A1|COL4A1|COL4A2|COL5A1|COL5A2|COL6A2|COL6A3|COL11A1|COL12A1|COL16A1|COMP|VCAN|CCN2|DCN|DPYSL3|ECM1|ELN|EMP3|FAP|FBLN1|FBLN2|FBN1|FLNA|FMOD|FN1|GAS1|GEM|GJA1|GPX7|TNC|IGFBP3|IGFBP4|CCN1|IL6|ITGAV|ITGB1|ITGB5|JUN|LAMA2|LAMC1|LGALS1|LOX|LOXL1|LOXL2|LRP1|LUM|MMP2|NNMT|NOTCH2|NT5E|SERPINE1|PCOLCE|PDGFRB|PFN2|PLAUR|PLOD1|PLOD2|PM…	36.6481	7.08909	6.40607	6.8282	1.38671	42.7673

## Sheet: ED Fig. 10g
			Q (-log10)
GO	Description	Hits	Adipocyte (Adult)	Adipocyte (Old)	Adipocyte (Very old)	FAP (Adult)	FAP (Old)	FAP (Very old)	Fibroblast-like cell (Adult)	Fibroblast-like cell (Old)	Fibroblast-like cell (Very old)	Endo (Adult)	Endo (Old)	Endo (Very old)	Pericyte (Adult)	Pericyte (Old)	Pericyte (Very old)	SMC (Adult)	SMC (Old)	SMC (Very old)	Lymphocyte (Adult)	Lymphocyte (Old)	Lymphocyte (Very old)	Mast cell (Adult)	Mast cell (Old)	Mast cell (Very old)	Myeloid cell (Adult)	Myeloid cell (Old)	Myeloid cell (Very old)
M183	IL6 pathway	A2M|FOXO1|FOS|IL6|IRF1|JUN|JUNB|MCL1|MYC|PIK3R1|SOS1|TIMP1|HSP90B1|SOCS3|GAB2	0	4.19474	0	0	1.68391	0	0	0	2.43993	0	2.94471	0	0	4.44609	0	0	0	3.1684	0	1.74055	0	0	0	0	0	3.253	2.06216
M167	AP1 pathway	ACTA1|AGT|ATF3|COL1A2|DUSP1|EGR1|FABP4|FOS|FOSB|HIF1A|CCN1|IL6|JUN|JUNB|JUND|MT2A|MYC|PLAU|PTEN|CCL2|TCF7L2|TIMP1	0	4.99995	0	0	2.97826	0	0	0	7.68166	0	12.5005	0	0	6.16826	0	0	0	3.45796	0	1.56148	4.10131	0	0	1.64917	0	0	6.76636
R-HSA-9006936	TGFβ pathway	CDK8|COL1A2|FKBP1A|INHBB|ITGB1|JUNB|LTBP2|MYC|NEDD8|SERPINE1|PPP1CB|RPS27A|UBA52|UBB|UBC|LTBP4|ITGA8|NCOR2|PARD3|SMURF2|CHRDL1|ACVR1C	0	0	0	0	0	2.78497	0	0	2.23977	0	0	0	0	0	0	0	0	1.54835	2.21627	1.33296	0	0	0	0	1.41034	0	3.00273

## Sheet: ED Fig. 10h
EC						Immune cell						FAP
group	gene	mean exp	ratio exp			group	variable	mean exp	ratio exp			group	variable	mean exp	ratio exp
ArtEC - Adult	CDKN1A	0.0329236	0.0193548			Naive BC - Adult	CDKN1A	0	0			CD55+ FAP - Adult	CDKN1A	0.207115	0.278396
ArtEC - Old	CDKN1A	0.354037	0.166667			Naive BC - Old	CDKN1A	0.0492898	0.0363636			CD55+ FAP - Old	CDKN1A	0.251232	0.273941
CapEC - Adult	CDKN1A	0.0634855	0.0284738			Memory BC - Adult	CDKN1A	0	0			GPC3+ FAP - Adult	CDKN1A	0.357468	0.105058
CapEC - Old	CDKN1A	0.1538	0.0679278			Memory BC - Old	CDKN1A	0.200312	0.105263			GPC3+ FAP - Old	CDKN1A	0.425689	0.208015
IL6+ VenEC - Adult	CDKN1A	0	0			NK cell - Adult	CDKN1A	0	0			MME+ FAP - Adult	CDKN1A	0.310974	0.143436
IL6+ VenEC - Old	CDKN1A	0.222008	0.0983607			NK cell - Old	CDKN1A	0.02669	0.020595			MME+ FAP - Old	CDKN1A	0.487591	0.156008
CD44+ MC - Adult	CDKN1A	0.0862344	0.0465116			NKT cell - Adult	CDKN1A	0	0			RUNX2+ FAP - Adult	CDKN1A	0.46106	0
CD44+ MC - Old	CDKN1A	0.320682	0.150602			NKT cell - Old	CDKN1A	0	0			RUNX2+ FAP - Old	CDKN1A	0.828015	0.109091
Pericytes - Adult	CDKN1A	0.0284318	0.011396			CD4+ effector TC - Adult	CDKN1A	0	0			Fibroblast-like - Adult	CDKN1A	-0.00390831	0.511111
Pericytes - Old	CDKN1A	0.0774104	0.0368981			CD4+ effector TC - Old	CDKN1A	0.0647981	0.0333333			Fibroblast-like - Old	CDKN1A	0.0798731	0.298969
SMC - Adult	CDKN1A	0.0220311	0.0126582			CD4+ naive TC - Adult	CDKN1A	0	0			CD55+ FAP - Adult	CDKN2A	0.0623988	0.00890869
SMC - Old	CDKN1A	0.228687	0.107018			CD4+ naive TC - Old	CDKN1A	0.0419221	0.0289855			CD55+ FAP - Old	CDKN2A	0.0235736	0.0644225
VenEC - Adult	CDKN1A	0.0182463	0.0111111			reg TC - Adult	CDKN1A	0	0			GPC3+ FAP - Adult	CDKN2A	0.0774506	0.0428016
VenEC - Old	CDKN1A	0.212641	0.111888			reg TC - Old	CDKN1A	0	0			GPC3+ FAP - Old	CDKN2A	0.0765903	0.00381679
ArtEC - Adult	CDKN2A	0	0			CD16+ Mono - Adult	CDKN1A	0	0			MME+ FAP - Adult	CDKN2A	0.0600092	0.0299838
ArtEC - Old	CDKN2A	0	0			CD16+ Mono - Old	CDKN1A	0.0710593	0.0424528			MME+ FAP - Old	CDKN2A	0.0469649	0.00855397
CapEC - Adult	CDKN2A	0	0			LYVE1+ M2 - Adult	CDKN1A	0.014877	0.0149254			RUNX2+ FAP - Adult	CDKN2A	0.111687	0
CapEC - Old	CDKN2A	0.0018812	0.000859845			LYVE1+ M2 - Old	CDKN1A	0.0511731	0.0397078			RUNX2+ FAP - Old	CDKN2A	0.0580227	0.00991736
IL6+ VenEC - Adult	CDKN2A	0	0			Naive BC - Adult	CDKN2A	0	0			Fibroblast-like - Adult	CDKN2A	0.0392946	0.0444444
IL6+ VenEC - Old	CDKN2A	0	0			Naive BC - Old	CDKN2A	0.0592226	0.0363636			Fibroblast-like - Old	CDKN2A	-0.00165994	0.0486009
CD44+ MC - Adult	CDKN2A	0.0146315	0.00775194			Memory BC - Adult	CDKN2A	0	0			CD55+ FAP - Adult	CDKN1B	-0.0310697	0.265033
CD44+ MC - Old	CDKN2A	0.0307969	0.0180723			Memory BC - Old	CDKN2A	0	0			CD55+ FAP - Old	CDKN1B	0.0425483	0.204295
Pericytes - Adult	CDKN2A	0.00376645	0.002849			NK cell - Adult	CDKN2A	0	0			GPC3+ FAP - Adult	CDKN1B	0.13083	0.0933852
Pericytes - Old	CDKN2A	0.00870126	0.00375235			NK cell - Old	CDKN2A	0.0633361	0.0343249			GPC3+ FAP - Old	CDKN1B	0.16404	0.0925573
SMC - Adult	CDKN2A	0	0			NKT cell - Adult	CDKN2A	0	0			MME+ FAP - Adult	CDKN1B	0.00727628	0.132901
SMC - Old	CDKN2A	0.00314212	0.00175439			NKT cell - Old	CDKN2A	0.0759529	0.046875			MME+ FAP - Old	CDKN1B	0.159663	0.0806517
VenEC - Adult	CDKN2A	0.0142177	0.00555556			CD4+ effector TC - Adult	CDKN2A	0	0			RUNX2+ FAP - Adult	CDKN1B	0.128058	0.0555556
VenEC - Old	CDKN2A	0	0			CD4+ effector TC - Old	CDKN2A	0	0			RUNX2+ FAP - Old	CDKN1B	0.384792	0.0694215
ArtEC - Adult	CDKN1B	0.0806282	0.0451613			CD4+ naive TC - Adult	CDKN2A	0	0			Fibroblast-like - Adult	CDKN1B	-0.0557065	0.466667
ArtEC - Old	CDKN1B	0.0993611	0.0521886			CD4+ naive TC - Old	CDKN2A	0.0879153	0.0559006			Fibroblast-like - Old	CDKN1B	0.0526346	0.216495
CapEC - Adult	CDKN1B	0.0930336	0.0455581			reg TC - Adult	CDKN2A	0	0			CD55+ FAP - Adult	CDKN2B	0.0255197	0.340757
CapEC - Old	CDKN1B	0.0861272	0.0395529			reg TC - Old	CDKN2A	0	0			CD55+ FAP - Old	CDKN2B	0.0278478	0.209518
IL6+ VenEC - Adult	CDKN1B	0.157811	0.0769231			CD16+ Mono - Adult	CDKN2A	0	0			GPC3+ FAP - Adult	CDKN2B	0.078652	0.178988
IL6+ VenEC - Old	CDKN1B	0.0909207	0.0393443			CD16+ Mono - Old	CDKN2A	0.0324367	0.0235849			GPC3+ FAP - Old	CDKN2B	0.144681	0.0353053
CD44+ MC - Adult	CDKN1B	0.132635	0.0775194			LYVE1+ M2 - Adult	CDKN2A	0	0			MME+ FAP - Adult	CDKN2B	0.0653008	0.194489
CD44+ MC - Old	CDKN1B	0.14446	0.0662651			LYVE1+ M2 - Old	CDKN2A	0.0132228	0.0092122			MME+ FAP - Old	CDKN2B	0.110951	0.0415479
Pericytes - Adult	CDKN1B	0.118507	0.0569801			Naive BC - Adult	CDKN1B	0	0			RUNX2+ FAP - Adult	CDKN2B	0.141473	0
Pericytes - Old	CDKN1B	0.120478	0.0612883			Naive BC - Old	CDKN1B	0.14359	0.0909091			RUNX2+ FAP - Old	CDKN2B	0.233243	0.00661157
SMC - Adult	CDKN1B	0.123851	0.0632911			Memory BC - Adult	CDKN1B	0	0			Fibroblast-like - Adult	CDKN2B	-0.0228639	0.688889
SMC - Old	CDKN1B	0.107871	0.0526316			Memory BC - Old	CDKN1B	0.209411	0.131579			Fibroblast-like - Old	CDKN2B	0.0311223	0.326951
VenEC - Adult	CDKN1B	0.103466	0.0611111			NK cell - Adult	CDKN1B	0.083616	0.0666667
VenEC - Old	CDKN1B	0.0679498	0.039627			NK cell - Old	CDKN1B	0.165179	0.107551
ArtEC - Adult	CDKN2B	0	0			NKT cell - Adult	CDKN1B	0	0
ArtEC - Old	CDKN2B	0.00425317	0.0016835			NKT cell - Old	CDKN1B	0.126409	0.078125
CapEC - Adult	CDKN2B	0.00451167	0.0022779			CD4+ effector TC - Adult	CDKN1B	0	0
CapEC - Old	CDKN2B	0.00519823	0.00257954			CD4+ effector TC - Old	CDKN1B	0.203157	0.133333
IL6+ VenEC - Adult	CDKN2B	0	0			CD4+ naive TC - Adult	CDKN1B	0	0
IL6+ VenEC - Old	CDKN2B	0.00803378	0.00327869			CD4+ naive TC - Old	CDKN1B	0.29607	0.194617
CD44+ MC - Adult	CDKN2B	0	0			reg TC - Adult	CDKN1B	0	0
CD44+ MC - Old	CDKN2B	0	0			reg TC - Old	CDKN1B	0.659729	0.395349
Pericytes - Adult	CDKN2B	0.00727003	0.0042735			CD16+ Mono - Adult	CDKN1B	0	0
Pericytes - Old	CDKN2B	0.000952478	0.000625391			CD16+ Mono - Old	CDKN1B	0.0983268	0.0707547
SMC - Adult	CDKN2B	0	0			LYVE1+ M2 - Adult	CDKN1B	0.161833	0.0970149
SMC - Old	CDKN2B	0.00325253	0.00175439			LYVE1+ M2 - Old	CDKN1B	0.126422	0.0952986
VenEC - Adult	CDKN2B	0	0			Naive BC - Adult	CDKN2B	0	0
VenEC - Old	CDKN2B	0.00347585	0.002331			Naive BC - Old	CDKN2B	0.00736969	0.00909091
						Memory BC - Adult	CDKN2B	0	0
						Memory BC - Old	CDKN2B	0	0
						NK cell - Adult	CDKN2B	0	0
						NK cell - Old	CDKN2B	0.00363744	0.00228833
						NKT cell - Adult	CDKN2B	0	0
						NKT cell - Old	CDKN2B	0	0
						CD4+ effector TC - Adult	CDKN2B	0	0
						CD4+ effector TC - Old	CDKN2B	0	0
						CD4+ naive TC - Adult	CDKN2B	0	0
						CD4+ naive TC - Old	CDKN2B	0.0108592	0.00828157
						reg TC - Adult	CDKN2B	0	0
						reg TC - Old	CDKN2B	0	0
						CD16+ Mono - Adult	CDKN2B	0	0
						CD16+ Mono - Old	CDKN2B	0	0
						LYVE1+ M2 - Adult	CDKN2B	0.0201188	0.00746269
						LYVE1+ M2 - Old	CDKN2B	0.0065036	0.00540025
