# Supplementary material for: Multimodal cell atlas of the ageing human skeletal muscle
Source: Nature. 2024 Apr 22;629(8010):154–64. doi: 10.1038/s41586-024-07348-6 (PMC11062927; doi:10.1038/s41586-024-07348-6)
Supplement: Supplementary file 31 — Source Data Extended Data Fig. 11 [file 41586_2024_7348_MOESM31_ESM.xlsx]

## Sheet: ED Fig. 11a
Adult - incoming
	Adipocyte	EC	FAP	Lymphocyte	MuSC	Myeloid.cell	Pericyte	Schwann.cell	SMC	Fibroblast-like	Type.I	Type.II
TNF	0.124207	0.116694	0.0840904	0.699799	0.0909603	1	0.00347648	NA	NA	0.0737139	NA	NA
CXCL	NA	NA	0.581717	1	0.117332	0.262517	NA	NA	0.140675	0.466793	NA	NA
MIF	NA	NA	0.403251	0.626752	0.0523621	1	0.106688	NA	0.115003	0.322613	NA	NA
CCL	NA	NA	NA	NA	NA	NA	NA	NA	NA	NA	1	NA
TWEAK	NA	NA	NA	NA	1	NA	NA	NA	NA	NA	NA	NA
IL1	NA	NA	NA	NA	NA	NA	NA	NA	NA	NA	NA	NA
TIGIT	NA	NA	NA	NA	NA	NA	NA	NA	NA	NA	NA	NA
IL6	NA	NA	NA	NA	NA	NA	NA	NA	NA	NA	NA	NA
IFN-II	0.481414	NA	0.690747	NA	0.240403	1	NA	NA	NA	0.666155	NA	NA
Old - incoming
	Adipocyte	EC	FAP	Lymphocyte	MuSC	Myeloid.cell	Pericyte	Schwann.cell	SMC	Fibroblast-like	Type.I	Type.II
TNF	0.112768	0.590695	0.3624	0.549599	0.19384	1	0.41624	NA	0.0702619	0.452338	0.0596372	0.110031
CXCL	0.00981735	0.277132	0.765794	1	0.312161	0.0293564	NA	NA	0.239497	0.660777	NA	NA
MIF	0.0160014	NA	0.794509	1	0.294576	0.763111	0.219892	NA	0.274897	0.713711	NA	NA
CCL	NA	1	NA	NA	NA	0.0778923	NA	NA	NA	NA	0.0133704	NA
TWEAK	NA	NA	NA	NA	NA	NA	NA	NA	1	0.192642	0.0326005	0.340579
IL1	NA	NA	NA	1	0.0812548	0.01	NA	NA	NA	NA	NA	NA
TIGIT	0.0100574	1	0.0124045	NA	0.0955238	0.096715	0.293121	NA	0.00727757	0.186341	0.505351	0.735229
IL6	0.15266	NA	1	0.27033	NA	0.642681	0.0941286	0.022052	0.342299	0.450132	0.605548	0.437387
IFN-II	0.321613	0.177459	0.634765	NA	0.177789	1	NA	NA	NA	0.673524	NA	NA
Adult - outgoing
	Adipocyte	EC	FAP	Lymphocyte	MuSC	Myeloid.cell	Pericyte	Schwann.cell	SMC	Fibroblast-like	Type.I	Type.II
TNF	NA	NA	NA	1	NA	0.855016	NA	NA	NA	NA	NA	NA
CXCL	NA	0.22377	1	NA	NA	NA	0.650472	NA	0.148441	0.671156	NA	NA
MIF	NA	NA	NA	NA	1	NA	NA	NA	0.330255	NA	NA	NA
CCL	NA	NA	NA	1	NA	NA	NA	NA	NA	NA	NA	NA
TWEAK	NA	NA	NA	NA	NA	NA	1	NA	NA	NA	NA	NA
IL1	NA	NA	NA	NA	NA	NA	NA	NA	NA	NA	NA	NA
TIGIT	NA	NA	NA	NA	NA	NA	NA	NA	NA	NA	NA	NA
IL6	NA	NA	NA	NA	NA	NA	NA	NA	NA	NA	NA	NA
IFN-II	NA	NA	NA	1	NA	NA	NA	NA	NA	NA	NA	NA
Old - outgoing
	Adipocyte	EC	FAP	Lymphocyte	MuSC	Myeloid.cell	Pericyte	Schwann.cell	SMC	Fibroblast-like	Type.I	Type.II
TNF	NA	NA	NA	1	NA	NA	NA	NA	NA	NA	NA	NA
CXCL	NA	0.489126	1	0.00185179	0.0964505	0.180898	0.442196	NA	0.201477	0.675785	NA	NA
MIF	NA	0.372623	0.271501	0.580001	0.33401	0.339831	0.46296	0.265724	1	0.600343	NA	NA
CCL	NA	0.877762	0.526867	1	0.276171	0.513834	0.743588	NA	0.584341	0.445284	NA	NA
TWEAK	NA	NA	0.0916384	NA	NA	NA	0.412279	NA	1	0.0477349	NA	NA
IL1	NA	NA	NA	NA	NA	1	NA	NA	NA	NA	0.337674	NA
TIGIT	NA	NA	NA	1	NA	NA	NA	NA	NA	NA	NA	NA
IL6	NA	0.821276	NA	NA	NA	NA	NA	NA	0.229797	1	NA	NA
IFN-II	NA	NA	NA	1	NA	NA	NA	NA	NA	NA	NA	NA

## Sheet: ED Fig. 11d
Group	Gene	Mean expression	Ratio expression
Adipocyte - Adult	CCL2	0	0
Adipocyte - Old	CCL2	0.0384153	0.0231959
EC - Adult	CCL2	0.408041	0.172921
EC - Old	CCL2	1.0572	0.481927
FAP - Adult	CCL2	0.120119	0.0599711
FAP - Old	CCL2	0.966224	0.461468
Lymphocyte - Adult	CCL2	0.0135714	0.00588502
Lymphocyte - Old	CCL2	0.29428	0.158949
MuSC - Adult	CCL2	0.557236	0.25877
MuSC - Old	CCL2	0.658208	0.334392
Myeloid cell - Adult	CCL2	0.0637477	0.0289532
Myeloid cell - Old	CCL2	0.844037	0.430081
Pericyte - Adult	CCL2	0.420166	0.171182
Pericyte - Old	CCL2	1.13838	0.477485
SMC - Adult	CCL2	0.490809	0.199675
SMC - Old	CCL2	1.01781	0.467445
Schwann cell - Adult	CCL2	0	0
Schwann cell - Old	CCL2	0.0583863	0.0279898
Fibroblast-like - Adult	CCL2	0.197746	0.0935319
Fibroblast-like - Old	CCL2	0.883669	0.443279
Type I - Adult	CCL2	0.00198044	0.00101734
Type I - Old	CCL2	0.00172914	0.00119802
Type II - Adult	CCL2	0.000879042	0.000459308
Type II - Old	CCL2	0.00440187	0.00330781
Adipocyte - Adult	CCL14	0	0
Adipocyte - Old	CCL14	0.00266402	0.00128866
EC - Adult	CCL14	0.177409	0.0834178
EC - Old	CCL14	0.553416	0.279262
FAP - Adult	CCL14	0.00607805	0.00361272
FAP - Old	CCL14	0.0230008	0.0161555
Lymphocyte - Adult	CCL14	0.00322964	0.00135808
Lymphocyte - Old	CCL14	0.0420069	0.0253785
MuSC - Adult	CCL14	0.00528789	0.0031235
MuSC - Old	CCL14	0.0181304	0.0128283
Myeloid cell - Adult	CCL14	0	0
Myeloid cell - Old	CCL14	0.0599312	0.0398374
Pericyte - Adult	CCL14	0.0189152	0.010468
Pericyte - Old	CCL14	0.0530971	0.0321365
SMC - Adult	CCL14	0.00817356	0.00487013
SMC - Old	CCL14	0.0387606	0.0257409
Schwann cell - Adult	CCL14	0	0
Schwann cell - Old	CCL14	0.0037252	0.00254453
Fibroblast-like - Adult	CCL14	0.00316051	0.00186133
Fibroblast-like - Old	CCL14	0.0171918	0.0131479
Type I - Adult	CCL14	0.0010929	0.00089017
Type I - Old	CCL14	0.00194629	0.00163209
Type II - Adult	CCL14	0.0015266	0.00100474
Type II - Old	CCL14	0.00276358	0.00226598
Adipocyte - Adult	CXCL2	0	0
Adipocyte - Old	CXCL2	0.0115478	0.00773196
EC - Adult	CXCL2	0.795021	0.309077
EC - Old	CXCL2	1.19876	0.518903
FAP - Adult	CXCL2	0.149181	0.0740607
FAP - Old	CXCL2	0.290005	0.168547
Lymphocyte - Adult	CXCL2	0.0234936	0.010412
Lymphocyte - Old	CXCL2	0.166688	0.0910508
MuSC - Adult	CXCL2	0.238162	0.12518
MuSC - Old	CXCL2	0.17911	0.111546
Myeloid cell - Adult	CXCL2	0.580646	0.234967
Myeloid cell - Old	CXCL2	0.749005	0.345257
Pericyte - Adult	CXCL2	0.233289	0.102833
Pericyte - Old	CXCL2	0.325495	0.174965
SMC - Adult	CXCL2	0.139855	0.0665584
SMC - Old	CXCL2	0.18716	0.115077
Schwann cell - Adult	CXCL2	0	0
Schwann cell - Old	CXCL2	0.0211356	0.0127226
Fibroblast-like - Adult	CXCL2	0.184184	0.0888785
Fibroblast-like - Old	CXCL2	0.355928	0.211252
Type I - Adult	CXCL2	0.00133037	0.000678225
Type I - Old	CXCL2	0.000916084	0.000625054
Type II - Adult	CXCL2	0.000872551	0.000430601
Type II - Old	CXCL2	0.00157071	0.000989738
Adipocyte - Adult	CXCL3	0	0
Adipocyte - Old	CXCL3	0.00113573	0.00128866
EC - Adult	CXCL3	0.2692	0.121704
EC - Old	CXCL3	0.183449	0.100244
FAP - Adult	CXCL3	0.0284095	0.0162572
FAP - Old	CXCL3	0.034032	0.0214603
Lymphocyte - Adult	CXCL3	0.00474761	0.00226347
Lymphocyte - Old	CXCL3	0.0496532	0.0284951
MuSC - Adult	CXCL3	0.0932164	0.0480538
MuSC - Old	CXCL3	0.0371819	0.0243128
Myeloid cell - Adult	CXCL3	0.487833	0.203786
Myeloid cell - Old	CXCL3	0.596996	0.280352
Pericyte - Adult	CXCL3	0.0657894	0.0320197
Pericyte - Old	CXCL3	0.0608828	0.0380877
SMC - Adult	CXCL3	0.0213474	0.0113636
SMC - Old	CXCL3	0.0238407	0.0170885
Schwann cell - Adult	CXCL3	0	0
Schwann cell - Old	CXCL3	0.00488392	0.00254453
Fibroblast-like - Adult	CXCL3	0.028389	0.0144253
Fibroblast-like - Old	CXCL3	0.0526314	0.0358196
Type I - Adult	CXCL3	0.000439151	0.000254334
Type I - Old	CXCL3	0.000379016	0.000260439
Type II - Adult	CXCL3	0.000472407	0.000287068
Type II - Old	CXCL3	0.000198591	0.000130229
Adipocyte - Adult	CXCL8	0	0
Adipocyte - Old	CXCL8	0.00155481	0.00128866
EC - Adult	CXCL8	0.0571905	0.0273834
EC - Old	CXCL8	0.106923	0.0621273
FAP - Adult	CXCL8	0.00836198	0.0050578
FAP - Old	CXCL8	0.0348134	0.023968
Lymphocyte - Adult	CXCL8	0.0344164	0.0140335
Lymphocyte - Old	CXCL8	0.0488117	0.0269368
MuSC - Adult	CXCL8	0.0131339	0.00648727
MuSC - Old	CXCL8	0.0258584	0.0175932
Myeloid cell - Adult	CXCL8	0.718171	0.277283
Myeloid cell - Old	CXCL8	0.740845	0.317209
Pericyte - Adult	CXCL8	0.00595283	0.00307882
Pericyte - Old	CXCL8	0.0695657	0.0410633
SMC - Adult	CXCL8	0	0
SMC - Old	CXCL8	0.0426797	0.0283366
Schwann cell - Adult	CXCL8	0	0
Schwann cell - Old	CXCL8	0	0
Fibroblast-like - Adult	CXCL8	0.0141043	0.00744532
Fibroblast-like - Old	CXCL8	0.0531342	0.035019
Type I - Adult	CXCL8	0.000204417	0.000127167
Type I - Old	CXCL8	0.000303716	0.000173626
Type II - Adult	CXCL8	0.000297725	0.000172241
Type II - Old	CXCL8	0.000212286	0.000130229
Adipocyte - Adult	CXCL12	0.0844463	0.0430108
Adipocyte - Old	CXCL12	0.106923	0.0502577
EC - Adult	CXCL12	0.454672	0.217039
EC - Old	CXCL12	0.944675	0.468859
FAP - Adult	CXCL12	1.07608	0.490607
FAP - Old	CXCL12	1.82705	0.849296
Lymphocyte - Adult	CXCL12	0.0110214	0.00543232
Lymphocyte - Old	CXCL12	0.189362	0.110641
MuSC - Adult	CXCL12	0.153159	0.0898606
MuSC - Old	CXCL12	0.403735	0.244838
Myeloid cell - Adult	CXCL12	0.0607689	0.032294
Myeloid cell - Old	CXCL12	0.306646	0.192547
Pericyte - Adult	CXCL12	0.843145	0.394089
Pericyte - Old	CXCL12	1.04221	0.521524
SMC - Adult	CXCL12	0.374988	0.188312
SMC - Old	CXCL12	0.630965	0.367294
Schwann cell - Adult	CXCL12	0.014593	0.00729927
Schwann cell - Old	CXCL12	0.0345444	0.0203562
Fibroblast-like - Adult	CXCL12	0.835901	0.388087
Fibroblast-like - Old	CXCL12	1.3919	0.701391
Type I - Adult	CXCL12	0.030385	0.0199652
Type I - Old	CXCL12	0.049583	0.0421564
Type II - Adult	CXCL12	0.0194021	0.0135496
Type II - Old	CXCL12	0.0464995	0.0372194

## Sheet: ED Fig. 11e
Group	Gene	Mean expression	Ratio expression
Adipocyte - Adult	TNF	0	0
Adipocyte - Old	TNF	0.00413328	0.00257732
EC - Adult	TNF	0.0690237	0.033215
EC - Old	TNF	0.0442933	0.0253073
FAP - Adult	TNF	0.00753607	0.00397399
FAP - Old	TNF	0.0196074	0.0131173
Lymphocyte - Adult	TNF	0.759419	0.282481
Lymphocyte - Old	TNF	0.277363	0.143366
MuSC - Adult	TNF	0.00538876	0.00336377
MuSC - Old	TNF	0.00613602	0.00378742
Myeloid cell - Adult	TNF	0.661063	0.282851
Myeloid cell - Old	TNF	0.0920243	0.0555556
Pericyte - Adult	TNF	0.0421264	0.020936
Pericyte - Old	TNF	0.0271101	0.0166634
SMC - Adult	TNF	0.00343643	0.00162338
SMC - Old	TNF	0.00693393	0.0045425
Schwann cell - Adult	TNF	0	0
Schwann cell - Old	TNF	0.00580314	0.00254453
Fibroblast-like - Adult	TNF	0.00656295	0.00372266
Fibroblast-like - Old	TNF	0.018482	0.0139486
Type I - Adult	TNF	4.8572e-05	4.2389e-05
Type I - Old	TNF	0.000126884	0.000121538
Type II - Adult	TNF	4.22414e-05	2.87068e-05
Type II - Old	TNF	9.74541e-05	0.000104183
Adipocyte - Adult	TNFRSF1A	0.369228	0.182796
Adipocyte - Old	TNFRSF1A	0.343925	0.177835
EC - Adult	TNFRSF1A	0.230903	0.118408
EC - Old	TNFRSF1A	0.475883	0.27895
FAP - Adult	TNFRSF1A	0.319486	0.173772
FAP - Old	TNFRSF1A	0.590097	0.362027
Lymphocyte - Adult	TNFRSF1A	0.0472549	0.0208239
Lymphocyte - Old	TNFRSF1A	0.224579	0.132235
MuSC - Adult	TNFRSF1A	0.331327	0.184046
MuSC - Old	TNFRSF1A	0.405724	0.24887
Myeloid cell - Adult	TNFRSF1A	0.229235	0.114699
Myeloid cell - Old	TNFRSF1A	0.625049	0.376965
Pericyte - Adult	TNFRSF1A	0.204278	0.104064
Pericyte - Old	TNFRSF1A	0.508865	0.287641
SMC - Adult	TNFRSF1A	0.17583	0.0941558
SMC - Old	TNFRSF1A	0.264573	0.16764
Schwann cell - Adult	TNFRSF1A	0.0589967	0.0291971
Schwann cell - Old	TNFRSF1A	0.0718351	0.0407125
Fibroblast-like - Adult	TNFRSF1A	0.30942	0.162866
Fibroblast-like - Old	TNFRSF1A	0.693719	0.442225
Type I - Adult	TNFRSF1A	0.0896257	0.050994
Type I - Old	TNFRSF1A	0.254825	0.171195
Type II - Adult	TNFRSF1A	0.174141	0.0965408
Type II - Old	TNFRSF1A	0.334672	0.202636
Adipocyte - Adult	TNFRSF1B	0	0
Adipocyte - Old	TNFRSF1B	0.00626859	0.00386598
EC - Adult	TNFRSF1B	0.353588	0.170132
EC - Old	TNFRSF1B	0.563785	0.318363
FAP - Adult	TNFRSF1B	0.0481692	0.0274566
FAP - Old	TNFRSF1B	0.103044	0.0686728
Lymphocyte - Adult	TNFRSF1B	1.05684	0.411951
Lymphocyte - Old	TNFRSF1B	0.733365	0.382012
MuSC - Adult	TNFRSF1B	0.0813122	0.0449303
MuSC - Old	TNFRSF1B	0.0548274	0.0334759
Myeloid cell - Adult	TNFRSF1B	1.18265	0.473274
Myeloid cell - Old	TNFRSF1B	0.808128	0.454201
Pericyte - Adult	TNFRSF1B	0.188175	0.0917488
Pericyte - Old	TNFRSF1B	0.355775	0.202341
SMC - Adult	TNFRSF1B	0.0313721	0.0162338
SMC - Old	TNFRSF1B	0.0451244	0.0302834
Schwann cell - Adult	TNFRSF1B	0.0498523	0.0218978
Schwann cell - Old	TNFRSF1B	0.0457654	0.0229008
Fibroblast-like - Adult	TNFRSF1B	0.0545719	0.030712
Fibroblast-like - Old	TNFRSF1B	0.0926729	0.0657817
Type I - Adult	TNFRSF1B	0.0223005	0.0136493
Type I - Old	TNFRSF1B	0.0216866	0.0168938
Type II - Adult	TNFRSF1B	0.0389133	0.0237118
Type II - Old	TNFRSF1B	0.0193793	0.0141428
Adipocyte - Adult	IL6	0	0
Adipocyte - Old	IL6	0.0192737	0.0115979
EC - Adult	IL6	0.161431	0.071501
EC - Old	IL6	0.344923	0.179329
FAP - Adult	IL6	0.0127058	0.00614162
FAP - Old	IL6	0.12052	0.0716146
Lymphocyte - Adult	IL6	0.00529239	0.00226347
Lymphocyte - Old	IL6	0.0380929	0.0224844
MuSC - Adult	IL6	0.012189	0.00672753
MuSC - Old	IL6	0.0353827	0.0232132
Myeloid cell - Adult	IL6	0.124889	0.0567929
Myeloid cell - Old	IL6	0.0942493	0.0589431
Pericyte - Adult	IL6	0.0548892	0.0246305
Pericyte - Old	IL6	0.152662	0.0833168
SMC - Adult	IL6	0.183864	0.0795455
SMC - Old	IL6	0.250193	0.130218
Schwann cell - Adult	IL6	0	0
Schwann cell - Old	IL6	0.0127634	0.00508906
Fibroblast-like - Adult	IL6	0.0379156	0.0176826
Fibroblast-like - Old	IL6	0.367237	0.209482
Type I - Adult	IL6	0.000251164	0.000211945
Type I - Old	IL6	0.000796904	0.000555604
Type II - Adult	IL6	0.000396806	0.000258361
Type II - Old	IL6	0.000830978	0.000573006
Adipocyte - Adult	IL6ST	0.259094	0.129032
Adipocyte - Old	IL6ST	0.531032	0.266753
EC - Adult	IL6ST	0.693301	0.32429
EC - Old	IL6ST	1.27594	0.628844
FAP - Adult	IL6ST	0.720347	0.366329
FAP - Old	IL6ST	1.2946	0.687066
Lymphocyte - Adult	IL6ST	0.308236	0.132187
Lymphocyte - Old	IL6ST	0.476109	0.257346
MuSC - Adult	IL6ST	0.833544	0.41999
MuSC - Old	IL6ST	0.994946	0.533293
Myeloid cell - Adult	IL6ST	0.264871	0.132517
Myeloid cell - Old	IL6ST	0.463806	0.285772
Pericyte - Adult	IL6ST	0.610877	0.293719
Pericyte - Old	IL6ST	0.976549	0.508034
SMC - Adult	IL6ST	0.413498	0.211039
SMC - Old	IL6ST	0.721415	0.419425
Schwann cell - Adult	IL6ST	0.155739	0.0729927
Schwann cell - Old	IL6ST	0.223832	0.111959
Fibroblast-like - Adult	IL6ST	0.739658	0.360633
Fibroblast-like - Old	IL6ST	1.18369	0.660851
Type I - Adult	IL6ST	0.330391	0.177907
Type I - Old	IL6ST	0.406074	0.251359
Type II - Adult	IL6ST	0.32264	0.179475
Type II - Old	IL6ST	0.310665	0.18008
Adipocyte - Adult	IL6R	0.196053	0.0967742
Adipocyte - Old	IL6R	0.241883	0.130155
EC - Adult	IL6R	0.0781448	0.0413286
EC - Old	IL6R	0.10858	0.0648758
FAP - Adult	IL6R	0.447533	0.228324
FAP - Old	IL6R	0.507091	0.30218
Lymphocyte - Adult	IL6R	0.0861946	0.0384789
Lymphocyte - Old	IL6R	0.306669	0.169635
MuSC - Adult	IL6R	0.175379	0.0941855
MuSC - Old	IL6R	0.128543	0.0778253
Myeloid cell - Adult	IL6R	0.398471	0.19265
Myeloid cell - Old	IL6R	0.764606	0.443631
Pericyte - Adult	IL6R	0.136671	0.067734
Pericyte - Old	IL6R	0.180728	0.105535
SMC - Adult	IL6R	0.32517	0.172078
SMC - Old	IL6R	0.286611	0.167856
Schwann cell - Adult	IL6R	0.189505	0.080292
Schwann cell - Old	IL6R	0.230464	0.109415
Fibroblast-like - Adult	IL6R	0.337723	0.166124
Fibroblast-like - Old	IL6R	0.267799	0.169448
Type I - Adult	IL6R	0.307927	0.15862
Type I - Old	IL6R	0.920208	0.492768
Type II - Adult	IL6R	0.540339	0.273202
Type II - Old	IL6R	0.98549	0.495025

## Sheet: ED Fig. 11f
Patients	Age	Group	Sex	Sirius Red area (%)			Pearson correlation
P26	18	Adult	Female	3.6			R	P
P13	38	Adult	Male	3.88		Sirius Red area (%)	0.786243	0.02067
P5	45	Adult	Male	3.52
P9	46	Adult	Male	2.93			Mann-Whitney U-test
P29	77	Old	Male	11.01			type	P
P23	85	Old	Male	7.58		Sirius Red area (%)	two-sided	0.0286
P28	88	Old	Male	12.8
P16	95	Old	Female	7.42

## Sheet: ED Fig. 11g
Ligand
	Adipocyte - Adult	Adipocyte - Old	EC - Adult	EC - Old	FAP - Adult	FAP - Old	Lymphocyte - Adult	Lymphocyte - Old	MuSC - Adult	MuSC - Old	Myeloid cell - Adult	Myeloid cell - Old	Pericyte - Adult	Pericyte - Old	Schwann cell - Adult	Schwann cell - Old	SMC - Adult	SMC - Old	Fibroblast-like - Adult	Fibroblast-like - Old	Type I - Adult	Type I - Old	Type II- Adult	Type II - Old
LAMA4	1.84274	1.78456	0.417689	0.464275	0.786675	1.06305	0.00985721	0.0546702	0.0267662	0.0493418	0.0236772	0.0756384	0.855008	1.01436	0.0193492	0.142275	0.262251	0.273961	0.821681	1.11992	0.00477627	0.00381416	0.00645548	0.00684743
LAMB1	0.916824	1.12049	0.537256	0.662643	2.21491	1.39876	0.0114444	0.0696115	0.124464	0.156745	0.0410506	0.0778849	0.972446	0.454867	0.0383942	0.157598	0.104889	0.0778529	1.53632	0.989657	0.0139537	0.00803243	0.0149627	0.00908128
COL4A1	0.908302	1.33503	0.866726	1.14855	1.98823	2.09541	0.0229457	0.11542	0.627523	0.838379	0.049482	0.131923	1.00937	1.31361	0	0.106983	0.481936	0.573363	1.21021	1.11977	0.00686037	0.00512186	0.00887972	0.00952605
COL4A2	0.922934	1.33465	0.802364	0.923413	1.74211	1.55336	0.0134402	0.0755264	0.417349	0.527561	0.0567787	0.10517	1.18584	1.34517	0.0174406	0.181509	0.685342	0.637986	1.08683	0.860276	0.00903322	0.0105459	0.0128972	0.0112107
COL1A1	0.0269104	0.103957	0.049763	0.196169	0.791148	1.32105	0.0286463	0.216192	0.119886	0.455378	0.0182571	0.211067	0.314974	0.61321	0.0111874	0.034731	0.188884	0.282945	1.11192	2.30613	0.00491471	0.00952032	0.00602122	0.0189692
COL1A2	0.0734738	0.186395	0.169496	0.466333	2.39044	2.85419	0.0258394	0.457096	0.958275	1.34893	0.0686461	0.474199	0.784753	1.40816	0.0445077	0.105325	0.590856	0.838773	2.40185	3.5513	0.0104975	0.0143984	0.0109182	0.0356203
COL6A1	0.343056	0.288252	0.169443	0.206675	1.82741	1.99056	0.013665	0.142478	0.48674	0.797481	0.0299666	0.163441	0.99669	1.24214	0.0599667	0.0477958	0.632254	0.669374	1.5524	2.02759	0.0619541	0.0435527	0.0359543	0.0238781
COL6A2	0.203262	0.19034	0.151654	0.202019	1.51435	2.17156	0.022539	0.179735	0.387307	0.908213	0.0236306	0.15139	0.916493	1.485	0.0203496	0.0629868	0.720697	1.02925	1.36812	2.23856	0.00801682	0.0059454	0.00936761	0.0109713
LAMC2	0.0183703	0.0183358	0.00499778	0.0150167	0.112142	0.172382	0.00177316	0.00582159	0.0181537	0.0168818	0.00590028	0.00741246	0.0139599	0.00771746	0	0.0706356	0.00509243	0.00565705	0.0707086	0.0828729	0.00725861	0.00787042	0.00561753	0.00811023
COL6A3	0.1703	0.359976	0.11616	0.362521	2.76281	3.28635	0.0201047	0.287344	0.051801	0.308888	0.0420537	0.328415	0.550497	0.868676	0.0467741	0.0768865	0.181153	0.336915	2.40718	3.2073	0.00759636	0.00721643	0.00949847	0.0156165
LAMC1	0.842598	1.02313	0.400849	0.733242	2.08135	2.45664	0.0159071	0.13226	0.554354	0.764797	0.0758365	0.202035	0.457255	0.751191	0.338863	0.189206	0.564899	0.691379	1.60795	1.85948	0.329012	0.409868	0.317078	0.422648
COL6A6	0.0181694	0.00877761	0.0144152	0.00561716	0.537418	0.122772	0.000844669	0.00616517	0.0289326	0.0753532	0.016165	0.00860558	0.0125406	0.00481738	0.0307762	0.044256	0.00329667	0.003132	0.329131	0.0693815	0.0157554	0.0132853	0.0184374	0.0111435
HSPG2	0.947688	0.573474	1.18894	0.982813	2.2128	1.01388	0.0142546	0.0796984	0.691512	0.456998	0.0679238	0.0824717	0.341994	0.171252	0.256335	0.154913	0.622886	0.260395	1.59768	0.677941	0.131382	0.115397	0.108467	0.0952675
LAMB2	0.264947	0.144686	0.365247	0.362222	0.593915	0.563128	0.00993094	0.0438003	0.470979	0.417391	0.0657406	0.118492	0.51126	0.53655	0.189083	0.0372237	0.359828	0.353703	0.568831	0.508959	0.121971	0.0969149	0.126183	0.091592
LAMA2	0.603536	0.545949	0.258376	0.368519	3.55747	2.75295	0.0485027	0.161423	1.82908	2.14596	0.129032	0.158044	0.207109	0.214129	0.510723	0.379781	0.187011	0.117754	2.81013	1.82249	0.295309	0.421936	0.343073	0.481842
FN1	0.038158	0.073545	0.220139	0.341651	1.17523	1.42914	0.0206569	0.114537	1.42402	1.25954	0.115275	0.309529	0.217729	0.320565	0.0412832	0.093229	0.275775	0.352938	1.34907	1.78913	0.0132972	0.00621409	0.0128085	0.0127904
COL2A1	0	0	0.00152686	0.000462436	0.00196684	0.000133577	0	0	0.0023142	0.000439855	0	0.000152129	0.000839061	0	0	0	0	0	0.00107452	7.96e-05	0.000203031	0.000489353	0.000932368	0.000182525
LAMB3	0.0418526	0.0407365	0.00459018	0.00188465	0.00770474	0.00552958	0.00336081	0.00460156	0.0405927	0.0290815	0.00878366	0.0222749	0.00438363	0.00891483	0	0.0207682	0.00799192	0.00246339	0.00580196	0.0126425	0.00681482	0.00881421	0.00517037	0.00599227
COL4A4	0.214383	0.0410461	0.119193	0.15634	0.0599536	0.0179484	0.0115398	0.0603721	0.148723	0.120021	0.136863	0.0593906	0.171938	0.151505	0.326946	0.164127	0.129499	0.0197336	0.158804	0.0400709	0.453831	0.397262	1.26546	0.835752
COL4A3	0.339976	0.0567901	0.175575	0.0873855	0.118809	0.0203333	0.0185591	0.104142	0.143429	0.119026	0.189153	0.101303	0.234535	0.172509	0.498319	0.204462	0.175708	0.0278142	0.276406	0.0282434	0.785884	0.779791	1.8569	1.41886
COL4A6	0.0168971	0.0247084	0.0136846	0.00409453	0.0166865	0.00350305	0.000600213	0.0044573	0.00869047	0.00787681	0.0056936	0.0110733	0.0154467	0.0102263	0.0225237	0.0656691	0.0998087	0.0972539	0.011971	0.00345464	0.0586577	0.100131	0.0257544	0.0480703
COL4A5	0.132848	0.0480574	0.0502764	0.0243554	0.0504979	0.0368773	0.00927658	0.0358557	0.0592045	0.0392945	0.0351965	0.0325266	0.0335806	0.0607009	0.370801	0.188077	0.423259	0.277887	0.079666	0.0188926	0.409172	0.540664	0.215986	0.392948
LAMA3	0.0473574	0.0329409	0.315131	0.281718	0.0163202	0.0231972	0.00456316	0.0186306	0.0297245	0.0411844	0.010306	0.0180549	0.193087	0.113578	0.0407648	0.155808	0.60024	0.210476	0.0410969	0.0542471	0.0264302	0.0239971	0.0252976	0.0252864
LAMA5	0.115927	0.0214696	0.593121	0.586924	0.113542	0.0414987	0.00503677	0.0317499	0.100196	0.167648	0.0151199	0.0305875	0.292967	0.242956	0.0202624	0.0396921	0.54447	0.362141	0.0644544	0.0243644	0.00326284	0.0790951	0.00452249	0.0895596
COL6A5	0.0185058	0.00467401	0.00734759	0.00260109	0.00538749	0.00255315	0.00336766	0.0023545	0.00385271	0.00216483	0.00527313	0.00532019	0.00376621	0.00302679	0.0386481	0.0257298	0.00462775	0.00177075	0.00845958	0.00228866	0.00574353	0.00448021	0.00455829	0.00449234
COL9A3	0	0	0.0120581	0.013923	0.0367039	0.0269745	0	0.00136021	0.000732516	0.0015863	0.00391169	0.00253235	0.0182754	0.00665886	0	0.0555122	0.00896916	0.0038267	0.0282639	0.022134	0.00057273	0.000433253	0.000539656	0.000676857
COL9A1	0	0.00297441	0.00397299	0.00262951	0.00149008	0.00159914	0.00239676	0.00582591	0.00254292	0.00301363	0.00129696	0.00256001	0.0254836	0.0153061	0.0333457	0.0925139	0.0166175	0.00639837	0.00228696	0.00119887	0.00311121	0.00440784	0.00412266	0.003365
RELN	0.0396273	0.0438663	0.034408	0.0217782	0.0172362	0.00934553	0.00382028	0.0225068	0.0196326	0.0134831	0.0226727	0.020091	0.0332102	0.0196194	0.154478	0.336227	0.0276373	0.00699128	0.0193267	0.0100956	0.0291839	0.0353444	0.026161	0.0275945
COL9A2	0	0	0.000530775	0.00087058	0.000295844	0.000726795	0.00223508	0.0120094	0.00591324	0.00655257	0.0199079	0.0102616	0.00103993	0.00289506	0	0.0817603	0.00412566	0.00283357	0.0032619	0.00174671	0.001318	0.00196468	0.00127335	0.00108882
LAMA1	0.0240896	0.0176132	0.0128503	0.00841902	0.0102503	0.0145019	0.00160603	0.00546917	0.00818362	0.0119515	0.00596201	0.0123869	0.0271066	0.0102046	0.0430632	0.221362	0.00804237	0.0039084	0.0125994	0.0309873	0.0133111	0.0146286	0.012502	0.0121445
LAMC3	0	0.00819426	0.00806763	0.00622383	0.0341837	0.0203854	0.00148485	0.00673266	0.00481712	0.00652605	0.00179312	0.00829608	0.00204228	0.00657851	0.0233221	0.175742	0	0.00195851	0.00919577	0.00576289	0.00670926	0.0108485	0.00732134	0.0101936
Receptor
	Adipocyte - Adult	Adipocyte - Old	EC - Adult	EC - Old	FAP - Adult	FAP - Old	Lymphocyte - Adult	Lymphocyte - Old	MuSC - Adult	MuSC - Old	Myeloid cell - Adult	Myeloid cell - Old	Pericyte - Adult	Pericyte - Old	Schwann cell - Adult	Schwann cell - Old	SMC - Adult	SMC - Old	Fibroblast - Adult	Fibroblast - Old	Type I - Adult	Type I - Old	Type II- Adult	Type II - Old
GP6	0	0.0121694	0.008065	0.0051017	0.00294089	0.00272521	0.00261413	0.00621149	0.00847973	0.00371472	0.00444083	0.00631851	0.00319258	0.00717624	0.0267432	0.0282554	0.00154519	0.00196623	0.00583978	0.00183241	0.0230071	0.0194286	0.0208853	0.0136954
SDC1	0	0	0.000212502	0.00161031	0	0.000323657	0.00424487	0.00139107	0.00185443	0.00212285	0.00298142	0.00136334	0	0.000457218	0	0.00932487	0.00215548	0.00041703	0.000721722	0.00460826	0.000136981	0.000111385	0.0001453	0.000170711
SV2A	0	0	0.00357799	0.00209585	0.00336788	0.00658934	0.00690978	0.0128558	0.00871469	0.0116168	0.00361144	0.00226573	0.0233544	0.0356792	0.0419777	0.169721	0.0397279	0.0380117	0.00334013	0.0124341	0.000821595	0.0012792	0.000687003	0.001426
SV2C	0.0324043	0.0193133	0.0339471	0.020023	0.0166647	0.00505663	0.000805694	0.0104195	0.0154031	0.0102324	0.0131741	0.0151009	0.0124769	0.0109708	0.0323328	0.160752	0.0148759	0.0058927	0.0183507	0.00357272	0.0199651	0.0170605	0.0177018	0.0157591
ITGB8	0.0411753	0.00684497	0.00586179	0.0100298	0.0164619	0.0210852	0.0015847	0.00631149	0.043626	0.0485197	0.00798449	0.0144032	0.00878818	0.00698409	0.0177993	0.236101	0.00795041	0.0080307	0.0338779	0.0627227	0.00514461	0.00527716	0.00446251	0.00538639
ITGA10	0.0120711	0.025524	0.0812025	0.0860051	0.0654804	0.0396015	0.0110529	0.0302632	0.0118693	0.0312604	0.0191449	0.0247366	0.0842995	0.0771391	0.03437	0.0404955	0.0131988	0.0180355	0.0518562	0.0433081	0.0213398	0.0501449	0.0156654	0.238974
ITGA9	0.0490779	0.027696	0.343159	0.279908	0.0924816	0.0711542	0.00381166	0.0159413	0.0245188	0.0340905	0.140206	0.334118	0.0437698	0.0217515	0.108496	0.168429	0.0525867	0.0235426	0.148918	0.0746745	0.0299807	0.0479233	0.0517798	0.0597479
ITGA2	0.0108124	0.00517467	0.0508433	0.135049	0.0154657	0.0249672	0.00561252	0.0339939	0.026431	0.0351386	0.00201991	0.00466328	0.028748	0.0198781	0.0272069	0.0536991	0.0341972	0.041599	0.0160526	0.0179905	0.00620984	0.0042196	0.0046086	0.00483512
SV2B	0.0114129	0.00903245	0.140478	0.146999	0.0151555	0.0124544	0.00154635	0.0102188	0.00901737	0.00873044	0.00970899	0.0204636	0.0245694	0.0105313	0.0306032	0.121052	0.00744876	0.00600492	0.0162822	0.00662215	0.0109361	0.0120751	0.00812711	0.00940513
ITGB4	0	0.0104416	0.120072	0.218132	0.00562799	0.00785958	0.0013205	0.00590788	0.00221836	0.00560202	0	0.00743765	0.0129476	0.0128232	0.0141165	0.153127	0	0.00900597	0.0112389	0.00671582	0.0029265	0.00390134	0.00402016	0.00405673
ITGA6	0.0302787	0.0446046	1.95396	1.72115	0.0746443	0.0552132	0.131808	0.381472	0.10354	0.105453	0.0660176	0.11392	0.234465	0.116388	0.0377749	0.133192	0.120891	0.0710628	0.103378	0.0475961	0.0638994	0.144652	0.0228286	0.0766896
ITGA1	0.271722	0.178072	1.31303	1.24675	0.229379	0.139005	0.0656996	0.159967	0.146748	0.131219	0.044423	0.0692439	0.926534	1.07356	0.0138631	0.101952	0.569945	0.400185	0.105568	0.0793508	0.0177707	0.0158512	0.0149099	0.016753
ITGAV	0.0744953	0.204464	0.203722	0.250746	0.280223	0.322639	0.0214303	0.128335	0.158096	0.166388	0.0775785	0.255129	0.197169	0.212153	0.0884606	0.204142	0.231962	0.244949	0.299388	0.367303	0.175271	0.272266	0.120795	0.194471
ITGA11	0.136363	0.00774146	0.0169173	0.0151141	0.60627	0.317892	0.00204097	0.0103982	0.00649518	0.0111665	0.016158	0.0130905	0.0267292	0.01915	0.0090252	0.0289716	0.0723751	0.0410563	0.508937	0.352962	0.00648886	0.00862745	0.00777647	0.00565006
ITGB1	0.523583	0.468861	0.886082	1.18259	0.819126	1.16253	0.798875	0.930047	0.799493	0.918634	0.419791	0.527763	1.27065	1.68691	0.326269	0.269664	1.1624	1.828	0.740936	1.34765	0.293124	0.295397	0.246533	0.273832
CD44	0.149732	0.123145	0.0944252	0.0749801	0.354844	0.834326	0.870478	1.26211	0.382519	0.664631	0.785076	1.08884	0.573395	0.723121	0.0292785	0.0850831	0.324645	0.370621	0.461901	1.0669	0.00899664	0.0563676	0.016834	0.0559978
DAG1	0.214004	0.108523	0.197322	0.178096	0.192159	0.201596	0.0498779	0.107413	1.64841	1.54268	0.109196	0.105143	0.267631	0.263708	0.385906	0.250994	0.26559	0.318955	0.269417	0.188958	0.585547	0.423452	0.585613	0.371977
SDC4	0.0510409	0.0563366	0.0599461	0.0587358	0.0247179	0.0730274	0.0360592	0.0709954	0.192201	0.179797	0.0414512	0.101264	0.0594881	0.0914873	0.0225647	0.0581227	0.0682025	0.0811102	0.0483424	0.09872	0.101797	0.287641	0.136897	0.286951
ITGA7	2.10224	1.64645	0.264356	0.0464206	0.127222	0.0437696	0.026016	0.0712007	1.35444	1.28536	0.162027	0.0791615	1.64752	1.9932	0.468861	0.147752	1.38521	1.33339	0.216226	0.059447	0.82106	0.377821	0.908729	0.586375
ITGA3	0.0216639	0.00763298	0.0693165	0.0617282	0.01286	0.00649384	0.00638581	0.0281996	0.0157207	0.027889	0.0187206	0.0171598	0.0398438	0.0785761	0.00823552	0.0976168	0.201745	0.175983	0.014127	0.00445569	0.0397189	0.0928426	0.0598169	0.121358

## Sheet: ED Fig. 11h
	Age	Group	Sex	ITGA7%		Normality and lognormality test				Unpaired t-test
P26	18	Adult	Female	0.54259			Adult	Old		Table Analyzed	%ITGA7 AREA+_column
P13	38	Adult	Male	1.58268		Test for normal distribution
P5	45	Adult	Male	1.43876		D'Agostino & Pearson test				Column B	Old
P9	46	Adult	Male	1.74157		K2	N too small	N too small		vs.	vs.
P29	77	Old	Male	0.209219		P value				Column A	Adult
P23	85	Old	Male	0.289501		Passed normality test (alpha=0.05)?
P28	88	Old	Male	0.595047		P value summary				Unpaired t test
P16	95	Old	Female	0.850712						P value	0.0336
						Anderson-Darling test				P value summary	*
						A2*	N too small	N too small		Significantly different (P < 0.05)?	Yes
						P value				One- or two-tailed P value?	Two-tailed
						Passed normality test (alpha=0.05)?				t, df	t=2.744, df=6
						P value summary
										How big is the difference?
						Shapiro-Wilk test				Mean of column A	1.326
						W	0.8312	0.9294		Mean of column B	0.4861
						P value	0.171	0.591		Difference between means (B - A) ± SEM	-0.8403 ± 0.3062
						Passed normality test (alpha=0.05)?	Yes	Yes		95% confidence interval	-1.590 to -0.09102
						P value summary	ns	ns		R squared (eta squared)	0.5566
						Kolmogorov-Smirnov test				F test to compare variances
						KS distance	N too small	N too small		F, DFn, Dfd	3.325, 3, 3
						P value				P value	0.3501
						Passed normality test (alpha=0.05)?				P value summary	ns
						P value summary				Significantly different (P < 0.05)?	No
						Number of values	4	4		Data analyzed
										Sample size, column A	4
										Sample size, column B	4
