# Supplementary material for: Multimodal cell atlas of the ageing human skeletal muscle
Source: Nature. 2024 Apr 22;629(8010):154–64. doi: 10.1038/s41586-024-07348-6 (PMC11062927; doi:10.1038/s41586-024-07348-6)
Supplement: Supplementary file 32 — Source Data Extended Data Fig. 12 [file 41586_2024_7348_MOESM32_ESM.xlsx]

## Sheet: ED Fig. 12a
Adult - incoming
	Adipocyte	EC	FAP	Lymphocyte	MuSC	Myeloid.cell	Pericyte	Schwann.cell	SMC	Fibroblast-like	Type.I	Type.II
WNT	1	0.856824	0.57058	NA	NA	NA	0.17065	NA	NA	0.522844	NA	NA
IGF	0.181696	0.371027	0.615621	0.0232499	0.297449	0.0818016	0.441437	0.222697	0.217966	0.413893	0.737354	1
BMP	0.960929	NA	0.52389	NA	0.154337	NA	0.387963	0.44911	0.35421	0.462126	0.908521	1
NOTCH	0.14793	0.619999	0.227305	NA	0.479401	0.155245	1	NA	0.729176	0.132499	NA	NA
EGF	0.177539	0.0109615	1	NA	0.580866	0.000179093	0.0977823	0.0482289	0.0223844	0.726003	0.0402181	0.350156
FGF	0.362454	0.237219	1	NA	0.702833	NA	0.00544596	NA	0.201447	0.831304	NA	NA
HGF	NA	NA	NA	NA	NA	NA	NA	NA	NA	NA	NA	NA
Old - incoming
	Adipocyte	EC	FAP	Lymphocyte	MuSC	Myeloid.cell	Pericyte	Schwann.cell	SMC	Fibroblast-like	Type.I	Type.II
WNT	NA	NA	NA	NA	NA	NA	NA	NA	NA	NA	NA	NA
IGF	0.052217	0.963298	0.367249	0.212534	0.252747	0.221011	0.145711	NA	0.0394041	0.135807	1	0.741643
BMP	0.589558	NA	0.341746	0.0307335	0.136504	0.108623	0.107201	0.133263	0.0670394	0.290577	1	0.835454
NOTCH	0.181186	0.468319	0.207712	0.014415	0.566508	0.168561	1	NA	0.624173	0.144211	0.0105665	0.0146025
EGF	0.279178	0.0030389	1	NA	0.912542	NA	0.122108	0.46962	0.0751177	0.641253	0.353207	0.334622
FGF	0.269217	0.171344	1	NA	0.483857	0.110213	0.000925795	0.0239216	0.209115	0.882435	NA	NA
HGF	NA	0.10489	NA	NA	1	NA	NA	NA	NA	NA	0.771825	0.654503
Adult - outgoing
	Adipocyte	EC	FAP	Lymphocyte	MuSC	Myeloid.cell	Pericyte	Schwann.cell	SMC	Fibroblast-like	Type.I	Type.II
WNT	NA	NA	0.00266008	NA	NA	NA	NA	0.169139	NA	NA	0.0477251	1
IGF	0.0389003	0.923107	1	NA	0.15072	NA	0.188579	NA	0.113717	0.307034	NA	NA
BMP	NA	0.00564174	1	NA	0.135025	NA	0.258738	NA	0.218358	0.584888	NA	NA
NOTCH	0.0288525	0.214958	0.0186986	NA	1	NA	0.242666	NA	0.23052	0.00381743	NA	NA
EGF	NA	0.106475	NA	0.185356	0.0551885	0.15953	NA	0.302465	NA	NA	0.423964	1
FGF	1	NA	NA	NA	NA	NA	0.278984	NA	NA	NA	NA	NA
HGF	NA	NA	NA	NA	NA	NA	NA	NA	NA	NA	NA	NA
Old - outgoing
	Adipocyte	EC	FAP	Lymphocyte	MuSC	Myeloid.cell	Pericyte	Schwann.cell	SMC	Fibroblast-like	Type.I	Type.II
WNT	NA	NA	NA	NA	NA	NA	NA	NA	NA	NA	NA	NA
IGF	0.0590689	1	0.772559	NA	0.239429	0.210034	0.308859	NA	0.0779676	0.464715	NA	NA
BMP	NA	0.142773	0.94365	NA	0.221835	NA	1	NA	0.709813	0.644114	NA	NA
NOTCH	NA	0.467783	0.0539019	NA	1	0.0120055	0.364421	NA	0.333822	0.0378847	NA	NA
EGF	NA	0.881982	0.0406273	0.257755	0.261549	0.97673	0.0700994	NA	0.162592	0.0327911	0.770758	1
FGF	0.0953746	0.00868267	0.735782	NA	NA	NA	0.154482	NA	0.0859067	1	NA	NA
HGF	NA	NA	NA	NA	NA	0.0515062	1	NA	0.0139851	NA	NA	NA

## Sheet: ED Fig. 12b
Group	Gene	Mean expression	Ratio expression
Adipocyte - Adult	DLL4	0	0
Adipocyte - Old	DLL4	0.00490174	0.00257732
EC - Adult	DLL4	0.267683	0.131846
EC - Old	DLL4	0.364776	0.20531
FAP - Adult	DLL4	0.00686294	0.00397399
FAP - Old	DLL4	0.00791612	0.00535301
Lymphocyte - Adult	DLL4	0.00123457	0.000905387
Lymphocyte - Old	DLL4	0.00843999	0.00556545
MuSC - Adult	DLL4	0.0125794	0.00744834
MuSC - Old	DLL4	0.00851243	0.00537569
Myeloid cell - Adult	DLL4	0.00735055	0.00334076
Myeloid cell - Old	DLL4	0.0126178	0.00907859
Pericyte - Adult	DLL4	0.0550069	0.0301724
Pericyte - Old	DLL4	0.0480321	0.0285658
SMC - Adult	DLL4	0.0160339	0.00974026
SMC - Old	DLL4	0.0123617	0.00865239
Schwann cell - Adult	DLL4	0	0
Schwann cell - Old	DLL4	0	0
Fibroblast-like - Adult	DLL4	0.00208976	0.001396
Fibroblast-like - Old	DLL4	0.00817715	0.00589971
Type I - Adult	DLL4	0.000605427	0.000381501
Type I - Old	DLL4	0.00214713	0.00168417
Type II - Adult	DLL4	0.0016981	0.0012918
Type II - Old	DLL4	0.0017959	0.00143252
Adipocyte - Adult	DLK1	0	0
Adipocyte - Old	DLK1	0.00593999	0.00257732
EC - Adult	DLK1	0.109471	0.0578093
EC - Old	DLK1	0.0330462	0.0208992
FAP - Adult	DLK1	0.261553	0.128251
FAP - Old	DLK1	0.069676	0.0394965
Lymphocyte - Adult	DLK1	0.0294392	0.0135808
Lymphocyte - Old	DLK1	0.0289696	0.0166963
MuSC - Adult	DLK1	1.5643	0.647765
MuSC - Old	DLK1	1.20827	0.541112
Myeloid cell - Adult	DLK1	0.0493435	0.0233853
Myeloid cell - Old	DLK1	0.0380762	0.0260163
Pericyte - Adult	DLK1	0.0833365	0.0437192
Pericyte - Old	DLK1	0.0338044	0.0200357
SMC - Adult	DLK1	0.11857	0.0600649
SMC - Old	DLK1	0.0310301	0.0199005
Schwann cell - Adult	DLK1	0.0200273	0.00729927
Schwann cell - Old	DLK1	0.0878217	0.043257
Fibroblast-like - Adult	DLK1	0.123048	0.0637506
Fibroblast-like - Old	DLK1	0.0281016	0.0190055
Type I - Adult	DLK1	0.0113063	0.00661269
Type I - Old	DLK1	0.00581882	0.00500043
Type II - Adult	DLK1	0.0102901	0.00634419
Type II - Old	DLK1	0.0083651	0.0060947
Adipocyte - Adult	JAG1	0.266506	0.129032
Adipocyte - Old	JAG1	0.119567	0.064433
EC - Adult	JAG1	0.279598	0.138945
EC - Old	JAG1	0.317982	0.185137
FAP - Adult	JAG1	0.141679	0.0791185
FAP - Old	JAG1	0.286535	0.180266
Lymphocyte - Adult	JAG1	0.00958778	0.00452694
Lymphocyte - Old	JAG1	0.0265066	0.0173642
MuSC - Adult	JAG1	0.162583	0.0939452
MuSC - Old	JAG1	0.46293	0.272694
Myeloid cell - Adult	JAG1	0.047466	0.0256125
Myeloid cell - Old	JAG1	0.198931	0.122358
Pericyte - Adult	JAG1	0.640016	0.308498
Pericyte - Old	JAG1	0.822547	0.433049
SMC - Adult	JAG1	0.628781	0.321429
SMC - Old	JAG1	0.786727	0.443435
Schwann cell - Adult	JAG1	0	0
Schwann cell - Old	JAG1	0.0402815	0.0203562
Fibroblast-like - Adult	JAG1	0.201644	0.106561
Fibroblast-like - Old	JAG1	0.257502	0.167762
Type I - Adult	JAG1	0.023213	0.013946
Type I - Old	JAG1	0.0313891	0.0233701
Type II - Adult	JAG1	0.0128978	0.00895651
Type II - Old	JAG1	0.0240212	0.0165911
Adipocyte - Adult	NOTCH1	0.16324	0.0913978
Adipocyte - Old	NOTCH1	0.0992644	0.0515464
EC - Adult	NOTCH1	0.387655	0.193712
EC - Old	NOTCH1	0.49324	0.283255
FAP - Adult	NOTCH1	0.0137469	0.00975434
FAP - Old	NOTCH1	0.033019	0.0226659
Lymphocyte - Adult	NOTCH1	0.0853569	0.0384789
Lymphocyte - Old	NOTCH1	0.157318	0.0903829
MuSC - Adult	NOTCH1	0.140708	0.084815
MuSC - Old	NOTCH1	0.201015	0.12755
Myeloid cell - Adult	NOTCH1	0.120791	0.0579065
Myeloid cell - Old	NOTCH1	0.150411	0.098103
Pericyte - Adult	NOTCH1	0.220196	0.115148
Pericyte - Old	NOTCH1	0.266775	0.151954
SMC - Adult	NOTCH1	0.103535	0.0568182
SMC - Old	NOTCH1	0.0929969	0.057971
Schwann cell - Adult	NOTCH1	0.02665	0.0145985
Schwann cell - Old	NOTCH1	0.100602	0.0508906
Fibroblast-like - Adult	NOTCH1	0.0233519	0.01396
Fibroblast-like - Old	NOTCH1	0.0366934	0.0272229
Type I - Adult	NOTCH1	0.0118535	0.00763003
Type I - Old	NOTCH1	0.0143559	0.0112683
Type II - Adult	NOTCH1	0.0117885	0.00809531
Type II - Old	NOTCH1	0.0160478	0.0111736
Adipocyte - Adult	NOTCH2	0.411359	0.198925
Adipocyte - Old	NOTCH2	0.673249	0.335052
EC - Adult	NOTCH2	0.047023	0.0258621
EC - Old	NOTCH2	0.0379653	0.0237515
FAP - Adult	NOTCH2	0.659617	0.354046
FAP - Old	NOTCH2	0.726321	0.4307
Lymphocyte - Adult	NOTCH2	0.0727689	0.0330466
Lymphocyte - Old	NOTCH2	0.231136	0.131122
MuSC - Adult	NOTCH2	0.639201	0.347429
MuSC - Old	NOTCH2	0.561029	0.331216
Myeloid cell - Adult	NOTCH2	0.538547	0.26392
Myeloid cell - Old	NOTCH2	0.637041	0.37439
Pericyte - Adult	NOTCH2	0.146265	0.0763547
Pericyte - Old	NOTCH2	0.151731	0.0900615
SMC - Adult	NOTCH2	0.182779	0.107143
SMC - Old	NOTCH2	0.207751	0.128704
Schwann cell - Adult	NOTCH2	0.0931408	0.0437956
Schwann cell - Old	NOTCH2	0.0710205	0.0356234
Fibroblast-like - Adult	NOTCH2	0.480547	0.25128
Fibroblast-like - Old	NOTCH2	0.600591	0.383312
Type I - Adult	NOTCH2	0.0853465	0.0499767
Type I - Old	NOTCH2	0.204068	0.1343
Type II - Adult	NOTCH2	0.138794	0.0828477
Type II - Old	NOTCH2	0.232695	0.141819
Adipocyte - Adult	NOTCH3	0.321105	0.155914
Adipocyte - Old	NOTCH3	0.0785545	0.0399485
EC - Adult	NOTCH3	0.215701	0.105984
EC - Old	NOTCH3	0.067542	0.0411243
FAP - Adult	NOTCH3	0.103135	0.058526
FAP - Old	NOTCH3	0.196408	0.123843
Lymphocyte - Adult	NOTCH3	0.0119175	0.00633771
Lymphocyte - Old	NOTCH3	0.05395	0.0322796
MuSC - Adult	NOTCH3	0.74877	0.385632
MuSC - Old	NOTCH3	1.16542	0.6011
Myeloid cell - Adult	NOTCH3	0.0324228	0.0167038
Myeloid cell - Old	NOTCH3	0.087906	0.0559621
Pericyte - Adult	NOTCH3	1.85347	0.78202
Pericyte - Old	NOTCH3	2.11531	0.897044
SMC - Adult	NOTCH3	1.48358	0.663961
SMC - Old	NOTCH3	1.56466	0.758598
Schwann cell - Adult	NOTCH3	0.0127412	0.00729927
Schwann cell - Old	NOTCH3	0.0603114	0.0279898
Fibroblast-like - Adult	NOTCH3	0.110729	0.0609586
Fibroblast-like - Old	NOTCH3	0.126686	0.0863464
Type I - Adult	NOTCH3	0.00890507	0.0054258
Type I - Old	NOTCH3	0.0136094	0.0118587
Type II - Adult	NOTCH3	0.0126583	0.00786565
Type II - Old	NOTCH3	0.0158899	0.0127624
Adipocyte - Adult	NOTCH4	0.00864497	0.00537634
Adipocyte - Old	NOTCH4	0.00587578	0.00257732
EC - Adult	NOTCH4	1.17224	0.519523
EC - Old	NOTCH4	1.07248	0.541824
FAP - Adult	NOTCH4	0.0316134	0.0180636
FAP - Old	NOTCH4	0.0361127	0.0242573
Lymphocyte - Adult	NOTCH4	0.0360922	0.0158443
Lymphocyte - Old	NOTCH4	0.0429345	0.0253785
MuSC - Adult	NOTCH4	0.0472782	0.028592
MuSC - Old	NOTCH4	0.0662818	0.0416616
Myeloid cell - Adult	NOTCH4	0.0493372	0.0244989
Myeloid cell - Old	NOTCH4	0.0421629	0.0291328
Pericyte - Adult	NOTCH4	0.129522	0.0671182
Pericyte - Old	NOTCH4	0.0789053	0.0484031
SMC - Adult	NOTCH4	0.0634106	0.0357143
SMC - Old	NOTCH4	0.0497986	0.0324465
Schwann cell - Adult	NOTCH4	0.0140906	0.00729927
Schwann cell - Old	NOTCH4	0.0662688	0.0305344
Fibroblast-like - Adult	NOTCH4	0.0424167	0.0241973
Fibroblast-like - Old	NOTCH4	0.0378606	0.0270122
Type I - Adult	NOTCH4	0.00362748	0.00203467
Type I - Old	NOTCH4	0.00580127	0.00460109
Type II - Adult	NOTCH4	0.0034503	0.00226783
Type II - Old	NOTCH4	0.0065866	0.0051831

## Sheet: ED Fig. 12c
Group	Gene	Mean expression	Ratio expression
Adipocyte - Adult	IGF1	0.402861	0.188172
Adipocyte - Old	IGF1	0.38868	0.188144
EC - Adult	IGF1	0.0761471	0.040568
EC - Old	IGF1	0.106842	0.0654981
FAP - Adult	IGF1	1.47931	0.653179
FAP - Old	IGF1	1.4976	0.715422
Lymphocyte - Adult	IGF1	0.024685	0.0108646
Lymphocyte - Old	IGF1	0.103795	0.0585485
MuSC - Adult	IGF1	1.02091	0.474291
MuSC - Old	IGF1	0.735285	0.375565
Myeloid cell - Adult	IGF1	0.0885629	0.0445434
Myeloid cell - Old	IGF1	0.51809	0.289431
Pericyte - Adult	IGF1	0.0651834	0.033867
Pericyte - Old	IGF1	0.101796	0.0612974
SMC - Adult	IGF1	0.0939144	0.0503247
SMC - Old	IGF1	0.0902654	0.057971
Schwann cell - Adult	IGF1	0.0641947	0.0291971
Schwann cell - Old	IGF1	0.0752504	0.0356234
Fibroblast-like - Adult	IGF1	1.05963	0.466263
Fibroblast-like - Old	IGF1	1.2288	0.56182
Type I - Adult	IGF1	0.0262235	0.0152601
Type I - Old	IGF1	0.0893582	0.0521747
Type II - Adult	IGF1	0.0164081	0.00973159
Type II - Old	IGF1	0.0676631	0.0350315
Adipocyte - Adult	IGF2	0.0689516	0.0376344
Adipocyte - Old	IGF2	0.0320192	0.0167526
EC - Adult	IGF2	1.32906	0.557809
EC - Old	IGF2	0.786727	0.373541
FAP - Adult	IGF2	1.03234	0.436777
FAP - Old	IGF2	0.312696	0.166136
Lymphocyte - Adult	IGF2	0.0273738	0.0131281
Lymphocyte - Old	IGF2	0.0924274	0.0527605
MuSC - Adult	IGF2	0.223685	0.128063
MuSC - Old	IGF2	0.114391	0.0635308
Myeloid cell - Adult	IGF2	0.0922268	0.045657
Myeloid cell - Old	IGF2	0.121555	0.0754743
Pericyte - Adult	IGF2	0.559002	0.256773
Pericyte - Old	IGF2	0.469581	0.234477
SMC - Adult	IGF2	0.437629	0.204545
SMC - Old	IGF2	0.2813	0.153147
Schwann cell - Adult	IGF2	0.089278	0.0437956
Schwann cell - Old	IGF2	0.0559999	0.0279898
Fibroblast-like - Adult	IGF2	0.456339	0.212192
Fibroblast-like - Old	IGF2	0.153652	0.0916561
Type I - Adult	IGF2	0.0301909	0.0237803
Type I - Old	IGF2	0.0138676	0.0126573
Type II - Adult	IGF2	0.0186591	0.0158748
Type II - Old	IGF2	0.0117932	0.0101578
Adipocyte - Adult	IGF1R	0.15248	0.0860215
Adipocyte - Old	IGF1R	0.22747	0.110825
EC - Adult	IGF1R	0.384695	0.184331
EC - Old	IGF1R	0.4713	0.254525
FAP - Adult	IGF1R	0.482405	0.252529
FAP - Old	IGF1R	0.467815	0.280478
Lymphocyte - Adult	IGF1R	0.0500702	0.0230874
Lymphocyte - Old	IGF1R	0.147576	0.0834817
MuSC - Adult	IGF1R	0.276343	0.147285
MuSC - Old	IGF1R	0.335492	0.19267
Myeloid cell - Adult	IGF1R	0.163631	0.0835189
Myeloid cell - Old	IGF1R	0.266186	0.159621
Pericyte - Adult	IGF1R	0.31745	0.162562
Pericyte - Old	IGF1R	0.282944	0.153541
SMC - Adult	IGF1R	0.314044	0.155844
SMC - Old	IGF1R	0.243853	0.136708
Schwann cell - Adult	IGF1R	0.264281	0.116788
Schwann cell - Old	IGF1R	0.193598	0.0941476
Fibroblast-like - Adult	IGF1R	0.407342	0.205677
Fibroblast-like - Old	IGF1R	0.349732	0.21378
Type I - Adult	IGF1R	0.484556	0.253317
Type I - Old	IGF1R	0.603505	0.339509
Type II - Adult	IGF1R	0.53786	0.289163
Type II - Old	IGF1R	0.506791	0.266734
Adipocyte - Adult	IGF2R	0.444521	0.215054
Adipocyte - Old	IGF2R	0.315662	0.166237
EC - Adult	IGF2R	0.471859	0.229716
EC - Old	IGF2R	0.42949	0.244049
FAP - Adult	IGF2R	0.57434	0.303468
FAP - Old	IGF2R	0.565379	0.345149
Lymphocyte - Adult	IGF2R	0.270477	0.116795
Lymphocyte - Old	IGF2R	0.616049	0.326803
MuSC - Adult	IGF2R	0.665277	0.344786
MuSC - Old	IGF2R	0.612389	0.35785
Myeloid cell - Adult	IGF2R	0.328748	0.159243
Myeloid cell - Old	IGF2R	0.446727	0.275745
Pericyte - Adult	IGF2R	0.783244	0.371921
Pericyte - Old	IGF2R	0.685291	0.367189
SMC - Adult	IGF2R	0.45339	0.225649
SMC - Old	IGF2R	0.326421	0.197491
Schwann cell - Adult	IGF2R	0.429746	0.189781
Schwann cell - Old	IGF2R	0.183882	0.0890585
Fibroblast-like - Adult	IGF2R	0.538793	0.271754
Fibroblast-like - Old	IGF2R	0.532892	0.346355
Type I - Adult	IGF2R	0.630333	0.313297
Type I - Old	IGF2R	0.554723	0.323257
Type II - Adult	IGF2R	0.805147	0.401866
Type II - Old	IGF2R	0.626216	0.34159

## Sheet: ED Fig. 12d
Group	Gene	Mean expression	Ratio expression
Adipocyte - Adult	BMP4	0.111904	0.0537634
Adipocyte - Old	BMP4	0.0190621	0.0103093
EC - Adult	BMP4	0.116667	0.0603448
EC - Old	BMP4	0.16907	0.100607
FAP - Adult	BMP4	1.03047	0.500723
FAP - Old	BMP4	0.478676	0.289641
Lymphocyte - Adult	BMP4	0.00526489	0.00316885
Lymphocyte - Old	BMP4	0.0230033	0.0149154
MuSC - Adult	BMP4	0.511255	0.268861
MuSC - Old	BMP4	0.507297	0.294808
Myeloid cell - Adult	BMP4	0.0167186	0.0100223
Myeloid cell - Old	BMP4	0.0219591	0.0158537
Pericyte - Adult	BMP4	0.122688	0.0628079
Pericyte - Old	BMP4	0.182535	0.106725
SMC - Adult	BMP4	0.0533744	0.0292208
SMC - Old	BMP4	0.130972	0.0843608
Schwann cell - Adult	BMP4	0	0
Schwann cell - Old	BMP4	0.00835895	0.00508906
Fibroblast-like - Adult	BMP4	0.667488	0.321545
Fibroblast-like - Old	BMP4	0.331527	0.214412
Type I - Adult	BMP4	0.00807241	0.00487474
Type I - Old	BMP4	0.0017223	0.00126747
Type II - Adult	BMP4	0.00610489	0.00370317
Type II - Old	BMP4	0.00154951	0.000885555
Adipocyte - Adult	BMP5	0.133958	0.0698925
Adipocyte - Old	BMP5	0.112215	0.0579897
EC - Adult	BMP5	0.0731333	0.0370183
EC - Old	BMP5	0.0391874	0.0249443
FAP - Adult	BMP5	0.79845	0.394147
FAP - Old	BMP5	0.828393	0.449026
Lymphocyte - Adult	BMP5	0.00203568	0.000905387
Lymphocyte - Old	BMP5	0.0271689	0.0164737
MuSC - Adult	BMP5	0.0203302	0.0110524
MuSC - Old	BMP5	0.0358603	0.0240684
Myeloid cell - Adult	BMP5	0.0158339	0.00890869
Myeloid cell - Old	BMP5	0.0447988	0.0306233
Pericyte - Adult	BMP5	0.619014	0.288793
Pericyte - Old	BMP5	1.04355	0.516763
SMC - Adult	BMP5	0.556304	0.277597
SMC - Old	BMP5	0.818755	0.45663
Schwann cell - Adult	BMP5	0	0
Schwann cell - Old	BMP5	0.0117139	0.00763359
Fibroblast-like - Adult	BMP5	0.679056	0.325733
Fibroblast-like - Old	BMP5	0.704841	0.408428
Type I - Adult	BMP5	0.00660124	0.00419652
Type I - Old	BMP5	0.00421932	0.00293428
Type II - Adult	BMP5	0.00747814	0.00485144
Type II - Old	BMP5	0.00630931	0.00434964
Adipocyte - Adult	BMPR1A	0.903143	0.424731
Adipocyte - Old	BMPR1A	0.703933	0.337629
EC - Adult	BMPR1A	0.151567	0.0808824
EC - Old	BMPR1A	0.0488395	0.0292486
FAP - Adult	BMPR1A	0.48637	0.259393
FAP - Old	BMPR1A	0.367143	0.224875
Lymphocyte - Adult	BMPR1A	0.0354655	0.0158443
Lymphocyte - Old	BMPR1A	0.214963	0.116874
MuSC - Adult	BMPR1A	0.323106	0.172033
MuSC - Old	BMPR1A	0.337981	0.193525
Myeloid cell - Adult	BMPR1A	0.183551	0.0890869
Myeloid cell - Old	BMPR1A	0.17782	0.110434
Pericyte - Adult	BMPR1A	0.503762	0.246921
Pericyte - Old	BMPR1A	0.345974	0.186074
SMC - Adult	BMPR1A	0.491679	0.241883
SMC - Old	BMPR1A	0.2987	0.172615
Schwann cell - Adult	BMPR1A	0.537029	0.240876
Schwann cell - Old	BMPR1A	0.241151	0.117048
Fibroblast-like - Adult	BMPR1A	0.474483	0.239646
Fibroblast-like - Old	BMPR1A	0.348456	0.224694
Type I - Adult	BMPR1A	1.07651	0.508923
Type I - Old	BMPR1A	0.848095	0.472038
Type II - Adult	BMPR1A	1.062	0.512129
Type II - Old	BMPR1A	0.796855	0.419857
Adipocyte - Adult	BMPR2	0.818285	0.397849
Adipocyte - Old	BMPR2	0.846713	0.400773
EC - Adult	BMPR2	0.972549	0.433824
EC - Old	BMPR2	1.12441	0.564954
FAP - Adult	BMPR2	0.599966	0.310332
FAP - Old	BMPR2	0.583191	0.343075
Lymphocyte - Adult	BMPR2	0.0742799	0.0325939
Lymphocyte - Old	BMPR2	0.358683	0.191897
MuSC - Adult	BMPR2	0.455942	0.238347
MuSC - Old	BMPR2	0.481641	0.27526
Myeloid cell - Adult	BMPR2	0.290666	0.142539
Myeloid cell - Old	BMPR2	0.536167	0.311111
Pericyte - Adult	BMPR2	0.59986	0.284483
Pericyte - Old	BMPR2	0.569032	0.300337
SMC - Adult	BMPR2	0.543212	0.26461
SMC - Old	BMPR2	0.394727	0.22799
Schwann cell - Adult	BMPR2	0.666068	0.284672
Schwann cell - Old	BMPR2	0.617171	0.282443
Fibroblast-like - Adult	BMPR2	0.639494	0.313634
Fibroblast-like - Old	BMPR2	0.545353	0.33485
Type I - Adult	BMPR2	0.794273	0.384384
Type I - Old	BMPR2	0.849379	0.466447
Type II - Adult	BMPR2	0.765797	0.379963
Type II - Old	BMPR2	0.735084	0.382065

## Sheet: ED Fig. 12e
Group	Gene	Mean expression	Ratio expression
Adipocyte - Adult	WNT9A	0.133524	0.0698925
Adipocyte - Old	WNT9A	0.00237794	0.00128866
EC - Adult	WNT9A	0.0757186	0.0420892
EC - Old	WNT9A	0.0075458	0.00451175
FAP - Adult	WNT9A	0.228731	0.125
FAP - Old	WNT9A	0.0223419	0.0149981
Lymphocyte - Adult	WNT9A	0.012935	0.00633771
Lymphocyte - Old	WNT9A	0.0182243	0.0109083
MuSC - Adult	WNT9A	0.0500108	0.0288323
MuSC - Old	WNT9A	0.00728605	0.00500916
Myeloid cell - Adult	WNT9A	0.0604285	0.032294
Myeloid cell - Old	WNT9A	0.00897478	0.00582656
Pericyte - Adult	WNT9A	0.107665	0.057266
Pericyte - Old	WNT9A	0.00929856	0.00575283
SMC - Adult	WNT9A	0.10376	0.0568182
SMC - Old	WNT9A	0.00517402	0.00324465
Schwann cell - Adult	WNT9A	0.361225	0.167883
Schwann cell - Old	WNT9A	0.0357312	0.0178117
Fibroblast-like - Adult	WNT9A	0.184243	0.0977199
Fibroblast-like - Old	WNT9A	0.0227846	0.0153814
Type I - Adult	WNT9A	0.312651	0.162943
Type I - Old	WNT9A	0.0822979	0.0495529
Type II - Adult	WNT9A	0.905345	0.434218
Type II - Old	WNT9A	0.157749	0.0902745
Adipocyte - Adult	FZD1	0	0
Adipocyte - Old	FZD1	0.017173	0.0115979
EC - Adult	FZD1	0.023629	0.0134381
EC - Old	FZD1	0.0363739	0.0233885
FAP - Adult	FZD1	0.210195	0.117413
FAP - Old	FZD1	0.182819	0.119599
Lymphocyte - Adult	FZD1	0.000873826	0.000452694
Lymphocyte - Old	FZD1	0.00861802	0.00578807
MuSC - Adult	FZD1	0.0391633	0.0237866
MuSC - Old	FZD1	0.0478258	0.0316432
Myeloid cell - Adult	FZD1	0.0487129	0.0244989
Myeloid cell - Old	FZD1	0.0561419	0.0387534
Pericyte - Adult	FZD1	0.0374499	0.0203202
Pericyte - Old	FZD1	0.0485703	0.0305495
SMC - Adult	FZD1	0.0418298	0.0243506
SMC - Old	FZD1	0.100201	0.0653255
Schwann cell - Adult	FZD1	0	0
Schwann cell - Old	FZD1	0.0210817	0.0127226
Fibroblast-like - Adult	FZD1	0.130939	0.0711959
Fibroblast-like - Old	FZD1	0.322904	0.224989
Type I - Adult	FZD1	0.00204772	0.0011445
Type I - Old	FZD1	0.00204218	0.00168417
Type II - Adult	FZD1	0.00197779	0.00123439
Type II - Old	FZD1	0.00416159	0.0033599
Adipocyte - Adult	FZD4	1.14039	0.537634
Adipocyte - Old	FZD4	0.749168	0.363402
EC - Adult	FZD4	0.545633	0.260649
EC - Old	FZD4	0.572502	0.323394
FAP - Adult	FZD4	0.342065	0.184249
FAP - Old	FZD4	0.399208	0.248843
Lymphocyte - Adult	FZD4	0.00801948	0.00452694
Lymphocyte - Old	FZD4	0.0371095	0.022707
MuSC - Adult	FZD4	0.163401	0.091062
MuSC - Old	FZD4	0.172035	0.108613
Myeloid cell - Adult	FZD4	0.0294772	0.0155902
Myeloid cell - Old	FZD4	0.0392637	0.0266938
Pericyte - Adult	FZD4	0.458323	0.227833
Pericyte - Old	FZD4	0.456949	0.247768
SMC - Adult	FZD4	0.219698	0.11039
SMC - Old	FZD4	0.210389	0.130002
Schwann cell - Adult	FZD4	0.0670778	0.0291971
Schwann cell - Old	FZD4	0.0427201	0.0229008
Fibroblast-like - Adult	FZD4	0.332854	0.173569
Fibroblast-like - Old	FZD4	0.360424	0.242309
Type I - Adult	FZD4	0.0935128	0.054258
Type I - Old	FZD4	0.0579466	0.0376769
Type II - Adult	FZD4	0.173619	0.0980336
Type II - Old	FZD4	0.0329731	0.0194822
Adipocyte - Adult	LRP5	0.0989937	0.0537634
Adipocyte - Old	LRP5	0.191214	0.0992268
EC - Adult	LRP5	0.207921	0.103955
EC - Old	LRP5	0.239386	0.140642
FAP - Adult	LRP5	0.119583	0.0700867
FAP - Old	LRP5	0.0975361	0.0651524
Lymphocyte - Adult	LRP5	0.00756895	0.00316885
Lymphocyte - Old	LRP5	0.02491	0.0160285
MuSC - Adult	LRP5	0.251239	0.14248
MuSC - Old	LRP5	0.258701	0.159927
Myeloid cell - Adult	LRP5	0.0305846	0.0155902
Myeloid cell - Old	LRP5	0.0513327	0.0352304
Pericyte - Adult	LRP5	0.141979	0.0745074
Pericyte - Old	LRP5	0.146839	0.0831184
SMC - Adult	LRP5	0.133185	0.0698052
SMC - Old	LRP5	0.0932095	0.0568895
Schwann cell - Adult	LRP5	0.142946	0.0656934
Schwann cell - Old	LRP5	0.581644	0.267176
Fibroblast-like - Adult	LRP5	0.10022	0.0590973
Fibroblast-like - Old	LRP5	0.0773402	0.0546566
Type I - Adult	LRP5	0.0569451	0.031919
Type I - Old	LRP5	0.0806575	0.052765
Type II - Adult	LRP5	0.0704587	0.0401608
Type II - Old	LRP5	0.0791609	0.047247
Adipocyte - Adult	LGR4	0.504478	0.241935
Adipocyte - Old	LGR4	0.570812	0.275773
EC - Adult	LGR4	0.0477202	0.0258621
EC - Old	LGR4	0.0260639	0.0150392
FAP - Adult	LGR4	0.0436173	0.0249277
FAP - Old	LGR4	0.0885771	0.055652
Lymphocyte - Adult	LGR4	0.00876761	0.00452694
Lymphocyte - Old	LGR4	0.0246793	0.0146928
MuSC - Adult	LGR4	0.103062	0.0567035
MuSC - Old	LGR4	0.0896972	0.0530238
Myeloid cell - Adult	LGR4	0.0436193	0.0222717
Myeloid cell - Old	LGR4	0.066771	0.0409214
Pericyte - Adult	LGR4	0.111134	0.0584975
Pericyte - Old	LGR4	0.0738154	0.0426503
SMC - Adult	LGR4	0.138942	0.0698052
SMC - Old	LGR4	0.0845904	0.0469392
Schwann cell - Adult	LGR4	0.162588	0.0729927
Schwann cell - Old	LGR4	0.143005	0.0687023
Fibroblast-like - Adult	LGR4	0.107634	0.0572359
Fibroblast-like - Old	LGR4	0.218328	0.136115
Type I - Adult	LGR4	0.188026	0.101776
Type I - Old	LGR4	0.267977	0.164459
Type II - Adult	LGR4	0.41653	0.218315
Type II - Old	LGR4	0.193476	0.112387
Adipocyte - Adult	LGR5	0.177094	0.0806452
Adipocyte - Old	LGR5	0.0843919	0.0360825
EC - Adult	LGR5	0.0548613	0.0294118
EC - Old	LGR5	0.0184591	0.0101644
FAP - Adult	LGR5	0.0382178	0.0209538
FAP - Old	LGR5	0.0116284	0.00747492
Lymphocyte - Adult	LGR5	0.0142792	0.00633771
Lymphocyte - Old	LGR5	0.0310473	0.0189225
MuSC - Adult	LGR5	0.0270414	0.0141759
MuSC - Old	LGR5	0.027889	0.0163714
Myeloid cell - Adult	LGR5	0.0644289	0.032294
Myeloid cell - Old	LGR5	0.0399914	0.0239837
Pericyte - Adult	LGR5	0.0585781	0.0283251
Pericyte - Old	LGR5	0.0452785	0.0247967
SMC - Adult	LGR5	0.106939	0.0551948
SMC - Old	LGR5	0.0818586	0.048886
Schwann cell - Adult	LGR5	0.424051	0.182482
Schwann cell - Old	LGR5	0.174387	0.0788804
Fibroblast-like - Adult	LGR5	0.0937986	0.0460679
Fibroblast-like - Old	LGR5	0.0180086	0.0102823
Type I - Adult	LGR5	1.1638	0.520283
Type I - Old	LGR5	0.973159	0.476847
Type II - Adult	LGR5	0.0588342	0.0297976
Type II - Old	LGR5	0.261547	0.115721
Adipocyte - Adult	RSPO3	0.0631658	0.0322581
Adipocyte - Old	RSPO3	0.112534	0.056701
EC - Adult	RSPO3	0.0228847	0.012931
EC - Old	RSPO3	0.0360722	0.0221957
FAP - Adult	RSPO3	0.0342865	0.0195087
FAP - Old	RSPO3	0.225835	0.138262
Lymphocyte - Adult	RSPO3	0.00429442	0.00181077
Lymphocyte - Old	RSPO3	0.0103785	0.00645592
MuSC - Adult	RSPO3	0.0132808	0.00768861
MuSC - Old	RSPO3	0.01849	0.0118509
Myeloid cell - Adult	RSPO3	0.0212429	0.0100223
Myeloid cell - Old	RSPO3	0.0179053	0.0117886
Pericyte - Adult	RSPO3	0.0284581	0.0160099
Pericyte - Old	RSPO3	0.00992211	0.0059512
SMC - Adult	RSPO3	0.0373012	0.0211039
SMC - Old	RSPO3	0.0105406	0.0067056
Schwann cell - Adult	RSPO3	0.0603409	0.0218978
Schwann cell - Old	RSPO3	0.0288125	0.0152672
Fibroblast-like - Adult	RSPO3	0.0526727	0.030712
Fibroblast-like - Old	RSPO3	0.120071	0.0785925
Type I - Adult	RSPO3	0.183901	0.0947395
Type I - Old	RSPO3	0.136698	0.0828544
Type II - Adult	RSPO3	0.0189348	0.0113105
Type II - Old	RSPO3	0.0194234	0.0111476
